# Supplementary material for: Neuroretinal degeneration in a mouse model of systemic chronic immune activation observed by proteomics
Source: Front Immunol. 2024 Apr 11;15:1374617. doi: 10.3389/fimmu.2024.1374617 (PMC11043527; doi:10.3389/fimmu.2024.1374617)
Supplement: Supplementary Table 1 — (A) Retina, 1 week, Identified and differentially expressed proteins. (B). Retina, 8 weeks, Identified and differentially expressed proteins. (C). Retina, 28 weeks, Identified and differentially expressed proteins. [file DataSheet_1.zip]

Archive with 148 entries (115 files):
- Supplementary Tables submission/
- Supplementary Tables submission/.DS_Store
- __MACOSX/
- __MACOSX/Supplementary Tables submission/
- __MACOSX/Supplementary Tables submission/._.DS_Store
- Supplementary Tables submission/Supplementary Tables 5-8, Canonical Pathways, IPA/
- Supplementary Tables submission/Supplementary Tables 5-8, Canonical Pathways, IPA/.DS_Store
- __MACOSX/Supplementary Tables submission/Supplementary Tables 5-8, Canonical Pathways, IPA/
- __MACOSX/Supplementary Tables submission/Supplementary Tables 5-8, Canonical Pathways, IPA/._.DS_Store
- Supplementary Tables submission/Supplementary Tables 5-8, Canonical Pathways, IPA/8. Spleen/
- Supplementary Tables submission/Supplementary Tables 5-8, Canonical Pathways, IPA/8. Spleen/Table S8B CP Spleen FP5868, significant (8 week).xls
- __MACOSX/Supplementary Tables submission/Supplementary Tables 5-8, Canonical Pathways, IPA/8. Spleen/
- __MACOSX/Supplementary Tables submission/Supplementary Tables 5-8, Canonical Pathways, IPA/8. Spleen/._Table S8B CP Spleen FP5868, significant (8 week).xls
- Supplementary Tables submission/Supplementary Tables 5-8, Canonical Pathways, IPA/8. Spleen/Table S8A CP Spleen FP5911AB, significant (1 week).xls
- __MACOSX/Supplementary Tables submission/Supplementary Tables 5-8, Canonical Pathways, IPA/8. Spleen/._Table S8A CP Spleen FP5911AB, significant (1 week).xls
- Supplementary Tables submission/Supplementary Tables 5-8, Canonical Pathways, IPA/8. Spleen/Table S8C CP Spleen FP5869, singnificant (28 week).xls
- __MACOSX/Supplementary Tables submission/Supplementary Tables 5-8, Canonical Pathways, IPA/8. Spleen/._Table S8C CP Spleen FP5869, singnificant (28 week).xls
- __MACOSX/Supplementary Tables submission/Supplementary Tables 5-8, Canonical Pathways, IPA/._8. Spleen
- Supplementary Tables submission/Supplementary Tables 5-8, Canonical Pathways, IPA/6. RPE-choroid/
- Supplementary Tables submission/Supplementary Tables 5-8, Canonical Pathways, IPA/6. RPE-choroid/Table S6C CP RPE,Choroidea FP5869, signififcant (28 week).xls
- __MACOSX/Supplementary Tables submission/Supplementary Tables 5-8, Canonical Pathways, IPA/6. RPE-choroid/
- __MACOSX/Supplementary Tables submission/Supplementary Tables 5-8, Canonical Pathways, IPA/6. RPE-choroid/._Table S6C CP RPE,Choroidea FP5869, signififcant (28 week).xls
- Supplementary Tables submission/Supplementary Tables 5-8, Canonical Pathways, IPA/6. RPE-choroid/.DS_Store
- __MACOSX/Supplementary Tables submission/Supplementary Tables 5-8, Canonical Pathways, IPA/6. RPE-choroid/._.DS_Store
- Supplementary Tables submission/Supplementary Tables 5-8, Canonical Pathways, IPA/6. RPE-choroid/Table S6A CP RPE,Choroidea FP5911AB, significant (1 week).xls
- __MACOSX/Supplementary Tables submission/Supplementary Tables 5-8, Canonical Pathways, IPA/6. RPE-choroid/._Table S6A CP RPE,Choroidea FP5911AB, significant (1 week).xls
- Supplementary Tables submission/Supplementary Tables 5-8, Canonical Pathways, IPA/6. RPE-choroid/Table S6B CP RPE,Choroidea FP5911CD, significant (8 week).xls
- __MACOSX/Supplementary Tables submission/Supplementary Tables 5-8, Canonical Pathways, IPA/6. RPE-choroid/._Table S6B CP RPE,Choroidea FP5911CD, significant (8 week).xls
- __MACOSX/Supplementary Tables submission/Supplementary Tables 5-8, Canonical Pathways, IPA/._6. RPE-choroid
- Supplementary Tables submission/Supplementary Tables 5-8, Canonical Pathways, IPA/5. Retina/
- Supplementary Tables submission/Supplementary Tables 5-8, Canonical Pathways, IPA/5. Retina/Table S5A CP Retina FP5911AB, significant (1 week).xls
- __MACOSX/Supplementary Tables submission/Supplementary Tables 5-8, Canonical Pathways, IPA/5. Retina/
- __MACOSX/Supplementary Tables submission/Supplementary Tables 5-8, Canonical Pathways, IPA/5. Retina/._Table S5A CP Retina FP5911AB, significant (1 week).xls
- Supplementary Tables submission/Supplementary Tables 5-8, Canonical Pathways, IPA/5. Retina/Table S5C CP Retina FP5869, significant (28 week).xls
- __MACOSX/Supplementary Tables submission/Supplementary Tables 5-8, Canonical Pathways, IPA/5. Retina/._Table S5C CP Retina FP5869, significant (28 week).xls
- Supplementary Tables submission/Supplementary Tables 5-8, Canonical Pathways, IPA/5. Retina/Table S5B CP Retina FP5868, significant (8 week).xls
- __MACOSX/Supplementary Tables submission/Supplementary Tables 5-8, Canonical Pathways, IPA/5. Retina/._Table S5B CP Retina FP5868, significant (8 week).xls
- __MACOSX/Supplementary Tables submission/Supplementary Tables 5-8, Canonical Pathways, IPA/._5. Retina
- Supplementary Tables submission/Supplementary Tables 5-8, Canonical Pathways, IPA/7. Kidney/
- Supplementary Tables submission/Supplementary Tables 5-8, Canonical Pathways, IPA/7. Kidney/Table S7B CP Kidney FP5868, significant (8 week).xls
- __MACOSX/Supplementary Tables submission/Supplementary Tables 5-8, Canonical Pathways, IPA/7. Kidney/
- __MACOSX/Supplementary Tables submission/Supplementary Tables 5-8, Canonical Pathways, IPA/7. Kidney/._Table S7B CP Kidney FP5868, significant (8 week).xls
- Supplementary Tables submission/Supplementary Tables 5-8, Canonical Pathways, IPA/7. Kidney/Table S7C CP Kidney FP5869, significant (28 week).xls
- __MACOSX/Supplementary Tables submission/Supplementary Tables 5-8, Canonical Pathways, IPA/7. Kidney/._Table S7C CP Kidney FP5869, significant (28 week).xls
- Supplementary Tables submission/Supplementary Tables 5-8, Canonical Pathways, IPA/7. Kidney/.DS_Store
- __MACOSX/Supplementary Tables submission/Supplementary Tables 5-8, Canonical Pathways, IPA/7. Kidney/._.DS_Store
- Supplementary Tables submission/Supplementary Tables 5-8, Canonical Pathways, IPA/7. Kidney/Table S7A CP Kidney FP5911AB, significant (1 week).xls
- __MACOSX/Supplementary Tables submission/Supplementary Tables 5-8, Canonical Pathways, IPA/7. Kidney/._Table S7A CP Kidney FP5911AB, significant (1 week).xls
- __MACOSX/Supplementary Tables submission/Supplementary Tables 5-8, Canonical Pathways, IPA/._7. Kidney
- __MACOSX/Supplementary Tables submission/._Supplementary Tables 5-8, Canonical Pathways, IPA
- Supplementary Tables submission/Supplementary Tables 9-12, Diseases & Function, IPA/
- Supplementary Tables submission/Supplementary Tables 9-12, Diseases & Function, IPA/11. Kidney/
- Supplementary Tables submission/Supplementary Tables 9-12, Diseases & Function, IPA/11. Kidney/.DS_Store
- __MACOSX/Supplementary Tables submission/Supplementary Tables 9-12, Diseases & Function, IPA/
- __MACOSX/Supplementary Tables submission/Supplementary Tables 9-12, Diseases & Function, IPA/11. Kidney/
- __MACOSX/Supplementary Tables submission/Supplementary Tables 9-12, Diseases & Function, IPA/11. Kidney/._.DS_Store
- Supplementary Tables submission/Supplementary Tables 9-12, Diseases & Function, IPA/11. Kidney/Table S11B Kidney, Diseases & Function, 8 weeks.xlsx
- __MACOSX/Supplementary Tables submission/Supplementary Tables 9-12, Diseases & Function, IPA/11. Kidney/._Table S11B Kidney, Diseases & Function, 8 weeks.xlsx
- Supplementary Tables submission/Supplementary Tables 9-12, Diseases & Function, IPA/11. Kidney/Table S11A Kidney, Diseases & Function, 1 week.xlsx
- __MACOSX/Supplementary Tables submission/Supplementary Tables 9-12, Diseases & Function, IPA/11. Kidney/._Table S11A Kidney, Diseases & Function, 1 week.xlsx
- Supplementary Tables submission/Supplementary Tables 9-12, Diseases & Function, IPA/11. Kidney/Table S11C Kidney, Diseases & Function, 28 weeks.xlsx
- __MACOSX/Supplementary Tables submission/Supplementary Tables 9-12, Diseases & Function, IPA/11. Kidney/._Table S11C Kidney, Diseases & Function, 28 weeks.xlsx
- __MACOSX/Supplementary Tables submission/Supplementary Tables 9-12, Diseases & Function, IPA/._11. Kidney
- Supplementary Tables submission/Supplementary Tables 9-12, Diseases & Function, IPA/.DS_Store
- __MACOSX/Supplementary Tables submission/Supplementary Tables 9-12, Diseases & Function, IPA/._.DS_Store
- Supplementary Tables submission/Supplementary Tables 9-12, Diseases & Function, IPA/9. Retina/
- Supplementary Tables submission/Supplementary Tables 9-12, Diseases & Function, IPA/9. Retina/.DS_Store
- __MACOSX/Supplementary Tables submission/Supplementary Tables 9-12, Diseases & Function, IPA/9. Retina/
- __MACOSX/Supplementary Tables submission/Supplementary Tables 9-12, Diseases & Function, IPA/9. Retina/._.DS_Store
- Supplementary Tables submission/Supplementary Tables 9-12, Diseases & Function, IPA/9. Retina/Table S9C Retina, Diseases & Function, 28 weeks.xlsx
- __MACOSX/Supplementary Tables submission/Supplementary Tables 9-12, Diseases & Function, IPA/9. Retina/._Table S9C Retina, Diseases & Function, 28 weeks.xlsx
- Supplementary Tables submission/Supplementary Tables 9-12, Diseases & Function, IPA/9. Retina/Table S9A Retina, Diseases & Function, 1 week.xlsx
- __MACOSX/Supplementary Tables submission/Supplementary Tables 9-12, Diseases & Function, IPA/9. Retina/._Table S9A Retina, Diseases & Function, 1 week.xlsx
- Supplementary Tables submission/Supplementary Tables 9-12, Diseases & Function, IPA/9. Retina/Table S9B Retina, Diseases & Function, 8 weeks.xlsx
- __MACOSX/Supplementary Tables submission/Supplementary Tables 9-12, Diseases & Function, IPA/9. Retina/._Table S9B Retina, Diseases & Function, 8 weeks.xlsx
- __MACOSX/Supplementary Tables submission/Supplementary Tables 9-12, Diseases & Function, IPA/._9. Retina
- Supplementary Tables submission/Supplementary Tables 9-12, Diseases & Function, IPA/12. Spleen/
- Supplementary Tables submission/Supplementary Tables 9-12, Diseases & Function, IPA/12. Spleen/.DS_Store
- __MACOSX/Supplementary Tables submission/Supplementary Tables 9-12, Diseases & Function, IPA/12. Spleen/
- __MACOSX/Supplementary Tables submission/Supplementary Tables 9-12, Diseases & Function, IPA/12. Spleen/._.DS_Store
- Supplementary Tables submission/Supplementary Tables 9-12, Diseases & Function, IPA/12. Spleen/Table S12A Spleen, Diseases & Function, 1 week.xlsx
- __MACOSX/Supplementary Tables submission/Supplementary Tables 9-12, Diseases & Function, IPA/12. Spleen/._Table S12A Spleen, Diseases & Function, 1 week.xlsx
- Supplementary Tables submission/Supplementary Tables 9-12, Diseases & Function, IPA/12. Spleen/Table S12B Spleen, Diseases & Function, 8 week.xlsx
- __MACOSX/Supplementary Tables submission/Supplementary Tables 9-12, Diseases & Function, IPA/12. Spleen/._Table S12B Spleen, Diseases & Function, 8 week.xlsx
- Supplementary Tables submission/Supplementary Tables 9-12, Diseases & Function, IPA/12. Spleen/Table S12C Spleen, Diseases & Function, 28 week.xlsx
- __MACOSX/Supplementary Tables submission/Supplementary Tables 9-12, Diseases & Function, IPA/12. Spleen/._Table S12C Spleen, Diseases & Function, 28 week.xlsx
- __MACOSX/Supplementary Tables submission/Supplementary Tables 9-12, Diseases & Function, IPA/._12. Spleen
- Supplementary Tables submission/Supplementary Tables 9-12, Diseases & Function, IPA/10. RPE-choroid/
- Supplementary Tables submission/Supplementary Tables 9-12, Diseases & Function, IPA/10. RPE-choroid/Table S10C RPE-choroid, Diseases & Function, 28 weeks.xlsx
- __MACOSX/Supplementary Tables submission/Supplementary Tables 9-12, Diseases & Function, IPA/10. RPE-choroid/
- __MACOSX/Supplementary Tables submission/Supplementary Tables 9-12, Diseases & Function, IPA/10. RPE-choroid/._Table S10C RPE-choroid, Diseases & Function, 28 weeks.xlsx
- Supplementary Tables submission/Supplementary Tables 9-12, Diseases & Function, IPA/10. RPE-choroid/.DS_Store
- __MACOSX/Supplementary Tables submission/Supplementary Tables 9-12, Diseases & Function, IPA/10. RPE-choroid/._.DS_Store
- Supplementary Tables submission/Supplementary Tables 9-12, Diseases & Function, IPA/10. RPE-choroid/Table S10A RPE-choroid, Diseases & Function, 1 week.xlsx
- __MACOSX/Supplementary Tables submission/Supplementary Tables 9-12, Diseases & Function, IPA/10. RPE-choroid/._Table S10A RPE-choroid, Diseases & Function, 1 week.xlsx
- Supplementary Tables submission/Supplementary Tables 9-12, Diseases & Function, IPA/10. RPE-choroid/Table S10B RPE-choroid, Diseases & Function, 8 weeks.xlsx
- __MACOSX/Supplementary Tables submission/Supplementary Tables 9-12, Diseases & Function, IPA/10. RPE-choroid/._Table S10B RPE-choroid, Diseases & Function, 8 weeks.xlsx
- __MACOSX/Supplementary Tables submission/Supplementary Tables 9-12, Diseases & Function, IPA/._10. RPE-choroid
- __MACOSX/Supplementary Tables submission/._Supplementary Tables 9-12, Diseases & Function, IPA
- Supplementary Tables submission/Supplementary Tables 1-4, Protein identifications/
- Supplementary Tables submission/Supplementary Tables 1-4, Protein identifications/1. Retina/
- Supplementary Tables submission/Supplementary Tables 1-4, Protein identifications/1. Retina/Table S1C Retina, 28 weeks FP5869.xlsx
- __MACOSX/Supplementary Tables submission/Supplementary Tables 1-4, Protein identifications/
- __MACOSX/Supplementary Tables submission/Supplementary Tables 1-4, Protein identifications/1. Retina/
- __MACOSX/Supplementary Tables submission/Supplementary Tables 1-4, Protein identifications/1. Retina/._Table S1C Retina, 28 weeks FP5869.xlsx
- Supplementary Tables submission/Supplementary Tables 1-4, Protein identifications/1. Retina/.DS_Store
- __MACOSX/Supplementary Tables submission/Supplementary Tables 1-4, Protein identifications/1. Retina/._.DS_Store
- Supplementary Tables submission/Supplementary Tables 1-4, Protein identifications/1. Retina/Table S1A Retina, 1 week FP5911AB.xlsx
- __MACOSX/Supplementary Tables submission/Supplementary Tables 1-4, Protein identifications/1. Retina/._Table S1A Retina, 1 week FP5911AB.xlsx
- Supplementary Tables submission/Supplementary Tables 1-4, Protein identifications/1. Retina/Table S1B Retina, 8 weeks FP5868.xlsx
- __MACOSX/Supplementary Tables submission/Supplementary Tables 1-4, Protein identifications/1. Retina/._Table S1B Retina, 8 weeks FP5868.xlsx
- __MACOSX/Supplementary Tables submission/Supplementary Tables 1-4, Protein identifications/._1. Retina
- Supplementary Tables submission/Supplementary Tables 1-4, Protein identifications/3. Kidney/
- Supplementary Tables submission/Supplementary Tables 1-4, Protein identifications/3. Kidney/.DS_Store
- __MACOSX/Supplementary Tables submission/Supplementary Tables 1-4, Protein identifications/3. Kidney/
- __MACOSX/Supplementary Tables submission/Supplementary Tables 1-4, Protein identifications/3. Kidney/._.DS_Store
- Supplementary Tables submission/Supplementary Tables 1-4, Protein identifications/3. Kidney/Table S3A Kidney, 1 week FP5911AB.xlsx
- __MACOSX/Supplementary Tables submission/Supplementary Tables 1-4, Protein identifications/3. Kidney/._Table S3A Kidney, 1 week FP5911AB.xlsx
- Supplementary Tables submission/Supplementary Tables 1-4, Protein identifications/3. Kidney/Table S3C Kidney, 28 weeks FP5869.xlsx
- __MACOSX/Supplementary Tables submission/Supplementary Tables 1-4, Protein identifications/3. Kidney/._Table S3C Kidney, 28 weeks FP5869.xlsx
- Supplementary Tables submission/Supplementary Tables 1-4, Protein identifications/3. Kidney/Table S3B Kidney, 8 weeks FP5868.xlsx
- __MACOSX/Supplementary Tables submission/Supplementary Tables 1-4, Protein identifications/3. Kidney/._Table S3B Kidney, 8 weeks FP5868.xlsx
- __MACOSX/Supplementary Tables submission/Supplementary Tables 1-4, Protein identifications/._3. Kidney
- Supplementary Tables submission/Supplementary Tables 1-4, Protein identifications/.DS_Store
- __MACOSX/Supplementary Tables submission/Supplementary Tables 1-4, Protein identifications/._.DS_Store
- Supplementary Tables submission/Supplementary Tables 1-4, Protein identifications/2. RPE-choroid/
- Supplementary Tables submission/Supplementary Tables 1-4, Protein identifications/2. RPE-choroid/Table S2C RPE,choroid, 28 weeks FP5869.xlsx
- __MACOSX/Supplementary Tables submission/Supplementary Tables 1-4, Protein identifications/2. RPE-choroid/
- __MACOSX/Supplementary Tables submission/Supplementary Tables 1-4, Protein identifications/2. RPE-choroid/._Table S2C RPE,choroid, 28 weeks FP5869.xlsx
- Supplementary Tables submission/Supplementary Tables 1-4, Protein identifications/2. RPE-choroid/.DS_Store
- __MACOSX/Supplementary Tables submission/Supplementary Tables 1-4, Protein identifications/2. RPE-choroid/._.DS_Store
- Supplementary Tables submission/Supplementary Tables 1-4, Protein identifications/2. RPE-choroid/Table S2B RPE,choroid, 8 weeks FP5911CD.xlsx
- __MACOSX/Supplementary Tables submission/Supplementary Tables 1-4, Protein identifications/2. RPE-choroid/._Table S2B RPE,choroid, 8 weeks FP5911CD.xlsx
- Supplementary Tables submission/Supplementary Tables 1-4, Protein identifications/2. RPE-choroid/Table S2A RPE,choroid, 1 week FP5911AB.xlsx
- __MACOSX/Supplementary Tables submission/Supplementary Tables 1-4, Protein identifications/2. RPE-choroid/._Table S2A RPE,choroid, 1 week FP5911AB.xlsx
- __MACOSX/Supplementary Tables submission/Supplementary Tables 1-4, Protein identifications/._2. RPE-choroid
- Supplementary Tables submission/Supplementary Tables 1-4, Protein identifications/4. Spleen/
- Supplementary Tables submission/Supplementary Tables 1-4, Protein identifications/4. Spleen/Table S4B Spleen, 8 weeks FP5868.xlsx
- __MACOSX/Supplementary Tables submission/Supplementary Tables 1-4, Protein identifications/4. Spleen/
- __MACOSX/Supplementary Tables submission/Supplementary Tables 1-4, Protein identifications/4. Spleen/._Table S4B Spleen, 8 weeks FP5868.xlsx
- Supplementary Tables submission/Supplementary Tables 1-4, Protein identifications/4. Spleen/.DS_Store
- __MACOSX/Supplementary Tables submission/Supplementary Tables 1-4, Protein identifications/4. Spleen/._.DS_Store
- Supplementary Tables submission/Supplementary Tables 1-4, Protein identifications/4. Spleen/Table S4A Spleen, 1 week FP5911AB.xlsx
- __MACOSX/Supplementary Tables submission/Supplementary Tables 1-4, Protein identifications/4. Spleen/._Table S4A Spleen, 1 week FP5911AB.xlsx
- Supplementary Tables submission/Supplementary Tables 1-4, Protein identifications/4. Spleen/Table S4C Spleen, 28 weeks FP5869.xlsx
- __MACOSX/Supplementary Tables submission/Supplementary Tables 1-4, Protein identifications/4. Spleen/._Table S4C Spleen, 28 weeks FP5869.xlsx
- __MACOSX/Supplementary Tables submission/Supplementary Tables 1-4, Protein identifications/._4. Spleen
- __MACOSX/Supplementary Tables submission/._Supplementary Tables 1-4, Protein identifications
