# Supplementary material for: Neuroretinal degeneration in a mouse model of systemic chronic immune activation observed by proteomics
Source: Front Immunol. 2024 Apr 11;15:1374617. doi: 10.3389/fimmu.2024.1374617 (PMC11043527; doi:10.3389/fimmu.2024.1374617)
Supplement: Supplementary Table 1 — (A) Retina, 1 week, Identified and differentially expressed proteins. (B). Retina, 8 weeks, Identified and differentially expressed proteins. (C). Retina, 28 weeks, Identified and differentially expressed proteins. [file DataSheet_1.zip › Supplementary Tables submission/Supplementary Tables 5-8, Canonical Pathways, IPA/8. Spleen/Table S8B CP Spleen FP5868, significant (8 week).xls]

## Sheet: Sheet0
© 2000-2021 QIAGEN. All rights reserved.
CP Spleen FP5868, significant (8 week)
Ingenuity Canonical Pathways	-log(p-value)	Ratio	z-score	Molecules
Cell Cycle: G2/M DNA Damage Checkpoint Regulation	4,68E00	5,29E-01	1,342	PRKDC,SFN,SKP1,YWHAB,YWHAE,YWHAG,YWHAH,YWHAQ,YWHAZ
Primary Immunodeficiency Signaling	4,42E00	0.5	#NUM!	CD4,CD40,IGHG1,Ighg2a,Ighg2b,LCK,TAP1,TAP2,ZAP70
FXR/RXR Activation	4,13E00	3,51E-01	#NUM!	AHSG,AKT2,ALB,AMBP,APOA1,APOA4,APOH,CLU,GC,HPX,KNG1,PKLR,TF
Oxidative Phosphorylation	3,72E00	2,86E-01	4,000	ATP5MG,ATP5PD,ATP5PO,COX5A,COX6B1,Cox6c,NDUFA11,NDUFA13,NDUFA4,NDUFA5,NDUFA6,NDUFA7,NDUFA8,NDUFB4,NDUFS6,NDUFS8
HIPPO signaling	3,34E00	3,33E-01	-2,828	PPP1CA,PPP1R7,PTPA,SFN,SKP1,YWHAB,YWHAE,YWHAG,YWHAH,YWHAQ,YWHAZ
Mitochondrial Dysfunction	2,91E00	2,22E-01	#NUM!	ATP5MG,ATP5PD,ATP5PO,COX5A,COX6B1,Cox6c,FIS1,NDUFA11,NDUFA13,NDUFA4,NDUFA5,NDUFA6,NDUFA7,NDUFA8,NDUFB4,NDUFS6,NDUFS8,PARK7,PRDX5,XDH
Antigen Presentation Pathway	2,91E00	4,12E-01	#NUM!	CD74,HLA-A,PSMB5,PSMB6,PSMB9,TAP1,TAP2
LXR/RXR Activation	2,46E00	2,55E-01	2,887	AHSG,ALB,AMBP,APOA1,APOA4,APOH,CLU,GC,HPX,KNG1,LYZ,TF
Allograft Rejection Signaling	2,22E00	4,17E-01	#NUM!	CD40,HLA-A,IGHG1,Ighg2a,Ighg2b
Autoimmune Thyroid Disease Signaling	2,22E00	4,17E-01	#NUM!	CD40,HLA-A,IGHG1,Ighg2a,Ighg2b
Systemic Lupus Erythematosus Signaling	2,11E00	1,98E-01	#NUM!	AKT2,CBL,CD40,FCGR2B,HLA-A,IGHG1,Ighg2a,Ighg2b,KNG1,LCK,LSM2,LSM3,LSM4,LSM8,SNRPA1,SNRPB,SNRPD3,SNU13
Inhibition of ARE-Mediated mRNA Degradation Pathway	2,01E00	1,94E-01	1,941	AKT2,EXOSC6,EXOSC7,PSMB2,PSMB5,PSMB6,PSMB9,PSMD12,PSME1,PSME2,PTPA,SFN,YWHAB,YWHAE,YWHAG,YWHAH,YWHAQ,YWHAZ
Hematopoiesis from Pluripotent Stem Cells	1,96E00	4,44E-01	#NUM!	CD4,IGHG1,Ighg2a,Ighg2b
Eumelanin Biosynthesis	1,93E00	1	#NUM!	DDT,MIF
Iron homeostasis signaling pathway	1,8E00	2,2E-01	#NUM!	ABCB10,ATP6V1E1,CD163,CIAO2A,HMOX2,HPX,HSCB,ISCU,SKP1,STAT3,TF
Communication between Innate and Adaptive Immune Cells	1,79E00	0.3	#NUM!	CD4,CD40,HLA-A,IGHG1,Ighg2a,Ighg2b
Role of Hypercytokinemia/hyperchemokinemia in the Pathogenesis of Influenza	1,79E00	0.3	2,449	CASP1,IFIT3,ISG15,OAS1,OAS3,PYCARD
Methylglyoxal Degradation III	1,77E00	0.4	#NUM!	AKR1A1,AKR1B1,AKR1B10,PTGR2
MSP-RON Signaling In Cancer Cells Pathway	1,77E00	2,11E-01	3,464	AKT2,KLKB1,SFN,STAT3,Tcf7,VIM,YWHAB,YWHAE,YWHAG,YWHAH,YWHAQ,YWHAZ
B Cell Development	1,63E00	3,12E-01	#NUM!	CD40,HLA-A,Ighg2a,Ighg2b,SPN
ERK5 Signaling	1,59E00	2,35E-01	2,828	RPS6KA4,SFN,YWHAB,YWHAE,YWHAG,YWHAH,YWHAQ,YWHAZ
Coagulation System	1,52E00	2,94E-01	0,447	F13A1,KLKB1,KNG1,PLG,SERPIND1
Neuroprotective Role of THOP1 in Alzheimer's Disease	1,5E00	2,41E-01	1,000	CTSG,DPP4,GZMA,HLA-A,KNG1,PLG,YWHAE
Trans, trans-farnesyl Diphosphate Biosynthesis	1,49E00	6,67E-01	#NUM!	GGPS1,IDI1
Phagosome Maturation	1,45E00	1,82E-01	#NUM!	ATP6V1E1,CTSG,CTSH,CTSS,DYNLL1,DYNLRB1,EEA1,HLA-A,NAPA,NAPG,NCF2,PRDX5,RAB5C,TAP1
Guanosine Nucleotides Degradation III	1,33E00	3,75E-01	#NUM!	NT5C,NT5C3B,XDH
Adenosine Nucleotides Degradation II	1,33E00	3,75E-01	#NUM!	NT5C,NT5C3B,XDH
14-3-3-mediated Signaling	1,31E00	1,82E-01	2,530	AKT2,CBL,CDKN1B,PDCD6IP,SFN,VIM,YWHAB,YWHAE,YWHAG,YWHAH,YWHAQ,YWHAZ
