# Supplementary material for: Neuroretinal degeneration in a mouse model of systemic chronic immune activation observed by proteomics
Source: Front Immunol. 2024 Apr 11;15:1374617. doi: 10.3389/fimmu.2024.1374617 (PMC11043527; doi:10.3389/fimmu.2024.1374617)
Supplement: Supplementary Table 1 — (A) Retina, 1 week, Identified and differentially expressed proteins. (B). Retina, 8 weeks, Identified and differentially expressed proteins. (C). Retina, 28 weeks, Identified and differentially expressed proteins. [file DataSheet_1.zip › Supplementary Tables submission/Supplementary Tables 5-8, Canonical Pathways, IPA/8. Spleen/Table S8A CP Spleen FP5911AB, significant (1 week).xls]

## Sheet: Sheet0
© 2000-2021 QIAGEN. All rights reserved.
CP Spleen FP5911AB, significant (1 week)
Ingenuity Canonical Pathways	-log(p-value)	Ratio	z-score	Molecules
EIF2 Signaling	9,92E00	8,09E-01	4,296	ACTB,AGO1,AGO2,AKT2,EIF1AY,EIF2A,EIF2AK2,EIF2B1,EIF2B4,EIF2S1,EIF2S2,EIF2S3,EIF3A,EIF3B,EIF3C,EIF3D,EIF3E,EIF3F,EIF3G,EIF3H,EIF3I,EIF3J,EIF3L,EIF3M,EIF4A1,EIF4A2,EIF4E,EIF4G1,EIF4G2,EIF5B,GRB2,HSPA5,MAP2K1,MAPK3,PABPC1,PIK3CB,PIK3R1,PIK3R4,RAF1,RALA,RALB,RPL10,RPL10A,RPL11,RPL12,RPL13,RPL13A,RPL14,RPL15,RPL17,RPL18,RPL18A,RPL19,RPL21,RPL22,Rpl22l1,RPL23,RPL24,RPL26,RPL27,RPL27A,RPL28,RPL3,RPL30,R…
BAG2 Signaling Pathway	4,53E00	7,97E-01	0,688	ANXA2,ATXN3,BAG2,CASP3,HSP90AA1,HSPA14,HSPA2,HSPA5,HSPA8,HSPA9,MAPK3,NFKB1,NFKB2,PSMA2,PSMA3,PSMA4,PSMA5,PSMA6,PSMA7,PSMB1,PSMB10,PSMB2,PSMB3,PSMB4,PSMB8,PSMB9,PSMC1,PSMC2,PSMC3,PSMC4,PSMC5,PSMC6,PSMD1,PSMD11,PSMD12,PSMD13,PSMD14,PSMD2,PSMD3,PSMD4,PSMD5,PSMD6,PSMD8,PSMD9,PSME1,PSME2,PSME3,PSME4,PSMF1,REL,RELA
Polyamine Regulation in Colon Cancer	4,38E00	8,41E-01	#NUM!	CTNNB1,PSMA2,PSMA3,PSMA4,PSMA5,PSMA6,PSMA7,PSMB1,PSMB10,PSMB2,PSMB3,PSMB4,PSMB8,PSMB9,PSMC1,PSMC2,PSMC3,PSMC4,PSMC5,PSMC6,PSMD1,PSMD11,PSMD12,PSMD13,PSMD14,PSMD2,PSMD3,PSMD4,PSMD5,PSMD6,PSMD8,PSMD9,PSME1,PSME2,PSME3,PSME4,PSMF1
FAT10 Signaling Pathway	3,92E00	8,12E-01	1,890	NUB1,PSMA2,PSMA3,PSMA4,PSMA5,PSMA6,PSMA7,PSMB1,PSMB10,PSMB2,PSMB3,PSMB4,PSMB8,PSMB9,PSMC1,PSMC2,PSMC3,PSMC4,PSMC5,PSMC6,PSMD1,PSMD11,PSMD12,PSMD13,PSMD14,PSMD2,PSMD3,PSMD4,PSMD5,PSMD6,PSMD8,PSMD9,PSME1,PSME2,PSME3,PSME4,PSMF1,UBA1,UBE2Z
Regulation of eIF4 and p70S6K Signaling	3,86E00	7,21E-01	-1,342	AGO1,AGO2,AKT2,EIF1AY,EIF2A,EIF2B1,EIF2B4,EIF2S1,EIF2S2,EIF2S3,EIF3A,EIF3B,EIF3C,EIF3D,EIF3E,EIF3F,EIF3G,EIF3H,EIF3I,EIF3J,EIF3L,EIF3M,EIF4A1,EIF4A2,EIF4E,EIF4G1,EIF4G2,GRB2,ITGA1,ITGA2,ITGA4,ITGA5,ITGA6,ITGA8,ITGAD,ITGAV,ITGB1,ITGB3,ITGB5,MAP2K1,MAPK3,PABPC1,PIK3CB,PIK3R1,PIK3R4,PPP2R1B,PPP2R5A,RAF1,RALA,RALB,RPS10,RPS11,RPS12,RPS13,RPS14,RPS15,RPS15A,RPS16,RPS17,RPS18,RPS19,RPS2,RPS20,RPS21,RPS…
Coronavirus Pathogenesis Pathway	3,53E00	7,28E-01	-5,009	CASP1,CASP3,CASP8,CCDC22,CDK2,CDK4,DDX58,EEF1A1,EIF2A,EIF4E,IKBKB,IRF3,JAK1,KNG1,KPNB1,MAP2K4,MAPK3,MAVS,NFKB1,NFKB2,NPC1,NPM1,NUP98,OAS1,OAS3,PA2G4,PYCARD,RB1,REL,RELA,RIPK1,RIPK3,RPS10,RPS11,RPS12,RPS13,RPS14,RPS15,RPS15A,RPS16,RPS17,RPS18,RPS19,RPS2,RPS20,RPS21,RPS23,RPS24,RPS25,RPS26,RPS28,RPS3,RPS4Y1,RPS5,RPS6,RPS7,RPS8,RPS9,RPSA,SIN3A,STAT1,STAT2,STAT3,SUV39H1,TLR7,TRIM25,ZC3HAV1
Mismatch Repair in Eukaryotes	2,86E00	1	#NUM!	FEN1,MSH2,MSH6,PCNA,POLD1,RFC1,RFC2,RFC3,RFC4,RFC5,RPA1
Gap Junction Signaling	2,72E00	7,22E-01	#NUM!	ACTB,AKT2,CAV1,CSNK1G2,CTNNB1,DBN1,GNAI2,GNAI3,GNAQ,GNAS,GRB2,GUCY1A1,GUCY1B1,ITPR1,ITPR2,ITPR3,MAP2K1,MAPK3,MAPK7,NT5C,PDIA3,PIK3CB,PIK3R1,PIK3R4,PLCD1,PLCG1,PLCG2,PPP3CA,PPP3CB,PPP3R1,PRKACA,PRKACB,PRKAR1A,PRKAR2A,PRKCA,PRKCB,PRKCD,PRKCQ,RAF1,RALA,RALB,RRAS,RRAS2,SMARCC2,SOS1,SP3,TJP1,TUBA1C,TUBA8,TUBB,TUBB3,TUBB6
Netrin Signaling	2,71E00	8,64E-01	-4,000	ABLIM1,CACNA2D1,CHP1,ITPR1,ITPR2,ITPR3,NCK1,NCK2,NFATC1,NFATC2,NFATC3,PPP3CA,PPP3CB,PPP3R1,PRKACA,PRKACB,PRKAR1A,PRKAR2A,RAC1
fMLP Signaling in Neutrophils	2,66E00	7,27E-01	-4,727	ACTR2,ACTR3,ARPC1B,ARPC2,ARPC3,ARPC4,ARPC5,ARPC5L,CHP1,CYBB,FPR2,GNA11,GNAI2,GNAI3,GNAQ,GNAS,GNB4,ITPR1,ITPR2,ITPR3,MAP2K1,MAPK3,NCF1,NCF2,NFATC1,NFATC2,NFATC3,NFKB1,NFKB2,PIK3CB,PIK3R1,PIK3R4,PPP3CA,PPP3CB,PPP3R1,PRKCA,PRKCB,PRKCD,PRKCQ,RAC1,RAF1,RALA,RALB,REL,RELA,RRAS,RRAS2,WAS
cAMP-mediated signaling	2,58E00	7,75E-01	-1,671	AKAP12,AKAP13,APEX1,CAMK1,CAMK1D,CREB1,CREBBP,FPR2,GDPD1,GNAI2,GNAI3,GNAS,GRK2,MAP2K1,MAPK3,PDE12,PDE2A,PDE3A,PDE5A,PPP3CA,PPP3CB,PPP3R1,PRKACA,PRKACB,PRKAR1A,PRKAR2A,RAF1,RGS10,RGS14,RPS6KA1,STAT3
CD28 Signaling in T Helper Cells	2,47E00	7,14E-01	-5,427	ACTR2,ACTR3,AKT2,ARPC1B,ARPC2,ARPC3,ARPC4,ARPC5,ARPC5L,BCL10,CARD11,CD3E,CD3G,CD4,CHP1,CSK,ELP1,GRAP2,GRB2,HLA-A,HLA-DRB5,IKBKB,ITPR1,ITPR2,ITPR3,LCK,MALT1,MAP2K1,MAP2K4,NFATC1,NFATC2,NFATC3,NFKB1,NFKB2,PAK1,PIK3CB,PIK3R1,PIK3R4,PLCG1,PPP3CA,PPP3CB,PPP3R1,PRKCQ,PTPN6,PTPRC,RAC1,REL,RELA,SYK,WAS
Role of Hypercytokinemia/hyperchemokinemia in the Pathogenesis of Influenza	2,46E00	8,33E-01	2,683	CASP1,DDX58,EIF2AK2,IFIT2,IFIT3,IL18,IL1RN,IRF3,ISG15,ISG20,JAK1,NFKB1,NFKB2,OAS1,OAS3,PYCARD,RSAD2,STAT1,STAT2,TLR7
Corticotropin Releasing Hormone Signaling	2,41E00	7,78E-01	-2,985	ARPC5,CACNA2D1,CREB1,CREBBP,GNAI2,GNAI3,GNAQ,GNAS,GUCY1A1,GUCY1B1,ITPR1,ITPR2,ITPR3,MAP2K1,MAPK3,NT5C,PLCG1,PLCG2,PRKACA,PRKACB,PRKAR1A,PRKAR2A,PRKCA,PRKCB,PRKCD,PRKCQ,RAF1,SMARCC2
Cell Cycle Control of Chromosomal Replication	2,41E00	0.8	4,082	CDK1,CDK13,CDK17,CDK2,CDK4,CDK6,CHEK2,LIG1,MCM2,MCM3,MCM4,MCM5,MCM6,MCM7,PCNA,POLA1,POLA2,POLD1,PRIM1,PRIM2,RPA1,RPA2,TOP2A,TOP2B
Fcγ Receptor-mediated Phagocytosis in Macrophages and Monocytes	2,33E00	7,24E-01	-5,246	ACTB,ACTR2,ACTR3,AKT2,ARF6,ARPC1B,ARPC2,ARPC3,ARPC4,ARPC5,ARPC5L,CBL,CRK,DOCK1,EZR,FCGR1A,FCGR3A/FCGR3B,FGR,FYB1,HMOX1,INPP5D,LYN,MAPK3,NCF1,NCK1,NCK2,PAK1,PIK3R1,PLCG1,PLD3,PLD4,PRKCA,PRKCB,PRKCD,PRKCQ,PTK2B,RAB11B,RAC1,SYK,VASP,VAV2,WAS
mTOR Signaling	2,28E00	6,76E-01	-3,402	AKT2,Cdc42,EIF3A,EIF3B,EIF3C,EIF3D,EIF3E,EIF3F,EIF3G,EIF3H,EIF3I,EIF3J,EIF3L,EIF3M,EIF4A1,EIF4A2,EIF4E,EIF4G1,EIF4G2,FKBP1A,FNBP1,HMOX1,MAPK3,PIK3CB,PIK3R1,PIK3R4,PLD3,PLD4,PPP2R1B,PPP2R5A,PRKCA,PRKCB,PRKCD,PRKCQ,RAC1,RALA,RALB,RHOF,RPS10,RPS11,RPS12,RPS13,RPS14,RPS15,RPS15A,RPS16,RPS17,RPS18,RPS19,RPS2,RPS20,RPS21,RPS23,RPS24,RPS25,RPS26,RPS28,RPS3,RPS4Y1,RPS5,RPS6,RPS6KA1,RPS6KA3,RPS6KA4,RPS6KA…
Cellular Effects of Sildenafil (Viagra)	2,27E00	7,63E-01	#NUM!	ACTB,CACNA2D1,GNAS,GUCY1A1,GUCY1B1,ITPR1,ITPR2,ITPR3,MPRIP,MYH11,MYH14,MYH9,MYL12A,MYL9,MYLK,MYO18A,PDE2A,PDE3A,PDE5A,PDIA3,PLCD1,PLCG1,PLCG2,PPP1R12A,Ppp1r12b,PRKACA,PRKACB,PRKAR1A,PRKAR2A
GPCR-Mediated Nutrient Sensing in Enteroendocrine Cells	2,25E00	8,08E-01	-3,273	CACNA2D1,GNA11,GNAI2,GNAI3,GNAQ,GNAS,ITPR1,ITPR2,ITPR3,PDIA3,PLCD1,PLCG1,PLCG2,PRKACA,PRKACB,PRKAR1A,PRKAR2A,PRKCA,PRKCB,PRKCD,PRKCQ
Phospholipase C Signaling	2,21E00	6,67E-01	-3,939	ARHGEF1,ARHGEF18,ARHGEF6,BLNK,CD3E,CD3G,CD79A,CD79B,Cdc42,CHP1,CREB1,CREBBP,FNBP1,GNAQ,GNAS,GNB4,GRAP2,GRB2,HMOX1,IGHG1,Ighg2a,Ighg2b,ITGA1,ITGA2,ITGA4,ITGA5,ITGA6,ITGA8,ITGAD,ITGAV,ITGB1,ITGB3,ITGB5,ITPR1,ITPR2,ITPR3,LCK,LYN,MAP2K1,MAPK3,MPRIP,MYL12A,MYL9,NFATC1,NFATC2,NFATC3,NFKB1,NFKB2,PEBP1,PLA2G4A,PLA2G4C,PLCD1,PLCG1,PLCG2,PLD3,PLD4,PPP1R12A,Ppp1r12b,PPP3CA,PPP3CB,PPP3R1,PRKCA,PRKCB,PRKCD,PR…
NF-κB Activation by Viruses	2,14E00	7,5E-01	-3,157	AKT2,CD4,CR2,EIF2AK2,ELP1,IKBKB,ITGA2,ITGA6,ITGAV,ITGB1,ITGB3,LCK,MAPK3,NFKB1,NFKB2,PIK3CB,PIK3R1,PIK3R4,PRKCA,PRKCB,PRKCD,PRKCQ,RAF1,RALA,RALB,REL,RELA,RIPK1,RRAS,RRAS2
Nitric Oxide Signaling in the Cardiovascular System	2,14E00	7,5E-01	-1,512	AKT2,ATP2A2,ATP2A3,CACNA2D1,CAV1,GUCY1A1,GUCY1B1,HSP90AA1,HSP90AB1,HSP90B1,ITPR1,ITPR2,ITPR3,KNG1,MAP2K1,MAPK3,PDE2A,PDE5A,PIK3CB,PIK3R1,PIK3R4,PRKACA,PRKACB,PRKAR1A,PRKAR2A,PRKCA,PRKCB,PRKCD,PRKCQ,SLC7A1
Integrin Signaling	2,12E00	6,67E-01	-5,742	ACTB,ACTN1,ACTN4,ACTR2,ACTR3,AKT2,ARF3,ARF4,ARF6,ARPC1B,ARPC2,ARPC3,ARPC4,ARPC5,ARPC5L,ASAP1,CAPN1,CAPN2,CAPNS1,CAV1,Cdc42,CRK,CTTN,DOCK1,FNBP1,GIT1,GRB2,ILK,ITGA1,ITGA2,ITGA4,ITGA5,ITGA6,ITGA8,ITGAD,ITGAV,ITGB1,ITGB3,ITGB5,LIMS1,MAP2K1,MAP2K4,MAPK3,MPRIP,MYL12A,MYL9,MYLK,NCK1,NCK2,NEDD9,PAK1,PAK2,PARVA,PARVB,PIK3CB,PIK3R1,PIK3R4,PLCG1,PLCG2,PPP1R12A,Ppp1r12b,RAC1,RAF1,RALA,RALB,RHOF,ROCK1,RRAS,R…
WNT/Ca+ pathway	2,12E00	8,42E-01	-3,357	CREB1,CREBBP,FZD1,NFATC1,NFATC2,NFATC3,NFKB1,NFKB2,PDIA3,PLCD1,PLCG1,PLCG2,PPP3CA,PRKCA,REL,RELA
eNOS Signaling	2,09E00	7,29E-01	-2,646	AKT2,CASP3,CASP8,CAV1,DNM2,GNAQ,GNAS,GUCY1A1,GUCY1B1,HSP90AA1,HSP90AB1,HSP90B1,HSPA14,HSPA2,HSPA5,HSPA8,HSPA9,ITPR1,ITPR2,ITPR3,KNG1,PIK3CB,PIK3R1,PIK3R4,PLCG1,PLCG2,PRKACA,PRKACB,PRKAR1A,PRKAR2A,PRKCA,PRKCB,PRKCD,PRKCQ,SLC7A1
BER (Base Excision Repair) Pathway	2,07E00	0.8	0,447	APEX1,ARL6IP5,FEN1,HUWE1,LIG1,LIG3,MAP2K1,MAP2K4,MAP2K6,MAPK3,PARP1,PCNA,PNKP,POLB,RFC1,RFC2,RFC3,RFC4,RFC5,RPA1
G-Protein Coupled Receptor Signaling	2,07E00	7,03E-01	#NUM!	AKT2,APEX1,CREB1,CREBBP,ELP1,FPR2,GDPD1,GNA11,GNAI2,GNAI3,GNAQ,GNAS,GRB2,GRK2,IKBKB,MAP2K1,MAPK3,NFKB1,NFKB2,PDE12,PDE2A,PDE3A,PDE5A,PIK3CB,PIK3R1,PIK3R4,PRKACA,PRKACB,PRKAR1A,PRKAR2A,PRKCA,PRKCB,PTK2B,RAF1,RALA,RALB,REL,RELA,RGS10,RGS14,RPS6KA1,RRAS,RRAS2,SOS1,STAT3
Renin-Angiotensin Signaling	2,04E00	7,17E-01	-4,226	GNAQ,GRB2,ITPR1,ITPR2,ITPR3,MAP2K1,MAP2K4,MAPK3,NFKB1,NFKB2,PAK1,PAK2,PIK3CB,PIK3R1,PIK3R4,PLCG1,PLCG2,PRKACA,PRKACB,PRKAR1A,PRKAR2A,PRKCA,PRKCB,PRKCD,PRKCQ,PTK2B,PTPN6,RAC1,RAF1,RALA,RALB,REL,RELA,RRAS,RRAS2,SOS1,STAT1,STAT3
HIF1α Signaling	1,99E00	6,84E-01	-1,941	AKT2,APEX1,CAMK1,CAMK1D,CHP1,COPS5,CREBBP,CUL2,CYBB,EIF4E,ELOC,HK2,HK3,HMOX1,HSP90AA1,HSPA14,HSPA2,HSPA5,HSPA8,HSPA9,LDHA,LDHB,MAP2K1,MAP2K4,MAP2K6,MAPK3,MMP14,NAA10,NCF1,NCF2,PIK3CB,PIK3R1,PIK3R4,PKM,PLCG1,PLCG2,PPP3CA,PPP3CB,PPP3R1,PRKCA,PRKCB,PRKCD,PRKCQ,RAC1,RACK1,RAF1,RALA,RALB,RAN,RPS6,RRAS,RRAS2,STAT3,TF
Role of IL-17F in Allergic Inflammatory Airway Diseases	1,98E00	8,67E-01	-2,887	CREB1,CREBBP,MAP2K1,MAPK3,NFKB1,NFKB2,RAF1,REL,RELA,RPS6KA1,RPS6KA3,RPS6KA4,RPS6KA5
Serotonin Degradation	1,98E00	8,67E-01	-0,832	ADH5,AKR1A1,ALDH1B1,ALDH2,ALDH3A1,ALDH3A2,ALDH4A1,ALDH7A1,ALDH9A1,DHRS4,IL4I1,MAOA,Ugt1a7c
Caveolar-mediated Endocytosis Signaling	1,96E00	7,23E-01	#NUM!	ACTB,ARCN1,B2M,CAV1,CAVIN1,CD55,COPA,COPB1,COPB2,COPE,COPG1,COPZ1,DNM2,FLNA,FLOT1,FLOT2,HLA-A,HLA-E,ITGA1,ITGA2,ITGA4,ITGA5,ITGA6,ITGA8,ITGAD,ITGAV,ITGB1,ITGB3,ITGB5,ITSN1,PRKCA,PTPN1,RAB5A,RAB5B
Actin Cytoskeleton Signaling	1,94E00	6,58E-01	-4,036	ACTB,ACTN1,ACTN4,ACTR2,ACTR3,ARHGEF1,ARHGEF6,ARPC1B,ARPC2,ARPC3,ARPC4,ARPC5,ARPC5L,CFL1,CFL2,CRK,CSK,CYFIP1,CYFIP2,DOCK1,EZR,FGD3,FLNA,FN1,GIT1,GRB2,IQGAP1,IQGAP2,ITGA1,ITGA2,ITGA4,ITGA5,ITGA6,ITGA8,ITGAD,ITGAV,ITGB1,ITGB3,ITGB5,KNG1,LBP,MAP2K1,MAPK3,MPRIP,MSN,MYH11,MYH14,MYH9,MYL12A,MYL9,MYLK,MYO18A,NCKAP1,NCKAP1L,PAK1,PAK2,PIK3CB,PIK3R1,PIK3R4,PPP1R12A,Ppp1r12b,RAC1,RAF1,RALA,RALB,RDX,ROCK1,RRA…
tRNA Charging	1,92E00	7,67E-01	3,545	AARS1,CARS1,CARS2,DARS1,EPRS1,FARS2,FARSB,GARS1,HARS1,HARS2,IARS1,KARS1,LARS1,LARS2,MARS1,NARS1,Qars,RARS1,SARS1,TARS1,VARS1,WARS1,YARS1
PI3K Signaling in B Lymphocytes	1,91E00	6,85E-01	-5,126	AKT2,BCL10,BLK,BLNK,CBL,CD180,CD79A,CD79B,CD81,CHP1,CR2,CREB1,DAPP1,Ighg2a,Ighg2b,IKBKB,INPP5D,ITPR1,ITPR2,ITPR3,LYN,MALT1,MAP2K1,MAPK3,NFATC1,NFATC2,NFATC3,NFKB1,NFKB2,PDIA3,PIK3CB,PIK3R1,PLCD1,PLCG1,PLCG2,PPP3CA,PPP3CB,PPP3R1,PRKCB,PTPRC,RAC1,RAF1,RALA,RALB,REL,RELA,RRAS,RRAS2,SYK,VAV2
Th17 Activation Pathway	1,91E00	8,1E-01	-2,496	CD3E,CD3G,HSP90AA1,HSP90AB1,HSP90B1,IRAK4,IRF4,JAK1,NFATC1,NFATC2,NFATC3,NFKB1,NFKB2,REL,RELA,RUNX1,STAT3
Granzyme B Signaling	1,86E00	9,09E-01	-0,632	CASP3,CASP8,CYCS,DFFA,DFFB,ENDOG,LMNB1,LMNB2,NUMA1,PARP1
MIF-mediated Glucocorticoid Regulation	1,86E00	9,09E-01	-0,333	CD74,MAPK3,MIF,NFKB1,NFKB2,NR3C1,PLA2G4A,PLA2G4C,REL,RELA
Role of JAK1, JAK2 and TYK2 in Interferon Signaling	1,86E00	9,09E-01	1,000	JAK1,NFKB1,NFKB2,PTPN6,RAF1,REL,RELA,STAT1,STAT2,STAT3
Purine Nucleotides Degradation II (Aerobic)	1,86E00	9,09E-01	1,897	ADA,GDA,IMPDH1,IMPDH2,NT5C,NT5C2,NT5C3A,NT5E,PNP,XDH
LPS/IL-1 Mediated Inhibition of RXR Function	1,83E00	7,04E-01	0,000	ABCB1,ABCC3,ABCG1,ACOX1,ACSL1,ACSL4,ALDH18A1,ALDH1B1,ALDH2,ALDH3A1,ALDH3A2,ALDH4A1,ALDH6A1,ALDH7A1,ALDH9A1,CAT,CPT1A,CRAT,FABP4,FABP5,FMO5,GSTA3,GSTK1,GSTM1,GSTM5,GSTP1,GSTZ1,HMGCS2,IL18,IL1RN,IL4I1,LBP,MAOA,MAP2K4,MGST1,PAPSS2,SLC27A1,XPO1
Activation of IRF by Cytosolic Pattern Recognition Receptors	1,77E00	7,59E-01	0,655	ADAR,CREBBP,DDX58,DHX58,ELP1,IFIH1,IFIT2,IKBKB,IRF3,ISG15,MAP2K4,MAVS,NFKB1,NFKB2,PIN1,PPIB,REL,RELA,RIPK1,STAT1,STAT2,ZBP1
Pyrimidine Ribonucleotides Interconversion	1,77E00	8,57E-01	1,155	AK1,CANT1,CMPK2,CTPS1,CTPS2,DDX3X,ENTPD1,ENTPD2,NME1,NME2,NME3,NUDT5
Remodeling of Epithelial Adherens Junctions	1,76E00	7,25E-01	-3,207	ACTB,ACTN1,ACTN4,ACTR2,ACTR3,ARF6,ARPC1B,ARPC2,ARPC3,ARPC4,ARPC5,ARPC5L,CTNNA1,CTNNB1,CTNND1,DNM2,IQGAP1,Mapre2,NME1,RAB5A,RAB5B,RALA,TUBA1C,TUBA8,TUBB,TUBB3,TUBB6,VCL,ZYX
Regulation of IL-2 Expression in Activated and Anergic T Lymphocytes	1,75E00	7,08E-01	-4,459	BCL10,CARD11,CD3E,CD3G,CHP1,ELP1,GRB2,IKBKB,LCK,MALT1,MAP2K1,MAP2K4,MAPK3,NFATC1,NFATC2,NFATC3,NFKB1,NFKB2,PLCG1,PLCG2,PPP3CA,PPP3CB,PPP3R1,PRKCQ,RAC1,RAF1,RALA,RALB,REL,RELA,RRAS,RRAS2,SOS1,VAV2
Opioid Signaling Pathway	1,72E00	6,63E-01	-4,355	AKT2,AP2A2,ARRB1,BLK,CACNA2D1,CAMK1,CAMK1D,CDKN1B,CREB1,CREBBP,CTNNB1,FGR,GNA11,GNAI2,GNAI3,GNAQ,GNAS,GNB4,GRK2,GRK6,ITPR1,ITPR2,ITPR3,LCK,LYN,MAP2K1,MAP2K4,MAP2K6,MAPK3,MAPK7,NFKB1,NFKB2,OGFR,PDK1,PPP3CA,PPP3CB,PPP3R1,PRKACA,PRKACB,PRKAR1A,PRKAR2A,PRKCA,PRKCB,PRKCD,PRKCQ,RAC1,RAF1,RALA,RALB,RGS10,RGS14,RGS3,RPS6KA1,RPS6KA3,RPS6KA4,RPS6KA5,RRAS,RRAS2,SOS1
Systemic Lupus Erythematosus In B Cell Signaling Pathway	1,68E00	6,49E-01	-2,500	AKT2,BCL10,BLNK,CARD11,CBL,CD22,CD5,CD79A,CD79B,CHP1,CSK,CTNNB1,FGR,GRB2,IFIH1,IFIT2,IFIT3,Ighd,IGHG1,Ighg2b,Ighg3,IGKC,Igkv1-117,Igkv12-41,Igkv14-111,IL18,INPP5D,IRAK4,IRF3,ISG15,ISG20,JAK1,LCK,LYN,MALT1,MAP2K1,MAPK3,MAVS,NFATC1,NFATC2,NFATC3,NFKB1,NFKB2,PAG1,PIK3CB,PIK3R1,PIK3R4,PLCG2,PPP3CA,PPP3CB,PPP3R1,PRKCA,PRKCB,PRKCD,PRKCQ,PTPN6,RAC1,RAF1,RALA,RALB,RASGRP2,REL,RELA,RRAS,RRAS2,SOS1,STAT1,S…
Pyrimidine Deoxyribonucleotides De Novo Biosynthesis I	1,64E00	0.9	1,667	AK1,CMPK2,DTYMK,NME1,NME2,NME3,RRM1,RRM2,TYMS
Communication between Innate and Adaptive Immune Cells	1,62E00	7,5E-01	#NUM!	B2M,CD3E,CD3G,CD4,CD79A,CD79B,HLA-A,HLA-DRB5,HLA-E,Ighd,IGHG1,Ighg2a,Ighg2b,Ighg3,IGKC,Igkv1-117,Igkv12-41,Igkv14-111,IL18,IL1RN,TLR7
tRNA Splicing	1,56E00	1	-1,633	APEX1,GDPD1,PDE12,PDE2A,PDE3A,PDE5A
Phenylalanine Degradation IV (Mammalian, via Side Chain)	1,56E00	1	-0,816	ALDH2,ALDH3A2,GOT1,GOT2,IL4I1,MAOA
Serotonin Receptor Signaling	1,56E00	1	#NUM!	IL4I1,MAOA,PTS,QDPR,SLC6A4,SPR
Pyrimidine Ribonucleotides De Novo Biosynthesis	1,55E00	8,12E-01	1,387	AK1,CAD,CANT1,CMPK2,CTPS1,CTPS2,DDX3X,ENTPD1,ENTPD2,NME1,NME2,NME3,NUDT5
Acute Phase Response Signaling	1,54E00	6,55E-01	0,973	AKT2,AMBP,APOA1,APOH,C1QB,C2,C4A/C4B,CFB,CP,ELP1,FGA,FGB,FGG,FN1,FTL,GRB2,HMOX1,HMOX2,HP,HPX,IKBKB,IL18,IL1RN,ITIH2,ITIH3,ITIH4,LBP,MAP2K1,MAP2K4,MAP2K6,MAPK3,MBL2,NFKB1,NFKB2,NR3C1,PIK3CB,PIK3R1,PLG,RAF1,RALA,RALB,RBP1,REL,RELA,RIPK1,RRAS,RRAS2,SAA1,SERPINA1,SERPINA3,SERPINF2,SERPING1,SOS1,STAT3,TF,TTR,VWF
GNRH Signaling	1,52E00	6,78E-01	-3,452	CACNA2D1,CREB1,CREBBP,GNA11,GNAI2,GNAI3,GNAQ,GNAS,GNB4,GRB2,ITPR1,ITPR2,ITPR3,MAP2K1,MAP2K4,MAP2K6,MAPK3,MAPK7,NFKB1,NFKB2,PAK1,PAK2,PRKACA,PRKACB,PRKAR1A,PRKAR2A,PRKCA,PRKCB,PRKCD,PRKCQ,PTK2B,RAC1,RAF1,RALA,RALB,REL,RELA,RRAS,RRAS2,SOS1
B Cell Receptor Signaling	1,5E00	6,46E-01	-4,901	AKT2,APBB1IP,BCL10,BLNK,CD22,CD79A,CD79B,CFL1,CFL2,CREB1,CREBBP,CSK,DAPP1,ELP1,ETS1,GRB2,Ighd,IGHG1,Ighg2a,Ighg2b,Ighg3,IGKC,Igkv1-117,Igkv12-41,Igkv14-111,IKBKB,INPP5D,LYN,MALT1,MAP2K1,MAP2K4,MAP2K6,MAPK3,NFATC1,NFATC2,NFATC3,NFKB1,NFKB2,PAG1,PAX5,PIK3CB,PIK3R1,PIK3R4,PLCG2,PPP3CA,PPP3CB,PPP3R1,PRKCB,PRKCQ,PTK2B,PTPN6,PTPRC,RAC1,RAF1,RALA,RALB,RASSF5,REL,RELA,RRAS,RRAS2,SOS1,SYK,VAV2
Xenobiotic Metabolism Signaling	1,5E00	6,49E-01	#NUM!	ABCB1,ABCC3,ALDH18A1,ALDH1B1,ALDH2,ALDH3A1,ALDH3A2,ALDH4A1,ALDH6A1,ALDH7A1,ALDH9A1,CAMK1,CAMK1D,CAT,CES1,CREBBP,CUL3,CYP1B1,DNAJC7,FMO5,FTL,GSTA3,GSTK1,GSTM1,GSTM5,GSTP1,GSTZ1,HMOX1,HSP90AA1,HSP90AB1,HSP90B1,IL4I1,KEAP1,MAOA,MAP2K1,MAP2K4,MAP2K6,MAPK3,MAPK7,MGST1,NFKB1,NFKB2,NQO2,PIK3CB,PIK3R1,PIK3R4,PPP2R1B,PPP2R5A,PRKCA,PRKCB,PRKCD,PRKCQ,PTGES3,RAF1,RALA,RALB,REL,RELA,RRAS,RRAS2,Ugt1a7c
T Cell Receptor Signaling	1,49E00	6,52E-01	-4,202	AKT2,B2M,BCL10,CARD11,CBL,CD3E,CD3G,CD4,CDKN1B,CHP1,CSK,CTNNB1,ELP1,FYB1,GRAP2,GRB2,HLA-A,HLA-DRB5,HLA-E,IKBKB,ITGA2,ITGB1,LCK,MALT1,MAP2K1,MAP2K4,MAP2K6,MAPK3,NCK1,NFATC1,NFATC2,NFATC3,NFKB1,NFKB2,PAG1,PDK1,PIK3CB,PIK3R1,PIK3R4,PLCG1,PPP3CA,PPP3CB,PPP3R1,PRKCQ,PTK2B,PTPN6,PTPRC,RAC1,RAF1,RALA,RALB,REL,RELA,RRAS,RRAS2,SOS1,Tcf7,VAV2
Synaptic Long Term Depression	1,49E00	6,86E-01	-2,611	CACNA2D1,GNA11,GNAI2,GNAI3,GNAQ,GNAS,GUCY1A1,GUCY1B1,ITPR1,ITPR2,ITPR3,LCAT,LYN,MAP2K1,MAPK3,NT5C,PDIA3,PLA2G4A,PLA2G4C,PLAAT3,PLCD1,PLCG1,PLCG2,PPP2R1B,PPP2R5A,PRKCA,PRKCB,PRKCD,PRKCQ,RAF1,RALA,RALB,RRAS,RRAS2,SMARCC2
IL-3 Signaling	1,47E00	6,98E-01	-2,191	AKT2,CHP1,GRB2,INPP5D,JAK1,MAP2K1,MAPK3,PAK1,PIK3CB,PIK3R1,PIK3R4,PPP3CA,PPP3CB,PPP3R1,PRKCA,PRKCB,PRKCD,PRKCQ,PTPN6,RAC1,RAF1,RALA,RALB,RRAS,RRAS2,SOS1,STAT1,STAT3,STAT5A,STAT6
Phagosome Formation	1,45E00	6,23E-01	-5,126	ACTR2,ACTR3,ADGRE1,ADGRE5,AKT2,APBB1IP,ARF6,ARPC1B,ARPC2,ARPC3,ARPC4,ARPC5,ARPC5L,BCL10,CD36,CFL1,CFL2,CR2,DOCK1,ELMO1,FCER2,FCGR1A,FCGR3A/FCGR3B,FGR,FN1,FPR2,FZD1,GRB2,HMOX1,IGHG1,Ighg2a,Ighg2b,ITGA1,ITGA2,ITGA4,ITGA5,ITGA6,ITGA8,ITGAD,ITGAV,ITGB1,ITGB3,ITGB5,ITPR1,ITPR2,ITPR3,LBP,LCAT,LCK,LYN,MALT1,MAP2K1,MAP2K4,MAP2K6,MAPK3,MAPK7,MRC1,MSR1,MYH11,MYH14,MYH9,MYL12A,MYL9,MYLK,MYO18A,PAK1,PAK2,PIK…
Protein Ubiquitination Pathway	1,42E00	6,24E-01	#NUM!	ANAPC4,B2M,BIRC6,CBL,CDC34,CUL1,CUL2,DNAJB11,DNAJC10,DNAJC16,DNAJC17,DNAJC2,DNAJC21,DNAJC3,DNAJC7,DNAJC8,DNAJC9,ELOC,HLA-A,HLA-E,HSP90AA1,HSP90AB1,HSP90B1,HSPA12A,HSPA13,HSPA14,HSPA2,HSPA4L,HSPA5,HSPA8,HSPA9,HSPD1,HSPE1,HSPH1,NEDD4L,PSMA2,PSMA3,PSMA4,PSMA5,PSMA6,PSMA7,PSMB1,PSMB10,PSMB2,PSMB3,PSMB4,PSMB8,PSMB9,PSMC1,PSMC2,PSMC3,PSMC4,PSMC5,PSMC6,PSMD1,PSMD11,PSMD12,PSMD13,PSMD14,PSMD2,PSMD3,PSMD4…
Hepatic Cholestasis	1,42E00	7,19E-01	#NUM!	ABCB1,ABCC1,ABCC3,ELP1,IKBKB,IL18,IL1RN,IRAK4,LBP,MAP2K4,MAP4K2,NFKB1,NFKB2,PRKACA,PRKACB,PRKAR1A,PRKAR2A,PRKCA,PRKCB,PRKCD,PRKCQ,REL,RELA
Urate Biosynthesis/Inosine 5'-phosphate Degradation	1,42E00	8,89E-01	1,414	IMPDH1,IMPDH2,NT5C,NT5C2,NT5C3A,NT5E,PNP,XDH
Role of PKR in Interferon Induction and Antiviral Response	1,41E00	6,72E-01	-1,183	CASP1,CASP3,CASP8,CYCS,DDX58,DNAJC3,EIF2AK2,EIF2S1,ELP1,FCGR1A,HSP90AA1,HSP90AB1,HSP90B1,HSPA14,HSPA2,HSPA5,HSPA8,HSPA9,IFIH1,IKBKB,IL18,IRF3,JAK1,MAP2K4,MAP2K6,MAPK3,MAVS,METAP2,MSR1,NFKB1,NFKB2,NPM1,PRKRA,PYCARD,REL,RELA,STAT1,STAT2,STAT3
GPCR-Mediated Integration of Enteroendocrine Signaling Exemplified by an L Cell	1,41E00	7,62E-01	-1,000	GNA11,GNAI2,GNAI3,GNAQ,GNAS,ITPR1,ITPR2,ITPR3,PDIA3,PLCD1,PLCG1,PLCG2,PRKACA,PRKACB,PRKAR1A,PRKAR2A
RAC Signaling	1,4E00	6,54E-01	-4,012	ACTR2,ACTR3,ARPC1B,ARPC2,ARPC3,ARPC4,ARPC5,ARPC5L,CD44,CFL1,CFL2,CYBB,CYFIP1,CYFIP2,IQGAP1,IQGAP2,ITGA1,ITGA2,ITGA4,ITGA5,ITGA6,ITGA8,ITGAD,ITGAV,ITGB1,ITGB3,ITGB5,MAP2K1,MAP2K4,MAPK3,NCF1,NCF2,NCKAP1,NFKB1,NFKB2,PAK1,PAK2,PIK3CB,PIK3R1,PIK3R4,PIP4K2A,PIP4K2B,PTK2B,RAC1,RAF1,RALA,RALB,REL,RELA,RRAS,RRAS2
Aldosterone Signaling in Epithelial Cells	1,4E00	6,58E-01	-2,711	AHCY,DNAJB11,DNAJC10,DNAJC16,DNAJC17,DNAJC2,DNAJC21,DNAJC3,DNAJC7,DNAJC8,DNAJC9,HSP90AA1,HSP90AB1,HSP90B1,HSPA12A,HSPA13,HSPA14,HSPA2,HSPA4L,HSPA5,HSPA8,HSPA9,HSPD1,HSPE1,HSPH1,ITPR1,ITPR2,ITPR3,MAP2K1,MAPK3,PDIA3,PIK3CB,PIK3R1,PIK3R4,PIP4K2A,PIP4K2B,PLCD1,PLCG1,PLCG2,PRKCA,PRKCB,PRKCD,PRKCQ,RAF1,SLC12A2,SLC9A1,SOS1,TRAP1
P2Y Purigenic Receptor Signaling Pathway	1,38E00	6,8E-01	-3,772	AKT2,CREB1,CREBBP,GNAI2,GNAI3,GNAQ,GNB4,ITGB3,MAP2K1,MAPK3,NFKB1,NFKB2,PDIA3,PIK3CB,PIK3R1,PIK3R4,PLCD1,PLCG1,PLCG2,PRKACA,PRKACB,PRKAR1A,PRKAR2A,PRKCA,PRKCB,PRKCD,PRKCQ,RAF1,RALA,RALB,REL,RELA,RRAS,RRAS2
MIF Regulation of Innate Immunity	1,38E00	8,33E-01	-0,333	CD74,MAP2K4,MAPK3,MIF,NFKB1,NFKB2,PLA2G4A,PLA2G4C,REL,RELA
nNOS Signaling in Neurons	1,37E00	0.8	-2,000	CAPN1,CAPN2,CAPNS1,CHP1,DLG2,PPP3CA,PPP3CB,PPP3R1,PRKCA,PRKCB,PRKCD,PRKCQ
Noradrenaline and Adrenaline Degradation	1,37E00	0.8	-1,155	ADH5,AKR1A1,ALDH1B1,ALDH2,ALDH3A1,ALDH3A2,ALDH4A1,ALDH7A1,ALDH9A1,DHRS4,IL4I1,MAOA
Ethanol Degradation IV	1,37E00	0.8	-1,155	ACSL1,ACSS1,ALDH1B1,ALDH2,ALDH3A1,ALDH3A2,ALDH4A1,ALDH7A1,ALDH9A1,CAT,CYGB,GPX7
Ethanol Degradation II	1,37E00	0.8	-0,577	ACSL1,ACSS1,ADH5,AKR1A1,ALDH1B1,ALDH2,ALDH3A1,ALDH3A2,ALDH4A1,ALDH7A1,ALDH9A1,DHRS4
Xenobiotic Metabolism CAR Signaling Pathway	1,37E00	6,73E-01	-0,493	ABCB1,ABCC1,ABCC3,ALDH18A1,ALDH1B1,ALDH2,ALDH3A1,ALDH3A2,ALDH4A1,ALDH6A1,ALDH7A1,ALDH9A1,CREBBP,DNAJC7,FMO5,GSTA3,GSTK1,GSTM1,GSTM5,GSTP1,GSTZ1,HSP90AA1,HSP90AB1,HSP90B1,MAP2K1,MAP2K4,MAP2K6,MAPK3,MGST1,PPP2R1B,PPP2R5A,PRKCA,PRKCB,PRKCD,PRKCQ,RACK1,Ugt1a7c
PKCθ Signaling in T Lymphocytes	1,36E00	6,62E-01	-4,768	BCL10,CACNA2D1,CARD11,CD3E,CD3G,CD4,CHP1,GRAP2,GRB2,HLA-A,HLA-DRB5,IKBKB,ITPR1,ITPR2,ITPR3,LCK,MALT1,MAP2K4,MAPK3,NFATC1,NFATC2,NFATC3,NFKB1,NFKB2,PIK3CB,PIK3R1,PIK3R4,PLCG1,PLCG2,POU2F1,PPP3CA,PPP3CB,PPP3R1,PRKCQ,RAC1,RALA,RALB,REL,RELA,RRAS,RRAS2,SOS1,VAV2
Cardiac Hypertrophy Signaling (Enhanced)	1,34E00	6,26E-01	-4,478	AKAP13,AKT2,APEX1,ATP2A2,ATP2A3,CACNA2D1,CHP1,CTNNB1,CYBB,DLG1,EIF2B1,EIF2B4,EIF4E,FZD1,GDPD1,GNA11,GNAI2,GNAI3,GNAQ,GNAS,GNB4,IKBKB,IL18,ITGA1,ITGA2,ITGA4,ITGA5,ITGA6,ITGA8,ITGAD,ITGAV,ITGB1,ITGB3,ITGB5,ITPR1,ITPR2,ITPR3,MAP2K1,MAP2K4,MAP2K6,MAPK3,MAPK7,NFATC1,NFATC2,NFATC3,NFKB1,NFKB2,PDE12,PDE2A,PDE3A,PDE5A,PDIA3,PDK1,PIK3CB,PIK3R1,PIK3R4,PKN1,PLCD1,PLCG1,PLCG2,PPP3CA,PPP3CB,PPP3R1,PRKACA,PRKA…
Actin Nucleation by ARP-WASP Complex	1,32E00	6,73E-01	-3,266	ACTR2,ACTR3,ARPC1B,ARPC2,ARPC3,ARPC4,ARPC5,ARPC5L,Cdc42,FNBP1,GRB2,ITGA1,ITGA2,ITGA4,ITGA5,ITGA6,ITGA8,ITGAD,ITGAV,ITGB1,ITGB3,ITGB5,NCK1,NCK2,PPP1R12A,RAC1,RALA,RALB,RHOF,ROCK1,RRAS,RRAS2,SOS1,VASP,WAS
Signaling by Rho Family GTPases	1,32E00	6,28E-01	-5,338	ACTB,ACTR2,ACTR3,ARHGEF1,ARHGEF18,ARHGEF6,ARPC1B,ARPC2,ARPC3,ARPC4,ARPC5,ARPC5L,Cdc42,CDC42EP1,CDH5,CFL1,CFL2,CYBB,CYFIP1,DES,EZR,FNBP1,GNA11,GNAI2,GNAI3,GNAQ,GNAS,GNB4,IQGAP1,ITGA1,ITGA2,ITGA4,ITGA5,ITGA6,ITGA8,ITGAD,ITGAV,ITGB1,ITGB3,ITGB5,MAP2K1,MAP2K4,MAPK3,MSN,MYL12A,MYL9,MYLK,NCF1,NCF2,NFKB1,NFKB2,PAK1,PAK2,PIK3CB,PIK3R1,PIK3R4,PIP4K2A,PIP4K2B,PKN1,PPP1R12A,PTK2B,RAC1,RAF1,RDX,REL,RELA,RHOF…
Axonal Guidance Signaling	1,3E00	6,18E-01	#NUM!	ABLIM1,ACTR2,ACTR3,AKT2,ARHGEF6,ARPC1B,ARPC2,ARPC3,ARPC4,ARPC5,ARPC5L,BRCC3,CFL1,CFL2,CHP1,COPS5,CRK,DOCK1,DPYSL2,EIF4E,FZD1,GIT1,GNA11,GNAI2,GNAI3,GNAQ,GNAS,GNB4,GRB2,ITGA1,ITGA2,ITGA4,ITGA5,ITGA6,ITGA8,ITGAD,ITGAV,ITGB1,ITGB3,ITGB5,ITSN1,KLC1,MAP2K1,MAPK3,MICAL1,MME,MMP14,MYL12A,MYL9,NCK1,NCK2,NFATC1,NFATC2,NFATC3,PAK1,PAK2,PDIA3,PIK3CB,PIK3R1,PIK3R4,PITRM1,PLCD1,PLCG1,PLCG2,PPP3CA,PPP3CB,PPP3R…
