# Supplementary material for: Neuroretinal degeneration in a mouse model of systemic chronic immune activation observed by proteomics
Source: Front Immunol. 2024 Apr 11;15:1374617. doi: 10.3389/fimmu.2024.1374617 (PMC11043527; doi:10.3389/fimmu.2024.1374617)
Supplement: Supplementary Table 1 — (A) Retina, 1 week, Identified and differentially expressed proteins. (B). Retina, 8 weeks, Identified and differentially expressed proteins. (C). Retina, 28 weeks, Identified and differentially expressed proteins. [file DataSheet_1.zip › Supplementary Tables submission/Supplementary Tables 5-8, Canonical Pathways, IPA/8. Spleen/Table S8C CP Spleen FP5869, singnificant (28 week).xls]

## Sheet: Sheet0
© 2000-2021 QIAGEN. All rights reserved.
CP Spleen FP5869, singnificant (28 week)
Ingenuity Canonical Pathways	-log(p-value)	Ratio	z-score	Molecules
Assembly of RNA Polymerase II Complex	3,26E00	4,5E-01	1,667	ERCC2,GTF2A1,GTF2B,POLR2A,POLR2B,POLR2C,POLR2J,TAF1,TAF6
Actin Cytoskeleton Signaling	2,52E00	2,29E-01	2,683	ACTN4,ARHGEF1,ARHGEF7,CYFIP2,DIAPH1,EZR,F2,FLNA,FN1,GSN,ITGA8,ITGAD,ITGAV,MAPK1,MAPK3,MPRIP,MYH10,MYH11,MYL12A,MYL9,MYLK,MYO18A,PFN2,PPP1R12A,Ppp1r12b,RRAS,VCL
Hepatic Fibrosis / Hepatic Stellate Cell Activation	2,35E00	3,14E-01	#NUM!	COL12A1,COL18A1,COL1A1,COL6A1,COL6A2,FN1,MYH10,MYH11,MYL9,MYO18A,PDGFRB
Acute Phase Response Signaling	2,3E00	2,39E-01	2,887	AMBP,APOA1,C5,CFB,CP,F2,FN1,HNRNPK,IRAK1,ITIH2,ITIH4,MAPK1,MAPK3,MBL2,NR3C1,PLG,RBP1,RRAS,SERPINA1,SERPINA3,SERPINF1
ILK Signaling	2,23E00	2,44E-01	1,807	ACTN4,CREB1,CTNNB1,FBLIM1,FLNA,FLNB,FLNC,FN1,MAPK1,MAPK3,MYH10,MYH11,MYL9,MYO18A,PARVA,PPP1R12A,RPS6KA4,VCL,VIM
Leukotriene Biosynthesis	2,06E00	7,5E-01	#NUM!	DPEP1,GGT5,LTA4H
Primary Immunodeficiency Signaling	2,06E00	3,68E-01	#NUM!	ADA,CD3E,CD79A,IGHG1,Ighg2a,IGHM,LCK
Dilated Cardiomyopathy Signaling Pathway	2,06E00	2,79E-01	0,000	CNN1,DES,DMD,KDM5A,LMNA,MAPK1,MAPK3,MYH10,MYH11,MYL9,MYO18A,SGCD
Phospholipase C Signaling	2,02E00	2,13E-01	3,130	ARHGEF1,ARHGEF18,ARHGEF7,CD3E,CD79A,CREB1,GNAQ,GRAP2,IGHG1,Ighg2a,IGHM,ITGA8,ITGAD,ITGAV,LCK,MAPK1,MAPK3,MEF2C,MPRIP,MYL12A,MYL9,PLD4,PPP1R12A,Ppp1r12b,RPS6KA3,RRAS
RhoA Signaling	1,87E00	2,5E-01	1,069	ARHGAP1,ARHGEF1,EZR,MPRIP,MYL12A,MYL9,MYLK,PFN2,PKN1,PPP1R12A,Ppp1r12b,SEPTIN11,SEPTIN2,SEPTIN4
Integrin Signaling	1,7E00	2,07E-01	2,982	ACTN4,ARHGAP26,ARHGEF7,CAV1,CTTN,GSN,ITGA8,ITGAD,ITGAV,MAPK1,MAPK3,MPRIP,MYL12A,MYL9,MYLK,PARVA,PFN2,PPP1R12A,Ppp1r12b,RRAS,VASP,VCL,Wasl
B Cell Development	1,67E00	3,85E-01	#NUM!	CD79A,HLA-A,Ighg2a,IGHM,SPN
Role of IL-17F in Allergic Inflammatory Airway Diseases	1,67E00	3,85E-01	2,236	CREB1,MAPK1,MAPK3,RPS6KA3,RPS6KA4
Systemic Lupus Erythematosus Signaling	1,62E00	2,13E-01	#NUM!	C5,CD3E,CD79A,FCGR3A/FCGR3B,HLA-A,IGHG1,Ighg2a,IGHM,LCK,LSM14A,MAPK1,MAPK3,PRPF3,PRPF40A,PRPF4B,PRPF8,RRAS,SNRNP70,SNRPD1
FXR/RXR Activation	1,51E00	2,65E-01	#NUM!	AMBP,APOA1,APOB,CLU,FETUB,GC,ITIH4,SERPINA1,SERPINF1
Communication between Innate and Adaptive Immune Cells	1,48E00	3,16E-01	#NUM!	CD3E,CD79A,HLA-A,IGHG1,Ighg2a,IGHM
Hematopoiesis from Pluripotent Stem Cells	1,46E00	0.4	#NUM!	CD3E,IGHG1,Ighg2a,IGHM
Cellular Effects of Sildenafil (Viagra)	1,33E00	2,38E-01	#NUM!	MPRIP,MYH10,MYH11,MYL12A,MYL9,MYLK,MYO18A,PPP1R12A,Ppp1r12b,PRKG1
Dolichyl-diphosphooligosaccharide Biosynthesis	1,31E00	6,67E-01	#NUM!	ALG5,DPM1
