# Supplementary material for: Neuroretinal degeneration in a mouse model of systemic chronic immune activation observed by proteomics
Source: Front Immunol. 2024 Apr 11;15:1374617. doi: 10.3389/fimmu.2024.1374617 (PMC11043527; doi:10.3389/fimmu.2024.1374617)
Supplement: Supplementary Table 1 — (A) Retina, 1 week, Identified and differentially expressed proteins. (B). Retina, 8 weeks, Identified and differentially expressed proteins. (C). Retina, 28 weeks, Identified and differentially expressed proteins. [file DataSheet_1.zip › Supplementary Tables submission/Supplementary Tables 5-8, Canonical Pathways, IPA/6. RPE-choroid/Table S6C CP RPE,Choroidea FP5869, signififcant (28 week).xls]

## Sheet: Sheet0
© 2000-2021 QIAGEN. All rights reserved.
CP RPE,Choroidea FP5869, signififcant (28 week)
Ingenuity Canonical Pathways	-log(p-value)	Ratio	z-score	Molecules
EIF2 Signaling	1,15E01	4,81E-01	5,604	AKT1,EIF2A,EIF3B,EIF3C,EIF3D,EIF3H,EIF4A1,EIF4A2,EIF4G1,EIF5B,GRB2,HSPA5,MAPK1,MAPK3,PIK3C2A,PIK3R4,PTBP1,RAF1,RALB,RAP2B,RPL11,RPL12,RPL13,RPL13A,RPL14,RPL15,RPL17,RPL18,RPL18A,RPL19,RPL21,RPL22,RPL23,RPL24,RPL26,RPL27,RPL28,RPL3,RPL31,RPL35,RPL4,RPL5,RPL6,RPL7A,RPL8,RPL9,RPLP0,RPS11,RPS13,RPS14,RPS15,RPS15A,RPS17,RPS18,RPS2,RPS20,RPS23,RPS24,RPS25,RPS3,RPS4Y1,RPS7,RPS9
Complement System	6,92E00	7,89E-01	1,508	C1QA,C1QB,C1QC,C1S,C2,C3,C4A/C4B,CFB,CFH,ITGAM,ITGAX,ITGB2,MASP2,Scgb2b27 (includes others),SERPING1
Coronavirus Pathogenesis Pathway	6,39E00	4,63E-01	-2,137	BAX,CASP1,CCDC22,EEF1A1,EIF2A,HDAC1,KNG1,MAPK1,MAPK14,MAPK3,NFKB1,NPC1,PA2G4,RAB7A,RIPK1,RPS11,RPS13,RPS14,RPS15,RPS15A,RPS17,RPS18,RPS2,RPS20,RPS23,RPS24,RPS25,RPS3,RPS4Y1,RPS7,RPS9,SERPINE1,STAT1,STAT2,STAT3,TLR3,ZC3HAV1
Neuroinflammation Signaling Pathway	5,26E00	4,62E-01	4,041	AKT1,APH1A,CALB1,CALB2,CASP1,CYBB,HLA-A,ICAM1,IDE,IRAK4,MAPK1,MAPK14,MAPK3,MFGE8,MMP3,NCF1,NCF2,NCSTN,NFKB1,PIK3C2A,PIK3R4,PLA2G4A,PLCG2,PSEN1,RAC2,RIPK1,STAT1,SYK,TLR3,VCAM1
mTOR Signaling	5,02E00	4,04E-01	3,000	AKT1,EIF3B,EIF3C,EIF3D,EIF3H,EIF4A1,EIF4A2,EIF4G1,FNBP1,GPLD1,MAPK1,MAPK3,PIK3C2A,PIK3R4,PLD3,PLD4,PPP2R2A,PRKCB,PRKCD,RAC2,RALB,RAP2B,RHOG,RHOT2,RPS11,RPS13,RPS14,RPS15,RPS15A,RPS17,RPS18,RPS2,RPS20,RPS23,RPS24,RPS25,RPS3,RPS4Y1,RPS7,RPS9
Th1 Pathway	4,9E00	6,84E-01	3,317	APH1A,GRB2,HLA-A,ICAM1,ITGB2,NCSTN,NFKB1,PIK3C2A,PIK3R4,PSEN1,STAT1,STAT3,VAV1
Th1 and Th2 Activation Pathway	4,22E00	6,19E-01	#NUM!	APH1A,GRB2,HLA-A,ICAM1,ITGB2,NCSTN,NFKB1,PIK3C2A,PIK3R4,PSEN1,STAT1,STAT3,VAV1
Regulation of eIF4 and p70S6K Signaling	4,15E00	3,79E-01	2,530	AKT1,EIF2A,EIF3B,EIF3C,EIF3D,EIF3H,EIF4A1,EIF4A2,EIF4G1,GRB2,ITGAM,ITGAX,ITGB2,ITGB5,MAPK1,MAPK14,MAPK3,PIK3C2A,PIK3R4,PPP2R2A,RAF1,RALB,RAP2B,RPS11,RPS13,RPS14,RPS15,RPS15A,RPS17,RPS18,RPS2,RPS20,RPS23,RPS24,RPS25,RPS3,RPS4Y1,RPS7,RPS9
IL-8 Signaling	4,07E00	3,98E-01	4,382	AKT1,BAX,CSTB,CYBB,EGFR,FNBP1,GNAT1,GNB1,GPLD1,ICAM1,IQGAP1,IRAK4,ITGAM,ITGAX,ITGB2,MAPK1,MAPK3,NCF1,NCF2,NFKB1,PIK3C2A,PIK3R4,PLD3,PLD4,PRKCB,PRKCD,RAC2,RAF1,RALB,RAP2B,RHOG,RHOT2,VCAM1
TREM1 Signaling	4,05E00	6,32E-01	3,464	AKT1,CASP1,FCGR2B,GRB2,ICAM1,ITGAX,MAPK1,MAPK3,NFKB1,PLCG2,STAT3,TLR3
Th2 Pathway	3,57E00	6,11E-01	2,828	APH1A,GRB2,HLA-A,ICAM1,ITGB2,NCSTN,NFKB1,PIK3C2A,PIK3R4,PSEN1,VAV1
Role of Pattern Recognition Receptors in Recognition of Bacteria and Viruses	3,56E00	5,17E-01	3,742	C1QA,C1QB,C1QC,C3,CASP1,MAPK1,MAPK3,NFKB1,PIK3C2A,PIK3R4,PLCG2,PRKCB,PRKCD,SYK,TLR3
Phagosome Formation	3,48E00	4,31E-01	#NUM!	FCGR2B,FN1,FNBP1,IGHG1,Ighg2a,ITGAM,ITGAX,ITGB2,ITGB5,MRC2,PDIA3,PIK3C2A,PIK3R4,PLCG2,PRKCB,PRKCD,RAC2,RHOG,RHOT2,SYK,TLR3,VTN
Fcγ Receptor-mediated Phagocytosis in Macrophages and Monocytes	3,42E00	4,44E-01	4,472	ACTR2,ACTR3,AKT1,ARF6,ARPC1B,ARPC2,ARPC4,ARPC5,GPLD1,INPP5D,MAPK1,MAPK3,NCF1,PLD3,PLD4,PRKCB,PRKCD,RAC2,SYK,VAV1
Dendritic Cell Maturation	3,37E00	4,62E-01	3,300	AKT1,FCGR2B,HLA-A,ICAM1,IGHG1,Ighg2a,IL1RN,MAPK1,MAPK14,MAPK3,NFKB1,PDIA3,PIK3C2A,PIK3R4,PLCG2,STAT1,STAT2,TLR3
Pancreatic Adenocarcinoma Signaling	3,35E00	4,85E-01	3,742	AKT1,EGFR,GPLD1,GRB2,HDAC1,MAPK1,MAPK3,NFKB1,PA2G4,PIK3C2A,PIK3R4,PLD3,PLD4,RAF1,STAT1,STAT3
Rac Signaling	3,25E00	3,94E-01	4,472	ACTR2,ACTR3,ARPC1B,ARPC2,ARPC4,ARPC5,CD44,CFL1,CYBB,IQGAP1,ITGAM,ITGAX,ITGB2,ITGB5,MAPK1,MAPK3,NCF1,NCF2,NFKB1,PIK3C2A,PIK3R4,PIP4K2A,RAC2,RAF1,RALB,RAP2B
Antigen Presentation Pathway	3,06E00	6,67E-01	#NUM!	CALR,HLA-A,PDIA3,PSMB8,PSMB9,TAP1,TAP2,TAPBP
Growth Hormone Signaling	3,03E00	5,5E-01	2,714	A2M,MAPK1,MAPK3,PIK3C2A,PIK3R4,PLCG2,PRKCB,PRKCD,PTPN6,STAT1,STAT3
Production of Nitric Oxide and Reactive Oxygen Species in Macrophages	3,02E00	3,82E-01	4,082	AKT1,APOE,CYBB,FNBP1,LYZ,MAP3K5,MAPK1,MAPK14,MAPK3,NCF1,NCF2,NCF4,NFKB1,PIK3C2A,PIK3R4,PLCG2,PPP2R2A,PRKCB,PRKCD,PTPN6,RAC2,RBP4,RHOG,RHOT2,SIRPA,STAT1
B Cell Receptor Signaling	3,02E00	3,82E-01	3,411	AKT1,APBB1IP,CFL1,CSK,FCGR2B,GRB2,IGHG1,Ighg2a,INPP5D,MAP3K5,MAPK1,MAPK14,MAPK3,NFKB1,PIK3C2A,PIK3R4,PLCG2,PRKCB,PTPN6,PTPRC,RAC2,RAF1,RALB,RAP2B,SYK,VAV1
ErbB4 Signaling	2,98E00	4,69E-01	3,464	AKT1,APH1A,GRB2,MAPK1,MAPK3,NCSTN,PIK3C2A,PIK3R4,PLCG2,PRKCB,PRKCD,PSEN1,RAF1,RALB,RAP2B
Systemic Lupus Erythematosus In B Cell Signaling Pathway	2,91E00	3,77E-01	3,530	AKT1,CSK,FCGR2B,GRB2,IGHG1,INPP5D,IRAK4,MAPK1,MAPK3,NFKB1,PIK3C2A,PIK3R4,PLCG2,PRKCB,PRKCD,PTPN6,RAC2,RAF1,RALB,RAP2B,STAT1,STAT2,STAT3,SYK,TLR3,VAV1
Primary Immunodeficiency Signaling	2,77E00	7,5E-01	#NUM!	ADA,IGHG1,Ighg2a,PTPRC,TAP1,TAP2
Choline Biosynthesis III	2,67E00	8,33E-01	2,236	CEPT1,GPLD1,PCYT1A,PLD3,PLD4
Prolactin Signaling	2,62E00	4,52E-01	3,606	GRB2,MAPK1,MAPK3,NMI,PIK3C2A,PIK3R4,PLCG2,PRKCB,PRKCD,RAF1,RALB,RAP2B,STAT1,STAT3
Phagosome Maturation	2,56E00	3,45E-01	#NUM!	ATP6V0C,ATP6V0D2,CALR,CTSA,CTSB,CTSC,CTSD,CTSH,CTSS,CTSV,CTSZ,CYBB,DCTN4,HLA-A,LAMP1,LAMP2,NAPB,NCF1,NCF2,PRDX1,RAB7A,RAC2,STX16,TAP1,TUBB6,TUBG2,VPS11,VPS33A,VPS39,VPS41
Acute Phase Response Signaling	2,53E00	3,41E-01	4,690	A2M,AKT1,C1QA,C1QB,C1QC,C1S,C2,C3,C4A/C4B,CFB,FGG,FN1,FTL,GRB2,IL1RN,LBP,MAP3K5,MAPK1,MAPK14,MAPK3,NFKB1,RAF1,RALB,RAP2B,RBP4,RIPK1,SERPINA3,SERPINE1,SERPINF1,SERPING1,STAT3
Fc Epsilon RI Signaling	2,5E00	0.4	3,771	AKT1,GRB2,INPP5D,MAPK1,MAPK14,MAPK3,PIK3C2A,PIK3R4,PLA2G4A,PLCG2,PRKCB,PRKCD,RAC2,RAF1,RALB,RAP2B,SYK,VAV1
Atherosclerosis Signaling	2,46E00	4,38E-01	#NUM!	APOE,CD36,CMA1,GLG1,ICAM1,IL1RN,ITGB2,LYZ,MMP3,NFKB1,PLA2G4A,RBP4,TPSAB1/TPSB2,VCAM1
CD28 Signaling in T Helper Cells	2,45E00	4,05E-01	3,000	ACTR2,ACTR3,AKT1,ARPC1B,ARPC2,ARPC4,ARPC5,CSK,GRB2,HLA-A,NFKB1,PIK3C2A,PIK3R4,PTPN6,PTPRC,SYK,VAV1
Thrombopoietin Signaling	2,43E00	4,48E-01	3,606	GRB2,MAPK1,MAPK3,PIK3C2A,PIK3R4,PLCG2,PRKCB,PRKCD,RAF1,RALB,RAP2B,STAT1,STAT3
Glioma Signaling	2,37E00	3,91E-01	3,742	AKT1,EGFR,GRB2,HDAC1,IDH1,IDH2,IGF2R,MAPK1,MAPK3,PA2G4,PIK3C2A,PIK3R4,PLCG2,PRKCB,PRKCD,RAF1,RALB,RAP2B
JAK/Stat Signaling	2,36E00	4,17E-01	2,840	AKT1,GRB2,MAPK1,MAPK3,NFKB1,PIK3C2A,PIK3R4,PTPN1,PTPN6,RAF1,RALB,RAP2B,STAT1,STAT2,STAT3
Natural Killer Cell Signaling	2,32E00	3,68E-01	3,273	AKT1,CFL1,GRB2,HLA-A,HSPA5,IRAK4,MAP3K5,MAPK1,MAPK14,MAPK3,NFKB1,PIK3C2A,PIK3R4,PLCG2,PTPN6,RAC2,RAF1,RALB,RAP2B,SYK,VAV1
HMGB1 Signaling	2,27E00	0.4	3,207	AKT1,FNBP1,ICAM1,MAPK1,MAPK14,MAPK3,NFKB1,PIK3C2A,PIK3R4,RAC2,RALB,RAP2B,RHOG,RHOT2,SERPINE1,VCAM1
Tumor Microenvironment Pathway	2,27E00	0.4	3,500	AKT1,CD44,FN1,HLA-A,ICAM1,MAPK1,MAPK3,MMP3,NFKB1,PIK3C2A,PIK3R4,RAF1,RALB,RAP2B,STAT3,TNC
Communication between Innate and Adaptive Immune Cells	2,21E00	7,14E-01	#NUM!	HLA-A,IGHG1,Ighg2a,IL1RN,TLR3
IL-10 Signaling	2,19E00	0.5	#NUM!	BLVRA,BLVRB,FCGR2B,IL1RN,LBP,MAPK1,MAPK14,NFKB1,STAT3
fMLP Signaling in Neutrophils	2,18E00	3,55E-01	4,025	ACTR2,ACTR3,ARPC1B,ARPC2,ARPC4,ARPC5,CYBB,GNAT1,GNB1,MAPK1,MAPK3,NCF1,NCF2,NFKB1,PIK3C2A,PIK3R4,PRKCB,PRKCD,RAC2,RAF1,RALB,RAP2B
MSP-RON Signaling In Macrophages Pathway	2,09E00	4,29E-01	2,309	GRB2,ITGAM,ITGB2,MAPK1,MAPK3,NFKB1,PIK3C2A,PIK3R4,RALB,RAP2B,STAT1,STAT3
Role of JAK1, JAK2 and TYK2 in Interferon Signaling	2,06E00	0.6	#NUM!	NFKB1,PTPN6,RAF1,STAT1,STAT2,STAT3
BAG2 Signaling Pathway	2,06E00	3,57E-01	0,000	CTSB,HSPA5,MAPK1,MAPK14,MAPK3,NFKB1,PSMA1,PSMA2,PSMA3,PSMA4,PSMA6,PSMB1,PSMB3,PSMB4,PSMB8,PSMB9,PSMC3,PSMD1,PSMD7,PSMD8
Purine Ribonucleosides Degradation to Ribose-1-phosphate	2,02E00	1	#NUM!	ADA,PGM2,PNP
Non-Small Cell Lung Cancer Signaling	2	4,06E-01	2,714	AKT1,EGFR,GRB2,HDAC1,MAPK1,MAPK3,PA2G4,PIK3C2A,PIK3R4,RAF1,RALB,RAP2B,STK4
Antioxidant Action of Vitamin C	2	4,06E-01	-3,162	GPLD1,MAPK1,MAPK14,MAPK3,NFKB1,PDIA3,PLA2G4A,PLCG2,PLD3,PLD4,SELENOT,TXN,TXNRD1
GM-CSF Signaling	2	4,06E-01	3,606	AKT1,GRB2,MAPK1,MAPK3,PIK3C2A,PIK3R4,PRKCB,RACK1,RAF1,RALB,RAP2B,STAT1,STAT3
IL-3 Signaling	1,98E00	3,85E-01	2,840	AKT1,GRB2,INPP5D,MAPK1,MAPK3,PIK3C2A,PIK3R4,PRKCB,PRKCD,PTPN6,RAF1,RALB,RAP2B,STAT1,STAT3
FLT3 Signaling in Hematopoietic Progenitor Cells	1,93E00	3,89E-01	3,207	AKT1,GRB2,INPP5D,MAPK1,MAPK14,MAPK3,PIK3C2A,PIK3R4,RAF1,RALB,RAP2B,STAT1,STAT2,STAT3
FAT10 Signaling Pathway	1,93E00	3,72E-01	#NUM!	NUB1,PSMA1,PSMA2,PSMA3,PSMA4,PSMA6,PSMB1,PSMB3,PSMB4,PSMB8,PSMB9,PSMC3,PSMD1,PSMD7,PSMD8,UBA6
Endothelin-1 Signaling	1,89E00	3,33E-01	4,379	CASP1,CASP6,GNAT1,GPLD1,GRB2,GUCY1B1,GUCY2D,GUCY2F,MAPK1,MAPK14,MAPK3,PDIA3,PIK3C2A,PIK3R4,PLA2G4A,PLCG2,PLD3,PLD4,PRKCB,PRKCD,RAF1,RALB,RAP2B
VEGF Family Ligand-Receptor Interactions	1,88E00	3,94E-01	3,606	AKT1,GRB2,MAPK1,MAPK3,PIK3C2A,PIK3R4,PLA2G4A,PLCG2,PRKCB,PRKCD,RAF1,RALB,RAP2B
Bladder Cancer Signaling	1,87E00	4,35E-01	2,236	EGFR,HDAC1,MAPK1,MAPK3,MMP3,PA2G4,RAF1,RALB,RAP2B,THBS1
IL-17A Signaling in Gastric Cells	1,87E00	6,25E-01	2,000	EGFR,MAPK1,MAPK14,MAPK3,NFKB1
Role of JAK2 in Hormone-like Cytokine Signaling	1,87E00	6,25E-01	#NUM!	PTPN1,PTPN6,SIRPA,STAT1,STAT3
Role of JAK1 and JAK3 in γc Cytokine Signaling	1,87E00	4,35E-01	#NUM!	GRB2,MAPK1,MAPK3,PIK3C2A,PIK3R4,RALB,RAP2B,STAT1,STAT3,SYK
Endoplasmic Reticulum Stress Pathway	1,87E00	6,25E-01	2,236	CALR,HSP90B1,HSPA5,MAP3K5,TAOK3
SPINK1 General Cancer Pathway	1,87E00	4,35E-01	3,162	AKT1,EGFR,MAPK1,MAPK3,PIK3C2A,PIK3R4,RAF1,RALB,RAP2B,STAT3
PI3K Signaling in B Lymphocytes	1,85E00	3,53E-01	3,153	AKT1,C3,CD180,FCGR2B,Ighg2a,INPP5D,MAPK1,MAPK3,NFKB1,PDIA3,PLCG2,PRKCB,PTPRC,RAF1,RALB,RAP2B,SYK,VAV1
UVB-Induced MAPK Signaling	1,83E00	4,5E-01	3,000	AKT1,EGFR,MAPK1,MAPK14,MAPK3,PIK3C2A,PIK3R4,PRKCB,PRKCD
IL-12 Signaling and Production in Macrophages	1,81E00	3,78E-01	#NUM!	AKT1,APOE,LYZ,MAPK1,MAPK14,MAPK3,NFKB1,PIK3C2A,PIK3R4,PRKCB,PRKCD,RAB7A,RBP4,STAT1
IL-22 Signaling	1,81E00	5,45E-01	2,449	AKT1,MAPK1,MAPK14,MAPK3,STAT1,STAT3
Role of Macrophages, Fibroblasts and Endothelial Cells in Rheumatoid Arthritis	1,79E00	3,21E-01	#NUM!	AKT1,FN1,ICAM1,IGHG1,Ighg2a,IL1RN,IRAK4,MAPK1,MAPK14,MAPK3,MMP3,NFKB1,PDIA3,PIK3C2A,PIK3R4,PLCG2,PRKCB,PRKCD,RAF1,RALB,RAP2B,RIPK1,STAT3,TLR3,VCAM1
Gαq Signaling	1,77E00	3,33E-01	2,982	AKT1,CSK,FNBP1,GNAT1,GNB1,GPLD1,GRK2,MAPK1,MAPK3,NFKB1,PIK3C2A,PIK3R4,PLCG2,PLD3,PLD4,PRKCB,PRKCD,RAC2,RAF1,RHOG,RHOT2
LPS-stimulated MAPK Signaling	1,76E00	3,82E-01	2,714	LBP,MAP3K5,MAPK1,MAPK14,MAPK3,NFKB1,PIK3C2A,PIK3R4,PRKCB,PRKCD,RAF1,RALB,RAP2B
Acute Myeloid Leukemia Signaling	1,76E00	3,82E-01	3,317	AKT1,GRB2,IDH1,IDH2,MAPK1,MAPK3,NFKB1,PIK3C2A,PIK3R4,RAF1,RALB,RAP2B,STAT3
Oncostatin M Signaling	1,72E00	4,17E-01	3,162	CHI3L1,GRB2,MAPK1,MAPK3,MMP3,RAF1,RALB,RAP2B,STAT1,STAT3
ErbB2-ErbB3 Signaling	1,72E00	4,17E-01	3,162	AKT1,GRB2,MAPK1,MAPK3,PIK3C2A,PIK3R4,RAF1,RALB,RAP2B,STAT3
ErbB Signaling	1,71E00	3,68E-01	3,742	AKT1,EGFR,GRB2,MAPK1,MAPK14,MAPK3,PIK3C2A,PIK3R4,PLCG2,PRKCB,PRKCD,RAF1,RALB,RAP2B
T Cell Exhaustion Signaling Pathway	1,71E00	3,68E-01	0,333	AKT1,HLA-A,MAPK1,MAPK3,PIK3C2A,PIK3R4,PLCG2,PPP2R2A,PTPN6,RALB,RAP2B,STAT1,STAT2,STAT3
Glioma Invasiveness Signaling	1,7E00	3,87E-01	2,714	CD44,FNBP1,MAPK1,MAPK3,PIK3C2A,PIK3R4,RAC2,RALB,RAP2B,RHOG,RHOT2,VTN
Chondroitin Sulfate Degradation (Metazoa)	1,68E00	6,67E-01	2,000	GALNS,GM2A,HEXA,HEXB
Autophagy	1,65E00	3,16E-01	3,838	AKT1,ARL8B,ATG2B,ATG5,ATG7,DAPK3,EIF2A,LAMP1,LAMP2,MAPK1,MAPK3,NFKB1,PI4K2A,PIK3C2A,PIK3R4,PPP2R2A,RAB7A,RAF1,RALB,RIPK1,VPS11,VPS33A,VPS39,VPS41
Inhibition of Angiogenesis by TSP1	1,61E00	4,67E-01	2,236	AKT1,CD36,GUCY1B1,HSPG2,MAPK1,MAPK14,THBS1
Actin Nucleation by ARP-WASP Complex	1,61E00	3,4E-01	2,714	ACTR2,ACTR3,ARPC1B,ARPC2,ARPC4,ARPC5,FNBP1,GRB2,ITGAM,ITGAX,ITGB2,ITGB5,RAC2,RALB,RAP2B,RHOG,RHOT2
Altered T Cell and B Cell Signaling in Rheumatoid Arthritis	1,6E00	5,56E-01	#NUM!	HLA-A,Ighg2a,IL1RN,NFKB1,TLR3
iNOS Signaling	1,59E00	0.5	2,236	IRAK4,LBP,MAPK1,MAPK14,NFKB1,STAT1
IL-15 Signaling	1,59E00	3,75E-01	3,464	AKT1,MAPK1,MAPK14,MAPK3,NFKB1,PIK3C2A,PIK3R4,RAF1,RALB,RAP2B,STAT3,SYK
PEDF Signaling	1,59E00	3,75E-01	3,464	AKT1,MAPK1,MAPK14,MAPK3,NFKB1,PIK3C2A,PIK3R4,RAF1,RALB,RAP2B,SERPINF1,WASF2
LXR/RXR Activation	1,57E00	3,49E-01	1,069	APOE,C3,C4A/C4B,CD36,ECHS1,IL1RN,KNG1,LBP,LYZ,NFKB1,PON3,RBP4,SERPINF1,TLR3,VTN
NF-κB Signaling	1,54E00	3,4E-01	3,500	AKT1,EGFR,HDAC1,IGF2R,IL1RN,IRAK4,NFKB1,PIK3C2A,PIK3R4,PLCG2,PRKCB,RAF1,RALB,RAP2B,RIPK1,TLR3
CNTF Signaling	1,53E00	3,79E-01	3,317	AKT1,GRB2,MAPK1,MAPK3,PIK3C2A,PIK3R4,RAF1,RALB,RAP2B,STAT1,STAT3
EGF Signaling	1,53E00	3,79E-01	3,317	AKT1,EGFR,GRB2,MAPK1,MAPK14,MAPK3,PIK3C2A,PIK3R4,RAF1,STAT1,STAT3
HGF Signaling	1,5E00	3,27E-01	3,742	AKT1,GRB2,ITGAM,ITGAX,ITGB2,ITGB5,MAP3K5,MAPK1,MAPK3,PIK3C2A,PIK3R4,PLCG2,PRKCB,PRKCD,RAF1,RALB,RAP2B,STAT3
Allograft Rejection Signaling	1,49E00	7,5E-01	#NUM!	HLA-A,IGHG1,Ighg2a
Autoimmune Thyroid Disease Signaling	1,49E00	7,5E-01	#NUM!	HLA-A,IGHG1,Ighg2a
Arginine Biosynthesis IV	1,49E00	7,5E-01	#NUM!	ASL,ASS1,GLUD1
Thioredoxin Pathway	1,49E00	7,5E-01	#NUM!	SELENOT,TXN,TXNRD1
Phosphatidylcholine Biosynthesis I	1,49E00	7,5E-01	#NUM!	CEPT1,CHKB,PCYT1A
N-acetylglucosamine Degradation II	1,49E00	7,5E-01	#NUM!	AMDHD2,GNPDA1,NAGK
Phototransduction Pathway	1,48E00	3,64E-01	#NUM!	GNAT1,GNB1,GRK1,GUCA1B,GUCY1B1,GUCY2D,GUCY2F,PDC,PDE6B,PDE6D,RCVRN,RGS9BP
Prostate Cancer Signaling	1,44E00	3,51E-01	#NUM!	AKT1,GRB2,HDAC1,HSP90B1,MAPK1,MAPK3,NFKB1,PA2G4,PIK3C2A,PIK3R4,RAF1,RALB,RAP2B
Toll-like Receptor Signaling	1,44E00	4,38E-01	2,236	IL1RN,IRAK4,LBP,MAPK1,MAPK14,NFKB1,TLR3
Neuregulin Signaling	1,43E00	3,21E-01	3,606	AKT1,DCN,EGFR,GRB2,HSP90B1,ITGAM,ITGAX,ITGB2,ITGB5,MAPK1,MAPK3,PLCG2,PRKCB,PRKCD,PSEN1,RAF1,RALB,RAP2B
Mouse Embryonic Stem Cell Pluripotency	1,42E00	3,67E-01	3,317	AKT1,GRB2,MAPK1,MAPK14,MAPK3,PIK3C2A,PIK3R4,RAF1,RALB,RAP2B,STAT3
Actin Cytoskeleton Signaling	1,42E00	2,83E-01	4,315	ACTN1,ACTR2,ACTR3,ARPC1B,ARPC2,ARPC4,ARPC5,CFL1,CSK,DIAPH1,FLNA,FN1,GRB2,IQGAP1,ITGAM,ITGAX,ITGB2,ITGB5,KNG1,LBP,MAPK1,MAPK3,MSN,MYH9,NCKAP1L,PFN1,PIK3C2A,PIK3R4,RAC2,RAF1,RALB,RAP2B,VAV1,WASF2
Polyamine Regulation in Colon Cancer	1,42E00	3,41E-01	#NUM!	PSMA1,PSMA2,PSMA3,PSMA4,PSMA6,PSMB1,PSMB3,PSMB4,PSMB8,PSMB9,PSMC3,PSMD1,PSMD7,PSMD8
UVA-Induced MAPK Signaling	1,42E00	3,41E-01	3,162	EGFR,MAPK1,MAPK14,MAPK3,PARP1,PARP3,PARP9,PDIA3,PIK3C2A,PIK3R4,PLCG2,RALB,RAP2B,STAT1
TGF-β Signaling	1,41E00	3,91E-01	3,000	GRB2,HDAC1,MAPK1,MAPK14,MAPK3,RAF1,RALB,RAP2B,SERPINE1
Role of Hypercytokinemia/hyperchemokinemia in the Pathogenesis of Influenza	1,4E00	4,62E-01	2,449	CASP1,IL1RN,NFKB1,STAT1,STAT2,TLR3
Phospholipase C Signaling	1,4E00	2,88E-01	3,411	ARHGEF2,FCGR2B,FNBP1,GNB1,GPLD1,GRB2,HDAC1,IGHG1,Ighg2a,ITGAM,ITGAX,ITGB2,ITGB5,MAPK1,MAPK3,NFKB1,PLA2G4A,PLCG2,PLD3,PLD4,PRKCB,PRKCD,RAC2,RAF1,RALB,RAP2B,RHOG,RHOT2,SYK,TGM2
Granzyme A Signaling	1,39E00	5,71E-01	#NUM!	H1-0,H1-2,H1f4,NME1
NF-κB Activation by Viruses	1,38E00	3,53E-01	3,464	AKT1,MAPK1,MAPK3,NFKB1,PIK3C2A,PIK3R4,PRKCB,PRKCD,RAF1,RALB,RAP2B,RIPK1
IL-9 Signaling	1,38E00	0.5	2,236	NFKB1,PIK3C2A,PIK3R4,STAT1,STAT3
Interferon Signaling	1,38E00	0.5	2,236	BAX,PSMB8,STAT1,STAT2,TAP1
Renin-Angiotensin Signaling	1,38E00	3,27E-01	3,742	GRB2,MAPK1,MAPK14,MAPK3,NFKB1,PIK3C2A,PIK3R4,PLCG2,PRKCB,PRKCD,PTPN6,RAF1,RALB,RAP2B,STAT1,STAT3
Neurotrophin/TRK Signaling	1,36E00	3,7E-01	3,162	AKT1,GRB2,MAP3K5,MAPK1,MAPK3,PIK3C2A,PIK3R4,RAF1,RALB,RAP2B
IL-7 Signaling Pathway	1,36E00	3,7E-01	2,530	AKT1,BAX,GRB2,IGHG1,MAPK1,MAPK14,MAPK3,PIK3C2A,PIK3R4,STAT1
T Cell Receptor Signaling	1,36E00	3,16E-01	3,153	AKT1,CSK,GRB2,HLA-A,ICAM1,ITGB2,MAPK1,MAPK14,MAPK3,NFKB1,PIK3C2A,PIK3R4,PTPN6,PTPRC,RAF1,RALB,RAP2B,VAV1
CD40 Signaling	1,35E00	0.4	2,828	ICAM1,MAPK1,MAPK14,MAPK3,NFKB1,PIK3C2A,PIK3R4,STAT3
IL-17A Signaling in Airway Cells	1,35E00	0.4	2,828	AKT1,MAPK1,MAPK14,MAPK3,NFKB1,PIK3C2A,PIK3R4,STAT3
Role of MAPK Signaling in Inhibiting the Pathogenesis of Influenza	1,35E00	0.4	2,828	BAX,MAP3K5,MAPK1,MAPK14,MAPK3,NFKB1,PLA2G4A,RAF1
Graft-versus-Host Disease Signaling	1,35E00	1	#NUM!	HLA-A,IL1RN
Thiosulfate Disproportionation III (Rhodanese)	1,35E00	1	#NUM!	MPST,TST
Adenine and Adenosine Salvage I	1,35E00	1	#NUM!	APRT,PNP
Caveolar-mediated Endocytosis Signaling	1,33E00	3,33E-01	#NUM!	ARCN1,COPA,COPB1,COPB2,COPG1,EGFR,FLNA,HLA-A,ITGAM,ITGAX,ITGB2,ITGB5,ITSN1,PTPN1
FGF Signaling	1,32E00	3,55E-01	2,714	AKT1,GRB2,MAP3K5,MAPK1,MAPK14,MAPK3,PIK3C2A,PIK3R4,PTPN6,RAF1,STAT3
Regulation of the Epithelial-Mesenchymal Transition Pathway	1,32E00	3,26E-01	#NUM!	AKT1,APH1A,EGFR,GRB2,MAPK1,MAPK3,NCSTN,NFKB1,PIK3C2A,PIK3R4,PSEN1,RAF1,RALB,RAP2B,STAT3
