# Supplementary material for: Neuroretinal degeneration in a mouse model of systemic chronic immune activation observed by proteomics
Source: Front Immunol. 2024 Apr 11;15:1374617. doi: 10.3389/fimmu.2024.1374617 (PMC11043527; doi:10.3389/fimmu.2024.1374617)
Supplement: Supplementary Table 1 — (A) Retina, 1 week, Identified and differentially expressed proteins. (B). Retina, 8 weeks, Identified and differentially expressed proteins. (C). Retina, 28 weeks, Identified and differentially expressed proteins. [file DataSheet_1.zip › Supplementary Tables submission/Supplementary Tables 5-8, Canonical Pathways, IPA/6. RPE-choroid/Table S6A CP RPE,Choroidea FP5911AB, significant (1 week).xls]

## Sheet: Sheet0
© 2000-2021 QIAGEN. All rights reserved.
CP RPE,Choroidea FP5911AB, significant (1 week)
Ingenuity Canonical Pathways	-log(p-value)	Ratio	z-score	Molecules
Antigen Presentation Pathway	7,61E00	8,12E-01	#NUM!	CD74,HLA-A,HLA-DQA1,HLA-DQB1,HLA-DRB5,HLA-E,PSMB5,PSMB6,PSMB8,PSMB9,TAP1,TAP2,TAPBP
Acute Phase Response Signaling	7,5E00	4,14E-01	2,236	AHSG,ALB,AMBP,C1QA,C1QC,C2,C4A/C4B,CFB,CP,F2,FTL,GRB2,HMOX2,HP,HPX,IL1RAP,IL6ST,ITIH3,ITIH4,KLKB1,LBP,MAPK14,MBL2,OSMR,PLG,RIPK1,SAA1,SAA2-SAA4,SERPINA1,SERPINA3,SERPINF1,SERPINF2,SERPING1,STAT3,TRADD,TTR
Communication between Innate and Adaptive Immune Cells	6,83E00	9,09E-01	#NUM!	HLA-A,HLA-DRB5,HLA-E,IGHG1,Ighg2a,Ighg2b,Ighg3,IGHM,IGKC,TLR2
Primary Immunodeficiency Signaling	6,23E00	1	#NUM!	ADA,IGHG1,Ighg2a,Ighg2b,IGHM,PTPRC,TAP1,TAP2
Allograft Rejection Signaling	6,23E00	1	#NUM!	HLA-A,HLA-DQA1,HLA-DQB1,HLA-DRB5,HLA-E,IGHG1,Ighg2a,Ighg2b
Autoimmune Thyroid Disease Signaling	6,23E00	1	#NUM!	HLA-A,HLA-DQA1,HLA-DQB1,HLA-DRB5,HLA-E,IGHG1,Ighg2a,Ighg2b
B Cell Development	6,23E00	1	#NUM!	HLA-A,HLA-DQA1,HLA-DQB1,HLA-DRB5,Ighg2a,Ighg2b,IGHM,PTPRC
Interferon Signaling	6,12E00	8,33E-01	3,162	BAX,IFI35,IFIT3,IFITM3,ISG15,OAS1,PSMB8,STAT1,STAT2,TAP1
Complement System	5,16E00	6,32E-01	0,333	C1QA,C1QC,C2,C4A/C4B,C8B,CD55,CFB,CFH,ITGAM,ITGB2,MBL2,SERPING1
LXR/RXR Activation	5,15E00	4,55E-01	0,000	AHSG,ALB,AMBP,APOB,APOD,C4A/C4B,CD36,GC,HPX,IL1RAP,ITIH4,LBP,LYZ,PON1,SAA1,SERPINA1,SERPINF1,SERPINF2,TTR,VTN
Osteoarthritis Pathway	4,8E00	4,35E-01	0,905	ADIPOQ,ALPL,CASP8,IL1RAP,ITGA1,ITGAL,ITGAM,ITGAV,ITGB2,ITGB5,ITGB8,MYBBP1A,NAMPT,PRKAA1,PRKAA2,S100A9,SDC4,SP1,TIMP3,TLR2
FAT10 Signaling Pathway	4,8E00	4,35E-01	#NUM!	NUB1,PSMA3,PSMA4,PSMA5,PSMA6,PSMA7,PSMB1,PSMB10,PSMB2,PSMB3,PSMB4,PSMB5,PSMB6,PSMB8,PSMB9,PSMC6,PSMD12,PSME1,PSME2,SQSTM1
FXR/RXR Activation	4,44E00	4,39E-01	#NUM!	AHSG,ALB,AMBP,APOB,APOD,C4A/C4B,GC,HPX,ITIH4,PCK2,PON1,SAA1,SERPINA1,SERPINF1,SERPINF2,TTR,VLDLR,VTN
Role of Hypercytokinemia/hyperchemokinemia in the Pathogenesis of Influenza	4,44E00	6,92E-01	3,000	DDX58,EIF2AK2,IFIT2,IFIT3,ISG15,OAS1,PYCARD,STAT1,STAT2
CDC42 Signaling	4,2E00	3,62E-01	3,606	ACTR2,ACTR3,ARPC1B,ARPC2,ARPC3,ARPC4,ARPC5,CFL1,DIAPH1,HLA-A,HLA-DQA1,HLA-DQB1,HLA-DRB5,HLA-E,ITGA1,ITGAL,ITGAM,ITGAV,ITGB2,ITGB5,ITGB8,MAPK14,MYL12A,VAV1,WAS
Polyamine Regulation in Colon Cancer	4,11E00	4,19E-01	#NUM!	PSMA3,PSMA4,PSMA5,PSMA6,PSMA7,PSMB1,PSMB10,PSMB2,PSMB3,PSMB4,PSMB5,PSMB6,PSMB8,PSMB9,PSMC6,PSMD12,PSME1,PSME2
BAG2 Signaling Pathway	4,11E00	3,79E-01	0,816	CTSB,MAPK14,MAPKAPK2,PSMA3,PSMA4,PSMA5,PSMA6,PSMA7,PSMB1,PSMB10,PSMB2,PSMB3,PSMB4,PSMB5,PSMB6,PSMB8,PSMB9,PSMC6,PSMD12,PSME1,PSME2,SP1
Coronavirus Pathogenesis Pathway	4,09E00	3,46E-01	-2,887	ACE,BAX,CASP8,DDX58,EEF1A2,EIF2A,HDAC1,MAPK14,NPM1,OAS1,PA2G4,PIKFYVE,PYCARD,RIPK1,RPS15A,RPS2,RPS20,RPS24,RPS3,RPS4Y1,RPS6,RPS8,RPS9,STAT1,STAT2,STAT3,ZC3HAV1
T Helper Cell Differentiation	4,03E00	7,78E-01	#NUM!	HLA-A,HLA-DQA1,HLA-DQB1,HLA-DRB5,IL6ST,STAT1,STAT3
CD28 Signaling in T Helper Cells	3,95E00	4,09E-01	2,673	ACTR2,ACTR3,ARPC1B,ARPC2,ARPC3,ARPC4,ARPC5,CSK,GRB2,HLA-A,HLA-DQA1,HLA-DQB1,HLA-DRB5,PTPN6,PTPRC,SYK,VAV1,WAS
Graft-versus-Host Disease Signaling	3,89E00	1	#NUM!	HLA-A,HLA-DQA1,HLA-DQB1,HLA-DRB5,HLA-E
Altered T Cell and B Cell Signaling in Rheumatoid Arthritis	3,82E00	6,67E-01	#NUM!	HLA-A,HLA-DQA1,HLA-DQB1,HLA-DRB5,Ighg2a,Ighg2b,IGHM,TLR2
Neuroinflammation Signaling Pathway	3,74E00	3,48E-01	2,400	CALB1,CALB2,CASP8,CD200,CYBB,HLA-A,HLA-DQA1,HLA-DQB1,HLA-DRB5,HLA-E,ICAM1,MAPK14,MFGE8,NCF1,NCF2,PLA2G4A,PLCG2,PYCARD,RIPK1,SLC6A13,STAT1,SYK,TLR2,VCAM1
Th1 Pathway	3,51E00	0.5	3,000	CD274,GRB2,HLA-A,HLA-DQA1,HLA-DQB1,HLA-DRB5,ICAM1,ITGB2,STAT1,STAT3,VAV1
Activation of IRF by Cytosolic Pattern Recognition Receptors	3,46E00	5,26E-01	1,897	DDX58,DHX58,IFIH1,IFIT2,ISG15,PIN1,RIPK1,STAT1,STAT2,ZBP1
Phagosome Formation	3,35E00	2,75E-01	4,320	ACTR2,ACTR3,APBB1IP,ARPC1B,ARPC2,ARPC3,ARPC4,ARPC5,CD36,CFL1,COLEC12,DIAPH1,ELMO1,FCGR2B,FCGR3A/FCGR3B,GRB2,IGHG1,Ighg2a,Ighg2b,IGHM,ITGA1,ITGAL,ITGAM,ITGAV,ITGB2,ITGB5,ITGB8,LBP,MRC2,MYH9,MYL12A,PIKFYVE,PLA2G4A,PLCG2,PLD4,PRKCD,SYK,TLN1,TLR2,VAV1,VTN,WAS
Airway Pathology in Chronic Obstructive Pulmonary Disease	3,18E00	8,33E-01	#NUM!	AMBP,APOD,FGF1,LCN2,PTGDS
Dendritic Cell Maturation	3,16E00	3,81E-01	2,500	FCGR2B,FCGR3A/FCGR3B,HLA-A,HLA-DQA1,HLA-DQB1,HLA-DRB5,HLA-E,ICAM1,IGHG1,Ighg2a,Ighg2b,MAPK14,PLCG2,STAT1,STAT2,TLR2
Hematopoiesis from Pluripotent Stem Cells	3,11E00	1	#NUM!	IGHG1,Ighg2a,Ighg2b,IGHM
Type I Diabetes Mellitus Signaling	2,92E00	4,4E-01	1,633	CASP8,HLA-A,HLA-DQA1,HLA-DQB1,HLA-DRB5,HLA-E,IL1RAP,MAPK14,RIPK1,STAT1,TRADD
Fcγ Receptor-mediated Phagocytosis in Macrophages and Monocytes	2,9E00	3,54E-01	4,123	ACTR2,ACTR3,ARPC1B,ARPC2,ARPC3,ARPC4,ARPC5,FCGR3A/FCGR3B,INPP5D,NCF1,PLD4,PRKCD,SYK,TLN1,VASP,VAV1,WAS
Mismatch Repair in Eukaryotes	2,7E00	7,14E-01	#NUM!	FEN1,MSH6,PCNA,POLD1,RPA1
Th1 and Th2 Activation Pathway	2,59E00	4,07E-01	#NUM!	CD274,GRB2,HLA-A,HLA-DQA1,HLA-DQB1,HLA-DRB5,ICAM1,ITGB2,STAT1,STAT3,VAV1
Actin Nucleation by ARP-WASP Complex	2,58E00	3,33E-01	3,000	ACTR2,ACTR3,ARPC1B,ARPC2,ARPC3,ARPC4,ARPC5,GRB2,ITGA1,ITGAL,ITGAM,ITGAV,ITGB2,ITGB5,ITGB8,VASP,WAS
Role of Pattern Recognition Receptors in Recognition of Bacteria and Viruses	2,43E00	3,75E-01	1,897	C1QA,C1QC,DDX58,EIF2AK2,EIF2S1,IFIH1,MBL2,OAS1,PLCG2,PRKCD,SYK,TLR2
Cell Cycle Control of Chromosomal Replication	2,39E00	0.5	2,646	MCM2,MCM3,MCM7,PCNA,POLD1,RPA1,RPA2
OX40 Signaling Pathway	2,34E00	6,25E-01	#NUM!	HLA-A,HLA-DQA1,HLA-DQB1,HLA-DRB5,HLA-E
Atherosclerosis Signaling	2,31E00	3,79E-01	#NUM!	ALB,APOB,APOD,CD36,ICAM1,ITGB2,LYZ,PLA2G4A,PON1,SERPINA1,VCAM1
Regulation of Actin-based Motility by Rho	2,26E00	3,02E-01	2,714	ACTR2,ACTR3,ARPC1B,ARPC2,ARPC3,ARPC4,ARPC5,CFL1,ITGA1,ITGAL,ITGAM,ITGAV,ITGB2,ITGB5,ITGB8,MYL12A,PFN1,PIKFYVE,WAS
RAC Signaling	2,26E00	2,92E-01	2,887	ACTR2,ACTR3,ANK1,ARPC1B,ARPC2,ARPC3,ARPC4,ARPC5,CD44,CFL1,CYBB,ITGA1,ITGAL,ITGAM,ITGAV,ITGB2,ITGB5,ITGB8,NCF1,NCF2,PIKFYVE
Role of PKR in Interferon Induction and Antiviral Response	2,11E00	3,26E-01	2,111	BAX,CASP8,COLEC12,DDX58,EIF2AK2,EIF2S1,IFIH1,MAPK14,NPM1,PYCARD,SP1,STAT1,STAT2,STAT3
Systemic Lupus Erythematosus In B Cell Signaling Pathway	2,08E00	2,78E-01	1,606	CSK,FCGR2B,GRB2,IFIH1,IFIT2,IFIT3,IGHG1,Ighg2b,Ighg3,IGHM,IGKC,IL6ST,INPP5D,ISG15,PLCG2,PRKCD,PTPN6,STAT1,STAT2,STAT3,SYK,VAV1
SPINK1 Pancreatic Cancer Pathway	2,05E00	5,56E-01	0,447	CPA3,CPM,CTSA,CTSB,KLKB1
Glycolysis I	2	4,38E-01	-2,646	ALDOA,BPGM,ENO3,PFKM,PGAM2,PKM,TPI1
Actin Cytoskeleton Signaling	1,96E00	2,48E-01	3,710	ACTR2,ACTR3,ARHGEF1,ARHGEF7,ARPC1B,ARPC2,ARPC3,ARPC4,ARPC5,CFL1,CSK,DIAPH1,F2,FGF1,FLNA,GNA13,GRB2,ITGA1,ITGAL,ITGAM,ITGAV,ITGB2,ITGB5,ITGB8,LBP,MYH9,MYL12A,NCKAP1L,PFN1,TLN1,VAV1,WAS
LPS/IL-1 Mediated Inhibition of RXR Function	1,91E00	2,86E-01	-0,816	ABCB1,ACOX1,ACSL3,ACSL4,ALDH1A2,ALDH2,ALDH3A2,ALDH6A1,ALDH7A1,CPT1A,FABP5,FMO5,GSTM5,HMGCS2,IL1RAP,LBP,PAPSS2,SLC27A1
Caveolar-mediated Endocytosis Signaling	1,83E00	3,04E-01	#NUM!	ALB,CAV1,CD55,FLNA,HLA-A,HLA-E,ITGA1,ITGAL,ITGAM,ITGAV,ITGB2,ITGB5,ITGB8,PTPN1
Granulocyte Adhesion and Diapedesis	1,81E00	3,81E-01	#NUM!	ICAM1,IL1RAP,ITGAM,ITGB2,JAM3,PECAM1,SDC4,VCAM1
Role of JAK1, JAK2 and TYK2 in Interferon Signaling	1,75E00	5,71E-01	#NUM!	PTPN6,STAT1,STAT2,STAT3
Adenosine Nucleotides Degradation II	1,75E00	5,71E-01	2,000	ADA,NT5C3A,PNP,XDH
Ephrin Receptor Signaling	1,65E00	2,56E-01	3,606	ACTR2,ACTR3,ARPC1B,ARPC2,ARPC3,ARPC4,ARPC5,CFL1,EPHB3,FGF1,GNA13,GRB2,ITGA1,ITGAL,ITGAM,ITGAV,ITGB2,ITGB5,ITGB8,PTPN13,STAT3,WAS
Regulation of eIF4 and p70S6K Signaling	1,63E00	2,45E-01	#NUM!	EIF2A,EIF2S1,EIF2S2,EIF2S3,EIF3B,EIF3E,EIF3L,EIF4A1,GRB2,ITGA1,ITGAL,ITGAM,ITGAV,ITGB2,ITGB5,ITGB8,MAPK14,RPS15A,RPS2,RPS20,RPS24,RPS3,RPS4Y1,RPS6,RPS8,RPS9
Role of RIG1-like Receptors in Antiviral Innate Immunity	1,61E00	4,55E-01	1,342	CASP8,DDX58,DHX58,IFIH1,RIPK1
Inhibition of Angiogenesis by TSP1	1,61E00	4,55E-01	2,000	CD36,CD47,GUCY1A1,MAPK14,THBS1
Role of JAK family kinases in IL-6-type Cytokine Signaling	1,61E00	4,55E-01	#NUM!	IL6ST,MAPK14,OSMR,STAT1,STAT3
ICOS-ICOSL Signaling in T Helper Cells	1,61E00	3,23E-01	1,414	CSK,GRB2,HLA-A,HLA-DQA1,HLA-DQB1,HLA-DRB5,INPP5D,PLEKHA2,PTPRC,VAV1
Coagulation System	1,56E00	0.4	0,000	F2,KLKB1,PLG,SERPINA1,SERPINC1,SERPINF2
Th2 Pathway	1,56E00	3,48E-01	#NUM!	GRB2,HLA-A,HLA-DQA1,HLA-DQB1,HLA-DRB5,ICAM1,ITGB2,VAV1
L-dopachrome Biosynthesis	1,56E00	1	#NUM!	TYR,TYRP1
Adenine and Adenosine Salvage I	1,56E00	1	#NUM!	APRT,PNP
Inflammasome pathway	1,45E00	0.6	#NUM!	CASP8,CTSB,PYCARD
Inhibition of ARE-Mediated mRNA Degradation Pathway	1,44E00	2,5E-01	2,000	MAPK14,MAPKAPK2,PSMA3,PSMA4,PSMA5,PSMA6,PSMA7,PSMB1,PSMB10,PSMB2,PSMB3,PSMB4,PSMB5,PSMB6,PSMB8,PSMB9,PSMC6,PSMD12,PSME1,PSME2
TREM1 Signaling	1,42E00	3,75E-01	2,449	FCGR2B,GRB2,ICAM1,PLCG2,STAT3,TLR2
B Cell Receptor Signaling	1,34E00	2,5E-01	1,265	APBB1IP,CFL1,CSK,FCGR2B,GRB2,IGHG1,Ighg2a,Ighg2b,Ighg3,IGHM,IGKC,INPP5D,MAPK14,PLCG2,PTPN6,PTPRC,SYK,VAV1
Role of JAK2 in Hormone-like Cytokine Signaling	1,32E00	4,44E-01	#NUM!	PTPN1,PTPN6,STAT1,STAT3
Mitochondrial L-carnitine Shuttle Pathway	1,32E00	4,44E-01	2,000	ACSL3,ACSL4,CPT1A,SLC27A1
