# Supplementary material for: Neuroretinal degeneration in a mouse model of systemic chronic immune activation observed by proteomics
Source: Front Immunol. 2024 Apr 11;15:1374617. doi: 10.3389/fimmu.2024.1374617 (PMC11043527; doi:10.3389/fimmu.2024.1374617)
Supplement: Supplementary Table 1 — (A) Retina, 1 week, Identified and differentially expressed proteins. (B). Retina, 8 weeks, Identified and differentially expressed proteins. (C). Retina, 28 weeks, Identified and differentially expressed proteins. [file DataSheet_1.zip › Supplementary Tables submission/Supplementary Tables 5-8, Canonical Pathways, IPA/6. RPE-choroid/Table S6B CP RPE,Choroidea FP5911CD, significant (8 week).xls]

## Sheet: Sheet0
© 2000-2021 QIAGEN. All rights reserved.
CP RPE,Choroidea FP5911CD, significant (8 week)
Ingenuity Canonical Pathways	-log(p-value)	Ratio	z-score	Molecules
Antigen Presentation Pathway	6,83E00	9,23E-01	#NUM!	CALR,CD74,HLA-A,HLA-DQA1,HLA-DQB1,PDIA3,PSMB5,PSMB6,PSMB8,TAP1,TAP2,TAPBP
Phototransduction Pathway	5,82E00	6,33E-01	#NUM!	CNGA1,GNAT1,GNB1,GNB5,GRK1,GUCY2D,GUCY2F,PDC,PDE6A,PDE6B,PDE6C,PDE6D,PRKAR2A,PRKAR2B,RCVRN,RGR,RGS9,RGS9BP,SAG
Complement System	5,48E00	0.8	0,707	C1QA,C1QB,C1QC,C3,C4A/C4B,C5,ITGAM,ITGAX,ITGB2,MBL2,Scgb2b27 (includes others),SERPING1
Ephrin Receptor Signaling	4,74E00	4,32E-01	-3,266	ACTR3,ARPC1A,ARPC1B,ARPC5L,CFL1,CRK,EFNB1,EPHB2,EPHB3,FGF1,GNA11,GNAQ,GNAS,GNAT1,GNAZ,GNB1,GNB5,ITGA3,ITGA5,ITGA6,ITGA7,ITGA9,ITGAM,ITGAX,ITGB1,ITGB2,ITGB4,KRAS,NCK1,PXN,RALA,RRAS,RRAS2,SORBS1,STAT3
Signaling by Rho Family GTPases	4,54E00	3,85E-01	-3,536	ACTR3,ARHGEF12,ARPC1A,ARPC1B,ARPC5L,CDC42EP1,CDC42EP4,CDH1,CDH11,CDH3,CDH5,CFL1,CYBB,GNA11,GNAQ,GNAS,GNAT1,GNAZ,GNB1,GNB5,ITGA3,ITGA5,ITGA6,ITGA7,ITGA9,ITGAM,ITGAX,ITGB1,ITGB2,ITGB4,MAP3K20,MYL9,MYLK,NCF1,NCF2,PIP5K1A,PPP1R12A,RDX,RHOB,RHOT1,RHOT2,SEPTIN11,SEPTIN4,SEPTIN5,SEPTIN7,SEPTIN8,SLC9A1
Axonal Guidance Signaling	4,39E00	3,64E-01	#NUM!	ABLIM1,ACE,ACTR3,AFG3L2,ARHGEF12,ARPC1A,ARPC1B,ARPC5L,CFL1,CHP1,CRK,DOCK1,EFNB1,EIF4E,EPHB2,EPHB3,FARP2,GIT1,GNA11,GNAQ,GNAS,GNAT1,GNAZ,GNB1,GNB5,ITGA3,ITGA5,ITGA6,ITGA7,ITGA9,ITGAM,ITGAX,ITGB1,ITGB2,ITGB4,KRAS,L1CAM,MME,MYL9,NCK1,NRP2,PDIA3,PLCD1,PLXNA1,PLXNB1,PPP3CC,PRKAR2A,PRKAR2B,PRKCA,PRKCD,PXN,RALA,RRAS,RRAS2,RTN4
Sertoli Cell-Sertoli Cell Junction Signaling	4,33E00	4,17E-01	#NUM!	A2M,AFDN,CDH1,CTNNA1,CTNNB1,DLG1,EPN2,GSK3A,ILK,ITGA3,ITGA5,ITGA6,ITGA7,ITGA9,ITGAM,ITGAX,ITGB1,ITGB2,ITGB4,KRAS,MAP3K20,MAPK14,NOS1,PALS2,PRKAR2A,PRKAR2B,PRKG1,RALA,RRAS,RRAS2,SORBS1,SPTBN1,TJP1,VCL,YBX3
Cardiac Hypertrophy Signaling (Enhanced)	4,22E00	3,76E-01	-3,683	ACE,ADCY6,CHP1,CTNNB1,CYBB,DIAPH1,DLG1,EIF4E,FGF1,GNA11,GNAQ,GNAS,GNB1,GNB5,GSK3A,ITGA3,ITGA5,ITGA6,ITGA7,ITGA9,ITGAM,ITGAX,ITGB1,ITGB2,ITGB4,KRAS,MAP2K6,MAP3K20,MAPK14,PDE2A,PDE6A,PDE6B,PDE6C,PDE6D,PDIA3,PLCD1,PPP3CC,PRKAR2A,PRKAR2B,PRKCA,PRKCD,PRKG1,RALA,RRAS,RRAS2,SMPDL3B,STAT3
RHOGDI Signaling	4,03E00	3,88E-01	3,674	ACTR3,ARHGAP35,ARHGDIB,ARHGEF12,ARPC1A,ARPC1B,ARPC5L,CDH1,CDH11,CDH3,CDH5,CFL1,GNA11,GNAQ,GNAS,GNAT1,GNAZ,GNB1,GNB5,ITGA3,ITGA5,ITGA6,ITGA7,ITGA9,ITGAM,ITGAX,ITGB1,ITGB2,ITGB4,MYH10,MYH11,MYH14,MYL9,PIP5K1A,PPP1R12A,PRKCA,RDX,RHOB,RHOT1,RHOT2
CDC42 Signaling	4,02E00	4,38E-01	0,471	ACTR3,ARPC1A,ARPC1B,ARPC5L,CDC42BPA,CFL1,DIAPH1,HLA-A,HLA-DQA1,HLA-DQB1,ITGA3,ITGA5,ITGA6,ITGA7,ITGA9,ITGAM,ITGAX,ITGB1,ITGB2,ITGB4,MAPK14,MPRIP,MYL9,MYLK,PPP1CB,PPP1R12A,RALA,VAV1
TEC Kinase Signaling	4	4,43E-01	-1,069	GNA11,GNAQ,GNAS,GNAT1,GNAZ,GNB1,GNB5,ITGA3,ITGA5,ITGA6,ITGA7,ITGA9,ITGAM,ITGAX,ITGB1,ITGB2,ITGB4,PRKCA,PRKCD,RHOB,RHOT1,RHOT2,STAT1,STAT2,STAT3,VAV1,YES1
T Cell Receptor Signaling	3,96E00	4,62E-01	-0,626	CDKN1B,CHP1,CTNNB1,FYB1,GSK3A,HLA-A,HLA-DQA1,HLA-DQB1,ICAM1,ITGA3,ITGB1,ITGB2,KRAS,MAP2K6,MAPK14,NCK1,PPP3CC,PTPN6,PTPRC,RALA,RPTOR,RRAS,RRAS2,VAV1
Allograft Rejection Signaling	3,91E00	1	#NUM!	HLA-A,HLA-DQA1,HLA-DQB1,IGHG1,Ighg2a,Ighg2b
Autoimmune Thyroid Disease Signaling	3,91E00	1	#NUM!	HLA-A,HLA-DQA1,HLA-DQB1,IGHG1,Ighg2a,Ighg2b
Actin Cytoskeleton Signaling	3,79E00	3,7E-01	-2,611	ACTR3,ARHGAP35,ARHGEF12,ARPC1A,ARPC1B,ARPC5L,CFL1,CRK,DIAPH1,DOCK1,F2,FGF1,GIT1,ITGA3,ITGA5,ITGA6,ITGA7,ITGA9,ITGAM,ITGAX,ITGB1,ITGB2,ITGB4,KNG1,KRAS,MPRIP,MYH10,MYH11,MYH14,MYL9,MYLK,NCKAP1,PIP5K1A,PPP1CB,PPP1R12A,PXN,RALA,RDX,RRAS,RRAS2,SLC9A1,TLN2,VAV1,VCL
Actin Nucleation by ARP-WASP Complex	3,79E00	4,6E-01	-2,324	ACTR3,ARPC1A,ARPC1B,ARPC5L,ITGA3,ITGA5,ITGA6,ITGA7,ITGA9,ITGAM,ITGAX,ITGB1,ITGB2,ITGB4,KRAS,NCK1,PPP1R12A,RALA,RHOB,RHOT1,RHOT2,RRAS,RRAS2
Communication between Innate and Adaptive Immune Cells	3,76E00	8,75E-01	#NUM!	HLA-A,IGHG1,Ighg2a,Ighg2b,Ighg3,IGKC,Igkv12-41
Caveolar-mediated Endocytosis Signaling	3,62E00	4,76E-01	#NUM!	CAV1,CAVIN1,EGFR,FLOT1,FLOT2,HLA-A,INSR,ITGA3,ITGA5,ITGA6,ITGA7,ITGA9,ITGAM,ITGAX,ITGB1,ITGB2,ITGB4,PRKCA,PTPN1,RAB5B
Phospholipase C Signaling	3,52E00	3,76E-01	-1,347	ADCY6,ARHGEF12,CHP1,FCGR2B,GNAQ,GNAS,GNB1,GNB5,IGHG1,Ighg2a,Ighg2b,ITGA3,ITGA5,ITGA6,ITGA7,ITGA9,ITGAM,ITGAX,ITGB1,ITGB2,ITGB4,KRAS,MPRIP,MYL9,PLA2G4A,PLCD1,PLD3,PPP1CB,PPP1R12A,PPP3CC,PRKCA,PRKCD,RALA,RHOB,RHOT1,RHOT2,RRAS,RRAS2
Neuroinflammation Signaling Pathway	3,36E00	4,29E-01	1,964	CALB1,CASP8,CD200,CHP1,CTNNB1,CYBB,GLS,GLUL,HLA-A,HLA-DQA1,HLA-DQB1,ICAM1,MAPK14,MAPT,NCF1,NCF2,PLA2G4A,PPP3CC,PYCARD,RIPK1,S100B,SLC1A3,STAT1,VCAM1
Integrin Signaling	3,28E00	3,64E-01	-3,888	ACTR3,ARPC1A,ARPC1B,ARPC5L,CAV1,CRK,CTTN,DOCK1,GIT1,ILK,ITGA3,ITGA5,ITGA6,ITGA7,ITGA9,ITGAM,ITGAX,ITGB1,ITGB2,ITGB4,KRAS,LIMS1,MPRIP,MYL9,MYLK,NCK1,PARVA,PARVB,PPP1CB,PPP1R12A,PXN,RALA,RHOB,RHOT1,RHOT2,RRAS,RRAS2,TLN2,VCL
Primary Immunodeficiency Signaling	3,2E00	7,78E-01	#NUM!	ADA,IGHG1,Ighg2a,Ighg2b,PTPRC,TAP1,TAP2
B Cell Development	3,16E00	8,57E-01	#NUM!	HLA-A,HLA-DQA1,HLA-DQB1,Ighg2a,Ighg2b,PTPRC
Semaphorin Neuronal Repulsive Signaling Pathway	3	3,89E-01	1,400	ARHGEF12,CFL1,CRMP1,CSPG5,FARP2,ITGA3,ITGA5,ITGA6,ITGA7,ITGA9,ITGAM,ITGAX,ITGB1,ITGB2,ITGB4,MAP2K6,MAPT,MPRIP,MYL9,NRP2,PLXNA1,PLXNB1,PPP1CB,PPP1R12A,PRKAR2A,PRKAR2B,PRKG1,RRAS
Regulation of Cellular Mechanics by Calpain Protease	2,98E00	4,35E-01	-3,000	CDKN1B,CNGA1,EGFR,ITGA3,ITGA5,ITGA6,ITGA7,ITGA9,ITGAM,ITGAX,ITGB1,ITGB2,ITGB4,KRAS,PXN,RALA,RRAS,RRAS2,TLN2,VCL
Molecular Mechanisms of Cancer	2,93E00	3,47E-01	#NUM!	ADCY6,ARHGEF12,CASP8,CDH1,CDKN1B,CRK,CTNNA1,CTNNB1,CTNND1,GNA11,GNAQ,GNAS,GNAT1,GNAZ,GNB1,GNB5,GSK3A,ITGA3,ITGA5,ITGA6,ITGA7,ITGA9,ITGAM,ITGAX,ITGB1,ITGB2,ITGB4,KRAS,MAP2K6,MAPK14,PRKAR2A,PRKAR2B,PRKCA,PRKCD,RALA,RHOB,RHOT1,RHOT2,RRAS,RRAS2,SIN3A
Gαi Signaling	2,93E00	4,59E-01	-1,508	ADCY6,CAV1,GNA11,GNAQ,GNAS,GNAT1,GNAZ,GNB1,GNB5,KRAS,PRKAR2A,PRKAR2B,RALA,RGS10,RRAS,RRAS2,STAT3
ERK/MAPK Signaling	2,87E00	3,75E-01	-2,132	CRK,DOCK1,EIF4E,ITGA3,ITGA5,ITGA6,ITGA7,ITGA9,ITGAM,ITGAX,ITGB1,ITGB2,ITGB4,KRAS,PLA2G4A,PPP1CB,PPP1R12A,PPP2R5E,PRKAR2A,PRKAR2B,PRKCA,PRKCD,PXN,RALA,RAPGEF4,RRAS,RRAS2,STAT1,STAT3,TLN2
Regulation of Actin-based Motility by Rho	2,84E00	0.4	-1,000	ACTR3,ARPC1A,ARPC1B,ARPC5L,CFL1,ITGA3,ITGA5,ITGA6,ITGA7,ITGA9,ITGAM,ITGAX,ITGB1,ITGB2,ITGB4,MPRIP,MYL9,MYLK,PIP5K1A,PPP1CB,PPP1R12A,RHOB,RHOT1,RHOT2
Phagosome Formation	2,79E00	3,33E-01	-1,769	ACTR3,ADGRE1,APBB1IP,ARPC1A,ARPC1B,ARPC5L,C3,CFL1,DIAPH1,DOCK1,ELMO1,FCGR2B,GPR143,IGHG1,Ighg2a,Ighg2b,ITGA3,ITGA5,ITGA6,ITGA7,ITGA9,ITGAM,ITGAX,ITGB1,ITGB2,ITGB4,KRAS,MAP2K6,MYH10,MYH11,MYH14,MYL9,MYLK,PIP5K1A,PLA2G4A,PLD3,PRKCA,PRKCD,RALA,RAPGEF4,RGR,RRAS,RRAS2,TLN2,VAV1,YES1
Hepatic Fibrosis Signaling Pathway	2,79E00	3,49E-01	0,000	CDKN1B,CSNK1A1,CTNNB1,CYBB,FTH1,FTL,ICAM1,ITGA3,ITGA5,ITGA6,ITGA7,ITGA9,ITGAM,ITGAX,ITGB1,ITGB2,ITGB4,KRAS,MAP2K6,MAPK14,MYL9,MYLK,NCF1,NCF2,PRKAR2A,PRKAR2B,PRKCA,PRKCD,RALA,RHOB,RHOT1,RHOT2,RIPK1,RRAS,RRAS2,STAT3,TF,VCAM1
Role of Hypercytokinemia/hyperchemokinemia in the Pathogenesis of Influenza	2,65E00	7,5E-01	2,449	DDX58,IFIT3,ISG15,PYCARD,STAT1,STAT2
Interferon Signaling	2,65E00	7,5E-01	2,449	IFIT3,ISG15,PSMB8,STAT1,STAT2,TAP1
Agranulocyte Adhesion and Diapedesis	2,65E00	4,29E-01	#NUM!	AOC3,C5,CD34,CDH5,ICAM1,ICAM2,ITGA3,ITGA5,ITGA6,ITGB1,ITGB2,MYH10,MYH11,MYH14,MYL9,Podxl,RDX,VCAM1
Acute Phase Response Signaling	2,59E00	3,77E-01	0,535	A2M,C1QA,C1QB,C1QC,C3,C4A/C4B,C5,F2,FTL,HPX,ITIH2,ITIH4,KRAS,MAP2K6,MAPK14,MBL2,OSMR,RALA,RIPK1,RRAS,RRAS2,SERPINA3,SERPING1,STAT3,TF,VWF
IL-8 Signaling	2,58E00	3,68E-01	-0,655	CDH1,CYBB,EGFR,GNA11,GNAQ,GNAS,GNAT1,GNAZ,GNB1,GNB5,ICAM1,ITGAM,ITGAX,ITGB2,KRAS,MYL9,NCF1,NCF2,PLD3,PRKCA,PRKCD,RALA,RHOB,RHOT1,RHOT2,RRAS,RRAS2,VCAM1
Altered T Cell and B Cell Signaling in Rheumatoid Arthritis	2,57E00	8,33E-01	#NUM!	HLA-A,HLA-DQA1,HLA-DQB1,Ighg2a,Ighg2b
Leukocyte Extravasation Signaling	2,55E00	3,79E-01	0,426	AFDN,ARHGAP35,CDH5,CRK,CTNNA1,CTNNB1,CTNND1,CTTN,CYBB,ICAM1,ITGA3,ITGAM,ITGB1,ITGB2,MAPK14,NCF1,NCF2,PRKCA,PRKCD,PXN,RAPGEF4,RDX,VAV1,VCAM1,VCL
Protein Kinase A Signaling	2,55E00	3,28E-01	-2,058	ADCY6,ADD1,AKAP1,AKAP12,CDC16,CHP1,CNGA1,CTNNB1,GNAQ,GNAS,GNB1,GNB5,GRK1,GSK3A,H1-0,H1-2,H1f4,MYH10,MYL9,MYLK,PDE2A,PDE6A,PDE6B,PDE6C,PDE6D,PDIA3,PLCD1,PPP1CB,PPP1R12A,PPP3CC,PRKAR2A,PRKAR2B,PRKCA,PRKCD,PTPN1,PTPN6,PTPRC,PTPRG,PTPRM,PXN,PYGB,SMPDL3B,TIMM50,TNS2
fMLP Signaling in Neutrophils	2,53E00	3,93E-01	-1,213	ACTR3,ARPC1A,ARPC1B,ARPC5L,CHP1,CYBB,GNA11,GNAQ,GNAS,GNAT1,GNAZ,GNB1,GNB5,KRAS,NCF1,NCF2,PPP3CC,PRKCA,PRKCD,RALA,RRAS,RRAS2
Fcγ Receptor-mediated Phagocytosis in Macrophages and Monocytes	2,51E00	4,19E-01	-0,943	ACTR3,ARPC1A,ARPC1B,ARPC5L,CRK,DOCK1,FYB1,NCF1,NCK1,PIP5K1A,PLD3,PRKCA,PRKCD,PXN,RAB11B,TLN2,VAV1,YES1
Granulocyte Adhesion and Diapedesis	2,49E00	5,62E-01	#NUM!	C5,CDH5,ICAM1,ICAM2,ITGAM,ITGB1,ITGB2,RDX,VCAM1
Neuregulin Signaling	2,45E00	0.4	-1,414	CDKN1B,CRK,EGFR,HSP90B1,ITGA3,ITGA5,ITGA6,ITGA7,ITGA9,ITGAM,ITGAX,ITGB1,ITGB2,ITGB4,KRAS,PRKCA,PRKCD,RALA,RRAS,RRAS2
Synaptogenesis Signaling Pathway	2,42E00	3,31E-01	-3,479	ACTR3,ADCY6,AFDN,AP2M1,APOE,ARPC1A,ARPC1B,ARPC5L,CADM1,CDH1,CDH11,CDH3,CDH5,CFL1,CPLX4,CRK,CTNNB1,CTNND1,EFNB1,EPHB2,EPHB3,KRAS,MAP1B,MAPK14,MAPT,NAPB,PRKAR2A,PRKAR2B,PRKCD,RAB5B,RALA,RRAS,RRAS2,STXBP1,STXBP6,SYN1,SYN2,SYN3,THBS1,YES1
Paxillin Signaling	2,42E00	3,86E-01	-3,357	CRK,DOCK1,ITGA3,ITGA5,ITGA6,ITGA7,ITGA9,ITGAM,ITGAX,ITGB1,ITGB2,ITGB4,KRAS,MAPK14,NCK1,PARVA,PXN,RALA,RRAS,RRAS2,TLN2,VCL
IL-1 Signaling	2,4E00	4,64E-01	-0,816	ADCY6,GNA11,GNAQ,GNAS,GNAT1,GNAZ,GNB1,GNB5,MAP2K6,MAPK14,PRKAR2A,PRKAR2B,TOLLIP
RAC Signaling	2,4E00	3,75E-01	-1,500	ACTR3,ARPC1A,ARPC1B,ARPC5L,CFL1,CYBB,ITGA3,ITGA5,ITGA6,ITGA7,ITGA9,ITGAM,ITGAX,ITGB1,ITGB2,ITGB4,KRAS,NCF1,NCF2,NCKAP1,PIP5K1A,RALA,RRAS,RRAS2
Cardiac β-adrenergic Signaling	2,38E00	3,89E-01	-1,732	ADCY6,AKAP1,AKAP12,GNA11,GNAQ,GNAS,GNAT1,GNAZ,GNB1,GNB5,PDE2A,PDE6A,PDE6B,PDE6C,PDE6D,PPP1CB,PPP1R12A,PPP2R5E,PRKAR2A,PRKAR2B,SMPDL3B
CDK5 Signaling	2,26E00	0.4	-1,941	ADCY6,GNAS,ITGA3,ITGA6,ITGB1,KRAS,LAMA2,LAMC1,MAPK14,MAPT,PPP1CB,PPP1R12A,PPP2R5E,PRKAR2A,PRKAR2B,RALA,RRAS,RRAS2
PTEN Signaling	2,23E00	3,85E-01	2,496	CDKN1B,CSNK2A1,EGFR,GSK3A,ILK,INSR,ITGA3,ITGA5,ITGA6,ITGA7,ITGA9,ITGAM,ITGAX,ITGB1,ITGB2,ITGB4,KRAS,RALA,RRAS,RRAS2
Systemic Lupus Erythematosus In B Cell Signaling Pathway	2,2E00	3,64E-01	-0,447	CHP1,CTNNB1,FCGR2B,IFIH1,IFIT3,IGHG1,Ighg2b,Ighg3,IGKC,Igkv12-41,ISG15,KRAS,PPP3CC,PRKCA,PRKCD,PTPN6,RALA,RRAS,RRAS2,STAT1,STAT2,STAT3,VAV1,YES1
Sperm Motility	2,16E00	3,65E-01	-1,265	CNGA1,EGFR,EPHB2,EPHB3,GNA11,GNAQ,GNAS,GNAT1,GNAZ,GNB1,GNB5,INSR,MAP2K6,PDE2A,PDIA3,PLA2G4A,PLCD1,PRKAR2A,PRKAR2B,PRKCA,PRKCD,PRKG1,YES1
Ephrin B Signaling	2,15E00	4,17E-01	-2,887	CAP1,CFL1,CTNNB1,EFNB1,EPHB2,EPHB3,GNA11,GNAQ,GNAS,GNAT1,GNAZ,GNB1,GNB5,PXN,VAV1
CCR3 Signaling in Eosinophils	2,12E00	3,77E-01	-1,000	CFL1,GNA11,GNAQ,GNAS,GNAT1,GNAZ,GNB1,GNB5,KRAS,MAPK14,MPRIP,MYLK,PLA2G4A,PPP1CB,PPP1R12A,PRKCA,PRKCD,RALA,RRAS,RRAS2
T Helper Cell Differentiation	2,12E00	7,14E-01	#NUM!	HLA-A,HLA-DQA1,HLA-DQB1,STAT1,STAT3
Dendritic Cell Maturation	2,09E00	4,33E-01	1,941	FCGR2B,HLA-A,HLA-DQA1,HLA-DQB1,ICAM1,IGHG1,Ighg2a,Ighg2b,MAPK14,PDIA3,PLCD1,STAT1,STAT2
Germ Cell-Sertoli Cell Junction Signaling	2,07E00	3,52E-01	#NUM!	A2M,AFDN,CDH1,CFL1,CTNNA1,CTNNB1,CTNND1,EPN2,ILK,ITGA3,ITGA6,ITGB1,KRAS,MAP2K6,MAPK14,PXN,RALA,RHOB,RHOT1,RHOT2,RRAS,RRAS2,SORBS1,TJP1,VCL
Colorectal Cancer Metastasis Signaling	2,06E00	3,59E-01	-1,886	ADCY6,APPL1,CDH1,CTNNB1,EGFR,GNA11,GNAQ,GNAS,GNAT1,GNAZ,GNB1,GNB5,KRAS,PRKAR2A,PRKAR2B,RALA,RHOB,RHOT1,RHOT2,RRAS,RRAS2,STAT1,STAT3
PAK Signaling	2,06E00	3,68E-01	-2,496	CFL1,EPHB3,GIT1,ITGA3,ITGA5,ITGA6,ITGA7,ITGA9,ITGAM,ITGAX,ITGB1,ITGB2,ITGB4,KRAS,MYL9,MYLK,NCK1,PXN,RALA,RRAS,RRAS2
Th1 Pathway	2,05E00	0.5	1,890	HLA-A,HLA-DQA1,HLA-DQB1,ICAM1,ITGB2,MAP2K6,STAT1,STAT3,VAV1
Role of JAK1, JAK2 and TYK2 in Interferon Signaling	2	0.8	#NUM!	PTPN6,STAT1,STAT2,STAT3
HGF Signaling	1,97E00	3,73E-01	-2,309	DOCK1,ITGA3,ITGA5,ITGA6,ITGA7,ITGA9,ITGAM,ITGAX,ITGB1,ITGB2,ITGB4,KRAS,PRKCA,PRKCD,PXN,RALA,RRAS,RRAS2,STAT3
Graft-versus-Host Disease Signaling	1,95E00	1	#NUM!	HLA-A,HLA-DQA1,HLA-DQB1
Retinol Biosynthesis	1,95E00	0.6	-1,633	CES1,ESD,LRAT,RDH10,RDH13,RDH14
G Beta Gamma Signaling	1,92E00	3,75E-01	-3,638	CAV1,CAV2,EGFR,GNA11,GNAQ,GNAS,GNAT1,GNAZ,GNB1,GNB5,KRAS,PRKAR2A,PRKAR2B,PRKCA,PRKCD,RALA,RRAS,RRAS2
cAMP-mediated signaling	1,88E00	3,78E-01	-1,291	ADCY6,AKAP1,AKAP12,CNGA1,GNAS,PDE2A,PDE6A,PDE6B,PDE6C,PDE6D,PPP3CC,PRKAR2A,PRKAR2B,RAPGEF4,RGS10,SMPDL3B,STAT3
Role of Macrophages, Fibroblasts and Endothelial Cells in Rheumatoid Arthritis	1,85E00	3,43E-01	#NUM!	C5,CHP1,CSNK1A1,CTNNB1,GNAQ,ICAM1,IGHG1,Ighg2a,Ighg2b,IL16,KRAS,MAP2K6,MAPK14,PDIA3,PLCD1,PPP3CC,PRKCA,PRKCD,RALA,RIPK1,RRAS,RRAS2,STAT3,VCAM1
G-Protein Coupled Receptor Signaling	1,83E00	3,57E-01	#NUM!	ADCY6,GNA11,GNAQ,GNAS,KRAS,PDE2A,PDE6A,PDE6B,PDE6C,PDE6D,PRKAR2A,PRKAR2B,PRKCA,RALA,RAPGEF4,RGS10,RRAS,RRAS2,SMPDL3B,STAT3
Relaxin Signaling	1,82E00	3,67E-01	-1,890	ADCY6,GNA11,GNAQ,GNAS,GNAT1,GNAZ,GNB1,GNB5,GUCY2D,GUCY2F,PDE2A,PDE6A,PDE6B,PDE6C,PDE6D,PRKAR2A,PRKAR2B,SMPDL3B
Role of Tissue Factor in Cancer	1,82E00	3,67E-01	#NUM!	CFL1,EGFR,EIF4E,F2,GNA11,GNAQ,ITGA3,ITGA6,ITGB1,KRAS,MAPK14,P4HB,PDIA6,PRKCA,RALA,RRAS,RRAS2,YES1
RHOA Signaling	1,8E00	3,43E-01	-1,091	ACTR3,ARHGAP35,ARHGEF12,ARPC1A,ARPC1B,ARPC5L,CDC42EP1,CDC42EP4,CFL1,MPRIP,MYL9,MYLK,NRP2,PIP5K1A,PLXNA1,PPP1CB,PPP1R12A,RDX,SEPTIN11,SEPTIN4,SEPTIN5,SEPTIN7,SEPTIN8
ILK Signaling	1,8E00	3,33E-01	-2,558	CDH1,CFL1,CTNNB1,DOCK1,FERMT2,GSK3A,ILK,ITGB1,ITGB2,ITGB4,LIMS1,MAP2K6,MYH10,MYH11,MYH14,MYL9,PARVA,PARVB,PPP1R12A,PPP2R5E,PXN,RHOB,RHOT1,RHOT2,RSU1,VCL
Clathrin-mediated Endocytosis Signaling	1,77E00	3,2E-01	#NUM!	ACTR3,AP2M1,APOD,APOE,ARPC1A,ARPC1B,ARPC5L,CHP1,CSNK2A1,CTTN,EPHB2,EPS15,F2,FGF1,HIP1R,ITGA5,ITGB1,ITGB2,ITGB4,LYZ,MYO6,PCYOX1,PON1,PPP3CC,RAB11B,RAB4A,RAB5B,SNAP91,STAM,TF,TSG101
Thrombin Signaling	1,75E00	3,26E-01	-2,357	ADCY6,ARHGEF12,EGFR,F2,GNA11,GNAQ,GNAS,GNAT1,GNAZ,GNB1,GNB5,KRAS,MAPK14,MPRIP,MYL9,MYLK,PDIA3,PLCD1,PPP1CB,PPP1R12A,PRKCA,PRKCD,RALA,RHOB,RHOT1,RHOT2,RRAS,RRAS2
Endocannabinoid Developing Neuron Pathway	1,73E00	3,72E-01	-1,387	ADCY6,CDKN1B,CTNNB1,GNB1,GNB5,KRAS,MAP2K6,MAPK14,MGLL,PRKAR2A,PRKAR2B,RALA,RPTOR,RRAS,RRAS2,STAT3
Role of Pattern Recognition Receptors in Recognition of Bacteria and Viruses	1,72E00	4,35E-01	1,265	C1QA,C1QB,C1QC,C3,C5,DDX58,IFIH1,MBL2,PRKCA,PRKCD
MSP-RON Signaling In Macrophages Pathway	1,72E00	4,35E-01	-1,265	HLA-DQA1,HLA-DQB1,ITGAM,ITGB2,KRAS,RALA,RRAS,RRAS2,STAT1,STAT3
Opioid Signaling Pathway	1,71E00	3,25E-01	-3,130	ADCY6,AP2M1,CDKN1B,CTNNB1,GNA11,GNAQ,GNAS,GNAT1,GNAZ,GNB1,GNB5,GRK1,KRAS,MAP2K6,NOS1,OGFR,PPP3CC,PRKAR2A,PRKAR2B,PRKCA,PRKCD,RALA,RGS10,RGS9,RRAS,RRAS2,YES1
IL-10 Signaling	1,7E00	5,45E-01	#NUM!	BLVRA,BLVRB,FCGR2B,MAP2K6,MAPK14,STAT3
Endothelin-1 Signaling	1,7E00	3,44E-01	-1,091	ADCY6,CASP8,GNA11,GNAQ,GNAS,GNAT1,GNAZ,GUCY2D,GUCY2F,KRAS,MAPK14,NOS1,PDIA3,PLA2G4A,PLCD1,PLD3,PRKCA,PRKCD,RALA,RRAS,RRAS2
tRNA Splicing	1,7E00	5,45E-01	-2,449	PDE2A,PDE6A,PDE6B,PDE6C,PDE6D,SMPDL3B
Gαs Signaling	1,7E00	3,94E-01	-1,134	ADCY6,ADD1,CNGA1,GNA11,GNAQ,GNAS,GNAT1,GNAZ,GNB1,GNB5,PRKAR2A,PRKAR2B,RAPGEF4
Polyamine Regulation in Colon Cancer	1,68E00	3,75E-01	#NUM!	CTNNB1,KRAS,PSMA1,PSMA5,PSMA6,PSMA7,PSMB10,PSMB4,PSMB5,PSMB6,PSMB7,PSMB8,PSMD7,PSME1,PSME2
G Protein Signaling Mediated by Tubby	1,68E00	4,71E-01	#NUM!	GNA11,GNAQ,GNAS,GNAT1,GNAZ,GNB1,GNB5,INSR
α-Adrenergic Signaling	1,68E00	3,62E-01	-2,333	ADCY6,GNA11,GNAQ,GNAS,GNAT1,GNAZ,GNB1,GNB5,KRAS,PRKAR2A,PRKAR2B,PRKCA,PRKCD,PYGB,RALA,RRAS,RRAS2
WNT/Ca+ pathway	1,68E00	0.5	-1,890	PDE6A,PDE6B,PDE6C,PDE6D,PDIA3,PLCD1,PRKCA
Agrin Interactions at Neuromuscular Junction	1,66E00	0.4	-3,000	AGRN,CTTN,DAG1,EGFR,ITGB1,KRAS,LAMA2,LAMC1,PXN,RALA,RRAS,RRAS2
WNT/β-catenin Signaling	1,66E00	0.4	-1,890	APPL1,APPL2,CDH1,CDH3,CDH5,CSNK1A1,CSNK2A1,CTNNB1,GNAQ,GSK3A,ILK,PPP2R5E
FAK Signaling	1,65E00	3,45E-01	#NUM!	CRK,DOCK1,EGFR,ITGA3,ITGA5,ITGA6,ITGA7,ITGA9,ITGAM,ITGAX,ITGB1,ITGB2,ITGB4,KRAS,PXN,RALA,RRAS,RRAS2,TLN2,VCL
Epithelial Adherens Junction Signaling	1,65E00	3,33E-01	-0,209	ACTR3,AFDN,ARHGAP35,ARPC1A,ARPC1B,ARPC5L,CDH1,CFL1,CRK,CTNNA1,CTNNB1,CTNND1,DIAPH1,EGFR,FARP2,FGF1,KRAS,MYH10,PPP2R5E,RALA,RRAS,RRAS2,VCL
GPCR-Mediated Nutrient Sensing in Enteroendocrine Cells	1,62E00	4,07E-01	-1,508	ADCY6,GNA11,GNAQ,GNAS,PDIA3,PLCD1,PRKAR2A,PRKAR2B,PRKCA,PRKCD,RAPGEF4
CREB Signaling in Neurons	1,6E00	3,25E-01	-2,183	ADCY6,ADGRE1,EGFR,GNA11,GNAQ,GNAS,GNAT1,GNAZ,GNB1,GNB5,GPR143,INSR,KRAS,PDIA3,PLCD1,POLR2B,POLR2H,PRKAR2A,PRKAR2B,PRKCA,PRKCD,RALA,RGR,RRAS,RRAS2
LXR/RXR Activation	1,59E00	3,82E-01	1,387	APOD,APOE,C3,C4A/C4B,GC,HPX,ITIH4,KNG1,LYZ,PCYOX1,PON1,PON3,TF
eNOS Signaling	1,58E00	3,66E-01	-0,577	ADCY6,AQP1,CASP8,CAV1,CNGA1,GNAQ,GNAS,HSP90B1,HSPA5,KNG1,PRKAR2A,PRKAR2B,PRKCA,PRKCD,PRKG1
Type I Diabetes Mellitus Signaling	1,55E00	4,29E-01	1,342	CASP8,CYC1,HLA-A,HLA-DQA1,HLA-DQB1,MAP2K6,MAPK14,RIPK1,STAT1
Th1 and Th2 Activation Pathway	1,55E00	4,29E-01	#NUM!	HLA-A,HLA-DQA1,HLA-DQB1,ICAM1,ITGB2,MAP2K6,STAT1,STAT3,VAV1
IL-15 Signaling	1,54E00	3,87E-01	-1,134	IGHG1,Ighg2b,Ighg3,IGKC,Igkv12-41,KRAS,MAPK14,RALA,RPTOR,RRAS,RRAS2,STAT3
TREM1 Signaling	1,49E00	0.5	0,816	FCGR2B,ICAM1,ITGA5,ITGAX,ITGB1,STAT3
Renin-Angiotensin Signaling	1,49E00	3,57E-01	-1,732	ACE,ADCY6,GNAQ,KRAS,MAPK14,PRKAR2A,PRKAR2B,PRKCA,PRKCD,PTPN6,RALA,RRAS,RRAS2,STAT1,STAT3
PI3K/AKT Signaling	1,45E00	3,24E-01	-2,496	CDKN1B,CTNNB1,EIF4E,GSK3A,HSP90B1,ILK,ITGA3,ITGA5,ITGA6,ITGA7,ITGA9,ITGAM,ITGAX,ITGB1,ITGB2,ITGB4,KRAS,LIMS1,PPP2R5E,RALA,RRAS,RRAS2
Systemic Lupus Erythematosus In T Cell Signaling Pathway	1,45E00	3,24E-01	-0,218	CASP8,CHP1,HLA-A,HLA-DQA1,HLA-DQB1,KRAS,MAP2K6,NOS1,PPP2R5E,PPP3CC,RAB4A,RALA,RDX,RHOB,RHOT1,RHOT2,RPTOR,RRAS,RRAS2,STAT3,VAV1,YES1
Apelin Endothelial Signaling Pathway	1,45E00	3,48E-01	-1,508	ADCY6,GNA11,GNAQ,GNAS,GNAT1,GNAZ,GNB1,GNB5,ICAM1,KRAS,PRKCA,PRKCD,RALA,RRAS,RRAS2,VCAM1
Production of Nitric Oxide and Reactive Oxygen Species in Macrophages	1,44E00	3,33E-01	1,213	APOD,APOE,CYBB,LYZ,MAPK14,NCF1,NCF2,PCYOX1,PON1,PPP1CB,PPP1R12A,PPP2R5E,PRKCA,PRKCD,PTPN6,RHOB,RHOT1,RHOT2,STAT1
Osteoarthritis Pathway	1,44E00	3,59E-01	-0,816	CASP8,CTNNA1,CTNNB1,ITGA3,ITGA5,ITGA6,ITGA7,ITGA9,ITGAM,ITGAX,ITGB1,ITGB2,ITGB4,NAMPT
OX40 Signaling Pathway	1,43E00	7,5E-01	#NUM!	HLA-A,HLA-DQA1,HLA-DQB1
Hematopoiesis from Pluripotent Stem Cells	1,43E00	7,5E-01	#NUM!	IGHG1,Ighg2a,Ighg2b
Inflammasome pathway	1,43E00	7,5E-01	#NUM!	CASP8,CTSB,PYCARD
Adrenomedullin signaling pathway	1,42E00	3,28E-01	-2,065	ADCY6,C3,GNA11,GNAQ,GNAS,GSK3A,GUCY2D,GUCY2F,KRAS,MAP2K6,MAPK14,MYLK,PDIA3,PLCD1,PRKAR2A,PRKAR2B,PRKG1,RALA,RRAS,RRAS2
Bladder Cancer Signaling	1,41E00	4,09E-01	-2,236	CDH1,EGFR,FGF1,KRAS,RALA,RRAS,RRAS2,SIN3A,THBS1
Cellular Effects of Sildenafil (Viagra)	1,39E00	3,33E-01	#NUM!	ADCY6,GNAS,GUCY2D,GUCY2F,MPRIP,MYH10,MYH11,MYH14,MYL9,MYLK,PDE2A,PDIA3,PLCD1,PPP1CB,PPP1R12A,PRKAR2A,PRKAR2B,PRKG1
Role of NFAT in Regulation of the Immune Response	1,38E00	3,19E-01	-1,698	CHP1,CSNK1A1,FCGR2B,GNA11,GNAQ,GNAS,GNAT1,GNAZ,GNB1,GNB5,GSK3A,HLA-A,HLA-DQA1,HLA-DQB1,Ighg2a,Ighg2b,KPNA2,KRAS,PPP3CC,RALA,RRAS,RRAS2
GPCR-Mediated Integration of Enteroendocrine Signaling Exemplified by an L Cell	1,37E00	4,21E-01	0,000	ADCY6,GNA11,GNAQ,GNAS,PDIA3,PLCD1,PRKAR2A,PRKAR2B
Apelin Muscle Signaling Pathway	1,37E00	4,21E-01	#NUM!	GNA11,GNAQ,GNAS,GNAT1,GNAZ,GNB1,GNB5,TFAM
P2Y Purigenic Receptor Signaling Pathway	1,34E00	3,5E-01	-1,941	ADCY6,GNAQ,GNB1,GNB5,KRAS,PDIA3,PLCD1,PRKAR2A,PRKAR2B,PRKCA,PRKCD,RALA,RRAS,RRAS2
NF-κB Activation by Viruses	1,34E00	3,85E-01	-1,897	ITGA3,ITGA6,ITGB1,KRAS,PRKCA,PRKCD,RALA,RIPK1,RRAS,RRAS2
Activation of IRF by Cytosolic Pattern Recognition Receptors	1,31E00	4,62E-01	1,633	DDX58,IFIH1,ISG15,RIPK1,STAT1,STAT2
Melatonin Degradation II	1,3E00	1	#NUM!	MAOA,MAOB
Adenine and Adenosine Salvage I	1,3E00	1	#NUM!	APRT,PNP
