# Supplementary material for: Neuroretinal degeneration in a mouse model of systemic chronic immune activation observed by proteomics
Source: Front Immunol. 2024 Apr 11;15:1374617. doi: 10.3389/fimmu.2024.1374617 (PMC11043527; doi:10.3389/fimmu.2024.1374617)
Supplement: Supplementary Table 1 — (A) Retina, 1 week, Identified and differentially expressed proteins. (B). Retina, 8 weeks, Identified and differentially expressed proteins. (C). Retina, 28 weeks, Identified and differentially expressed proteins. [file DataSheet_1.zip › Supplementary Tables submission/Supplementary Tables 5-8, Canonical Pathways, IPA/5. Retina/Table S5A CP Retina FP5911AB, significant (1 week).xls]

## Sheet: Sheet0
© 2000-2021 QIAGEN. All rights reserved.
CP Retina FP5911AB, significant (1 week)
Ingenuity Canonical Pathways	-log(p-value)	Ratio	z-score	Molecules
Cell Cycle Control of Chromosomal Replication	3,53E00	7,33E-01	-3,317	CDK11A,CDK12,CDK13,CDK17,CDK19,LIG1,PCNA,POLD1,RPA1,RPA2,TOP2B
Glutamate Receptor Signaling	3,36E00	5,86E-01	-1,890	DLG4,GLS,GLUL,GNB1,GNB2,GNB3,GRIA2,GRIA3,GRIK1,GRIN1,GRIP1,GRM6,GRM8,SLC17A7,SLC17A8,SLC1A3,SLC38A1
GABA Receptor Signaling	2,24E00	4,44E-01	#NUM!	ABAT,AP1B1,CACNA2D3,CACNA2D4,GABBR2,GABRA1,GABRA2,GABRB2,GABRG2,GAD2,GNAO1,GNAT1,GNAT2,GNAZ,GNB1,GNB2,GNB3,GPHN,GPR37,ITPR1,ITPR2,MRAS,SLC32A1,SLC6A1
TR/RXR Activation	2,19E00	5,19E-01	#NUM!	ACACA,AKT3,ENO1,HP,NCOA1,NCOA2,NCOR1,PFKP,RAB3B,RXRB,SLC16A3,STRBP,SYT2,TBL1XR1
Phototransduction Pathway	1,89E00	4,59E-01	#NUM!	CNGA1,GNAT1,GNAT2,GNB1,GNB3,GRK1,GUCA1B,GUCY2D,GUCY2F,OPN1SW,PDE6A,PDE6B,PDE6D,PDE6G,PRKACA,RCVRN,RGS9BP
Assembly of RNA Polymerase III Complex	1,7E00	7,14E-01	-2,236	BRF1,GTF3C1,GTF3C2,GTF3C5,TBP
B Cell Development	1,68E00	1	#NUM!	HLA-A,Ighg2a,IGHM
DNA Double-Strand Break Repair by Homologous Recombination	1,65E00	0.8	#NUM!	ATM,ATRX,LIG1,RPA1
DNA Methylation and Transcriptional Repression Signaling	1,63E00	5,29E-01	#NUM!	ARID4B,CHD4,DNMT1,MBD2,MBD3,MECP2,MTA1,RBBP4,SIN3A
Androgen Signaling	1,62E00	3,89E-01	-1,414	CACNA2D3,CACNA2D4,ERCC2,GNAO1,GNAT1,GNAT2,GNAZ,GNB1,GNB2,GNB3,GTF2B,GTF2E2,HSP90AA1,HSPA4,ITPR1,ITPR2,KAT7,MRAS,NCOA1,NCOA2,POLR2G,POLR2H,PRKACA,PRKCZ,TAF6,TAF7,TAF9,TBP
Assembly of RNA Polymerase II Complex	1,4E00	4,76E-01	-2,530	DR1,ERCC2,GTF2B,GTF2E2,POLR2G,POLR2H,TAF6,TAF7,TAF9,TBP
Triacylglycerol Biosynthesis	1,39E00	5,38E-01	-2,646	AGPAT3,LCLAT1,LPCAT1,LPGAT1,MBOAT7,PLPP2,PORCN
Role of OCT4 in Mammalian Embryonic Stem Cell Pluripotency	1,39E00	5,38E-01	#NUM!	AQR,ASH2L,PARP1,RXRB,SH3GLB1,TASOR,TDRD7
Role of BRCA1 in DNA Damage Response	1,35E00	4,44E-01	-1,342	ARID1A,ATM,MDC1,MSH6,PBRM1,POU2F1,RBL2,RFC1,RFC3,RPA1,SMARCD2,STAT1
