# Supplementary material for: Neuroretinal degeneration in a mouse model of systemic chronic immune activation observed by proteomics
Source: Front Immunol. 2024 Apr 11;15:1374617. doi: 10.3389/fimmu.2024.1374617 (PMC11043527; doi:10.3389/fimmu.2024.1374617)
Supplement: Supplementary Table 1 — (A) Retina, 1 week, Identified and differentially expressed proteins. (B). Retina, 8 weeks, Identified and differentially expressed proteins. (C). Retina, 28 weeks, Identified and differentially expressed proteins. [file DataSheet_1.zip › Supplementary Tables submission/Supplementary Tables 5-8, Canonical Pathways, IPA/5. Retina/Table S5C CP Retina FP5869, significant (28 week).xls]

## Sheet: Sheet0
© 2000-2021 QIAGEN. All rights reserved.
CP Retina FP5869, significant (28 week)
Ingenuity Canonical Pathways	-log(p-value)	Ratio	z-score	Molecules
Phototransduction Pathway	5,21E00	3,43E-01	#NUM!	GNAT1,GNB1,GNGT1,GRK1,GUCY2D,GUCY2F,PDC,PDE6A,RCVRN,RGS9,RGS9BP,RHO
Intrinsic Prothrombin Activation Pathway	4,82E00	8,33E-01	1,000	COL18A1,FGB,FGG,KNG1,SERPINC1
Coagulation System	4,48E00	0.6	-0,816	A2M,FGB,FGG,KNG1,SERPINA1,SERPINC1
LXR/RXR Activation	3,53E00	0.3	2,333	C3,CLU,GC,HPX,KNG1,LYZ,SERPINA1,TF,TTR
FXR/RXR Activation	3,41E00	2,9E-01	#NUM!	C3,CLU,FBP1,GC,HPX,KNG1,SERPINA1,TF,TTR
Acute Phase Response Signaling	3,37E00	2,2E-01	2,887	A2M,C3,FGB,FGG,FN1,FTL,HPX,RRAS,SERPINA1,SERPINA3,STAT3,TF,TTR
Agranulocyte Adhesion and Diapedesis	3,15E00	2,96E-01	#NUM!	ACTA1,ACTC1,FN1,ICAM1,ITGB1,MSN,MYH11,VCAM1
Atherosclerosis Signaling	2,91E00	3,53E-01	#NUM!	CLU,COL18A1,ICAM1,LYZ,SERPINA1,VCAM1
Hepatic Fibrosis / Hepatic Stellate Cell Activation	2,89E00	3,04E-01	#NUM!	A2M,COL18A1,FN1,ICAM1,MYH11,STAT1,VCAM1
Caveolar-mediated Endocytosis Signaling	2,82E00	2,67E-01	#NUM!	ACTA1,ACTC1,CAV1,CAVIN1,FLNA,FLNB,HLA-A,ITGB1
T Helper Cell Differentiation	2,76E00	7,5E-01	#NUM!	HLA-A,STAT1,STAT3
Allograft Rejection Signaling	2,76E00	7,5E-01	#NUM!	HLA-A,IGHG1,Ighg2a
Autoimmune Thyroid Disease Signaling	2,76E00	7,5E-01	#NUM!	HLA-A,IGHG1,Ighg2a
Death Receptor Signaling	2,51E00	0.3	1,633	ACTA1,ACTC1,ARHGDIB,HSPB1,LMNA,PARP1
Primary Immunodeficiency Signaling	2,39E00	0.6	#NUM!	IGHG1,Ighg2a,TAP2
Role of Hypercytokinemia/hyperchemokinemia in the Pathogenesis of Influenza	2,39E00	0.6	#NUM!	DDX58,IFIT3,STAT1
Extrinsic Prothrombin Activation Pathway	2,39E00	0.6	#NUM!	FGB,FGG,SERPINC1
Neuroinflammation Signaling Pathway	2,31E00	1,96E-01	2,646	GAD2,GLUL,HLA-A,ICAM1,PPP3CC,PPP3R1,SLC1A2,SLC1A3,STAT1,VCAM1
Th1 Pathway	2,29E00	0.4	#NUM!	HLA-A,ICAM1,STAT1,STAT3
Virus Entry via Endocytic Pathways	2,12E00	1,96E-01	#NUM!	ACTA1,ACTC1,AP3S1,CAV1,FLNA,FLNB,HLA-A,ITGB1,RRAS
Communication between Innate and Adaptive Immune Cells	2,11E00	0.5	#NUM!	HLA-A,IGHG1,Ighg2a
Interferon Signaling	1,9E00	4,29E-01	#NUM!	IFIT3,PSMB8,STAT1
Th1 and Th2 Activation Pathway	1,84E00	3,08E-01	#NUM!	HLA-A,ICAM1,STAT1,STAT3
Tumor Microenvironment Pathway	1,82E00	2,22E-01	1,633	CD44,FN1,HLA-A,ICAM1,RRAS,STAT3
Inhibition of Matrix Metalloproteases	1,77E00	6,67E-01	#NUM!	A2M,HSPG2
Antigen Presentation Pathway	1,72E00	3,75E-01	#NUM!	HLA-A,PSMB8,TAP2
Role of NFAT in Regulation of the Immune Response	1,63E00	1,56E-01	-0,816	GNAT1,GNAZ,GNB1,HLA-A,Ighg2a,IPO5,KPNA2,PPP3CC,PPP3R1,RRAS
Glutamate Receptor Signaling	1,63E00	2,27E-01	#NUM!	GLUL,GNB1,SLC17A7,SLC1A2,SLC1A3
Granulocyte Adhesion and Diapedesis	1,62E00	2,67E-01	#NUM!	ICAM1,ITGB1,MSN,VCAM1
Dendritic Cell Maturation	1,6E00	0.2	2,449	COL18A1,HLA-A,ICAM1,IGHG1,Ighg2a,STAT1
Actin Cytoskeleton Signaling	1,6E00	1,4E-01	1,508	ACTA1,ACTC1,FLNA,FN1,IQGAP1,IQGAP2,ITGB1,KNG1,MSN,MYH11,PFN2,RRAS,VCL
TREM1 Signaling	1,57E00	3,33E-01	#NUM!	ICAM1,ITGB1,STAT3
B Cell Development	1,49E00	0.5	#NUM!	HLA-A,Ighg2a
MSP-RON Signaling Pathway	1,49E00	0.5	#NUM!	ACTA1,ACTC1
Role of JAK1, JAK2 and TYK2 in Interferon Signaling	1,49E00	0.5	#NUM!	STAT1,STAT3
Hematopoiesis from Pluripotent Stem Cells	1,49E00	0.5	#NUM!	IGHG1,Ighg2a
Complement System	1,49E00	0.5	#NUM!	C3,Scgb2b27 (includes others)
Agrin Interactions at Neuromuscular Junction	1,48E00	1,88E-01	1,342	ACTA1,ACTC1,GABPB1,ITGB1,LAMB1,RRAS
Activation of IRF by Cytosolic Pattern Recognition Receptors	1,44E00	0.3	#NUM!	DDX58,PPIB,STAT1
Iron homeostasis signaling pathway	1,4E00	1,67E-01	#NUM!	FECH,FTH1,FTL,HPX,PCBP1,STAT3,TF
Tec Kinase Signaling	1,35E00	1,54E-01	2,236	ACTA1,ACTC1,GNAT1,GNAZ,GNB1,ITGB1,STAT1,STAT3
Crosstalk between Dendritic Cells and Natural Killer Cells	1,32E00	2,73E-01	#NUM!	ACTA1,ACTC1,HLA-A
Leukocyte Extravasation Signaling	1,31E00	1,51E-01	2,646	ACTA1,ACTC1,CD44,ICAM1,ITGB1,MSN,VCAM1,VCL
