# Supplementary material for: Neuroretinal degeneration in a mouse model of systemic chronic immune activation observed by proteomics
Source: Front Immunol. 2024 Apr 11;15:1374617. doi: 10.3389/fimmu.2024.1374617 (PMC11043527; doi:10.3389/fimmu.2024.1374617)
Supplement: Supplementary Table 1 — (A) Retina, 1 week, Identified and differentially expressed proteins. (B). Retina, 8 weeks, Identified and differentially expressed proteins. (C). Retina, 28 weeks, Identified and differentially expressed proteins. [file DataSheet_1.zip › Supplementary Tables submission/Supplementary Tables 5-8, Canonical Pathways, IPA/5. Retina/Table S5B CP Retina FP5868, significant (8 week).xls]

## Sheet: Sheet0
© 2000-2021 QIAGEN. All rights reserved.
CP Retina FP5868, significant (8 week)
Ingenuity Canonical Pathways	-log(p-value)	Ratio	z-score	Molecules
Antigen Presentation Pathway	9,22E00	6,92E-01	#NUM!	HLA-A,HLA-DQA1,HLA-DQB1,PDIA3,PSMB8,PSMB9,TAP1,TAP2,TAPBP
Allograft Rejection Signaling	7,99E00	1	#NUM!	HLA-A,HLA-DQA1,HLA-DQB1,IGHG1,Ighg2a,Ighg2b
Autoimmune Thyroid Disease Signaling	7,99E00	1	#NUM!	HLA-A,HLA-DQA1,HLA-DQB1,IGHG1,Ighg2a,Ighg2b
T Helper Cell Differentiation	7,16E00	8,57E-01	#NUM!	HLA-A,HLA-DQA1,HLA-DQB1,IL6ST,STAT1,STAT3
Primary Immunodeficiency Signaling	7,16E00	8,57E-01	#NUM!	IGHG1,Ighg2a,Ighg2b,PTPRC,TAP1,TAP2
B Cell Development	7,16E00	8,57E-01	#NUM!	HLA-A,HLA-DQA1,HLA-DQB1,Ighg2a,Ighg2b,PTPRC
Th1 Pathway	5,66E00	4,67E-01	2,236	HLA-A,HLA-DQA1,HLA-DQB1,ICAM1,ITGB2,STAT1,STAT3
Dendritic Cell Maturation	5,18E00	2,63E-01	3,162	HLA-A,HLA-DQA1,HLA-DQB1,ICAM1,IGHG1,Ighg2a,Ighg2b,PDIA3,PLCH1,STAT1
Tumor Microenvironment Pathway	5,07E00	2,56E-01	0,000	CD44,FGF2,HLA-A,ICAM1,RRAS,RRAS2,SLC16A1,SLC1A4,SLC2A1,STAT3
Th1 and Th2 Activation Pathway	5,01E00	3,89E-01	#NUM!	HLA-A,HLA-DQA1,HLA-DQB1,ICAM1,ITGB2,STAT1,STAT3
Role of Hypercytokinemia/hyperchemokinemia in the Pathogenesis of Influenza	4,95E00	6,25E-01	2,236	DDX58,EIF2AK2,IFIT3,ISG15,STAT1
Altered T Cell and B Cell Signaling in Rheumatoid Arthritis	4,95E00	6,25E-01	#NUM!	HLA-A,HLA-DQA1,HLA-DQB1,Ighg2a,Ighg2b
Interferon Signaling	4,33E00	0.5	2,236	IFIT3,ISG15,PSMB8,STAT1,TAP1
Communication between Innate and Adaptive Immune Cells	4,17E00	6,67E-01	#NUM!	HLA-A,IGHG1,Ighg2a,Ighg2b
Role of Macrophages, Fibroblasts and Endothelial Cells in Rheumatoid Arthritis	3,89E00	1,55E-01	#NUM!	FGF2,ICAM1,IGHG1,Ighg2a,Ighg2b,IL6ST,PDIA3,PLCH1,RRAS,RRAS2,SFRP1,STAT3,VCAM1
Xenobiotic Metabolism AHR Signaling Pathway	3,68E00	2,22E-01	-1,414	ABCG2,ALDH1L1,ALDH2,ALDH5A1,ALDH6A1,GSTM3,HSP90B1,PON1
MSP-RON Signaling In Macrophages Pathway	3,62E00	2,5E-01	-0,378	HLA-DQA1,HLA-DQB1,ITGB2,RRAS,RRAS2,STAT1,STAT3
Graft-versus-Host Disease Signaling	3,4E00	7,5E-01	#NUM!	HLA-A,HLA-DQA1,HLA-DQB1
Hematopoiesis from Pluripotent Stem Cells	3,4E00	7,5E-01	#NUM!	IGHG1,Ighg2a,Ighg2b
Th2 Pathway	3,34E00	3,33E-01	#NUM!	HLA-A,HLA-DQA1,HLA-DQB1,ICAM1,ITGB2
Role of JAK2 in Hormone-like Cytokine Signaling	3,3E00	4,44E-01	#NUM!	PTPN1,PTPN6,STAT1,STAT3
T Cell Exhaustion Signaling Pathway	3,27E00	1,95E-01	#NUM!	HLA-A,HLA-DQA1,HLA-DQB1,PTPN6,RRAS,RRAS2,STAT1,STAT3
Granulocyte Adhesion and Diapedesis	3,2E00	3,12E-01	#NUM!	GNAI3,ICAM1,ITGB2,MSN,VCAM1
Atherosclerosis Signaling	3,06E00	2,94E-01	#NUM!	CLU,ICAM1,ITGB2,PON1,VCAM1
Agranulocyte Adhesion and Diapedesis	2,97E00	2,31E-01	#NUM!	GNAI3,ICAM1,ITGB2,MSN,MYH9,VCAM1
T Cell Receptor Signaling	2,86E00	1,55E-01	1,414	HLA-A,HLA-DQA1,HLA-DQB1,ICAM1,ITGB2,PTPN6,PTPRC,RRAS,RRAS2
Phagosome Formation	2,77E00	1,84E-01	#NUM!	IGHG1,Ighg2a,Ighg2b,ITGB2,PDIA3,PLCH1,RHOG
Role of JAK1, JAK2 and TYK2 in Interferon Signaling	2,73E00	0.5	#NUM!	PTPN6,STAT1,STAT3
Complement System	2,73E00	0.5	#NUM!	C1QC,C4A/C4B,ITGB2
Hepatic Fibrosis / Hepatic Stellate Cell Activation	2,71E00	2,07E-01	#NUM!	A2M,FGF2,ICAM1,MYH9,STAT1,VCAM1
Acute Phase Response Signaling	2,7E00	1,48E-01	1,134	A2M,C1QC,C4A/C4B,FGG,FTL,IL6ST,RRAS,RRAS2,STAT3
IL-4 Signaling	2,63E00	0.2	#NUM!	HLA-A,HLA-DQA1,HLA-DQB1,PTPN6,RRAS,RRAS2
LPS/IL-1 Mediated Inhibition of RXR Function	2,62E00	1,57E-01	#NUM!	ACOX3,ALDH1L1,ALDH2,ALDH5A1,ALDH6A1,CRAT,GSTM3,MAOB
Systemic Lupus Erythematosus In T Cell Signaling Pathway	2,52E00	1,3E-01	1,897	CD44,GNAI3,HLA-A,HLA-DQA1,HLA-DQB1,MSN,RHOG,RRAS,RRAS2,STAT3
Oncostatin M Signaling	2,52E00	2,27E-01	0,447	IL6ST,RRAS,RRAS2,STAT1,STAT3
OX40 Signaling Pathway	2,5E00	4,29E-01	#NUM!	HLA-A,HLA-DQA1,HLA-DQB1
Activation of IRF by Cytosolic Pattern Recognition Receptors	2,36E00	2,67E-01	1,000	DDX58,ISG15,PPIB,STAT1
Systemic Lupus Erythematosus In B Cell Signaling Pathway	2,33E00	1,3E-01	1,000	IFIT3,IGHG1,IL6ST,ISG15,PTPN6,RRAS,RRAS2,STAT1,STAT3
STAT3 Pathway	2,28E00	1,71E-01	0,447	FGF2,IL6ST,PTPN6,RRAS,RRAS2,STAT3
JAK/Stat Signaling	2,28E00	1,71E-01	0,000	PTPN1,PTPN6,RRAS,RRAS2,STAT1,STAT3
Role of NFAT in Regulation of the Immune Response	2,2E00	1,25E-01	0,816	GNAI3,HLA-A,HLA-DQA1,HLA-DQB1,Ighg2a,Ighg2b,IPO5,RRAS,RRAS2
Aryl Hydrocarbon Receptor Signaling	2,18E00	1,46E-01	#NUM!	ALDH1L1,ALDH2,ALDH5A1,ALDH6A1,GSTM3,HSP90B1,TGM2
Neuroinflammation Signaling Pathway	2,09E00	1,29E-01	1,890	CALB1,GLUL,HLA-A,HLA-DQA1,HLA-DQB1,ICAM1,STAT1,VCAM1
CD28 Signaling in T Helper Cells	2,04E00	1,54E-01	#NUM!	ARPC1B,HLA-A,HLA-DQA1,HLA-DQB1,PTPN6,PTPRC
Role of JAK family kinases in IL-6-type Cytokine Signaling	1,89E00	2,73E-01	#NUM!	IL6ST,STAT1,STAT3
IL-8 Signaling	1,88E00	1,11E-01	1,667	GNAI3,ICAM1,IQGAP1,ITGB2,PLD2,RHOG,RRAS,RRAS2,VCAM1
Xenobiotic Metabolism Signaling	1,84E00	1,04E-01	#NUM!	ALDH1L1,ALDH2,ALDH5A1,ALDH6A1,FTL,GSTM3,HSP90B1,MAOB,RRAS,RRAS2
PI3K Signaling in B Lymphocytes	1,82E00	1,25E-01	1,342	Ighg2a,Ighg2b,PDIA3,PLCH1,PTPRC,RRAS,RRAS2
CNTF Signaling	1,8E00	1,56E-01	0,447	IL6ST,RRAS,RRAS2,STAT1,STAT3
UVA-Induced MAPK Signaling	1,74E00	1,33E-01	1,342	PARP3,PDIA3,PLCH1,RRAS,RRAS2,STAT1
Type I Diabetes Mellitus Signaling	1,74E00	1,82E-01	#NUM!	HLA-A,HLA-DQA1,HLA-DQB1,STAT1
FAT10 Signaling Pathway	1,74E00	1,33E-01	#NUM!	NUB1,PSMB10,PSMB8,PSMB9,PSME1,PSME2
Hepatic Fibrosis Signaling Pathway	1,7E00	9,48E-02	1,897	FGF2,FTH1,FTL,GNAI3,ICAM1,ITGB2,RHOG,RRAS,RRAS2,STAT3,VCAM1
Systemic Lupus Erythematosus Signaling	1,68E00	1,1E-01	#NUM!	HLA-A,IGHG1,Ighg2a,Ighg2b,PTPN6,PTPRC,RRAS,RRAS2
Role of JAK1 and JAK3 in γc Cytokine Signaling	1,68E00	1,74E-01	#NUM!	RRAS,RRAS2,STAT1,STAT3
Role of PKR in Interferon Induction and Antiviral Response	1,64E00	1,43E-01	1,342	DDX58,EIF2AK2,HSP90B1,STAT1,STAT3
Caveolar-mediated Endocytosis Signaling	1,64E00	1,43E-01	#NUM!	CAVIN1,FLNC,HLA-A,ITGB2,PTPN1
Growth Hormone Signaling	1,61E00	1,67E-01	1,000	A2M,PTPN6,STAT1,STAT3
Acute Myeloid Leukemia Signaling	1,59E00	1,39E-01	0,000	IDH2,PML,RRAS,RRAS2,STAT3
Signaling by Rho Family GTPases	1,55E00	9,35E-02	0,707	ARPC1B,CDC42EP4,GFAP,GNAI3,IQGAP1,ITGB2,MSN,RHOG,SEPTIN4,SEPTIN8
Glutamate Receptor Signaling	1,55E00	1,6E-01	#NUM!	GLUL,GRM6,SLC17A7,SLC1A4
Th17 Activation Pathway	1,53E00	3,33E-01	#NUM!	HSP90B1,STAT3
Phospholipases	1,51E00	0.2	#NUM!	PDIA3,PLCH1,PLD2
Pyrimidine Ribonucleotides Interconversion	1,51E00	0.2	#NUM!	CMPK2,ENTPD1,NME2
IL-7 Signaling Pathway	1,5E00	1,54E-01	1,000	IGHG1,Ighg2b,SLC2A1,STAT1
Gαi Signaling	1,5E00	1,18E-01	0,000	GNAI3,GRM6,RGS7,RRAS,RRAS2,STAT3
Xenobiotic Metabolism PXR Signaling Pathway	1,46E00	1,06E-01	-1,890	ALDH1L1,ALDH2,ALDH5A1,ALDH6A1,GSTM3,HSP90B1,MAOB
PDGF Signaling	1,42E00	1,25E-01	1,342	EIF2AK2,RRAS,RRAS2,STAT1,STAT3
Phospholipase C Signaling	1,42E00	9,28E-02	1,134	IGHG1,Ighg2a,Ighg2b,ITGB2,PLD2,RHOG,RRAS,RRAS2,TGM2
p70S6K Signaling	1,4E00	1,03E-01	0,447	GNAI3,Ighg2a,Ighg2b,PDIA3,PLCH1,RRAS,RRAS2
Phenylalanine Degradation IV (Mammalian, via Side Chain)	1,4E00	2,86E-01	#NUM!	ALDH2,MAOB
B Cell Receptor Signaling	1,4E00	1,03E-01	#NUM!	IGHG1,Ighg2a,Ighg2b,PTPN6,PTPRC,RRAS,RRAS2
FcγRIIB Signaling in B Lymphocytes	1,39E00	1,43E-01	#NUM!	Ighg2a,Ighg2b,RRAS,RRAS2
iCOS-iCOSL Signaling in T Helper Cells	1,39E00	1,43E-01	#NUM!	HLA-A,HLA-DQA1,HLA-DQB1,PTPRC
IL-6 Signaling	1,38E00	1,22E-01	0,447	A2M,IL6ST,RRAS,RRAS2,STAT3
Pyrimidine Ribonucleotides De Novo Biosynthesis	1,36E00	1,76E-01	#NUM!	CMPK2,ENTPD1,NME2
LXR/RXR Activation	1,34E00	1,38E-01	2,000	C4A/C4B,CLU,PON1,PON3
PKCθ Signaling in T Lymphocytes	1,34E00	1,19E-01	1,342	HLA-A,HLA-DQA1,HLA-DQB1,RRAS,RRAS2
IL-3 Signaling	1,34E00	1,19E-01	0,447	PTPN6,RRAS,RRAS2,STAT1,STAT3
Ferroptosis Signaling Pathway	1,33E00	1,07E-01	1,633	FTH1,FTL,LPCAT3,RRAS,RRAS2,STAT3
Androgen Biosynthesis	1,33E00	1	#NUM!	EBP
Glutamine Biosynthesis I	1,33E00	1	#NUM!	GLUL
Xanthine and Xanthosine Salvage	1,33E00	1	#NUM!	PNP
NAD Biosynthesis III	1,33E00	1	#NUM!	NAMPT
Glucocorticoid Biosynthesis	1,33E00	1	#NUM!	EBP
Mineralocorticoid Biosynthesis	1,33E00	1	#NUM!	EBP
Glycine Biosynthesis I	1,33E00	1	#NUM!	SHMT2
Glutamate Biosynthesis II	1,33E00	1	#NUM!	GLUD1
Glutamate Degradation X	1,33E00	1	#NUM!	GLUD1
