# Supplementary material for: Neuroretinal degeneration in a mouse model of systemic chronic immune activation observed by proteomics
Source: Front Immunol. 2024 Apr 11;15:1374617. doi: 10.3389/fimmu.2024.1374617 (PMC11043527; doi:10.3389/fimmu.2024.1374617)
Supplement: Supplementary Table 1 — (A) Retina, 1 week, Identified and differentially expressed proteins. (B). Retina, 8 weeks, Identified and differentially expressed proteins. (C). Retina, 28 weeks, Identified and differentially expressed proteins. [file DataSheet_1.zip › Supplementary Tables submission/Supplementary Tables 5-8, Canonical Pathways, IPA/7. Kidney/Table S7B CP Kidney FP5868, significant (8 week).xls]

## Sheet: Sheet0
© 2000-2021 QIAGEN. All rights reserved.
CP Kidney FP5868, significant (8 week)
Ingenuity Canonical Pathways	-log(p-value)	Ratio	z-score	Molecules
Primary Immunodeficiency Signaling	7,97E00	8,75E-01	#NUM!	ADA,IGHG1,Ighg2a,Ighg2b,PTPRC,TAP1,TAP2
Allograft Rejection Signaling	7,59E00	1	#NUM!	HLA-A,HLA-DQA1,HLA-DQB1,IGHG1,Ighg2a,Ighg2b
Autoimmune Thyroid Disease Signaling	7,59E00	1	#NUM!	HLA-A,HLA-DQA1,HLA-DQB1,IGHG1,Ighg2a,Ighg2b
Antigen Presentation Pathway	7,12E00	6,15E-01	#NUM!	CD74,HLA-A,HLA-DQA1,HLA-DQB1,PSMB8,TAP1,TAP2,TAPBP
B Cell Development	6,76E00	8,57E-01	#NUM!	HLA-A,HLA-DQA1,HLA-DQB1,Ighg2a,Ighg2b,PTPRC
Interferon Signaling	5,72E00	6,67E-01	2,449	BAK1,IFIT3,ISG15,PSMB8,STAT1,TAP1
Dendritic Cell Maturation	4,69E00	0.3	3,000	HLA-A,HLA-DQA1,HLA-DQB1,ICAM1,IGHG1,Ighg2a,Ighg2b,PLCH1,STAT1
Communication between Innate and Adaptive Immune Cells	4,37E00	0.8	#NUM!	HLA-A,IGHG1,Ighg2a,Ighg2b
Altered T Cell and B Cell Signaling in Rheumatoid Arthritis	4,29E00	5,56E-01	#NUM!	HLA-A,HLA-DQA1,HLA-DQB1,Ighg2a,Ighg2b
T Helper Cell Differentiation	3,91E00	6,67E-01	#NUM!	HLA-A,HLA-DQA1,HLA-DQB1,STAT1
Graft-versus-Host Disease Signaling	3,78E00	1	#NUM!	HLA-A,HLA-DQA1,HLA-DQB1
Th1 Pathway	3,71E00	3,53E-01	2,000	HLA-A,HLA-DQA1,HLA-DQB1,ICAM1,ITGB2,STAT1
Th1 and Th2 Activation Pathway	3,28E00	0.3	#NUM!	HLA-A,HLA-DQA1,HLA-DQB1,ICAM1,ITGB2,STAT1
Hematopoiesis from Pluripotent Stem Cells	3,2E00	7,5E-01	#NUM!	IGHG1,Ighg2a,Ighg2b
Role of Hypercytokinemia/hyperchemokinemia in the Pathogenesis of Influenza	3,04E00	4,44E-01	2,000	DDX58,IFIT3,ISG15,STAT1
Th2 Pathway	2,76E00	2,94E-01	#NUM!	HLA-A,HLA-DQA1,HLA-DQB1,ICAM1,ITGB2
OX40 Signaling Pathway	2,31E00	4,29E-01	#NUM!	HLA-A,HLA-DQA1,HLA-DQB1
Glycine Betaine Degradation	2,13E00	3,75E-01	#NUM!	DMGDH,SARDH,SDSL
Hepatic Fibrosis / Hepatic Stellate Cell Activation	2,02E00	1,76E-01	#NUM!	COL12A1,COL6A1,COL6A2,ICAM1,MYH11,STAT1
LXR/RXR Activation	1,98E00	1,56E-01	-1,342	ARG2,C3,C4A/C4B,CD36,HMGCR,LPL,LYZ
Atherosclerosis Signaling	1,91E00	1,92E-01	#NUM!	CD36,ICAM1,ITGB2,LPL,LYZ
Fatty Acid β-oxidation III (Unsaturated, Odd Number)	1,77E00	0.5	#NUM!	Eci3,EHHADH
Valine Degradation I	1,74E00	2,11E-01	-2,000	ACADSB,BCAT2,BCKDHA,EHHADH
Neuroinflammation Signaling Pathway	1,74E00	1,4E-01	1,890	CALB1,HLA-A,HLA-DQA1,HLA-DQB1,ICAM1,MFGE8,STAT1
Complement System	1,71E00	2,73E-01	#NUM!	C3,C4A/C4B,ITGB2
T Cell Receptor Signaling	1,69E00	1,37E-01	1,633	HLA-A,HLA-DQA1,HLA-DQB1,ICAM1,ITGB2,PDK1,PTPRC
iCOS-iCOSL Signaling in T Helper Cells	1,59E00	1,9E-01	#NUM!	HLA-A,HLA-DQA1,HLA-DQB1,PTPRC
Type I Diabetes Mellitus Signaling	1,59E00	1,9E-01	#NUM!	HLA-A,HLA-DQA1,HLA-DQB1,STAT1
Granulocyte Adhesion and Diapedesis	1,59E00	1,9E-01	#NUM!	ICAM1,ITGB2,SDC4,THY1
Nur77 Signaling in T Lymphocytes	1,52E00	1,82E-01	#NUM!	HLA-A,HLA-DQA1,HLA-DQB1,PDK1
T Cell Exhaustion Signaling Pathway	1,49E00	1,52E-01	#NUM!	HLA-A,HLA-DQA1,HLA-DQB1,PDK1,STAT1
Activation of IRF by Cytosolic Pattern Recognition Receptors	1,42E00	2,14E-01	#NUM!	DDX58,ISG15,STAT1
Ubiquinol-10 Biosynthesis (Eukaryotic)	1,41E00	3,33E-01	#NUM!	BCKDHA,COQ3
IL-7 Signaling Pathway	1,4E00	1,67E-01	#NUM!	BAK1,IGHG1,Ighg2b,STAT1
