# Supplementary material for: Neuroretinal degeneration in a mouse model of systemic chronic immune activation observed by proteomics
Source: Front Immunol. 2024 Apr 11;15:1374617. doi: 10.3389/fimmu.2024.1374617 (PMC11043527; doi:10.3389/fimmu.2024.1374617)
Supplement: Supplementary Table 1 — (A) Retina, 1 week, Identified and differentially expressed proteins. (B). Retina, 8 weeks, Identified and differentially expressed proteins. (C). Retina, 28 weeks, Identified and differentially expressed proteins. [file DataSheet_1.zip › Supplementary Tables submission/Supplementary Tables 5-8, Canonical Pathways, IPA/7. Kidney/Table S7C CP Kidney FP5869, significant (28 week).xls]

## Sheet: Sheet0
© 2000-2021 QIAGEN. All rights reserved.
CP Kidney FP5869, significant (28 week)
Ingenuity Canonical Pathways	-log(p-value)	Ratio	z-score	Molecules
Dendritic Cell Maturation	3,13E00	3,2E-01	2,121	ELP1,FCGR2B,HLA-DQB1,IGHG1,Ighg2a,PLCB3,PLCH1,STAT1
PI3K Signaling in B Lymphocytes	2,71E00	2,57E-01	2,121	C3,Calm1 (includes others),CAMK2D,FCGR2B,Ighg2a,ITPR2,MAP2K1,PLCB3,PLCH1
Phospholipase C Signaling	2,5E00	1,89E-01	1,508	Calm1 (includes others),FCGR2B,GNB2,IGHG1,Ighg2a,ITGB2,ITPR2,MAP2K1,MYL12A,PLCB3,PPP1R12A,RHOG,RHOT2,SRC
Phagosome Formation	2,37E00	2,5E-01	#NUM!	FCGR2B,IGHG1,Ighg2a,ITGB2,PLCB3,PLCH1,RHOG,RHOT2
Autoimmune Thyroid Disease Signaling	2,27E00	0.6	#NUM!	HLA-DQB1,IGHG1,Ighg2a
Glucocorticoid Biosynthesis	2,14E00	1	#NUM!	HSD3B1,Hsd3b4 (includes others)
Mineralocorticoid Biosynthesis	2,14E00	1	#NUM!	HSD3B1,Hsd3b4 (includes others)
Th1 and Th2 Activation Pathway	2,07E00	3,12E-01	#NUM!	HLA-DQB1,ITGB2,NCSTN,STAT1,STAT5B
CD28 Signaling in T Helper Cells	2,05E00	2,41E-01	2,236	ACTR2,ARPC2,Calm1 (includes others),ELP1,HLA-DQB1,ITPR2,MAP2K1
Glioblastoma Multiforme Signaling	2,04E00	2,22E-01	0,707	EGF,ITPR2,MAP2K1,PLCB3,PLCH1,RHOG,RHOT2,SRC
Thrombin Signaling	2,02E00	1,79E-01	1,000	CAMK2D,EGF,GNB2,ITPR2,MAP2K1,MYL12A,PLCB3,PLCH1,PPP1R12A,RHOG,RHOT2,SRC
Allograft Rejection Signaling	2	0.5	#NUM!	HLA-DQB1,IGHG1,Ighg2a
Role of Macrophages, Fibroblasts and Endothelial Cells in Rheumatoid Arthritis	1,92E00	1,89E-01	#NUM!	Calm1 (includes others),CAMK2D,ELP1,IGHG1,Ighg2a,MAP2K1,MIF,PLCB3,PLCH1,SRC
Cellular Effects of Sildenafil (Viagra)	1,88E00	2,26E-01	#NUM!	Calm1 (includes others),ITPR2,MYH11,MYL12A,PLCB3,PLCH1,PPP1R12A
Granzyme A Signaling	1,79E00	4,29E-01	#NUM!	H1-2,H1f4,HMGB2
Coagulation System	1,71E00	3,08E-01	-2,000	SERPINA1,SERPINC1,SERPIND1,SERPINF2
Androgen Biosynthesis	1,69E00	6,67E-01	#NUM!	HSD3B1,Hsd3b4 (includes others)
Zymosterol Biosynthesis	1,69E00	6,67E-01	#NUM!	LBR,NSDHL
EGF Signaling	1,64E00	2,5E-01	0,447	EGF,ITPR2,MAP2K1,SRC,STAT1
Hepatic Fibrosis / Hepatic Stellate Cell Activation	1,64E00	2,22E-01	#NUM!	COL12A1,COL4A2,COL6A1,EGF,MYH11,STAT1
RANK Signaling in Osteoclasts	1,59E00	2,86E-01	#NUM!	Calm1 (includes others),ELP1,MAP2K1,SRC
Th1 Pathway	1,59E00	2,86E-01	#NUM!	HLA-DQB1,ITGB2,NCSTN,STAT1
Th2 Pathway	1,59E00	2,86E-01	#NUM!	HLA-DQB1,ITGB2,NCSTN,STAT5B
B Cell Receptor Signaling	1,59E00	1,86E-01	1,000	Calm1 (includes others),CAMK2D,ELP1,FCGR2B,IGHG1,Ighg2a,INPP5F,MAP2K1
Role of NFAT in Regulation of the Immune Response	1,54E00	1,73E-01	2,449	Calm1 (includes others),ELP1,FCGR2B,GNB2,HLA-DQB1,Ighg2a,ITPR2,MAP2K1,PLCB3
Protein Kinase A Signaling	1,52E00	1,46E-01	1,508	ADD3,AKAP12,Calm1 (includes others),CAMK2D,GNB2,H1-2,H1f4,ITPR2,MAP2K1,MYL12A,PLCB3,PLCH1,PPP1R12A,TTN
Chemokine Signaling	1,5E00	2,07E-01	0,816	Calm1 (includes others),CAMK2D,MAP2K1,PLCB3,PPP1R12A,SRC
nNOS Signaling in Skeletal Muscle Cells	1,46E00	3,33E-01	#NUM!	Calm1 (includes others),ITPR2,SNTB2
Phospholipases	1,46E00	3,33E-01	#NUM!	PLCB3,PLCH1,PNPLA8
Antigen Presentation Pathway	1,46E00	3,33E-01	#NUM!	CANX,HLA-DQB1,PSMB8
T Helper Cell Differentiation	1,42E00	0.5	#NUM!	HLA-DQB1,STAT1
Hematopoiesis from Pluripotent Stem Cells	1,42E00	0.5	#NUM!	IGHG1,Ighg2a
Cholesterol Biosynthesis I	1,42E00	0.5	#NUM!	LBR,NSDHL
Cholesterol Biosynthesis II (via 24,25-dihydrolanosterol)	1,42E00	0.5	#NUM!	LBR,NSDHL
Cholesterol Biosynthesis III (via Desmosterol)	1,42E00	0.5	#NUM!	LBR,NSDHL
Calcium-induced T Lymphocyte Apoptosis	1,39E00	2,5E-01	2,000	ATP2A3,Calm1 (includes others),HLA-DQB1,ITPR2
iCOS-iCOSL Signaling in T Helper Cells	1,39E00	2,5E-01	#NUM!	Calm1 (includes others),CAMK2D,HLA-DQB1,ITPR2
Sperm Motility	1,38E00	1,7E-01	2,236	Calm1 (includes others),GNB2,ITPR2,MAP2K1,PLCB3,PLCH1,PNPLA8,SRC
RhoGDI Signaling	1,38E00	1,51E-01	0,000	ACTR2,ARHGDIB,ARPC2,GNB2,ITGB2,MYH11,MYL12A,PPP1R12A,RHOG,RHOT2,SRC
Complement System	1,33E00	0.3	#NUM!	C3,C4A/C4B,ITGB2
Neuropathic Pain Signaling In Dorsal Horn Neurons	1,32E00	2,08E-01	1,342	CAMK2D,ITPR2,PLCB3,PLCH1,SRC
PPAR Signaling	1,32E00	2,08E-01	-1,000	ELP1,HSP90B1,MAP2K1,SNW1,STAT5B
Neuregulin Signaling	1,32E00	1,75E-01	0,447	DCN,EGF,HSP90B1,ITGB2,MAP2K1,SRC,STAT5B
