# Supplementary material for: Neuroretinal degeneration in a mouse model of systemic chronic immune activation observed by proteomics
Source: Front Immunol. 2024 Apr 11;15:1374617. doi: 10.3389/fimmu.2024.1374617 (PMC11043527; doi:10.3389/fimmu.2024.1374617)
Supplement: Supplementary Table 1 — (A) Retina, 1 week, Identified and differentially expressed proteins. (B). Retina, 8 weeks, Identified and differentially expressed proteins. (C). Retina, 28 weeks, Identified and differentially expressed proteins. [file DataSheet_1.zip › Supplementary Tables submission/Supplementary Tables 5-8, Canonical Pathways, IPA/7. Kidney/Table S7A CP Kidney FP5911AB, significant (1 week).xls]

## Sheet: Sheet0
© 2000-2021 QIAGEN. All rights reserved.
CP Kidney FP5911AB, significant (1 week)
Ingenuity Canonical Pathways	-log(p-value)	Ratio	z-score	Molecules
Oxidative Phosphorylation	2,24E01	9,42E-01	-8,000	Atp5e,ATP5F1A,ATP5F1B,ATP5F1C,ATP5F1D,ATP5MF,ATP5MG,ATP5PB,ATP5PD,ATP5PF,ATP5PO,ATPAF1,COX4I1,COX5A,COX6B1,Cox6c,COX7A2,COX7A2L,CYB5B,CYC1,CYCS,MT-CO1,MT-CO2,MT-CYB,MT-ND2,MT-ND4,MT-ND5,NDUFA10,NDUFA11,NDUFA12,NDUFA13,NDUFA2,NDUFA3,NDUFA4,NDUFA5,NDUFA6,NDUFA7,NDUFA8,NDUFA9,NDUFB10,NDUFB11,NDUFB4,NDUFB5,NDUFB6,NDUFB7,NDUFB8,NDUFB9,NDUFS1,NDUFS2,NDUFS3,NDUFS4,NDUFS6,NDUFS7,NDUFS8,NDUFV1,NDUFV2,NDUF…
Mitochondrial Dysfunction	2,16E01	8,38E-01	#NUM!	ACO2,AIFM1,Atp5e,ATP5F1A,ATP5F1B,ATP5F1C,ATP5F1D,ATP5MF,ATP5MG,ATP5PB,ATP5PD,ATP5PF,ATP5PO,ATPAF1,CASP8,COX4I1,COX5A,COX6B1,Cox6c,COX7A2,COX7A2L,CYB5B,CYC1,CYCS,DHODH,FIS1,GPD2,GPX4,GSR,HSD17B10,MAOA,MAOB,MT-CO1,MT-CO2,MT-CYB,MT-ND2,MT-ND4,MT-ND5,NDUFA10,NDUFA11,NDUFA12,NDUFA13,NDUFA2,NDUFA3,NDUFA4,NDUFA5,NDUFA6,NDUFA7,NDUFA8,NDUFA9,NDUFAF1,NDUFB10,NDUFB11,NDUFB4,NDUFB5,NDUFB6,NDUFB7,NDUFB8,NDUFB…
Sirtuin Signaling Pathway	8,78E00	6,3E-01	5,164	ACLY,ACSS2,APEX1,ARG2,ATP5F1A,ATP5F1B,ATP5F1C,ATP5F1D,ATP5PB,ATP5PF,BPGM,CYC1,G6PD,GABARAPL2,GLS,GOT2,H1-2,H1f4,HMGCS2,IDH2,LDHB,MT-CYB,MT-ND2,MT-ND4,MT-ND5,NAMPT,NDUFA10,NDUFA11,NDUFA12,NDUFA13,NDUFA2,NDUFA3,NDUFA4,NDUFA5,NDUFA6,NDUFA7,NDUFA8,NDUFA9,NDUFAF1,NDUFB10,NDUFB11,NDUFB4,NDUFB5,NDUFB6,NDUFB7,NDUFB8,NDUFB9,NDUFS1,NDUFS2,NDUFS3,NDUFS4,NDUFS6,NDUFS7,NDUFS8,NDUFV1,NDUFV2,NDUFV3,NQO1,PAM16,P…
Glucocorticoid Receptor Signaling	6,34E00	5,81E-01	#NUM!	AGT,ANXA1,ARG2,ATP5F1A,ATP5F1B,ATP5F1C,ATP5F1D,ATP5PB,BCL2L1,CHP1,CYC1,FBP1,FKBP4,FKBP5,G6PC1,GRB2,GTF2F2,HLA-A,HLA-DQA1,HLA-DQB1,HP,HSP90AB1,HSPA9,ICAM1,IKBKB,IRF3,MAP2K1,MAPK14,MRAS,MT-CYB,MT-ND2,MT-ND4,MT-ND5,NDUFA10,NDUFA11,NDUFA12,NDUFA13,NDUFA2,NDUFA3,NDUFA4,NDUFA5,NDUFA6,NDUFA7,NDUFA8,NDUFA9,NDUFAF1,NDUFB10,NDUFB11,NDUFB4,NDUFB5,NDUFB6,NDUFB7,NDUFB8,NDUFB9,NDUFS1,NDUFS2,NDUFS3,NDUFS4,NDUFS…
LXR/RXR Activation	5,11E00	7,02E-01	1,569	ACACA,AGT,ALB,AMBP,APOA1,APOA4,APOB,APOD,APOE,APOH,ARG2,C4A/C4B,CLU,CYP51A1,ECHS1,FASN,HADH,HPX,IRF3,ITIH4,KNG1,LPL,LYZ,PON1,RBP4,SAA1,SCD,SERPINA1,SERPINF1,TF,TLR3,TTR,UGT1A3
Necroptosis Signaling Pathway	5,04E00	6,86E-01	-0,507	CAMK2D,CAPN1,CASP8,CHP1,EIF2AK2,GLUL,IKBKB,IRF3,IRF9,PAM16,PLA2G4A,PPIF,PPP3R1,PYCARD,RIPK1,SLC25A13,SLC25A3,SLC25A4,STAT1,STAT2,TIMM17B,TIMM23,TIMM50,TIMM8B,TIMM9,TLR3,TOMM22,TOMM34,TOMM40,TOMM40L,TRADD,VDAC1,VDAC2,VDAC3,ZBP1
Antigen Presentation Pathway	4,1E00	9,23E-01	#NUM!	CALR,CD74,HLA-A,HLA-DQA1,HLA-DQB1,PDIA3,PSMB5,PSMB6,PSMB8,TAP1,TAP2,TAPBP
Atherosclerosis Signaling	3,5E00	7,31E-01	#NUM!	ALB,APOA1,APOA4,APOB,APOD,APOE,CLU,COL18A1,GLG1,ICAM1,ITGB2,LPL,LYZ,PLA2G4A,PNPLA8,PON1,RBP4,SERPINA1,VCAM1
Role of Hypercytokinemia/hyperchemokinemia in the Pathogenesis of Influenza	3,44E00	8,57E-01	2,887	DDX58,EIF2AK2,IFIT2,IFIT3,IRF3,IRF9,ISG15,OAS1,PYCARD,STAT1,STAT2,TLR3
Primary Immunodeficiency Signaling	3,35E00	1	#NUM!	ADA,IGHG1,Ighg2a,Ighg2b,IGHM,PTPRC,TAP1,TAP2
Communication between Innate and Adaptive Immune Cells	3,35E00	1	#NUM!	HLA-A,IGHG1,Ighg2a,Ighg2b,Ighg3,IGHM,IGKC,TLR3
Valine Degradation I	3,14E00	7,78E-01	-3,051	ABAT,ACAD8,ACADSB,ALDH6A1,AUH,BCAT2,BCKDHA,BCKDHB,DBT,DLD,ECHDC3,ECHS1,EHHADH,HIBCH
FXR/RXR Activation	3,07E00	6,12E-01	#NUM!	ABCC2,AGT,ALB,AMBP,APOA1,APOA4,APOB,APOD,APOE,APOH,C4A/C4B,CLU,CYP27A1,FASN,FBP1,G6PC1,HPX,ITIH4,KNG1,LPL,PON1,RBP4,SAA1,SERPINA1,SERPINF1,SLC10A2,SLC22A7,SLC51A,TF,TTR
B Cell Development	2,93E00	1	#NUM!	HLA-A,HLA-DQA1,HLA-DQB1,Ighg2a,Ighg2b,IGHM,PTPRC
Chondroitin Sulfate Degradation (Metazoa)	2,93E00	1	1,890	ARSB,Chil3/Chil4,GALNS,GM2A,HEXA,HEXB,OGA
Superpathway of Citrulline Metabolism	2,93E00	1	-1,890	ARG2,ASL,ASS1,GLS,LOC102724788/PRODH,OAT,PRODH2
TCA Cycle II (Eukaryotic)	2,82E00	7,65E-01	-3,606	ACO2,CS,DLD,FH,IDH3A,IDH3G,MDH2,OGDH,SDHA,SDHB,SDHC,SUCLA2,SUCLG1
Oxidative Ethanol Degradation III	2,82E00	7,65E-01	-1,134	ACSS1,ACSS2,ACSS3,ALDH1A1,ALDH1B1,ALDH2,ALDH7A1,CYP2A6 (includes others),Cyp2d26,Cyp2d9 (includes others),CYP2E1,Cyp2j5,CYP2S1
FAT10 Signaling Pathway	2,63E00	0.6	1,000	NUB1,PSMA1,PSMA2,PSMA3,PSMA4,PSMA5,PSMA6,PSMA7,PSMB1,PSMB10,PSMB2,PSMB3,PSMB4,PSMB5,PSMB6,PSMB7,PSMB8,PSMC3,PSMC5,PSMC6,PSMD13,PSMD3,PSME1,PSME2,SQSTM1,UBA1,UBE2Z
Allograft Rejection Signaling	2,51E00	1	#NUM!	HLA-A,HLA-DQA1,HLA-DQB1,IGHG1,Ighg2a,Ighg2b
Autoimmune Thyroid Disease Signaling	2,51E00	1	#NUM!	HLA-A,HLA-DQA1,HLA-DQB1,IGHG1,Ighg2a,Ighg2b
Interferon Signaling	2,28E00	7,69E-01	3,000	BAK1,IFI35,IFIT3,IRF9,ISG15,OAS1,PSMB8,STAT1,STAT2,TAP1
Complement System	2,28E00	7,69E-01	-0,707	C1QBP,C2,C4A/C4B,C8B,CFB,CFH,CFI,ITGB2,MBL2,SERPING1
Isoleucine Degradation I	2,21E00	7,33E-01	-2,333	ACAA2,ACAD8,ACADSB,ACAT1,AUH,BCAT2,DLD,ECHDC3,ECHS1,EHHADH,HSD17B10
Ubiquinol-10 Biosynthesis (Eukaryotic)	2,09E00	1	-0,447	BCKDHA,COQ3,CYP2E1,CYP4A11,ECHDC1
Acetyl-CoA Biosynthesis I (Pyruvate Dehydrogenase Complex)	2,09E00	1	-2,236	DBT,DLAT,DLD,PDHA1,PDHB
Dermatan Sulfate Degradation (Metazoa)	2,09E00	1	1,342	Chil3/Chil4,GM2A,HEXA,HEXB,OGA
Citrulline Biosynthesis	2,09E00	1	-1,342	ARG2,GLS,LOC102724788/PRODH,OAT,PRODH2
2-oxobutanoate Degradation I	2,09E00	1	-2,236	DLD,MCEE,MMUT,PCCA,PCCB
Retinoic acid Mediated Apoptosis Signaling	1,97E00	7,5E-01	1,667	CASP8,CYCS,DAP3,PARP10,PARP12,PARP14,PARP3,PARP4,PARP9
Superpathway of Melatonin Degradation	1,97E00	7,5E-01	-0,333	CYP2A6 (includes others),CYP2E1,CYP2S1,CYP4B1,CYP51A1,MAOA,MAOB,Sult1d1,UGT1A3
Estrogen Receptor Signaling	1,95E00	4,76E-01	-0,354	AGT,ARG2,ATP5F1A,ATP5F1B,ATP5F1C,ATP5F1D,ATP5PB,CFL1,CYC1,DDX5,GNA13,GNAI1,GRB2,HNRNPD,HSP90AB1,IGF1R,MAP2K1,MCU,MRAS,MT-CYB,MT-ND2,MT-ND4,MT-ND5,MYL9,NDUFA10,NDUFA11,NDUFA12,NDUFA13,NDUFA2,NDUFA3,NDUFA4,NDUFA5,NDUFA6,NDUFA7,NDUFA8,NDUFA9,NDUFAF1,NDUFB10,NDUFB11,NDUFB4,NDUFB5,NDUFB6,NDUFB7,NDUFB8,NDUFB9,NDUFS1,NDUFS2,NDUFS3,NDUFS4,NDUFS6,NDUFS7,NDUFS8,NDUFV1,NDUFV2,NDUFV3,PCNA,PDIA3,PRKAA1,PRKAR1…
Activation of IRF by Cytosolic Pattern Recognition Receptors	1,87E00	6,36E-01	0,535	ADAR,DDX58,DHX58,IFIH1,IFIT2,IKBKB,IRF3,IRF9,ISG15,MAVS,RIPK1,STAT1,STAT2,ZBP1
Tryptophan Degradation III (Eukaryotic)	1,87E00	6,5E-01	-2,714	ACAA2,ACAT1,ACMSD,CA1,CYP2S1,EHHADH,GCDH,HAAO,HADH,HSD17B10,HSD17B8,KMO,KYNU
LPS/IL-1 Mediated Inhibition of RXR Function	1,86E00	5,14E-01	-0,707	ABCB1,ABCC2,ACOX1,ACSL4,ACSL5,ACSM1,ALDH1A1,ALDH1B1,ALDH2,ALDH5A1,ALDH6A1,ALDH7A1,APOE,CYP2A6 (includes others),Cyp2d26,Cyp2d9 (includes others),CYP2E1,Cyp2j5,CYP2S1,CYP4A11,Cyp4a14,ECSIT,FABP1,FABP5,FABP7,FMO1,GSTK1,GSTM2,GSTZ1,HMGCS2,MAOA,MAOB,MGST1,MGST3,PAPSS2,SLC27A1,SULT1C2,Sult1d1
Leucine Degradation I	1,84E00	8,57E-01	-2,449	AUH,BCAT2,HMGCL,IVD,MCCC1,MCCC2
Acute Phase Response Signaling	1,78E00	5,06E-01	1,569	AGT,ALB,AMBP,APOA1,APOH,C2,C4A/C4B,CFB,CP,ECSIT,FN1,FTL,GRB2,HP,HPX,IKBKB,ITIH2,ITIH3,ITIH4,KLKB1,MAP2K1,MAP2K6,MAPK14,MBL2,MRAS,RBP4,RIPK1,RRAS,RRAS2,SAA1,SERPINA1,SERPINA3,SERPINF1,SERPING1,SOD2,STAT3,TF,TRADD,TTR
Phenylalanine Degradation IV (Mammalian, via Side Chain)	1,72E00	7,78E-01	-1,890	ACSF3,ALDH2,GOT1,GOT2,HPD,MAOA,MAOB
Polyamine Regulation in Colon Cancer	1,68E00	5,48E-01	#NUM!	PSMA1,PSMA2,PSMA3,PSMA4,PSMA5,PSMA6,PSMA7,PSMB1,PSMB10,PSMB2,PSMB3,PSMB4,PSMB5,PSMB6,PSMB7,PSMB8,PSMC3,PSMC5,PSMC6,PSMD13,PSMD3,PSME1,PSME2
Airway Pathology in Chronic Obstructive Pulmonary Disease	1,67E00	1	#NUM!	AMBP,APOD,LCN2,RBP4
Hematopoiesis from Pluripotent Stem Cells	1,67E00	1	#NUM!	IGHG1,Ighg2a,Ighg2b,IGHM
Branched-chain α-keto acid Dehydrogenase Complex	1,67E00	1	-2,000	BCKDHA,BCKDHB,DBT,DLD
Methylmalonyl Pathway	1,67E00	1	-2,000	MCEE,MMUT,PCCA,PCCB
Phenylalanine Degradation I (Aerobic)	1,67E00	1	-2,000	PAH,PCBD1,PCBD2,QDPR
Altered T Cell and B Cell Signaling in Rheumatoid Arthritis	1,67E00	7,27E-01	#NUM!	HLA-A,HLA-DQA1,HLA-DQB1,Ighg2a,Ighg2b,IGHM,SPP1,TLR3
Dopamine Degradation	1,67E00	7,27E-01	0,000	ALDH1A1,ALDH1B1,ALDH2,ALDH7A1,COMT,MAOA,MAOB,Sult1d1
Superpathway of Methionine Degradation	1,63E00	6,19E-01	-1,387	AHCYL2,BHMT,CBS/CBSL,DLD,GOT1,GOT2,MCEE,MMUT,PCCA,PCCB,PRMT1,PRMT5,SUOX
T Helper Cell Differentiation	1,48E00	8,33E-01	#NUM!	HLA-A,HLA-DQA1,HLA-DQB1,STAT1,STAT3
Bupropion Degradation	1,48E00	8,33E-01	0,447	CYP2A6 (includes others),CYP2E1,CYP2S1,CYP4B1,CYP51A1
Fatty Acid β-oxidation I	1,47E00	5,77E-01	-1,387	ACAA1,Acaa1b,ACAA2,ACSL4,ACSL5,ACSM1,AUH,ECHDC3,ECHS1,EHHADH,HADH,HSD17B10,HSD17B8,IVD,SLC27A1
Superpathway of Cholesterol Biosynthesis	1,41E00	0.6	-0,905	ACAA2,ACAT1,CYP51A1,DHCR7,EBP,FDPS,HMGCS2,IDI1,LBR,MVD,NSDHL,SQLE
Cholesterol Biosynthesis I	1,4E00	7,5E-01	0,000	CYP51A1,DHCR7,EBP,LBR,NSDHL,SQLE
Cholesterol Biosynthesis II (via 24,25-dihydrolanosterol)	1,4E00	7,5E-01	0,000	CYP51A1,DHCR7,EBP,LBR,NSDHL,SQLE
Cholesterol Biosynthesis III (via Desmosterol)	1,4E00	7,5E-01	0,000	CYP51A1,DHCR7,EBP,LBR,NSDHL,SQLE
Melatonin Degradation I	1,37E00	0.7	0,378	CYP2A6 (includes others),CYP2E1,CYP2S1,CYP4B1,CYP51A1,Sult1d1,UGT1A3
Glutathione Redox Reactions I	1,37E00	6,43E-01	-1,000	GPX1,GPX3,GPX4,GSR,GSTK1,GSTM2,GSTZ1,MGST1,MGST3
Role of RIG1-like Receptors in Antiviral Innate Immunity	1,36E00	6,67E-01	0,000	CASP8,DDX58,DHX58,IFIH1,IKBKB,IRF3,MAVS,RIPK1
Tryptophan Degradation X (Mammalian, via Tryptamine)	1,36E00	6,67E-01	-1,414	AKR1A1,ALDH1A1,ALDH1B1,ALDH2,ALDH7A1,MAOA,MAOB,RDH14
Systemic Lupus Erythematosus In B Cell Signaling Pathway	1,35E00	4,92E-01	2,414	BCL2L1,CHP1,GRB2,IFIH1,IFIT2,IFIT3,IGHG1,Ighg2b,Ighg3,IGHM,IGKC,INPP5B,INPP5D,IRF3,IRF9,ISG15,MAP2K1,MAVS,MRAS,PPP3R1,PRKCD,PRKCE,PTPN6,RAC1,RRAS,RRAS2,STAT1,STAT2,STAT3,SYNJ1,TLR3,VAV1
NRF2-mediated Oxidative Stress Response	1,35E00	4,67E-01	2,065	ABCC2,AKR1A1,AKR7A2,CLPP,CYP2A6 (includes others),Cyp2d26,Cyp2d9 (includes others),CYP2E1,Cyp2j5,CYP2S1,CYP4A11,Cyp4a14,DNAJA1,DNAJA3,DNAJA4,DNAJB1,DNAJB11,DNAJB4,DNAJC10,DNAJC11,DNAJC12,DNAJC3,DNAJC5,DNAJC8,FKBP5,FMO1,FTH1,FTL,GSR,GSTK1,GSTM2,GSTZ1,HSP90AB1,MAP2K1,MAP2K6,MAPK14,MGST1,MGST3,MRAS,NQO1,PRKCD,PRKCE,RRAS,RRAS2,SOD2,SQSTM1,TXN,TXNRD1,USP14
