# Supplementary material for: Neuroretinal degeneration in a mouse model of systemic chronic immune activation observed by proteomics
Source: Front Immunol. 2024 Apr 11;15:1374617. doi: 10.3389/fimmu.2024.1374617 (PMC11043527; doi:10.3389/fimmu.2024.1374617)
Supplement: Supplementary Table 1 — (A) Retina, 1 week, Identified and differentially expressed proteins. (B). Retina, 8 weeks, Identified and differentially expressed proteins. (C). Retina, 28 weeks, Identified and differentially expressed proteins. [file DataSheet_1.zip › Supplementary Tables submission/Supplementary Tables 9-12, Diseases & Function, IPA/11. Kidney/Table S11B Kidney, Diseases & Function, 8 weeks.xlsx]

## Sheet: Sheet0
© 2000-2022 QIAGEN. All rights reserved.
Categories	Diseases or Functions Annotation	p-value	Predicted Activation State	Activation z-score	Molecules	# Molecules
Endocrine System Disorders,Gastrointestinal Disease,Immunological Disease,Metabolic Disease,Organismal Injury and Abnormalities	Insulin-dependent diabetes mellitus	3,68E-16			ANXA1,C3,CA1,CA2,CD74,CTSS,FABP7,GBP2,GBP4,HLA-A,HLA-DQA1,HLA-DQB1,HMGCR,ICAM1,IFI16,IFIT1B,IFIT3,Iigp1,Irgm1,ITGB2,LCP1,LYZ,MYH11,PSMB8,PTPRC,RETN,S100A4,STAT1,TAP1,TAP2,TGFBI,Tgtp1/Tgtp2,XDH	33
Endocrine System Disorders,Gastrointestinal Disease,Metabolic Disease,Organismal Injury and Abnormalities	Diabetes mellitus	2,22E-14		1,698	AEBP1,AKR1C3,ANXA1,ATP1A1,BDH1,C3,C4A/C4B,CA1,CA2,CALB1,CASR,CD36,CD74,CLCNKA,COL12A1,COL14A1,COL6A1,COL6A2,CTSS,DAAM1,FABP1,FABP7,GBP2,GBP4,GGCT,GLIPR2,HLA-A,HLA-DQA1,HLA-DQB1,HMGCR,ICAM1,IFI16,IFIT1B,IFIT3,Iigp1,Irgm1,ITGB2,KCNJ16,LCP1,LPL,LYZ,MAOB,Mup1 (includes others),MYH11,PCK1,PDK1,PLSCR1,PSMB8,PTPRC,RAP1GAP2,REN,RETN,S100A4,SLC8A1,STAT1,TAP1,TAP2,TGFBI,Tgtp1/Tgtp2,THY1,TNC,TRIM2,VIM,XDH	64
Gastrointestinal Disease,Organismal Injury and Abnormalities	Chronic bowel disorder	8,64E-13			ARHGDIB,CD74,HLA-DQA1,HLA-DQB1,IFI16,Iigp1,LYZ,MYH11,PSMB8,PTPRC,TAP1,Tgtp1/Tgtp2	12
Gastrointestinal Disease,Inflammatory Disease,Inflammatory Response,Organismal Injury and Abnormalities	Chronic colitis	3,46E-12			ARHGDIB,CD74,HLA-DQA1,HLA-DQB1,IFI16,Iigp1,LYZ,PSMB8,PTPRC,TAP1,Tgtp1/Tgtp2	11
Metabolic Disease,Organismal Injury and Abnormalities	Glucose metabolism disorder	6,77E-12		0,136	ACACB,AEBP1,AKR1C3,ANXA1,ATP1A1,BDH1,BPGM,C3,C4A/C4B,CA1,CA2,CALB1,CASR,CD36,CD74,CLCNKA,COL12A1,COL14A1,COL6A1,COL6A2,CTSS,DAAM1,DPP7,FABP1,FABP7,GBP2,GBP4,GGCT,GLIPR2,HDC,HLA-A,HLA-DQA1,HLA-DQB1,HMGCR,ICAM1,IFI16,IFIT1B,IFIT3,Iigp1,Irgm1,ITGB2,KCNJ16,LCP1,LPL,LYZ,MAOB,Mup1 (includes others),MYH11,PCK1,PDK1,PLSCR1,PSMB8,PTPRC,RAP1GAP2,RAPGEF3,REN,RETN,S100A4,SLC8A1,STAT1,SUB1,TAP1,TAP2,TGFBI,Tgt…	70
Immunological Disease	Systemic autoimmune syndrome	1,99E-11		1,000	ACADM,ADA,ANXA1,ARHGDIB,ATP1A1,BAK1,BGN,C3,C4A/C4B,CA1,CA2,CD36,CD74,COL12A1,COL14A1,COL6A1,COL6A2,CTSS,DDX58,DNAJA4,FABP7,GBP2,GBP4,GLIPR2,HLA-A,HLA-DQA1,HLA-DQB1,HMGCR,HSP90B1,ICAM1,IFI16,IFIT1B,IFIT3,IGHG1,Ighg2b,IGKC,Iigp1,Irgm1,ISG15,ITGB2,LCP1,LGALS3BP,LUM,LYZ,MYH11,PLSCR1,PSMB8,PTPRC,REN,RETN,S100A4,SDC4,SQLE,STAT1,TAP1,TAP2,TAPBP,TGFBI,Tgtp1/Tgtp2,TNC,VIM,XDH	62
Cell-To-Cell Signaling and Interaction,Hematological System Development and Function,Immune Cell Trafficking,Inflammatory Response	Activation of leukocytes	1,08E-10		1,525	ADA,AGRN,ANXA1,BAK1,BMP2K,C3,C4A/C4B,CASR,CD36,CD74,Chil3/Chil4,CORO1A,CTSS,CYRIB,DDX58,ERAP1,HLA-A,HLA-DQA1,HLA-DQB1,HSP90B1,ICAM1,IGHG1,Ighg2a,Igkv1-117,ITGB2,LGALS3BP,MAOB,NMI,PLSCR1,PSMB8,PSME1,PSME2,PTPRC,RAPGEF3,REN,STAT1,THY1,TNC,VCAN	39
Inflammatory Response	Inflammation of absolute anatomical region	1,59E-10		-1,114	ACO2,ADA,ALDH5A1,ANXA1,ARHGDIB,ASNS,BAK1,C3,C4A/C4B,CA1,CA2,CASR,CD36,CD74,Chil3/Chil4,CKB,CORO1A,CTSS,CTTN,DDX58,ENTPD1,FABP1,GBP2,HDC,HLA-A,HLA-DQA1,HLA-DQB1,HMGCR,HSP90B1,ICAM1,IFI16,IFIT3,IGHG1,Iigp1,Irgm1,ISG15,ITGB2,LYZ,MFGE8,MVD,NMI,OLFML3,PNKD,PSMB8,PTPRC,RAPGEF3,REN,S100A4,SLC8A1,SQLE,STAT1,TAP1,TAPBP,Tgtp1/Tgtp2,VIM,XDH	56
Cell-To-Cell Signaling and Interaction,Hematological System Development and Function	Activation of blood cells	3,35E-10		1,298	ADA,AGRN,ANXA1,BAK1,BMP2K,C3,C4A/C4B,CASR,CD36,CD74,Chil3/Chil4,CORO1A,CTSS,CYRIB,DDX58,ENTPD1,ERAP1,HLA-A,HLA-DQA1,HLA-DQB1,HSP90B1,ICAM1,IGHG1,Ighg2a,Igkv1-117,ITGB2,LGALS3BP,MAOB,NMI,PLSCR1,PSMB8,PSME1,PSME2,PTPRC,RAPGEF3,REN,RETN,STAT1,THY1,TNC,VCAN	41
Inflammatory Response,Organismal Injury and Abnormalities	Inflammation of organ	4,61E-10		-1,128	ACO2,ADA,ALDH5A1,ANXA1,ARHGDIB,ASNS,ATP1A1,BAK1,BGN,C3,C4A/C4B,CA1,CA2,CASR,CD36,CD74,Chil3/Chil4,CKB,CORO1A,CTSS,CTTN,DDX58,ENTPD1,FABP1,GBP2,HDC,HLA-A,HLA-DQA1,HLA-DQB1,HMGCR,HSP90B1,ICAM1,IFI16,IFIT3,IGHG1,Ighg2b,IGKC,Iigp1,Irgm1,ISG15,ITGB2,JCHAIN,LPL,LYZ,MFGE8,MVD,NMI,OLFML3,PNKD,PSMB8,PTPRC,RAPGEF3,REN,S100A4,SLC8A1,SQLE,STAT1,TAP1,TAPBP,Tgtp1/Tgtp2,VIM,XDH	62
Gastrointestinal Disease,Inflammatory Response	Inflammation of gastrointestinal tract	6,83E-10		0,093	ANXA1,ARHGDIB,C3,CA2,CD74,CKB,CORO1A,CTSS,DDX58,ENTPD1,GBP2,HDC,HLA-DQA1,HLA-DQB1,HSP90B1,ICAM1,IFI16,IGHG1,IGKC,Iigp1,JCHAIN,LYZ,PSMB8,PTPRC,SLC8A1,STAT1,TAP1,Tgtp1/Tgtp2,XDH	29
Gastrointestinal Disease,Inflammatory Disease,Inflammatory Response,Organismal Injury and Abnormalities	Experimental colitis	6,33E-09			ARHGDIB,C3,CD74,GBP2,HLA-DQA1,HLA-DQB1,IFI16,Iigp1,LYZ,PSMB8,PTPRC,SLC8A1,STAT1,TAP1,Tgtp1/Tgtp2	15
Inflammatory Response	Immune response of cells	1,10E-08	Increased	2,465	ANXA1,ATP1A1,BAK1,C3,CALB1,CD36,CD74,CKB,CORO1A,CTSS,CYRIB,DDX58,ERAP1,FERMT3,Hbb-b1,HLA-DQB1,HSP90B1,ICAM1,IGHG1,Ighg2a,Ighg2b,ISG15,ITGB2,LUM,MFGE8,NANS,PLSCR1,PML,PSMB8,PSME2,PTPRC,RAP1GAP,RAPGEF3,STAT1,TAP1,TAPBP,VIM	37
Inflammatory Response	Inflammation of body cavity	1,25E-08		-1,182	ACO2,ADA,ALDH5A1,ANXA1,ARHGDIB,ASNS,BAK1,C3,C4A/C4B,CASR,CD36,CD74,Chil3/Chil4,CKB,CORO1A,CTSS,DDX58,ENTPD1,FABP1,GBP2,HLA-A,HLA-DQA1,HLA-DQB1,HMGCR,HSP90B1,ICAM1,IFI16,IFIT3,IGHG1,Iigp1,ISG15,ITGB2,LYZ,MFGE8,NMI,PNKD,PSMB8,PTPRC,RAPGEF3,REN,S100A4,SLC8A1,STAT1,TAP1,Tgtp1/Tgtp2,XDH	46
Gastrointestinal Disease,Inflammatory Disease,Inflammatory Response,Organismal Injury and Abnormalities	Dextran sodium sulfate-induced colitis	1,45E-08			ARHGDIB,C3,CD74,GBP2,HLA-DQA1,HLA-DQB1,IFI16,Iigp1,LYZ,PSMB8,PTPRC,SLC8A1,TAP1,Tgtp1/Tgtp2	14
Cell-To-Cell Signaling and Interaction	Activation of cells	2,86E-08		1,501	ADA,AGRN,ANXA1,BAK1,BMP2K,C3,C4A/C4B,CASR,CD36,CD74,Chil3/Chil4,CORO1A,CTSS,CYRIB,DDX58,ENTPD1,ERAP1,FBN1,HLA-A,HLA-DQA1,HLA-DQB1,HSP90B1,ICAM1,IFI16,IGHG1,Ighg2a,Igkv1-117,ITGB2,LGALS3BP,MAOB,NMI,PLSCR1,PSIP1,PSMB8,PSME1,PSME2,PTPRC,RAPGEF3,REN,RETN,STAT1,THY1,TNC,VCAN,VIM	45
Cell Death and Survival	Cytolysis of leukocytes	3,22E-08	Increased	2,160	HLA-A,IGHG1,ITGB2,PSME2,PTPRC,STAT1,TAP1,TAPBP,VIM	9
Hereditary Disorder,Immunological Disease,Organismal Injury and Abnormalities	Autosomal recessive immunological disorder	6,24E-08			ADA,AGRN,C3,C4A/C4B,COL6A1,COL6A2,CORO1A,FERMT3,HLA-DQA1,HLA-DQB1,IGKC,ISG15,ITGB2,LIFR,PTPRC,TAP1,TAP2,TAPBP	18
Endocrine System Disorders,Gastrointestinal Disease,Metabolic Disease,Organismal Injury and Abnormalities	Diabetic complication	6,30E-08			AKR1C3,ATP1A1,BDH1,CA1,CA2,CALB1,CASR,CD36,CLCNKA,COL12A1,COL14A1,COL6A1,COL6A2,DAAM1,FABP1,GGCT,GLIPR2,HMGCR,KCNJ16,LPL,MAOB,PCK1,PDK1,PLSCR1,RAP1GAP2,REN,SLC8A1,STAT1,VIM,XDH	30
Cell-To-Cell Signaling and Interaction,Hematological System Development and Function,Immune Cell Trafficking,Inflammatory Response	Activation of mononuclear leukocytes	6,48E-08		1,411	ADA,AGRN,ANXA1,BAK1,BMP2K,C3,C4A/C4B,CASR,CD74,CORO1A,CYRIB,DDX58,HLA-A,HLA-DQB1,HSP90B1,ICAM1,Ighg2a,Igkv1-117,ITGB2,PTPRC,REN,STAT1,THY1,TNC	24
Infectious Diseases	Tuberculosis	7,28E-08			ANXA1,GBP2,HMGCR,IFI16,IFIT3,Irgm1,KIF5C,PSMB8,RETN,STAT1,TAP1,TAP2	12
Immunological Disease	Abnormal morphology of immune system	7,78E-08			BAK1,C3,CD36,CD74,CTBS,DDX58,HDC,HLA-A,HLA-DQA1,HLA-DQB1,ICAM1,IGHG1,IGKC,ITGB2,LCP1,PML,PTPRC,TAP1	18
Infectious Diseases	Infection of mammalia	7,78E-08	Decreased	-2,359	Bst2,C3,C4A/C4B,CD36,CD74,DDX58,GBP2,HLA-DQB1,Iigp1,Irgm1,ISG15,ITGB2,JCHAIN,LCP1,PML,SAMHD1,STAT1,TAP1	18
Immunological Disease	Hypersensitive reaction	7,96E-08		1,244	ACO2,ANXA1,BGN,C3,C4A/C4B,CD74,Chil3/Chil4,CORO1A,CTSS,FMR1,HDC,HLA-A,HLA-DQA1,HLA-DQB1,ICAM1,IGHG1,Ighg2a,Ighg2b,IGKC,ITGB2,LGALS3BP,LPL,PLSCR1,PSME2,PTPRC,SQLE,SRM,STAT1	28
Cell-To-Cell Signaling and Interaction,Hematological System Development and Function,Immune Cell Trafficking,Inflammatory Response	Activation of lymphocytes	9,54E-08		1,625	ADA,AGRN,ANXA1,BAK1,BMP2K,C3,C4A/C4B,CD74,CORO1A,CYRIB,DDX58,HLA-A,HLA-DQB1,HSP90B1,ICAM1,Ighg2a,Igkv1-117,ITGB2,PTPRC,REN,STAT1,THY1,TNC	23
Gastrointestinal Disease,Inflammatory Disease,Inflammatory Response,Organismal Injury and Abnormalities	Colitis	1,00E-07		-0,179	ANXA1,ARHGDIB,C3,CD74,CKB,DDX58,ENTPD1,GBP2,HLA-DQA1,HLA-DQB1,HSP90B1,ICAM1,IFI16,Iigp1,LYZ,PSMB8,PTPRC,SLC8A1,STAT1,TAP1,Tgtp1/Tgtp2,XDH	22
Cell-To-Cell Signaling and Interaction,Inflammatory Response	Immune response of leukocytes	1,01E-07		1,568	ANXA1,ATP1A1,BAK1,C3,CD36,CD74,CTSS,DDX58,Hbb-b1,HLA-DQB1,ICAM1,ISG15,ITGB2,LUM,MFGE8,PSMB8,PSME2,PTPRC,RAPGEF3,TAP1,TAPBP	21
Cell Death and Survival	Cytolysis of blood cells	1,27E-07	Increased	2,369	BAK1,HLA-A,IGHG1,ITGB2,PSME2,PTPRC,STAT1,TAP1,TAPBP,VIM	10
Connective Tissue Disorders,Inflammatory Disease,Organismal Injury and Abnormalities,Skeletal and Muscular Disorders	Rheumatic Disease	1,31E-07		-0,256	ACADM,ADA,ANXA1,ARHGDIB,ASNS,ASPN,BAK1,BGN,C3,C4A/C4B,CA2,CD36,CD74,CTSS,DDX58,DNAJA4,ERAP1,FBN1,GBP2,GLIPR2,HLA-A,HLA-DQA1,HLA-DQB1,HMGCR,HSP90B1,ICAM1,IFI16,IFIT3,IGHG1,IGKC,Igkv1-117,ISG15,ITGB2,LCP1,LUM,LYZ,PLSCR1,PSIP1,PSMB8,PTPRC,REN,RETN,SAMHD1,SDC4,SQLE,STAT1,TAP1,TAP2,TAPBP,TNC,VIM,XDH	52
Immunological Disease,Inflammatory Disease,Inflammatory Response,Neurological Disease,Organismal Injury and Abnormalities	Experimental autoimmune encephalomyelitis	1,35E-07		0,350	C3,CD74,CORO1A,CTTN,HDC,HLA-A,HLA-DQA1,HLA-DQB1,HMGCR,Irgm1,ISG15,MVD,OLFML3,PSMB8,PTPRC,SQLE,STAT1,TAPBP,XDH	19
Cell Morphology	Morphology of leukocytes	1,71E-07			BAK1,C3,CD36,CD74,CTBS,DDX58,Hbb-b1,HDC,HLA-A,HLA-DQA1,HLA-DQB1,ICAM1,IGHG1,IGKC,Irgm1,ITGB2,LCP1,PML,PTPRC,TAP1	20
Inflammatory Disease	Chronic inflammatory disorder	2,05E-07			ADA,ANK1,ANXA1,ARHGDIB,BGN,C3,C4A/C4B,CA1,CA2,CASR,CD36,CD74,CKB,DNAJA4,ENTPD1,GBP2,GLIPR2,HLA-A,HLA-DQA1,HLA-DQB1,HMGCR,HSP90B1,ICAM1,IFI16,IGHG1,IGKC,Iigp1,ITGB2,LCP1,LYZ,OLFML3,PSMB8,PTPRC,REN,S100A4,SDC4,SLC25A12,SQLE,STAT1,TAP1,TAP2,TAPBP,Tgtp1/Tgtp2,TNC,VIM,XDH	46
Cell-To-Cell Signaling and Interaction,Hematological System Development and Function,Immune Cell Trafficking,Inflammatory Response	Activation of antigen presenting cells	2,64E-07		1,018	C3,C4A/C4B,CD36,CD74,Chil3/Chil4,CTSS,ERAP1,HLA-A,HLA-DQA1,HLA-DQB1,HSP90B1,ICAM1,IGHG1,Ighg2a,ITGB2,MAOB,NMI,PSMB8,PSME1,PSME2,RAPGEF3,STAT1	22
Endocrine System Disorders,Gastrointestinal Disease,Metabolic Disease,Organismal Injury and Abnormalities,Renal and Urological Disease	Diabetic nephropathy	2,65E-07			AKR1C3,ATP1A1,BDH1,CA1,CA2,CALB1,CASR,CD36,CLCNKA,COL14A1,DAAM1,FABP1,GGCT,GLIPR2,HMGCR,KCNJ16,LPL,MAOB,PCK1,PDK1,PLSCR1,RAP1GAP2,REN,SLC8A1,STAT1,VIM,XDH	27
Cell-To-Cell Signaling and Interaction,Hematological System Development and Function,Immune Cell Trafficking,Inflammatory Response	Activation of T lymphocytes	2,90E-07		1,400	ADA,AGRN,ANXA1,BAK1,C3,C4A/C4B,CD74,CORO1A,CYRIB,DDX58,HLA-A,HLA-DQB1,HSP90B1,ICAM1,ITGB2,PTPRC,REN,STAT1,THY1,TNC	20
Cell-To-Cell Signaling and Interaction,Inflammatory Response	Immune response of antigen presenting cells	3,01E-07		1,664	ANXA1,ATP1A1,C3,CD36,CD74,CTSS,DDX58,ISG15,ITGB2,LUM,MFGE8,PSMB8,PTPRC,RAPGEF3,TAP1,TAPBP	16
Gastrointestinal Disease,Inflammatory Disease	Gastroenteritis	3,25E-07		-0,075	ANXA1,ARHGDIB,C3,CD74,CKB,CORO1A,DDX58,ENTPD1,GBP2,HLA-DQA1,HLA-DQB1,HSP90B1,ICAM1,IFI16,Iigp1,LYZ,PSMB8,PTPRC,SLC8A1,STAT1,TAP1,Tgtp1/Tgtp2,XDH	23
Inflammatory Response,Neurological Disease	Inflammation of central nervous system	3,25E-07		-0,151	ANXA1,C3,C4A/C4B,CD36,CD74,CORO1A,CTTN,HDC,HLA-A,HLA-DQA1,HLA-DQB1,HMGCR,Irgm1,ISG15,MVD,OLFML3,PSMB8,PTPRC,SQLE,STAT1,TAPBP,VIM,XDH	23
Cell Morphology,Immunological Disease	Abnormal morphology of leukocytes	3,25E-07			BAK1,CD36,CD74,DDX58,HLA-A,HLA-DQA1,HLA-DQB1,IGHG1,IGKC,ITGB2,LCP1,PML,PTPRC,TAP1	14
Cell Death and Survival	Cytolysis of lymphocytes	3,42E-07		1,932	HLA-A,IGHG1,PSME2,PTPRC,STAT1,TAP1,TAPBP,VIM	8
Gastrointestinal Disease,Inflammatory Disease	Inflammatory Bowel Disease	3,45E-07			ANK1,ANXA1,ARHGDIB,CD74,CKB,ENTPD1,GBP2,HLA-DQA1,HLA-DQB1,HSP90B1,ICAM1,IFI16,Iigp1,LYZ,PSMB8,PTPRC,SLC25A12,TAP1,Tgtp1/Tgtp2,XDH	20
Immunological Disease	Severe immunodeficiency	3,81E-07			ADA,C3,C4A/C4B,PTPRC,TAP1,TAP2,TAPBP	7
Inflammatory Disease,Inflammatory Response,Neurological Disease,Organismal Injury and Abnormalities	Encephalitis	4,19E-07		-0,151	C3,C4A/C4B,CD36,CD74,CORO1A,CTTN,HDC,HLA-A,HLA-DQA1,HLA-DQB1,HMGCR,Irgm1,ISG15,MVD,OLFML3,PSMB8,PTPRC,SQLE,STAT1,TAPBP,VIM,XDH	22
Immunological Disease	Primary immunodeficiency disorder	4,34E-07			ADA,C3,C4A/C4B,CD74,CORO1A,FERMT3,HLA-DQA1,ITGB2,PTPRC,TAP1,TAP2,TAPBP	12
Immunological Disease	Immunodeficiency	4,80E-07			ADA,C3,C4A/C4B,CD74,CORO1A,FERMT3,GCAT,HLA-DQA1,IGKC,ISG15,ITGB2,KIF5C,PTPRC,STAT1,TAP1,TAP2,TAPBP,TGFBI	18
Antigen Presentation,Protein Synthesis	Quantity of MHC Class I on cell surface	4,84E-07	Increased	2,207	ERAP1,PSMB8,STAT1,TAP1,TAPBP	5
Connective Tissue Disorders,Organismal Injury and Abnormalities,Skeletal and Muscular Disorders	Non-traumatic arthropathy	7,75E-07			ADA,ANXA1,ARHGDIB,ASPN,BGN,C3,C4A/C4B,CA2,CD36,CD74,DNAJA4,GBP2,GLIPR2,HLA-A,HLA-DQA1,HLA-DQB1,HMGCR,HSP90B1,ICAM1,IGHG1,IGKC,ITGB2,LCP1,LUM,LYZ,PSIP1,PSMB8,PTPRC,REN,SDC4,SQLE,STAT1,TAP2,TAPBP,TNC,VIM,XDH	37
Cell-To-Cell Signaling and Interaction,Inflammatory Response	Immune response of phagocytes	7,96E-07		1,178	ANXA1,ATP1A1,C3,CD36,CD74,DDX58,Hbb-b1,ICAM1,ISG15,ITGB2,LUM,MFGE8,PSMB8,PTPRC,RAPGEF3,TAP1,TAPBP	17
Cell-To-Cell Signaling and Interaction,Cellular Movement	Recruitment of blood cells	8,21E-07		-0,082	ANXA1,C3,C4A/C4B,CD36,CD74,Chil3/Chil4,DDX58,ENTPD1,FERMT3,HDC,ICAM1,ITGB2,LYZ,Muc1,S100A4,THY1,TNC,VCAN,XDH	19
Cell Death and Survival	Cytolysis	9,16E-07	Increased	2,298	ANK1,ANXA1,BAK1,C3,C4A/C4B,GCLC,HLA-A,IGHG1,Ighg2a,Ighg2b,ISG15,ITGB2,LYZ,PSME2,PTPRC,STAT1,TAP1,TAPBP,THY1,VIM	20
Antimicrobial Response,Inflammatory Response	Antimicrobial response	9,62E-07			BAK1,Bst2,DDX58,HLA-A,IFI16,IFIT1B,IFIT3,IGHG1,ISG15,JCHAIN,LYZ,NMI,PLSCR1,PTPRC,SAMHD1,STAT1,Tgtp1/Tgtp2	17
Connective Tissue Disorders,Inflammatory Disease,Inflammatory Response,Organismal Injury and Abnormalities,Skeletal and Muscular Disorders	Inflammation of joint	1,29E-06		-0,503	ADA,ANXA1,ARHGDIB,ASPN,BGN,C3,C4A/C4B,CA2,CD36,CD74,CTSS,DNAJA4,ERAP1,GBP2,GLIPR2,HLA-A,HLA-DQA1,HLA-DQB1,HMGCR,HSP90B1,ICAM1,IGHG1,IGKC,Igkv1-117,ITGB2,LCP1,LUM,LYZ,PSIP1,PSMB8,PTPRC,REN,RETN,SDC4,SQLE,STAT1,TAP2,TAPBP,TNC,VIM,XDH	41
Hereditary Disorder,Immunological Disease,Organismal Injury and Abnormalities	Autosomal recessive immunodeficiency	1,46E-06			ADA,C3,C4A/C4B,CORO1A,FERMT3,IGKC,ISG15,ITGB2,PTPRC,TAP1,TAP2,TAPBP	12
Cellular Function and Maintenance	Function of leukocytes	1,51E-06			ADA,ARHGDIB,C3,CD36,CD74,CTSS,DDX58,ERAP1,HLA-A,HLA-DQB1,ICAM1,ITGB2,JCHAIN,LCP1,NCEH1,PSME2,PTPRC,S100A4,STAT1,TAP1,TAPBP	21
Cell-To-Cell Signaling and Interaction,Cellular Movement,Hematological System Development and Function,Immune Cell Trafficking	Recruitment of leukocytes	1,65E-06		0,146	ANXA1,C3,C4A/C4B,CD36,CD74,Chil3/Chil4,DDX58,FERMT3,HDC,ICAM1,ITGB2,LYZ,Muc1,S100A4,THY1,TNC,VCAN,XDH	18
Cell-To-Cell Signaling and Interaction,Cellular Movement	Recruitment of cells	1,68E-06		-0,082	ANXA1,C3,C4A/C4B,CD36,CD74,Chil3/Chil4,DDX58,ENTPD1,FERMT3,HDC,ICAM1,ITGB2,LYZ,Muc1,S100A4,THY1,TNC,VCAN,VIM,XDH	20
Cell Morphology,Immunological Disease,Lymphoid Tissue Structure and Development	Abnormal morphology of lymphocytes	2,63E-06			BAK1,CD36,CD74,HLA-A,HLA-DQA1,HLA-DQB1,IGHG1,IGKC,LCP1,PTPRC,TAP1	11
Connective Tissue Disorders,Inflammatory Disease,Organismal Injury and Abnormalities,Skeletal and Muscular Disorders	Chronic inflammatory arthropathy	2,71E-06			ADA,ANXA1,ARHGDIB,BGN,C3,C4A/C4B,CA2,CD36,CD74,DNAJA4,GBP2,GLIPR2,HLA-A,HLA-DQA1,HLA-DQB1,HMGCR,HSP90B1,ICAM1,IGHG1,IGKC,ITGB2,LCP1,LYZ,PSMB8,PTPRC,SDC4,SQLE,STAT1,TAP2,TAPBP,TNC,VIM,XDH	33
Cellular Movement,Immune Cell Trafficking	Leukocyte migration	2,73E-06		1,123	ADA,ANXA1,BGN,C3,C4A/C4B,CASR,CD36,CD74,Chil3/Chil4,CORO1A,CTSS,CTTN,DDX58,FERMT3,FHL2,Hbb-b1,HDC,HLA-A,HLA-DQB1,ICAM1,Ighg2b,IGKC,Irgm1,ITGB2,JCHAIN,LCP1,LUM,LYZ,Muc1,PSMB8,PTPRC,RAP1GAP,REN,RETN,S100A4,SDC4,SPINT2,STAT1,THY1,TNC,VCAN,XDH	42
Cellular Function and Maintenance	Function of blood cells	2,77E-06			ADA,ARHGDIB,BAK1,C3,CD36,CD74,CTSS,DDX58,ENTPD1,ERAP1,HLA-A,HLA-DQB1,ICAM1,ITGB2,JCHAIN,LCP1,NCEH1,PSME2,PTPRC,S100A4,STAT1,TAP1,TAPBP	23
Infectious Diseases	Parasitic Infection	3,27E-06		-1,756	ALDH5A1,ANXA1,C3,C4A/C4B,CD36,CD74,GBP2,HLA-DQB1,ICAM1,Iigp1,Irgm1,JCHAIN	12
Hematological System Development and Function,Tissue Morphology	Quantity of blood cells	3,64E-06		1,631	ADA,ANXA1,ARHGDIB,BAK1,Bst2,C3,C4A/C4B,CD36,CD74,CORO1A,CTSS,DDX58,FABP1,FERMT3,FHL2,Hbb-b1,HDC,HLA-A,HLA-DQA1,HLA-DQB1,HSP90B1,ICAM1,IGKC,Irgm1,ISG15,ITGB2,JCHAIN,LUM,PFKM,PLSCR1,PML,PROM2,PSMB8,PTPRC,REN,SLC8A1,STAT1,TAP1,TAPBP,TGFBI,VCAN	41
Hematological Disease,Immunological Disease	Eosinophilia	4,41E-06			ACO2,ANXA1,C3,C4A/C4B,CA2,Chil3/Chil4,CTSS,HDC,HLA-A,IGHG1,IGKC,JCHAIN,STAT1	13
Cell Morphology	Morphology of blood cells	5,65E-06			BAK1,C3,CD36,CD74,CTBS,DDX58,FERMT3,Hbb-b1,HDC,HLA-A,HLA-DQA1,HLA-DQB1,HSP90B1,ICAM1,IGHG1,IGKC,Irgm1,ITGB2,LCP1,PML,PTPRC,STAT1,TAP1	23
Connective Tissue Disorders,Immunological Disease,Inflammatory Disease,Inflammatory Response,Organismal Injury and Abnormalities,Skeletal and Muscular Disorders	Rheumatoid arthritis	5,94E-06			ADA,ANXA1,ARHGDIB,BGN,C3,C4A/C4B,CA2,CD36,CD74,DNAJA4,GBP2,GLIPR2,HLA-A,HLA-DQA1,HLA-DQB1,HMGCR,HSP90B1,ICAM1,IGHG1,IGKC,ITGB2,LCP1,LYZ,PSMB8,PTPRC,SDC4,SQLE,STAT1,TAP2,TAPBP,TNC,VIM	32
Dermatological Diseases and Conditions,Inflammatory Disease,Inflammatory Response,Organismal Injury and Abnormalities,Skeletal and Muscular Disorders	Dermatomyositis	6,29E-06			ASPN,BGN,C3,C4A/C4B,COL6A1,COL6A2,GBP2,HLA-DQA1,IFIT3,TGFBI	10
Hematological System Development and Function,Tissue Morphology	Quantity of leukocytes	6,64E-06		1,656	ADA,ANXA1,ARHGDIB,BAK1,Bst2,C3,C4A/C4B,CD36,CD74,CORO1A,CTSS,DDX58,FABP1,FERMT3,FHL2,HDC,HLA-A,HLA-DQA1,HLA-DQB1,HSP90B1,ICAM1,IGKC,ISG15,ITGB2,JCHAIN,LUM,PLSCR1,PML,PSMB8,PTPRC,REN,STAT1,TAP1,TAPBP,TGFBI,VCAN	36
Cellular Function and Maintenance	Function of lymphatic system cells	6,69E-06			ARHGDIB,BAK1,CD74,CTSS,ERAP1,HLA-A,HLA-DQA1,HLA-DQB1,ICAM1,LCP1,PSME2,PTPRC,STAT1,TAP1,TAPBP	15
Connective Tissue Disorders,Developmental Disorder,Hereditary Disorder,Immunological Disease,Organismal Injury and Abnormalities,Skeletal and Muscular Disorders	Ullrich congenital muscular dystrophy	7,73E-06			BGN,C3,C4A/C4B,COL12A1,COL14A1,COL6A1,COL6A2,HLA-DQA1,LUM	9
Hereditary Disorder,Immunological Disease,Organismal Injury and Abnormalities	Familial autoimmune disease	8,41E-06			AGRN,BGN,C3,C4A/C4B,COL12A1,COL14A1,COL6A1,COL6A2,HLA-DQA1,HLA-DQB1,LUM,REN,SAMHD1	13
Cellular Movement,Hematological System Development and Function	Extravasation of granulocytes	9,26E-06		1,387	Chil3/Chil4,CORO1A,CTTN,ICAM1,ITGB2	5
Cardiovascular System Development and Function,Tissue Development	Adhesion of endothelial tissue	9,26E-06		-1,103	ANXA1,C3,CTTN,ICAM1,THY1	5
Antigen Presentation,Inflammatory Response	Antigen presentation	1,09E-05	Increased	2,414	CD74,CTSF,CTSS,ERAP1,HSP90B1,PSMB8,TAP1,TAP2,TAPBP	9
Developmental Disorder,Hereditary Disorder,Organismal Injury and Abnormalities,Skeletal and Muscular Disorders	Duchenne muscular dystrophy	1,13E-05			ASPN,BGN,COL6A1,COL6A2,CTSS,HLA-A,HLA-DQA1,HLA-DQB1,LPL,TGFBI	10
Antimicrobial Response,Inflammatory Response	Antiviral response	1,26E-05			Bst2,DDX58,HLA-A,IFI16,IFIT1B,IFIT3,ISG15,NMI,PLSCR1,PTPRC,SAMHD1,STAT1,Tgtp1/Tgtp2	13
Cellular Movement,Hematological System Development and Function,Immune Cell Trafficking	Lymphocyte migration	1,34E-05		1,307	ANXA1,BGN,C3,CD74,Chil3/Chil4,CTSS,CTTN,DDX58,FERMT3,FHL2,HDC,HLA-A,ICAM1,Ighg2b,ITGB2,LCP1,RAP1GAP,REN,S100A4,SPINT2,STAT1	21
Inflammatory Disease,Neurological Disease,Skeletal and Muscular Disorders	Multiple Sclerosis	1,53E-05			ANXA1,C3,C4A/C4B,CTSS,HLA-DQA1,HLA-DQB1,HMGCR,ISG15,PSMB8,PTPRC,SQLE,TAP2,TNC	13
Infectious Diseases	Sepsis	1,60E-05		0,788	ADA,ANXA1,BAK1,Bst2,C3,C4A/C4B,CD36,ENTPD1,HLA-DQB1,ICAM1,IFI16,ITGB2,LUM,STAT1	14
Cell-To-Cell Signaling and Interaction,Inflammatory Response	Immune response of dendritic cells	1,69E-05			C3,CD36,CD74,DDX58,PSMB8,TAP1,TAPBP	7
Infectious Diseases	COVID-19	1,84E-05			ANXA1,C3,C4A/C4B,CD74,EIF4B,FMR1,HLA-DQB1,IFIT3,ISG15,LGALS3BP,NMI,PLSCR1,PSMB8,STAT1,VCAN	15
Infectious Diseases	Infection by SARS coronavirus	2,04E-05			ADA,ANXA1,C3,C4A/C4B,CD74,EIF4B,FMR1,HLA-DQB1,HMGCR,IFIT3,ISG15,LGALS3BP,NMI,PLSCR1,PSMB8,STAT1,VCAN	17
Connective Tissue Disorders,Immunological Disease,Inflammatory Disease,Organismal Injury and Abnormalities,Skeletal and Muscular Disorders	Lupus erythematosus	2,31E-05			ACADM,ANXA1,ASNS,BAK1,C3,C4A/C4B,DDX58,GBP2,HLA-A,HLA-DQB1,HMGCR,ICAM1,IFI16,IFIT3,ISG15,PLSCR1,PTPRC,SAMHD1,STAT1,TAP1	20
Developmental Disorder,Hereditary Disorder,Immunological Disease,Metabolic Disease,Organismal Injury and Abnormalities	Autosomal recessive severe combined immunodeficiency	2,36E-05			ADA,PTPRC,TAP1,TAP2,TAPBP	5
Cell Morphology,Hematological Disease,Immunological Disease,Lymphoid Tissue Structure and Development	Lack of lymphocytes	2,36E-05			HLA-A,HLA-DQB1,IGHG1,IGKC,TAP1	5
Infectious Diseases	Infection by coronavirus	2,48E-05		-0,651	ADA,ANXA1,ATP1A1,C3,C4A/C4B,CD74,EIF4B,FMR1,HLA-DQB1,HMGCR,IFIT3,ISG15,LGALS3BP,NMI,PLSCR1,PSMB8,RAPGEF3,STAT1,VCAN	19
Cancer,Endocrine System Disorders,Organismal Injury and Abnormalities	Aldosterone producing adrenocortical adenoma	2,52E-05			ACSF2,ALDH5A1,ASPN,ATP1A1,BGN,COL14A1,COL6A1,COL6A2,LUM,PRELP	10
Cell Morphology,Humoral Immune Response,Immunological Disease,Lymphoid Tissue Structure and Development	Abnormal morphology of B lymphocytes	2,63E-05			BAK1,CD36,CD74,IGHG1,IGKC,LCP1,PTPRC	7
Hematological System Development and Function,Lymphoid Tissue Structure and Development,Tissue Morphology	Morphology of lymph follicle	2,74E-05			ADA,ARHGDIB,C3,C4A/C4B,HLA-DQB1,IGKC,LCP1,MFGE8,PTPRC	9
Cell-To-Cell Signaling and Interaction,Cellular Function and Maintenance,Inflammatory Response	Phagocytosis of cells	2,81E-05		1,164	ANXA1,C3,CD36,CKB,CORO1A,CYRIB,ERAP1,FERMT3,Hbb-b1,ICAM1,IGHG1,Ighg2a,Ighg2b,ISG15,ITGB2,LUM,MFGE8,NANS,PLSCR1,PTPRC,RAP1GAP,RAPGEF3,VIM	23
Endocrine System Disorders,Gastrointestinal Disease,Inflammatory Disease,Inflammatory Response,Organismal Injury and Abnormalities	Insulitis	3,22E-05		-0,739	CTSS,HLA-DQB1,ICAM1,ITGB2,NMI,RAPGEF3	6
Cell Death and Survival,Cellular Compromise	Cytotoxicity of T lymphocytes	3,22E-05		1,778	CYRIB,HLA-A,ICAM1,IGHG1,PTPRC,TAP2	6
Cell Death and Survival,Cellular Compromise	Cytotoxicity of lymphatic system cells	3,22E-05	Increased	2,215	CD74,CYRIB,FERMT3,HLA-A,ICAM1,IGHG1,ITGB2,PTPRC,STAT1,TAP2	10
Hematological System Development and Function,Lymphoid Tissue Structure and Development,Tissue Morphology	Quantity of CD8+ T lymphocyte	3,22E-05		1,379	CD74,CORO1A,HLA-A,HLA-DQA1,HLA-DQB1,ITGB2,PSMB8,PTPRC,TAP1,TAPBP	10
Infectious Diseases	Infection by RNA virus	3,31E-05		-1,945	ACACB,ACADSB,ADA,ANXA1,ATP1A1,BMP2K,Bst2,C3,C4A/C4B,CA2,CD36,CD74,CTSS,CTTN,DDX58,EIF4B,FABP1,FMR1,GPT2,HLA-A,HLA-DQB1,HMGCR,HSP90B1,ICAM1,IFIT3,ISG15,ITGB2,LGALS3BP,LPL,MAOB,NANS,NMI,PCK1,PFKM,PLSCR1,PML,PSIP1,PSMB8,PSME2,PTPRC,RAPGEF3,S100A4,SAMHD1,SPCS3,STAT1,SUB1,TAP1,VCAN,XDH	49
Cell-mediated Immune Response,Cellular Movement,Hematological System Development and Function,Immune Cell Trafficking	Cell movement of T lymphocytes	3,41E-05		1,231	BGN,C3,CD74,Chil3/Chil4,CTSS,CTTN,HLA-A,ICAM1,Ighg2b,ITGB2,LCP1,REN,S100A4,SPINT2,STAT1	15
Immunological Disease	Delayed hypersensitive reaction	3,55E-05		1,067	ANXA1,CD74,ICAM1,ITGB2,LGALS3BP,PLSCR1,PSME2,SRM	8
Tissue Morphology	Quantity of cells	3,64E-05		1,326	ADA,AGRN,ANXA1,ARHGDIB,ARSB,BAK1,BGN,Bst2,C3,C4A/C4B,CASR,CD36,CD74,CORO1A,CTSS,DDX58,ENTPD1,FABP1,FERMT3,FHL2,FMR1,Hbb-b1,HDC,HLA-A,HLA-DQA1,HLA-DQB1,HSP90B1,ICAM1,IGKC,Irgm1,ISG15,ITGB2,JCHAIN,KIF5C,LIFR,LUM,MFGE8,Muc1,PCK1,PFKM,PLSCR1,PML,PROM2,PSMB8,PTPRC,RAP1GAP,RAPGEF3,REN,SLC8A1,STAT1,SUB1,TAP1,TAPBP,TGFBI,TNC,TRIP6,VCAN,VIM	58
Inflammatory Response	Innate immune response	3,70E-05		1,154	Bst2,DDX58,HMGB2,HSP90B1,IFI16,ISG15,JCHAIN,NMI,PLSCR1,PML,SAMHD1,STAT1	12
Cellular Movement,Hematological System Development and Function,Immune Cell Trafficking	Cell movement of leukocytes	3,95E-05		1,502	ADA,ANXA1,BGN,C3,C4A/C4B,CASR,CD36,CD74,Chil3/Chil4,CORO1A,CTSS,CTTN,DDX58,FERMT3,FHL2,Hbb-b1,HDC,HLA-A,HLA-DQB1,ICAM1,Ighg2b,Irgm1,ITGB2,LCP1,LUM,PSMB8,RAP1GAP,REN,RETN,S100A4,SPINT2,STAT1,THY1,TNC,VCAN	35
Inflammatory Disease,Inflammatory Response,Organismal Injury and Abnormalities,Respiratory Disease	Inflammation of airway	4,04E-05			ACO2,ALDH5A1,ANXA1,ARG2,C3,C4A/C4B,Chil3/Chil4,CTSS,HLA-DQA1,HMGCR,ICAM1,LYZ,MYH11,PTPRC,RETN,STAT1	16
Inflammatory Disease,Inflammatory Response,Skeletal and Muscular Disorders	Inflammation of muscle	4,05E-05			ANXA1,ASPN,BGN,C3,C4A/C4B,COL6A1,COL6A2,GBP2,HLA-DQA1,IFIT3,TGFBI	11
Connective Tissue Disorders,Immunological Disease,Organismal Injury and Abnormalities	Collagen disease	4,10E-05			BGN,C3,C4A/C4B,COL12A1,COL14A1,COL6A1,COL6A2,HLA-DQA1,LUM,REN	10
Cell Morphology,Hematological System Development and Function	Morphology of granulocytes	4,28E-05			C3,DDX58,Hbb-b1,ITGB2	4
Inflammatory Disease,Inflammatory Response,Organismal Injury and Abnormalities,Respiratory Disease	Asthma	4,31E-05			ACO2,ALDH5A1,ANXA1,ARG2,C3,C4A/C4B,Chil3/Chil4,CTSS,HLA-DQA1,HMGCR,ICAM1,MYH11,PTPRC,RETN	14
Cellular Development,Cellular Growth and Proliferation,Hematological System Development and Function,Lymphoid Tissue Structure and Development	Proliferation of lymphocytes	4,35E-05	Increased	2,065	ADA,ANXA1,ARHGDIB,C3,CD36,CD74,CORO1A,ERAP1,HLA-DQA1,HLA-DQB1,HSP90B1,ICAM1,IGHG1,Ighg2b,IGKC,Igkv1-117,Irgm1,ISG15,ITGB2,LCP1,PDK1,PTPRC,SDC4,STAT1,TAPBP,THY1,VIM	27
Cell Morphology,Lymphoid Tissue Structure and Development	Morphology of lymphatic system cells	4,46E-05			BAK1,CD36,CD74,HLA-A,HLA-DQA1,HLA-DQB1,IGHG1,IGKC,LCP1,PTPRC,STAT1,TAP1	12
Cellular Development,Cellular Growth and Proliferation,Hematological System Development and Function,Lymphoid Tissue Structure and Development	Proliferation of immune cells	4,48E-05	Increased	2,423	ADA,ANXA1,ARHGDIB,C3,CD36,CD74,CORO1A,ERAP1,Hbb-b1,HLA-DQA1,HLA-DQB1,HSP90B1,ICAM1,IGHG1,Ighg2b,IGKC,Igkv1-117,Irgm1,ISG15,ITGB2,LCP1,PDK1,PTPRC,SDC4,STAT1,TAPBP,THY1,VIM,XDH	29
Cellular Function and Maintenance	Lymphocyte homeostasis	4,50E-05	Increased	2,817	ADA,ANXA1,BAK1,CD74,CORO1A,DDX58,DPP7,ENTPD1,HLA-A,HLA-DQA1,HLA-DQB1,HSP90B1,ICAM1,IGKC,ITGB2,PCK1,PSMB8,PTPRC,STAT1,TAPBP	20
Cell-To-Cell Signaling and Interaction	Immune response of myeloid cells	4,51E-05		1,143	ANXA1,ATP1A1,C3,CD36,DDX58,Hbb-b1,ICAM1,ISG15,ITGB2,LUM,MFGE8,PTPRC,RAPGEF3	13
Cell Death and Survival	Cytolysis of T lymphocytes	5,07E-05			PSME2,PTPRC,TAP1,TAPBP,VIM	5
Dermatological Diseases and Conditions,Organismal Injury and Abnormalities	Psoriasis	5,13E-05			ANXA1,ARHGDIB,C3,C4A/C4B,CD36,COL14A1,CTSS,DDX58,FABP7,GBP2,HDC,HMGCR,ICAM1,IFI16,IFIT3,ISG15,ITGB2,LGALS3BP,NMI,PLSCR1,PSME2,PTPRC,SQLE,SRM,STAT1,SUB1,TNC	27
Developmental Disorder,Hereditary Disorder,Organismal Injury and Abnormalities,Renal and Urological Disease	Polycystic Kidney Disease	5,33E-05			ACADSB,AEBP1,BAK1,C4A/C4B,COL14A1,CPT1B,HMGCR,MATN2,PML,PTPRC,RAPGEF3,REN,SLC16A7	13
Cellular Growth and Proliferation,Hematological System Development and Function	Inhibition of leukocytes	5,37E-05			ANXA1,ENTPD1,HLA-A,ITGB2,RAPGEF3,XDH	6
Cell-To-Cell Signaling and Interaction	Adhesion of lymphoma cell lines	5,82E-05		0,933	ANXA1,ICAM1,ITGB2,RAP1GAP,STAT1,TNC,VCAN	7
Developmental Disorder,Hereditary Disorder,Organismal Injury and Abnormalities,Renal and Urological Disease	Familial congenital anomalies of the kidney and urinary tract	5,85E-05			ACADSB,AEBP1,BAK1,C4A/C4B,COL14A1,CPT1B,HMGCR,LIFR,MATN2,PML,PTPRC,RAPGEF3,REN,SLC16A7	14
Developmental Disorder,Hereditary Disorder,Organismal Injury and Abnormalities,Skeletal and Muscular Disorders	Dystrophy of muscle	6,01E-05			ASPN,BGN,C3,C4A/C4B,COL12A1,COL14A1,COL6A1,COL6A2,CTSS,HLA-A,HLA-DQA1,HLA-DQB1,LPL,LUM,SAMHD1,TGFBI	16
Cell-To-Cell Signaling and Interaction	Binding of lymphoma cell lines	6,16E-05		1,188	ANXA1,HSP90B1,ICAM1,ITGB2,RAP1GAP,STAT1,THY1,TNC,VCAN	9
Cell-mediated Immune Response,Cellular Function and Maintenance,Hematological System Development and Function	T cell homeostasis	6,21E-05	Increased	2,817	ADA,ANXA1,CD74,CORO1A,DDX58,DPP7,ENTPD1,HLA-A,HLA-DQA1,HLA-DQB1,HSP90B1,ICAM1,IGKC,ITGB2,PCK1,PSMB8,PTPRC,STAT1,TAPBP	19
Hematological System Development and Function,Tissue Morphology	Quantity of mononuclear leukocytes	7,06E-05	Increased	2,126	ADA,ARHGDIB,BAK1,Bst2,C3,CD36,CD74,CORO1A,CTSS,DDX58,HLA-A,HLA-DQA1,HLA-DQB1,HSP90B1,ICAM1,IGKC,ISG15,ITGB2,JCHAIN,PML,PSMB8,PTPRC,REN,STAT1,TAP1,TAPBP,TGFBI	27
Hematological System Development and Function,Lymphoid Tissue Structure and Development,Tissue Morphology	Quantity of lymphocytes	7,22E-05	Increased	2,177	ADA,ARHGDIB,BAK1,Bst2,C3,CD36,CD74,CORO1A,CTSS,DDX58,HLA-A,HLA-DQA1,HLA-DQB1,HSP90B1,ICAM1,IGKC,ISG15,ITGB2,JCHAIN,PSMB8,PTPRC,REN,STAT1,TAP1,TAPBP,TGFBI	26
Cellular Function and Maintenance,Hematological System Development and Function	Function of lymphocytes	7,35E-05			ARHGDIB,CD74,CTSS,ERAP1,HLA-A,HLA-DQB1,ICAM1,LCP1,PSME2,PTPRC,STAT1,TAP1,TAPBP	13
Cell-mediated Immune Response,Cellular Movement,Hematological System Development and Function,Immune Cell Trafficking	Infiltration by T lymphocytes	7,91E-05		0,074	BGN,C3,CTTN,HLA-A,Ighg2b,REN,S100A4,SPINT2,STAT1	9
Cellular Growth and Proliferation,Lymphoid Tissue Structure and Development	Proliferation of lymphatic system cells	7,95E-05	Increased	2,245	ADA,ANXA1,ARHGDIB,C3,CD36,CD74,CORO1A,ERAP1,Hbb-b1,HLA-DQA1,HLA-DQB1,HSP90B1,ICAM1,IGHG1,Ighg2b,IGKC,Igkv1-117,Irgm1,ISG15,ITGB2,LCP1,PDK1,PTPRC,SDC4,STAT1,TAPBP,THY1,VIM	28
Carbohydrate Metabolism	Metabolism of polysaccharide	7,96E-05		-0,497	ACADM,AGRN,ARSB,ASPN,BGN,CASR,CD36,CTBS,EXTL2,LUM,PFKM,PRELP,RETN,SDC4,VCAN	15
Humoral Immune Response,Inflammatory Response	Classical complement pathway	8,55E-05			C3,IGHG1,Ighg2a,Ighg2b,IGKC,JCHAIN	6
Cellular Movement,Hematological System Development and Function,Immune Cell Trafficking	Cell movement of mononuclear leukocytes	8,64E-05		1,540	ANXA1,BGN,C3,CASR,CD74,Chil3/Chil4,CTSS,CTTN,DDX58,FERMT3,FHL2,HDC,HLA-A,ICAM1,Ighg2b,ITGB2,LCP1,RAP1GAP,REN,RETN,S100A4,SPINT2,STAT1	23
Cell Signaling,Cell-To-Cell Signaling and Interaction	Cytokine and chemokine mediated signaling pathway	8,90E-05			ANXA1,CD36,HSP90B1,ICAM1,IGHG1,Iigp1,ITGB2,LIFR,PTPRC,STAT1,VIM	11
Cell-To-Cell Signaling and Interaction,Inflammatory Response	Immune response of macrophages	8,90E-05		1,325	ANXA1,ATP1A1,C3,CD36,DDX58,ISG15,ITGB2,LUM,MFGE8,PTPRC,RAPGEF3	11
Organismal Injury and Abnormalities,Renal and Urological Disease	Cystic kidney disease	9,06E-05			ACADSB,AEBP1,BAK1,C4A/C4B,CALB1,COL14A1,CPT1B,HMGCR,MATN2,PML,PTPRC,RAPGEF3,REN,SLC16A7	14
Cellular Movement	Cell movement of myeloid cells	9,95E-05		1,099	ANXA1,C3,C4A/C4B,CASR,CD36,CD74,Chil3/Chil4,CORO1A,CTSS,CTTN,FERMT3,FHL2,Hbb-b1,ICAM1,Ighg2b,Irgm1,ITGB2,LCP1,LUM,PSMB8,PTPRC,REN,RETN,S100A4,SPINT2,STAT1,TNC,VCAN	28
Organismal Injury and Abnormalities	Shock Response	1,07E-04		1,698	ANXA1,BGN,C3,C4A/C4B,ENTPD1,HLA-DQA1,HMGCR,ICAM1,IFI16,LUM,STAT1,TSC22D4	12
Cell-To-Cell Signaling and Interaction,Cellular Function and Maintenance,Hematological System Development and Function	Phagocytosis of myeloid cells	1,07E-04		1,431	ANXA1,C3,CD36,Hbb-b1,ICAM1,ISG15,ITGB2,LUM,MFGE8,PTPRC,RAPGEF3	11
Gastrointestinal Disease,Immunological Disease,Ophthalmic Disease,Organismal Injury and Abnormalities	Sjögren syndrome	1,17E-04			C3,GBP2,IFIT3,PML,PSMB8,STAT1,TAP2	7
Hematological Disease,Infectious Diseases,Neurological Disease,Organismal Injury and Abnormalities	Cerebral malaria	1,23E-04			C3,C4A/C4B,CD36,ICAM1	4
Cellular Movement,Hematological System Development and Function	Extravasation of neutrophils	1,23E-04		1,067	CORO1A,CTTN,ICAM1,ITGB2	4
Organismal Injury and Abnormalities	Fibrosis	1,26E-04		-0,300	ACADM,ADA,ARG2,BGN,C3,CD36,CD74,CTSS,ENTPD1,FHL2,GBP2,GBP4,GCLC,HLA-DQA1,HLA-DQB1,HMGCR,ICAM1,IDH2,LPL,PNKD,PSMB8,REN,RETN,SLC8A1,STAT1,THY1,TNC,VIM,XDH	29
Cell Death and Survival,Cellular Compromise	Cytotoxicity of lymphocytes	1,26E-04	Increased	2,022	CYRIB,FERMT3,HLA-A,ICAM1,IGHG1,ITGB2,PTPRC,STAT1,TAP2	9
Hematological System Development and Function,Lymphoid Tissue Structure and Development,Organ Morphology,Tissue Morphology	Morphology of lymph node	1,26E-04			ARHGDIB,BAK1,Bst2,C3,CD74,HLA-DQA1,HLA-DQB1,HSP90B1,ITGB2	9
Lymphoid Tissue Structure and Development,Tissue Morphology	Quantity of lymphatic system cells	1,30E-04	Increased	2,274	ADA,ARHGDIB,BAK1,Bst2,C3,CD36,CD74,CORO1A,CTSS,DDX58,Hbb-b1,HLA-A,HLA-DQA1,HLA-DQB1,HSP90B1,ICAM1,IGKC,ISG15,ITGB2,JCHAIN,PSMB8,PTPRC,REN,STAT1,TAP1,TAPBP,TGFBI	27
Cell-To-Cell Signaling and Interaction,Cellular Function and Maintenance,Hematological System Development and Function	Phagocytosis of granulocytes	1,31E-04		0,418	ANXA1,C3,CD36,Hbb-b1,ICAM1,ITGB2	6
Cell-To-Cell Signaling and Interaction	Adhesion of blood cells	1,37E-04		1,580	ANXA1,C3,C4A/C4B,CD36,CD74,CORO1A,CTTN,ENTPD1,FBN1,FERMT3,ICAM1,Irgm1,ITGB2,LCP1,PTPRC,RAP1GAP,SDC4,STAT1,THY1,TNC	20
Tissue Development	Organization of extracellular matrix	1,37E-04			AGRN,BGN,COL6A1,COL6A2,CTSS,FBN1,ICAM1,ITGB2,LCP1,LUM,PRDX4,TGFBI,TNC,VCAN	14
Cancer,Hematological Disease,Immunological Disease,Organismal Injury and Abnormalities	Peripheral T-cell lymphoma	1,37E-04			C3,COL12A1,COL6A1,COL6A2,FBN1,HSP90B1,IDH2,IFIT3,IGKC,ISG15,LIFR,PTPRC,STAT1,THY1	14
Cell-To-Cell Signaling and Interaction,Hematological System Development and Function,Immune Cell Trafficking,Inflammatory Response	Activation of phagocytes	1,46E-04		0,450	ANXA1,C3,C4A/C4B,CASR,CD36,Chil3/Chil4,HLA-A,HSP90B1,ICAM1,IGHG1,ITGB2,LGALS3BP,MAOB,NMI,PLSCR1,RAPGEF3,STAT1,THY1	18
Hematological Disease,Infectious Diseases,Organismal Injury and Abnormalities	Endotoxin shock response	1,60E-04		1,387	C3,C4A/C4B,ENTPD1,ICAM1,IFI16,LUM,STAT1	7
Developmental Disorder,Hereditary Disorder,Immunological Disease,Metabolic Disease,Organismal Injury and Abnormalities	Bare lymphocyte syndrome, type I	1,65E-04			TAP1,TAP2,TAPBP	3
Cell Morphology,Hematological System Development and Function,Inflammatory Response	Morphology of neutrophils	1,65E-04			C3,Hbb-b1,ITGB2	3
Connective Tissue Disorders,Developmental Disorder,Hereditary Disorder,Immunological Disease,Organismal Injury and Abnormalities,Skeletal and Muscular Disorders	Bethlem myopathy	1,65E-04			COL12A1,COL6A1,COL6A2	3
Connective Tissue Development and Function,Connective Tissue Disorders,Organ Morphology,Organismal Injury and Abnormalities,Skeletal and Muscular Disorders,Skeletal and Muscular System Development and Function,Tissue Development,Tissue Morphology	Abnormal morphology of articular cartilage	1,65E-04			ARSB,BGN,LUM	3
Cellular Development,Cellular Growth and Proliferation	Proliferation of blood cells	1,66E-04	Increased	2,559	ADA,AGRN,ANXA1,ARHGDIB,C3,CD36,CD74,CORO1A,ERAP1,Hbb-b1,HLA-DQA1,HLA-DQB1,HSP90B1,ICAM1,IGHG1,Ighg2b,IGKC,Igkv1-117,Irgm1,ISG15,ITGB2,LCP1,PDK1,PTPRC,SDC4,STAT1,TAPBP,THY1,VIM,XDH	30
Connective Tissue Disorders,Organismal Injury and Abnormalities,Skeletal and Muscular Disorders	Dupuytren contracture	1,70E-04			COL12A1,COL14A1,COL6A1,COL6A2,STAT1	5
Antigen Presentation,Cell-To-Cell Signaling and Interaction,Inflammatory Response	Antigen presentation by antigen presenting cells	1,70E-04			CD74,CTSS,PSMB8,TAP1,TAPBP	5
Carbohydrate Metabolism	Synthesis of polysaccharide	1,71E-04		-0,497	ACADM,AGRN,ASPN,BGN,CASR,CD36,EXTL2,LUM,PRELP,RETN,SDC4,VCAN	12
Cell-To-Cell Signaling and Interaction,Cellular Function and Maintenance,Inflammatory Response	Phagocytosis of phagocytes	1,81E-04		1,240	ANXA1,C3,CD36,Hbb-b1,ICAM1,ISG15,ITGB2,LUM,MFGE8,PTPRC,RAPGEF3	11
Cell-To-Cell Signaling and Interaction,Hematological System Development and Function	Activation of myeloid cells	1,81E-04		0,148	ANXA1,C3,C4A/C4B,CASR,CD36,Chil3/Chil4,HLA-A,ICAM1,IGHG1,ITGB2,LGALS3BP,MAOB,NMI,PLSCR1,RAPGEF3,STAT1,THY1	17
Cancer,Organismal Injury and Abnormalities	Adenoma	1,82E-04			ACSF2,AEBP1,AGRN,ALDH5A1,ASPN,ATP1A1,BAK1,BGN,C3,CA1,CA2,COL14A1,COL6A1,COL6A2,DHRS11,HLA-DQA1,HMGB2,IFIT1B,JCHAIN,LUM,PCK1,PML,PRELP,THY1	24
Cancer,Endocrine System Disorders,Organismal Injury and Abnormalities	Adrenal cortex tumor	2,13E-04			ACSF2,ALDH5A1,ASPN,ATP1A1,BGN,COL14A1,COL6A1,COL6A2,HSP90B1,LUM,PRELP	11
Inflammatory Disease,Organismal Injury and Abnormalities,Respiratory Disease	Fibrosis of lung	2,13E-04		-1,433	ADA,ARG2,C3,CD36,ENTPD1,GBP4,ICAM1,STAT1,THY1,TNC,VIM	11
Infectious Diseases	Infection by Herpesviridae	2,14E-04		-0,392	ADA,ANXA1,C3,C4A/C4B,GCAT,HMGCR,JCHAIN,KIF5C,STAT1,TGFBI	10
Carbohydrate Metabolism,Small Molecule Biochemistry	Catabolism of glycosaminoglycan	2,15E-04			AGRN,ARSB,BGN,LUM,PRELP,SDC4,VCAN	7
Cellular Compromise	Dysfunction of leukocytes	2,15E-04			ARHGDIB,CTSS,FERMT3,HLA-DQB1,IGHG1,JCHAIN,PTPRC	7
Cancer,Hematological Disease,Immunological Disease,Organismal Injury and Abnormalities	Mature T-cell neoplasm	2,18E-04			ADA,ANXA1,BAK1,C3,COL12A1,COL6A1,COL6A2,FBN1,GBP2,HLA-A,HLA-DQA1,HSP90B1,IDH2,IFIT3,IGKC,ISG15,LIFR,PTPRC,STAT1,THY1	20
Cell-To-Cell Signaling and Interaction,Hematological System Development and Function,Immune Cell Trafficking	Adhesion of immune cells	2,19E-04		1,654	ANXA1,C3,CD36,CD74,CORO1A,CTTN,ENTPD1,FERMT3,ICAM1,Irgm1,ITGB2,LCP1,PTPRC,RAP1GAP,SDC4,STAT1,THY1,TNC	18
Cellular Development,Cellular Growth and Proliferation,Hematological System Development and Function,Hematopoiesis,Lymphoid Tissue Structure and Development,Tissue Development	Hematopoiesis of mononuclear leukocytes	2,21E-04	Increased	2,748	ADA,ANXA1,CD36,CD74,DDX58,ENTPD1,HLA-A,HLA-DQA1,HLA-DQB1,HSP90B1,ICAM1,IFI16,IGKC,ITGB2,LCP1,LUM,MFGE8,PCK1,PSMB8,PTPRC,STAT1,TAPBP	22
Inflammatory Response,Respiratory Disease	Inflammation of respiratory system component	2,41E-04		-0,906	ACO2,ADA,ALDH5A1,ANXA1,ARG2,C3,C4A/C4B,CD36,Chil3/Chil4,CTSS,ENTPD1,HLA-A,HLA-DQA1,HMGCR,ICAM1,LYZ,MYH11,PTPRC,RETN,S100A4,STAT1	21
Hematological Disease,Infectious Diseases	Endotoxemia	2,47E-04		1,387	ADA,C3,C4A/C4B,ENTPD1,ICAM1,IFI16,LUM,STAT1	8
Cancer,Organismal Injury and Abnormalities	Development of benign tumor	2,47E-04			ACSF2,AEBP1,AGRN,ALDH5A1,ASPN,ATP1A1,BAK1,BGN,C3,CA1,CA2,COL14A1,COL6A1,COL6A2,DHRS11,HLA-A,HLA-DQA1,HMGB2,IFIT1B,JCHAIN,LUM,PCK1,PML,PRELP,S100A4,THY1,VCAN	27
Developmental Disorder,Hereditary Disorder,Organismal Injury and Abnormalities,Skeletal and Muscular Disorders	Progressive muscular dystrophy	2,50E-04			ASPN,BGN,COL6A1,COL6A2,CTSS,HLA-A,HLA-DQA1,HLA-DQB1,LPL,SAMHD1,TGFBI	11
Hematological System Development and Function,Inflammatory Response,Tissue Morphology	Quantity of neutrophils	2,68E-04		0,231	ADA,ANXA1,C3,C4A/C4B,CD36,FHL2,HDC,ICAM1,ITGB2,LUM,PLSCR1,PML	12
Cell-To-Cell Signaling and Interaction,Cellular Movement	Recruitment of myeloid cells	2,70E-04		-0,126	ANXA1,C3,CD36,CD74,Chil3/Chil4,FERMT3,ICAM1,ITGB2,LYZ,Muc1,S100A4,VCAN,XDH	13
Cell Death and Survival	Cytolysis by cytotoxic T cells	2,74E-04			PSME2,PTPRC,TAP1,TAPBP	4
Cellular Development	Differentiation of lymphoma cell lines	2,74E-04		1,982	DDX58,ISG15,PLSCR1,PML	4
Cell-To-Cell Signaling and Interaction,Cellular Movement,Immune Cell Trafficking	Attraction of leukocytes	2,74E-04		1,114	ANXA1,C3,S100A4,VCAN	4
Gastrointestinal Disease,Inflammatory Disease,Inflammatory Response,Organismal Injury and Abnormalities	Acute colitis	2,74E-04			GBP2,IFI16,Iigp1,Tgtp1/Tgtp2	4
Cell-To-Cell Signaling and Interaction,Cellular Assembly and Organization,Hematological System Development and Function,Immune Cell Trafficking	Cell-cell adhesion of leukocytes	2,76E-04			FERMT3,ICAM1,ITGB2,PTPRC,STAT1,THY1	6
Cell Morphology,Hematological System Development and Function,Immunological Disease,Lymphoid Tissue Structure and Development	Abnormal morphology of T lymphocytes	2,76E-04			BAK1,HLA-A,HLA-DQA1,HLA-DQB1,PTPRC,TAP1	6
Hematological Disease,Immunological Disease	Lymphopenia	2,76E-04			C3,HLA-A,HLA-DQB1,IGHG1,IGKC,TAP1	6
Antimicrobial Response,Inflammatory Response	Antibacterial response	2,76E-04			HLA-A,IGHG1,ISG15,JCHAIN,LYZ,STAT1	6
Gastrointestinal Disease,Hematological Disease,Immunological Disease,Inflammatory Disease,Inflammatory Response,Organismal Injury and Abnormalities	Eosinophilia of esophagus	2,78E-04			CA2,HDC,IGHG1,IGKC,JCHAIN	5
Cellular Movement	Cell movement	2,93E-04		0,876	ABHD2,ACO2,ADA,ANXA1,ARHGDIB,ASNS,BGN,C3,C4A/C4B,CA2,CASR,CD36,CD74,Chil3/Chil4,COL6A1,CORO1A,CTSS,CTTN,CYRIB,DAAM1,DDX58,ELMO2,ENTPD1,ERAP1,FABP7,FBN1,FERMT3,FHL2,GBP2,GLIPR2,Hbb-b1,HDC,HLA-A,HLA-DQB1,HMGB2,HMGCR,HSP90B1,ICAM1,IFI16,Ighg2b,IGKC,Irgm1,ITGB2,JCHAIN,LCP1,LGALS3BP,LIFR,LUM,LYZ,MATN2,Muc1,PDK1,PML,PSMB8,PTPRC,RAP1GAP,RAP1GAP2,RAPGEF3,REN,RETN,S100A4,SDC4,SLC8A1,SPINT2,STAT1,TGFBI,THY…	73
Cell-To-Cell Signaling and Interaction,Hematological System Development and Function,Immune Cell Trafficking,Inflammatory Response	Adhesion of phagocytes	2,93E-04		0,350	ANXA1,C3,CORO1A,CTTN,FERMT3,ICAM1,Irgm1,ITGB2,LCP1,STAT1,THY1	11
Cancer,Hematological Disease,Immunological Disease,Organismal Injury and Abnormalities	Hairy cell leukemia	2,93E-04			ADA,ANXA1,COL12A1,CTTN,DDX58,DMGDH,MPP7,PHYHIPL,PNKD,TNC,VCAN	11
Hematological Disease,Immunological Disease,Inflammatory Disease	Eosinophilic inflammation	2,94E-04			ACO2,ANXA1,CA2,Chil3/Chil4,CTSS,HDC,IGHG1,IGKC,JCHAIN	9
Cardiovascular Disease	Occlusion of blood vessel	2,98E-04		0,795	ADA,ALDH5A1,ARG2,CA1,CA2,CD36,CTSS,ENTPD1,GCLC,GPX3,HMGCR,ICAM1,ITGB2,LPL,MATN2,MFGE8,NCEH1,REN,RETN,RNF213,SDC4,SLC8A1,VCAN	23
Cancer,Organismal Injury and Abnormalities	Benign solid tumor	3,02E-04			ACSF2,AEBP1,AGRN,ALDH5A1,ANXA1,ASPN,ATP1A1,BAK1,BDH1,BGN,C3,CA1,CA2,COL12A1,COL14A1,COL6A1,COL6A2,DHRS11,FBN1,HLA-A,HLA-DQA1,HMGB2,IDH2,IFIT1B,IFIT3,JCHAIN,LIFR,LUM,PCK1,PML,PRELP,RAPGEF3,S100A4,TGFBI,THY1,TNC,VCAN	37
Infectious Diseases,Organismal Injury and Abnormalities	Septic shock	3,05E-04		1,387	ANXA1,C3,C4A/C4B,ENTPD1,HLA-DQA1,HMGCR,ICAM1,IFI16,LUM,STAT1	10
Hereditary Disorder,Organismal Injury and Abnormalities	X-linked hereditary disease	3,10E-04			ASPN,BGN,C3,C4A/C4B,CA1,CA2,CD74,COL6A1,COL6A2,CTSS,FMR1,GCAT,HLA-A,HLA-DQA1,HLA-DQB1,KIF5C,LPL,MAOB,PDHA1,PTPRC,TGFBI	21
Lymphoid Tissue Structure and Development,Tissue Morphology	Quantity of lymphoid tissue	3,32E-04		1,092	ARHGDIB,BAK1,C3,C4A/C4B,CD74,CORO1A,DDX58,Hbb-b1,HLA-DQB1,ITGB2,MFGE8,PTPRC,STAT1,TAP1	14
Cell-mediated Immune Response,Cellular Development,Cellular Function and Maintenance,Cellular Growth and Proliferation,Embryonic Development,Hematological System Development and Function,Hematopoiesis,Lymphoid Tissue Structure and Development,Organ Development,Organismal Development,Tissue Development	T cell development	3,36E-04	Increased	2,663	ADA,ANXA1,CD74,DDX58,ENTPD1,HLA-A,HLA-DQA1,HLA-DQB1,HSP90B1,ICAM1,IGKC,ITGB2,PCK1,PSMB8,PTPRC,STAT1,TAPBP	17
Carbohydrate Metabolism	Catabolism of polysaccharide	3,56E-04			AGRN,ARSB,BGN,CTBS,LUM,PFKM,PRELP,SDC4,VCAN	9
Cellular Movement	Cellular infiltration	3,58E-04		0,050	ACO2,ADA,ANXA1,BGN,C3,C4A/C4B,CD36,Chil3/Chil4,CORO1A,CTSS,CTTN,HLA-A,ICAM1,Ighg2b,ITGB2,PSMB8,REN,RETN,S100A4,SPINT2,STAT1,TNC	22
Cardiovascular Disease,Organismal Injury and Abnormalities	Atherosclerosis	3,65E-04		1,070	ADA,ALDH5A1,ARG2,CA1,CA2,CD36,CTSS,ENTPD1,GCLC,HMGCR,ICAM1,ITGB2,LPL,MATN2,MFGE8,NCEH1,REN,RETN,SDC4,SLC8A1,VCAN	21
Infectious Diseases	Protozoan infection	3,72E-04		-0,927	ALDH5A1,C3,C4A/C4B,CD36,GBP2,ICAM1,Irgm1	7
Cardiovascular Disease,Hereditary Disorder,Organismal Injury and Abnormalities	Familial vascular disease	3,96E-04			BGN,C3,CA2,CD36,DDX58,ELMO2,FBN1,HMGCR,ISG15,MYH11,RNF213,VCAN,XDH	13
Cell Death and Survival,Cellular Compromise	Cytotoxicity of cells	3,97E-04	Increased	2,398	CD74,CORO1A,CYRIB,FERMT3,HLA-A,ICAM1,IGHG1,ITGB2,PTPRC,STAT1,TAP2	11
Cardiovascular Disease,Organismal Injury and Abnormalities	Vaso-occlusion	4,03E-04		0,795	ADA,ALDH5A1,ARG2,CA1,CA2,CD36,CTSS,ENTPD1,GCLC,GPX3,HMGCR,ICAM1,ITGB2,LPL,MATN2,MFGE8,NCEH1,REN,RETN,RNF213,SDC4,SLC8A1,VCAN	23
Protein Synthesis	Quantity of cytokine	4,06E-04		-1,176	ACACB,ARHGDIB,BCAT2,C3,CD36,HDC,IFI16,Irgm1,ITGB2,LGALS3BP,RAPGEF3,STAT1	12
Protein Synthesis	Production of protein	4,06E-04		0,861	C4A/C4B,CD36,CD74,CTSS,DDX58,HLA-DQB1,HSP90B1,IGHG1,IGKC,ITGB2,JCHAIN,MFGE8	12
Cell-To-Cell Signaling and Interaction,Hematological System Development and Function,Immune Cell Trafficking	Adhesion of granulocytes	4,29E-04		0,653	ANXA1,C3,CORO1A,CTTN,FERMT3,ICAM1,ITGB2,LCP1,THY1	9
Cellular Development,Hematological System Development and Function,Lymphoid Tissue Structure and Development	Maturation of leukocytes	4,29E-04	Increased	2,414	CD36,DDX58,HSP90B1,ICAM1,ITGB2,LCP1,PDK1,PTPRC,STAT1	9
Dermatological Diseases and Conditions,Immunological Disease,Inflammatory Disease,Inflammatory Response,Organismal Injury and Abnormalities	Contact dermatitis	4,32E-04		0,577	ANXA1,HLA-DQB1,ICAM1,IGKC,ITGB2	5
Cell-To-Cell Signaling and Interaction	Binding of myeloid cells	4,48E-04		1,080	ANXA1,C3,CORO1A,CTTN,FERMT3,ICAM1,Irgm1,ITGB2,LCP1,PTPRC,RAP1GAP,STAT1,THY1	13
Cellular Movement,Hematological System Development and Function,Immune Cell Trafficking,Inflammatory Response	Cell movement of macrophages	4,66E-04		0,105	ANXA1,C3,CD74,CTTN,FHL2,ICAM1,Irgm1,ITGB2,PSMB8,REN,RETN,S100A4,SPINT2,STAT1,TNC,VCAN	16
Inflammatory Disease,Inflammatory Response,Organismal Injury and Abnormalities,Respiratory Disease	Inflammation of lung	4,66E-04		-0,761	ACO2,ADA,ANXA1,C3,C4A/C4B,CD36,Chil3/Chil4,CTSS,ENTPD1,HLA-A,HLA-DQA1,HMGCR,ICAM1,PTPRC,S100A4,STAT1	16
Cell-To-Cell Signaling and Interaction,Cellular Function and Maintenance,Inflammatory Response	Phagocytosis of blood cells	4,70E-04		0,365	ANXA1,C3,CD36,CYRIB,FERMT3,Hbb-b1,ICAM1,ISG15,ITGB2,LUM,MFGE8,NANS,PTPRC,RAPGEF3	14
Cellular Movement,Hematological System Development and Function,Immune Cell Trafficking,Inflammatory Response	Cellular infiltration by phagocytes	4,74E-04		-0,424	ANXA1,C3,C4A/C4B,CD36,CORO1A,CTTN,ICAM1,Ighg2b,ITGB2,PSMB8,REN,RETN,SPINT2,STAT1,TNC	15
Cellular Movement	Extravasation	4,79E-04		1,327	Chil3/Chil4,CORO1A,CTTN,HDC,ICAM1,ITGB2,RAP1GAP,THY1	8
Cell-To-Cell Signaling and Interaction,Hematological System Development and Function,Immune Cell Trafficking,Inflammatory Response	Adhesion of neutrophils	4,79E-04		0,397	ANXA1,C3,CORO1A,CTTN,FERMT3,ICAM1,ITGB2,LCP1	8
Cell-To-Cell Signaling and Interaction,Hematological System Development and Function,Humoral Immune Response,Immune Cell Trafficking,Inflammatory Response	Activation of B lymphocytes	4,79E-04		0,277	ADA,C4A/C4B,DDX58,Ighg2a,Igkv1-117,ITGB2,PTPRC	7
Humoral Immune Response,Protein Synthesis	Quantity of IgM	4,79E-04		1,044	CD36,CD74,CTSS,HLA-DQB1,IGKC,ITGB2,JCHAIN	7
Humoral Immune Response,Inflammatory Response	Complement activation	4,79E-04			C3,C4A/C4B,IGHG1,Ighg2a,Ighg2b,IGKC,JCHAIN	7
Cellular Movement	Extravasation of cells	4,79E-04		1,914	Chil3/Chil4,CORO1A,CTTN,ICAM1,ITGB2,RAP1GAP,THY1	7
Neurological Disease,Skeletal and Muscular Disorders	Neuromuscular disease	4,86E-04			ACADM,AEBP1,AGRN,ANXA1,ARHGDIB,C3,C4A/C4B,CA2,CALB1,CD74,CKB,CPT1B,CTSS,FABP7,HIGD1A,HLA-DQA1,HLA-DQB1,HMGB2,HMGCR,HSP90B1,ISG15,LIFR,LPL,MAOB,PDK1,PFKM,PSMB8,PSME1,PTPRC,PVALB,RAP1GAP,SDC4,SQLE,SRM,SUB1,TAP2,THY1,TNC,VCAN,VIM	40
Cell-To-Cell Signaling and Interaction,Cellular Movement,Hematological System Development and Function,Immune Cell Trafficking	Recruitment of granulocytes	5,01E-04		-0,274	ANXA1,C3,Chil3/Chil4,FERMT3,ICAM1,ITGB2,LYZ,Muc1,VCAN,XDH	10
Cell-To-Cell Signaling and Interaction	Response of mononuclear leukocytes	5,01E-04		1,885	ADA,BAK1,CTSS,HLA-DQB1,HSP90B1,ICAM1,Igkv1-117,PSME2,PTPRC,TAPBP	10
Cellular Movement,Hematological System Development and Function,Immune Cell Trafficking	Cellular infiltration by leukocytes	5,14E-04		0,050	ADA,ANXA1,BGN,C3,C4A/C4B,CD36,CORO1A,CTTN,HLA-A,ICAM1,Ighg2b,ITGB2,PSMB8,REN,RETN,S100A4,SPINT2,STAT1,TNC	19
Cell-To-Cell Signaling and Interaction,Cellular Function and Maintenance,Hematological System Development and Function,Inflammatory Response	Phagocytosis by macrophages	5,14E-04		1,681	ANXA1,C3,CD36,ISG15,ITGB2,LUM,MFGE8,PTPRC,RAPGEF3	9
Neurological Disease	Progressive motor neuropathy	5,17E-04			ALDH5A1,ANXA1,ARHGDIB,C3,C4A/C4B,CD36,CD74,CTSS,HIGD1A,HLA-DQA1,HLA-DQB1,HMGCR,ISG15,LPL,LUM,MAOB,PSMB8,PTPRC,PVALB,S100A4,SQLE,TAP2,THY1,TNC,VIM	25
Dermatological Diseases and Conditions,Inflammatory Disease,Inflammatory Response,Organismal Injury and Abnormalities	Contact dermatitis or eczema	5,24E-04		0,577	ANXA1,HLA-DQA1,HLA-DQB1,ICAM1,IGKC,ITGB2	6
Cell-To-Cell Signaling and Interaction,Inflammatory Response	Immune response of peritoneal macrophages	5,25E-04		0,106	ATP1A1,CD36,ISG15,LUM	4
Hair and Skin Development and Function	Tensile strength of skin	5,25E-04			BGN,COL14A1,FBN1,LUM	4
Connective Tissue Development and Function,Connective Tissue Disorders,Organ Morphology,Organismal Development,Organismal Injury and Abnormalities,Skeletal and Muscular Disorders,Skeletal and Muscular System Development and Function,Tissue Development	Abnormal morphology of femur	5,25E-04			BGN,COL12A1,Hbb-b1,LUM	4
Connective Tissue Disorders,Organismal Injury and Abnormalities,Skeletal and Muscular Disorders	Abnormality of articular cartilage	5,25E-04			ARSB,BGN,LUM,SDC4	4
Cell Death and Survival,Cellular Compromise	Cytotoxicity of cytotoxic T cells	5,25E-04		1,941	CYRIB,HLA-A,PTPRC,TAP2	4
Dermatological Diseases and Conditions,Hematological Disease,Immunological Disease,Organismal Injury and Abnormalities	Drug-induced hypersensitivity syndrome	5,25E-04			ANXA1,C3,C4A/C4B,HLA-A	4
Hematological System Development and Function,Tissue Morphology	Quantity of granulocytes	5,25E-04		-0,463	ADA,ANXA1,ARHGDIB,C3,C4A/C4B,CD36,DDX58,FHL2,HDC,ICAM1,ITGB2,LUM,PLSCR1,PML	14
Cancer,Endocrine System Disorders,Organismal Injury and Abnormalities	Benign neoplasm of endocrine gland	5,27E-04			ACSF2,AEBP1,ALDH5A1,ASPN,ATP1A1,BGN,C3,COL14A1,COL6A1,COL6A2,HMGB2,IFIT1B,LUM,PRELP,THY1	15
Cancer,Endocrine System Disorders,Organismal Injury and Abnormalities	Adrenal gland tumor	5,29E-04			ACSF2,ALDH5A1,ASPN,ATP1A1,BGN,COL14A1,COL6A1,COL6A2,HSP90B1,LUM,MDH2,PRELP	12
Embryonic Development,Hematological System Development and Function,Lymphoid Tissue Structure and Development,Organ Development,Organismal Development,Tissue Development	Formation of lymphoid tissue	5,29E-04	Increased	2,213	ADA,C3,C4A/C4B,CD74,Hbb-b1,HLA-DQB1,IDH2,IGKC,LCP1,PTPRC,STAT1,TGFBI	12
Cell-To-Cell Signaling and Interaction,Hematological System Development and Function,Inflammatory Response	Binding of professional phagocytic cells	5,29E-04		0,652	ANXA1,C3,CORO1A,CTTN,FERMT3,ICAM1,Irgm1,ITGB2,LCP1,PTPRC,STAT1,THY1	12
Cardiovascular Disease,Organismal Injury and Abnormalities	Occlusion of artery	5,64E-04		0,795	ADA,ALDH5A1,ARG2,CA1,CA2,CD36,CTSS,ENTPD1,GCLC,HMGCR,ICAM1,ITGB2,LPL,MATN2,MFGE8,NCEH1,REN,RETN,RNF213,SDC4,SLC8A1,VCAN	22
Cellular Function and Maintenance,Hematological System Development and Function	Function of T lymphocytes	5,86E-04			ARHGDIB,CD74,CTSS,ERAP1,HLA-A,HLA-DQB1,ICAM1,PSME2,PTPRC,TAPBP	10
Cardiovascular Disease	Hypertension	6,06E-04		-0,198	ACACB,ADA,AGXT2,ASPN,ATP1A1,C3,CA1,CA2,CKB,CLCNKA,COL12A1,CTSS,CTTN,FABP1,GBP2,HLA-DQA1,HMGCR,ICAM1,LPL,NANS,PHYHIPL,PRELP,REN,RETN,SPCS2,TNC,TXN2,XDH	28
Cell-To-Cell Signaling and Interaction	Adhesion of myeloid cells	6,10E-04		0,577	ANXA1,C3,CORO1A,CTTN,FERMT3,ICAM1,Irgm1,ITGB2,LCP1,STAT1,THY1	11
Organismal Injury and Abnormalities,Respiratory Disease	Lung injury	6,10E-04		-0,555	ATP1A1,C3,C4A/C4B,ENTPD1,HLA-DQA1,ICAM1,ITGB2,JCHAIN,RETN,STAT1,TNC	11
Infectious Diseases	Viral Infection	6,12E-04	Decreased	-2,166	ACACB,ACADSB,ADA,ANXA1,ARHGDIB,ATP1A1,BAK1,BGN,BMP2K,Bst2,C3,C4A/C4B,CA2,CD36,CD74,CTSS,CTTN,DDX58,DHX8,EIF1AY,EIF4B,FABP1,FBN1,FERMT3,FMR1,GCAT,GCLC,GPT2,HLA-A,HLA-DQA1,HLA-DQB1,HMGCR,HSP90B1,ICAM1,IFIT3,ISG15,ITGB2,JCHAIN,KIF5C,LGALS3BP,LIFR,LPL,MAOB,NANS,NMI,PCK1,PFKM,PLSCR1,PML,PSIP1,PSMB8,PSME2,PTPRC,PVALB,RAPGEF3,RETN,S100A4,SAMHD1,SEC14L2,SEH1L,SPCS3,STAT1,SUB1,TAP1,TGFBI,VCAN,XDH	67
Cellular Movement,Hematological System Development and Function,Immune Cell Trafficking,Inflammatory Response	Cell movement of phagocytes	6,27E-04		0,709	ANXA1,C3,C4A/C4B,CASR,CD36,CD74,CORO1A,CTSS,CTTN,FERMT3,FHL2,Hbb-b1,HLA-DQB1,ICAM1,Ighg2b,Irgm1,ITGB2,LUM,PSMB8,REN,RETN,S100A4,SPINT2,STAT1,TNC,VCAN	26
Cell-To-Cell Signaling and Interaction,Inflammatory Response	Immune response of cytotoxic T cells	6,31E-04			HLA-DQB1,PSME2,TAPBP	3
Cell-To-Cell Signaling and Interaction,Hematological System Development and Function,Immune Cell Trafficking,Inflammatory Response	Activation of inflammatory leukocytes	6,31E-04			C3,C4A/C4B,VCAN	3
Connective Tissue Disorders,Organ Morphology,Organismal Injury and Abnormalities,Skeletal and Muscular Disorders,Skeletal and Muscular System Development and Function,Tissue Morphology	Abnormal morphology of tendon	6,31E-04			BGN,COL14A1,LUM	3
Neurological Disease,Organismal Injury and Abnormalities	Calcification of brain	6,31E-04			CA2,ISG15,STAT1	3
Dermatological Diseases and Conditions,Infectious Diseases,Organismal Injury and Abnormalities	Tinea pedis	6,31E-04			ANXA1,ATP1A1,SQLE	3
Hematological Disease,Immunological Disease,Metabolic Disease,Organismal Injury and Abnormalities	Severe hypogammaglobulinemia	6,31E-04			ADA,C3,C4A/C4B	3
Infectious Diseases	Quantity of lymphocytic choriomeningitis virus	6,31E-04			CD74,ICAM1,ITGB2	3
Infectious Diseases	Candidiasis	6,31E-04			ANXA1,ATP1A1,STAT1	3
Ophthalmic Disease,Organismal Injury and Abnormalities	Pigment dispersion syndrome	6,31E-04			CA1,CA2,SLC16A7	3
Dermatological Diseases and Conditions,Infectious Diseases,Organismal Injury and Abnormalities	Tinea cruris	6,31E-04			ANXA1,ATP1A1,SQLE	3
Infectious Diseases	Acute infection	6,31E-04			C3,C4A/C4B,HMGCR	3
Dermatological Diseases and Conditions,Infectious Diseases,Organismal Injury and Abnormalities	Tinea corporis	6,31E-04			ANXA1,ATP1A1,SQLE	3
Cell Morphology,Hematological Disease,Hematological System Development and Function,Immunological Disease,Lymphoid Tissue Structure and Development	Lack of T lymphocytes	6,31E-04			HLA-A,HLA-DQB1,TAP1	3
Cell-To-Cell Signaling and Interaction,Inflammatory Response	Respiratory burst of myeloid cells	6,42E-04			ATP1A1,C3,ICAM1,ITGB2,PTPRC	5
Hematological Disease,Immunological Disease	B-cell chronic lymphoproliferative disorder	6,47E-04			ADA,ANXA1,BAK1,CD74,COL12A1,CTTN,DDX58,DMGDH,HLA-DQA1,ITGB2,MPP7,PHYHIPL,PNKD,TNC,VCAN	15
Cellular Development,Cellular Growth and Proliferation,Hematological System Development and Function,Lymphoid Tissue Structure and Development	Cell proliferation of T lymphocytes	6,80E-04	Increased	2,661	ANXA1,ARHGDIB,C3,CD36,CD74,CORO1A,ERAP1,HLA-DQA1,HLA-DQB1,HSP90B1,ICAM1,IGHG1,Ighg2b,Irgm1,ITGB2,LCP1,PTPRC,SDC4,STAT1,THY1,VIM	21
Infectious Diseases	Severe COVID-19	6,82E-04			C3,C4A/C4B,CD74,EIF4B,HLA-DQB1,IFIT3,ISG15,LGALS3BP,STAT1,VCAN	10
Cellular Compromise,Hematological Disease,Immunological Disease,Organismal Injury and Abnormalities	Abnormal function of B lymphocytes	7,01E-04			ARHGDIB,CTSS,HLA-DQB1,IGHG1,JCHAIN,PTPRC	6
Inflammatory Response	Antibody response	7,14E-04			C3,C4A/C4B,CTSS,HLA-DQB1,IGKC,JCHAIN,LCP1,PTPRC	8
Cardiovascular System Development and Function,Cell-To-Cell Signaling and Interaction	Adhesion of vascular endothelial cells	7,14E-04	Increased	2,099	CD36,FERMT3,ICAM1,ITGB2,STAT1,TGFBI,THY1,VIM	8
Cancer,Dermatological Diseases and Conditions,Hematological Disease,Immunological Disease,Organismal Injury and Abnormalities	Non-Hodgkin cutaneous lymphoma	7,26E-04			ADA,ANXA1,BAK1,GBP2,HLA-DQA1,HSP90B1,ISG15,PTPRC,STAT1	9
Connective Tissue Disorders,Inflammatory Disease,Inflammatory Response,Organismal Injury and Abnormalities,Skeletal and Muscular Disorders	Osteoarthritis	7,26E-04			ANXA1,ASPN,BGN,C3,ICAM1,LUM,PSIP1,SDC4,TNC	9
Cellular Movement	Migration of cells	7,51E-04		1,378	ABHD2,ADA,ANXA1,ARHGDIB,ASNS,BGN,C3,C4A/C4B,CASR,CD36,CD74,Chil3/Chil4,COL6A1,CORO1A,CTSS,CTTN,CYRIB,DDX58,ELMO2,ERAP1,FABP7,FERMT3,FHL2,GLIPR2,Hbb-b1,HDC,HLA-A,HLA-DQB1,HMGCR,HSP90B1,ICAM1,IFI16,Ighg2b,IGKC,Irgm1,ITGB2,JCHAIN,LCP1,LGALS3BP,LUM,LYZ,MATN2,Muc1,PDK1,PML,PSMB8,PTPRC,RAP1GAP,RAP1GAP2,RAPGEF3,REN,RETN,S100A4,SDC4,SLC8A1,SPINT2,STAT1,TGFBI,THY1,TMIGD1,TNC,TRIP6,VCAN,VIM,XDH	65
Organismal Injury and Abnormalities,Reproductive System Disease	Benign pelvic disease	7,66E-04			ANXA1,ASPN,BDH1,COL12A1,COL14A1,COL6A1,COL6A2,FBN1,GBP2,GPX3,HLA-DQA1,HMGCR,ICAM1,IFIT3,LIFR,LUM,PCK1,RAPGEF3,TGFBI,THY1,TNC,VCAN,VIM	23
Cardiovascular Disease,Organismal Injury and Abnormalities	Aortic aneurysm	7,66E-04			CTSS,FBN1,MYH11,PTPRC,RETN,S100A4,VCAN	7
Cancer,Hematological Disease,Immunological Disease,Organismal Injury and Abnormalities	Chronic form of lymphocytic leukemia	7,89E-04			ADA,ANXA1,BAK1,CD74,COL12A1,CTTN,DDX58,DMGDH,HLA-DQA1,ITGB2,MPP7,PHYHIPL,PNKD,TNC,VCAN	15
Cancer,Organismal Injury and Abnormalities,Reproductive System Disease	Prostatic intraepithelial tumor	8,62E-04			ARHGDIB,C3,CD74,FHL2,GBP2,GPX3,MFGE8,VCAN	8
Cardiovascular Disease,Organismal Injury and Abnormalities	Arrhythmia	8,69E-04		-0,689	ANXA1,ATP1A1,ENTPD1,FBN1,FHL2,HLA-DQA1,HMGCR,MAOB,MYH11,PSMB8,REN,SLC8A1	12
Cellular Movement	Cellular infiltration by myeloid cells	8,70E-04		-0,405	ANXA1,C3,C4A/C4B,CD36,CORO1A,CTTN,ICAM1,Ighg2b,ITGB2,PSMB8,REN,RETN,SPINT2,STAT1,TNC	15
Cellular Development,Cellular Growth and Proliferation,Hematological System Development and Function,Hematopoiesis,Lymphoid Tissue Structure and Development,Tissue Development	Leukopoiesis	8,77E-04	Increased	2,960	ADA,ANXA1,CD36,CD74,DDX58,ENTPD1,HLA-A,HLA-DQA1,HLA-DQB1,HSP90B1,ICAM1,IFI16,IGKC,ITGB2,LCP1,LUM,MFGE8,PCK1,PLSCR1,PSMB8,PTPRC,STAT1,TAPBP	23
Inflammatory Response	Inflammatory response	8,99E-04		0,414	ADA,ANXA1,C3,C4A/C4B,CASR,CD36,CD74,Chil3/Chil4,CORO1A,CTSS,Hbb-b1,HLA-A,ICAM1,IGHG1,ISG15,ITGB2,LCP1,LGALS3BP,LPL,LUM,LYZ,MAOB,MFGE8,NMI,RAP1GAP,RAPGEF3,S100A4,SDC4,STAT1,TNC	30
Cell-mediated Immune Response,Cellular Development,Cellular Function and Maintenance,Cellular Growth and Proliferation,Embryonic Development,Hematological System Development and Function,Hematopoiesis,Lymphoid Tissue Structure and Development,Organ Development,Organismal Development,Tissue Development	Development of helper T lymphocytes	9,04E-04			DDX58,ICAM1,ITGB2,STAT1	4
Dermatological Diseases and Conditions,Gastrointestinal Disease,Immunological Disease,Organismal Injury and Abnormalities	Stevens-Johnson syndrome	9,04E-04			ANXA1,C3,C4A/C4B,HLA-A	4
Connective Tissue Disorders,Organismal Injury and Abnormalities,Skeletal and Muscular Disorders	Advanced Dupuytren contracture	9,04E-04			COL12A1,COL14A1,COL6A1,COL6A2	4
Cancer,Organismal Injury and Abnormalities,Reproductive System Disease	Peyronie disease	9,04E-04			COL12A1,COL14A1,COL6A1,COL6A2	4
Neurological Disease,Psychological Disorders	Schizoaffective disorder	9,04E-04			ATP1A1,HMGCR,PML,XDH	4
Cell-To-Cell Signaling and Interaction,Connective Tissue Development and Function	Response of fibroblasts	9,04E-04			CD36,DDX58,PML,STAT1	4
Cell Morphology	Morphology of filopodia	9,04E-04			C3,CTTN,DAAM1,LCP1	4
Hematological System Development and Function,Lymphoid Tissue Structure and Development,Tissue Morphology	Quantity of T lymphocytes	9,08E-04	Increased	2,698	ADA,ARHGDIB,Bst2,CD74,CORO1A,CTSS,DDX58,HLA-A,HLA-DQA1,HLA-DQB1,HSP90B1,ICAM1,ITGB2,PSMB8,PTPRC,REN,STAT1,TAP1,TAPBP	19
Cellular Movement,Hematological System Development and Function,Immune Cell Trafficking,Inflammatory Response	Infiltration by neutrophils	9,14E-04		-0,225	ANXA1,C3,C4A/C4B,CD36,CORO1A,CTTN,ICAM1,ITGB2,REN,SPINT2	10
Cellular Movement,Hematological System Development and Function,Immune Cell Trafficking	Cellular infiltration by mononuclear leukocytes	9,14E-04		-0,037	BGN,C3,CTTN,HLA-A,Ighg2b,REN,RETN,S100A4,SPINT2,STAT1	10
Cardiovascular Disease,Organismal Injury and Abnormalities	Advanced stage peripheral arterial disease	9,14E-04			ARHGDIB,CD36,COL6A1,CTSS,CYRIB,ERAP1,LCP1,SUB1,THY1,VWA5A	10
Cellular Compromise	Respiratory burst	9,20E-04		0,218	ATP1A1,C3,ICAM1,ITGB2,JCHAIN,PTPRC	6
Cell-To-Cell Signaling and Interaction,Cellular Function and Maintenance,Hematological System Development and Function,Inflammatory Response	Phagocytosis of neutrophils	9,20E-04		-0,068	C3,CD36,Hbb-b1,ICAM1,ITGB2	5
Inflammatory Disease,Neurological Disease,Skeletal and Muscular Disorders	Relapsed multiple sclerosis	9,20E-04			ANXA1,C3,C4A/C4B,HMGCR,ISG15	5
Skeletal and Muscular System Development and Function	Contraction of smooth muscle	9,53E-04		-0,128	ADA,C3,C4A/C4B,CTTN,ENTPD1,MYH11,SLC8A1	7
Hematological System Development and Function,Immunological Disease,Lymphoid Tissue Structure and Development,Organ Morphology,Organismal Injury and Abnormalities,Tissue Morphology	Abnormal morphology of lymph node	9,53E-04			ARHGDIB,BAK1,Bst2,CD74,HLA-DQA1,HLA-DQB1,ITGB2	7
Cardiovascular Disease,Organismal Injury and Abnormalities	Peripheral vascular disease	9,96E-04		0,000	ADA,ARHGDIB,ATP1A1,CA1,CA2,CD36,COL6A1,CTSS,CYRIB,ENTPD1,ERAP1,GPX3,HMGCR,LCP1,LPL,RNF213,SUB1,THY1,VCAN,VIM,VWA5A,XDH	22
Developmental Disorder,Hereditary Disorder,Organismal Injury and Abnormalities,Renal and Urological Disease	Familial polycystic kidney disease	1,00E-03			AEBP1,BAK1,COL14A1,HMGCR,MATN2,PML,PTPRC,RAPGEF3,REN	9
Cell-To-Cell Signaling and Interaction,Cellular Movement,Hematological System Development and Function,Immune Cell Trafficking,Inflammatory Response	Recruitment of phagocytes	1,04E-03		0,151	ANXA1,CD36,CD74,FERMT3,ICAM1,ITGB2,LYZ,Muc1,S100A4,VCAN,XDH	11
Neurological Disease,Organismal Injury and Abnormalities,Psychological Disorders	Disorder of basal ganglia	1,04E-03			ACADM,AEBP1,ARHGDIB,C3,C4A/C4B,CA2,CALB1,CD74,CKB,CPT1B,CTSS,FABP7,HDC,HIGD1A,HLA-DQA1,HMGB2,HMGCR,ISG15,LIFR,LPL,MAOB,PDK1,PFKM,PNKD,PSMB8,PSME1,PVALB,RAP1GAP,SAMHD1,SDC4,SRM,SUB1,THY1,VCAN,VIM	35
Inflammatory Response	Inflammation of secretory structure	1,05E-03		-1,131	ANXA1,CASR,CTSS,HLA-DQB1,HMGCR,ICAM1,ITGB2,MFGE8,NMI,RAPGEF3	10
Cancer,Organismal Injury and Abnormalities,Reproductive System Disease	Uterine serous papillary cancer	1,05E-03			CA2,COL14A1,ENTPD1,ISG15,LUM,MATN2,MYH11,PLLP,SPINT2,STAT1	10
Connective Tissue Disorders,Immunological Disease,Inflammatory Disease,Organismal Injury and Abnormalities,Skeletal and Muscular Disorders	Systemic lupus erythematosus	1,09E-03			ACADM,ANXA1,BAK1,C4A/C4B,DDX58,GBP2,HLA-DQB1,HMGCR,ICAM1,IFI16,IFIT3,ISG15,PLSCR1,PTPRC,STAT1,TAP1	16
Cancer,Organismal Injury and Abnormalities,Reproductive System Disease	Female genital tract serous carcinoma	1,09E-03			AEBP1,C4A/C4B,CA2,COL14A1,COL6A2,ENTPD1,GPX3,HSP90B1,ISG15,LIFR,LUM,MATN2,MYH11,PLLP,SPINT2,STAT1,VCAN	17
Cancer,Organismal Injury and Abnormalities	Pelvic serous carcinoma	1,09E-03			AEBP1,C4A/C4B,CA2,COL14A1,COL6A2,ENTPD1,GPX3,HSP90B1,ISG15,LIFR,LUM,MATN2,MYH11,PLLP,SPINT2,STAT1,VCAN	17
Cancer,Organismal Injury and Abnormalities	Invasive tumor	1,16E-03		1,499	AGRN,AKR1C3,ALDH5A1,ANXA1,BGN,C3,C4A/C4B,CD36,CTTN,DDX58,ENTPD1,FERMT3,FHL2,GPT2,GPX3,HLA-DQA1,HMGB2,HMGCR,HSP90B1,ICAM1,IDH2,ITGB2,MFGE8,Muc1,OLFML3,PDHA1,PDK1,PML,PSIP1,PTPRC,S100A4,SH3BGRL,SLC16A7,SLC8A1,STAT1,TGFBI,THY1,TNC,VCAN,VIM	40
Cardiovascular System Development and Function,Cell-To-Cell Signaling and Interaction	Binding of vascular endothelial cells	1,17E-03		1,743	BGN,CD36,FERMT3,ICAM1,ITGB2,STAT1,TGFBI,THY1,VIM	9
Hematological System Development and Function,Immunological Disease,Inflammatory Disease,Lymphoid Tissue Structure and Development,Organ Morphology,Organismal Development,Organismal Injury and Abnormalities,Tissue Morphology	Enlargement of spleen	1,17E-03			BAK1,Bst2,C3,C4A/C4B,DDX58,Hbb-b1,ITGB2,MFGE8,PFKM,PTPRC,TGFBI	11
Inflammatory Response	Rejection	1,19E-03			C3,C4A/C4B,CASR,HLA-DQA1,HMGCR,PML	6
Cancer,Hematological Disease,Immunological Disease,Organismal Injury and Abnormalities	Refractory acute myeloid leukemia	1,19E-03			IDH2,LYZ,PML,PSIP1,PSME1,PTPRC	6
Cellular Development,Hematological System Development and Function,Lymphoid Tissue Structure and Development	Maturation of dendritic cells	1,19E-03	Increased	2,387	CD36,DDX58,HSP90B1,ICAM1,ITGB2,STAT1	6
Cardiovascular Disease,Organismal Injury and Abnormalities	Disorder of coronary artery	1,21E-03			ADA,ALDH5A1,BGN,CA1,CA2,CD36,HMGCR,ICAM1,ITGB2,LPL,MATN2,REN,SLC8A1,XDH	14
Hereditary Disorder,Neurological Disease,Organismal Injury and Abnormalities,Psychological Disorders,Skeletal and Muscular Disorders	Huntington Disease	1,23E-03			ACADM,AEBP1,C3,C4A/C4B,CA2,CALB1,CKB,CPT1B,CTSS,FABP7,HLA-DQA1,HMGB2,HMGCR,LIFR,LPL,MAOB,PDK1,PFKM,PSMB8,PSME1,PVALB,RAP1GAP,SDC4,SRM,SUB1,VCAN	26
Cell-mediated Immune Response,Cellular Development,Cellular Function and Maintenance,Cellular Growth and Proliferation,Embryonic Development,Hematological System Development and Function,Hematopoiesis,Lymphoid Tissue Structure and Development,Organ Development,Organismal Development,Tissue Development	Differentiation of T lymphocytes	1,23E-03	Increased	2,474	ADA,ANXA1,CD74,DDX58,ENTPD1,HLA-DQA1,HSP90B1,ICAM1,ITGB2,PCK1,PTPRC,STAT1	12
Cell-To-Cell Signaling and Interaction,Cellular Movement,Hematological System Development and Function,Immune Cell Trafficking,Inflammatory Response	Recruitment of neutrophils	1,23E-03		-0,241	ANXA1,FERMT3,ICAM1,ITGB2,LYZ,Muc1,VCAN,XDH	8
Neurological Disease,Skeletal and Muscular Disorders	Progressive neuromuscular disease	1,23E-03			ANXA1,ARHGDIB,C3,C4A/C4B,CD74,CTSS,HIGD1A,HLA-DQA1,HLA-DQB1,HMGCR,ISG15,MAOB,PSMB8,PTPRC,SQLE,TAP2,THY1,TNC,VIM	19
Hematological System Development and Function,Immunological Disease,Lymphoid Tissue Structure and Development,Organ Morphology,Organismal Injury and Abnormalities,Tissue Morphology	Abnormal morphology of lymphoid organ	1,27E-03			ARHGDIB,BAK1,Bst2,C3,C4A/C4B,CD74,DDX58,Hbb-b1,HLA-DQA1,HLA-DQB1,ITGB2,MFGE8,PFKM,PTPRC,TGFBI	15
Organismal Injury and Abnormalities,Reproductive System Disease	Benign uterine disease	1,27E-03			ANXA1,ASPN,BDH1,COL12A1,COL14A1,FBN1,HLA-DQA1,HMGCR,IFIT3,LIFR,LUM,RAPGEF3,TGFBI,TNC,VCAN	15
Cellular Function and Maintenance	Internalization of cells	1,29E-03		0,933	ANXA1,C3,CD36,CKB,CYRIB,ERAP1,FERMT3,Hbb-b1,ICAM1,ISG15,ITGB2,LUM,MFGE8,NANS,PTPRC,RAPGEF3,VIM	17
Cellular Development,Cellular Growth and Proliferation,Embryonic Development,Hematological System Development and Function,Hematopoiesis,Lymphoid Tissue Structure and Development,Organ Development,Organismal Development,Tissue Development	Lymphopoiesis	1,33E-03	Increased	2,858	ADA,ANXA1,CD36,CD74,DDX58,ENTPD1,HLA-A,HLA-DQA1,HLA-DQB1,HSP90B1,ICAM1,IGKC,ITGB2,LCP1,PCK1,PSMB8,PTPRC,STAT1,TAPBP	19
Cell Signaling	Cell surface receptor linked signal transduction	1,33E-03			ANXA1,CD36,FERMT3,HSP90B1,ICAM1,IGHG1,Iigp1,ISG15,ITGB2,LIFR,PTPRC,STAT1,THY1,VIM	14
Cell-To-Cell Signaling and Interaction,Hematological System Development and Function,Immune Cell Trafficking,Inflammatory Response	Activation of macrophages	1,38E-03		0,637	C3,C4A/C4B,CD36,Chil3/Chil4,HLA-A,ICAM1,IGHG1,ITGB2,MAOB,NMI,RAPGEF3,STAT1	12
Neurological Disease	Dyskinesia	1,41E-03			ACADM,AEBP1,C3,C4A/C4B,CA2,CALB1,CKB,CPT1B,CTSS,FABP7,HLA-DQA1,HMGB2,HMGCR,LIFR,LPL,MAOB,PDK1,PFKM,PNKD,PSMB8,PSME1,PVALB,RAP1GAP,SDC4,SRM,SUB1,VCAN	27
Carbohydrate Metabolism,Small Molecule Biochemistry	Synthesis of glycosaminoglycan	1,43E-03			AGRN,BGN,EXTL2,LUM,PRELP,SDC4,VCAN	7
Cell Morphology,Cellular Movement,Hematological System Development and Function,Immune Cell Trafficking,Inflammatory Response	Cell spreading of neutrophils	1,44E-03		1,067	CORO1A,FERMT3,ICAM1,ITGB2	4
Antigen Presentation,Cell-To-Cell Signaling and Interaction,Inflammatory Response	Antigen presentation of dendritic cells	1,44E-03			CD74,PSMB8,TAP1,TAPBP	4
Cellular Growth and Proliferation,Hematological System Development and Function	Inhibition of mononuclear leukocytes	1,44E-03			ENTPD1,HLA-A,ITGB2,XDH	4
Cellular Movement,Hematological System Development and Function,Immune Cell Trafficking,Inflammatory Response	Cellular infiltration by macrophages	1,50E-03		-0,434	ANXA1,C3,CTTN,ICAM1,ITGB2,PSMB8,REN,RETN,SPINT2,STAT1,TNC	11
Dermatological Diseases and Conditions,Organismal Injury and Abnormalities	Ulceration of skin	1,51E-03			ANXA1,COL12A1,COL14A1,COL6A1,COL6A2,ITGB2	6
Cell-To-Cell Signaling and Interaction,Hematological System Development and Function,Immune Cell Trafficking,Inflammatory Response	Adhesion of bone marrow-derived macrophages	1,51E-03			Irgm1,ITGB2,STAT1	3
Cell-To-Cell Signaling and Interaction,Cellular Movement,Hematological System Development and Function,Immune Cell Trafficking	Recruitment of inflammatory leukocytes	1,51E-03			C3,C4A/C4B,THY1	3
Organismal Injury and Abnormalities	Intermittent claudication	1,51E-03			HMGCR,ICAM1,LPL	3
Cell-To-Cell Signaling and Interaction,Cellular Movement	Attraction of myeloid cells	1,51E-03			ANXA1,C3,VCAN	3
Skeletal and Muscular System Development and Function	Force generation of muscle	1,51E-03			AGRN,ENTPD1,MYH11	3
Endocrine System Disorders,Organismal Injury and Abnormalities	Secondary hyperparathyroidism	1,51E-03			CALB1,CASR,HMGCR	3
Immunological Disease,Inflammatory Disease,Organismal Injury and Abnormalities	Formation of granuloma	1,51E-03			CTSS,ICAM1,STAT1	3
Amino Acid Metabolism,Small Molecule Biochemistry	Synthesis of neutral amino acid	1,51E-03			AGXT2,BCAT2,SARDH	3
Cell-To-Cell Signaling and Interaction,Cellular Movement,Immune Cell Trafficking	Attraction of phagocytes	1,51E-03			ANXA1,C3,VCAN	3
Cardiovascular Disease,Organismal Injury and Abnormalities	Abnormality of left ventricle	1,52E-03			BGN,CA1,CA2,CASR,FBN1,FHL2,HMGCR,ICAM1,MYH11,PFKM,REN,SLC8A1,XDH	13
Cardiovascular System Development and Function,Tissue Morphology	Permeability of vascular system	1,54E-03		0,110	ANXA1,C3,C4A/C4B,CTTN,ICAM1,ITGB2,MFGE8,RAP1GAP,RAPGEF3,S100A4,SLC8A1,TGFBI	12
Cellular Function and Maintenance	Cellular homeostasis	1,56E-03		0,983	ACACB,ADA,ANK1,ANXA1,ARSB,ATP1A1,BAK1,BCAT2,BCKDHA,C3,C4A/C4B,CA2,CALB1,CASR,CD36,CD74,CKB,CORO1A,CTTN,DDX58,DPP7,ENTPD1,FABP1,FMR1,HDC,HLA-A,HLA-DQA1,HLA-DQB1,HSP90B1,ICAM1,IGKC,Igkv1-117,Iigp1,Irgm1,ITGB2,KCNJ16,KIF5C,Mup1 (includes others),PCK1,PDK1,PFKM,PML,PSMB8,PTPRC,RAP1GAP,RAPGEF3,REN,RETN,S100A4,SLC8A1,STAT1,TAPBP,TGFBI,VIM,XDH	55
Humoral Immune Response,Protein Synthesis	Quantity of immunoglobulin	1,57E-03		0,276	C4A/C4B,CD36,CD74,CTSS,HLA-DQB1,IGHG1,IGKC,ITGB2,JCHAIN,MFGE8	10
Lipid Metabolism,Small Molecule Biochemistry	Fatty acid metabolism	1,68E-03		-1,470	ACACB,ACADM,ACADSB,ACOT8,ACSF2,ACSM1,ADA,AEBP1,AKR1C3,ALDH5A1,ANXA1,CALB1,CASR,CD36,CD74,CPT1B,CROT,CTSS,EHHADH,ENTPD1,FABP1,FABP7,LPL,MDH2,NCEH1,PDHA1,PLSCR1,PML,PVALB,SLC25A17,VIM	31
Cardiovascular Disease,Organismal Injury and Abnormalities,Skeletal and Muscular Disorders	Cardiac fibrillation	1,72E-03			ANXA1,ATP1A1,ENTPD1,HLA-DQA1,HMGCR,MAOB,PSMB8,SLC8A1	8
Inflammatory Response	Cell-mediated response	1,72E-03		1,937	ARG2,C3,CD74,HLA-A,HLA-DQB1,HSP90B1,ICAM1,THY1	8
Cell-To-Cell Signaling and Interaction	Selection of cells	1,73E-03			BAK1,CD74,PTPRC,TAPBP,TNC	5
Organismal Injury and Abnormalities	Abnormality of peritoneum	1,73E-03			ARHGDIB,C3,C4A/C4B,HMGCR,STAT1	5
Embryonic Development,Hematological System Development and Function,Humoral Immune Response,Lymphoid Tissue Structure and Development,Organ Development,Organismal Development,Tissue Development,Tissue Morphology	Morphology of germinal center	1,73E-03			ADA,C3,C4A/C4B,HLA-DQB1,IGKC	5
Cardiovascular Disease	Severe cardiovascular disorder	1,74E-03			CA1,CA2,GBP2,HMGCR,ICAM1,LPL,TNC	7
Protein Synthesis	Quantity of interleukin	1,74E-03		-1,746	ARHGDIB,C3,IFI16,Irgm1,ITGB2,LGALS3BP,STAT1	7
Developmental Disorder,Hereditary Disorder,Organismal Injury and Abnormalities,Renal and Urological Disease	Autosomal dominant polycystic kidney disease	1,74E-03			AEBP1,COL14A1,HMGCR,MATN2,PML,PTPRC,REN	7
Cellular Movement,Hematological System Development and Function,Immune Cell Trafficking	Cell movement of antigen presenting cells	1,77E-03		-0,186	ANXA1,C3,CD74,CTTN,FHL2,HLA-DQB1,ICAM1,Irgm1,ITGB2,PSMB8,REN,RETN,S100A4,SPINT2,STAT1,TNC,VCAN	17
Cellular Function and Maintenance	Function of antigen presenting cells	1,82E-03			ADA,CD36,CD74,CTSS,DDX58,ICAM1,LCP1,NCEH1,STAT1	9
Organismal Injury and Abnormalities	Pulmonary fibrosis or aplastic anemia	1,85E-03		-1,433	ADA,ANXA1,ARG2,C3,C4A/C4B,CD36,ENTPD1,GBP4,ICAM1,STAT1,THY1,TNC,VIM	13
Connective Tissue Development and Function,Skeletal and Muscular System Development and Function,Tissue Development	Morphology of bone	1,85E-03			ARSB,BGN,CALB1,CD36,COL12A1,FBN1,FHL2,FMR1,Hbb-b1,HDC,ISG15,ITGB2,LIFR,LUM,MFGE8,PTPRC,S100A4,STAT1	18
Cancer,Organismal Injury and Abnormalities,Reproductive System Disease	Uterine serous carcinoma	1,89E-03			CA2,COL14A1,ENTPD1,HSP90B1,ISG15,LUM,MATN2,MYH11,PLLP,SPINT2,STAT1	11
Organismal Injury and Abnormalities,Renal and Urological Disease	Damage of kidney	1,90E-03		0,019	ALDH5A1,ATP1A1,C3,C4A/C4B,CA1,CA2,FABP1,HMGCR,ICAM1,LYZ,REN,SLC8A1	12
Hematological System Development and Function,Lymphoid Tissue Structure and Development,Tissue Morphology	Morphology of lymphoid tissue	1,90E-03			ADA,ARHGDIB,BAK1,Bst2,C3,C4A/C4B,CD74,DDX58,Hbb-b1,HLA-DQA1,HLA-DQB1,HSP90B1,IGKC,ITGB2,LCP1,MFGE8,PFKM,PTPRC,TGFBI	19
Organismal Injury and Abnormalities	Visceromegaly	2,07E-03			ADA,BAK1,BCAT2,BGN,Bst2,C3,C4A/C4B,CA2,CASR,CD36,DDX58,FHL2,GBP2,GPX3,Hbb-b1,HDC,HLA-DQA1,HMGCR,ICAM1,ITGB2,MFGE8,MYH11,PFKM,PNKD,PTPRC,RAPGEF3,REN,SLC8A1,STAT1,TGFBI	30
Organismal Injury and Abnormalities	Benign lesion	2,08E-03			ACSF2,AEBP1,AGRN,ALDH5A1,ANXA1,ASPN,ATP1A1,BAK1,BDH1,BGN,C3,CA1,CA2,CALB1,COL12A1,COL14A1,COL6A1,COL6A2,DHRS11,FBN1,HLA-A,HLA-DQA1,HMGB2,IDH2,IFIT1B,IFIT3,JCHAIN,LIFR,LUM,PCK1,PML,PRELP,RAPGEF3,S100A4,TGFBI,THY1,TNC,VCAN	38
Cardiovascular Disease,Organismal Injury and Abnormalities,Skeletal and Muscular Disorders	Atrial fibrillation	2,09E-03			ANXA1,ATP1A1,HLA-DQA1,HMGCR,MAOB,PSMB8,SLC8A1	7
Cancer,Organismal Injury and Abnormalities,Reproductive System Disease,Skeletal and Muscular Disorders	Uterine leiomyoma	2,12E-03			ANXA1,ASPN,BDH1,COL12A1,COL14A1,FBN1,HLA-DQA1,IFIT3,LIFR,LUM,RAPGEF3,TGFBI,TNC,VCAN	14
Developmental Disorder,Organismal Injury and Abnormalities	Congenital malformation of genitourinary system	2,14E-03			ACADSB,AEBP1,ARHGDIB,BAK1,C4A/C4B,COL14A1,CPT1B,HMGCR,LIFR,MATN2,PML,PTPRC,RAPGEF3,REN,SLC16A7	15
Cardiovascular Disease,Hereditary Disorder,Organismal Injury and Abnormalities	Familial aortic disorder	2,17E-03			BGN,FBN1,MYH11,VCAN	4
Inflammatory Disease,Inflammatory Response,Organismal Injury and Abnormalities	Inflammation of peritoneum	2,17E-03			C3,C4A/C4B,HMGCR,STAT1	4
Cellular Movement,Hematological System Development and Function,Humoral Immune Response,Immune Cell Trafficking	Migration of B lymphocytes	2,17E-03		1,000	CD74,FHL2,LCP1,RAP1GAP	4
Infectious Diseases	Replication of Herpesviridae	2,29E-03		-1,060	BAK1,DDX58,PML,SAMHD1,STAT1	5
Dermatological Diseases and Conditions,Inflammatory Disease,Organismal Injury and Abnormalities	Acne	2,29E-03			ICAM1,LYZ,PLSCR1,THY1,TNC	5
Dermatological Diseases and Conditions,Organismal Injury and Abnormalities	Burn	2,29E-03			ANXA1,COL12A1,COL14A1,COL6A1,COL6A2	5
Cell Signaling	Replication of viral replicon	2,29E-03	Decreased	-2,180	Bst2,IFI16,ISG15,PLSCR1,SEC14L2	5
Immunological Disease	Hypersensitivity reaction type I	2,29E-03		1,387	CORO1A,IGHG1,Ighg2a,Ighg2b,PTPRC	5
Hematological System Development and Function,Humoral Immune Response,Lymphoid Tissue Structure and Development,Tissue Morphology	Quantity of B lymphocytes	2,33E-03		1,885	ARHGDIB,C3,CD36,CD74,HLA-DQA1,HSP90B1,IGKC,ITGB2,JCHAIN,PTPRC,STAT1,TGFBI	12
Endocrine System Disorders,Gastrointestinal Disease,Metabolic Disease,Organismal Injury and Abnormalities,Renal and Urological Disease	Early stage diabetic nephropathy	2,35E-03			ATP1A1,CA1,CA2,CASR,CLCNKA,DAAM1,KCNJ16,SLC8A1	8
Cancer,Organismal Injury and Abnormalities	Carcinoma in situ of breast and genitourinary system	2,36E-03			ANXA1,BGN,C3,DHRS7,HLA-DQA1,TNC	6
Cell-To-Cell Signaling and Interaction,Hematological System Development and Function	Interaction of macrophages	2,36E-03		1,069	ICAM1,Irgm1,ITGB2,PTPRC,STAT1,THY1	6
Cancer,Hematological Disease,Immunological Disease,Organismal Injury and Abnormalities	T-cell non-Hodgkin lymphoma	2,47E-03			ADA,ANXA1,BAK1,C3,COL12A1,COL6A1,COL6A2,FBN1,HLA-A,HSP90B1,IDH2,IFIT3,IGKC,ISG15,LIFR,PTPRC,STAT1,THY1	18
Inflammatory Disease,Organismal Injury and Abnormalities	Granuloma	2,49E-03		-1,000	ANXA1,CTSS,FHL2,HLA-DQA1,ICAM1,MFGE8,STAT1	7
Cancer,Hematological Disease,Organismal Injury and Abnormalities	Neoplasia of blood cells	2,51E-03	Decreased	-2,414	ADA,ALDH5A1,ANK1,ANXA1,BAK1,BMP2K,C3,C4A/C4B,CA2,CASR,CD36,CD74,CLCNKA,CMPK2,COL12A1,COL14A1,COL6A1,COL6A2,CORO1A,CPT1B,CTTN,DAAM1,DDX58,DMGDH,DNAJA4,EHHADH,EXTL2,FBN1,FHL2,GBP2,GLIPR2,GPX3,HDC,HLA-A,HLA-DQA1,HLA-DQB1,HMGB2,HMGCR,HSP90B1,ICAM1,IDH2,IFIT3,IGKC,ISG15,ITGB2,JCHAIN,KCNJ16,KIF5C,KYAT3,LCP1,LIFR,LPL,LUM,LYZ,MPP7,MRPS5,MYH11,PDHA1,PGS1,PHYHIPL,PLSCR1,PML,PNKD,PRDX4,PSIP1,PSMB8,PSME1,PSM…	82
Cardiovascular Disease	Vascular lesion	2,70E-03		0,555	ARG2,CD36,CTSS,ENTPD1,FBN1,ICAM1,LPL,MYH11,PTPRC,RETN,S100A4,SDC4,VCAN	13
Small Molecule Biochemistry	Catabolism of carboxylic acid	2,72E-03			ACOT8,AGXT2,ALDH5A1,ARSB,BGN,LPL,LUM,PRELP,VCAN	9
Cellular Development,Cellular Growth and Proliferation,Embryonic Development,Hematological System Development and Function,Hematopoiesis,Humoral Immune Response,Lymphoid Tissue Structure and Development,Organ Development,Organismal Development,Tissue Development	Differentiation of B lymphocytes	2,72E-03			ADA,CD36,CD74,DDX58,IGKC,LCP1,PTPRC,STAT1	8
Cancer,Hematological Disease,Immunological Disease,Organismal Injury and Abnormalities	Tumorigenesis of lymphocytes	2,78E-03	Decreased	-2,200	ADA,ALDH5A1,ANK1,ANXA1,BAK1,C3,CA2,CASR,CD36,CD74,CMPK2,COL12A1,COL14A1,COL6A1,COL6A2,CTTN,DDX58,DMGDH,EXTL2,FBN1,GBP2,HLA-A,HLA-DQA1,HMGB2,HMGCR,HSP90B1,ICAM1,IDH2,IFIT3,IGKC,ISG15,ITGB2,JCHAIN,KCNJ16,KIF5C,LCP1,LIFR,LPL,MPP7,MYH11,PGS1,PHYHIPL,PML,PNKD,PSIP1,PSMB8,PTPRC,REN,RNF213,S100A4,SAMHD1,STAT1,TGFBI,THY1,TNC,TOMM40L,VCAN,VIM,XDH	59
Psychological Disorders	Alcohol use disorder	2,90E-03			ALDH5A1,CA1,CA2,IFIT3,ISG15,S100A4	6
Organismal Functions	Abnormal energy expenditure	2,91E-03			ACACB,C3,HDC	3
Cell-To-Cell Signaling and Interaction,Cellular Movement,Hematological System Development and Function,Immune Cell Trafficking,Inflammatory Response	Chemoattraction of leukocytes	2,91E-03			ANXA1,C3,S100A4	3
DNA Replication, Recombination, and Repair,Molecular Transport,Nucleic Acid Metabolism,Small Molecule Biochemistry	Quantity of adenosine	2,91E-03			ADA,CPT1B,ENTPD1	3
Connective Tissue Development and Function,Connective Tissue Disorders,Organismal Injury and Abnormalities,Skeletal and Muscular Disorders,Skeletal and Muscular System Development and Function,Tissue Development,Tissue Morphology	Loss of bone	2,91E-03			FHL2,MFGE8,S100A4	3
Carbohydrate Metabolism,Connective Tissue Development and Function,Skeletal and Muscular System Development and Function,Small Molecule Biochemistry,Tissue Development	Synthesis of chondroitin sulfate	2,91E-03			BGN,EXTL2,VCAN	3
Cardiovascular Disease,Connective Tissue Disorders,Developmental Disorder,Hereditary Disorder,Organismal Injury and Abnormalities,Skeletal and Muscular Disorders	Loeys-Dietz syndrome	2,91E-03			FBN1,MYH11,VCAN	3
Cell-To-Cell Signaling and Interaction,Cellular Function and Maintenance,Hematological System Development and Function,Inflammatory Response	Phagocytosis by peritoneal macrophages	2,91E-03			CD36,ISG15,LUM	3
Connective Tissue Development and Function,Connective Tissue Disorders,Organ Morphology,Organismal Injury and Abnormalities,Skeletal and Muscular Disorders,Skeletal and Muscular System Development and Function,Tissue Development	Abnormal morphology of metaphysis	2,91E-03			BGN,ITGB2,PTPRC	3
Cell Signaling,Molecular Transport,Vitamin and Mineral Metabolism	Excretion of Ca2+	2,91E-03			CALB1,CASR,PVALB	3
Inflammatory Disease,Neurological Disease,Ophthalmic Disease	Optic neuritis	2,91E-03			ANXA1,C3,C4A/C4B	3
Skeletal and Muscular System Development and Function	Density of bone	2,91E-03			CASR,FMR1,HDC	3
Infectious Diseases	Toxoplasmosis	2,91E-03			ALDH5A1,GBP2,Irgm1	3
Cancer,Hematological Disease,Immunological Disease,Organismal Injury and Abnormalities	Neoplasia of leukocytes	2,95E-03	Decreased	-2,200	ADA,ALDH5A1,ANK1,ANXA1,BAK1,C3,C4A/C4B,CA2,CASR,CD36,CD74,CMPK2,COL12A1,COL14A1,COL6A1,COL6A2,CTTN,DDX58,DMGDH,EXTL2,FBN1,GBP2,HDC,HLA-A,HLA-DQA1,HMGB2,HMGCR,HSP90B1,ICAM1,IDH2,IFIT3,IGKC,ISG15,ITGB2,JCHAIN,KCNJ16,KIF5C,LCP1,LIFR,LPL,MPP7,MYH11,PGS1,PHYHIPL,PML,PNKD,PSIP1,PSMB8,PTPRC,REN,RNF213,S100A4,SAMHD1,STAT1,TGFBI,THY1,TNC,TOMM40L,VCAN,VIM,XDH	61
Organismal Injury and Abnormalities,Renal and Urological Disease	Renal impairment	2,96E-03			ADA,ALDH5A1,ATP1A1,C3,C4A/C4B,CA1,CA2,CASR,FABP1,HMGCR,LPL,REN,XDH	13
Inflammatory Response,Organismal Injury and Abnormalities	Graft rejection	2,97E-03			C3,C4A/C4B,CASR,HLA-DQA1,HMGCR	5
Connective Tissue Development and Function,Connective Tissue Disorders,Organ Morphology,Organismal Development,Organismal Injury and Abnormalities,Skeletal and Muscular Disorders,Skeletal and Muscular System Development and Function,Tissue Development	Abnormal morphology of limb bone	2,97E-03			BGN,COL12A1,Hbb-b1,LUM,STAT1	5
Cancer,Organismal Injury and Abnormalities	Growth of melanoma	2,97E-03	Decreased	-2,219	CASR,ENTPD1,LUM,STAT1,TNC	5
Cellular Movement,Hematological System Development and Function,Immune Cell Trafficking	Transendothelial migration of leukocyte cell lines	3,02E-03			ICAM1,ITGB2	2
Antimicrobial Response,Cell-To-Cell Signaling and Interaction,Connective Tissue Development and Function,Inflammatory Response	Antiviral response of fibroblasts	3,02E-03			DDX58,STAT1	2
Carbohydrate Metabolism,Small Molecule Biochemistry	Loss of proteoglycan	3,02E-03			SDC4,TNC	2
Carbohydrate Metabolism,Skeletal and Muscular System Development and Function	Glycogenesis of skeletal muscle	3,02E-03			CD36,RETN	2
DNA Replication, Recombination, and Repair,Nucleic Acid Metabolism,Small Molecule Biochemistry	Catabolism of dATP	3,02E-03			ADA,SAMHD1	2
Cellular Movement,Hematological System Development and Function	Cell rolling of red blood cells	3,02E-03			CD36,ICAM1	2
Connective Tissue Disorders,Developmental Disorder,Hereditary Disorder,Immunological Disease,Organismal Injury and Abnormalities,Skeletal and Muscular Disorders	Autosomal dominant Ullrich congenital muscular dystrophy	3,02E-03			COL6A1,COL6A2	2
Developmental Disorder,Hereditary Disorder,Immunological Disease,Metabolic Disease,Organismal Injury and Abnormalities	Severe combined immunodeficiency, autosomal recessive, T cell-negative, B cell-positive, NK cell-positive	3,02E-03			ADA,PTPRC	2
Skeletal and Muscular System Development and Function	Force generation of smooth muscle	3,02E-03			ENTPD1,MYH11	2
Cell-To-Cell Signaling and Interaction,Hematological System Development and Function,Hypersensitivity Response,Immune Cell Trafficking,Inflammatory Response	Aggregation of mast cells	3,02E-03			ICAM1,ITGB2	2
Cell Morphology,Hematological Disease,Hematological System Development and Function,Immunological Disease,Lymphoid Tissue Structure and Development	Lack of CD8+ T lymphocyte	3,02E-03			HLA-A,TAP1	2
Cell Signaling,Molecular Transport,Vitamin and Mineral Metabolism	Renal excretion of Ca2+	3,02E-03			CASR,PVALB	2
Skeletal and Muscular System Development and Function,Tissue Morphology	Strength of tendon	3,02E-03			COL14A1,LUM	2
Nucleic Acid Metabolism,Small Molecule Biochemistry	Metabolism of xanthine	3,02E-03			ADA,XDH	2
Cancer,Organismal Injury and Abnormalities	Outgrowth of tumor	3,02E-03			CASR,TNC	2
Hematological Disease,Hereditary Disorder,Infectious Diseases,Neurological Disease,Organismal Injury and Abnormalities	Susceptibility to cerebral malaria	3,02E-03			CD36,ICAM1	2
Hematological Disease,Hereditary Disorder,Immunological Disease,Organismal Injury and Abnormalities	X-linked lymphoproliferative syndrome	3,02E-03			CD74,PTPRC	2
Connective Tissue Disorders,Developmental Disorder,Hereditary Disorder,Immunological Disease,Organismal Injury and Abnormalities,Skeletal and Muscular Disorders	Autosomal recessive Ullrich congenital muscular dystrophy	3,02E-03			COL6A1,COL6A2	2
Hereditary Disorder,Immunological Disease,Organismal Injury and Abnormalities	Leukocyte adhesion deficiency type I	3,02E-03			FERMT3,ITGB2	2
Immunological Disease	Hypersensitivity reaction type II	3,02E-03			C3,Ighg2b	2
Cell Cycle,Hematological System Development and Function,Humoral Immune Response	Entry into cell division of B lymphocytes	3,02E-03			Igkv1-117,PDK1	2
Cell Death and Survival,Inflammatory Response	Antibody-dependent cell-mediated cytotoxic reaction	3,02E-03			IGHG1,Ighg2a	2
Infectious Diseases	Viremia	3,02E-03			Bst2,HLA-DQB1	2
Connective Tissue Disorders,Organismal Injury and Abnormalities,Skeletal and Muscular Disorders	Degenerative disc disease	3,02E-03			ASPN,SDC4	2
Lipid Metabolism,Molecular Transport,Nucleic Acid Metabolism,Small Molecule Biochemistry	Quantity of succinyl-coenzyme A	3,02E-03			ACACB,CPT1B	2
Inflammatory Disease,Inflammatory Response,Ophthalmic Disease,Organismal Injury and Abnormalities	Inflammation of iris	3,02E-03			ANXA1,STAT1	2
Cellular Movement	Migration of chronic lymphocytic leukemia cells	3,02E-03			CD74,STAT1	2
Auditory Disease,Dermatological Diseases and Conditions,Immunological Disease,Inflammatory Disease,Inflammatory Response,Organismal Injury and Abnormalities	Allergic contact dermatitis of ear	3,02E-03			HLA-DQB1,ICAM1	2
Cell Morphology,Hematological System Development and Function,Immunological Disease,Inflammatory Response	Abnormal morphology of neutrophils	3,02E-03			C3,ITGB2	2
Cell Cycle,Cell-To-Cell Signaling and Interaction,Cellular Growth and Proliferation	Contact growth inhibition of lymphoma cell lines	3,02E-03			DDX58,STAT1	2
Connective Tissue Disorders,Developmental Disorder,Hereditary Disorder,Immunological Disease,Organismal Injury and Abnormalities,Skeletal and Muscular Disorders	Bethlem myopathy type 1	3,02E-03			COL6A1,COL6A2	2
Cellular Function and Maintenance,Cellular Movement,Hematological System Development and Function,Immune Cell Trafficking	Localization of leukocytes	3,02E-03			C3,ICAM1	2
Cardiovascular Disease	Malignant hypertension	3,02E-03			CA1,CA2	2
Cell-mediated Immune Response,Cellular Movement,Hematological System Development and Function,Immune Cell Trafficking	Arrest in cell rolling of memory T lymphocytes	3,02E-03			ICAM1,ITGB2	2
Organismal Injury and Abnormalities,Reproductive System Disease	Pregnancy in diabetics	3,02E-03			CA1,CA2	2
Immune Cell Trafficking,Inflammatory Response	Margination of neutrophils	3,02E-03			ICAM1,ITGB2	2
Hematological System Development and Function,Lymphoid Tissue Structure and Development,Tissue Morphology	Quantity of intraepithelial T lymphocytes	3,02E-03			PTPRC,TAP1	2
Cellular Movement,Hematological System Development and Function,Immune Cell Trafficking	Trafficking of granulocytes	3,02E-03			ANXA1,ITGB2	2
Cellular Development,Cellular Growth and Proliferation,Embryonic Development,Hematological System Development and Function,Hematopoiesis,Humoral Immune Response,Lymphoid Tissue Structure and Development,Organ Development,Organismal Development,Tissue Development	Differentiation of germinal center B lymphocytes	3,02E-03			ADA,LCP1	2
Cancer,Hematological Disease,Organismal Injury and Abnormalities	Myeloid or lymphoid neoplasm	3,03E-03	Decreased	-2,414	ADA,ALDH5A1,ANK1,ANXA1,BAK1,BMP2K,C3,C4A/C4B,CA2,CASR,CD36,CD74,CLCNKA,CMPK2,COL12A1,COL14A1,COL6A1,COL6A2,CORO1A,CPT1B,CTTN,DAAM1,DDX58,DMGDH,DNAJA4,EHHADH,EXTL2,FBN1,FHL2,GBP2,GLIPR2,GPX3,HDC,HLA-A,HLA-DQA1,HLA-DQB1,HMGB2,HMGCR,HSP90B1,ICAM1,IDH2,IFIT3,IGKC,ISG15,ITGB2,JCHAIN,KCNJ16,KIF5C,KYAT3,LCP1,LIFR,LPL,LUM,LYZ,MPP7,MRPS5,MYH11,PDHA1,PGS1,PHYHIPL,PLSCR1,PML,PNKD,PRDX4,PSIP1,PSMB8,PSME1,PSM…	83
Immunological Disease,Inflammatory Response	Abnormal function of immune system	3,11E-03			C3,C4A/C4B,HLA-DQB1,ICAM1	4
Infectious Diseases	Fungal Infection	3,11E-03			ANXA1,ATP1A1,SQLE,STAT1	4
Infectious Diseases	Streptococcal infection	3,11E-03			C3,C4A/C4B,LYZ,RETN	4
Hematological Disease,Immunological Disease	Dysglobulinemia	3,11E-03			ADA,BAK1,C3,C4A/C4B	4
Cancer,Organismal Injury and Abnormalities	Metastasis of carcinoma	3,11E-03			ANXA1,CTTN,Muc1,VIM	4
Cellular Movement	Migration of melanoma cells	3,11E-03		0,762	LUM,RAPGEF3,TNC,VIM	4
Cell-mediated Immune Response,Cellular Development,Cellular Function and Maintenance,Cellular Growth and Proliferation,Embryonic Development,Hematological System Development and Function,Hematopoiesis,Lymphoid Tissue Structure and Development,Organ Development,Organismal Development,Tissue Development	Differentiation of Th1 cells	3,11E-03		1,974	ANXA1,ICAM1,ITGB2,STAT1	4
Embryonic Development,Hematological System Development and Function,Humoral Immune Response,Immunological Disease,Lymphoid Tissue Structure and Development,Organ Development,Organismal Development,Organismal Injury and Abnormalities,Tissue Development,Tissue Morphology	Abnormal morphology of germinal center	3,11E-03			C3,C4A/C4B,HLA-DQB1,IGKC	4
Hereditary Disorder,Organismal Injury and Abnormalities,Renal and Urological Disease	Autosomal dominant kidney disease	3,14E-03			AEBP1,C3,COL14A1,HMGCR,MATN2,PML,PTPRC,REN	8
Cancer,Hematological Disease,Immunological Disease,Organismal Injury and Abnormalities	Chronic leukemia	3,21E-03			ADA,ANXA1,BAK1,CD74,COL12A1,CPT1B,CTTN,DDX58,DMGDH,HLA-DQA1,IDH2,ITGB2,MPP7,PHYHIPL,PNKD,TNC,VCAN	17
Cancer,Organismal Injury and Abnormalities,Respiratory Disease	Development of lung tumor	3,21E-03			AGRN,ARFRP1,ASNS,BCKDHA,BGN,BMP2K,CALB1,CLCNKA,COL12A1,EHHADH,ENPP4,ERAP1,FBN1,FMR1,GBP2,GBP4,GPX3,HLA-A,HLA-DQA1,HSP90B1,HSPA13,IDH2,IFIT3,LCP1,LIFR,LUM,MPP7,MVD,MYH11,PCK1,PFKM,PGS1,PML,PRDX4,PRELP,PROM2,PTPRC,S100A4,SLC25A17,SLC8A1,SRM,STAT1,TAP1,TGFBI,TNC,VCAN,XDH	47
Cancer,Organismal Injury and Abnormalities	Benign connective or soft tissue neoplasm	3,44E-03			ANXA1,ASPN,BDH1,COL12A1,COL14A1,COL6A1,COL6A2,FBN1,HLA-DQA1,IDH2,IFIT3,LIFR,LUM,RAPGEF3,TGFBI,TNC,VCAN	17
Hematological System Development and Function,Lymphoid Tissue Structure and Development,Organ Morphology,Tissue Morphology	Morphology of lymphoid organ	3,44E-03			ADA,ARHGDIB,BAK1,Bst2,C3,C4A/C4B,CD74,DDX58,Hbb-b1,HLA-DQA1,HLA-DQB1,HSP90B1,ITGB2,MFGE8,PFKM,PTPRC,TGFBI	17
Metabolic Disease,Organismal Injury and Abnormalities	Amyloidosis	3,45E-03			AGRN,ALDH5A1,ATP1A1,BGN,C3,C4A/C4B,CALB1,CD36,CD74,CTSS,GBP2,HLA-DQA1,HLA-DQB1,HMGCR,ICAM1,IGHG1,IGKC,LGALS3BP,LPL,LYZ,MAOB,MFGE8,MYH11,PDK1,TGFBI,THY1,VIM	27
Organismal Injury and Abnormalities,Renal and Urological Disease	Acute kidney injury	3,47E-03			ALDH5A1,ATP1A1,CA1,CA2,FABP1,HMGCR,LYZ	7
Inflammatory Disease,Inflammatory Response,Organismal Injury and Abnormalities,Respiratory Disease	Pneumonia	3,47E-03			ANXA1,C3,C4A/C4B,HLA-DQA1,HMGCR,S100A4,STAT1	7
Organismal Injury and Abnormalities,Psychological Disorders	Anxiety Disorders	3,52E-03			ALDH5A1,ANXA1,ATP1A1,CA1,CA2,MAOB	6
Dermatological Diseases and Conditions,Immunological Disease,Inflammatory Disease,Organismal Injury and Abnormalities	Lichen planus	3,52E-03			CD74,HLA-A,HLA-DQB1,LCP1,PSME2,SYNGR2	6
Cell-To-Cell Signaling and Interaction,Cellular Movement,Hematological System Development and Function,Immune Cell Trafficking,Inflammatory Response	Recruitment of macrophages	3,52E-03		0,555	ANXA1,CD36,CD74,ICAM1,ITGB2,S100A4	6
Cell Signaling,Small Molecule Biochemistry	Synthesis of nitric oxide	3,53E-03	Increased	2,086	AGRN,AGXT2,ARG2,CALB1,CD36,CPM,HDC,HMGCR,HSP90B1,ICAM1,ITGB2,RETN,STAT1,XDH	14
Neurological Disease	Neurological signs	3,55E-03		1,387	ACADM,AEBP1,C3,C4A/C4B,CA2,CALB1,CD36,CKB,CPT1B,CTSS,FABP7,FMR1,HLA-DQA1,HMGB2,HMGCR,LIFR,LPL,MAOB,PDK1,PFKM,PNKD,PSMB8,PSME1,PVALB,RAP1GAP,SDC4,SRM,SUB1,VCAN	29
Cancer,Hematological Disease,Immunological Disease,Organismal Injury and Abnormalities	Lymphocytic leukemia	3,55E-03			ADA,ANK1,ANXA1,BAK1,C3,CD36,CD74,CMPK2,COL12A1,COL14A1,CTTN,DDX58,DMGDH,FBN1,GBP2,HLA-DQA1,HSP90B1,IDH2,IGKC,ITGB2,KIF5C,MPP7,PHYHIPL,PNKD,PTPRC,REN,TNC,VCAN,XDH	29
Gastrointestinal Disease,Inflammatory Disease,Inflammatory Response,Organismal Injury and Abnormalities	Ulcerative colitis	3,61E-03			ANXA1,CKB,GBP2,HLA-DQA1,HSP90B1,ICAM1,PTPRC,XDH	8
Cardiovascular Disease,Organismal Injury and Abnormalities	Coronary artery disease	3,62E-03			ADA,ALDH5A1,CD36,HMGCR,ICAM1,ITGB2,LPL,MATN2,REN,SLC8A1	10
Organismal Injury and Abnormalities,Reproductive System Disease	Disorder of pregnancy	3,64E-03			ACACB,ADA,ASPN,ATP1A1,C3,C4A/C4B,CA1,CA2,CKB,CLCNKA,COL12A1,CTSS,CTTN,FABP1,GBP2,HMGCR,HSP90B1,ICAM1,NANS,PHYHIPL,PRELP,REN,SLC8A1,SPCS2,TNC	25
Cell-To-Cell Signaling and Interaction,Cellular Movement	Attraction of cells	3,79E-03		1,114	ANXA1,C3,CORO1A,S100A4,VCAN	5
Organismal Injury and Abnormalities,Renal and Urological Disease	Urological disorder of kidney	3,79E-03			BGN,C3,COL6A1,EHHADH,FABP1	5
Inflammatory Response	Function of immune system	3,79E-03			C3,C4A/C4B,HLA-DQB1,ICAM1,S100A4	5
Cell-To-Cell Signaling and Interaction,Hematological System Development and Function,Immune Cell Trafficking	Adhesion of antigen presenting cells	3,79E-03		0,784	ICAM1,Irgm1,ITGB2,STAT1,THY1	5
Ophthalmic Disease,Organismal Injury and Abnormalities	Open-angle glaucoma	3,79E-03			CA1,CA2,FBN1,HLA-DQA1,SLC16A7	5
Carbohydrate Metabolism,Energy Production,Small Molecule Biochemistry	Oxidation of D-glucose	3,79E-03		1,287	ACACB,CD36,LPL,RETN,SLC25A12	5
Organismal Injury and Abnormalities,Respiratory Disease	Chronic pulmonary disease	3,94E-03			ANXA1,CA1,CA2,CTSS,FBN1,GCLC,HLA-DQA1,HMGCR,LYZ	9
Cancer,Organismal Injury and Abnormalities	Subcutaneous tumor	3,95E-03			ANXA1,ASPN,BDH1,COL12A1,COL14A1,COL6A1,COL6A2,FBN1,HLA-DQA1,IDH2,IFIT3,LIFR,LUM,RAPGEF3,TGFBI,TNC,VCAN	17
Cancer,Organismal Injury and Abnormalities	Serous adenocarcinoma	3,95E-03			ABHD2,AEBP1,C3,C4A/C4B,CA2,CD36,COL14A1,COL6A2,DHX8,EHHADH,ENTPD1,EXTL2,GPX3,HLA-DQA1,HSP90B1,IFIT3,ISG15,LIFR,LUM,MATN2,MYH11,PLCH1,PLLP,SLC25A12,SPINT2,STAT1,VCAN,XDH	28
Humoral Immune Response,Protein Synthesis	Quantity of IgG	4,06E-03		1,183	CD36,CTSS,HLA-DQB1,IGHG1,IGKC,ITGB2,JCHAIN	7
Skeletal and Muscular System Development and Function	Mineralization of bone	4,06E-03		1,067	ASPN,BMP2K,CASR,COL12A1,ISG15,ITGB2,SLC8A1	7
Cancer,Organismal Injury and Abnormalities	Extrapulmonary squamous cell carcinoma	4,09E-03			ACO2,ACSS3,ALDH5A1,ANXA1,ARSB,ASNS,ASPN,BGN,C3,CA1,CA2,CALB1,CD74,CFAP20,CMPK2,COL12A1,COL6A2,COQ3,CTSF,CTTN,DAAM1,DDX58,FBN1,FMR1,GBP2,GCAT,GCLC,GPX3,HLA-A,HLA-DQA1,HLA-DQB1,HMGCR,HSP90B1,HSPA13,IDH2,KYAT3,LCP1,LIFR,MATN2,MDH2,MISP,MPP7,MRPL58,MYH11,PDK1,PGS1,PHPT1,PHYHIPL,PLCH1,PML,PRXL2A,PSIP1,PSMB8,PTPRC,RAP1GAP,RAP1GAP2,REN,RNF213,S100A4,SARDH,SEH1L,SLC25A12,SPINT2,STAT1,THY1,TNC,VCAN,VIM,XDH	69
Tissue Development	Accumulation of cells	4,13E-03		-0,251	ANXA1,BGN,C3,C4A/C4B,ENTPD1,HDC,ICAM1,IFI16,ITGB2,PDIA4,SAMHD1,STAT1	12
Skeletal and Muscular Disorders	Abnormality of limb	4,13E-03			ARSB,ATP1A1,BGN,COL12A1,COL14A1,COL6A1,COL6A2,Hbb-b1,ITGB2,LUM,SQLE,STAT1	12
Nutritional Disease,Psychological Disorders	Eating Disorders	4,24E-03			ACACB,C3,CA1,CA2,HDC,MAOB	6
Cardiovascular Disease,Cell Death and Survival,Connective Tissue Disorders,Hematological Disease,Immunological Disease,Organismal Injury and Abnormalities	Autoimmune hemolytic anemia	4,31E-03			ANXA1,C3,C4A/C4B,Ighg2b	4
Protein Synthesis	Quantity of interferon	4,31E-03		-0,832	IFI16,Irgm1,LGALS3BP,STAT1	4
Hematological Disease,Immunological Disease	Primary antiphospholipid antibody syndrome	4,31E-03			ISG15,LGALS3BP,PLSCR1,STAT1	4
Cell-To-Cell Signaling and Interaction,Cellular Compromise,Cellular Function and Maintenance,Inflammatory Response	Respiratory burst of phagocytes	4,31E-03			ATP1A1,C3,ICAM1,ITGB2	4
Developmental Disorder,Hereditary Disorder,Metabolic Disease,Organismal Injury and Abnormalities	Inborn error of metal metabolism	4,31E-03			CA1,CA2,HMGCR,S100A4	4
Cancer,Organismal Injury and Abnormalities,Reproductive System Disease	Ductal carcinoma in situ	4,31E-03			ANXA1,BGN,C3,TNC	4
Cellular Function and Maintenance	Engulfment of cells	4,44E-03		1,391	ANXA1,C3,CD36,CKB,CORO1A,CTTN,CYRIB,ERAP1,FERMT3,FMR1,Hbb-b1,ICAM1,IGHG1,Ighg2a,Ighg2b,ISG15,ITGB2,LUM,MFGE8,NANS,PLSCR1,PROM2,PTPRC,RAP1GAP,RAPGEF3,VIM	26
Cancer,Organismal Injury and Abnormalities	Advanced malignant tumor	4,46E-03		1,339	AGRN,AKR1C3,ALDH5A1,ANXA1,BAK1,C3,C4A/C4B,CD36,CD74,CTTN,DDX58,ENTPD1,FERMT3,GPT2,HMGB2,HMGCR,HSP90B1,ICAM1,IDH2,ITGB2,Muc1,OLFML3,PDHA1,PDK1,PML,PSIP1,PTPRC,S100A4,SH3BGRL,SLC16A7,STAT1,TGFBI,THY1,TNC,VCAN,VIM	36
Cancer,Hematological Disease,Immunological Disease,Organismal Injury and Abnormalities	T-cell malignant neoplasm	4,60E-03			ADA,ANXA1,BAK1,C3,COL12A1,COL6A1,COL6A2,FBN1,GBP2,HLA-A,HLA-DQA1,HSP90B1,IDH2,IFIT3,IGKC,ISG15,LIFR,PTPRC,RNF213,SLC8A1,STAT1,THY1	22
Cancer,Hematological Disease,Immunological Disease,Organismal Injury and Abnormalities	B-cell neoplasm	4,62E-03			ADA,ANK1,ANXA1,BAK1,C3,CA2,CASR,CD36,CD74,CMPK2,COL12A1,COL14A1,COL6A1,CTTN,DDX58,DMGDH,EXTL2,FBN1,GBP2,HLA-A,HLA-DQA1,HMGB2,HSP90B1,ICAM1,IDH2,IFIT3,IGKC,ITGB2,JCHAIN,KCNJ16,KIF5C,LCP1,LIFR,MPP7,PHYHIPL,PML,PNKD,PSIP1,PSMB8,PTPRC,REN,RNF213,S100A4,SAMHD1,TNC,TOMM40L,VCAN,VIM,XDH	49
Cell Signaling,Molecular Transport,Vitamin and Mineral Metabolism	Quantity of Ca2+	4,68E-03		0,827	C3,CALB1,CASR,CPM,ENTPD1,ICAM1,IGKC,LYZ,PTPRC,RAPGEF3,S100A4,SLC8A1,SPINT2,THY1,XDH	15
Connective Tissue Disorders,Organismal Injury and Abnormalities,Skeletal and Muscular Disorders	Osteoporosis	4,72E-03			BGN,CA1,CA2,CASR,FHL2,HMGCR,ITGB2	7
Cancer,Hematological Disease,Immunological Disease,Organismal Injury and Abnormalities	Refractory leukemia	4,72E-03			ADA,IDH2,LYZ,PML,PSIP1,PSME1,PTPRC	7
Cell-To-Cell Signaling and Interaction	Response of bacteria	4,75E-03		-0,193	C3,Hbb-b1,LUM,RAPGEF3,RETN	5
Cardiovascular Disease	Severe hypertension	4,75E-03			CA1,CA2,GBP2,ICAM1,TNC	5
Cell Death and Survival,Organismal Injury and Abnormalities,Renal and Urological Disease	Necrosis of renal tubule	4,75E-03		-0,447	ATP1A1,C3,C4A/C4B,ICAM1,SLC8A1	5
Lipid Metabolism,Molecular Transport,Small Molecule Biochemistry	Transport of long chain fatty acid	4,75E-03			CD36,CPT1B,CROT,FABP1,FABP7	5
Cellular Movement	Cell rolling of blood cells	4,75E-03		-0,977	ANXA1,CD36,CTTN,ICAM1,ITGB2	5
Cardiovascular Disease,Organismal Injury and Abnormalities	Infarction	4,79E-03			ANXA1,ATP1A1,BAK1,C3,C4A/C4B,CA1,CA2,CD36,ENTPD1,GCLC,GPX3,HLA-A,HMGCR,ITGB2,REN,SLC16A7	16
Gastrointestinal Disease,Hepatic System Disease,Organismal Injury and Abnormalities	Severe liver disease	4,88E-03			HMGCR,IFIT3,ISG15	3
Cell-To-Cell Signaling and Interaction,Hematological System Development and Function,Immune Cell Trafficking,Inflammatory Response	Adhesion of dendritic cells	4,88E-03			ICAM1,ITGB2,THY1	3
Cardiovascular Disease,Hematological Disease,Hereditary Disorder,Metabolic Disease,Organismal Injury and Abnormalities	Familial combined hyperlipidemia	4,88E-03			HLA-DQA1,HMGCR,LPL	3
Cell-To-Cell Signaling and Interaction,Molecular Transport,Small Molecule Biochemistry	Quantity of histamine	4,88E-03			C3,C4A/C4B,HDC	3
Gastrointestinal Disease,Immunological Disease,Organismal Injury and Abnormalities	Celiac disease	4,88E-03			HLA-DQA1,HLA-DQB1,HMGCR	3
Hematological Disease,Hereditary Disorder,Immunological Disease,Metabolic Disease,Organismal Injury and Abnormalities	Agammaglobulinemia	4,88E-03			ADA,C3,C4A/C4B	3
Cell-To-Cell Signaling and Interaction,Cellular Assembly and Organization,Hematological System Development and Function,Immune Cell Trafficking,Infectious Diseases,Inflammatory Response	Fusion of phagocytes	4,88E-03			CD36,ENTPD1,STAT1	3
Infectious Diseases,Organismal Injury and Abnormalities,Respiratory Disease	Infection of lung	4,88E-03			HMGCR,LYZ,STAT1	3
Cardiovascular Disease,Organismal Injury and Abnormalities	Perivascular fibrosis of heart	4,88E-03			BGN,LPL,TNC	3
Cell Morphology	Length of filopodia	4,88E-03			C3,CTTN,LCP1	3
Connective Tissue Disorders,Inflammatory Disease,Inflammatory Response,Organismal Injury and Abnormalities,Skeletal and Muscular Disorders	Polymyositis	4,88E-03			ANXA1,GBP2,HLA-DQA1	3
Carbohydrate Metabolism,Small Molecule Biochemistry	Catabolism of chondroitin sulfate	4,88E-03			ARSB,BGN,VCAN	3
Energy Production,Lipid Metabolism,Molecular Transport,Small Molecule Biochemistry	Quantity of malic acid	4,88E-03			ACACB,CPT1B,PCK1	3
