# Supplementary material for: Neuroretinal degeneration in a mouse model of systemic chronic immune activation observed by proteomics
Source: Front Immunol. 2024 Apr 11;15:1374617. doi: 10.3389/fimmu.2024.1374617 (PMC11043527; doi:10.3389/fimmu.2024.1374617)
Supplement: Supplementary Table 1 — (A) Retina, 1 week, Identified and differentially expressed proteins. (B). Retina, 8 weeks, Identified and differentially expressed proteins. (C). Retina, 28 weeks, Identified and differentially expressed proteins. [file DataSheet_1.zip › Supplementary Tables submission/Supplementary Tables 9-12, Diseases & Function, IPA/11. Kidney/Table S11A Kidney, Diseases & Function, 1 week.xlsx]

## Sheet: Sheet0
© 2000-2022 QIAGEN. All rights reserved.
Categories	Diseases or Functions Annotation	p-value	Predicted Activation State	Activation z-score	Molecules	# Molecules
Metabolic Disease,Organismal Injury and Abnormalities	Mitochondrial disorder	3,67E-22			ACAD9,ACOX1,ADAR,AGK,AIFM1,ATP5F1A,ATP5F1D,ATP5MK,ATP5PO,BCS1L,BOLA3,C1QBP,CLPB,COA5,COQ8A,COX4I1,COX6B1,CYC1,DLAT,DLD,ECHS1,EMC2,ETFA,ETFB,ETHE1,FARS2,FASTKD2,FDX2,FXN,GALNS,GARS1,GFM1,GFM2,HMGCS2,ISCA1,ISCA2,LONP1,LRPPRC,MICOS13,MIPEP,MPC1,MRPL3,MRPS2,MRPS22,MT-CO1,MT-CO2,MT-CYB,MT-ND2,MT-ND4,MT-ND5,MTHFD1L,NARS2,NDUFA10,NDUFA11,NDUFA12,NDUFA13,NDUFA2,NDUFA4,NDUFA6,NDUFA9,NDUFAF1,NDUFAF2,NDUFAF…	133
Hereditary Disorder,Neurological Disease,Organismal Injury and Abnormalities,Psychological Disorders,Skeletal and Muscular Disorders	Huntington Disease	2,30E-13			ACAT1,AFM,AGT,AIFM1,ALDH2,ALDH6A1,APOA4,APOD,APOE,AQP4,ARHGEF1,ARIH2,ARL3,ARPP19,ATP1B1,ATP2A2,ATP5F1A,ATP5F1B,ATP5F1C,ATP5F1D,ATP5MF,ATP5MG,ATP5MK,ATP5PB,ATP5PD,ATP5PF,ATP5PO,ATPAF1,ATRX,BASP1,BCL2L1,C4A/C4B,C7orf57,CA12,CA2,CALB1,CASP7,CASP8,CD74,CDH2,CIRBP,CLU,COX4I1,COX5A,COX6B1,COX7A2,COX7A2L,CP,CRYAB,CTSS,CYC1,CYCS,CYP51A1,DDX58,DHCR7,DNAJA1,DNAJB1,DPYD,DTX3L,EIF2AK2,EIF3E,ETFB,F11R,FABP7,F…	193
Neurological Disease,Organismal Injury and Abnormalities,Skeletal and Muscular Disorders	Encephalomyopathy	9,53E-13			ADAR,AIFM1,ATP5MK,ATP5PO,BCS1L,CLPB,COA5,DLAT,DLD,ECHS1,ETHE1,FARS2,FASTKD2,GFM1,GFM2,LRPPRC,MRPL3,MT-CO1,MT-CO2,MT-CYB,MT-ND2,MT-ND4,MT-ND5,NARS2,NDUFA10,NDUFA12,NDUFA13,NDUFA2,NDUFA4,NDUFA9,NDUFAF1,NDUFAF2,NDUFAF4,NDUFB8,NDUFC2,NDUFS1,NDUFS3,NDUFS4,NDUFS7,NDUFS8,NDUFV1,NDUFV2,NUBPL,PARL,PDHA1,PTCD3,RMND1,SCO1,SCO2,SDHA,SLC25A19,SQOR,SUCLA2,SUCLG1,TRMU,TSFM,UQCRQ	57
Neurological Disease	Dyskinesia	1,07E-12			ABCB1,ABCD1,ACAT1,AFM,AGT,AIFM1,ALDH2,ALDH6A1,APOA4,APOD,APOE,AQP4,ARHGEF1,ARIH2,ARL3,ARPP19,ATP1B1,ATP2A2,ATP5F1A,ATP5F1B,ATP5F1C,ATP5F1D,ATP5MF,ATP5MG,ATP5MK,ATP5PB,ATP5PD,ATP5PF,ATP5PO,ATPAF1,ATRX,BASP1,BCL2L1,C4A/C4B,C7orf57,CA12,CA2,CALB1,CASP7,CASP8,CD74,CDH2,CIRBP,CLU,COX4I1,COX5A,COX6B1,COX7A2,COX7A2L,CP,CRYAB,CTSS,CYC1,CYCS,CYP51A1,DDX58,DHCR7,DNAJA1,DNAJB1,DPYD,DTX3L,EIF2AK2,EIF3E,ETFB,…	199
Metabolic Disease,Neurological Disease,Organismal Injury and Abnormalities	Mitochondrial encephalopathy	2,02E-12			ADAR,AIFM1,ATP5MK,ATP5PO,BCS1L,CLPB,DLAT,DLD,ECHS1,ETHE1,FARS2,FASTKD2,GFM1,GFM2,LRPPRC,MRPL3,MT-CO1,MT-CO2,MT-CYB,MT-ND2,MT-ND4,MT-ND5,NARS2,NDUFA10,NDUFA12,NDUFA13,NDUFA2,NDUFA4,NDUFA9,NDUFAF2,NDUFAF4,NDUFB8,NDUFC2,NDUFS1,NDUFS3,NDUFS4,NDUFS7,NDUFS8,NDUFV1,NDUFV2,NUBPL,PARL,PDHA1,PTCD3,RMND1,SCO1,SCO2,SDHA,SLC25A19,SQOR,SUCLA2,SUCLG1,TIMM50,TRMU,TSFM,UQCRQ	56
Cell Signaling,Post-Translational Modification,Protein Synthesis	Assembly of Respiratory chain complex I	3,11E-12			ACAD9,BCS1L,NDUFA10,NDUFA11,NDUFA13,NDUFA2,NDUFA3,NDUFA5,NDUFA6,NDUFA8,NDUFA9,NDUFAF1,NDUFAF2,NDUFAF3,NDUFAF4,NDUFAF7,NDUFB10,NDUFB11,NDUFB4,NDUFB5,NDUFB6,NDUFB7,NDUFB8,NDUFB9,NDUFC2,NDUFS1,NDUFS4,NDUFS6,NDUFS7,NDUFS8,NUBPL,TIMM21,TMEM126B	33
Metabolic Disease,Neurological Disease,Organismal Injury and Abnormalities,Skeletal and Muscular Disorders	Mitochondrial encephalomyopathy	4,26E-12			ADAR,AIFM1,ATP5MK,ATP5PO,BCS1L,CLPB,DLAT,DLD,ECHS1,ETHE1,FARS2,FASTKD2,GFM1,GFM2,LRPPRC,MRPL3,MT-CO1,MT-CO2,MT-CYB,MT-ND2,MT-ND4,MT-ND5,NARS2,NDUFA10,NDUFA12,NDUFA13,NDUFA2,NDUFA4,NDUFA9,NDUFAF2,NDUFAF4,NDUFB8,NDUFC2,NDUFS1,NDUFS3,NDUFS4,NDUFS7,NDUFS8,NDUFV1,NDUFV2,NUBPL,PARL,PDHA1,PTCD3,RMND1,SCO1,SCO2,SDHA,SLC25A19,SQOR,SUCLA2,SUCLG1,TRMU,TSFM,UQCRQ	55
Hereditary Disorder,Metabolic Disease,Neurological Disease,Organismal Injury and Abnormalities,Skeletal and Muscular Disorders	Leigh syndrome	4,63E-12			ADAR,ATP5MK,ATP5PO,BCS1L,CLPB,DLAT,DLD,ECHS1,ETHE1,FARS2,FASTKD2,GFM1,GFM2,LRPPRC,MT-CO1,MT-CO2,MT-CYB,MT-ND2,MT-ND4,MT-ND5,NARS2,NDUFA10,NDUFA12,NDUFA13,NDUFA2,NDUFA4,NDUFA9,NDUFAF2,NDUFAF4,NDUFB8,NDUFC2,NDUFS1,NDUFS3,NDUFS4,NDUFS7,NDUFS8,NDUFV1,NDUFV2,NUBPL,PARL,PDHA1,PTCD3,SCO1,SCO2,SDHA,SLC25A19,SQOR,SUCLA2,SUCLG1,TRMU,TSFM,UQCRQ	52
Neurological Disease	Neurological signs	8,72E-12		-0,228	ABCB1,ABCD1,ACAT1,AFM,AGT,AIFM1,ALDH2,ALDH6A1,APOA1,APOA4,APOD,APOE,AQP4,ARAF,ARHGEF1,ARIH2,ARL3,ARPP19,ATP1B1,ATP2A2,ATP5F1A,ATP5F1B,ATP5F1C,ATP5F1D,ATP5MF,ATP5MG,ATP5MK,ATP5PB,ATP5PD,ATP5PF,ATP5PO,ATPAF1,ATRX,BASP1,BCL2L1,C4A/C4B,C7orf57,CA12,CA2,CALB1,CASP7,CASP8,CD74,CDH2,CIRBP,CLU,COMT,COQ8A,COX4I1,COX5A,COX6B1,COX7A2,COX7A2L,CP,CRYAB,CTSS,CYC1,CYCS,CYP51A1,DDX58,DHCR7,DNAJA1,DNAJB1,DPYD,DTX…	219
Metabolic Disease,Neurological Disease,Organismal Injury and Abnormalities,Skeletal and Muscular Disorders	Mitochondrial cytopathy	9,43E-12			ADAR,AIFM1,ATP5MK,ATP5PO,BCS1L,CLPB,COA5,DLAT,DLD,ECHS1,ETHE1,FARS2,FASTKD2,FDX2,GFM1,GFM2,LRPPRC,MRPL3,MT-CO1,MT-CO2,MT-CYB,MT-ND2,MT-ND4,MT-ND5,NARS2,NDUFA10,NDUFA12,NDUFA13,NDUFA2,NDUFA4,NDUFA9,NDUFAF2,NDUFAF4,NDUFB8,NDUFC2,NDUFS1,NDUFS2,NDUFS3,NDUFS4,NDUFS7,NDUFS8,NDUFV1,NDUFV2,NUBPL,PARL,PDHA1,PNPLA8,PTCD3,QRSL1,RMND1,SCO1,SCO2,SDHA,SLC25A19,SLC25A42,SQOR,SUCLA2,SUCLG1,TRMU,TSFM,UQCRQ,YARS2	62
Metabolic Disease,Organismal Injury and Abnormalities	Mitochondrial DNA-related disorder	1,88E-11			ADAR,ATP5MK,ATP5PO,BCS1L,CLPB,DLAT,DLD,ECHS1,ETHE1,FARS2,FASTKD2,GFM1,GFM2,LRPPRC,MT-CO1,MT-CO2,MT-CYB,MT-ND2,MT-ND4,MT-ND5,NARS2,NDUFA10,NDUFA12,NDUFA13,NDUFA2,NDUFA4,NDUFA9,NDUFAF2,NDUFAF4,NDUFB8,NDUFC2,NDUFS1,NDUFS2,NDUFS3,NDUFS4,NDUFS7,NDUFS8,NDUFV1,NDUFV2,NUBPL,PARL,PDHA1,PTCD3,SCO1,SCO2,SDHA,SLC25A19,SQOR,SUCLA2,SUCLG1,TRMU,TSFM,UQCRQ	53
Metabolic Disease,Neurological Disease,Organismal Injury and Abnormalities,Skeletal and Muscular Disorders	Mitochondrial myopathy	1,89E-11			ADAR,AIFM1,ATP5MK,ATP5PO,BCS1L,CLPB,COA5,DLAT,DLD,ECHS1,ETHE1,FARS2,FASTKD2,FDX2,GFM1,GFM2,LRPPRC,MRPL3,MT-CO1,MT-CO2,MT-CYB,MT-ND2,MT-ND4,MT-ND5,NARS2,NDUFA10,NDUFA12,NDUFA13,NDUFA2,NDUFA4,NDUFA9,NDUFAF2,NDUFAF4,NDUFB8,NDUFC2,NDUFS1,NDUFS3,NDUFS4,NDUFS7,NDUFS8,NDUFV1,NDUFV2,NUBPL,PARL,PDHA1,PNPLA8,PTCD3,QRSL1,RMND1,SCO1,SCO2,SDHA,SLC25A19,SLC25A42,SQOR,SUCLA2,SUCLG1,TRMU,TSFM,UQCRQ,YARS2	61
Neurological Disease,Skeletal and Muscular Disorders	Neuromuscular disease	2,26E-11		1,463	ABCB1,ACAT1,AFG3L2,AFM,AGRN,AGT,AIFM1,AIMP2,ALB,ALCAM,ALDH2,ALDH6A1,ANXA1,APOA4,APOD,APOE,AQP4,ARHGDIB,ARHGEF1,ARIH2,ARL3,ARPP19,ATP1B1,ATP2A2,ATP5F1A,ATP5F1B,ATP5F1C,ATP5F1D,ATP5MF,ATP5MG,ATP5MK,ATP5PB,ATP5PD,ATP5PF,ATP5PO,ATPAF1,ATRX,BASP1,BCL2L1,BSG,C4A/C4B,C7orf57,CA12,CA2,CA3,CALB1,CALR,CAPZB,CASP7,CASP8,CD74,CDH2,CFB,CHP1,CIRBP,CLU,CNP,COMT,COPE,COQ7,COX4I1,COX5A,COX6B1,COX7A2,COX7A2L,CP,CR…	266
Developmental Disorder,Hereditary Disorder,Metabolic Disease,Organismal Injury and Abnormalities	Mitochondrial respiratory chain deficiency	2,48E-11			ACAD9,ATP5F1A,ATP5F1D,BCS1L,COX4I1,COX6B1,CYC1,ETFA,ETFB,FASTKD2,LRPPRC,MT-CO1,MT-CO2,MT-CYB,MT-ND2,MT-ND4,MT-ND5,NDUFA10,NDUFA11,NDUFA12,NDUFA13,NDUFA2,NDUFA6,NDUFA9,NDUFAF1,NDUFAF2,NDUFAF3,NDUFAF4,NDUFB10,NDUFB11,NDUFB8,NDUFB9,NDUFS1,NDUFS2,NDUFS3,NDUFS4,NDUFS6,NDUFS7,NDUFS8,NDUFV1,NDUFV2,NUBPL,SCO1,SCO2,SDHA,SDHB,SDHC,TMEM126B,TRMU,UQCC2,UQCRB,UQCRC2,UQCRFS1,UQCRQ	54
Neurological Disease,Organismal Injury and Abnormalities	Leukoencephalopathy	6,11E-11		0,225	ABCD1,ADAR,AIFM1,AIMP1,AIMP2,ALB,ALDH7A1,APOE,ASPA,ATP5MK,ATP5PO,BCS1L,CLPB,CNP,CYP27A1,DHODH,DLAT,DLD,ECHS1,EIF2AK2,ETHE1,FARS2,FASTKD2,GALC,GFM1,GFM2,HSPD1,LMNB1,LRPPRC,MAPT,MT-CO1,MT-CO2,MT-CYB,MT-ND2,MT-ND4,MT-ND5,NADK2,NARS2,NDUFA10,NDUFA12,NDUFA13,NDUFA2,NDUFA4,NDUFA9,NDUFAF2,NDUFAF4,NDUFB8,NDUFC2,NDUFS1,NDUFS3,NDUFS4,NDUFS7,NDUFS8,NDUFV1,NDUFV2,NUBPL,PARL,PDHA1,PHYH,PSAP,PTCD3,RARS1,RNASET…	77
Cancer,Organismal Injury and Abnormalities,Renal and Urological Disease	Chromophobe renal cell carcinoma	1,44E-10			APOD,ASNS,ATP5MF,ATP5MG,ATP5PB,ATP5PD,COX7A2,GGT5,GPX3,GSTM2,MT-CO1,MT-CO2,MT-CYB,MT-ND4,MT-ND5,MYL9,NDUFA10,NDUFA11,NDUFA12,NDUFA13,NDUFA2,NDUFA3,NDUFA7,NDUFA9,NDUFB10,NDUFB4,NDUFB5,NDUFB7,NDUFB8,NDUFB9,NDUFC2,NDUFS1,NDUFS2,NDUFS3,NDUFS4,NDUFS6,NDUFS7,NDUFV1,NDUFV2,NDUFV3,PDHB,SDHA,SDHB,SDHC,SERPING1,SLC8A1	46
Neurological Disease,Organismal Injury and Abnormalities,Psychological Disorders	Disorder of basal ganglia	2,25E-10		0,243	AADAT,ABCB1,ABCD1,ACAT1,ADAR,AFM,AGT,AIFM1,AIMP2,ALB,ALDH2,ALDH6A1,APOA4,APOD,APOE,AQP4,ARHGDIB,ARHGEF1,ARIH2,ARL3,ARPP19,ATP1B1,ATP2A2,ATP5F1A,ATP5F1B,ATP5F1C,ATP5F1D,ATP5MF,ATP5MG,ATP5MK,ATP5PB,ATP5PD,ATP5PF,ATP5PO,ATPAF1,ATRX,BASP1,BCL2L1,C4A/C4B,C7orf57,CA12,CA2,CALB1,CAPZB,CASP7,CASP8,CD74,CDH2,CIRBP,CLU,CNP,COMT,COPE,COQ7,COX4I1,COX5A,COX6B1,COX7A2,COX7A2L,CP,CRYAB,CTSB,CTSS,CYC1,CYCS,CYP51…	240
Protein Synthesis	Termination of translation of protein	4,38E-10			APEH,CHCHD1,DAP3,ETF1,GFM2,MRPL1,MRPL11,MRPL12,MRPL15,MRPL19,MRPL21,MRPL28,MRPL3,MRPL30,MRPL32,MRPL34,MRPL37,MRPL38,MRPL39,MRPL4,MRPL40,MRPL41,MRPL45,MRPL46,MRPL47,MRPL48,MRPL49,MRPL50,MRPL53,MRPL55,MRPL58,MRPL9,MRPS15,MRPS18A,MRPS18B,MRPS18C,MRPS2,MRPS22,MRPS23,MRPS25,MRPS26,MRPS27,MRPS30,MRPS31,MRPS35,MRPS36,MRPS6,MRPS9,PTCD3,UPF1	50
Inflammatory Response,Organismal Injury and Abnormalities	Inflammation of organ	1,12E-09		-1,325	ABAT,ABCB1,ABCC2,ABHD6,ACO2,ACOT1,ACOX1,ADA,AGO2,AGT,ALB,ALCAM,ALDH2,ALDH5A1,AMBP,AMY2A,ANXA1,ANXA4,ANXA7,APOA1,APOA4,APOB,APOE,APOH,APRT,ARHGDIB,ARIH2,ASNS,ATP1A1,ATP1B1,ATRX,BAK1,BCL2L1,BSG,C4A/C4B,CA1,CA12,CA2,CA3,CA4,CA5A,CA5B,CALR,CAMP,CAPZB,CASP7,CASP8,CBS/CBSL,CD151,CD200,CD5L,CD74,CD81,CES1,CFB,CFH,CFI,CFL1,CHD4,Chil3/Chil4,CKM,CLU,CNN3,CORO1A,CPNE1,CTSB,CTSD,CTSS,CTSV,CYB5B,CYP2E1,CYP51A…	273
Inflammatory Response	Inflammation of absolute anatomical region	1,56E-09		-1,707	ABAT,ABCB1,ABCC2,ABHD6,ACO2,ACOT1,ACOX1,ADA,AGO2,AGT,ALB,ALCAM,ALDH2,ALDH5A1,AMBP,AMY2A,ANXA1,ANXA4,ANXA7,APOA1,APOA4,APOB,APOE,APOH,APRT,ARHGDIB,ARIH2,ASNS,ATP1B1,ATRX,BAK1,BCL2L1,BSG,C4A/C4B,CA1,CA12,CA2,CA3,CA4,CA5A,CA5B,CALR,CAMP,CASP7,CASP8,CBS/CBSL,CD151,CD200,CD74,CD81,CFB,CFH,CHD4,Chil3/Chil4,CKM,CLU,CORO1A,CTSB,CTSD,CTSS,CTSV,CYB5B,CYP2E1,CYP51A1,DDX5,DDX58,DGAT1,DHCR7,DHODH,DPEP1,ECHDC3…	236
Neurological Disease	Movement Disorders	2,20E-09		-1,481	ABCB1,ABCB7,ABCD1,ABHD6,ACAT1,ADD3,AFG3L2,AFM,AGA,AGRN,AGT,AIFM1,AIMP2,ALB,ALDH2,ALDH5A1,ALDH6A1,AMY2A,ANK3,APOA4,APOD,APOE,AQP4,ARAF,ARF4,ARHGDIB,ARHGEF1,ARIH2,ARL3,ARPP19,ASAH1,ASPA,ATP1B1,ATP2A2,ATP5F1A,ATP5F1B,ATP5F1C,ATP5F1D,ATP5MF,ATP5MG,ATP5MK,ATP5PB,ATP5PD,ATP5PF,ATP5PO,ATPAF1,ATRX,BASP1,BCL2L1,C4A/C4B,C7orf57,CA1,CA12,CA2,CA3,CA4,CA5A,CA5B,CADM4,CALB1,CAPZB,CASP7,CASP8,CD74,CDH2,CHP1,CIR…	303
Neurological Disease	Motor dysfunction or movement disorder	4,95E-09		-1,234	ABCB1,ABCB7,ABCD1,ABHD6,ACAT1,ADD3,AFG3L2,AFM,AGA,AGRN,AGT,AIFM1,AIMP2,ALB,ALDH2,ALDH5A1,ALDH6A1,AMY2A,ANK3,APOA4,APOD,APOE,AQP4,ARAF,ARF4,ARHGDIB,ARHGEF1,ARIH2,ARL3,ARPP19,ASAH1,ASPA,ATP1B1,ATP2A2,ATP5F1A,ATP5F1B,ATP5F1C,ATP5F1D,ATP5MF,ATP5MG,ATP5MK,ATP5PB,ATP5PD,ATP5PF,ATP5PO,ATPAF1,ATRX,BASP1,BCL2L1,C4A/C4B,C7orf57,CA1,CA12,CA2,CA3,CA4,CA5A,CA5B,CADM4,CALB1,CAPZB,CASP7,CASP8,CD74,CDH2,CHP1,CIR…	304
Endocrine System Disorders,Gastrointestinal Disease,Metabolic Disease,Organismal Injury and Abnormalities	Diabetes mellitus	1,48E-08		0,293	AACS,ACAA1,ACAA2,ACACA,Acnat1/Acnat2,ACOT1,AGT,Akr1c12/Akr1c13,AKR1E2,ALB,ALDH1A1,ALDH2,AMBP,AMY2A,ANKRD44,ANXA1,APOA1,APOB,APOD,APOE,APOO,APPL1,ATP1A1,ATP1B1,ATP2A2,AZGP1,BCL2L1,BDH1,BHMT,C2,C4A/C4B,C8B,CA1,CA12,CA2,CA3,CA4,CA5A,CA5B,CALB1,CALR,CAPZA1,CASP8,CAVIN2,CBS/CBSL,CD200,CD74,CDH2,CFB,CFH,CHP1,CLCNKA,CLEC3B,CLU,COL14A1,COL18A1,CP,Cryzl2,CTNNBL1,CTSB,CTSD,CTSH,CTSS,CTSV,CWH43,CYP2E1,Cyp4a…	230
Hereditary Disorder,Organismal Injury and Abnormalities,Psychological Disorders	Familial psychiatric disease	1,88E-08			ABCD1,ACAT1,ACO2,ADAR,ADD3,AFM,AGT,AIFM1,AIMP1,ALB,ALDH2,ALDH6A1,ANK3,APOA4,APOD,APOE,AQP4,ARHGEF1,ARIH2,ARL3,ARPP19,ASPA,ATP1B1,ATP2A2,ATP5F1A,ATP5F1B,ATP5F1C,ATP5F1D,ATP5MF,ATP5MG,ATP5MK,ATP5PB,ATP5PD,ATP5PF,ATP5PO,ATPAF1,ATRX,BASP1,BCL2L1,C4A/C4B,C7orf57,CA1,CA12,CA2,CA3,CA4,CA5A,CA5B,CALB1,CASP7,CASP8,CD74,CDH2,CIRBP,CLU,COMT,COX4I1,COX5A,COX6B1,COX7A2,COX7A2L,CP,CRYAB,CTSB,CTSD,CTSS,CYC1,CYC…	249
Developmental Disorder,Hereditary Disorder,Metabolic Disease,Organismal Injury and Abnormalities	Mitochondrial complex I deficiency	3,09E-08			ACAD9,MT-ND2,MT-ND4,MT-ND5,NDUFA10,NDUFA11,NDUFA12,NDUFA13,NDUFA2,NDUFA6,NDUFA9,NDUFAF1,NDUFAF2,NDUFAF3,NDUFAF4,NDUFB10,NDUFB11,NDUFB8,NDUFB9,NDUFS1,NDUFS2,NDUFS3,NDUFS4,NDUFS6,NDUFS7,NDUFS8,NDUFV1,NDUFV2,NUBPL,TMEM126B	30
Developmental Disorder,Hereditary Disorder,Metabolic Disease,Organismal Injury and Abnormalities	Inborn error of amino acid metabolism	9,62E-08		1,000	ABAT,ACAT1,ACSF3,ALDH5A1,ALDH6A1,AMN,ASL,ASPA,ASS1,AUH,BCAT2,BCKDHA,BCKDHB,CA5A,CBS/CBSL,DBT,DLD,DNAJC12,ETFA,ETFB,GAMT,GATM,GCDH,GCSH,GLRX5,HMGCL,HPD,HSD17B10,IVD,KYNU,LOC102724788/PRODH,MCCC1,MCCC2,MCEE,MMAA,MMAB,MMUT,Mocs1,OGDH,PAH,PCBD1,PCBD2,PCCA,PCCB,PEX16,PRODH2,QDPR,SARDH,SLC25A13,SLC25A15,SLC6A8,SLC7A7,SPR,SUCLA2,SUCLG1,SUCLG2,SUOX,TIMM50	58
Protein Synthesis	Elongation of protein	1,00E-07			CHCHD1,DAP3,GFM1,MRPL1,MRPL11,MRPL12,MRPL15,MRPL19,MRPL21,MRPL28,MRPL3,MRPL30,MRPL32,MRPL34,MRPL37,MRPL38,MRPL39,MRPL4,MRPL40,MRPL41,MRPL45,MRPL46,MRPL47,MRPL48,MRPL49,MRPL50,MRPL53,MRPL55,MRPL58,MRPL9,MRPS15,MRPS18A,MRPS18B,MRPS18C,MRPS2,MRPS22,MRPS23,MRPS25,MRPS26,MRPS27,MRPS30,MRPS31,MRPS35,MRPS36,MRPS6,MRPS9,PTCD3,TUFM	48
Connective Tissue Disorders,Immunological Disease,Inflammatory Disease,Organismal Injury and Abnormalities,Skeletal and Muscular Disorders	Lupus erythematosus	1,04E-07		0,478	ABCB1,ACAT1,ACSL4,ACSL5,ADAR,ALDH2,ALDH5A1,ANXA1,APOE,APOH,ASNS,ATRX,BAK1,BCL2L1,BSG,C2,C4A/C4B,CAMP,CASP8,CFB,CFH,CLU,CPQ,CYP2E1,CYP2S1,DDX58,DHX58,DNASE2,DTX3L,ECHDC3,EIF2AK2,FABP5,GBP2,HERC6,HLA-A,HLA-DQB1,HPRT1,HSPE1,ICAM1,IFI16,IFI35,IFIH1,IFIT3,IGF1R,IMPDH2,IRF3,ISG15,LCN2,LTF,MBL2,MME,MT-CO1,MT-CO2,MT-CYB,MT-ND2,MTA2,NXF1,OAS1,OPA1,PARP12,PARP9,PGAP1,PLSCR1,PPIF,PPP1R8,PTPN1,PTPN6,PTPRC,PX…	92
Cell Death and Survival	Cell death of macrophages	1,50E-07		1,813	ACAT1,APOE,BCL2L1,CASP7,CASP8,CD5L,COQ7,CTSB,EIF2AK2,ENTPD1,GSDMD,INPP5D,IRF3,ISG15,LCN2,LGALS3,LYZ,MAPK14,NAMPT,NEK7,OGT,PCTP,PLA2G4A,PLEKHO2,PON1,PRKCE,PTPN6,PYCARD,RAN,RIPK1,SERPINA3,SERPINF1,SOD2,STAT1,STAT3,STK4,TLR3,TRIM21,ZBP1	39
Metabolic Disease,Organismal Injury and Abnormalities	Glucose metabolism disorder	1,57E-07		0,553	AACS,ACAA1,ACAA2,ACACA,Acnat1/Acnat2,ACOT1,ACSS1,AGT,Akr1c12/Akr1c13,AKR1E2,ALB,ALDH1A1,ALDH2,AMBP,AMY2A,ANKRD44,ANXA1,APOA1,APOB,APOD,APOE,APOO,APPL1,ATP1A1,ATP1B1,ATP2A2,AZGP1,BCL2L1,BDH1,BHMT,BPGM,C2,C4A/C4B,C8B,CA1,CA12,CA2,CA3,CA4,CA5A,CA5B,CALB1,CALR,CAPZA1,CASP8,CAVIN2,CBS/CBSL,CD200,CD5L,CD74,CDH2,CFB,CFH,CHP1,CISD1,CLCNKA,CLEC3B,CLPP,CLU,COL14A1,COL18A1,CP,Cryzl2,CTNNBL1,CTSB,CTSD,CTSH,C…	281
Developmental Disorder,Hereditary Disorder,Metabolic Disease,Organismal Injury and Abnormalities	Nuclear type 1 mitochondrial complex I deficiency	1,58E-07			MT-ND2,MT-ND4,NDUFA10,NDUFA11,NDUFA2,NDUFAF1,NDUFAF2,NDUFAF3,NDUFAF4,NDUFB9,NDUFS1,NDUFS2,NDUFS3,NDUFS4,NDUFS6,NDUFS7,NDUFS8,NDUFV1,NDUFV2,NUBPL,TMEM126B	21
Gastrointestinal Disease,Inflammatory Disease,Inflammatory Response,Organismal Injury and Abnormalities	Chronic colitis	1,95E-07			ABCB1,ARHGDIB,CD74,HLA-DQA1,HLA-DQB1,IFI16,Iigp1,LCN2,LYZ,PSMB8,PTPRC,SERPINA3,STAT3,TAP1,Tgtp1/Tgtp2,ZBP1	16
Endocrine System Disorders,Gastrointestinal Disease,Immunological Disease,Metabolic Disease,Organismal Injury and Abnormalities	Insulin-dependent diabetes mellitus	4,30E-07		1,004	AGT,ALB,ALDH2,ANXA1,CA1,CA2,CBS/CBSL,CD74,CFB,CFH,CTSB,CTSH,CTSS,CTSV,DDX39B,DHCR7,ECM1,ENAH,FABP7,GBP2,GBP4,HAAO,HBA1/HBA2,HCLS1,HERC6,HLA-A,HLA-DQA1,HLA-DQB1,HSD11B1,ICAM1,IFI16,IFIH1,IFIT1B,IFIT2,IFIT3,IGF1R,IGHM,Iigp1,IMPDH2,Irgm1,ITGB2,ITIH4,ITPR3,KMO,LCP1,Ly6a (includes others),LYZ,MOGS,MRPL53,NMT2,OAS1,Oasl2,PARP14,PPP3R1,PSMB8,PTPRC,RDH10,RETN,S100A6,SAMD9L,SCD,SERPING1,SLC3A2,SLC5A2,STAT…	76
Connective Tissue Disorders,Immunological Disease,Inflammatory Disease,Organismal Injury and Abnormalities,Skeletal and Muscular Disorders	Systemic lupus erythematosus	4,40E-07		0,128	ABCB1,ACAT1,ACSL4,ACSL5,ADAR,ALDH2,ALDH5A1,ANXA1,APOE,ATRX,BAK1,BCL2L1,BSG,C2,C4A/C4B,CAMP,CASP8,CFB,CFH,CLU,CPQ,CYP2E1,CYP2S1,DDX58,DHX58,DNASE2,DTX3L,ECHDC3,EIF2AK2,FABP5,GBP2,HERC6,HLA-DQB1,HPRT1,ICAM1,IFI16,IFI35,IFIH1,IFIT3,IGF1R,IMPDH2,IRF3,ISG15,LCN2,LTF,MBL2,MME,MT-CO1,MT-CO2,MT-CYB,MT-ND2,MTA2,NXF1,OAS1,OPA1,PARP12,PARP9,PGAP1,PLSCR1,PPIF,PPP1R8,PTPN1,PTPN6,PTPRC,PXK,PYCARD,RDH10,RNPS1,S…	87
Inflammatory Response	Inflammation of body cavity	5,14E-07		-1,923	ABAT,ABCB1,ABCC2,ABHD6,ACO2,ACOT1,ACOX1,ADA,AGT,ALB,ALDH2,ALDH5A1,AMBP,AMY2A,ANXA1,ANXA4,ANXA7,APOA1,APOA4,APOB,APOE,APOH,APRT,ARHGDIB,ARIH2,ASNS,ATP1B1,ATRX,BAK1,BCL2L1,BSG,C4A/C4B,CALR,CAMP,CASP7,CASP8,CBS/CBSL,CD151,CD200,CD74,CD81,CFB,CFH,CHD4,Chil3/Chil4,CKM,CLU,CORO1A,CTSB,CTSD,CTSS,CTSV,CYB5B,CYP2E1,CYP51A1,DDX5,DDX58,DHODH,DPEP1,ECHDC3,ECM1,EIF4A3,ENTPD1,ENTPD5,FABP1,FASN,FCGRT,FN1,G3BP1,…	192
Cellular Assembly and Organization	Formation of mitochondrial cristae	9,17E-07			AFG3L2,APOO,ATP5F1A,ATP5F1B,ATP5F1C,ATP5F1D,ATP5MF,ATP5MG,ATP5PB,ATP5PD,ATP5PF,ATP5PO,CHCHD3,CHCHD6,DNAJC11,IMMT,LETM1,MICOS13,SAMM50	19
Cell Death and Survival	Cell death of myeloid cells	1,58E-06	Increased	2,221	ABCB1,ACAT1,AIP,ANXA1,APOE,ASAH1,BAK1,BCL2L1,CAMP,CASP7,CASP8,CD5L,COQ7,CTSB,DNASE2,EIF2AK2,ENTPD1,G6PC1,GSDMD,HDAC1,IKBKB,INPP5D,IRF3,ISG15,ITGB2,LCN2,LGALS3,LTF,LYZ,MAPK14,NAMPT,NEK7,NQO1,OGT,PALLD,PCTP,PLA2G4A,PLEKHO2,PON1,PRKCD,PRKCE,PTPN6,PYCARD,RAN,RIPK1,SERPINA1,SERPINA3,SERPINF1,SIRPA,SOD2,STAT1,STAT3,STK4,TLR3,TRIM21,ZBP1	56
Free Radical Scavenging	Metabolism of reactive oxygen species	1,60E-06		1,426	ABCB1,ABCB10,ABCD1,ACOX1,AFG3L2,AGT,AIFM1,ALB,ALDH2,ANXA1,APOA1,APOA4,APOE,ARG2,ARHGDIB,ARHGEF1,BAK1,BCL2L1,CALB1,CAMP,CASP8,CBS/CBSL,CCS,CFB,CFH,CISD3,CLIC1,CLU,COL18A1,CRYAB,CYB5R1,CYCS,CYGB,CYP2A6 (includes others),CYP2E1,DHODH,DOCK5,ENTPD1,FBP1,FN1,FTH1,FTL,G6PD,GPX1,GPX3,GRN,HBA1/HBA2,Hbb-b1,HP,HSD17B10,HSP90AB1,HSPA9,HSPB1,HSPD1,ICAM1,IKBKB,IMMT,IQGAP1,ITGB1,ITGB2,ITIH4,ITM2B,ITPR2,KNG1,LCL…	152
Cell Death and Survival	Cell death of phagocytes	2,57E-06	Increased	2,842	ACAT1,ANXA1,APOE,BAK1,BCL2L1,CAMP,CASP7,CASP8,CD5L,COQ7,CTSB,EIF2AK2,ENTPD1,G6PC1,GSDMD,HSP90AB1,IKBKB,INPP5D,IRF3,ISG15,ITGB2,LCN2,LGALS3,LTF,LYZ,MAPK14,NAMPT,NEK7,OGT,PCTP,PLA2G4A,PLEKHO2,PON1,PRKCD,PRKCE,PTPN6,PYCARD,RAN,RIPK1,SERPINA1,SERPINA3,SERPINF1,SOD2,STAT1,STAT3,STK4,TLR3,TRIM21,ZBP1	49
Nucleic Acid Metabolism,Small Molecule Biochemistry	Synthesis of purine nucleotide	2,57E-06	Decreased	-2,028	ABCB1,ACAT1,ACOT7,ADSS2,AGT,AK3,AK4,ALDH2,APOA1,ATP5F1A,ATP5F1B,ATP5F1C,ATP5F1D,ATP5MF,ATP5MG,ATP5MK,ATP5PB,ATP5PD,ATP5PF,ATP5PO,BCL2L1,CHCHD6,CKM,CYC1,CYCS,ENTPD1,FASN,FBP1,G6PD,GFUS,GMDS,HAAO,HPRT1,HSPD1,IDH2,IMPDH2,KYNU,LETM1,LONP1,MAP2K1,MAPT,MCU,ME1,MSRA,MT-CO2,MTHFD1,NAMPT,NDUFAF1,NDUFC2,NDUFS6,Nmnat3,NPR1,NUCB2,OAS1,Oasl2,OPA1,PANK1,PDHA1,PGD,PKM,PML,PNP,PPA1,PPIF,PRKCD,PRPS2,SGPL1,SLC25A1…	74
Immunological Disease	Abnormal morphology of immune system	2,64E-06			ABCB1,ABCD1,APOE,BAK1,CASP8,CD200,CD5L,CD74,CD81,CP,CTBS,CTSD,DDX58,ENTPD5,FTL,GBA,HDC,HEXB,HLA-A,HLA-DQA1,HLA-DQB1,HSPA12A,ICAM1,IGHG1,IGHM,IGKC,IMPDH2,INPP5D,ITGB2,LCP1,LGALS3,LSP1,Ly6a (includes others),MAVS,Mt1,Mug1/Mug2,NPC2,PARL,PIGR,PML,PSAP,PSMB10,PTPRC,RABGEF1,RRAS,SEMA4D,SGPL1,SPP1,STK4,TAP1,VAV1	51
Lipid Metabolism,Small Molecule Biochemistry	Fatty acid metabolism	3,11E-06		1,597	AACS,ABAT,ABCB1,ABCC2,ABCD1,ACAA1,ACAA2,ACACA,ACAD9,ACADS,ACADSB,ACAT1,ACLY,Acnat1/Acnat2,ACOT1,Acot1,ACOT13,ACOT4,ACOT7,ACOX1,ACSF2,ACSF3,ACSL4,ACSL5,ACSM1,ACSS1,ACSS2,ADA,AGT,AKR1C1/AKR1C2,ALB,ALDH5A1,ANXA1,ANXA6,APOA1,APOA4,APOB,APOE,APOH,ASAH1,ATP5PF,CALB1,CAMP,CBR4,CD74,CES1,CLU,CROT,CS,CTSS,CYP27A1,CYP2E1,Cyp2j5,CYP2S1,CYP4A11,Cyp4a14,DECR2,DGAT1,DLAT,DLD,DPEP1,ECHDC3,ECHS1,EHHADH,EIF6,ELOV…	167
Humoral Immune Response,Inflammatory Response	Complement activation	3,23E-06		1,664	APOE,AQP4,C2,C4A/C4B,C8B,CD5L,CFB,CFH,CFI,CLU,F12,HSP90AB1,IGHG1,Ighg2a,Ighg2b,IGKC,KLKB1,KNG1,MBL2,PHB,TXN	21
Cell Death and Survival	Cell death of antigen presenting cells	3,75E-06	Increased	2,412	ACAT1,APOE,BAK1,BCL2L1,CASP7,CASP8,CD5L,COQ7,CTSB,EIF2AK2,ENTPD1,GSDMD,HSP90AB1,IKBKB,INPP5D,IRF3,ISG15,LCN2,LGALS3,LYZ,MAPK14,NAMPT,NEK7,OGT,PCTP,PLA2G4A,PLEKHO2,PON1,PRKCE,PTPN6,PYCARD,RAN,RIPK1,SERPINA3,SERPINF1,SOD2,STAT1,STAT3,STK4,TLR3,TRIM21,ZBP1	42
Hereditary Disorder,Organismal Injury and Abnormalities,Skeletal and Muscular Disorders	Hereditary myopathy	3,83E-06		1,069	AARS1,ACLY,ACOX1,ADAR,AGK,AIFM1,AMY2A,APOA1,ASAH1,ATP1A1,ATP5MK,ATP5PO,BCL2L1,BCS1L,C4A/C4B,CA1,CA2,CA4,CALR,CAP1,CAPN1,CDH2,CES1,CFL1,CLPB,CNN3,COA5,COL14A1,COMT,CPQ,CRYAB,CTSS,CYCS,DAB2,DDX5,DLAT,DLD,DYSF,ECHS1,EMC2,EMILIN1,ENTPD1,ETHE1,FARS2,FASTKD2,FGD4,FLNC,FN1,FXN,GARS1,GFM1,GFM2,GFPT1,HLA-A,HLA-DQA1,HLA-DQB1,HMGCS2,HNRNPDL,HSPB1,HSPD1,IFI30,ISCU,ITGB1,KARS1,LAMP2,LMNA,LMOD1,LONP1,LPL,LRPPR…	177
Amino Acid Metabolism,Small Molecule Biochemistry	Catabolism of branched chain amino acids	5,22E-06			ACAD8,ACADSB,ACAT1,ALDH6A1,AUH,BCAT2,BCKDHA,BCKDHB,BCKDK,DBT,DLD,HIBCH,HMGCL,HSD17B10,IVD,MCCC1,MCCC2	17
Inflammatory Response	Immune response of brain	5,47E-06		0,151	ABHD6,AGO2,ALCAM,BCL2L1,BSG,C4A/C4B,CALR,CD200,CD74,CORO1A,CTSB,CYP51A1,DGAT1,DHCR7,DHODH,ECM1,EHD1,F12,FDPS,GRN,GSDMD,HDC,HLA-A,HLA-DQA1,HLA-DQB1,HPX,IDI1,IFI30,IFI35,IFIT2,IGF1R,IGHM,IKBKB,IRF3,IRF9,Irgm1,ISG15,ITGB1,ITM2B,KLKB1,KNG1,LAMA5,LGALS3,LSR,MAPK14,MAPT,MAVS,MME,Mt1,MVD,NSDHL,PECAM1,PHB2,PLA2G4A,PPT1,PRKAA1,PSMB8,PTPRC,PYCARD,RRAS,SEMA4D,SERPINB1,SGPL1,SPARC,SPP1,SQLE,STAT1,STAT2,STAT3…	75
Dermatological Diseases and Conditions,Organismal Injury and Abnormalities	Psoriasis	6,41E-06			ADAR,ANXA1,APOD,APOE,ARHGDIB,ARPC1A,ARPC1B,ATP1B1,ATP2A2,BCL2L1,C1QBP,C4A/C4B,CALR,CAMP,CBX3,CFL1,CLEC3B,COL14A1,CTSB,CTSS,CTSV,CYCS,CYP2E1,DDX39A,DDX58,EIF2S1,EIF4A3,EIF5A,EIF6,ETF1,FABP5,FABP7,FASN,FEN1,FN1,FSCN1,GARS1,GBA,GBP2,GM2A,GOT1,GOT2,HDC,HERC6,HSD3B1,HSPE1,HSPH1,ICAM1,IDH3A,IFI16,IFI30,IFI35,IFIT3,ISG15,ITGB2,KYNU,LAD1,LAMA5,LCN2,LGALS3,LGALS3BP,LTF,MANF,ME1,MMUT,MTX1,NAMPT,NIPSNAP2,NM…	116
Immunological Disease	Primary immunodeficiency disorder	6,89E-06			ACOT1,ADA,ADAR,ARHGEF1,C4A/C4B,CASP8,CD74,CD81,CORO1A,CSNK2B,CYP51A1,FERMT3,G6PD,GRHPR,HLA-DQA1,IKBKB,ITGB2,MSN,OAS1,PNP,PRKCD,PSMB2,PTPRC,RIPK1,STAT2,STAT3,TAP1,TAP2,TAPBP,TFRC,TLR3,TRNT1	32
Inflammatory Response,Neurological Disease	Inflammation of central nervous system	9,95E-06		0,064	ABHD6,AGO2,ALCAM,ANXA1,BCL2L1,BSG,C4A/C4B,CALR,CD200,CD74,CORO1A,CTSB,CYP51A1,DGAT1,DHCR7,DHODH,ECM1,EHD1,F12,FDPS,FN1,GPX4,GRN,GSDMD,HDC,HEXB,HLA-A,HLA-DQA1,HLA-DQB1,HPX,IDI1,IFI30,IFI35,IFIT2,IGF1R,IGHM,IKBKB,IRF3,IRF9,Irgm1,ISG15,ITGB1,ITM2B,KLKB1,LAMA5,LGALS3,LRPAP1,LSR,MAPK14,MAPT,MAVS,MME,Mt1,MVD,NSDHL,PECAM1,PHB2,PLA2G4A,PPT1,PRKAA1,PSMB8,PTPRC,PYCARD,RRAS,SEMA4D,SERPINB1,SGPL1,SPARC,SPP1,…	78
Cell Morphology	Morphology of leukocytes	1,06E-05			ABCB1,ABCD1,APOE,BAK1,BCL2L1,CASP8,CD200,CD5L,CD74,CD81,CP,CTBS,CTSD,CTSZ,DDX58,ENTPD5,FTL,GBA,GNA13,Hbb-b1,HDC,HEXB,HLA-A,HLA-DQA1,HLA-DQB1,HSPA12A,ICAM1,IGHG1,IGHM,IGKC,IMPDH2,INPP5D,Irgm1,ITGB2,LCP1,LGALS3,Ly6a (includes others),MAVS,Mt1,Mug1/Mug2,NPC2,PARL,PIGR,PML,PON1,PSAP,PSMB10,PTPRC,RABGEF1,RAC1,RRAS,SEMA4D,SGPL1,SPP1,STK4,TAP1,VAV1,VCAM1	58
Hereditary Disorder,Neurological Disease,Organismal Injury and Abnormalities	Familial encephalopathy	1,23E-05		0,555	AARS1,ABCB7,ABCD1,ACAT1,ACO2,ACSL4,ADAR,ADD3,ADGRG1,AFG3L2,AFM,AGT,AIFM1,AIMP1,ALB,ALDH2,ALDH6A1,ALDH7A1,ANK3,APOA4,APOD,APOE,AQP4,ARHGEF1,ARIH2,ARL3,ARPP19,ASAH1,ASNS,ASPA,ATAD3A,ATP1A1,ATP1B1,ATP2A2,ATP5F1A,ATP5F1B,ATP5F1C,ATP5F1D,ATP5MF,ATP5MG,ATP5MK,ATP5PB,ATP5PD,ATP5PF,ATP5PO,ATPAF1,ATRX,BASP1,BCL2L1,BCS1L,C4A/C4B,C7orf57,CA1,CA12,CA2,CA3,CA4,CA5A,CA5B,CALB1,CALR,CAPN1,CASP7,CASP8,CD74,CDH2,…	371
Inflammatory Disease,Inflammatory Response,Neurological Disease,Organismal Injury and Abnormalities	Encephalitis	1,29E-05		0,112	ABHD6,AGO2,ALCAM,BCL2L1,BSG,C4A/C4B,CALR,CD200,CD74,CORO1A,CTSB,CYP51A1,DGAT1,DHCR7,DHODH,ECM1,EHD1,F12,FDPS,GRN,GSDMD,HDC,HLA-A,HLA-DQA1,HLA-DQB1,HPX,IDI1,IFI30,IFI35,IFIT2,IGF1R,IGHM,IKBKB,IRF3,IRF9,Irgm1,ISG15,ITGB1,ITM2B,KLKB1,LAMA5,LGALS3,LSR,MAPK14,MAPT,MAVS,MME,Mt1,MVD,NSDHL,PECAM1,PHB2,PLA2G4A,PPT1,PRKAA1,PSMB8,PTPRC,PYCARD,RRAS,SEMA4D,SERPINB1,SGPL1,SPARC,SPP1,SQLE,STAT1,STAT3,TAPBP,TLR3…	73
Energy Production,Nucleic Acid Metabolism,Small Molecule Biochemistry	Synthesis of ATP	1,29E-05		-1,840	ABCB1,AK4,APOA1,ATP5F1A,ATP5F1B,ATP5F1C,ATP5F1D,ATP5MF,ATP5MG,ATP5MK,ATP5PB,ATP5PD,ATP5PF,ATP5PO,BCL2L1,CHCHD6,CKM,CYC1,CYCS,ENTPD1,FBP1,HSPD1,LETM1,LONP1,MAP2K1,MAPT,MCU,MSRA,MT-CO2,NDUFAF1,NDUFC2,NDUFS6,Nmnat3,OPA1,PDHA1,PKM,PML,PPIF,PRKCD,SGPL1,SLC25A13,SOD2,STAT3,TFAM,UQCC2,VDAC1	46
Infectious Diseases	Infection by mycobacteria	1,31E-05			ABCB1,ANXA1,CAMP,CYP51A1,FKBP5,GBP2,GBP5,H1-2,IFI16,IFI35,IFIH1,IFIT2,IFIT3,Irgm1,LCN2,LTF,OAS1,PSMB1,PSMB10,PSMB2,PSMB5,PSMB8,RETN,SLC12A7,SP110,SPP1,STAT1,STAT2,TAP1,TAP2,UPF1	31
Amino Acid Metabolism,Small Molecule Biochemistry	Metabolism of amino acids	1,38E-05		-0,759	AADAT,ABAT,ACAD8,ACADSB,ACAT1,ACMSD,ADSS2,AGXT2,ALDH5A1,ALDH6A1,ALDH7A1,ARG2,ASL,ASNS,ASPA,ASS1,AUH,BCAT2,BCKDHA,BCKDHB,BCKDK,BHMT,BPHL,CBS/CBSL,CKM,CNDP2,COMT,CS,DBT,DGLUCY,DLD,DPEP1,DPYS,GAMT,GATM,GCDH,GCSH,GGT5,GLS,GLUL,GLYAT,GNMT,GOT1,GOT2,GPT,GPT2,GSTZ1,HAAO,HDC,HIBCH,HMGCL,HPD,HSD17B10,IVD,KMO,KYAT3,KYNU,LOC102724788/PRODH,MCCC1,MCCC2,ME1,MMUT,MPST,MSRA,MTHFD1,OAT,OGDH,PAH,PCBD1,PCCA,PCCB,P…	90
Free Radical Scavenging	Synthesis of reactive oxygen species	1,54E-05		1,482	ABCB1,ABCB10,ABCD1,ACOX1,AFG3L2,AGT,AIFM1,ALB,ALDH2,ANXA1,APOA1,APOE,ARG2,ARHGDIB,ARHGEF1,BAK1,BCL2L1,CALB1,CAMP,CASP8,CBS/CBSL,CFB,CFH,CISD3,CLIC1,CLU,COL18A1,CRYAB,CYB5R1,CYCS,CYP2A6 (includes others),CYP2E1,DHODH,DOCK5,ENTPD1,FBP1,FN1,FTH1,FTL,G6PD,GPX1,GRN,HBA1/HBA2,Hbb-b1,HP,HSD17B10,HSP90AB1,HSPA9,HSPB1,HSPD1,ICAM1,IKBKB,IMMT,IQGAP1,ITGB1,ITGB2,ITIH4,ITM2B,ITPR2,KNG1,LCLAT1,LETM1,LGALS3,LOC…	141
Small Molecule Biochemistry	Metabolism of dicarboxylic acid	1,97E-05			AADAT,ACLY,ACMSD,ACOT4,ALDH5A1,CS,DLD,FH,GOT1,GOT2,GPT2,GRHPR,HAAO,IDH3A,IDH3G,KYNU,L2HGDH,MDH2,ME1,OGDH,PC,PCK1,PHYH,SDHA,SDHB,SUCLA2,SUCLG1,SUCLG2	28
Nucleic Acid Metabolism,Small Molecule Biochemistry	Biosynthesis of purine ribonucleotide	2,05E-05		-1,569	ABCB1,ADSS2,AK3,AK4,APOA1,ATP5F1A,ATP5F1B,ATP5F1C,ATP5F1D,ATP5MF,ATP5MG,ATP5MK,ATP5PB,ATP5PD,ATP5PF,ATP5PO,BCL2L1,CHCHD6,CKM,CYC1,CYCS,ENTPD1,FBP1,HSPD1,LETM1,LONP1,MAP2K1,MAPT,MCU,MSRA,MT-CO2,NDUFAF1,NDUFC2,NDUFS6,Nmnat3,OPA1,PDHA1,PKM,PML,PPA1,PPIF,PRKCD,PRPS2,SGPL1,SLC25A13,SOD2,STAT3,TFAM,UQCC2,VDAC1	50
Infectious Diseases	Tuberculosis	2,45E-05			ABCB1,ANXA1,CAMP,FKBP5,GBP2,GBP5,H1-2,IFI16,IFI35,IFIH1,IFIT2,IFIT3,Irgm1,LCN2,LTF,OAS1,PSMB1,PSMB10,PSMB2,PSMB5,PSMB8,RETN,SLC12A7,SP110,SPP1,STAT1,STAT2,TAP1,TAP2,UPF1	30
Dermatological Diseases and Conditions,Immunological Disease,Organismal Injury and Abnormalities	Pemphigus foliaceus	3,23E-05			EIF2AK2,FABP5,FCGRT,IFIH1,IFIT3,ISG15,NXF1,OAS1,PGAP1,SCO2,SERPING1,STAT1,WARS1	13
Immunological Disease	Systemic autoimmune syndrome	3,44E-05		0,618	ABCB1,ABCB10,ACAT1,ACLY,ACSL4,ACSL5,ADA,ADAR,ADSS2,AGT,AKR1A1,ALB,ALDH2,ALDH5A1,ALPK2,ANXA1,APOA1,APOE,ARHGDIB,ARIH2,ATP1A1,ATP1B1,ATRX,BAK1,BCL2L1,BHMT,BSG,C2,C4A/C4B,CA1,CA2,CALR,CAMK2D,CAMP,CASP8,CBS/CBSL,CD151,CD74,CD81,CES1,CFB,CFH,CLU,COG6,COL14A1,CPQ,CTSB,CTSC,CTSH,CTSS,CTSV,CYC1,CYP2E1,CYP2S1,DBR1,DDB1,DDX39B,DDX58,DHCR7,DHODH,DHX58,DNAJA3,DNAJA4,DNASE2,DTX3L,ECHDC1,ECHDC3,ECM1,EIF1B,EIF2…	244
Organismal Injury and Abnormalities,Renal and Urological Disease	Urination disorder	3,88E-05		0,477	ACSF3,AGA,AGT,AGXT2,ALB,AMN,APRT,AQP2,AQP4,ASL,BCAT2,BCKDHA,BCKDHB,BSG,CBS/CBSL,CD151,CD81,CFB,CFH,CLCNKA,CLDN2,CLU,COMT,DBT,DLD,ETFA,ETFB,FH,GALNT11,GCDH,GRN,GSTK1,GSTZ1,HADH,HSD11B2,ICAM1,IDH2,ITGB1,IVD,KCNJ1,KYNU,L2HGDH,LAMA5,LGMN,LIN7C,LPL,LRP2,MCCC1,MCCC2,MCEE,MMAA,MMAB,MMUT,Mocs1,MT-CO1,Mt1,MTA2,MYH10,OAT,OGDH,PCBD1,PCCA,PCCB,PEX16,PKM,PNPLA8,PRKCD,PRKCE,PSAP,PSMB1,PSMB2,PSMB5,PVALB,SCARB2,…	93
Connective Tissue Disorders,Inflammatory Disease,Organismal Injury and Abnormalities,Skeletal and Muscular Disorders	Rheumatic Disease	3,96E-05		0,331	ABCB1,ABCB10,ABCC2,ACAT1,ACLY,ACSL4,ACSL5,ADA,ADAR,ADSS2,AKR1A1,ALB,ALDH2,ALDH5A1,ALPK2,ANXA1,APOA1,APOE,APOH,ARHGDIB,ASNS,ATP1B1,ATRX,AZGP1,BAK1,BCL2L1,BHMT,BSG,C2,C4A/C4B,CA2,CALR,CAMK2D,CAMP,CASP8,CD200,CD74,CD81,CFB,CFH,CLU,COG6,CPQ,CRYAB,CTSB,CTSC,CTSS,CYC1,CYP2E1,CYP2S1,DDX39B,DDX58,DHODH,DHX58,DMTN,DNAJA4,DNASE2,DPEP1,DPYS,DTX3L,ECHDC1,ECHDC3,EIF1B,EIF2AK2,EIF3E,ERAP1,ERH,F11R,FABP5,FASN,F…	237
Psychological Disorders	Major affective disorder	4,82E-05			ABAT,ABCB1,ADD3,AGT,ALDH5A1,ANK3,ANXA6,APOD,APOE,AQP4,ATP1B1,ATP5F1C,ATP5PF,CA1,CA12,CA2,CA3,CA4,CA5A,CA5B,COMT,COQ7,COX5A,CROT,CRYAB,DAP3,DLAT,EBP,EIF6,FKBP4,FKBP5,GATM,GPX4,HADH,HMGCS2,ITIH4,LETMD1,LGALS3,LMAN2L,MAOA,MAOB,MAPT,MCCC1,MCEE,ME1,MMAA,MPST,MRPL3,MRPL39,MRPL48,MRPS22,MSH2,MSRB2,NDUFS1,NDUFS7,NDUFS8,NDUFV2,NID1,NMT2,PACS1,PC,PPP1R1B,PRKAR1A,PRODH2,PRPF19,PRPF4,PSMA7,PSMB4,PSMD13,PTPN1…	80
Metabolic Disease,Organismal Injury and Abnormalities,Renal and Urological Disease	Organic aciduria	4,92E-05	Increased	2,804	ACSF3,BCKDHA,BCKDHB,DBT,DLD,ETFA,ETFB,GCDH,GSTZ1,IDH2,IVD,KYNU,L2HGDH,MCCC1,MCCC2,MCEE,MMAA,MMAB,MMUT,OAT,OGDH,PCBD1,PCCA,PCCB,PEX16,SLC25A19,SOD2,SUCLA2,SUCLG1,SUCLG2	30
Cell Morphology,Immunological Disease	Abnormal morphology of leukocytes	5,71E-05			ABCB1,APOE,BAK1,CASP8,CD5L,CD74,CD81,DDX58,FTL,HLA-A,HLA-DQA1,HLA-DQB1,IGHG1,IGHM,IGKC,IMPDH2,INPP5D,ITGB2,LCP1,LGALS3,Ly6a (includes others),MAVS,Mug1/Mug2,PARL,PIGR,PML,PSMB10,PTPRC,SEMA4D,SGPL1,STK4,TAP1,VAV1	33
Cell Morphology,Cellular Assembly and Organization	Morphology of mitochondria	5,95E-05			ACOT13,AIFM1,BCL2L1,BCS1L,CHCHD6,CKM,CRYAB,DAP3,FIS1,GHITM,GPX4,HSPD1,IFIT2,IGF1R,LETM1,LONP1,MAPT,MTFP1,MYH10,NDUFA13,NDUFS1,NDUFS4,NDUFS6,NFS1,NUBPL,OGA,OGT,OPA1,PARL,PKM,PNP,PNPLA8,PPIF,PRDX3,PRKCD,SCD,SLC25A4,SLC8A1,SOD2,SPG7,TFAM,TRAP1,VDAC3,YME1L1	44
Nucleic Acid Metabolism	Metabolism of nucleic acid component or derivative	6,05E-05		-0,277	ABCB1,ACAA2,ACACA,ACADSB,ACAT1,ACLY,ACOT1,Acot1,ACOT13,ACOT4,ACOT7,ACSF2,ADA,ADSS2,AGT,AK3,AK4,ALDH2,ALDH6A1,APOA1,APRT,ATP1B1,Atp5e,ATP5F1A,ATP5F1B,ATP5F1C,ATP5F1D,Atp5k,ATP5MF,ATP5MG,ATP5MK,ATP5PB,ATP5PD,ATP5PF,ATP5PO,BCL2L1,CASP8,CES1,CFH,CHCHD6,CKM,CMPK2,COMT,CROT,CS,CYC1,CYCS,CYP2A6 (includes others),CYP2E1,DCXR,DHODH,DPYD,DPYS,EHHADH,ENPP4,ENTPD1,ENTPD5,ERH,FASN,FBP1,FDPS,FHIT,FUT8,G6PC1,G6…	159
Neurological Disease,Organismal Injury and Abnormalities,Psychological Disorders	Dementia	7,48E-05			ABAT,ACLY,AFM,AGRN,AGT,AIFM1,ALB,ALDH2,ALDH5A1,APOA1,APOA4,APOB,APOD,APOE,ATP1A1,ATP1B1,ATP5F1A,ATP5PB,BCL2L1,C4A/C4B,CA1,CA12,CA2,CA3,CA4,CA5A,CA5B,CALB1,CAPN1,CASP7,CASP8,CBS/CBSL,CD74,CFB,CFL1,CLEC3B,CLU,CNP,CTSB,CTSD,CTSS,DHCR7,DYSF,EBP,EIF2AK2,EIF2S1,F12,FDPS,FH,FIS1,FKBP5,G3BP1,GBA,GBP2,GLRX,GLS,GM2A,GRN,HBA1/HBA2,HLA-DQA1,HLA-DQB1,HMGCL,HNRNPDL,HP,HPX,HSD11B1,HSPA9,HSPD1,ICAM1,IGHG1,IGHM,I…	144
Cell Morphology,Immunological Disease	Abnormal morphology of mononuclear leukocytes	7,82E-05			ABCB1,APOE,BAK1,CD5L,CD74,CD81,FTL,HLA-A,HLA-DQA1,HLA-DQB1,IGHG1,IGHM,IGKC,INPP5D,LCP1,LGALS3,MAVS,Mug1/Mug2,PARL,PIGR,PSMB10,PTPRC,SEMA4D,SGPL1,STK4,TAP1,VAV1	27
Cell Morphology	Morphology of blood cells	8,93E-05			ABCB1,ABCD1,ADAR,ADD1,ADD3,ANXA7,APOE,BAK1,BCL2L1,CASP8,CD200,CD5L,CD74,CD81,CP,CTBS,CTSD,CTSZ,DDX58,DMTN,ENTPD5,EPB42,FERMT3,FTL,GBA,GFUS,GNA13,HBA1/HBA2,Hbb-b1,HDC,HEXB,HLA-A,HLA-DQA1,HLA-DQB1,HSPA12A,ICAM1,IGHG1,IGHM,IGKC,IMPDH2,INPP5D,Irgm1,ITGB2,LCP1,LGALS3,LGMN,Ly6a (includes others),MAVS,Mt1,Mug1/Mug2,NCKAP1L,NPC2,PARL,PIGR,PML,PON1,PRDX2,PRKCE,PSAP,PSMB10,PTPRC,RABGEF1,RAC1,RNH1,RRAS,SEMA…	80
Lipid Metabolism,Molecular Transport,Small Molecule Biochemistry	Concentration of triacylglycerol	1,10E-04		-0,103	ACACA,ACLY,ACOT13,AGT,APOA1,APOA4,APOB,Apoc1,APOD,APOE,ATP2A2,AZGP1,BHMT,CBS/CBSL,CCNY,CES1,CISD1,CNPY2,COL18A1,CYP27A1,Cyp4a14,DGAT1,ENTPD5,ESYT3,FABP1,FABP5,FASN,FKBP4,FKBP5,FOLR1,G6PC1,G6PD,GATM,GBP5,GPD2,GSTK1,HINT2,HSD11B1,IGF1R,ITPRID2,LCN2,LDLRAP1,LGALS3,LMNA,LPL,LRPAP1,LSR,MPC1,NAMPT,NQO1,OGA,OGT,OSBPL8,PANK1,PCK1,PCYT1A,PCYT2,PDK4,PEX11A,PHYH,PLAU,PLIN2,PML,PNPLA8,PON1,PRDX3,PRKAA1,PRKCE…	90
Cell-To-Cell Signaling and Interaction,Inflammatory Response	Immune response of leukocytes	1,24E-04	Increased	2,520	ANXA1,APOA1,APOE,ATP1A1,BAK1,BCL2L1,CALR,CAMP,CASP8,CD5L,CD74,CFH,COQ7,CTSS,CYP2S1,DDX58,F9,FBP1,FN1,G6PC1,GLRX,Gm21596/Hmgb1,GRN,Hbb-b1,HLA-DQB1,ICAM1,IGHM,IKBKB,INPP5D,IRF3,ISG15,ITGB1,ITGB2,KLK3,LCN2,LGALS3,LTF,MAPK14,MBL2,MSH2,NAMPT,NCKAP1L,PALLD,PECAM1,PLAU,PNP,PON1,PRKAA1,PSMB8,PSME2,PTPRC,PYCARD,SAA1,SIRPA,SLC1A5,STAT3,TAP1,TAPBP,TGM2,TLR3,TOM1,UBE2L6,VAV1,VCAM1	64
Psychological Disorders	Mood Disorders	1,34E-04			ABAT,ABCB1,ADD3,AGT,ALB,ALDH5A1,AMBP,ANK3,ANXA1,ANXA6,APOD,APOE,AQP4,ATP1A1,ATP1B1,ATP5F1C,ATP5PF,CA1,CA12,CA2,CA3,CA4,CA5A,CA5B,COMT,COQ7,COX5A,CROT,CRYAB,DAP3,DLAT,EBP,EIF6,FDPS,FKBP4,FKBP5,GATM,GPX4,HADH,HMGCS2,ITIH4,ITPR2,LETMD1,LGALS3,LMAN2L,MAOA,MAOB,MAPT,MCCC1,MCEE,ME1,MMAA,MPST,MRPL3,MRPL39,MRPL48,MRPS22,MSH2,MSRB2,NDUFS1,NDUFS7,NDUFS8,NDUFV2,NID1,NMT2,PACS1,PC,PPP1R1B,PRKAR1A,PRODH2,PRPF…	87
Immunological Disease,Inflammatory Disease,Inflammatory Response,Neurological Disease,Organismal Injury and Abnormalities	Experimental autoimmune encephalomyelitis	1,41E-04		0,288	AGO2,ALCAM,BCL2L1,BSG,CALR,CD200,CD74,CORO1A,CYP51A1,DGAT1,DHCR7,ECM1,EHD1,FDPS,GSDMD,HDC,HLA-A,HLA-DQA1,HLA-DQB1,HPX,IDI1,IFI30,IFI35,IGF1R,IGHM,IKBKB,IRF9,Irgm1,ISG15,ITGB1,KLKB1,LAMA5,LSR,MAPK14,MAPT,Mt1,MVD,NSDHL,PECAM1,PLA2G4A,PSMB8,PTPRC,PYCARD,RRAS,SEMA4D,SERPINB1,SGPL1,SPARC,SPP1,SQLE,STAT1,STAT3,TAPBP,VCAM1,XDH	55
Lipid Metabolism,Small Molecule Biochemistry,Vitamin and Mineral Metabolism	Metabolism of terpenoid	1,55E-04		0,698	AACS,ACAA1,ACACA,ACLY,ACSL4,AGRN,AGT,AKR1C1/AKR1C2,ALDH1A1,Aldh1a7,APOA1,APOA4,APOB,Apoc1,APOE,ASPA,ATAD3A,CALB1,CES1,COMT,CYP27A1,CYP2A6 (includes others),CYP2E1,CYP2S1,CYP51A1,DHCR7,DHRS3,EBP,FASN,FDPS,FDX2,G6PC1,G6PD,GBA,GPC4,H6PD,HDC,HSD11B1,HSD11B2,HSD17B10,HSD17B8,IDI1,LBR,LGMN,LPL,LRP2,MAOA,MVD,NPC2,NSDHL,PCTP,PGRMC1,PHYH,PON1,PRKAA1,RAN,RBP4,RDH10,RDH14,RETSAT,SAA1,SCD,SDC4,SERPINA1,SERPI…	76
Metabolic Disease,Organismal Injury and Abnormalities	Amyloidosis	1,59E-04		-0,804	ABAT,ACLY,AFM,AGRN,AGT,AIFM1,ALB,ALDH2,ALDH5A1,APOA1,APOA4,APOD,APOE,ATP1A1,ATP1B1,ATP5F1A,ATP5PB,BCL2L1,C4A/C4B,CALB1,CAPN1,CASP7,CASP8,CBS/CBSL,CD74,CFB,CFL1,CLEC3B,CLU,CNP,CTSB,CTSD,CTSS,CTSV,CTSZ,DHCR7,DYSF,EBP,EIF2AK2,EIF2S1,F12,FDPS,FH,FIS1,FKBP5,G3BP1,GBP2,GLRX,GM2A,GRN,HBA1/HBA2,HLA-DQA1,HLA-DQB1,HMGCL,HNRNPDL,HP,HPX,HSD11B1,HSPA9,HSPD1,ICAM1,IGHG1,IGHM,IGKC,ITM2B,KNG1,LCN2,LDLRAP1,LGALS3…	139
Gastrointestinal Disease,Inflammatory Response	Inflammation of gastrointestinal tract	1,64E-04		-0,443	ABCB1,ALB,ANXA1,APOA4,APOH,ARHGDIB,ATP1B1,ATRX,CA2,CAMP,CASP8,CD74,CES1,CFB,CFI,CKM,CORO1A,CTSB,CTSS,CTSV,DDX58,DPEP1,ECM1,ENTPD1,EPB41L3,FN1,GATM,GBP2,GBP5,GFUS,GLG1,GLRX5,Gm21596/Hmgb1,GPX1,GSDMD,HDC,HLA-DQA1,HLA-DQB1,HP,HPRT1,HSD11B1,ICAM1,IFI16,IGHG1,IGHM,IGKC,Iigp1,IKBKB,INPP5D,IRF3,KMO,LCN2,LGALS3,LTF,Ly6a (includes others),LYZ,MAPK14,MAVS,MME,MPC1,NMT2,PHB,PKM,PLA2G4A,PON1,PSMB8,PTPRC,PYCA…	84
Gastrointestinal Disease,Inflammatory Disease,Inflammatory Response,Organismal Injury and Abnormalities	Dextran sodium sulfate-induced colitis	1,68E-04		0,126	ARHGDIB,CAMP,CD74,CFB,GATM,GBP2,GBP5,HLA-DQA1,HLA-DQB1,HP,IFI16,Iigp1,IRF3,LCN2,Ly6a (includes others),LYZ,MAPK14,PHB,PLA2G4A,PSMB8,PTPRC,PYCARD,SERPINA3,SLC2A1,SLC8A1,STAT3,TAP1,Tgtp1/Tgtp2,ZBP1	29
Cardiovascular Disease,Organismal Injury and Abnormalities,Renal and Urological Disease	Ischemia of kidney	1,70E-04		-1,067	AKR1A1,AQP2,ATP1A1,ATP1B1,FABP1,LCN2,PKM,SLC9A3,XDH	9
Connective Tissue Disorders,Hematological Disease,Organismal Injury and Abnormalities	Spherocytosis	1,70E-04	Increased	2,400	ADD1,ADD3,ANK1,DMTN,EPB42,PRDX2,SLC4A1,SPTA1,SPTB	9
Hematological System Development and Function,Lymphoid Tissue Structure and Development,Tissue Morphology	Quantity of CD4+ T-lymphocytes	1,76E-04	Increased	2,118	AP1G1,APOE,BSG,CASP8,CD74,CORO1A,CTSV,CYP27A1,FABP5,HLA-A,HLA-DQA1,HLA-DQB1,HPX,ICAM1,IGHM,IKBKB,ITGB2,KLKB1,MAVS,MSN,Mt1,PNP,PTPN6,PTPRC,PYCARD,SAA1,SEMA4D,STAT3,STK4,VAV1,ZBTB20	31
Neurological Disease,Psychological Disorders	Bipolar disorder	1,78E-04			ABAT,ADD3,ALDH5A1,ANK3,APOD,ATP1B1,ATP5F1C,ATP5PF,CA1,CA12,CA2,CA3,CA4,CA5A,CA5B,COMT,COQ7,COX5A,CROT,DLAT,GPX4,HADH,HMGCS2,LMAN2L,MAOA,MAOB,MCCC1,MCEE,ME1,MMAA,MPST,MRPL3,MRPL39,MRPL48,MRPS22,MSRB2,NDUFS1,NDUFS7,NDUFS8,NDUFV2,NID1,NMT2,PACS1,PC,PPP1R1B,PRKAR1A,STK4,TOMM40,UQCRC2,XDH	50
Organismal Injury and Abnormalities,Renal and Urological Disease	Damage of kidney	1,78E-04		0,087	ABAT,AGT,AKR1A1,ALB,ALDH5A1,AMBP,AMY2A,ANXA7,APOE,AQP2,ATP1A1,ATP1B1,C4A/C4B,CA1,CA12,CA2,CA3,CA4,CA5A,CA5B,CD5L,CFB,CFH,CLDN2,CLU,DNAJC3,FABP1,FN1,GRN,GSTZ1,HPX,ICAM1,IGHM,ITGB1,LCN2,LYZ,MAPK14,MBL2,MME,MMUT,PKM,RAC1,SLC22A1,SLC22A2,SLC22A6,SLC8A1,SLC9A3,SPINT1,SPP1,TLR3	50
Cardiovascular Disease,Developmental Disorder,Hereditary Disorder,Metabolic Disease,Ophthalmic Disease,Organismal Injury and Abnormalities,Skeletal and Muscular Disorders	Sengers syndrome	1,85E-04			ACOX1,AGK,EMC2,ETHE1,GARS1,LONP1,MTHFD1L,RNH1,RPS14,SDHB,SFXN1,SFXN3,SHMT2,SLC25A11,SLC25A12,SLC25A22,SLC25A4,TIMM21,TIMM9,TMEM126A,TMEM205	21
Amino Acid Metabolism,Small Molecule Biochemistry	Catabolism of amino acids	1,95E-04			AADAT,ABAT,ACAD8,ACADSB,ACAT1,ACMSD,ALDH5A1,ALDH6A1,ALDH7A1,ARG2,ASPA,AUH,BCAT2,BCKDHA,BCKDHB,BCKDK,CBS/CBSL,COMT,DBT,DLD,GCDH,GCSH,GLS,GLUL,GOT1,GOT2,GSTZ1,HAAO,HDC,HIBCH,HMGCL,HPD,HSD17B10,IVD,KMO,KYNU,LOC102724788/PRODH,MCCC1,MCCC2,MPST,OGDH,PAH,PCBD1,PCCA,PCCB,PRODH2,QDPR,TXN2	48
Nucleic Acid Metabolism,Small Molecule Biochemistry	Biosynthesis of nucleoside triphosphate	1,95E-04		-1,840	ABCB1,AK4,APOA1,ATP5F1A,ATP5F1B,ATP5F1C,ATP5F1D,ATP5MF,ATP5MG,ATP5MK,ATP5PB,ATP5PD,ATP5PF,ATP5PO,BCL2L1,CHCHD6,CKM,CMPK2,CYC1,CYCS,ENTPD1,FBP1,HSPD1,LETM1,LONP1,MAP2K1,MAPT,MCU,MSRA,MT-CO2,NDUFAF1,NDUFC2,NDUFS6,Nmnat3,OPA1,PDHA1,PKM,PML,PNP,PPIF,PRKCD,SGPL1,SLC25A13,SOD2,STAT3,TFAM,UQCC2,VDAC1	48
Developmental Disorder,Ophthalmic Disease,Organismal Injury and Abnormalities	Syndromic congenital cataract disease	2,08E-04			ACOX1,AGK,EMC2,ETHE1,FTL,GARS1,LONP1,MTHFD1L,RNH1,RPS14,SDHB,SFXN1,SFXN3,SHMT2,SLC25A11,SLC25A12,SLC25A22,SLC25A4,TIMM21,TIMM9,TMEM126A,TMEM205	22
Cell Death and Survival	Cytolysis of blood cells	2,14E-04		1,585	BAK1,CFB,CFH,HLA-A,IGHG1,ITGB2,MAVS,MSH2,PNP,PSME2,PTPRC,STAT1,STMN1,TAP1,TAPBP,VAV1,VIM	17
Dermatological Diseases and Conditions,Immunological Disease,Organismal Injury and Abnormalities	Pemphigus	2,30E-04			ANXA1,C4A/C4B,CAVIN2,CLU,EIF2AK2,FABP5,FCGRT,HPRT1,IFIH1,IFIT3,ISG15,LCN2,MYL9,NXF1,OAS1,PGAP1,PGRMC1,SCO2,SEPTIN5,SERPING1,SPARC,STAT1,WARS1	23
Inflammatory Response	Innate immune response	2,46E-04		1,731	ADAR,APOE,APPL1,Bst2,CAMP,CAPZA1,CAPZA2,DDX3X,DDX58,DHX58,EIF2AK2,F12,FN1,GBP5,Gm21596/Hmgb1,GRN,HMGB2,IFI16,IFI35,IFIH1,IFIT2,IGHM,IKBKB,ISG15,KIF2A,LCN2,MAVS,MBL2,NDUFS4,NMI,PLSCR1,PML,SAA1,SAMHD1,SERPINB1,SERPING1,STAT1,TLR3,TRIM21,VCAM1,VNN1,ZBP1	42
Cell Death and Survival	Apoptosis of macrophages	2,48E-04		0,551	APOE,BCL2L1,CASP8,CD5L,EIF2AK2,INPP5D,IRF3,ISG15,LCN2,LGALS3,MAPK14,NAMPT,PCTP,PLA2G4A,PLEKHO2,PRKCE,PTPN6,RIPK1,SERPINA3,SERPINF1,SOD2,STAT1,STAT3,ZBP1	24
Lymphoid Tissue Structure and Development,Tissue Morphology	Quantity of lymphoid cells	2,49E-04		1,947	ABCB1,ACACA,ADA,AGT,ALDH2,AP1G1,APOA1,APOE,ARHGDIB,ARHGEF1,BAK1,BCL2L1,BSG,Bst2,CAMP,CASP8,CD5L,CD74,CD81,CHIA,COMT,CORO1A,CTSB,CTSD,CTSS,CTSV,CYP27A1,DDX58,DGAT1,DNAJA3,DNASE2,FABP5,FUBP1,GLB1L2,GLS,Gm21596/Hmgb1,GNA13,HCLS1,HEXB,HLA-A,HLA-DQA1,HLA-DQB1,HPX,HSPD1,ICAM1,IGF1R,IGHM,IGKC,IKBKB,IMPDH2,INPP5D,IRF3,ISG15,ITGB2,ITPR2,ITPR3,KLKB1,LCN2,LGALS3,LGMN,LSP1,Ly6a (includes others),MAP2K1,MAPK1…	114
Cell Death and Survival	Cell death of bone marrow-derived macrophages	2,49E-04		1,831	CASP8,CD5L,EIF2AK2,GSDMD,INPP5D,IRF3,LYZ,OGT,PYCARD,RIPK1,STAT1,TLR3,TRIM21,ZBP1	14
Cell Death and Survival	Cytolysis of leukocytes	2,49E-04		1,406	HLA-A,IGHG1,ITGB2,MAVS,MSH2,PNP,PSME2,PTPRC,STAT1,STMN1,TAP1,TAPBP,VAV1,VIM	14
Lipid Metabolism,Nucleic Acid Metabolism,Small Molecule Biochemistry	Metabolism of acyl-coenzyme A	2,64E-04			ACAA2,ACACA,ACADSB,ACAT1,ACLY,ACOT1,Acot1,ACOT13,ACOT4,ACOT7,ACSF2,CES1,CS,EHHADH,FASN,GCDH,GLYAT,HMGCL,HMGCS2,NUDT7,OGDH,OXSM,SUCLA2,SUCLG1,SUCLG2	25
Cell Morphology,Immunological Disease,Lymphoid Tissue Structure and Development	Abnormal morphology of lymphocytes	2,64E-04			ABCB1,BAK1,CD5L,CD74,CD81,HLA-A,HLA-DQA1,HLA-DQB1,IGHG1,IGHM,IGKC,INPP5D,LCP1,LGALS3,MAVS,Mug1/Mug2,PARL,PIGR,PSMB10,PTPRC,SEMA4D,SGPL1,STK4,TAP1,VAV1	25
Lipid Metabolism,Nucleic Acid Metabolism,Small Molecule Biochemistry	Synthesis of acyl-coenzyme A	2,65E-04		-0,794	ACACA,ACAT1,ACLY,ACSS1,ACSS2,CBR4,DLAT,DLD,FASN,GCDH,HSD17B8,PDHA1,PDHB,PDK4,PPT1,SCD,SPTLC1,SPTLC2	18
Hematological System Development and Function,Lymphoid Tissue Structure and Development,Tissue Morphology	Quantity of lymphocytes	2,66E-04	Increased	2,053	ABCB1,ACACA,ADA,AGT,AP1G1,APOA1,APOE,ARHGDIB,ARHGEF1,BAK1,BCL2L1,BSG,Bst2,CAMP,CASP8,CD5L,CD74,CD81,CHIA,COMT,CORO1A,CTSB,CTSD,CTSS,CTSV,CYP27A1,DDX58,DGAT1,DNAJA3,DNASE2,FABP5,FUBP1,GLB1L2,GLS,Gm21596/Hmgb1,GNA13,HCLS1,HEXB,HLA-A,HLA-DQA1,HLA-DQB1,HPX,HSPD1,ICAM1,IGF1R,IGHM,IGKC,IKBKB,IMPDH2,INPP5D,IRF3,ISG15,ITGB2,ITPR2,ITPR3,KLKB1,LCN2,LGALS3,LGMN,LSP1,Ly6a (includes others),MAP2K1,MAPK14,MAPT…	113
Infectious Diseases	COVID-19	2,74E-04			ABCB1,ADAR,AGT,AKR1A1,ALB,AMY2A,ANK3,ANXA1,APOA1,APOD,APOH,ARHGAP12,ARVCF,BCKDK,C4A/C4B,CAPZA2,CD74,CFB,CFI,CFL1,CLEC3B,CLU,DHODH,DPYD,DYSF,EIF2AK2,FKBP5,GPD2,GPX1,HBA1/HBA2,HLA-DQB1,IFIH1,IFIT2,IFIT3,ISG15,ITIH3,ITIH4,LGALS3BP,MAOA,NAMPT,NDUFS4,NMI,NQO1,PABPC1,PARP14,PARP9,PKM,PLA2G4A,PLSCR1,PSMB8,RBP4,SAA1,SAMD9L,SERPINA3,SERPINC1,SLC6A8,SMCHD1,SPARC,SSB,STAT1,TAGLN2,TMEM106B,TUBA1C,TUBB,VCAM1,…	67
Cardiovascular Disease,Organismal Injury and Abnormalities	Vaso-occlusion	2,78E-04		1,934	AADAT,ABCB1,ACAT1,ACLY,ADA,ADGRG1,AGT,ALB,ALDH5A1,APOA1,APOA4,APOB,APOE,ARG2,ATP2A2,CA1,CA12,CA2,CA3,CA4,CA5A,CA5B,CBS/CBSL,CES1,CFDP1,CKM,CLU,COL18A1,COMT,CTNNBL1,CTSS,CTSV,CYP27A1,EIF4A3,ENTPD1,F12,FABP5,FN1,GPX1,GPX3,HBA1/HBA2,HP,Hrg,HSPD1,ICAM1,IKBKB,IMPDH2,IRF3,ITGB2,LAMP2,LCN2,LGALS3,LPL,LRPAP1,MAP2K1,MAPT,MATN2,MMUT,MSRA,MTHFD1L,NPR1,OGDH,PCNA,PECAM1,PKM,PLA2G4A,PLAU,PLIN2,PON1,PRCP,PRDX2,…	99
Metabolic Disease,Organismal Injury and Abnormalities,Renal and Urological Disease	Aciduria	2,84E-04	Increased	2,358	ACSF3,AGXT2,APRT,ASL,BCKDHA,BCKDHB,DBT,DLD,ETFA,ETFB,GCDH,GSTZ1,HADH,IDH2,IVD,KYNU,L2HGDH,MCCC1,MCCC2,MCEE,MMAA,MMAB,MMUT,Mocs1,OAT,OGDH,PCBD1,PCCA,PCCB,PEX16,SLC13A3,SLC25A19,SLC7A7,SOD2,SUCLA2,SUCLG1,SUCLG2	37
Lipid Metabolism,Small Molecule Biochemistry	Conversion of lipid	2,89E-04		1,082	ACACA,ACLY,ACOX1,ACSL4,ACSL5,ACSS2,AGT,AKR1A1,AKR1C1/AKR1C2,ALB,AMBP,APOB,APOE,CROT,CYB5B,CYB5R1,CYGB,CYP2E1,CYP4A11,Cyp4a14,DECR2,FABP1,FASN,FTL,GBA,GGT5,GPX1,GPX4,H6PD,HPX,HSD11B1,HSD11B2,HSD3B1,INPP5B,INPP5D,LCLAT1,MAPT,Mt1,PCK1,PNPLA8,PON1,PRDX3,RDH10,SAR1A,SCD,SOD2,TIMM50,TXN2	48
Hematological System Development and Function,Tissue Morphology	Quantity of mononuclear leukocytes	2,92E-04		1,928	ABCB1,ABRAXAS2,ACACA,ADA,AGT,AP1G1,APOA1,APOE,ARHGDIB,ARHGEF1,BAK1,BCL2L1,BSG,Bst2,CAMP,CASP8,CBS/CBSL,CD5L,CD74,CD81,CHIA,CLU,COMT,CORO1A,CTSB,CTSD,CTSS,CTSV,CYP27A1,DDX58,DGAT1,DNAJA3,DNASE2,FABP5,FUBP1,GLB1L2,GLS,Gm21596/Hmgb1,GNA13,HCLS1,HEXB,HLA-A,HLA-DQA1,HLA-DQB1,HPX,Hrg,HSPD1,ICAM1,IGF1R,IGHM,IGKC,IKBKB,IMPDH2,INPP5D,IRF3,ISG15,ITGB2,ITPR2,ITPR3,KLKB1,LCN2,LGALS3,LGMN,LSP1,Ly6a (includes …	118
Nucleic Acid Metabolism,Small Molecule Biochemistry	Metabolism of nucleotide	2,95E-04		-1,033	ABCB1,ACAT1,ACLY,ACOT7,ADA,ADSS2,AGT,AK3,AK4,ALDH2,APOA1,ATP1B1,Atp5e,ATP5F1A,ATP5F1B,ATP5F1C,ATP5F1D,Atp5k,ATP5MF,ATP5MG,ATP5MK,ATP5PB,ATP5PD,ATP5PF,ATP5PO,BCL2L1,CASP8,CFH,CHCHD6,CKM,CMPK2,CROT,CYC1,CYCS,DCXR,DPYD,DPYS,ENTPD1,ENTPD5,FASN,FBP1,FDPS,FHIT,FUT8,G6PD,GDA,GFUS,GMDS,GNA13,GNAI1,GNMT,GPX1,H6PD,HAAO,HPRT1,HSPD1,IDH2,IDH3A,IDH3G,IMPDH2,KMO,KNG1,KYNU,LDHB,LETM1,LONP1,MAP2K1,MAPT,MCCC2,MCU…	127
Immunological Disease	Delayed hypersensitive reaction	3,13E-04		-0,233	ALB,ALCAM,ANXA1,APOE,ATP1B1,CALR,CD74,EIF2AK2,F11R,GARS1,ICAM1,IGHM,ITGB2,LGALS3BP,PLSCR1,PSME2,PYCARD,SOD2,SPP1	19
Psychological Disorders	Severe psychological disorder	3,14E-04			ABAT,ABCB1,ACOT7,ADD3,AGT,ALDH5A1,ANK3,ANXA6,AP1G1,APOA1,APOA4,APOB,APOD,APOE,AQP4,ATP1A1,ATP1B1,ATP5F1C,ATP5PF,C4A/C4B,CA1,CA12,CA2,CA3,CA4,CA5A,CA5B,CALB1,CCKAR,CLU,CNNM2,CNP,COMT,COQ7,COX5A,CROT,CRYAB,CSRP1,CTSB,CYP2E1,DAP3,DLAT,DPYD,EBP,EIF6,FABP7,FKBP4,FKBP5,FXR2,GATM,GLRX,GLUL,GNAI1,GOT1,GPX4,HADH,HMGCS2,HPRT1,HSPH1,IFIT2,IFIT3,IRF3,ISG15,ITIH4,LETMD1,LGALS3,LMAN2L,LOC102724788/PRODH,LPL,MA…	132
Cardiovascular Disease	Occlusion of blood vessel	3,18E-04		1,775	AADAT,ABCB1,ACAT1,ACLY,ADA,ADGRG1,AGT,ALB,ALDH5A1,APOA1,APOA4,APOB,APOE,ARG2,ATP2A2,CA1,CA12,CA2,CA3,CA4,CA5A,CA5B,CBS/CBSL,CES1,CFDP1,CKM,CLU,COL18A1,COMT,CTNNBL1,CTSS,CTSV,CYP27A1,EIF4A3,ENTPD1,F12,FABP5,FN1,GPX1,GPX3,HBA1/HBA2,HP,Hrg,HSPD1,ICAM1,IKBKB,IMPDH2,IRF3,ITGB2,LAMP2,LCN2,LGALS3,LPL,LRPAP1,MAP2K1,MAPT,MATN2,MMUT,MSRA,MTHFD1L,NPR1,OGDH,PCNA,PECAM1,PKM,PLAU,PLIN2,PON1,PRCP,PRDX2,RETN,RHO…	97
Infectious Diseases	Infection of mammalia	3,80E-04	Decreased	-3,381	ADPRH,APOE,AQP4,Bst2,C4A/C4B,CAMP,CASP8,CD5L,CD74,CD81,CFB,Cux1,DDX58,DHX58,EIF2AK2,GBP2,GRB2,GRN,GSDMD,HECTD3,HLA-DQB1,HNRNPD,IFI30,IFIH1,IGHM,Iigp1,IKBKB,IRF3,IRF9,Irgm1,ISG15,ITGB2,LCN2,LCP1,LGALS3,MAVS,MBL2,PIGR,PLAU,PML,PRKCD,PRKCE,PYCARD,SAMHD1,SERPINB1,SERPINC1,SPP1,STAT1,TAP1,TLR3	50
Inflammatory Disease,Neurological Disease,Organismal Injury and Abnormalities	Myelitis	3,86E-04		0,288	AGO2,ALCAM,BCL2L1,BSG,C4A/C4B,CALR,CD200,CD74,CORO1A,CYP51A1,DGAT1,DHCR7,ECM1,EHD1,FDPS,GSDMD,HDC,HLA-A,HLA-DQA1,HLA-DQB1,HPX,IDI1,IFI30,IFI35,IGF1R,IGHM,IKBKB,IRF9,Irgm1,ISG15,ITGB1,KLKB1,LAMA5,LSR,MAPK14,MAPT,Mt1,MVD,NSDHL,PECAM1,PLA2G4A,PSMB8,PTPRC,PYCARD,RRAS,SEMA4D,SERPINB1,SGPL1,SPARC,SPP1,SQLE,STAT1,STAT3,TAPBP,VCAM1,XDH	56
Metabolic Disease,Neurological Disease,Organismal Injury and Abnormalities,Psychological Disorders	Central nervous system amyloidosis	4,11E-04			ABAT,ACLY,AFM,AGRN,AGT,AIFM1,ALB,ALDH2,ALDH5A1,APOA1,APOA4,APOD,APOE,ATP1A1,ATP1B1,ATP5F1A,ATP5PB,BCL2L1,C4A/C4B,CALB1,CAPN1,CASP7,CASP8,CBS/CBSL,CD74,CFB,CFL1,CLEC3B,CLU,CNP,CTSB,CTSD,CTSS,DHCR7,DYSF,EBP,EIF2AK2,EIF2S1,F12,FDPS,FH,FIS1,FKBP5,G3BP1,GBP2,GLRX,GM2A,GRN,HBA1/HBA2,HLA-DQA1,HLA-DQB1,HMGCL,HNRNPDL,HP,HPX,HSD11B1,HSPA9,HSPD1,ICAM1,IGHG1,IGHM,IGKC,ITM2B,KNG1,LCN2,LDLRAP1,LGALS3,LGMN,LIMS…	128
Lipid Metabolism,Molecular Transport,Small Molecule Biochemistry	Secretion of lipid	4,35E-04		0,120	ABAT,ABCB1,ABCC2,ACADS,ACSL4,AGK,AGT,ANXA1,APOA1,APOA4,APOB,APOE,ASAH1,CCKAR,CES1,CFL1,CYP27A1,DGAT1,FABP1,FN1,HSD11B1,IKBKB,MAP2K6,NPC2,NUCB2,PCTP,PCYT1A,PHB,PLA2G4A,PLIN2,PNPLA8,PRKAA1,RETN,SCD,SIRT3,SLC16A1,SOD2,STAT3	38
Ophthalmic Disease,Organismal Injury and Abnormalities	Open-angle glaucoma	4,41E-04			APOD,APOE,CA1,CA12,CA2,CA3,CA4,CA5A,CA5B,CLU,HLA-DQA1,MGST1,SAA1,SLC16A1,SLC16A7,TGM2	16
Cardiovascular Disease,Organismal Injury and Abnormalities,Renal and Urological Disease	Ischemic acute kidney injury	4,48E-04			AKR1A1,AQP2,ATP1A1,ATP1B1,FABP1,LCN2,PKM,SLC9A3	8
Cardiovascular Disease,Organismal Injury and Abnormalities	Occlusion of artery	4,61E-04		1,775	AADAT,ABCB1,ACAT1,ACLY,ADA,ADGRG1,AGT,ALB,ALDH5A1,APOA1,APOA4,APOB,APOE,ARG2,ATP2A2,CA1,CA12,CA2,CA3,CA4,CA5A,CA5B,CBS/CBSL,CES1,CFDP1,CKM,CLU,COL18A1,COMT,CTNNBL1,CTSS,CTSV,CYP27A1,EIF4A3,ENTPD1,F12,FABP5,FN1,GPX1,HBA1/HBA2,HP,Hrg,HSPD1,ICAM1,IKBKB,IMPDH2,IRF3,ITGB2,LAMP2,LCN2,LGALS3,LPL,LRPAP1,MAP2K1,MAPT,MATN2,MMUT,MSRA,MTHFD1L,NPR1,OGDH,PCNA,PECAM1,PKM,PLAU,PLIN2,PON1,PRCP,PRDX2,RETN,RHOG,RNF…	95
Respiratory Disease	Respiratory insufficiency	4,67E-04			ATAD3A,CA1,CA12,CA2,CA3,CA4,CA5A,CA5B,Fus,NDUFB11	10
Metabolic Disease,Organismal Injury and Abnormalities	Oxidative phosphorylation deficiency	4,77E-04			AIFM1,ATP5F1A,C1QBP,COA5,FARS2,FASTKD2,GFM1,GFM2,MICOS13,MIPEP,MRPL3,MRPS2,MRPS22,NARS2,PTCD3,QRSL1,RMND1,SCO2,TARS2,TRMT10C,TSFM,TUFM,TXN2,VARS2	24
Amino Acid Metabolism,Small Molecule Biochemistry	Synthesis of amino acids	4,87E-04		-0,536	ABAT,AGXT2,ARG2,ASNS,ASPA,ASS1,BCAT2,BHMT,CBS/CBSL,CKM,CNDP2,CS,GAMT,GATM,GLS,GLUL,GLYAT,GOT1,GOT2,GPT,GPT2,MTHFD1,OAT,PAH,PKM,PRKAR1A,PSAT1,PVALB,PYCR3,SARDH,SHMT2,SPTLC1,SPTLC2,UPB1	34
Cellular Function and Maintenance	Function of lymphatic system cells	4,89E-04			ABCB1,APOE,ARHGDIB,ARHGEF1,BAK1,BCL2L1,CD74,CD81,CTSC,CTSS,ECM1,EIF5A,ERAP1,GIMAP4,HLA-A,HLA-DQA1,HLA-DQB1,ICAM1,IGHM,IMPDH2,INPP5D,LCP1,LGMN,MAP2K1,Mt1,NPC2,PIGR,PLEC,PSMB10,PSME2,PTPRC,RAC1,RCBTB2,RHOG,SLC2A1,STAT1,STAT3,STK4,TAGLN2,TAP1,TAPBP,TAX1BP1,TGM2,TLR3,VAV1	45
Connective Tissue Development and Function,Hematological System Development and Function,Hematopoiesis,Organismal Development,Tissue Morphology	Quantity of erythroid precursor cells	4,94E-04		0,361	ADD1,ADD3,APOE,BCL2L1,DMTN,EIF2AK2,EPB42,HBA1/HBA2,Hbb-b1,INPP5D,LCN2,LGMN,MAPK14,NQO1,PFKM,PRDX2,PRKAA1,PRKCE,PTPN6,RAC1,RNH1,SLC4A1,TF,TFRC,TMPO	25
Infectious Diseases	Severe COVID-19	4,97E-04			ADAR,ALB,APOA1,APOD,APOH,C4A/C4B,CD74,CFB,CFI,CLEC3B,CLU,DYSF,EIF2AK2,HLA-DQB1,IFIT3,ISG15,ITIH3,ITIH4,LGALS3BP,PABPC1,PARP14,PARP9,PKM,RBP4,SAA1,SAMD9L,SERPINA3,SPARC,STAT1,TAGLN2,TUBA1C,TUBB,VCAM1	33
Cell-To-Cell Signaling and Interaction,Cellular Movement	Recruitment of blood cells	5,06E-04	Increased	2,410	AGT,ANXA1,APOA1,APOB,APOE,C4A/C4B,CAMP,CASP8,CD200,CD5L,CD74,Chil3/Chil4,CLU,CRYAB,CTSC,DDX58,ENTPD1,FABP5,FERMT3,FN1,FUT8,GGT5,GLRX,Gm21596/Hmgb1,GNA13,HDAC1,HDC,ICAM1,IKBKB,INPP5D,IRF3,ITGB2,LCN2,LGALS3,LSP1,LTF,LYZ,MAPK14,MME,Muc1,PECAM1,PPIF,PYCARD,RAC1,RHOG,RTN4,SGPL1,SOD2,SPP1,STAT3,TAX1BP1,THY1,TLR3,TXN,VAV1,VCAM1,XDH	57
Organismal Injury and Abnormalities,Renal and Urological Disease	Acute kidney injury	5,07E-04		-0,152	ABAT,AGT,AKR1A1,ALB,ALDH5A1,AMBP,AMY2A,AQP2,ATP1A1,ATP1B1,CA1,CA12,CA2,CA3,CA4,CA5A,CA5B,CD5L,CLU,FABP1,LCN2,LYZ,MME,PKM,SLC9A3,SPP1	26
Gastrointestinal Disease,Inflammatory Disease,Inflammatory Response,Organismal Injury and Abnormalities	Experimental colitis	5,13E-04		0,126	ARHGDIB,CAMP,CD74,CFB,GATM,GBP2,GBP5,Gm21596/Hmgb1,HLA-DQA1,HLA-DQB1,HP,IFI16,Iigp1,IRF3,LCN2,Ly6a (includes others),LYZ,MAPK14,PHB,PLA2G4A,PSMB8,PTPRC,PYCARD,SERPINA3,SLC2A1,SLC8A1,STAT1,STAT3,TAP1,Tgtp1/Tgtp2,ZBP1	31
Infectious Diseases	Parasitic Infection	5,18E-04		-1,213	ABAT,AGT,ALDH5A1,ANXA1,APOE,APOH,AQP4,C4A/C4B,CD74,CD81,CFB,EIF2AK2,GBP2,GLRX5,HBA1/HBA2,HLA-DQB1,ICAM1,IGHM,Iigp1,Irgm1,LGALS3,MME,MT-CYB,PIGR,PLA2G4A,PLAU,PRKCD,RRM1,SLC4A1,TLR3	30
Cell Morphology	Morphology of mononuclear leukocytes	5,20E-04			ABCB1,APOE,BAK1,BCL2L1,CD5L,CD74,CD81,FTL,GNA13,HLA-A,HLA-DQA1,HLA-DQB1,IGHG1,IGHM,IGKC,INPP5D,LCP1,LGALS3,MAVS,Mug1/Mug2,PARL,PIGR,PSMB10,PTPRC,SEMA4D,SGPL1,STK4,TAP1,VAV1	29
Metabolic Disease,Neurological Disease,Organismal Injury and Abnormalities,Psychological Disorders	Alzheimer disease	5,34E-04			ABAT,ACLY,AFM,AGRN,AGT,AIFM1,ALB,ALDH2,ALDH5A1,APOA1,APOA4,APOD,APOE,ATP1A1,ATP1B1,ATP5F1A,ATP5PB,BCL2L1,C4A/C4B,CALB1,CAPN1,CASP7,CASP8,CBS/CBSL,CD74,CFB,CFL1,CLEC3B,CLU,CNP,CTSB,CTSD,CTSS,DHCR7,DYSF,EBP,EIF2AK2,EIF2S1,F12,FDPS,FH,FIS1,FKBP5,G3BP1,GBP2,GLRX,GM2A,GRN,HBA1/HBA2,HLA-DQA1,HLA-DQB1,HMGCL,HNRNPDL,HP,HPX,HSD11B1,HSPA9,HSPD1,ICAM1,IGHG1,IGHM,IGKC,KNG1,LCN2,LDLRAP1,LGALS3,LGMN,LIMS1,LPL,…	127
Cellular Function and Maintenance	Function of leukocytes	5,43E-04		0,985	ABCB1,ADA,APOE,ARHGDIB,ARHGEF1,ARIH2,BCL2L1,CASP8,CD200,CD74,CD81,CTSC,CTSS,CTSZ,DDX58,ECM1,EIF5A,ERAP1,F11R,GIMAP4,GRN,HLA-A,HLA-DQB1,HNRNPD,HSPB1,ICAM1,IFI30,IFIH1,IGHM,IMPDH2,INPP5D,ITGB2,LCN2,LCP1,LGALS3,LGMN,LIMD1,LSP1,MAP2K1,MAVS,Mt1,NPC2,PCTP,PECAM1,PIGR,PLA2G4A,PLAU,PLEC,PSAP,PSMB10,PSME2,PTPRC,PYCARD,RAC1,RHOG,RRAS,SIRPA,SLC2A1,SPP1,STAT1,STAT2,STAT3,STK4,TAGLN2,TAP1,TAPBP,TAX1BP1,TGM2,T…	70
Cell Death and Survival	Cytolysis of lymphocytes	5,43E-04		1,151	HLA-A,IGHG1,MAVS,MSH2,PNP,PSME2,PTPRC,STAT1,STMN1,TAP1,TAPBP,VAV1,VIM	13
Hematological System Development and Function,Tissue Morphology	Quantity of blood cells	5,49E-04		1,063	ABCB1,ABRAXAS2,ACACA,ACAT1,ADA,ADD1,ADD3,AGK,AGT,ALCAM,ALDH2,AMBP,ANXA1,AP1G1,APOA1,APOB,APOE,ARHGDIB,ARHGEF1,ATP6V0A2,BAK1,BCL2L1,BSG,Bst2,C4A/C4B,CAMP,CASP8,CBR3,CBS/CBSL,CD200,CD5L,CD74,CD81,CFH,CHIA,CLU,COMT,CORO1A,CTSB,CTSD,CTSS,CTSV,CYP27A1,CYP4A11,DDX58,DGAT1,DMTN,DNAJA3,DNASE2,ECM1,EIF2AK2,EPB42,FABP1,FABP5,FEN1,FERMT3,FUBP1,GBA,GFUS,GLB1L2,GLS,Gm21596/Hmgb1,GNA13,GRN,GSTZ1,HBA1/HBA2,Hbb-…	172
Hematological System Development and Function,Tissue Morphology	Quantity of leukocytes	6,00E-04		0,927	ABCB1,ABRAXAS2,ACACA,ACAT1,ADA,AGT,ALCAM,ALDH2,AMBP,ANXA1,AP1G1,APOA1,APOB,APOE,ARHGDIB,ARHGEF1,ATP6V0A2,BAK1,BCL2L1,BSG,Bst2,C4A/C4B,CAMP,CASP8,CBR3,CBS/CBSL,CD200,CD5L,CD74,CD81,CFH,CHIA,CLU,COMT,CORO1A,CTSB,CTSD,CTSS,CTSV,CYP27A1,CYP4A11,DDX58,DGAT1,DNAJA3,DNASE2,ECM1,FABP1,FABP5,FEN1,FERMT3,FUBP1,GBA,GFUS,GLB1L2,GLS,Gm21596/Hmgb1,GNA13,GRN,GSTZ1,HCLS1,HDC,HEXB,HLA-A,HLA-DQA1,HLA-DQB1,HPX,Hrg,…	150
Cell-To-Cell Signaling and Interaction,Hematological System Development and Function,Inflammatory Response	Immune response of neutrophils	6,10E-04		0,791	CAMP,CD5L,CFH,FN1,G6PC1,GLRX,Gm21596/Hmgb1,Hbb-b1,ICAM1,IRF3,ITGB1,ITGB2,LCN2,PLAU,SAA1,STAT3,TLR3,VCAM1	18
Cardiovascular Disease,Organismal Injury and Abnormalities,Tissue Morphology	Size of atherosclerotic lesion	6,10E-04			ACAT1,AGT,APOA1,APOA4,APOB,APOE,ARG2,CBS/CBSL,COL18A1,CTSS,CTSV,ENTPD1,GPX1,ICAM1,LPL,PON1,SPP1,VCAM1	18
Dermatological Diseases and Conditions,Organismal Injury and Abnormalities	Chronic psoriasis	6,14E-04			APOE,ARPC1A,ATP1B1,ATP2A2,C1QBP,CTSB,DDX39A,EIF2S1,EIF4A3,EIF5A,ETF1,FABP5,FSCN1,GARS1,GOT1,GOT2,HSPE1,HSPH1,KYNU,LAD1,LCN2,LGALS3BP,MANF,ME1,MTX1,OXSM,PCBD1,PGD,PHB,PKM,PLSCR1,PPIF,PSMB10,PSME2,RANBP1,SOD2,SQLE,STAT1,UPP1,UQCRFS1	40
Cell Death and Survival	Apoptosis of myeloid cells	6,40E-04		0,798	AIP,ANXA1,APOE,ASAH1,BAK1,BCL2L1,CAMP,CASP8,CD5L,DNASE2,EIF2AK2,G6PC1,HDAC1,IKBKB,INPP5D,IRF3,ISG15,ITGB2,LCN2,LGALS3,LTF,MAPK14,NAMPT,NQO1,PALLD,PCTP,PLA2G4A,PLEKHO2,PRKCD,PRKCE,PTPN6,RIPK1,SERPINA1,SERPINA3,SERPINF1,SOD2,STAT1,STAT3,ZBP1	39
Immunological Disease	Immunodeficiency	6,42E-04			ACOT1,ADA,ADAR,AGK,ARHGEF1,ARPC1B,C2,C4A/C4B,C8B,CASP8,CD74,CD81,CFB,CFH,CFI,CLU,CORO1A,CSNK2B,CYP51A1,FERMT3,G6PD,GCAT,GRHPR,HLA-DQA1,IGHM,IGKC,IKBKB,IRF9,ISG15,ITGB2,LTF,ME1,MSN,MTHFD1,NCKAP1L,OAS1,PNP,PRKCD,PSMB2,PTPRC,RIPK1,SERPING1,STAT1,STAT2,STAT3,STK4,TAP1,TAP2,TAPBP,TFRC,TGFBI,TLR3,TRNT1	53
Cell-To-Cell Signaling and Interaction,Hematological System Development and Function,Immune Cell Trafficking,Inflammatory Response	Activation of antigen presenting cells	6,43E-04		1,356	AGT,APOA1,APOE,APOH,C4A/C4B,CALR,CAMP,CASP8,CD200,CD74,Chil3/Chil4,CTSH,CTSS,DYSF,ERAP1,FN1,GBA,Gm21596/Hmgb1,GRN,HLA-A,HLA-DQA1,HLA-DQB1,HSPD1,ICAM1,IFI35,IGHG1,Ighg2a,IGHM,ITGB1,ITGB2,KARS1,KNG1,LCN2,LGALS3,LTF,MAOB,MAP2K1,MAPK14,MAPT,NMI,PDK4,PLA2G4A,PPT1,PRKCD,PRKCE,PSAP,PSMB8,PSME1,PSME2,PTPN6,PYCARD,RAB32,RBP4,SERPINF1,SERPING1,SHPK,SIRPA,SPTLC2,STAT1,STAT3,TGM2,TLR3,TMEM106B	63
Organismal Injury and Abnormalities,Renal and Urological Disease	Injury of kidney	6,67E-04		0,035	ABAT,AGT,AKR1A1,ALB,ALDH5A1,AMBP,AMY2A,ANXA7,AQP2,ATP1A1,ATP1B1,CA1,CA12,CA2,CA3,CA4,CA5A,CA5B,CD5L,CFB,CFH,CLDN2,CLU,DNAJC3,FABP1,GRN,ICAM1,IGHM,LCN2,LYZ,MBL2,MME,PKM,RAC1,SLC22A6,SLC9A3,SPINT1,SPP1	38
Cell-To-Cell Signaling and Interaction	Response of granulocytes	6,79E-04		1,209	ANXA1,CAMP,CD5L,CFH,FN1,G6PC1,GLRX,Gm21596/Hmgb1,Hbb-b1,ICAM1,IRF3,ITGB1,ITGB2,LCN2,PLAU,SAA1,STAT3,TLR3,VCAM1	19
Lymphoid Tissue Structure and Development,Tissue Morphology	Quantity of lymphatic system cells	7,04E-04	Increased	2,079	ABCB1,ACACA,ADA,AGK,AGT,ALDH2,AP1G1,APOA1,APOE,ARHGDIB,ARHGEF1,BAK1,BCL2L1,BSG,Bst2,CAMP,CASP8,CD151,CD5L,CD74,CD81,CHIA,COMT,CORO1A,CTSB,CTSD,CTSS,CTSV,CYP27A1,DDX58,DGAT1,DNAJA3,DNASE2,FABP5,FUBP1,GBA,GLB1L2,GLS,Gm21596/Hmgb1,GNA13,Hbb-b1,HCLS1,HEXB,HLA-A,HLA-DQA1,HLA-DQB1,HPX,HSPD1,ICAM1,IGF1R,IGHM,IGKC,IKBKB,IMPDH2,INPP5D,IRF3,ISG15,ITGB1,ITGB2,ITPR2,ITPR3,KLKB1,LCN2,LGALS3,LGMN,LSP1,Ly6a (in…	120
Cell-To-Cell Signaling and Interaction,Cellular Function and Maintenance,Hematological System Development and Function	Phagocytosis of granulocytes	7,25E-04		0,832	ANXA1,CAMP,CD5L,CFH,GLRX,Gm21596/Hmgb1,Hbb-b1,ICAM1,IRF3,ITGB2,LCN2,PLAU,SAA1,TLR3	14
Psychological Disorders	Alcoholism	7,25E-04			ABAT,ALDH1A1,ALDH2,ALDH5A1,APOA1,CA1,CA12,CA2,CA3,CA4,CA5A,CA5B,IMPDH2,MAOA	14
Cell Death and Survival	Apoptosis of phagocytes	7,70E-04		1,493	ANXA1,APOE,BAK1,BCL2L1,CAMP,CASP8,CD5L,EIF2AK2,G6PC1,HSP90AB1,INPP5D,IRF3,ISG15,ITGB2,LCN2,LGALS3,LTF,MAPK14,NAMPT,PCTP,PLA2G4A,PLEKHO2,PRKCD,PRKCE,PTPN6,RIPK1,SERPINA1,SERPINA3,SERPINF1,SOD2,STAT1,STAT3,TLR3,ZBP1	34
Organismal Injury and Abnormalities	Organ Degeneration	8,13E-04		-0,004	AADAT,ACO2,AFG3L2,AGA,AGT,AIFM1,AMY2A,ANK3,APOE,AQP4,ARL3,ATP1B1,BCL2L1,BSG,C2,CA1,CA2,CA4,CAPN1,CASP8,CD151,CD81,CFB,CFH,CFI,CLCC1,CLU,CNP,COL18A1,COQ8A,CP,CTSB,CTSD,CTSV,DDX58,DNAJA1,DNAJC5,DYSF,EHD1,Folh1,FXN,GBA,GLB1,GPX1,GPX4,GRN,GSTZ1,HDAC1,HEXB,HMGB2,IDH3A,IKBKB,IRF3,IRF9,ITM2B,LAMP2,LCN2,LRP2,MANF,MAOA,MAOB,MAPT,MME,MMUT,Mt1,NDUFS4,NPC2,OAT,OGT,OPA1,P3H2,PCYT1A,PEX1,PFKM,PHYH,PLAU,PLEC,PN…	112
Inflammatory Disease,Ophthalmic Disease,Organismal Injury and Abnormalities	Anterior uveitis	8,18E-04			ANXA1,CA1,CA12,CA2,CA3,CA4,CA5A,CA5B,HSPD1,RPS12,STAT1	11
Metabolic Disease,Organismal Injury and Abnormalities	Combined oxidative phosphorylation deficiency	8,24E-04			AIFM1,ATP5F1A,C1QBP,FARS2,FASTKD2,GFM1,GFM2,MICOS13,MIPEP,MRPL3,MRPS2,MRPS22,NARS2,PTCD3,QRSL1,RMND1,TARS2,TRMT10C,TSFM,TUFM,TXN2,VARS2	22
Lipid Metabolism,Molecular Transport,Small Molecule Biochemistry	Concentration of acylglycerol	8,34E-04		-0,100	ABHD6,ACACA,ACLY,ACOT13,AGT,APOA1,APOA4,APOB,Apoc1,APOD,APOE,ATP2A2,AZGP1,BHMT,CBS/CBSL,CCNY,CES1,CISD1,CNPY2,COL18A1,CYP27A1,Cyp4a14,DGAT1,DYSF,ENTPD5,ESYT3,FABP1,FABP5,FASN,FKBP4,FKBP5,FOLR1,G6PC1,G6PD,GATM,GBP5,GPD2,GSTK1,HINT2,HSD11B1,IGF1R,ITPRID2,LCN2,LDLRAP1,LGALS3,LMNA,LPL,LRPAP1,LSR,MPC1,NAMPT,NQO1,OGA,OGT,OSBPL8,PANK1,PCK1,PCYT1A,PCYT2,PDK4,PEX11A,PHYH,PLAU,PLIN2,PML,PNPLA8,PON1,PRDX3,P…	93
Cell-To-Cell Signaling and Interaction,Cellular Movement,Hematological System Development and Function,Immune Cell Trafficking	Recruitment of leukocytes	8,35E-04	Increased	2,341	AGT,ANXA1,APOA1,APOB,APOE,C4A/C4B,CAMP,CASP8,CD200,CD5L,CD74,Chil3/Chil4,CLU,CRYAB,CTSC,DDX58,FABP5,FERMT3,FN1,FUT8,GGT5,GLRX,Gm21596/Hmgb1,HDAC1,HDC,ICAM1,IKBKB,INPP5D,IRF3,ITGB2,LCN2,LGALS3,LSP1,LTF,LYZ,MAPK14,MME,Muc1,PECAM1,PPIF,PYCARD,RAC1,RTN4,SGPL1,SOD2,SPP1,STAT3,TAX1BP1,THY1,TLR3,TXN,VAV1,VCAM1,XDH	54
Cell-To-Cell Signaling and Interaction	Activation of cells	8,59E-04	Increased	2,863	ACSL5,ADA,AGRN,AGT,AIP,ALB,ANK3,ANXA1,APOA1,APOB,APOE,APOH,AQP4,ATP2A2,ATP6V0A2,BAK1,BCL2L1,BSG,C4A/C4B,CALR,CAMP,CASP8,CBS/CBSL,CD200,CD74,CD81,CDHR5,CDK5RAP3,CFH,CFL1,Chil3/Chil4,CLIC1,CORO1A,CRYAB,CTSH,CTSS,CYRIB,DDX58,DGAT1,DYSF,EIF2AK2,ENTPD1,ERAP1,FN1,G3BP1,GBA,Gm21596/Hmgb1,GNA13,GPX1,GRB2,GRN,HLA-A,HLA-DQA1,HLA-DQB1,HNRNPD,HPRT1,HPX,Hrg,HSD11B1,HSPD1,HSPH1,ICAM1,IFI16,IFI35,IGHG1,Ighg2a,I…	165
Cell-To-Cell Signaling and Interaction,Hematological System Development and Function,Immune Cell Trafficking,Inflammatory Response	Activation of leukocytes	8,70E-04	Increased	2,512	ADA,AGRN,AGT,AIP,ANXA1,APOA1,APOE,APOH,ATP6V0A2,BAK1,BCL2L1,BSG,C4A/C4B,CALR,CAMP,CASP8,CBS/CBSL,CD200,CD74,CD81,CFH,Chil3/Chil4,CORO1A,CTSH,CTSS,CYRIB,DDX58,DYSF,ERAP1,FN1,GBA,Gm21596/Hmgb1,GRN,HLA-A,HLA-DQA1,HLA-DQB1,HPRT1,HPX,HSD11B1,HSPD1,HSPH1,ICAM1,IFI35,IGHG1,Ighg2a,IGHM,IKBKB,IMPDH2,INPP5D,ITGB1,ITGB2,KARS1,KLKB1,KNG1,LCN2,LGALS3,LGALS3BP,LTF,MAOB,MAP2K1,MAPK14,MAPT,MGST1,MME,MT-CO1,MT-CY…	111
Neurological Disease,Organismal Injury and Abnormalities,Psychological Disorders	Alzheimer disease or frontotemporal dementia	8,78E-04			ABAT,ACLY,AFM,AGRN,AGT,AIFM1,ALB,ALDH2,ALDH5A1,APOA1,APOA4,APOD,APOE,ATP1A1,ATP1B1,ATP5F1A,ATP5PB,BCL2L1,C4A/C4B,CALB1,CAPN1,CASP7,CASP8,CBS/CBSL,CD74,CFB,CFL1,CLEC3B,CLU,CNP,CTSB,CTSD,CTSS,DHCR7,DYSF,EBP,EIF2AK2,EIF2S1,F12,FDPS,FH,FIS1,FKBP5,G3BP1,GBP2,GLRX,GM2A,GRN,HBA1/HBA2,HLA-DQA1,HLA-DQB1,HMGCL,HNRNPDL,HP,HPX,HSD11B1,HSPA9,HSPD1,ICAM1,IGHG1,IGHM,IGKC,KNG1,LCN2,LDLRAP1,LGALS3,LGMN,LIMS1,LPL,…	128
Cell Morphology,Lymphoid Tissue Structure and Development	Morphology of lymphocytes	8,85E-04			ABCB1,BAK1,BCL2L1,CD5L,CD74,CD81,GNA13,HLA-A,HLA-DQA1,HLA-DQB1,IGHG1,IGHM,IGKC,INPP5D,LCP1,LGALS3,MAVS,Mug1/Mug2,PARL,PIGR,PSMB10,PTPRC,SEMA4D,SGPL1,STK4,TAP1,VAV1	27
Developmental Disorder,Hereditary Disorder,Ophthalmic Disease,Organismal Injury and Abnormalities	Familial congenital cataract	8,87E-04			ACOX1,AGK,CHMP4B,CRYAB,EMC2,ETHE1,FTL,FYCO1,GARS1,LONP1,MTHFD1L,RNH1,RPS14,SDHB,SFXN1,SFXN3,SHMT2,SLC25A11,SLC25A12,SLC25A22,SLC25A4,TIMM21,TIMM9,TMEM126A,TMEM205,VIM	26
Cell Death and Survival	Killing of bacteria	8,94E-04	Increased	3,189	ALB,CAMP,CTSD,CTSS,CTSV,FASN,GSDMD,Hrg,KNG1,LTF,LYZ,PLA2G4A,RAB7A,SCARB2,SNAP29	15
Cell-To-Cell Signaling and Interaction,Hematological System Development and Function	Activation of myeloid cells	9,16E-04		1,281	AGT,ANXA1,APOE,APOH,C4A/C4B,CALR,CAMP,CD200,CFH,Chil3/Chil4,DYSF,FN1,Gm21596/Hmgb1,GRN,HLA-A,HSD11B1,HSPD1,ICAM1,IFI35,IGHG1,ITGB1,ITGB2,KARS1,KLKB1,KNG1,LCN2,LGALS3,LGALS3BP,LTF,MAOB,MAP2K1,MAPK14,MAPT,MME,MT-CO1,MT-CYB,MT-ND2,MT-ND4,MT-ND5,NMI,PDK4,PLA2G4A,PLSCR1,PPT1,PRKCD,PRKCE,PTPN6,RABGEF1,SAA1,SERPINF1,SERPING1,SHPK,SIRPA,SPP1,STAT1,STAT3,TGM2,THY1,TLR3,TMEM106B,VAV1,VCAM1	62
Neurological Disease,Organismal Injury and Abnormalities,Psychological Disorders	Degenerative dementia	9,86E-04			ABAT,ACLY,AFM,AGRN,AGT,AIFM1,ALB,ALDH2,ALDH5A1,APOA1,APOA4,APOD,APOE,ATP1A1,ATP1B1,ATP5F1A,ATP5PB,BCL2L1,C4A/C4B,CALB1,CAPN1,CASP7,CASP8,CBS/CBSL,CD74,CFB,CFL1,CLEC3B,CLU,CNP,CTSB,CTSD,CTSS,DHCR7,DYSF,EBP,EIF2AK2,EIF2S1,F12,FDPS,FH,FIS1,FKBP5,G3BP1,GBA,GBP2,GLRX,GM2A,GRN,HBA1/HBA2,HLA-DQA1,HLA-DQB1,HMGCL,HNRNPDL,HP,HPX,HSD11B1,HSPA9,HSPD1,ICAM1,IGHG1,IGHM,IGKC,KNG1,LCN2,LDLRAP1,LGALS3,LGMN,LIMS1,…	129
Gastrointestinal Disease,Inflammatory Disease,Inflammatory Response,Organismal Injury and Abnormalities	Inflammation of the large intestine	1,06E-03		-0,256	ABCB1,ALB,ANXA1,APOA4,ARHGDIB,ATP1B1,ATRX,CAMP,CASP8,CD74,CFB,CKM,DDX58,DPEP1,ECM1,ENTPD1,FN1,GATM,GBP2,GBP5,GFUS,GLRX5,Gm21596/Hmgb1,GPX1,HLA-DQA1,HLA-DQB1,HP,HPRT1,HSD11B1,ICAM1,IFI16,IGHM,Iigp1,IKBKB,IRF3,LCN2,LTF,Ly6a (includes others),LYZ,MAPK14,MME,MPC1,NMT2,PHB,PKM,PLA2G4A,PON1,PSMB8,PTPRC,PYCARD,RAC1,SERPINA3,SLC2A1,SLC8A1,SPP1,STAT1,STAT3,TAP1,TF,Tgtp1/Tgtp2,TLR3,UBR5,XDH,ZBP1	64
Cell Morphology,Cellular Function and Maintenance	Autophagy of endoplasmic reticulum	1,09E-03	Decreased	-3,024	ATP5MF,ATP5PO,BCS1L,CDK5RAP3,CYB5B,DLD,GRSF1,HSD17B10,ITIH3,MMAA,MRPL30,MRPL34,MRPL4,MRPL41,MRPL55,NDUFA8,NDUFB4,NDUFS2,NDUFS8,PREB,PRORP,PRPF4,PSMA5,PSMB5,RBM28,RPL7A,SCD,SCFD1,SERPINA3,SLC26A4,SULT1C2,SUPV3L1,TARS2,TRMT10C,UQCRC2,VARS2	36
Nucleic Acid Metabolism,Small Molecule Biochemistry	Metabolism of nucleoside triphosphate	1,11E-03		-1,612	ABCB1,ADA,AK3,AK4,APOA1,ATP1B1,Atp5e,ATP5F1A,ATP5F1B,ATP5F1C,ATP5F1D,Atp5k,ATP5MF,ATP5MG,ATP5MK,ATP5PB,ATP5PD,ATP5PF,ATP5PO,BCL2L1,CFH,CHCHD6,CKM,CMPK2,CYC1,CYCS,ENTPD1,ENTPD5,FBP1,HSPD1,LETM1,LONP1,MAP2K1,MAPT,MCU,MSRA,MT-CO2,NDUFAF1,NDUFC2,NDUFS1,NDUFS6,Nmnat3,OGA,OPA1,PDHA1,PKM,PML,PNP,PPIF,PRKCD,RAN,SAMHD1,SGPL1,SLC25A13,SOD2,STAT3,TFAM,UQCC2,VDAC1	59
Psychological Disorders	Personality disorder	1,12E-03			CA1,CA12,CA2,CA3,CA4,CA5A,CA5B,MAOA,MAOB	9
Cell-mediated Immune Response,Cell-To-Cell Signaling and Interaction,Cellular Movement,Hematological System Development and Function,Immune Cell Trafficking	Recruitment of T lymphocytes	1,12E-03		0,351	AGT,DDX58,FABP5,HDC,ICAM1,MAPK14,PYCARD,SGPL1,VCAM1	9
Cell Death and Survival	Cell death of peritoneal macrophages	1,12E-03		-0,959	COQ7,ENTPD1,ISG15,LGALS3,NAMPT,PLA2G4A,RAN,RIPK1,STAT3	9
Inflammatory Disease,Ophthalmic Disease,Organismal Injury and Abnormalities	Retinitis	1,12E-03		0,063	ANXA1,CD200,GLB1,ICAM1,SLC22A12,SLC22A6,SLC22A8,SPP1,STAT1	9
Cell Morphology,Hematological System Development and Function,Immunological Disease,Inflammatory Response	Abnormal morphology of macrophages	1,17E-03			ABCD1,APOE,CD200,CD81,CP,CTBS,CTSD,ENTPD5,GBA,HEXB,HSPA12A,ICAM1,IGHM,Mt1,NPC2,PSAP,SPP1	17
Gastrointestinal Disease	Abnormal composition of feces	1,18E-03			ABHD11,ACOT13,CYP27A1,ITPR2,ITPR3,SLC10A2,SLC51A	7
Cell Death and Survival	Cytolysis by cytotoxic T cells	1,18E-03			MAVS,PNP,PSME2,PTPRC,STMN1,TAP1,TAPBP	7
Inflammatory Response	Interferon response	1,18E-03		1,246	DDX58,EIF2AK2,IFIH1,IRF3,KNG1,MAVS,TLR3	7
Lipid Metabolism,Molecular Transport,Small Molecule Biochemistry	Accumulation of ganglioside	1,18E-03		-1,993	GBA,GLB1,GM2A,HEXA,HEXB,NPC2,PSAP	7
Cell-To-Cell Signaling and Interaction	Response of mononuclear leukocytes	1,19E-03		1,941	ADA,APOA1,APOE,BAK1,BCL2L1,CAMP,CASP8,CD200,CTSS,F9,FBP1,FN1,Gm21596/Hmgb1,HLA-DQB1,ICAM1,IGHM,IKBKB,KLK3,MAPK14,MSH2,NAMPT,PNP,PON1,PSMB10,PSME2,PTPN6,PTPRC,PYCARD,SLC1A5,STAT3,TAPBP,TLR3,VAV1,VCAM1	34
Cellular Function and Maintenance,Hematological System Development and Function	Function of lymphocytes	1,20E-03			ABCB1,APOE,ARHGDIB,ARHGEF1,BCL2L1,CD74,CD81,CTSC,CTSS,ECM1,EIF5A,ERAP1,GIMAP4,HLA-A,HLA-DQB1,ICAM1,IGHM,IMPDH2,INPP5D,LCP1,LGMN,MAP2K1,Mt1,NPC2,PIGR,PLEC,PSMB10,PSME2,PTPRC,RAC1,RHOG,SLC2A1,STAT1,STAT3,STK4,TAGLN2,TAP1,TAPBP,TAX1BP1,TGM2,TLR3,VAV1	42
Inflammatory Response	Inflammatory response	1,20E-03	Increased	2,080	ABCB1,ABCD1,ABR,ADA,AGT,AIMP1,ALDH2,ANXA1,APOA1,APOE,APOH,ARIH2,BSG,C1QBP,C4A/C4B,CALR,CAMP,CASP8,CD151,CD200,CD74,CFH,Chil3/Chil4,CIRBP,COL18A1,CORO1A,CTSB,CTSS,DOCK5,DPEP1,DYSF,ECM1,F11R,F12,FN1,G6PC1,GGT5,Gm21596/Hmgb1,GNA13,GPX1,GPX4,GRN,Hbb-b1,HLA-A,HNRNPA0,HP,HSPB1,HSPD1,ICAM1,IFI35,IGHG1,IGHM,IKBKB,INPP5D,IRF3,ISG15,ITGB1,ITGB2,KARS1,KLKB1,KNG1,LCN2,LCP1,LGALS3,LGALS3BP,LGMN,LIAS,LPL,LSP1,…	142
Gastrointestinal Disease,Inflammatory Disease	Gastroenteritis	1,27E-03		0,185	ABCB1,ALB,ANXA1,APOA4,APOH,ARHGDIB,ATP1B1,ATRX,CAMP,CASP8,CD74,CFB,CKM,CORO1A,DDX58,DPEP1,ECM1,ENTPD1,FN1,GATM,GBP2,GBP5,GFUS,GLG1,GLRX5,Gm21596/Hmgb1,GPX1,GSDMD,HLA-DQA1,HLA-DQB1,HP,HPRT1,HSD11B1,ICAM1,IFI16,IGHM,Iigp1,IKBKB,INPP5D,IRF3,KMO,LCN2,LGALS3,LTF,Ly6a (includes others),LYZ,MAPK14,MAVS,MME,MPC1,NMT2,PHB,PKM,PLA2G4A,PON1,PSMB8,PTPRC,PYCARD,RAC1,SERPINA3,SLC2A1,SLC8A1,SPP1,STAT1,STAT3,TAP…	73
Infectious Diseases	Quantity of virus	1,28E-03		0,492	APOE,CD200,CD74,CSNK2B,CTSV,FCGRT,ICAM1,IFIT3,IGHM,IKBKB,IRF3,ITGB2,MAVS,PLAU,SCARB2,SP110,STAT3,TAP1	18
Infectious Diseases	Replication of vesicular stomatitis virus	1,28E-03		-0,588	BAK1,DDX58,EIF2S1,IFIH1,IRF3,MAVS,OAS1,Oasl2,PARP12,PML,SERPINA1,SERPINA10,SP110,STAT2,TAP1,TLR3,TRADD,USP14	18
Antimicrobial Response,Inflammatory Response	Antimicrobial response	1,29E-03		1,889	ADAR,BAK1,BCL2L1,BPIFA2,Bst2,CAMP,CLU,DDX21,DDX3X,DDX58,DHX58,DTX3L,EIF2AK2,G3BP1,H2BC12,HLA-A,Hrg,IFI16,IFIH1,IFIT1B,IFIT2,IFIT3,IGHG1,IGHM,IKBKB,IRF3,ISG15,LCN2,LTF,LYZ,MAVS,MBL2,MOV10,NMI,NT5C3A,OAS1,Oasl2,PARP9,PLSCR1,PRKCD,PTPRC,PYCARD,ROMO1,SAMHD1,STAT1,STAT2,STK4,Tgtp1/Tgtp2,TLR3,VAV1,ZBP1,ZC3HAV1	52
Gastrointestinal Disease,Inflammatory Disease,Inflammatory Response,Organismal Injury and Abnormalities	Enteritis	1,29E-03		-0,234	ABCB1,ALB,ANXA1,APOA4,APOH,ARHGDIB,ATP1B1,ATRX,CAMP,CASP8,CD74,CFB,CKM,DDX58,DPEP1,ECM1,ENTPD1,FN1,GATM,GBP2,GBP5,GFUS,GLRX5,Gm21596/Hmgb1,GPX1,GSDMD,HLA-DQA1,HLA-DQB1,HP,HPRT1,HSD11B1,ICAM1,IFI16,IGHM,Iigp1,IKBKB,INPP5D,IRF3,LCN2,LGALS3,LTF,Ly6a (includes others),LYZ,MAPK14,MME,MPC1,NMT2,PHB,PKM,PLA2G4A,PON1,PSMB8,PTPRC,PYCARD,RAC1,SERPINA3,SLC2A1,SLC8A1,SPP1,STAT1,STAT3,TAP1,TF,Tgtp1/Tgtp2,TLR3…	69
Cell-To-Cell Signaling and Interaction,Hematological System Development and Function,Immune Cell Trafficking,Inflammatory Response	Activation of phagocytes	1,30E-03		1,271	AGT,ANXA1,APOA1,APOE,APOH,C4A/C4B,CALR,CAMP,CASP8,CD200,CFH,Chil3/Chil4,DYSF,FN1,Gm21596/Hmgb1,GRN,HLA-A,HSD11B1,HSPD1,ICAM1,IFI35,IGHG1,ITGB1,ITGB2,KARS1,KLKB1,KNG1,LCN2,LGALS3,LGALS3BP,LTF,MAOB,MAP2K1,MAPK14,MAPT,MME,MT-CO1,MT-CYB,MT-ND2,MT-ND4,MT-ND5,NMI,PDK4,PLA2G4A,PLSCR1,PPT1,PRKCD,PRKCE,PTPN6,PYCARD,RABGEF1,SAA1,SERPINF1,SERPING1,SHPK,SIRPA,SPP1,SPTLC2,STAT1,STAT3,TGM2,THY1,TLR3,TMEM106B,V…	65
Ophthalmic Disease,Organismal Injury and Abnormalities	Cataract disease	1,33E-03		1,444	ABHD11,ACOX1,AGK,ALDH1A1,BUB3,CHMP4B,CLPB,CRYAB,EHD1,EMC2,ETHE1,FTL,FYCO1,GARS1,GGT5,GPD2,GPX1,IRF9,LONP1,MTHFD1L,NDUFS4,P3H2,PCBD1,RNH1,RPS14,SDHB,SFXN1,SFXN3,SHMT2,SLC25A11,SLC25A12,SLC25A22,SLC25A4,SORD,SPARC,TIMM21,TIMM9,TMEM126A,TMEM205,VIM	40
Organismal Injury and Abnormalities,Psychological Disorders	Anxiety Disorders	1,36E-03			ABAT,ALDH1A1,ALDH2,ALDH5A1,ANXA1,ATP1A1,CA1,CA12,CA2,CA3,CA4,CA5A,CA5B,COMT,FKBP5,GRN,MAOA,MAOB,SLC6A13	19
Infectious Diseases	Replication of Rhabdoviridae	1,36E-03		-0,446	BAK1,DDX58,EIF2S1,IFIH1,IRF3,MAVS,OAS1,Oasl2,PARP12,PML,PTPN1,SERPINA1,SERPINA10,SP110,STAT2,TAP1,TLR3,TRADD,USP14	19
Cell-To-Cell Signaling and Interaction,Hematological System Development and Function,Immune Cell Trafficking,Inflammatory Response	Activation of neutrophils	1,36E-03		0,237	ANXA1,CFH,FN1,GRN,ITGB2,KLKB1,LCN2,LGALS3BP,LTF,MME,MT-CO1,MT-CYB,MT-ND2,MT-ND4,MT-ND5,PRKCD,SAA1,SPP1,VAV1	19
Neurological Disease,Organismal Injury and Abnormalities,Psychological Disorders	Tauopathy	1,37E-03			ABAT,ACLY,AFM,AGRN,AGT,AIFM1,ALB,ALDH2,ALDH5A1,APOA1,APOA4,APOD,APOE,ATP1A1,ATP1B1,ATP5F1A,ATP5PB,BCL2L1,C4A/C4B,CALB1,CAPN1,CASP7,CASP8,CBS/CBSL,CD74,CFB,CFL1,CLEC3B,CLU,CNP,CTSB,CTSD,CTSS,CTSZ,DHCR7,DYSF,EBP,EIF2AK2,EIF2S1,F12,FDPS,FH,FIS1,FKBP5,G3BP1,GBP2,GLRX,GM2A,GRN,HBA1/HBA2,HLA-DQA1,HLA-DQB1,HMGCL,HNRNPDL,HP,HPX,HSD11B1,HSPA9,HSPD1,ICAM1,IGHG1,IGHM,IGKC,KNG1,LCN2,LDLRAP1,LGALS3,LGALS3BP,L…	132
Amino Acid Metabolism	Quantity of amino acids	1,37E-03		-1,993	AGT,ALDH5A1,ALDH7A1,APOE,AQP4,ARG2,ASL,ASS1,BCAT2,BCKDK,BCL2L1,BCS1L,BHMT,CBS/CBSL,CFH,CTSB,CTSV,DBT,DPEP1,FH,FOLR1,GAMT,GLS,GNMT,GPD2,HADH,IGF1R,ITPRID2,LAMP2,LOC102724788/PRODH,MAPT,MMUT,MTHFD1L,NFS1,OAT,OGT,PAH,PANK1,PCK1,PCYT1A,PDK4,PON1,PRCP,PRKCE,SHMT2,SIRT3,SLC25A13,SLC2A1,SLC6A8,SPR,TTR	51
Nucleic Acid Metabolism,Small Molecule Biochemistry	Synthesis of nucleotide	1,38E-03		-1,201	ABCB1,ACAT1,ACOT7,ADA,ADSS2,AGT,AK3,AK4,ALDH2,APOA1,ATP5F1A,ATP5F1B,ATP5F1C,ATP5F1D,ATP5MF,ATP5MG,ATP5MK,ATP5PB,ATP5PD,ATP5PF,ATP5PO,BCL2L1,CASP8,CHCHD6,CKM,CMPK2,CYC1,CYCS,ENTPD1,FASN,FBP1,FDPS,G6PD,GFUS,GMDS,GNA13,GNAI1,GNMT,HAAO,HPRT1,HSPD1,IDH2,IMPDH2,KNG1,KYNU,LETM1,LONP1,MAP2K1,MAPT,MCU,ME1,MSRA,MT-CO2,MTHFD1,NAMPT,NDUFAF1,NDUFC2,NDUFS6,Nmnat3,NPR1,NUCB2,OAS1,Oasl2,OPA1,PANK1,PAPSS2,PDHA1,P…	92
Developmental Disorder,Hereditary Disorder,Metabolic Disease,Organismal Injury and Abnormalities	Autosomal recessive inborn error of metabolism	1,40E-03			ADA,ALB,ALDH5A1,APOE,ASAH1,CP,CYP27A1,CYP51A1,DPYD,DPYS,FDPS,FH,G6PC1,GALC,GALNS,GBA,GLB1,GRN,IGF1R,LAMP1,LTF,MAPT,MBL2,PAH,PHYH,PNP,PTPRC,PYGM,SERPINA1,SERPINF1,SERPINH1,SLC26A4,SLC2A1,SLC2A2,SPARC,TACSTD2,TF,TTR,UROS	39
Organismal Injury and Abnormalities,Tissue Morphology	Morphology of lesion	1,41E-03			ACAT1,AGT,AKT1S1,ANXA1,APOA1,APOA4,APOB,APOD,APOE,ARG2,BAK1,CA12,CAMP,CAPN1,CBR3,CBS/CBSL,CD151,CES1,CLU,COL18A1,CRYAB,CTSB,CTSS,CTSV,CTSZ,DLD,ENTPD1,F12,FHIT,Folh1,GNA13,GPX1,GPX3,GRN,GSDMD,HLA-A,HSD11B1,HSPA12A,HSPH1,ICAM1,IGF1R,IKBKB,IQGAP1,IQGAP2,IRF3,KLKB1,KNG1,LCN2,LGALS3,LPL,LSP1,MAOA,MAP2K1,MAPK14,MSH2,Mt1,NAMPT,NPR1,PLA2G4A,PLAU,PNPLA8,PON1,PPIF,PRDX2,PRKCD,PRKCE,PTPN6,RIPK1,SERPING1,SIR…	82
Cell-To-Cell Signaling and Interaction,Hematological System Development and Function,Humoral Immune Response,Immune Cell Trafficking,Inflammatory Response	Activation of B lymphocytes	1,43E-03		0,170	ADA,AIP,APOE,C4A/C4B,CAMP,CASP8,CD81,DDX58,HSPD1,Ighg2a,IGHM,INPP5D,ITGB2,PHB,PHB2,PTPN6,PTPRC,SEMA4D,TLR3,VAV1	20
Nutritional Disease,Psychological Disorders	Eating Disorders	1,43E-03		-1,093	CA1,CA12,CA2,CA3,CA4,CA5A,CA5B,FASN,HDC,HSD11B1,LCLAT1,MAOA,MAOB,PANK1,PTPN1,SCD,SQSTM1,STAT3,TUBA1C,UBE4B	20
Organismal Injury and Abnormalities	Oxidative stress	1,44E-03		0,611	ABCB10,ALDH7A1,APOE,CA5A,CA5B,CBS/CBSL,COQ9,DHODH,FTH1,GPD2,GPX1,GSTZ1,HINT2,HSD17B10,HSPB1,IDH2,LGALS3,MSRA,Mt1,NDUFS4,OGDH,PDHA1,PON1,PRDX3,QDPR,SOD2,SQSTM1,XDH	28
Carbohydrate Metabolism,Molecular Transport,Small Molecule Biochemistry	Concentration of D-glucose	1,46E-03	Decreased	-2,225	ABHD11,ACOT13,AGT,ALDH1A1,APOA1,APOA4,APOE,ATP2A2,AZGP1,BCAT2,CA5A,CA5B,CES1,CLU,DCXR,DGAT1,DNAJC3,EIF2AK2,FABP5,FBP1,FOLR1,G6PC1,GATM,GBP5,GNMT,GPX1,H6PD,HADH,HSD11B1,HSD11B2,ICAM1,IKBKB,ITGB2,ITPR2,ITPR3,ITPRID2,LCLAT1,LCN2,LGALS3,LMNA,LPL,LTF,MAPK14,MCU,Mt1,NQO1,NUCB2,OGA,OGT,PANK1,PCK1,PCTP,PDK4,PKM,PLIN2,PON1,PRKAA1,PTPN1,RETN,RNF213,SCARB2,SCD,SLC22A1,SLC2A1,SLC2A2,SLC5A2,SOD2,SPP1,SRSF2,ST…	71
Organismal Injury and Abnormalities,Respiratory Disease	Edema of lung	1,47E-03		-1,732	ATP1A1,ATP2A2,CA1,CA12,CA2,CA3,CA4,CA5A,CA5B,ENTPD1,FCGRT,Gm21596/Hmgb1,HSD11B1,INPP5D,LTF,NDUFS4,PECAM1,PLA2G4A,PLAU,RETN,STAT1	21
Cell-To-Cell Signaling and Interaction,Hematological System Development and Function,Immune Cell Trafficking,Inflammatory Response	Activation of granulocytes	1,47E-03		0,218	ANXA1,CD200,CFH,FN1,GRN,ITGB2,KLKB1,LCN2,LGALS3BP,LTF,MME,MT-CO1,MT-CYB,MT-ND2,MT-ND4,MT-ND5,PRKCD,SAA1,SPP1,VAV1,VCAM1	21
Hereditary Disorder,Organismal Injury and Abnormalities,Renal and Urological Disease	Hereditary renal tubular disorder	1,49E-03			AGT,AQP2,BSND,CA1,CA12,CA2,CA3,CA4,CA5A,CA5B,CLCNKA,CNNM2,EHHADH,GATM,INPP5B,KCNJ1,Mocs1,PCNA,SEC61A1,SLC22A12,SLC26A1,SLC34A1,SLC4A1,SLC4A4,SLC5A2,XDH	26
Cell Death and Survival	Apoptosis of antigen presenting cells	1,49E-03		0,955	APOE,BCL2L1,CASP8,CD5L,EIF2AK2,HSP90AB1,INPP5D,IRF3,ISG15,LCN2,LGALS3,MAPK14,NAMPT,PCTP,PLA2G4A,PLEKHO2,PRKCE,PTPN6,RIPK1,SERPINA3,SERPINF1,SOD2,STAT1,STAT3,TLR3,ZBP1	26
Dermatological Diseases and Conditions,Inflammatory Disease,Organismal Injury and Abnormalities	Acne	1,50E-03			APOA1,FABP5,G6PD,GPX1,ICAM1,LYZ,MME,PLSCR1,RBP4,SERPINA1,SOD2,THY1,VCAM1	13
Cell-To-Cell Signaling and Interaction,Cellular Function and Maintenance,Hematological System Development and Function,Inflammatory Response	Phagocytosis of neutrophils	1,50E-03		0,563	CAMP,CD5L,CFH,GLRX,Gm21596/Hmgb1,Hbb-b1,ICAM1,IRF3,ITGB2,LCN2,PLAU,SAA1,TLR3	13
Organismal Injury and Abnormalities	Cytosis of blood cells	1,51E-03		0,713	ADA,ADD1,ADD3,ANK1,APOA1,BSG,CALR,DMTN,EPB42,GRN,HDC,IKBKB,ITGB2,LGALS3,MAPK14,PLA2G4A,PLSCR1,PRDX2,RRM1,SLC4A1,SPP1,SPTA1,SPTB,SRSF2,STAT3	25
Cell-To-Cell Signaling and Interaction,Inflammatory Response	Immune response of T lymphocytes	1,51E-03		1,116	APOA1,APOE,BAK1,BCL2L1,CAMP,CASP8,F9,FN1,Gm21596/Hmgb1,HLA-DQB1,ICAM1,IGHM,IKBKB,KLK3,NAMPT,PNP,PSME2,PTPRC,PYCARD,SLC1A5,STAT3,TAPBP,VAV1	23
Nucleic Acid Metabolism,Small Molecule Biochemistry	Metabolism of purine nucleotide	1,64E-03			ACAT1,ACLY,ACOT7,ADA,ADSS2,AK3,AK4,ATP1B1,Atp5e,ATP5F1A,ATP5F1B,ATP5F1C,ATP5F1D,Atp5k,ATP5MF,ATP5MG,ATP5PB,ATP5PD,ATP5PF,ATP5PO,CFH,CROT,DCXR,ENTPD1,ENTPD5,FHIT,FUT8,G6PD,GDA,GFUS,GMDS,GPX1,H6PD,HPRT1,IDH3A,IDH3G,KMO,LDHB,MCCC2,MDH2,NADK2,NDUFS1,NUDT7,NUDT9,OGA,OGDH,OPA1,PANK1,PGD,PNP,RAN,SAMHD1,XDH	53
Lipid Metabolism,Small Molecule Biochemistry,Vitamin and Mineral Metabolism	Steroid metabolism	1,70E-03		-0,014	AACS,ACAA1,ACACA,ACLY,ACSL4,AGT,AKR1C1/AKR1C2,APOA1,APOA4,APOB,Apoc1,APOE,ASPA,ATAD3A,CALB1,CES1,COMT,CYP27A1,CYP2A6 (includes others),CYP2E1,CYP51A1,DHCR7,EBP,FASN,FDPS,FDX2,G6PC1,G6PD,GBA,H6PD,HDC,HSD11B1,HSD11B2,HSD17B10,HSD17B8,IDI1,LBR,LGMN,LRP2,MAOA,MVD,NSDHL,PCTP,PGRMC1,PON1,PRKAA1,RAN,SAA1,SCD,SERPINA1,SERPINA6,SGPL1,SLC10A2,SLC22A24,Slco1a6,SPP1,SQLE,TOMM22,UGT1A3,VIM,XDH	61
Cellular Movement,Hematological System Development and Function,Immune Cell Trafficking,Inflammatory Response	Chemotaxis of granulocytes	1,71E-03		0,507	ANXA1,APOA1,BSG,C1QBP,CAMP,CD151,CD74,Chil3/Chil4,CORO1A,DOCK5,DPEP1,DYSF,G6PC1,GRN,Hbb-b1,ICAM1,IKBKB,INPP5D,ITGB2,LCN2,LGALS3,LSP1,MAPK14,MCU,MPP1,NCKAP1L,NPR1,PIGR,PTPN6,RAC1,SERPINA1,SERPINB1,SPP1,VAV1,YARS1	35
Cell Death and Survival,Cellular Compromise,Neurological Disease,Organismal Injury and Abnormalities,Tissue Morphology	Neurodegeneration of Purkinje cells	1,79E-03		-1,532	AFG3L2,AGA,AIFM1,ANK3,COQ8A,CTSB,CTSV,HEXB,MANF,NDUFS4,NPC2,PPT1,PSAP,UBE4B	14
Cell Death and Survival	Cytolysis	1,80E-03		1,811	ABCB1,ACSS2,ADD1,ALB,ANK1,ANXA1,BAK1,BCL2L1,C4A/C4B,CALR,CAMP,CFB,CFH,CFI,EIF2AK2,EPB42,G6PD,GIMAP4,GSR,HBA1/HBA2,HLA-A,IGHG1,Ighg2a,Ighg2b,IMPDH2,ISG15,ITGB2,LGALS3,LYZ,M6PR,MAVS,MME,MSH2,NDUFA2,Nmnat3,NT5C3A,OGDH,PNP,PPP3R1,PRDX2,PSME2,PTPN1,PTPRC,SLC12A7,SLC4A1,SPP1,SPTA1,SPTB,STAT1,STMN1,TAP1,TAPBP,THY1,UROS,VAV1,VIM	56
Ophthalmic Disease,Organismal Injury and Abnormalities	Primary glaucoma	1,84E-03			APOE,CA1,CA12,CA2,CA3,CA4,CA5A,CA5B,COL18A1,HLA-DQA1	10
Immunological Disease	Humoral immunodeficiency	1,84E-03			ADA,ARPC1B,MTHFD1,PNP,PTPRC,TAP1,TAP2,TAPBP,TFRC,TRNT1	10
Cell Death and Survival	Cell death of blood cells	1,86E-03		1,862	ABCB1,ACAT1,ADA,AGA,AGRN,AIFM1,AIMP1,AIP,ANXA1,APOB,APOE,ARHGEF1,ASAH1,BAK1,BCL2L1,CAMP,CASP7,CASP8,CD5L,CD74,CD81,CLU,COMT,COQ7,CORO1A,CTSB,CTSD,DHX58,DNAJA3,DNASE2,EIF2AK2,ENTPD1,FN1,FTH1,G6PC1,GIMAP4,GLS,Gm21596/Hmgb1,GPX4,GRN,GSDMD,H1-2,HCLS1,HDAC1,HSP90AB1,HSPA9,ICAM1,IFIH1,IGHM,IKBKB,INPP5D,IRF3,Irgm1,ISG15,ITGB1,ITGB2,ITPR2,ITPR3,LCN2,LGALS3,LTF,LYZ,MAP2K1,MAP2K6,MAPK14,MAVS,MSH2,Mt1,MVP,N…	122
Inflammatory Disease	Chronic inflammatory disorder	1,86E-03		-0,631	ABCB1,ABCB10,ACLY,ACOT1,ADA,ADSS2,AGT,AKR1A1,ALB,ALPK2,AMY2A,ANK1,ANXA1,ANXA4,APEH,APOA1,APOE,ARHGDIB,ATP1B1,ATRX,BCL2L1,BHMT,BSG,C2,C4A/C4B,CA1,CA12,CA2,CA3,CA4,CA5A,CA5B,CALR,CAMK2D,CAMP,CD74,CFB,CFH,CKM,CLU,COG6,CTSB,CTSC,CTSD,CYC1,CYP2E1,CYP51A1,DDX39B,DDX5,DHODH,DNAJA4,DNASE2,ECHDC1,ECM1,EIF1B,EIF3E,ENTPD1,ERH,F11R,FCGRT,FDPS,FKBP5,FN1,FTH1,FUBP1,G6PD,GBP2,GLRX5,GLUL,GNL1,GPC4,GRHPR,GRN,GSR,…	186
Neurological Disease,Skeletal and Muscular Disorders	Neuromuscular disease with neuropathy	1,91E-03		1,000	ABCB1,AFG3L2,AGT,AIFM1,AIMP2,ALB,ALCAM,ANXA1,APOD,APOE,AQP4,ARHGDIB,BCL2L1,BSG,C4A/C4B,CAPZB,CD74,CHP1,CNP,COMT,COPE,COQ7,CRYAB,CTSB,CTSS,CYP51A1,DBNL,DHCR7,DHODH,DNAJB11,ELOVL7,FDPS,FHIT,FTH1,FTL,FUBP1,GALC,GBA,GSDMD,HLA-DQA1,HLA-DQB1,HNRNPDL,HSPB1,IMPDH2,ISG15,LAMP1,LDHB,LTF,M6PR,MAOB,MAP2K1,MAPT,MCU,MMUT,MT-ND5,NDUFS4,NDUFV2,OAS1,PARL,PCNA,PDIA3,PRDX2,PSAP,PSMB8,PTPRC,RAN,RNF114,RPL3,RRM1,RTN4…	84
Organismal Injury and Abnormalities,Renal and Urological Disease	Renal lesion	1,92E-03	Decreased	-2,291	ABCB1,ABHD11,ACADS,ACAT1,ACOT1,ACOT7,ACP6,AGA,AGT,AK3,AKAP8,ALB,ALDH5A1,ALDH7A1,ALPK2,AMBP,ANK1,APOD,APOE,APOH,APRT,AQP2,ARAF,ARFGAP2,ASNS,ATP1B1,ATP5MF,ATP5MG,ATP5PB,ATP5PD,ATRX,BAK1,BASP1,BCL2L1,BCS1L,BPGM,BSG,C2,C2CD2L,CA2,CALB1,CANT1,CAP1,CCDC186,CD151,CDC42EP1,CDH16,CGNL1,CHD4,CLEC3B,CLU,COX6B1,COX7A2,CPQ,CTSS,CYP51A1,DDX5,DDX58,DHRS7,DMTN,DNAJC10,DNASE2,ECHS1,EHHADH,ENTPD1,EPB42,ESYT1,FABP5…	258
Neurological Disease	Progressive neurological disorder	1,97E-03		1,950	ABAT,ABCB1,ACLY,ACOX1,AFM,AGRN,AGT,AIFM1,AIMP2,ALB,ALCAM,ALDH1A1,ALDH2,ALDH5A1,ANK3,ANXA1,APOA1,APOA4,APOD,APOE,AQP4,ARHGDIB,ASAH1,ATP1A1,ATP1B1,ATP5F1A,ATP5PB,BCL2L1,BSG,C4A/C4B,CALB1,CAPN1,CAPZB,CASP7,CASP8,CBS/CBSL,CCS,CD74,CFB,CFL1,CLEC3B,CLU,CNP,COMT,COPE,COQ7,CRYAB,CTSB,CTSD,CTSS,CYP51A1,DBNL,DHCR7,DHODH,DNAJB11,DYSF,EBP,EIF2AK2,EIF2S1,ELOVL7,F12,FASN,FDPS,FH,FHIT,FIS1,FKBP5,FTH1,FTL,FUBP1,…	210
Organismal Injury and Abnormalities,Tissue Morphology	Size of lesion	1,97E-03			ACAT1,AGT,AKT1S1,ANXA1,APOA1,APOA4,APOB,APOD,APOE,ARG2,BAK1,CA12,CAMP,CAPN1,CBR3,CBS/CBSL,CD151,CES1,CLU,COL18A1,CRYAB,CTSB,CTSS,CTSV,CTSZ,DLD,ENTPD1,F12,FHIT,Folh1,GNA13,GPX1,GPX3,GRN,GSDMD,HLA-A,HSD11B1,HSPA12A,HSPH1,ICAM1,IGF1R,IKBKB,IQGAP1,IQGAP2,IRF3,KLKB1,KNG1,LCN2,LGALS3,LPL,MAOA,MAP2K1,MAPK14,Mt1,NAMPT,NPR1,PLA2G4A,PNPLA8,PON1,PPIF,PRDX2,PRKCD,PRKCE,PTPN6,RIPK1,SERPING1,SIRT3,SLC16A7,SPP1…	77
Connective Tissue Development and Function,Tissue Morphology	Quantity of connective tissue	2,02E-03		1,048	ACACA,ACADS,ACOT13,ADD1,ADD3,AGT,AKR1A1,ALDH1A1,APOA4,APOB,APOE,ASPA,BCL2L1,BUB3,CAPN1,CASP8,CCKAR,CCNY,CD81,CES1,COMT,CTSV,DGAT1,DMTN,DNASE2,EIF2AK2,EIF6,EPB42,FABP5,FASN,FBLIM1,FEN1,FN1,GAMT,GATM,GFPT1,GPD2,GPX1,HBA1/HBA2,Hbb-b1,HDC,HEXB,HP,HSD11B1,HSD11B2,IFIH1,IGF1R,IGHM,IKBKB,INPP5D,ITGB1,ITPRID2,KLK3,LCN2,LGALS3,LGMN,LIMD1,LMNA,LPL,Ly6a (includes others),MAPK14,MAVS,MSH2,Mt1,NQO1,OCIAD1,PCK…	107
Neurological Disease,Organismal Injury and Abnormalities	Neurodegeneration of cerebellum	2,03E-03		-1,773	AFG3L2,AGA,AIFM1,ANK3,COQ8A,CTSB,CTSV,HEXB,MANF,NDUFS4,NPC2,PPT1,PSAP,UBE4B,VIM	15
Connective Tissue Development and Function,Hematological System Development and Function,Hematopoiesis,Organismal Development,Tissue Morphology	Quantity of reticulocytes	2,03E-03		1,571	ADD1,ADD3,APOE,DMTN,EPB42,HBA1/HBA2,Hbb-b1,LGMN,NQO1,PFKM,PRDX2,PRKAA1,RAC1,SLC4A1,TF	15
Cell Death and Survival	Apoptosis of fibrosarcoma cell lines	2,03E-03		0,318	BCL2L1,CASP7,CTSB,DDX58,EIF2AK2,IKBKB,IRF3,LIMS1,MAVS,PLAU,RIPK1,SOD2,SPP1,STAT1,STAT2	15
Gastrointestinal Disease,Inflammatory Disease,Inflammatory Response,Organismal Injury and Abnormalities	Colitis	2,07E-03		-0,145	ABCB1,ALB,ANXA1,APOA4,ARHGDIB,ATP1B1,ATRX,CAMP,CASP8,CD74,CFB,CKM,DDX58,DPEP1,ECM1,ENTPD1,FN1,GATM,GBP2,GBP5,GLRX5,Gm21596/Hmgb1,GPX1,HLA-DQA1,HLA-DQB1,HP,HPRT1,HSD11B1,ICAM1,IFI16,IGHM,Iigp1,IRF3,LCN2,LTF,Ly6a (includes others),LYZ,MAPK14,MME,MPC1,NMT2,PHB,PKM,PLA2G4A,PON1,PSMB8,PTPRC,PYCARD,RAC1,SERPINA3,SLC2A1,SLC8A1,SPP1,STAT1,STAT3,TAP1,TF,Tgtp1/Tgtp2,TLR3,UBR5,XDH,ZBP1	62
Hematological System Development and Function,Tissue Morphology	Quantity of myeloid cells	2,09E-03		-0,591	ABCB1,ABRAXAS2,ACAT1,ADA,ADD1,ADD3,AGK,AGT,AMBP,ANXA1,APOB,APOE,ARHGDIB,ATP6V0A2,BCL2L1,C4A/C4B,CAMP,CASP8,CBS/CBSL,CD200,CD5L,CFH,CHIA,CLU,CTSB,CTSS,CTSV,CYP4A11,DDX58,DMTN,ECM1,EIF2AK2,EPB42,FABP1,FUBP1,GBA,GFUS,Gm21596/Hmgb1,GRN,HBA1/HBA2,Hbb-b1,HDC,Hrg,HSD11B1,ICAM1,IGF1R,IKBKB,INPP5D,IRF3,ITGB2,KLKB1,LCN2,LGALS3,LGMN,LSP1,Ly6a (includes others),MAPK14,MAPT,MBL2,MPP1,MSN,Mt1,NQO1,OCIAD1,PECAM…	95
Gastrointestinal Disease,Organismal Injury and Abnormalities	Abnormality of large intestine	2,13E-03		-0,083	ABCB1,ALB,ANXA1,APOA4,ARAF,ARHGDIB,ATP1B1,ATRX,CAMP,CASP8,CD74,CFB,CKM,DDX58,DPEP1,ECM1,ENTPD1,FN1,GATM,GBP2,GBP5,GFUS,GLRX5,Gm21596/Hmgb1,GPX1,HLA-DQA1,HLA-DQB1,HP,HPRT1,HSD11B1,ICAM1,IFI16,IGHM,Iigp1,IKBKB,IRF3,LCN2,LTF,Ly6a (includes others),LYZ,MAPK14,MME,MPC1,NMT2,PHB,PKM,PLA2G4A,PLAU,PON1,PSMB8,PTPRC,PYCARD,RAC1,RIPK1,SERPINA3,SLC2A1,SLC4A4,SLC8A1,SLC9A3,SPP1,STAT1,STAT3,TAP1,TF,Tgtp1/Tgtp2…	69
Cardiovascular Disease,Organismal Injury and Abnormalities	Arteriosclerosis	2,19E-03	Increased	2,203	AADAT,ABCB1,ACAT1,ACLY,ADA,AGT,ALDH5A1,APOA1,APOA4,APOB,APOE,ARG2,CA1,CA12,CA2,CA3,CA4,CA5A,CA5B,CBS/CBSL,CES1,CFDP1,CLU,COL18A1,COMT,CTNNBL1,CTSS,CTSV,CYP27A1,EIF4A3,ENTPD1,FABP5,FN1,GPX1,HBA1/HBA2,HP,HSPD1,ICAM1,IKBKB,IMPDH2,IRF3,ITGB2,LAMP2,LCN2,LGALS3,LPL,LRPAP1,MAP2K1,MATN2,MMUT,MSRA,MTHFD1L,NPR1,OGDH,PCNA,PECAM1,PKM,PLAU,PLIN2,PON1,PRCP,PRDX2,RETN,RTN4,SAA1,SCD,SDC4,SERPINC1,SLC5A2,SLC8A1,S…	82
Cell Morphology,Inflammatory Response	Morphology of phagocytes	2,20E-03			ABCD1,APOE,CASP8,CD200,CD81,CP,CTBS,CTSD,CTSZ,ENTPD5,GBA,Hbb-b1,HDC,HEXB,HSPA12A,ICAM1,IGHM,Irgm1,ITGB2,LGALS3,Mt1,NPC2,PON1,PSAP,RABGEF1,RAC1,RRAS,SPP1,STK4	29
Cell Death and Survival	Cell death of immune cells	2,20E-03	Increased	2,073	ABCB1,ACAT1,ADA,AGA,AIFM1,AIMP1,ANXA1,APOB,APOE,ARHGEF1,BAK1,BCL2L1,CAMP,CASP7,CASP8,CD5L,CD74,CD81,CLU,COMT,COQ7,CORO1A,CTSB,CTSD,DHX58,DNAJA3,EIF2AK2,ENTPD1,FN1,FTH1,G6PC1,GIMAP4,GLS,Gm21596/Hmgb1,GPX4,GRN,GSDMD,H1-2,HCLS1,HSP90AB1,ICAM1,IFIH1,IGHM,IKBKB,INPP5D,IRF3,Irgm1,ISG15,ITGB1,ITGB2,ITPR2,ITPR3,LCN2,LGALS3,LTF,LYZ,MAP2K1,MAP2K6,MAPK14,MAVS,MSH2,Mt1,MVP,NAMPT,NEK7,NQO1,OGT,PARL,PARP14,PCN…	114
Inflammatory Disease,Neurological Disease	Inflammatory demyelinating disease	2,25E-03			ABCB1,AGT,ALCAM,ANXA1,AQP4,BSG,C4A/C4B,CRYAB,CTSS,CYP51A1,DHCR7,DHODH,DNAJB11,FDPS,FHIT,GSDMD,HLA-DQA1,HLA-DQB1,IMPDH2,ISG15,M6PR,MAP2K1,MAPT,MMUT,NDUFS4,OAS1,PDIA3,PSMB8,PTPRC,RRM1,RTN4,SERPING1,SPP1,SQLE,STMN1,TAP2,UQCRC2	37
Ophthalmic Disease,Organismal Injury and Abnormalities	Age-related macular degeneration	2,37E-03			AMY2A,APOE,C2,CASP8,CFB,CFH,CFI,CP,LAMP2,LCN2,MMUT,PLAU,PYCARD,SERPING1,SLC9A3,TF,TLR3	17
Cellular Function and Maintenance	Function of antigen presenting cells	2,37E-03			ADA,APOE,ARIH2,CASP8,CD200,CD74,CD81,CTSS,CTSZ,DDX58,F11R,GRN,HNRNPD,HSPB1,ICAM1,IFI30,IFIH1,LCP1,LGALS3,LGMN,LIMD1,MAVS,Mt1,PCTP,PLA2G4A,PLAU,PSAP,PYCARD,RRAS,SIRPA,SPP1,STAT1,STAT2,STAT3,STK4,TLR3	36
Neurological Disease,Organismal Injury and Abnormalities,Psychological Disorders	Post-traumatic stress disorder	2,50E-03			ABAT,ALDH5A1,ANXA1,CA1,CA12,CA2,CA3,CA4,CA5A,CA5B,FKBP5	11
Molecular Transport	Transport of bicarbonate	2,50E-03			CA1,CA12,CA2,CA3,CA4,CA5A,CA5B,CYB5R1,HBA1/HBA2,SLC4A1,SLC4A4	11
Neurological Disease,Organismal Injury and Abnormalities	Gliosis	2,53E-03		-1,855	ABCD1,ABR,AGA,ALDH5A1,APOA1,APOD,APOE,BCS1L,CBS/CBSL,CDH2,COQ9,CTSB,CTSV,DNAJC5,GRN,ITM2B,ITPR2,L2HGDH,LAMP1,LMNB1,LRPAP1,Ly6a (includes others),MAOB,MAPT,MME,Mt1,NAMPT,NDUFS4,OGT,PARL,PPT1,PRKCE,PSAP,RAC1,SCARB2,SOD2,SPARC,SQSTM1,SSB,STMN1,TLR3	41
Endocrine System Disorders,Gastrointestinal Disease,Metabolic Disease,Organismal Injury and Abnormalities,Renal and Urological Disease	Diabetic nephropathy	2,53E-03			ACACA,Acnat1/Acnat2,ACOT1,AGT,Akr1c12/Akr1c13,AMBP,APOD,APOE,ATP1A1,ATP1B1,AZGP1,BDH1,BHMT,CA1,CA12,CA2,CA3,CA4,CA5A,CA5B,CALB1,CAPZA1,CAVIN2,CDH2,CLCNKA,CLEC3B,CLU,COL14A1,Cryzl2,CTSH,CWH43,Cyp4a14,CYP51A1,DHRS3,DPEP1,FABP1,FASN,FBP1,FKBP5,FN1,GGCT,GLUL,GMDS,HACL1,HMGCS2,Hrg,HSD11B1,IMPDH2,KLK3,KYNU,LGALS3,LPL,LYPLAL1,MAOB,ME1,MGST1,MME,MTHFD1L,MYO1B,OAS1,OXSM,PCK1,PDK4,PDXK,PECAM1,PLEKHG3,PLSCR…	83
Ophthalmic Disease,Organismal Injury and Abnormalities	Macular degeneration	2,55E-03			AMY2A,APOE,C2,CASP8,CFB,CFH,CFI,CP,LAMP2,LCN2,MMUT,PLAU,PROM1,PYCARD,SERPING1,SLC9A3,SNRNP200,TF,TLR3	19
Ophthalmic Disease,Organismal Injury and Abnormalities	Glaucoma	2,55E-03			APOD,APOE,CA1,CA12,CA2,CA3,CA4,CA5A,CA5B,CLU,COL18A1,FN1,HLA-DQA1,MGST1,OPA1,SAA1,SLC16A1,SLC16A7,TGM2	19
Cell-To-Cell Signaling and Interaction,Cellular Movement,Hematological System Development and Function,Immune Cell Trafficking	Recruitment of mononuclear leukocytes	2,55E-03	Increased	2,512	AGT,ANXA1,APOA1,APOE,CAMP,CASP8,DDX58,FABP5,FN1,Gm21596/Hmgb1,HDC,ICAM1,MAPK14,PYCARD,RTN4,SGPL1,STAT3,VAV1,VCAM1	19
Hematological System Development and Function	Hematocrit	2,57E-03		-1,337	ADD1,ADD3,APOE,APPL1,APRT,DMTN,EPB42,F9,FERMT3,G6PD,Hbb-b1,KCNJ1,LCN2,LGMN,NPR1,PFKM,PRDX2,SLC4A1,SLC4A4,SOD2,SPP1,TGM2,TMPO	23
Cellular Compromise,Lipid Metabolism,Small Molecule Biochemistry	Peroxidation of lipid	2,57E-03		1,168	AGT,AKR1A1,AMBP,APOB,APOE,CYB5R1,CYGB,CYP2E1,CYP4A11,FTL,GPX1,GPX4,HPX,LCLAT1,MAPT,Mt1,PNPLA8,PON1,PRDX3,SAR1A,SCD,SOD2,TXN2	23
Hematological System Development and Function,Lymphoid Tissue Structure and Development,Tissue Morphology	Quantity of CD8+ T lymphocyte	2,57E-03		0,913	AGT,CASP8,CD74,CORO1A,HLA-A,HLA-DQA1,HLA-DQB1,IGHM,IRF3,ITGB2,KLKB1,MAVS,Mt1,PNP,PPP3R1,PSMB10,PSMB8,PTPN6,PTPRC,STK4,TAP1,TAPBP,VAV1	23
Antigen Presentation,Inflammatory Response	Antigen presentation	2,59E-03		1,071	APOE,CD200,CD74,CTSD,CTSS,CTSV,ERAP1,GM2A,HLA-A,HLA-DQA1,HLA-DQB1,HSP90AB1,IGHM,IKBKB,MAPK14,PSMB8,TAP1,TAP2,TAPBP,UBE2L6	20
Ophthalmic Disease,Organismal Injury and Abnormalities	Maculopathy	2,59E-03			AMY2A,APOE,C2,CASP8,CFB,CFH,CFI,CP,CTSD,LAMP2,LCN2,MMUT,PLAU,PROM1,PYCARD,SERPING1,SLC9A3,SNRNP200,TF,TLR3	20
Amino Acid Metabolism,Small Molecule Biochemistry	Synthesis of alpha-amino acid	2,59E-03		0,470	AGXT2,ARG2,ASNS,BHMT,CBS/CBSL,CNDP2,CS,GLS,GOT1,GOT2,GPT,MTHFD1,PAH,PKM,PSAT1,PYCR3,SARDH,SHMT2,SPTLC1,SPTLC2	20
Developmental Disorder,Hereditary Disorder,Ophthalmic Disease,Organismal Injury and Abnormalities	Autosomal recessive congenital cataract	2,59E-03			ACOX1,AGK,EMC2,ETHE1,FYCO1,GARS1,LONP1,MTHFD1L,RNH1,RPS14,SDHB,SFXN1,SFXN3,SHMT2,SLC25A11,SLC25A12,SLC25A22,SLC25A4,TIMM21,TIMM9,TMEM126A,TMEM205	22
Lipid Metabolism,Small Molecule Biochemistry,Vitamin and Mineral Metabolism	Metabolism of retinoid	2,60E-03		1,289	AGRN,AKR1C1/AKR1C2,ALDH1A1,Aldh1a7,APOA1,APOA4,APOB,APOE,CES1,CYP2E1,CYP2S1,DHRS3,GPC4,LPL,LRP2,RBP4,RDH10,RDH14,RETSAT,SDC4,TTR	21
Cancer,Organismal Injury and Abnormalities	Delay in formation of tumor	2,66E-03			CTSB,CTSZ,LCN2,Muc1,PARP14,PTPN1,PYCARD,STAT3	8
Inflammatory Response	Chronic inflammation	2,66E-03		0,000	FEN1,GSTZ1,IKBKB,PLAU,PRMT1,RABGEF1,STAT1,STAT3	8
Cell Death and Survival	Cytolysis of T lymphocytes	2,66E-03			MAVS,PNP,PSME2,PTPRC,STMN1,TAP1,TAPBP,VIM	8
Molecular Transport,Renal and Urological System Development and Function	Natriuresis	2,66E-03		1,941	AGT,CLDN2,CYP4A11,Cyp4a14,HSD11B2,KCNJ1,NPR1,SLC9A3	8
Nutritional Disease,Psychological Disorders	Binge eating disorder	2,66E-03			CA1,CA12,CA2,CA3,CA4,CA5A,CA5B,FASN	8
Developmental Disorder,Neurological Disease,Organismal Injury and Abnormalities	Lennox-Gastaut syndrome	2,66E-03			CA1,CA12,CA2,CA3,CA4,CA5A,CA5B,GATM	8
Cardiovascular Disease,Inflammatory Disease,Organismal Injury and Abnormalities	Myocarditis	2,66E-03			AGT,CKM,CLU,HPRT1,IGHM,IMPDH2,MAVS,MME	8
Hematological System Development and Function,Lymphoid Tissue Structure and Development,Tissue Morphology	Abnormal quantity of lymphocytes	2,66E-03			APOE,ARHGEF1,IGHM,IGKC,IMPDH2,PIGR,PTPRC,VAV1	8
Ophthalmic Disease,Organismal Injury and Abnormalities	Angle-closure glaucoma	2,66E-03			CA1,CA12,CA2,CA3,CA4,CA5A,CA5B,COL18A1	8
Psychological Disorders	Borderline personality disorder	2,66E-03			CA1,CA12,CA2,CA3,CA4,CA5A,CA5B,MAOB	8
Gastrointestinal Disease,Inflammatory Disease,Inflammatory Response,Organismal Injury and Abnormalities	Acute colitis	2,66E-03			GBP2,GBP5,HP,IFI16,Iigp1,Ly6a (includes others),PYCARD,Tgtp1/Tgtp2	8
Cardiovascular Disease,Organismal Injury and Abnormalities	Peripheral vascular disease	2,85E-03		0,331	ADA,ADAR,AGT,AIFM1,AKT1S1,ALB,AMY2A,APOA1,APOB,APOE,APOH,AQP4,ARHGDIB,ATP1A1,BAG5,CA1,CA12,CA2,CA3,CA4,CA5A,CA5B,CANT1,CASP8,CDH2,CFH,CHORDC1,CLU,CNP,CSNK2B,CTSB,CTSC,CTSS,CYRIB,DAB2,DNAJA1,DNAJB1,DNAJB4,EBNA1BP2,EIF1B,ENTPD1,ERAP1,FN1,Folh1,FTH1,GLRX,GLS,Gm21596/Hmgb1,GPX1,GPX3,GRN,HBA1/HBA2,HCLS1,HIBCH,HSPA12A,HSPB1,HSPH1,IFI30,IGF1R,IRF3,ITM2B,KCNJ1,KLKB1,LBR,LCN2,LCP1,LPL,LSR,MAPT,MMUT,P3H2,P…	99
Antimicrobial Response,Inflammatory Response	Antiviral response	2,85E-03		1,670	ADAR,BCL2L1,Bst2,DDX21,DDX3X,DDX58,DHX58,DTX3L,EIF2AK2,G3BP1,HLA-A,IFI16,IFIH1,IFIT1B,IFIT2,IFIT3,IKBKB,IRF3,ISG15,LCN2,MAVS,MOV10,NMI,NT5C3A,OAS1,Oasl2,PARP9,PLSCR1,PTPRC,PYCARD,SAMHD1,STAT1,STAT2,STK4,Tgtp1/Tgtp2,TLR3,VAV1,ZBP1,ZC3HAV1	39
Cardiovascular Disease,Organismal Injury and Abnormalities	Atherosclerosis	2,90E-03		1,893	AADAT,ABCB1,ACAT1,ACLY,ADA,AGT,ALDH5A1,APOA1,APOA4,APOB,APOE,ARG2,CA1,CA12,CA2,CA3,CA4,CA5A,CA5B,CBS/CBSL,CES1,CFDP1,CLU,COL18A1,COMT,CTNNBL1,CTSS,CTSV,CYP27A1,EIF4A3,ENTPD1,FABP5,FN1,GPX1,HBA1/HBA2,HP,HSPD1,ICAM1,IKBKB,IMPDH2,IRF3,ITGB2,LAMP2,LCN2,LGALS3,LPL,LRPAP1,MAP2K1,MATN2,MMUT,MSRA,MTHFD1L,NPR1,OGDH,PCNA,PECAM1,PKM,PLAU,PLIN2,PON1,PRCP,PRDX2,RETN,RTN4,SAA1,SCD,SDC4,SERPINC1,SLC5A2,SLC8A1,S…	81
Cellular Movement,Hematological System Development and Function,Immune Cell Trafficking,Inflammatory Response	Chemotaxis of neutrophils	2,91E-03		0,413	APOA1,BSG,C1QBP,CAMP,CD151,CD74,CORO1A,DOCK5,DPEP1,DYSF,G6PC1,GRN,Hbb-b1,ICAM1,IKBKB,INPP5D,ITGB2,LCN2,LGALS3,LSP1,MAPK14,MCU,MPP1,NCKAP1L,NPR1,PIGR,PTPN6,RAC1,SERPINA1,SERPINB1,SPP1,VAV1	32
Metabolic Disease,Organismal Injury and Abnormalities	Abnormal metabolism	2,92E-03		0,395	ABHD4,ACAD8,ACAD9,ACADS,ACAT1,ACLY,ACOT13,ACOX1,ACSF3,AGT,AKR1A1,ALDH2,APEX1,APOA1,APOB,APOE,ASL,BCS1L,CCS,CES1,CKM,COQ8A,CTSC,CTSS,DAB2,DOCK7,ECHDC1,ETFA,ETFB,ETHE1,FABP1,FAHD1,FASN,FN1,GALC,GBA,GCDH,GM2A,GNMT,GPX1,H6PD,HADH,HDAC1,HEXA,HINT2,HLA-DQA1,HMGCL,HSD11B1,HSD17B10,IGF1R,IKBKB,IMPDH2,KMO,LCP1,LDLRAP1,LMNA,LPL,LRP2,LSR,M6PR,Mocs1,NADK2,NPC2,NQO1,OGDH,OXCT1,PANK1,PCK1,PCYT1A,PDK4,PEX1,PEX1…	90
Protein Synthesis	Production of protein	3,02E-03		0,047	ABCB1,ADAR,APOE,ARHGEF1,C4A/C4B,CD74,CD81,CNP,CTSS,DDX58,ECM1,FCGRT,HEXB,HLA-DQB1,IFIT2,IGHG1,IGHM,IGKC,IRF3,ITGB2,LGALS3,Ly6a (includes others),MAVS,MSH2,Mt1,MTA2,PIGR,PRKCD,PRKCE,PTPN6,PYCARD,RABGEF1,RHOG,RO60,SEMA4D,STAT3,TLR3,VAV1	38
Cellular Movement,Hematological System Development and Function,Immune Cell Trafficking	Cellular infiltration by inflammatory leukocytes	3,06E-03		-0,847	ADA,AGT,APOA1,APOE,FASN,ICAM1,IKBKB,ITGB1,LTF,PDK4,SPTLC2,STAT1	12
Cell-To-Cell Signaling and Interaction,Cellular Movement	Recruitment of cells	3,06E-03	Increased	2,549	AGT,ANXA1,APOA1,APOB,APOE,C4A/C4B,CAMP,CASP8,CD200,CD5L,CD74,Chil3/Chil4,CLU,CRYAB,CTSC,DDX58,ENTPD1,FABP5,FERMT3,FN1,FUT8,GGT5,GLRX,Gm21596/Hmgb1,GNA13,HDAC1,HDC,ICAM1,IKBKB,INPP5D,IRF3,ITGB1,ITGB2,KLKB1,LCN2,LGALS3,LSP1,LTF,LYZ,MAPK14,MME,Muc1,PECAM1,PPIF,PYCARD,RAC1,RHOG,RTN4,SGPL1,SOD2,SPP1,STAT3,TAX1BP1,THY1,TLR3,TXN,VAV1,VCAM1,VIM,XDH	60
Lipid Metabolism,Molecular Transport,Small Molecule Biochemistry	Accumulation of ganglioside GM2	3,08E-03		-1,964	GBA,GLB1,GM2A,HEXA,HEXB,NPC2	6
Cardiovascular Disease,Organismal Injury and Abnormalities,Renal and Urological Disease	Ischemic acute renal failure	3,08E-03			AQP2,ATP1A1,ATP1B1,FABP1,LCN2,SLC9A3	6
Developmental Disorder,Hereditary Disorder,Metabolic Disease,Organismal Injury and Abnormalities,Skeletal and Muscular Disorders	Mitochondrial DNA depletion syndrome myopathic form	3,08E-03			OPA1,SCO2,SLC25A4,SUCLA2,SUCLG1,SUCLG2	6
Carbohydrate Metabolism,Lipid Metabolism,Molecular Transport,Small Molecule Biochemistry	Efflux of phosphatidic acid	3,08E-03		0,265	ABCB1,APOA1,APOE,FABP1,PCYT1A,STX12	6
Cell-To-Cell Signaling and Interaction,Hematological System Development and Function,Immune Cell Trafficking	Attachment of lymphocytes	3,08E-03	Increased	2,425	ICAM1,ITGB1,ITGB2,STK4,VAV1,VCAM1	6
Lipid Metabolism,Small Molecule Biochemistry	Metabolism of succinic acid	3,08E-03			ALDH5A1,SDHA,SDHB,SUCLA2,SUCLG1,SUCLG2	6
Metabolic Disease,Organismal Injury and Abnormalities	Multisystem mitochondrial disorder	3,08E-03			C1QBP,GFM2,MICOS13,MRPS2,QRSL1,WARS2	6
Cellular Development,Cellular Growth and Proliferation,Hematological System Development and Function,Lymphoid Tissue Structure and Development	Proliferation of naive T lymphocytes	3,08E-03	Decreased	-2,236	CAMP,ICAM1,IKBKB,ITGB2,STAT3,VCAM1	6
Cell Morphology,Hematological System Development and Function,Immunological Disease,Inflammatory Response,Nervous System Development and Function,Neurological Disease,Tissue Morphology	Abnormal morphology of microglia	3,08E-03			ABCD1,CD200,CD81,CTSD,Mt1,SPP1	6
Cell-To-Cell Signaling and Interaction,Hematological System Development and Function,Immune Cell Trafficking,Inflammatory Response	Activation of peripheral blood neutrophils	3,08E-03		-1,665	ANXA1,MT-CO1,MT-CYB,MT-ND2,MT-ND4,MT-ND5	6
Cancer,Organismal Injury and Abnormalities,Reproductive System Disease	Delay in tumorigenesis of mammary tumor	3,08E-03			CTSB,CTSZ,LCN2,Muc1,PTPN1,STAT3	6
Organismal Injury and Abnormalities,Renal and Urological Disease	Renal impairment	3,10E-03	Decreased	-2,398	ABAT,ADA,AGA,AGT,ALB,ALDH5A1,AMY2A,APOB,APRT,AQP2,ATP1A1,ATP1B1,C4A/C4B,CA1,CA12,CA2,CA3,CA4,CA5A,CA5B,CD151,CDH16,CFB,CYP51A1,DHODH,FABP1,FDPS,GBA,GPX4,HBA1/HBA2,HEXB,IMPDH2,KNG1,LCN2,LGMN,LIN7C,LPL,Mt1,NPR1,PEX11A,PHB,PPP3R1,SCARB2,SERPINC1,SLC34A1,SLC5A2,SLC9A3,SPP1,STMN1,TF,TTR,XDH	52
Hematological System Development and Function,Immune Cell Trafficking,Inflammatory Response,Tissue Development	Accumulation of leukocytes	3,20E-03		-1,265	AGT,AIMP1,ANXA1,APOA1,APOE,C4A/C4B,CASP8,CBS/CBSL,CD200,CD5L,COL18A1,CTSC,DOCK1,ENTPD1,Gm21596/Hmgb1,GRN,HDC,ICAM1,IKBKB,INPP5D,ITGB1,ITGB2,LAMA5,LCN2,MBL2,PLAU,PTPN1,SERPINC1,SERPING1,SGPL1,SPP1,STAT1,STAT3,STK4,TLR3,UQCRC2,VCAM1	37
Inflammatory Disease,Neurological Disease,Skeletal and Muscular Disorders	Multiple Sclerosis	3,39E-03			ABCB1,AGT,ALCAM,ANXA1,BSG,C4A/C4B,CRYAB,CTSS,CYP51A1,DHCR7,DHODH,DNAJB11,FDPS,FHIT,GSDMD,HLA-DQA1,HLA-DQB1,IMPDH2,ISG15,M6PR,MAP2K1,MAPT,MMUT,NDUFS4,OAS1,PDIA3,PSMB8,PTPRC,RRM1,RTN4,SERPING1,SPP1,SQLE,STMN1,TAP2,UQCRC2	36
Cancer,Organismal Injury and Abnormalities,Renal and Urological Disease	Kidney adenocarcinoma	3,43E-03			ABCB1,ABHD11,ACADS,ACAT1,ACOT1,ACOT7,ACP6,AK3,AKAP8,ALB,ALDH5A1,ALDH7A1,ALPK2,AMBP,ANK1,APOD,APOH,AQP2,ARAF,ARFGAP2,ASNS,ATP5MF,ATP5MG,ATP5PB,ATP5PD,ATRX,BAK1,BASP1,BCL2L1,BPGM,BSG,C2,C2CD2L,CANT1,CCDC186,CDH16,CGNL1,CLEC3B,CLU,COX6B1,COX7A2,CPQ,CTSS,DDX58,DMTN,DNAJC10,DNASE2,ECHS1,EHHADH,EPB42,ESYT1,FABP5,FDPS,FH,FLNC,FN1,G6PD,GABARAPL2,GALNT11,GATM,GBP2,GFM1,GGT5,GLB1,GLRX5,GNA13,GOLPH3L,GPX1,G…	209
Cell-To-Cell Signaling and Interaction,Cellular Movement,Hematological System Development and Function,Immune Cell Trafficking,Inflammatory Response	Recruitment of neutrophils	3,50E-03		1,576	AGT,ANXA1,APOA1,APOE,CAMP,CTSC,FERMT3,GGT5,GLRX,ICAM1,IKBKB,IRF3,ITGB2,LCN2,LGALS3,LSP1,LTF,LYZ,MME,Muc1,PPIF,PYCARD,RAC1,RTN4,SOD2,SPP1,VAV1,XDH	28
Endocrine System Disorders,Gastrointestinal Disease,Metabolic Disease,Organismal Injury and Abnormalities	Experimentally-induced diabetes	3,50E-03			AGT,ANXA1,C2,CD200,CD74,CP,FN1,GBP2,HMGCL,HMGCS2,HSPB1,ICAM1,LCN2,LGALS3,MCU,Mt1,PRKCD,PRKCE,PTPN1,PTPN6,SERPINA3,SERPING1,Slc25a1,SLC2A2,SPP1,TF,TTR,VCAM1	28
Cell-To-Cell Signaling and Interaction,Cellular Movement,Hematological System Development and Function,Immune Cell Trafficking,Inflammatory Response	Recruitment of phagocytes	3,51E-03	Increased	2,768	AGT,ANXA1,APOA1,APOB,APOE,CAMP,CASP8,CD5L,CD74,CLU,CRYAB,CTSC,FERMT3,FUT8,GGT5,GLRX,Gm21596/Hmgb1,ICAM1,IKBKB,INPP5D,IRF3,ITGB2,LCN2,LGALS3,LSP1,LTF,LYZ,MME,Muc1,PECAM1,PPIF,PYCARD,RAC1,RTN4,SOD2,SPP1,STAT3,TAX1BP1,VAV1,VCAM1,XDH	41
Cardiovascular Disease,Organismal Injury and Abnormalities	Chronic heart failure	3,52E-03			AGT,CA1,CA12,CA2,CA3,CA4,CA5A,CA5B,MME,NPR1,SLC5A2,TF,XDH	13
Cell Cycle	Replication of cells	3,52E-03		-0,958	ABCB1,CASP7,CLU,CTSD,GBP2,GRB2,IRF3,Irgm1,MAVS,SQSTM1,STAT1,STAT3,UBA3	13
Developmental Disorder,Metabolic Disease,Organismal Injury and Abnormalities	Syndromic developmental and metabolic disorder	3,69E-03			ABCC2,ACOX1,AGK,ALB,CP,DHCR7,EBP,EMC2,ETHE1,FDPS,GARS1,GLS,HPRT1,KCNJ1,KYNU,LAMP1,LMNA,LONP1,MAOA,MTHFD1L,MTX2,NDUFAF2,PEX1,RNH1,RPS14,SDHB,SERPINF1,SERPINH1,SFXN1,SFXN3,SHMT2,SLC25A11,SLC25A12,SLC25A19,SLC25A22,SLC25A4,SLC26A4,SLC2A1,SLC34A1,SPARC,TIMM21,TIMM9,TMEM126A,TMEM205,WARS2	45
Cell Death and Survival	Killing of cells	3,73E-03	Increased	2,454	ADAR,ALB,BAK1,BCL2L1,CAMP,CASP7,CASP8,CFH,CTSD,CTSS,CTSV,FASN,FDPS,FEN1,FHIT,GLRX,GSDMD,HLA-A,Hrg,IKBKB,ITGB1,KNG1,LAMP1,LGALS3,LTF,LYZ,MAPK14,MSRA,OGA,PLA2G4A,PRKCD,PRKCE,PTPN6,RAB7A,RIPK1,SCARB2,SERPINF1,SIRPA,SNAP29,STAT1	40
Hematological System Development and Function,Lymphoid Tissue Structure and Development,Organ Morphology,Tissue Morphology	Enlargement of lymphoid organ	3,73E-03			AGK,APOE,ARHGEF1,AZGP1,BAK1,Bst2,C4A/C4B,CALR,CASP8,DDX58,F9,GBA,Hbb-b1,HP,HPX,INPP5D,ITGB2,LGMN,MAVS,Mt1,Nmnat3,NQO1,OCIAD1,PFKM,PRDX2,PRKAA1,PRKCD,PTPN6,PTPRC,RCBTB2,RRM1,SLC4A1,SLC4A4,STK4,TF,TGFBI,TGM2,TLR3,UQCRFS1,VAV1	40
Cell Morphology,Hematological System Development and Function,Immunological Disease,Lymphoid Tissue Structure and Development	Abnormal morphology of T lymphocytes	3,87E-03			ABCB1,BAK1,CD5L,HLA-A,HLA-DQA1,HLA-DQB1,IGHM,LGALS3,PIGR,PSMB10,PTPRC,SGPL1,TAP1,VAV1	14
Cancer,Organismal Injury and Abnormalities,Renal and Urological Disease	Upper renal tract carcinoma	3,94E-03			ABCB1,ABHD11,ACADS,ACAT1,ACOT1,ACOT7,ACP6,AK3,AKAP8,ALB,ALDH5A1,ALDH7A1,ALPK2,AMBP,ANK1,APOD,APOH,AQP2,ARAF,ARFGAP2,ASNS,ATP5MF,ATP5MG,ATP5PB,ATP5PD,ATRX,BAK1,BASP1,BCL2L1,BPGM,BSG,C2,C2CD2L,CALB1,CANT1,CCDC186,CDH16,CGNL1,CLEC3B,CLU,COX6B1,COX7A2,CPQ,CTSS,DDX58,DMTN,DNAJC10,DNASE2,ECHS1,EHHADH,EPB42,ESYT1,FABP5,FDPS,FH,FLNC,FN1,FUBP1,G6PD,GABARAPL2,GALNT11,GATM,GBP2,GFM1,GGT5,GLB1,GLRX5,GNA13,GO…	213
Neurological Disease	Progressive neuropathy	3,94E-03		1,100	ABAT,ABCB1,ACOX1,AGT,AIFM1,AIMP2,ALB,ALCAM,ALDH5A1,ANXA1,APOD,APOE,AQP4,ARHGDIB,BCL2L1,BSG,C4A/C4B,CAPZB,CASP8,CCS,CD74,CLU,CNP,COMT,COPE,COQ7,CRYAB,CTSB,CTSS,CYP51A1,DBNL,DHCR7,DHODH,DNAJB11,ELOVL7,FASN,FDPS,FHIT,FTH1,FTL,FUBP1,GALC,GATM,GBA,GRN,GSDMD,HLA-DQA1,HLA-DQB1,HNRNPDL,HPRT1,HSPB1,IGF1R,IMPDH2,ISG15,ITPR2,LAMP1,LDHB,LMOD1,LPL,LTF,M6PR,MAOB,MAP2K1,MAPT,MCU,MMUT,MT-CYB,MT-ND5,NDUFS4,NDUFV2…	113
Hematological System Development and Function,Immunological Disease,Inflammatory Disease,Lymphoid Tissue Structure and Development,Organ Morphology,Organismal Development,Organismal Injury and Abnormalities,Tissue Morphology	Enlargement of spleen	3,97E-03			AGK,ARHGEF1,AZGP1,BAK1,Bst2,C4A/C4B,CALR,CASP8,DDX58,F9,GBA,Hbb-b1,HP,HPX,INPP5D,ITGB2,LGMN,MAVS,Mt1,Nmnat3,NQO1,OCIAD1,PFKM,PRDX2,PRKAA1,PRKCD,PTPN6,PTPRC,RCBTB2,RRM1,SLC4A1,SLC4A4,STK4,TF,TGFBI,TGM2,TLR3,UQCRFS1,VAV1	39
Cell Morphology,Lymphoid Tissue Structure and Development	Morphology of lymphatic system cells	4,02E-03			ABCB1,ADAR,BAK1,BCL2L1,CD5L,CD74,CD81,GFUS,GNA13,HLA-A,HLA-DQA1,HLA-DQB1,IGHG1,IGHM,IGKC,INPP5D,LCP1,LGALS3,Ly6a (includes others),MAVS,Mug1/Mug2,PARL,PIGR,PSMB10,PTPRC,RAC1,SEMA4D,SGPL1,SLC4A4,STAT1,STK4,TAP1,VAV1	33
Cardiovascular Disease,Organismal Injury and Abnormalities	Intermediate disease stage peripheral arterial disease	4,02E-03			ADAR,APOE,ARHGDIB,BAG5,CASP8,CFH,CTSB,CTSC,CTSS,CYRIB,DAB2,DNAJB4,EBNA1BP2,EIF1B,ERAP1,GLRX,GLS,HBA1/HBA2,HCLS1,HIBCH,IFI30,LCP1,P3H2,PLA2G4A,PLEKHO2,PSMA2,RFK,RUVBL2,SLCO2B1,SPP1,SUCLA2,TOR1AIP1,VWA5A	33
Immunological Disease	Combined immunodeficiency	4,06E-03			ADA,ARPC1B,MTHFD1,PNP,PTPRC,TAP1,TAP2,TAPBP,TFRC	9
Hereditary Disorder,Neurological Disease,Organismal Injury and Abnormalities,Psychological Disorders,Skeletal and Muscular Disorders	Symptomatic Huntington disease	4,06E-03			ARPP19,CA12,CD74,HLA-DQB1,Iigp1,Ly6a (includes others),PPP1R1B,Tgtp1/Tgtp2,ZBP1	9
Lipid Metabolism,Molecular Transport,Small Molecule Biochemistry	Accumulation of glycosphingolipid	4,06E-03	Decreased	-2,409	APOE,GALC,GBA,GLB1,GM2A,HEXA,HEXB,NPC2,PSAP	9
Neurological Disease,Organismal Injury and Abnormalities	Absence seizure	4,06E-03			ABAT,ALDH5A1,CA1,CA12,CA2,CA3,CA4,CA5A,CA5B	9
Lipid Metabolism,Molecular Transport,Small Molecule Biochemistry	Efflux of phospholipid	4,06E-03		0,236	ABCB1,APOA1,APOA4,APOE,CLU,FABP1,PCTP,PCYT1A,STX12	9
Hereditary Disorder,Ophthalmic Disease,Organismal Injury and Abnormalities	Primary open-angle glaucoma	4,06E-03			APOE,CA1,CA12,CA2,CA3,CA4,CA5A,CA5B,HLA-DQA1	9
Lipid Metabolism,Small Molecule Biochemistry	Metabolism of medium chain dicarboxylic acid	4,06E-03			ALDH5A1,FH,MDH2,ME1,SDHA,SDHB,SUCLA2,SUCLG1,SUCLG2	9
Infectious Diseases	Prion Infection	4,06E-03		1,342	ASPA,CLU,COQ9,IRF3,MAPT,NDUFS4,PDIA3,SOD2,TF	9
Cancer,Organismal Injury and Abnormalities,Renal and Urological Disease	Renal cell carcinoma	4,09E-03			ABCB1,ABHD11,ACADS,ACAT1,ACOT1,ACOT7,ACP6,AK3,AKAP8,ALB,ALDH5A1,ALDH7A1,ALPK2,AMBP,ANK1,APOD,APOH,AQP2,ARAF,ARFGAP2,ASNS,ATP5MF,ATP5MG,ATP5PB,ATP5PD,ATRX,BAK1,BASP1,BCL2L1,BPGM,BSG,C2,C2CD2L,CANT1,CCDC186,CDH16,CGNL1,CLEC3B,CLU,COX6B1,COX7A2,CPQ,CTSS,DDX58,DMTN,DNAJC10,DNASE2,ECHS1,EHHADH,EPB42,ESYT1,FABP5,FDPS,FH,FLNC,FN1,G6PD,GABARAPL2,GALNT11,GATM,GBP2,GFM1,GGT5,GLB1,GLRX5,GNA13,GOLPH3L,GPX1,G…	208
Lipid Metabolism,Molecular Transport,Small Molecule Biochemistry	Concentration of lipid	4,11E-03		-0,445	ABCB1,ABCC2,ABCD1,ABHD6,ACACA,ACAT1,ACLY,ACO2,ACOT13,ACP6,ACSL4,ADA,AGT,AIFM1,ALB,ALDH1A1,Anp32b,ANXA6,APEX1,APOA1,APOA4,APOB,Apoc1,APOD,APOE,ARG2,ASAH1,ATP1A1,ATP2A2,AZGP1,BCL2L1,BHMT,CAMP,CASP8,CBS/CBSL,CCNY,CES1,CFB,CISD1,CLCNKA,CLU,CNPY2,COL18A1,COMT,CS,CTSD,CTSS,Cux1,CYP27A1,CYP2E1,Cyp2j5,CYP4A11,Cyp4a14,DDX5,DGAT1,DHCR7,DHRS3,DYSF,EHHADH,ENTPD5,ESYT3,FABP1,FABP5,FASN,FKBP4,FKBP5,FOLR1,G6PC1…	186
Organismal Injury and Abnormalities,Renal and Urological Disease	Formation of renal lesion	4,12E-03			ABCB1,ABHD11,ACADS,ACAT1,ACOT1,ACOT7,ACP6,AK3,AKAP8,ALB,ALDH5A1,ALDH7A1,ALPK2,AMBP,ANK1,APOD,APOH,AQP2,ARAF,ARFGAP2,ASNS,ATP5MF,ATP5MG,ATP5PB,ATP5PD,ATRX,BAK1,BASP1,BCL2L1,BPGM,BSG,C2,C2CD2L,CANT1,CCDC186,CDH16,CGNL1,CLEC3B,CLU,COX6B1,COX7A2,CPQ,CTSS,DDX58,DMTN,DNAJC10,DNASE2,ECHS1,EHHADH,EPB42,ESYT1,FABP5,FDPS,FH,FLNC,FN1,G6PD,GABARAPL2,GALNT11,GATM,GBP2,GFM1,GGT5,GLB1,GLRX5,GNA13,GOLPH3L,GPX1,G…	210
Organismal Injury and Abnormalities,Renal and Urological Disease	Urological disorder of kidney	4,14E-03		-0,254	AGT,BCS1L,CLU,CTSC,EHHADH,FABP1,GATM,ITGB1,PARP3,PEX11A,S100A6,SIRT3,SLC13A3,SLC34A1,STMN1	15
Cell Death and Survival	Cell death of neutrophils	4,14E-03		1,682	ANXA1,BAK1,CAMP,CASP8,G6PC1,INPP5D,IRF3,ITGB2,LCN2,LTF,MAPK14,NAMPT,PRKCD,RIPK1,SERPINA1	15
Carbohydrate Metabolism	Quantity of monosaccharide	4,31E-03	Decreased	-2,042	ABHD11,ACOT13,AGT,ALDH1A1,APOA1,APOA4,APOE,ATP2A2,AZGP1,BCAT2,CA5A,CA5B,CES1,CLU,DCXR,DGAT1,DNAJC3,EIF2AK2,FABP5,FBP1,FOLR1,G6PC1,G6PD,GATM,GBP5,GNMT,GPX1,H6PD,HADH,HSD11B1,HSD11B2,ICAM1,IKBKB,ITGB2,ITPR2,ITPR3,ITPRID2,LCLAT1,LCN2,LGALS3,LMNA,LPL,LTF,MAPK14,MCU,Mt1,NQO1,NUCB2,OGA,OGT,PANK1,PCK1,PCTP,PDK4,PKM,PLIN2,PON1,PRKAA1,PTPN1,RETN,RNF213,SCARB2,SCD,SLC22A1,SLC2A1,SLC2A2,SLC5A2,SOD2,SPP1,SRS…	72
Gastrointestinal Disease,Immunological Disease,Ophthalmic Disease,Organismal Injury and Abnormalities	Sjögren syndrome	4,32E-03			APOA1,FN1,GBP2,HP,IFIH1,IFIT3,PCNA,PML,PPP3R1,PRKCD,PSMB8,SPP1,STAT1,TAP2,TRIM21,VCAM1	16
Antimicrobial Response,Inflammatory Response	Antibacterial response	4,32E-03			CAMP,H2BC12,HLA-A,IGHG1,IGHM,IRF3,ISG15,LCN2,LTF,LYZ,MAVS,MBL2,PRKCD,ROMO1,STAT1,TLR3	16
Developmental Disorder,Hereditary Disorder,Metabolic Disease,Organismal Injury and Abnormalities	Familial amyloidosis	4,32E-03			APOA1,APOA4,APOE,CLU,CTSD,GRN,LCN2,LPL,LYZ,MAPT,PLAU,SORL1,TACSTD2,TF,TGFBI,TTR	16
Hematological System Development and Function,Lymphoid Tissue Structure and Development,Organ Morphology,Organismal Development,Tissue Morphology	Mass of spleen	4,38E-03			APOE,BCL2L1,BSG,Bst2,C4A/C4B,DBNL,EPB42,GSTK1,GSTZ1,Hbb-b1,HP1BP3,IGHM,INPP5D,LCN2,LGMN,Mt1,PANK1,PFKM,PNP,PRDX2,PSAP	21
Cell Morphology,Hematological System Development and Function,Inflammatory Response	Morphology of macrophages	4,45E-03			ABCD1,APOE,CD200,CD81,CP,CTBS,CTSD,ENTPD5,GBA,HEXB,HSPA12A,ICAM1,IGHM,Irgm1,LGALS3,Mt1,NPC2,PON1,PSAP,SPP1	20
Infectious Diseases	Replication of Herpesviridae	4,48E-03		-0,775	ADAR,ATP5F1B,ATRX,BAK1,DDX58,IFIH1,IRF3,MAVS,MSH2,OAS1,Oasl2,PARP12,PML,PRKAA1,SAMHD1,STAT1,VIM,ZBP1	18
Psychological Disorders	Alcohol use disorder	4,48E-03			ABAT,ALDH1A1,ALDH2,ALDH5A1,CA1,CA12,CA2,CA3,CA4,CA5A,CA5B,CYP2E1,GPT,IFIT2,IFIT3,IRF3,ISG15,STAT3	18
Cell Death and Survival	Cell death of fibrosarcoma cell lines	4,48E-03		-0,525	BCL2L1,CASP7,CTSB,DDX58,EIF2AK2,FTH1,IKBKB,IRF3,LIMS1,MAVS,NAMPT,PLAU,RIPK1,SOD2,SPP1,STAT1,STAT2,TRADD,UBA1	19
Cell-To-Cell Signaling and Interaction,Hematological System Development and Function	Interaction of macrophages	4,48E-03		1,367	APOA1,APOE,APOH,CALR,CAMP,CTSZ,ICAM1,Irgm1,ITGB1,ITGB2,MSN,NCKAP1L,PKM,PLAU,PTPN6,PTPRC,STAT1,THY1,VCAM1	19
Endocrine System Disorders,Gastrointestinal Disease,Metabolic Disease,Organismal Injury and Abnormalities	Diabetic complication	4,58E-03			ACACA,Acnat1/Acnat2,ACOT1,AGT,Akr1c12/Akr1c13,AMBP,APOD,APOE,ATP1A1,ATP1B1,AZGP1,BDH1,BHMT,CA1,CA12,CA2,CA3,CA4,CA5A,CA5B,CALB1,CAPZA1,CAVIN2,CDH2,CLCNKA,CLEC3B,CLU,COL14A1,COL18A1,Cryzl2,CTSD,CTSH,CWH43,Cyp4a14,CYP51A1,DHRS3,DPEP1,FABP1,FASN,FBP1,FKBP5,FN1,GGCT,GLUL,GMDS,HACL1,HMGCS2,Hrg,HSD11B1,IGF1R,IMPDH2,KLK3,KYNU,LGALS3,LPL,LYPLAL1,MAOB,ME1,MGST1,MME,MTHFD1L,MYO1B,OAS1,OXSM,PCK1,PDK4,PDXK,P…	89
Cell Morphology,Cellular Function and Maintenance	Transmembrane potential of mitochondria	4,60E-03	Decreased	-2,969	AGA,AGT,ANXA6,BAK1,BCL2L1,CAMP,CASP7,CASP8,CISD1,CLIC1,CLPP,CRYAB,CYCS,CYP2E1,DNAJB1,FXN,GCDH,GPD2,HSPB1,HSPD1,IGHM,IKBKB,IMMT,LCN2,LONP1,MAPK14,MAPT,MSRB2,MTCH2,NDUFS1,NDUFS4,OGA,OPA1,PHB,PHB2,PKM,PPA2,PPP1R1B,PRDX3,PRKCD,PRKCE,PTPN6,PYCARD,RAC1,RIPK1,RTN4,SERPINA3,SOD2,STOML2,TGM2,TPD52,VDAC1,VIM,XDH	54
Gastrointestinal Disease,Hepatic System Disease,Organismal Injury and Abnormalities	Liver Damage	4,61E-03		1,610	ABCB1,ABCC2,AIP,ALB,ALDH1A1,ALDH2,APOE,BAK1,BCL2L1,BSG,CASP8,CFH,CTSB,CYP2E1,Gm21596/Hmgb1,GPX4,GSTZ1,HLA-A,IFIH1,IGF1R,IKBKB,IRF3,ITGB2,KMO,MAP2K6,MAPK14,Mt1,OGA,PAPSS2,PHB2,PLAU,PPOX,PTPN1,PYCARD,RIPK1,SAA1,SCD,SDC4,SERPINA1,SERPING1,SIRT3,SPP1,STAT1,STAT3,TACSTD2,TLR3	46
Psychological Disorders	Depressive disorder	4,65E-03			ABAT,ABCB1,AGT,ALB,ALDH5A1,AMBP,ANXA1,ANXA6,APOE,AQP4,ATP1A1,CA1,CA12,CA2,CA3,CA4,CA5A,CA5B,COMT,CRYAB,DAP3,EBP,EIF6,FDPS,FKBP4,FKBP5,GATM,ITIH4,ITPR2,LETMD1,LGALS3,MAOA,MAOB,MAPT,MSH2,PRKAR1A,PRODH2,PRPF19,PRPF4,PSMA7,PSMB4,PSMD13,PTPN1,RAB13,RAP1GAP,RTN4,SOD2,STAT3,TTR,VIM	50
Lipid Metabolism,Small Molecule Biochemistry	Synthesis of fatty acid	4,65E-03		1,800	ABAT,ACACA,ACAT1,ACLY,ACOT7,ACSF3,ACSL4,ACSM1,ACSS1,ACSS2,ADA,AGT,ALB,ANXA1,APOA4,APOB,APOE,ASAH1,ATP5PF,CALB1,CAMP,CBR4,CD74,CLU,CYP27A1,CYP2E1,CYP4A11,Cyp4a14,DECR2,DGAT1,DLAT,DLD,ECHS1,EIF6,ELOVL7,FABP5,FAR1,FASN,FN1,G6PD,GCDH,GGT5,GPX4,HSD17B8,IGHM,KNG1,LPL,LTF,MAP2K1,MAPK14,MCAT,MGST3,NPC2,OXSM,PDHA1,PDHB,PDK4,PKM,PLA2G4A,PNPLA8,PPT1,PTGES2,PVALB,RAC1,SAR1A,SCD,SERPINC1,SGPL1,SPTLC1,SPTLC2,S…	74
Cancer,Organismal Injury and Abnormalities,Renal and Urological Disease	Renal cancer	4,70E-03		-0,302	ABCB1,ABHD11,ACADS,ACAT1,ACOT1,ACOT7,ACP6,AK3,AKAP8,ALB,ALDH5A1,ALDH7A1,ALPK2,AMBP,ANK1,APOD,APOH,AQP2,ARAF,ARFGAP2,ASNS,ATP5MF,ATP5MG,ATP5PB,ATP5PD,ATRX,BAK1,BASP1,BCL2L1,BPGM,BSG,C2,C2CD2L,CALB1,CANT1,CAP1,CCDC186,CDC42EP1,CDH16,CGNL1,CHD4,CLEC3B,CLU,COX6B1,COX7A2,CPQ,CTSS,CYP51A1,DDX5,DDX58,DHRS7,DMTN,DNAJC10,DNASE2,ECHS1,EHHADH,EPB42,ESYT1,FABP5,FDPS,FH,FLNC,FN1,G6PD,GABARAPL2,GALNT11,GATM,GB…	233
Neurological Disease,Organismal Injury and Abnormalities	Astrocytosis	4,72E-03	Decreased	-2,304	ABCD1,AGA,APOA1,APOD,APOE,BCS1L,CDH2,COQ9,CTSB,CTSV,GRN,ITPR2,LAMP1,LMNB1,LRPAP1,MAOB,MAPT,MME,Mt1,NAMPT,NDUFS4,OGT,PARL,PPT1,PRKCE,PSAP,RAC1,SCARB2,SQSTM1,SSB	30
Neurological Disease	Progressive motor neuropathy	4,76E-03		0,820	ABAT,ABCB1,AGT,AIFM1,AIMP2,ALB,ALCAM,ALDH5A1,ANXA1,APOD,APOE,AQP4,ARHGDIB,BCL2L1,BSG,C4A/C4B,CAPZB,CASP8,CCS,CD74,CLU,CNP,COMT,COPE,COQ7,CRYAB,CTSB,CTSS,CYP51A1,DBNL,DHCR7,DHODH,DNAJB11,ELOVL7,FASN,FDPS,FHIT,FTH1,FTL,FUBP1,GALC,GATM,GBA,GRN,GSDMD,HLA-DQA1,HLA-DQB1,HNRNPDL,HPRT1,HSPB1,IGF1R,IMPDH2,ISG15,ITPR2,LAMP1,LDHB,LMOD1,LPL,LTF,M6PR,MAOB,MAP2K1,MAPT,MCU,MMUT,MT-CYB,MT-ND5,NDUFS4,NDUFV2,OAS1,…	110
Molecular Transport	Transport of carboxylic acid	4,77E-03		-1,227	ABCB1,ABCB10,ABCC2,ABCD1,ACSL4,ACSL5,ALB,APOE,BSG,CES1,CROT,FABP1,FABP5,FABP7,GOT2,PLIN2,PRKCD,SFXN5,SLC13A3,SLC16A1,SLC16A7,SLC22A2,Slc22a22,SLC22A6,SLC22A8,Slc25a1,SLC25A11,SLC25A13,SLC25A17,SLC26A1,SLC27A1,SLC2A1,SLC2A2,SLC6A13,SLCO2A1,SLCO2B1	36
Neurological Disease	Degeneration of central nervous system	4,77E-03		-1,619	AADAT,AFG3L2,AGA,AIFM1,ANK3,AQP4,ASPA,BCL2L1,CAPN1,CNP,COQ8A,CTSB,CTSV,DNAJC5,Folh1,FXN,GBA,GLB1,HEXB,IRF9,LMNB1,MANF,MAPT,MME,NDUFS4,NPC2,OGT,PPT1,PSAP,SEPTIN5,SH3GL2,SOD2,SQSTM1,STAT1,UBE4B,VIM	36
Connective Tissue Development and Function,Hematological System Development and Function,Hematopoiesis,Organismal Development,Tissue Morphology	Quantity of red blood cells	4,77E-03		-0,019	ADD1,ADD3,APOE,BCL2L1,CASP8,DMTN,DNASE2,EIF2AK2,EPB42,FEN1,HBA1/HBA2,Hbb-b1,INPP5D,LCN2,LGMN,MAPK14,MSH2,NQO1,OCIAD1,PFKM,PRDX2,PRKAA1,PRKCE,PTPN6,RAC1,RNH1,SLC4A1,SLC4A4,SLC8A1,SPTA1,SPTB,TF,TFRC,TGM2,TMPO,TPM3	36
Cell-To-Cell Signaling and Interaction,Hematological System Development and Function	Activation of blood cells	4,83E-03	Increased	2,545	ADA,AGRN,AGT,AIP,ANXA1,APOA1,APOE,APOH,ATP6V0A2,BAK1,BCL2L1,BSG,C4A/C4B,CALR,CAMP,CASP8,CBS/CBSL,CD200,CD74,CD81,CFH,Chil3/Chil4,CLIC1,CORO1A,CTSH,CTSS,CYRIB,DDX58,DYSF,ENTPD1,ERAP1,FN1,GBA,Gm21596/Hmgb1,GNA13,GRN,HLA-A,HLA-DQA1,HLA-DQB1,HPRT1,HPX,Hrg,HSD11B1,HSPD1,HSPH1,ICAM1,IFI35,IGHG1,Ighg2a,IGHM,IKBKB,IMPDH2,INPP5D,ITGB1,ITGB2,ITPR2,ITPR3,KARS1,KLKB1,KNG1,LCN2,LGALS3,LGALS3BP,LTF,MAOB,MAP2K1…	120
Cell-To-Cell Signaling and Interaction,Inflammatory Response	Immune response of phagocytes	4,93E-03	Increased	2,063	ANXA1,APOA1,ATP1A1,CALR,CAMP,CD5L,CD74,CFH,COQ7,CYP2S1,DDX58,FN1,G6PC1,GLRX,Gm21596/Hmgb1,GRN,Hbb-b1,ICAM1,IGHM,INPP5D,IRF3,ISG15,ITGB1,ITGB2,LCN2,LGALS3,MAPK14,MBL2,NCKAP1L,PALLD,PLAU,PON1,PRKAA1,PSMB8,PTPRC,SAA1,SIRPA,STAT3,TAP1,TAPBP,TGM2,TLR3,TOM1,UBE2L6,VCAM1	45
Cancer,Organismal Injury and Abnormalities,Renal and Urological Disease	Kidney carcinoma	4,93E-03			ABCB1,ABHD11,ACADS,ACAT1,ACOT1,ACOT7,ACP6,AK3,AKAP8,ALB,ALDH5A1,ALDH7A1,ALPK2,AMBP,ANK1,APOD,APOH,AQP2,ARAF,ARFGAP2,ASNS,ATP5MF,ATP5MG,ATP5PB,ATP5PD,ATRX,BAK1,BASP1,BCL2L1,BPGM,BSG,C2,C2CD2L,CALB1,CANT1,CCDC186,CDH16,CGNL1,CLEC3B,CLU,COX6B1,COX7A2,CPQ,CTSS,DDX58,DMTN,DNAJC10,DNASE2,ECHS1,EHHADH,EPB42,ESYT1,FABP5,FDPS,FH,FLNC,FN1,G6PD,GABARAPL2,GALNT11,GATM,GBP2,GFM1,GGT5,GLB1,GLRX5,GNA13,GOLPH3L,…	211
Neurological Disease,Skeletal and Muscular Disorders	Progressive neuromuscular disease	4,97E-03		1,000	ABCB1,AGT,AIFM1,AIMP2,ALB,ALCAM,ANXA1,APOD,APOE,AQP4,ARHGDIB,BCL2L1,BSG,C4A/C4B,CAPZB,CD74,CNP,COMT,COPE,COQ7,CRYAB,CTSB,CTSS,CYP51A1,DBNL,DHCR7,DHODH,DNAJB11,ELOVL7,FDPS,FHIT,FTH1,FTL,FUBP1,GALC,GBA,GSDMD,HLA-DQA1,HLA-DQB1,HNRNPDL,HSPB1,IMPDH2,ISG15,LAMP1,LDHB,LTF,M6PR,MAOB,MAP2K1,MAPT,MCU,MMUT,MT-ND5,NDUFS4,NDUFV2,OAS1,PARL,PCNA,PDIA3,PRDX2,PSAP,PSMB8,PTPRC,RAN,RNF114,RPL3,RRM1,RTN4,SCARB2,SERP…	82
Cell Morphology,Hematological System Development and Function	Morphology of myeloid cells	5,07E-03			ABCD1,ADAR,APOE,CD200,CD81,CP,CTBS,CTSD,DDX58,DMTN,ENTPD5,GBA,GFUS,Hbb-b1,HDC,HEXB,HSPA12A,ICAM1,IGHM,ITGB2,LGALS3,Ly6a (includes others),Mt1,NPC2,PON1,PRDX2,PSAP,RABGEF1,RAC1,RNH1,SLC4A1,SLC4A4,SPP1,STAT1,VCAM1	35
Cell Death and Survival	Cell death of lymphocytes	5,22E-03		0,215	ABCB1,ADA,AIFM1,AIMP1,APOE,ARHGEF1,BAK1,BCL2L1,CAMP,CASP7,CASP8,COMT,CORO1A,CTSB,CTSD,DHX58,DNAJA3,EIF2AK2,ENTPD1,FTH1,GIMAP4,Gm21596/Hmgb1,GPX4,GSDMD,H1-2,IGHM,IKBKB,INPP5D,Irgm1,ITGB1,ITGB2,ITPR2,ITPR3,LCN2,LGALS3,MAP2K1,MAP2K6,MAPK14,MAVS,MSH2,Mt1,NQO1,OGT,PARL,PARP14,PDIA3,PECAM1,PNP,PRKAA1,PRKCD,PRKCE,PTPN6,PTPRC,RAC1,RIPK1,SGPL1,SPP1,STAT1,STAT3,STOML2,SYVN1,TGM2,TMEM109,TXN,UQCRFS1,VAV1	66
Cardiovascular Disease	Prehypertension	5,23E-03			AGT,CA1,CA12,CA2,CA3,CA4,CA5A,CA5B,SLC5A2,XDH	10
Hematological System Development and Function,Tissue Morphology	Abnormal quantity of leukocytes	5,23E-03			APOE,ARHGDIB,ARHGEF1,IGHM,IGKC,IMPDH2,PIGR,PTPRC,RIPK1,VAV1	10
Lipid Metabolism,Nucleic Acid Metabolism,Small Molecule Biochemistry	Synthesis of acetyl-coenzyme A	5,23E-03			ACAT1,ACLY,ACSS1,ACSS2,DLAT,DLD,FASN,PDHA1,PDHB,PDK4	10
Neurological Disease,Organismal Injury and Abnormalities,Psychological Disorders	Cocaine-related disorder	5,23E-03			ALDH1A1,ALDH2,CA1,CA12,CA2,CA3,CA4,CA5A,CA5B,MAOB	10
Immunological Disease	Deficiency of cell-mediated immunity	5,23E-03			ADA,ARPC1B,MTHFD1,PNP,PTPRC,STK4,TAP1,TAP2,TAPBP,TFRC	10
Cancer,Organismal Injury and Abnormalities	Delay in neoplasia	5,23E-03			BCL2L1,CTSB,CTSZ,LCN2,Muc1,PARP14,PRKAR1A,PTPN1,PYCARD,STAT3	10
Hematological System Development and Function,Lymphoid Tissue Structure and Development,Tissue Morphology	Quantity of natural killer cells	5,23E-03		1,294	COMT,GLB1L2,INPP5D,ISG15,NPC2,PRKCD,PTPRC,PYCARD,STAT1,VAV1	10
Cell Death and Survival	Apoptosis of blood cells	5,32E-03		-0,027	ADA,AGRN,AIMP1,AIP,ANXA1,APOE,ARHGEF1,ASAH1,BAK1,BCL2L1,CAMP,CASP7,CASP8,CD5L,CORO1A,CTSD,DHX58,DNAJA3,DNASE2,EIF2AK2,G6PC1,GIMAP4,Gm21596/Hmgb1,GRN,H1-2,HDAC1,HSP90AB1,HSPA9,IGHM,IKBKB,INPP5D,IRF3,Irgm1,ISG15,ITGB1,ITGB2,ITPR2,ITPR3,LCN2,LGALS3,LTF,MAP2K1,MAP2K6,MAPK14,MAVS,MSH2,Mt1,NAMPT,NQO1,OGT,PALLD,PARL,PARP14,PCTP,PDIA3,PECAM1,PLA2G4A,PLEKHO2,PNP,PRKCD,PRKCE,PTPN6,PTPRC,RAC1,RIPK1,SBDS,SER…	81
Hematological System Development and Function,Tissue Development	Accumulation of blood cells	5,44E-03		-0,662	AGT,AIMP1,ANXA1,APOA1,APOE,C4A/C4B,CASP8,CBS/CBSL,CD200,CD5L,COL18A1,CRYAB,CTSC,DOCK1,ENTPD1,Gm21596/Hmgb1,GRN,HDC,ICAM1,IKBKB,INPP5D,ITGB1,ITGB2,LAMA5,LCN2,MBL2,PDIA4,PLAU,PTPN1,SERPINC1,SERPING1,SGPL1,SPP1,STAT1,STAT3,STK4,TLR3,UQCRC2,VCAM1	39
Cancer,Organismal Injury and Abnormalities,Renal and Urological Disease	Upper urinary tract tumor	5,59E-03		-0,302	ABCB1,ABHD11,ACADS,ACAT1,ACOT1,ACOT7,ACP6,AK3,AKAP8,ALB,ALDH5A1,ALDH7A1,ALPK2,AMBP,ANK1,APOD,APOH,AQP2,ARAF,ARFGAP2,ASNS,ATP5MF,ATP5MG,ATP5PB,ATP5PD,ATRX,BAK1,BASP1,BCL2L1,BPGM,BSG,C2,C2CD2L,CALB1,CANT1,CAP1,CCDC186,CDC42EP1,CDH16,CGNL1,CHD4,CLEC3B,CLU,COX6B1,COX7A2,CPQ,CTSS,CYP51A1,DDX5,DDX58,DHRS7,DMTN,DNAJC10,DNASE2,ECHS1,EHHADH,EPB42,ESYT1,FABP5,FDPS,FH,FLNC,FN1,FUBP1,G6PD,GABARAPL2,GALNT11,G…	238
Hematological System Development and Function,Organismal Development,Tissue Morphology	Quantity of blood	5,63E-03		0,556	ADD1,ADD3,APOE,BCL2L1,CASP8,DMTN,DNASE2,EIF2AK2,EPB42,FEN1,HBA1/HBA2,Hbb-b1,IKBKB,INPP5D,LCN2,LGMN,MAPK14,MSH2,NQO1,OCIAD1,PFKM,PRDX2,PRKAA1,PRKCE,PTPN6,PTPRC,RAC1,RNH1,SAA1,SGPL1,SLC4A1,SLC4A4,SLC8A1,SMARCA4,SPTA1,SPTB,TF,TFRC,TGM2,TMPO,TPM3,VCAM1,WLS	43
Cell-To-Cell Signaling and Interaction,Hematological System Development and Function,Immune Cell Trafficking,Inflammatory Response	Activation of macrophages	5,63E-03		1,168	AGT,APOE,APOH,C4A/C4B,CALR,CAMP,CD200,Chil3/Chil4,DYSF,FN1,Gm21596/Hmgb1,GRN,HLA-A,HSPD1,ICAM1,IFI35,IGHG1,ITGB1,ITGB2,KARS1,KNG1,LCN2,LGALS3,LTF,MAOB,MAP2K1,MAPK14,MAPT,NMI,PDK4,PLA2G4A,PPT1,PRKCE,PTPN6,SERPINF1,SERPING1,SHPK,SIRPA,STAT1,STAT3,TGM2,TLR3,TMEM106B	43
Cardiovascular Disease,Organismal Injury and Abnormalities,Skeletal and Muscular Disorders	Intrinsic cardiomyopathy	5,64E-03			ACOX1,AGK,AGT,AIFM1,ANK3,APOE,ATP2A2,BCL2L1,CAMK2D,CDH2,CKM,COA5,COMT,CRYAB,CTSV,EMC2,ETHE1,FASN,FLNC,FN1,FXN,GARS1,GBP2,GLRX5,GPX1,HLA-DQA1,Hnrnpa1,HSD11B1,IGF1R,IKBKB,KLK3,LAMP2,LIMS1,LMNA,LONP1,MAP2K1,MPC1,MRPL3,MTHFD1L,NDUFAF1,NPR1,PFKM,PLAU,PLEC,PRKAR1A,RAC1,RNH1,RPS14,RTN4,SCARB2,SCO2,SDHA,SDHB,SFXN1,SFXN3,SHMT2,SIRPA,SLC25A11,SLC25A12,SLC25A22,SLC25A4,SLC4A1,SLC6A8,SLC8A1,SLCO2A1,SLCO2B1,S…	83
Cardiovascular System Development and Function,Cellular Movement	Cell movement of endothelial cells	5,71E-03	Increased	2,104	ACACA,AGT,AIMP1,ALCAM,ANXA1,APOA1,APOE,APOH,ATP5F1A,ATP5F1B,CALR,CAMP,CAVIN2,CBS/CBSL,CD151,CD81,CDC42EP1,CDH2,COL18A1,CRYAB,CSNK2B,DOCK1,DOCK5,EIF4A3,ERAP1,F11R,FN1,G6PD,GFUS,GLUL,Gm21596/Hmgb1,GRN,Hrg,HSP90AB1,HSPB1,ICAM1,IQGAP1,ITGB1,ITGB2,KLK3,KNG1,LGALS3,LGMN,MAP2K1,MAP2K6,MAPK14,NCL,PECAM1,PKM,PLA2G4A,PLAU,PML,PRKAA1,PRKCE,PTPN1,PTPN6,RAB13,RAB7A,RAC1,RRAS,RTN4,SAA1,SDC4,SEMA4D,SERPINF1,SPA…	77
Cancer,Organismal Injury and Abnormalities,Renal and Urological Disease	Renal tumor	5,89E-03		-0,302	ABCB1,ABHD11,ACADS,ACAT1,ACOT1,ACOT7,ACP6,AK3,AKAP8,ALB,ALDH5A1,ALDH7A1,ALPK2,AMBP,ANK1,APOD,APOH,AQP2,ARAF,ARFGAP2,ASNS,ATP5MF,ATP5MG,ATP5PB,ATP5PD,ATRX,BAK1,BASP1,BCL2L1,BPGM,BSG,C2,C2CD2L,CALB1,CANT1,CAP1,CCDC186,CDC42EP1,CDH16,CGNL1,CHD4,CLEC3B,CLU,COX6B1,COX7A2,CPQ,CTSS,CYP51A1,DDX5,DDX58,DHRS7,DMTN,DNAJC10,DNASE2,ECHS1,EHHADH,EPB42,ESYT1,FABP5,FDPS,FH,FLNC,FN1,G6PD,GABARAPL2,GALNT11,GATM,GB…	237
Organismal Injury and Abnormalities,Renal and Urological Disease	Chronic kidney disease	5,90E-03	Decreased	-3,046	ABAT,AGA,AGT,ALDH5A1,APOB,APOE,APRT,ATP5PF,ATP5PO,C4A/C4B,CA1,CA12,CA2,CA3,CA4,CA5A,CA5B,CD151,CDV3,CLU,CYP51A1,DHODH,FDPS,HBA1/HBA2,HPRT1,IMPDH2,KNG1,LGMN,LIN7C,LPL,MT-CO1,Mt1,MVD,NDUFA6,PDLIM1,PEX11A,PHB,PPP3R1,PSMA6,PSMB1,PSMB2,PSMB5,SERPINC1,SLC34A1,SLC5A2,SLC9A3,SPP1,TAX1BP1,TRA2B,TTR,TUBA1C,TUBB,UQCRB,XDH	54
Cell-To-Cell Signaling and Interaction,Cellular Movement,Hematological System Development and Function,Immune Cell Trafficking	Recruitment of granulocytes	6,06E-03	Increased	2,050	AGT,ANXA1,APOA1,APOE,CAMP,Chil3/Chil4,CTSC,FERMT3,GGT5,GLRX,HDAC1,ICAM1,IKBKB,IRF3,ITGB2,LCN2,LGALS3,LSP1,LTF,LYZ,MME,Muc1,PPIF,PYCARD,RAC1,RTN4,SOD2,SPP1,STAT3,VAV1,VCAM1,XDH	32
Humoral Immune Response,Protein Synthesis	Production of antibody	6,06E-03		0,022	ABCB1,APOE,ARHGEF1,C4A/C4B,CD74,CD81,CTSS,ECM1,FCGRT,HEXB,HLA-DQB1,IFIT2,IGHG1,IGHM,IGKC,IRF3,ITGB2,LGALS3,Ly6a (includes others),MAVS,MSH2,Mt1,MTA2,PIGR,PRKCD,PTPN6,PYCARD,RABGEF1,RHOG,RO60,SEMA4D,VAV1	32
Cellular Function and Maintenance,Hematological System Development and Function	Function of T lymphocytes	6,06E-03			ABCB1,ARHGDIB,BCL2L1,CD74,CD81,CTSC,CTSS,ECM1,ERAP1,GIMAP4,HLA-A,HLA-DQB1,ICAM1,IGHM,IMPDH2,INPP5D,MAP2K1,NPC2,PLEC,PSMB10,PSME2,PTPRC,RHOG,SLC2A1,STAT3,STK4,TAGLN2,TAPBP,TAX1BP1,TGM2,TLR3,VAV1	32
Developmental Disorder,Neurological Disease,Organismal Injury and Abnormalities,Psychological Disorders	Landau Kleffner syndrome	6,27E-03			CA1,CA12,CA2,CA3,CA4,CA5A,CA5B	7
Ophthalmic Disease,Organismal Injury and Abnormalities	Secondary glaucoma	6,27E-03			CA1,CA12,CA2,CA3,CA4,CA5A,CA5B	7
Neurological Disease,Organismal Injury and Abnormalities	Basilar-type migraine	6,27E-03			CA1,CA12,CA2,CA3,CA4,CA5A,CA5B	7
Organismal Injury and Abnormalities,Psychological Disorders	Generalized social anxiety disorder	6,27E-03			CA1,CA12,CA2,CA3,CA4,CA5A,CA5B	7
Hereditary Disorder,Nutritional Disease,Organismal Injury and Abnormalities,Psychological Disorders	Bulimia nervosa	6,27E-03			CA1,CA12,CA2,CA3,CA4,CA5A,CA5B	7
Organismal Injury and Abnormalities,Respiratory Disease	High-altitude pulmonary edema	6,27E-03			CA1,CA12,CA2,CA3,CA4,CA5A,CA5B	7
Neurological Disease	Essential tremor	6,27E-03			CA1,CA12,CA2,CA3,CA4,CA5A,CA5B	7
Psychological Disorders	Alcohol abuse	6,27E-03			CA1,CA12,CA2,CA3,CA4,CA5A,CA5B	7
Lipid Metabolism,Small Molecule Biochemistry	Catabolism of glycosphingolipid	6,27E-03	Increased	2,209	GALC,GBA,GLB1,GM2A,HEXA,HEXB,PSAP	7
Organismal Injury and Abnormalities,Psychological Disorders	Primary anxiety disorder	6,27E-03			CA1,CA12,CA2,CA3,CA4,CA5A,CA5B	7
Hematological Disease,Metabolic Disease,Nutritional Disease,Organismal Injury and Abnormalities	Iron overload	6,27E-03			CBS/CBSL,CP,FTH1,Hbb-b1,PRDX2,TF,UROS	7
Psychological Disorders	Nicotine dependence	6,27E-03			CA1,CA12,CA2,CA3,CA4,CA5A,CA5B	7
Developmental Disorder,Organismal Injury and Abnormalities	Drug induced edema	6,27E-03			CA1,CA12,CA2,CA3,CA4,CA5A,CA5B	7
Ophthalmic Disease,Organismal Injury and Abnormalities	Acute angle closure glaucoma	6,27E-03			CA1,CA12,CA2,CA3,CA4,CA5A,CA5B	7
Neurological Disease,Organismal Injury and Abnormalities	Focal generalized tonic clonic epilepsy	6,27E-03			CA1,CA12,CA2,CA3,CA4,CA5A,CA5B	7
Psychological Disorders	Compulsive gambling	6,27E-03			CA1,CA12,CA2,CA3,CA4,CA5A,CA5B	7
Developmental Disorder,Hereditary Disorder,Metabolic Disease,Organismal Injury and Abnormalities	Mitochondrial complex III deficiency	6,27E-03			BCS1L,CYC1,UQCC2,UQCRB,UQCRC2,UQCRFS1,UQCRQ	7
Endocrine System Disorders,Organismal Injury and Abnormalities	Adrenal gland hypofunction	6,27E-03			ABCD1,ALB,ANXA1,FTH1,GMPPA,SOD2,TXNRD2	7
Neurological Disease,Organismal Injury and Abnormalities	Chronic migraine	6,27E-03			CA1,CA12,CA2,CA3,CA4,CA5A,CA5B	7
Neurological Disease,Organismal Injury and Abnormalities	Migraine with typical aura	6,27E-03			CA1,CA12,CA2,CA3,CA4,CA5A,CA5B	7
Neurological Disease,Ophthalmic Disease	Nonsyndromic optic atrophy	6,27E-03			MT-CO1,MT-CYB,MT-ND2,MT-ND4,MT-ND5,NDUFS2,OPA1	7
Hematological System Development and Function,Lymphoid Tissue Structure and Development,Organ Morphology,Organismal Development,Tissue Morphology	Morphology of spleen	6,28E-03			ADA,AGK,APOE,ARHGEF1,AZGP1,BAK1,BCL2L1,BSG,Bst2,C4A/C4B,CALR,CASP8,CTSD,DBNL,DDX58,EPB42,F9,GBA,GSTK1,GSTZ1,Hbb-b1,HLA-DQB1,HP,HP1BP3,HPX,IGHM,INPP5D,ITGB2,LCN2,LGMN,LMNA,MAPK14,MAVS,Mt1,Nmnat3,NQO1,OCIAD1,PANK1,PFKM,PNP,PPT1,PRDX2,PRKAA1,PRKCD,PRKCE,PSAP,PTPN6,PTPRC,RCBTB2,RRM1,SLC4A1,SLC4A4,STK4,TF,TGFBI,TGM2,TLR3,TRADD,UQCRFS1,VAV1	60
Nucleic Acid Metabolism,Small Molecule Biochemistry	Metabolism of ribonucleotide	6,42E-03			ADA,ADSS2,AK3,AK4,ATP1B1,Atp5e,ATP5F1A,ATP5F1B,ATP5F1C,ATP5F1D,Atp5k,ATP5MF,ATP5MG,ATP5PB,ATP5PD,ATP5PF,ATP5PO,CFH,DPYD,DPYS,ENTPD1,ENTPD5,GDA,HPRT1,NDUFS1,NT5C3A,NUDT9,PNP,UPB1,UPP1,XDH	31
Vitamin and Mineral Metabolism	Metabolism of vitamin	6,43E-03		1,513	AGRN,AKR1C1/AKR1C2,ALDH1A1,Aldh1a7,AMN,APOA1,APOA4,APOB,APOE,CALB1,CES1,CYP2E1,CYP2S1,DHRS3,FOLR1,GPC4,HDC,LGMN,LPL,LRP2,MCCC1,MCCC2,MMAA,MMAB,MMUT,MTHFD1,MTHFD1L,PC,PCCA,PCCB,PDXK,RBP4,RDH10,RDH14,RETSAT,SDC4,SHMT2,SLC2A1,TTR,UGT1A3,VNN1	41
Carbohydrate Metabolism	Quantity of carbohydrate	6,56E-03		-1,839	ABCB1,ABHD11,ACACA,ACOT13,ACP6,ADA,AGT,ALB,ALDH1A1,AMBP,APOA1,APOA4,APOE,ARSB,ATP2A2,AZGP1,BCAT2,BHMT,C1QBP,CA5A,CA5B,CAMP,CES1,CFB,CKM,CLU,DCXR,DGAT1,DNAJC3,DYSF,EIF2AK2,FABP1,FABP5,FASN,FBP1,FOLR1,FUT8,G6PC1,G6PD,GALNS,GATM,GBP5,GFPT1,GFUS,GNMT,GPD2,GPX1,GRB2,H6PD,HADH,HEXA,HEXB,HSD11B1,HSD11B2,ICAM1,IKBKB,INPP5B,INPP5D,ITGB2,ITPR2,ITPR3,ITPRID2,KNG1,LACTB,LCLAT1,LCN2,LGALS3,LMNA,LPL,LTF,MAPK14…	120
Cell-To-Cell Signaling and Interaction,Cellular Movement,Hematological System Development and Function,Immune Cell Trafficking,Inflammatory Response	Recruitment of monocytes	6,81E-03	Increased	3,440	AGT,ANXA1,APOA1,APOE,CAMP,CASP8,Gm21596/Hmgb1,ICAM1,RTN4,STAT3,VAV1,VCAM1	12
Cardiovascular Disease,Inflammatory Disease,Organismal Injury and Abnormalities	Carditis	6,81E-03		-1,000	AGT,ANXA1,CKM,CLU,HPRT1,IGHM,IMPDH2,ITGB2,MAVS,MME,TUBA1C,TUBB	12
Small Molecule Biochemistry	Metabolism of phenol derivative	6,81E-03		0,262	ABAT,COMT,CYP2A6 (includes others),CYP2E1,HPRT1,MAOA,MAOB,NDUFS4,NPR1,NQO1,SPR,SULT1C2	12
Inflammatory Disease	Autoinflammatory disorder	6,81E-03			ABCB1,MMAB,NCKAP1L,PSMA3,PSMB10,PSMB4,PSMB8,PYCARD,RIPK1,TUBA1C,TUBB,WDR1	12
Cardiovascular System Development and Function,Hematological System Development and Function	Systolic pressure	6,81E-03		0,924	AGT,ALDH2,APOB,APOE,ARG2,ATP2A2,CD81,CFB,COMT,Cyp2j5,CYP4A11,Cyp4a14,F11R,G6PD,HDAC1,Hnrnpa1,MAOA,MME,NPR1,NUCB2,PEX11A,PLA2G4A,PON1,RBP4,SLC14A2,SLC8A1,SLC9A3,SPP1,Tmsb4x (includes others),VDAC3	30
Hereditary Disorder,Immunological Disease,Organismal Injury and Abnormalities	Autosomal recessive immunodeficiency	6,81E-03			ADA,AGK,ARHGEF1,C2,C4A/C4B,C8B,CASP8,CD81,CFB,CFI,CORO1A,CSNK2B,FERMT3,IGHM,IGKC,IKBKB,IRF9,ISG15,ITGB2,MTHFD1,NCKAP1L,PNP,PSMB2,PTPRC,RIPK1,STAT2,STK4,TFRC,TLR3,TRNT1	30
Metabolic Disease,Organismal Injury and Abnormalities	Metabolic acidosis	6,82E-03	Increased	2,157	CA2,COA5,DLD,IGF1R,ISCU,ITGB1,KCNJ1,PCCA,PDHA1,PDHB,PDHX,PNPLA8,RMND1,SCO2,SLC12A7,SLC4A1,SLC4A4,SLC9A3,SOD2,TSFM,WARS2,YARS2	22
Hematological System Development and Function,Hematopoiesis,Tissue Morphology	Quantity of hematopoietic cells	6,94E-03		0,790	ABCB1,ADD1,ADD3,AGK,ALDH2,APOE,ARHGDIB,ARHGEF1,BAK1,BCL2L1,CASP8,CD5L,CORO1A,CTSD,DMTN,DNAJA3,DNASE2,EIF2AK2,EPB42,FUBP1,HBA1/HBA2,Hbb-b1,HLA-DQB1,HSPA9,IGHM,IGKC,INPP5D,Irgm1,ITGB2,ITPR2,ITPR3,LCN2,LGMN,Ly6a (includes others),MAPK14,NMT2,NQO1,PARL,PECAM1,PFKM,PML,PNP,PRDX2,PRKAA1,PRKCD,PRKCE,PTPN6,PTPRC,RAC1,RIPK1,RNH1,SAA1,SIRPA,SLC4A1,SPP1,STAT1,STAT3,STK4,TAP1,TF,TFRC,TMPO,UPF1,VAV1,VCAM1	65
Cellular Function and Maintenance	Function of blood cells	6,94E-03		0,873	ABCB1,ADA,APOE,ARHGDIB,ARHGEF1,ARIH2,BAK1,BCL2L1,CAPN1,CASP8,CD200,CD74,CD81,CTSC,CTSS,CTSZ,DDX58,ECM1,EIF5A,ENTPD1,ERAP1,F11R,FUBP1,GIMAP4,GPX1,GRN,HLA-A,HLA-DQB1,HNRNPD,HSPB1,ICAM1,IFI30,IFIH1,IGHM,IMPDH2,INPP5D,ITGB2,LCN2,LCP1,LGALS3,LGMN,LIMD1,LSP1,MAP2K1,MAVS,Mt1,NPC2,OCIAD1,PCTP,PECAM1,PIGR,PLA2G4A,PLAU,PLEC,PSAP,PSMB10,PSME2,PTPRC,PYCARD,RAC1,RHOG,RRAS,SEPTIN5,SIRPA,SLC2A1,SPP1,STAT1,STAT2…	77
Endocrine System Disorders,Gastrointestinal Disease,Metabolic Disease,Organismal Injury and Abnormalities	Non-insulin-dependent diabetes mellitus	6,98E-03			AACS,ACAA1,ACAA2,ACACA,AGT,AKR1E2,ALB,ALDH2,AMY2A,ANKRD44,APOB,ATP2A2,BCL2L1,C8B,CA1,CA12,CA2,CA3,CA4,CA5A,CA5B,CALR,CASP8,CBS/CBSL,CHP1,CLU,CTNNBL1,CYP2E1,DCAKD,ECHS1,FASN,FBXO3,FN1,GCDH,GPD2,GRB2,HBA1/HBA2,HLA-DQA1,HP,IGF1R,IMMT,IMPDH2,KCNJ1,LPL,MAOA,MAOB,MME,Mup1 (includes others),PCK1,PCYT1A,PRKCD,PSMA1,PSMA3,PSMB1,PSMB5,PSMB7,PSMC3,PSMC6,RAC1,RBMS1,RBP4,RETN,SERPINA1,SERPINC1,SIRT3,SLC22A1,S…	74
Hereditary Disorder,Ophthalmic Disease,Organismal Injury and Abnormalities	Hereditary Eye Disease	7,26E-03			ACO2,ACOX1,AGK,APOE,ARL3,ASPA,C2,CA1,CA12,CA2,CA3,CA4,CA5A,CA5B,CFB,CFH,CFI,CHMP4B,CLCC1,CLPB,CLU,CNP,COL18A1,CP,CRYAB,EMC2,ETHE1,FTL,FYCO1,GARS1,GMPPA,HCCS,HLA-DQA1,IDH3A,ITM2B,LAMP1,LCN2,LONP1,LRP2,LRPAP1,MAOA,MAOB,MAPT,MPC1,MTHFD1L,NDUFB11,NEK9,OAT,OPA1,P3H2,PCYT1A,PEX1,PHYH,PNPLA6,PROM1,PRPF31,PRPF4,PRPF8,PSAP,RABGGTA,RBP4,RNH1,RPS14,SCO2,SDHB,SFXN1,SFXN3,SHMT2,SLC25A11,SLC25A12,SLC25A22,SLC2…	82
Cell Death and Survival	Delay in cell death	7,27E-03			AIFM1,BAK1,BCL2L1,CTSD,FN1,GIMAP4,ITGB2,LTF,MAP2K1,MAPK14,MSRB2,PRKCE,STAT3	13
Hematological Disease,Metabolic Disease,Nutritional Disease,Organismal Injury and Abnormalities,Renal and Urological Disease	Hyperuricemia	7,27E-03			ALB,CA1,CA12,CA2,CA3,CA4,CA5A,CA5B,HPRT1,SEC61A1,SLC22A12,SLC22A6,XDH	13
Cardiovascular Disease,Organismal Injury and Abnormalities	Infarction	7,47E-03		-1,925	ABCB1,AGT,AKT1S1,AMY2A,ANXA1,APOA1,APOB,APOD,APOE,ATP1A1,ATP5PF,BAK1,BCL2L1,C4A/C4B,CA1,CA12,CA2,CA3,CA4,CA5A,CA5B,CLU,ENTPD1,F12,FN1,Folh1,GPX1,GPX3,GRN,HLA-A,HSD11B1,HSPA12A,HSPB1,HSPH1,IGF1R,IKBKB,ITGB2,ITM2B,KCNJ1,KLKB1,KNG1,MAOA,MAPK14,MAPT,MME,MMUT,NAMPT,NDUFA13,NPR1,PECAM1,PLA2G4A,PNPLA8,PON1,PPIF,PPP3R1,PRKCE,PSMA6,PTPN6,RAC1,RIPK1,RTN4,SERPINC1,SERPING1,SIRT3,SLC16A7,SLC5A2,TF,TGM2,TLR3,…	73
Energy Production,Nucleic Acid Metabolism,Small Molecule Biochemistry	Metabolism of ATP	7,48E-03			AK3,AK4,ATP1B1,Atp5e,ATP5F1A,ATP5F1B,ATP5F1C,ATP5F1D,Atp5k,ATP5MF,ATP5MG,ATP5PB,ATP5PD,ATP5PF,ATP5PO,CFH,ENTPD1,ENTPD5,NDUFS1	19
Cell Death and Survival	Cell death of granulocytes	7,48E-03		1,360	ANXA1,BAK1,BCL2L1,CAMP,CASP8,G6PC1,IKBKB,INPP5D,IRF3,ITGB2,LCN2,LTF,MAPK14,NAMPT,NQO1,PRKCD,RIPK1,SERPINA1,SIRPA	19
Cell-To-Cell Signaling and Interaction,Hematological System Development and Function	T cell response	7,48E-03		1,581	ADA,APOA1,CASP8,F9,FN1,HLA-DQB1,ICAM1,IGHM,IKBKB,MAPK14,NAMPT,PON1,PSMB10,PTPN6,PTPRC,PYCARD,STAT3,TLR3,VAV1	19
Cell Death and Survival	Apoptosis of neutrophils	7,57E-03		0,875	ANXA1,BAK1,CAMP,CASP8,G6PC1,INPP5D,IRF3,ITGB2,LCN2,LTF,MAPK14,NAMPT,PRKCD,SERPINA1	14
Cardiovascular Disease,Organismal Injury and Abnormalities	Atherogenesis	7,57E-03		-0,214	ACAT1,AGT,APOA1,APOB,APOE,CBS/CBSL,CTSS,LPL,MAP2K1,PECAM1,PON1,SPP1,VCAM1,VNN1	14
Lipid Metabolism,Molecular Transport,Small Molecule Biochemistry	Accumulation of sphingolipid	7,57E-03	Decreased	-2,811	APOE,ASAH1,BCL2L1,GALC,GBA,GLB1,GM2A,HEXA,HEXB,NPC2,PLA2G4A,PSAP,SGPL1,SIRT3	14
Neurological Disease,Organismal Injury and Abnormalities	Abnormal brain myelination	7,64E-03			ABCD1,AIFM1,AIMP1,AIMP2,ALB,APOE,ASPA,CNP,CYP27A1,GALC,HSPD1,PRKAA1,PSAP,RARS1,SLC25A12,SNAP29,SOD2,TMEM106B	18
Cardiovascular Disease	Early-onset cardiovascular disorder	7,64E-03			APOA1,CA1,CA12,CA2,CA3,CA4,CA5A,CA5B,CASP8,CD81,COA5,DYSF,MT-CYB,NDUFB11,PPA2,SCO2,SERPINC1,SPON1	18
Cell-To-Cell Signaling and Interaction,Hematological System Development and Function,Immune Cell Trafficking,Inflammatory Response	Binding of macrophages	7,64E-03		1,121	APOA1,APOE,APOH,CALR,CAMP,CTSZ,ICAM1,Irgm1,ITGB1,ITGB2,MSN,NCKAP1L,PKM,PLAU,PTPN6,PTPRC,STAT1,VCAM1	18
Nutritional Disease,Psychological Disorders	Hyperphagia	7,73E-03		-0,522	CA1,CA12,CA2,CA3,CA4,CA5A,CA5B,FASN,HSD11B1,LCLAT1,PANK1,SCD,SQSTM1,STAT3,UBE4B	15
Carbohydrate Metabolism,Cellular Function and Maintenance	Glycolysis of tumor cell lines	7,74E-03		1,226	C1QBP,CISD1,DNAJB1,IDH2,IDH3A,IGF1R,IKBKB,LDHB,OGA,OGT,PDHA1,PDK4,PFKM,PKM,PRMT5,SLC2A1,SPP1	17
Amino Acid Metabolism,Small Molecule Biochemistry	Synthesis of L-amino acid	7,74E-03		0,711	ARG2,BHMT,CBS/CBSL,CNDP2,CS,GLS,GOT1,GOT2,GPT,MTHFD1,PAH,PKM,PSAT1,PYCR3,SHMT2,SPTLC1,SPTLC2	17
Lipid Metabolism,Small Molecule Biochemistry	Homeostasis of lipid	7,76E-03			ABCD1,ABHD4,ACACA,AKR1C1/AKR1C2,APOA1,APOA4,APOB,Apoc1,APOD,APOE,ASAH1,BCAT2,CCKAR,CES1,CP,CYP27A1,Cyp4a14,DDX3X,DGAT1,DHCR7,EHD1,EHHADH,FN1,G6PC1,GOT1,HSD11B1,LCLAT1,LDLRAP1,LPL,MAP2K1,Mt1,NPC2,PCYT2,PLSCR1,PNPLA8,PRKAA1,PSAP,RAB7A,RETN,SAA1,SCD,SGPL1,SIRT3,SLC10A2,SLC2A2,SLC51A,Slco1a6,SOD2,XDH,ZBTB20	50
Inflammatory Disease,Inflammatory Response,Organismal Injury and Abnormalities,Renal and Urological Disease	Nephritis	7,76E-03		-1,823	ABAT,AGT,ALB,ALDH5A1,AMBP,APRT,ASNS,BAK1,BSG,C4A/C4B,CD151,CFB,CFH,CLU,DHODH,ECHDC3,FABP1,GRN,GSTK1,HLA-DQB1,HPRT1,ICAM1,IFIH1,IGHM,IMPDH2,LRP2,MAVS,MMUT,Mt1,MTA2,MYH10,PARP12,PDLIM1,PEX11A,PIGR,PPP3R1,PRKCD,PSMB1,PSMB2,PSMB5,PTPN6,PTPRC,RO60,SEC61A1,SLC26A1,SPP1,TGM2,TLR3,VCAM1,XDH	50
Gastrointestinal Disease,Hepatic System Disease,Organismal Injury and Abnormalities	Fibrosis of liver	7,76E-03		-0,491	ABCB10,AGT,ALB,APOA1,APOB,APOE,ATP1B1,BCS1L,BSG,CBS/CBSL,CD74,CTSB,Cyp4a14,DNASE2,ENTPD1,FN1,GBP2,GLG1,GRHPR,HLA-DQA1,HLA-DQB1,HP,HPX,HSPB1,IMPDH2,IRF3,LBR,LGALS3,MAPK14,MPC1,NQO1,PAH,PCNA,PLAU,PPP3R1,SCD,SEC11A,SERPINA1,SERPINC1,SIRT3,SLC10A2,SLC51A,SPARC,SPP1,SRSF2,STAT1,STAT3,SYVN1,TF,TLR3	50
Cell Morphology,Hematological System Development and Function,Lymphoid Tissue Structure and Development	Morphology of T lymphocytes	7,78E-03			ABCB1,BAK1,BCL2L1,CD5L,HLA-A,HLA-DQA1,HLA-DQB1,IGHM,INPP5D,LGALS3,PIGR,PSMB10,PTPRC,SGPL1,TAP1,VAV1	16
Cell Death and Survival,Organismal Injury and Abnormalities,Renal and Urological Disease	Necrosis of renal tubule	7,78E-03		0,387	AGT,ALB,APRT,ATP1A1,C4A/C4B,CA4,CFB,CLU,GPX4,ICAM1,LCN2,MAP2K1,Mt1,SLC8A1,SPP1,STMN1	16
Neurological Disease,Organismal Injury and Abnormalities	Degeneration of brain	7,96E-03		-1,686	AADAT,AFG3L2,AGA,AIFM1,ANK3,AQP4,BCL2L1,CAPN1,CNP,COQ8A,CTSB,CTSV,DNAJC5,Folh1,FXN,GBA,GLB1,HEXB,IRF9,MANF,MAPT,MME,NDUFS4,NPC2,OGT,PPT1,PSAP,SEPTIN5,SH3GL2,SOD2,STAT1,UBE4B,VIM	33
Endocrine System Development and Function	Insulin sensitivity	7,96E-03		1,230	ABHD11,AGT,APOE,APPL1,ASAH1,BCAT2,CES1,CLPP,DGAT1,FABP5,FASN,GRN,HINT2,HSPA12A,ITPRID2,LCLAT1,LCN2,OGA,OPA1,PTPN1,PTPN6,RAC1,RETN,SCD,SLC25A4,SLC27A1,SORBS1,SPP1,SPTLC1,SPTLC2,STAT3,TGM2,ZBTB20	33
Gastrointestinal Disease,Hepatic System Disease,Organismal Injury and Abnormalities	Hepatic injury	8,06E-03		1,241	ALDH2,APOE,BCL2L1,BSG,CASP8,CFH,CTSB,CYP2E1,HLA-A,IKBKB,IRF3,ITGB2,KMO,MAPK14,OGA,RIPK1,SAA1,SCD,SDC4,SERPINA1,SERPING1,SIRT3,SPP1,STAT1,STAT3,TACSTD2,TLR3	27
Infectious Diseases	Replication of Murine herpesvirus 4	8,09E-03	Decreased	-2,236	ADAR,DDX58,IFIH1,OAS1,PARP12	5
Cardiovascular Disease,Cell Death and Survival,Connective Tissue Disorders,Developmental Disorder,Hematological Disease,Hereditary Disorder,Organismal Injury and Abnormalities	Hereditary spherocytosis	8,09E-03			ANK1,EPB42,SLC4A1,SPTA1,SPTB	5
Cell-To-Cell Signaling and Interaction,Hematological System Development and Function	Interaction of neutrophils	8,09E-03		1,954	CFH,FERMT3,ITGB2,SAA1,SERPINA1	5
Cell-To-Cell Signaling and Interaction,Hematological System Development and Function,Immune Cell Trafficking,Inflammatory Response	Activation of natural killer T lymphocytes	8,09E-03		1,231	DDX58,HSPH1,SPP1,STAT1,VAV1	5
Developmental Disorder,Hereditary Disorder,Metabolic Disease,Neurological Disease,Organismal Injury and Abnormalities,Skeletal and Muscular Disorders	Mitochondrial DNA depletion syndrome encephalomyopathic form	8,09E-03			OPA1,SCO2,SUCLA2,SUCLG1,SUCLG2	5
Molecular Transport,Nucleic Acid Metabolism,Small Molecule Biochemistry	Transport of purine ribonucleotide	8,09E-03			SLC25A17,SLC25A19,SLC25A24,SLC25A4,SLC25A42	5
Infectious Diseases	Replication of Murine leukemia virus	8,09E-03		0,000	AP1M1,Bst2,SQSTM1,TMPO,ZC3HAV1	5
Antigen Presentation,Protein Synthesis	Quantity of MHC Class I on cell surface	8,09E-03	Increased	2,207	ERAP1,PSMB8,STAT1,TAP1,TAPBP	5
DNA Replication, Recombination, and Repair,Molecular Transport	Depletion of mitochondrial DNA	8,09E-03		1,154	LCLAT1,OPA1,RRM1,SAMHD1,TFAM	5
Amino Acid Metabolism,Post-Translational Modification,Small Molecule Biochemistry	Conversion of glutamine family amino acid	8,09E-03		-1,342	ARG2,GATM,GLS,GLUL,OAT	5
Immunological Disease	Abnormal quantity of INTERLEUKIN	8,09E-03			CBS/CBSL,ICAM1,IFIH1,INPP5D,TLR3	5
Lipid Metabolism,Nucleic Acid Metabolism,Small Molecule Biochemistry	Metabolism of succinyl-coenzyme A	8,09E-03			ACOT4,OGDH,SUCLA2,SUCLG1,SUCLG2	5
Lipid Metabolism,Molecular Transport,Small Molecule Biochemistry	Accumulation of cerebroside	8,09E-03		-1,982	GALC,GBA,GLB1,NPC2,PSAP	5
Cellular Development,Cellular Growth and Proliferation,Connective Tissue Development and Function,Skeletal and Muscular System Development and Function,Tissue Development	Formation of osteoclast precursor cells	8,09E-03		-1,067	IKBKB,INPP5D,SPP1,SQSTM1,STAT1	5
Carbohydrate Metabolism	Cleavage of polysaccharide	8,09E-03		1,982	AMY2A,CHIA,CTSD,GLB1,LYZ	5
Lipid Metabolism,Small Molecule Biochemistry	Hydroxylation of fatty acid	8,09E-03			CYP2E1,CYP4A11,Cyp4a14,CYP4B1,PHYH	5
Cell Death and Survival	Killing of E. coli	8,09E-03		1,538	CAMP,KNG1,LTF,PLA2G4A,SNAP29	5
Amino Acid Metabolism,Small Molecule Biochemistry	Catabolism of isoleucine	8,09E-03			ACADSB,ACAT1,BCAT2,BCKDK,HSD17B10	5
Lipid Metabolism,Small Molecule Biochemistry	Catabolism of ganglioside	8,09E-03		1,976	GLB1,GM2A,HEXA,HEXB,PSAP	5
Carbohydrate Metabolism,Lipid Metabolism,Molecular Transport,Small Molecule Biochemistry	Efflux of choline-phospholipid	8,09E-03		0,614	ABCB1,APOA1,APOE,PCYT1A,STX12	5
Amino Acid Metabolism,Small Molecule Biochemistry	Catabolism of leucine	8,09E-03			BCKDK,HMGCL,IVD,MCCC1,MCCC2	5
Cell Death and Survival	Necroptosis of bone marrow-derived macrophages	8,09E-03		1,192	CASP8,OGT,RIPK1,TLR3,ZBP1	5
Endocrine System Development and Function,Lipid Metabolism,Small Molecule Biochemistry,Vitamin and Mineral Metabolism	Synthesis of corticosterone	8,09E-03		1,981	ACSL4,AGT,APOA1,PON1,VIM	5
Cell-To-Cell Signaling and Interaction,Humoral Immune Response,Inflammatory Response	Immune response of B lymphocytes	8,09E-03			CTSS,MSH2,PTPRC,VAV1,VCAM1	5
Nucleic Acid Metabolism,Small Molecule Biochemistry	Synthesis of NADPH	8,09E-03		-1,000	ALDH2,FASN,ME1,PGD,SLC25A12	5
Cell Death and Survival,Cell Morphology,Immunological Disease,Lymphoid Tissue Structure and Development	Loss of lymphocytes	8,09E-03			CD74,INPP5D,LCP1,MAVS,SGPL1	5
Cell-mediated Immune Response,Cellular Development,Cellular Function and Maintenance,Cellular Growth and Proliferation,Embryonic Development,Hematological System Development and Function,Hematopoiesis,Lymphoid Tissue Structure and Development,Organ Development,Organismal Development,Tissue Development	Development of Th1 cells	8,09E-03			ICAM1,IRF3,ITGB2,PRKAA1,TLR3	5
Skeletal and Muscular Disorders	Primary disorder of muscle	8,32E-03			ACOX1,AGK,APOA1,ATP1B1,CA1,CA2,CA4,CDH2,COA5,COMT,CRYAB,EMC2,ETHE1,FLNC,FXN,GARS1,HLA-DQA1,LAMP2,LMNA,LONP1,MIOX,MRPL3,MTHFD1L,PFKM,PLEC,RNH1,RPS14,SCO2,SDHA,SDHB,SFXN1,SFXN3,SHMT2,SLC25A11,SLC25A12,SLC25A22,SLC25A4,SOD2,SUCLG1,TIMM21,TIMM9,TMEM126A,TMEM205,TMPO,TSFM,TTR,TXNRD2,VDAC1,VDAC2	49
Ophthalmic Disease,Organismal Injury and Abnormalities	Retinal degeneration	8,41E-03		0,199	ACO2,AMY2A,APOE,ARL3,ATP1B1,BSG,C2,CA1,CA2,CA4,CASP8,CFB,CFH,CFI,CLCC1,CLU,COL18A1,CP,CTSD,DNAJC5,GPX4,GRN,IDH3A,IRF3,IRF9,ITM2B,LAMP2,LCN2,LRP2,MAOA,MAOB,MMUT,OAT,OPA1,P3H2,PCYT1A,PEX1,PHYH,PLAU,PNPLA6,PPT1,PROM1,PRPF31,PRPF4,PRPF8,PSAP,PYCARD,RABGGTA,RBP4,RDH13,RIPK1,SERPING1,SLC9A3,SNRNP200,SPARC,TF,TLR3,TMEM106B,TRNT1	59
Cardiovascular System Development and Function,Cellular Movement	Migration of endothelial cells	8,56E-03	Increased	2,131	ACACA,AGT,AIMP1,ALCAM,ANXA1,APOA1,APOE,APOH,ATP5F1A,ATP5F1B,CALR,CAVIN2,CBS/CBSL,CD151,CD81,CDC42EP1,COL18A1,CRYAB,CSNK2B,EIF4A3,ERAP1,F11R,FN1,G6PD,GFUS,GLUL,GRN,Hrg,HSP90AB1,HSPB1,ICAM1,IQGAP1,ITGB1,ITGB2,KLK3,KNG1,MAP2K1,MAP2K6,MAPK14,NCL,PECAM1,PKM,PLA2G4A,PLAU,PML,PRKAA1,PRKCE,PTPN1,PTPN6,RAB7A,RAC1,RRAS,RTN4,SAA1,SDC4,SERPINF1,SPARC,SPP1,STAT3,SYNJ2BP,TAGLN2,TGFBI,THY1,TTR,VCAM1,VIM,WARS1,Y…	68
Cardiovascular Disease,Hematological Disease,Organismal Injury and Abnormalities	Anemia	8,65E-03		0,347	ABCB7,ACSS2,ADD1,ADD3,AGO2,ALDH2,AMBP,AMN,AMY2A,ANK1,ANXA1,APOE,ATP1B1,BAK1,BCL2L1,C1QBP,C4A/C4B,CALR,CFB,CFH,CFI,CP,CYP51A1,DMTN,DNASE2,EIF2AK2,EPB42,FN1,FUBP1,G6PD,GIMAP4,GLRX5,Gm21596/Hmgb1,GPC4,GPX1,GRHPR,GSR,HBA1/HBA2,Hbb-b1,HLA-DQA1,HPRT1,HPX,HSPA9,ICAM1,IDH2,Ighg2b,IMPDH2,INPP5D,IRF3,ITGB1,LCN2,LGALS3,LGMN,MAPK14,MMUT,MPC1,MT-CO1,MTHFD1,NDUFA2,NDUFB11,Nmnat3,NMT2,NQO1,NT5C3A,PPP3R1,PRDX2,P…	98
Cell-mediated Immune Response,Cellular Development,Cellular Function and Maintenance,Cellular Growth and Proliferation,Embryonic Development,Hematological System Development and Function,Hematopoiesis,Lymphoid Tissue Structure and Development,Organ Development,Organismal Development,Tissue Development	Development of helper T lymphocytes	8,84E-03			DDX58,ICAM1,IRF3,ITGB2,PRKAA1,STAT1,STAT3,TLR3	8
Developmental Disorder,Neurological Disease,Psychological Disorders	Aphasia	8,84E-03			CA1,CA12,CA2,CA3,CA4,CA5A,CA5B,GRN	8
Lipid Metabolism,Nucleic Acid Metabolism,Small Molecule Biochemistry	Metabolism of acetyl-coenzyme A	8,84E-03			ACAA2,ACACA,ACAT1,ACLY,CS,FASN,HMGCS2,NUDT7	8
Connective Tissue Disorders,Inflammatory Disease,Inflammatory Response,Organismal Injury and Abnormalities,Skeletal and Muscular Disorders	Adjuvant arthritis	8,84E-03			APOA1,AZGP1,FASN,IKBKB,NAMPT,PYCARD,STAT1,STAT3	8
Protein Synthesis	Quantity of IL-12 in blood	8,84E-03		-0,707	APOE,DHX58,IFIT2,Irgm1,LGALS3BP,MAVS,SIRT3,STAT1	8
Lipid Metabolism,Small Molecule Biochemistry	Cleavage of glycosphingolipid	8,84E-03	Increased	2,753	CASP8,GALC,GBA,GLB1,GM2A,HEXA,HEXB,PSAP	8
Organismal Injury and Abnormalities,Psychological Disorders	Generalized anxiety disorder	8,84E-03			CA1,CA12,CA2,CA3,CA4,CA5A,CA5B,SLC6A13	8
Cellular Movement,Hematological System Development and Function,Immune Cell Trafficking,Inflammatory Response	Influx of phagocytes	8,84E-03		0,035	ANXA1,CD200,CTSC,IGHM,ITGB2,LCN2,LGALS3,SERPINA1	8
Cellular Function and Maintenance	Retention of cells	8,84E-03		-0,470	CD151,COL18A1,FN1,ITGB2,MAPT,SERPINH1,SGPL1,VCAM1	8
Amino Acid Metabolism,Molecular Transport,Small Molecule Biochemistry	Quantity of homocysteine	8,84E-03		-0,176	APOE,BHMT,CBS/CBSL,DPEP1,FOLR1,MMUT,PCYT1A,PON1	8
Infectious Diseases,Neurological Disease,Organismal Injury and Abnormalities,Psychological Disorders	Prion disease	8,84E-03		1,000	ASPA,CLU,COQ9,MAPT,NDUFS4,PDIA3,SOD2,TF	8
Embryonic Development,Hematological System Development and Function,Humoral Immune Response,Lymphoid Tissue Structure and Development,Organ Development,Organismal Development,Tissue Development	Formation of germinal center	8,84E-03		1,387	ADA,GRB2,IKBKB,LCP1,PTPN1,SDHA,STAT1,VAV1	8
Developmental Disorder,Hereditary Disorder,Metabolic Disease,Organismal Injury and Abnormalities	Congenital disorder of glycosylation type 1a	8,84E-03			CA1,CA12,CA2,CA3,CA4,CA5A,CA5B,ICAM1	8
Lipid Metabolism,Small Molecule Biochemistry	Catabolism of glycolipid	8,84E-03	Increased	2,231	GALC,GBA,GLB1,GM2A,HEXA,HEXB,NAGA,PSAP	8
Cardiovascular System Development and Function,Organ Development,Organ Morphology,Skeletal and Muscular System Development and Function	Relaxation of cardiac muscle	8,84E-03			ATP1A1,ATP1B1,ATP2A2,CAMK2D,GSTM2,PVALB,SLC27A1,SLC8A1	8
Inflammatory Disease,Ophthalmic Disease,Organismal Injury and Abnormalities	Chronic anterior uveitis	8,84E-03			CA1,CA12,CA2,CA3,CA4,CA5A,CA5B,RPS12	8
Cell Morphology	Morphology of antigen presenting cells	8,98E-03			ABCD1,APOE,CASP8,CD200,CD81,CP,CTBS,CTSD,CTSZ,ENTPD5,GBA,HEXB,HSPA12A,ICAM1,IGHM,Irgm1,LGALS3,Mt1,NPC2,PON1,PSAP,RAC1,RRAS,SPP1,STK4	25
Cell Death and Survival	Cellular degradation	9,00E-03		-0,563	ABCD1,AFG3L2,AGA,AIFM1,ANK3,APEX1,APOE,ASPA,BAG5,BAK1,BCL2L1,CHMP3,CLU,CNP,COQ8A,CP,CRYAB,CTSB,CTSD,CTSV,Folh1,FXN,GPX1,GPX4,GRN,HEXB,HMGB2,IGF1R,INPP5D,LRPAP1,LYZ,MANF,MAP2K1,MAPT,MAVS,MME,NDUFS4,Nmnat3,NPC2,PARL,PPT1,PSAP,RAC1,SCARB2,SLC12A6,SLC12A7,SLC26A4,SLC7A8,SOD2,SORL1,SPG7,SQSTM1,STAT3,STMN1,TFAM,TFRC,TGM2,UBE4B	58
Cell Morphology,Cellular Function and Maintenance	Transmembrane potential	9,00E-03	Decreased	-2,644	AGA,AGT,ANXA6,BAK1,BCL2L1,CAMP,CASP7,CASP8,CISD1,CLIC1,CLPP,CRYAB,CYCS,CYP2E1,DLD,DNAJB1,FXN,G6PD,GCDH,GPD2,HSPB1,HSPD1,IGHM,IKBKB,IMMT,LCN2,LONP1,MAPK14,MAPT,MSRB2,MTCH2,NDUFS1,NDUFS4,OGA,OPA1,PHB,PHB2,PKM,PPA2,PPP1R1B,PRDX3,PRKCD,PRKCE,PTPN6,PYCARD,RAC1,RIPK1,RTN4,SERPINA3,SIRT3,SLC4A4,SOD2,STOML2,TGM2,TPD52,VDAC1,VIM,XDH	58
Hematological System Development and Function,Immunological Disease,Lymphoid Tissue Structure and Development,Organ Morphology,Organismal Injury and Abnormalities,Tissue Morphology	Abnormal morphology of lymphoid organ	9,00E-03			AGK,ARAF,ARHGDIB,ARHGEF1,AZGP1,BAK1,Bst2,C4A/C4B,CALR,CASP8,CD200,CD5L,CD74,CTSD,DDX58,DNASE2,F9,GBA,H1-2,H1f4,Hbb-b1,HLA-DQA1,HLA-DQB1,HP,HPX,IGHM,INPP5D,ITGB2,LAMP2,LGMN,LMNA,MAVS,Mt1,Nmnat3,NQO1,OCIAD1,PANK1,PFKM,PPT1,PRDX2,PRKAA1,PRKCD,PSAP,PTPN6,PTPRC,RCBTB2,RIPK1,RRM1,SLC4A1,SLC4A4,STK4,TF,TGFBI,TGM2,TLR3,TRADD,UQCRFS1,VAV1	58
Molecular Transport	Transport of anion	9,02E-03		-1,992	ABCC2,ADA,AGT,BSND,CA1,CA12,CA2,CA3,CA4,CA5A,CA5B,CLCC1,CLCN4,CLCNKA,CLIC1,CYB5R1,HBA1/HBA2,SLC12A7,SLC22A18,SLC22A24,SLC22A6,SLC22A7,SLC22A8,SLC26A1,SLC26A4,SLC34A1,SLC4A1,SLC4A4,SLCO2B1,VDAC1,VDAC2	31
Neurological Disease	Neurodegeneration of central nervous system	9,02E-03	Decreased	-2,272	AFG3L2,AGA,AIFM1,ANK3,AQP4,BCL2L1,CAPN1,CNP,COQ8A,CTSB,CTSV,DNAJC5,Folh1,GBA,GLB1,HEXB,IRF9,MANF,MAPT,MME,NDUFS4,NPC2,OGT,PPT1,PSAP,SEPTIN5,SH3GL2,SQSTM1,STAT1,UBE4B,VIM	31
Hematological System Development and Function,Hematopoiesis,Tissue Morphology	Quantity of hematopoietic progenitor cells	9,15E-03		0,869	ABCB1,ADD1,ADD3,AGK,ALDH2,APOE,ARHGDIB,ARHGEF1,BCL2L1,CASP8,CD5L,CORO1A,CTSD,DMTN,DNAJA3,DNASE2,EIF2AK2,EPB42,FUBP1,HBA1/HBA2,Hbb-b1,HLA-DQB1,HSPA9,IGHM,IGKC,INPP5D,Irgm1,ITGB2,ITPR2,ITPR3,LCN2,LGMN,Ly6a (includes others),MAPK14,NMT2,NQO1,PARL,PECAM1,PFKM,PML,PNP,PRDX2,PRKAA1,PRKCD,PRKCE,PTPN6,PTPRC,RAC1,RIPK1,RNH1,SAA1,SIRPA,SLC4A1,SPP1,STAT1,STAT3,STK4,TAP1,TF,TFRC,TMPO,UPF1,VAV1,VCAM1	64
Small Molecule Biochemistry	Metabolism of monocarboxylic acid	9,46E-03		-1,132	ACADS,AGXT2,ASPA,BSG,DLAT,DLD,GOT2,GRHPR,LDHB,ME1,MPC2,MTCH2,MTHFD1L,NQO1,PC,PCK1,PDHA1,PDHB,PDHX,PKM,PRODH2,SLC16A1,SLC27A1,VDAC1	24
Organismal Injury and Abnormalities,Renal and Urological Disease	Fibrosis of kidney	9,46E-03	Decreased	-2,565	AGA,AGT,APRT,ATP1B1,BCS1L,CD151,CLU,ENTPD1,FH,IMPDH2,ITGB1,KNG1,LGMN,LIN7C,Mt1,PEX11A,PHB,PLA2G4A,SIRT3,SLC22A6,SPP1,STMN1,TFRC,XDH	24
Metabolic Disease,Organismal Injury and Abnormalities	Abnormal activity of enzyme	9,46E-03			ABHD4,ACOT13,AKR1A1,ALDH2,APOE,ASL,CCS,CTSC,ETHE1,GBA,GPX1,H6PD,HINT2,HSD11B1,KMO,M6PR,Mocs1,NQO1,PANK1,PNP,PON1,SCARB2,SLC25A19,UPP1	24
Hereditary Disorder,Ophthalmic Disease,Organismal Injury and Abnormalities	Autosomal recessive cataract disease	9,46E-03			ACOX1,AGK,CLPB,EMC2,ETHE1,FYCO1,GARS1,LONP1,MTHFD1L,P3H2,RNH1,RPS14,SDHB,SFXN1,SFXN3,SHMT2,SLC25A11,SLC25A12,SLC25A22,SLC25A4,TIMM21,TIMM9,TMEM126A,TMEM205	24
Lipid Metabolism,Molecular Transport,Small Molecule Biochemistry	Accumulation of lipid	9,58E-03		-1,957	ABCD1,ACACA,ACAT1,ACLY,ACOX1,AGT,APOA1,APOB,APOE,APOH,ASAH1,BCL2L1,BHMT,CD74,CES1,COL14A1,Cyp4a14,DGAT1,DHRS3,ECHS1,FABP1,FABP7,FASN,FH,FN1,FOLR1,FXN,GALC,GBA,GGT5,GLB1,GM2A,GNMT,HEXA,HEXB,HSD11B1,ICAM1,INPP5D,LAMP1,LAMP2,LMNA,LPL,M6PR,MAPK14,MBL2,Mup1 (includes others),NPC2,OGA,OPA1,PCK1,PCYT1A,PDK4,PHB2,PLA2G4A,PLAU,PLIN2,PNPLA6,PNPLA8,PON1,PRKAA1,PRMT1,PSAP,PTPN1,RENBP,RETSAT,SAA1,SCARB2,SCD,S…	75
Neurological Disease,Organismal Injury and Abnormalities	Neurodegeneration of brain	9,60E-03	Decreased	-2,110	AFG3L2,AGA,AIFM1,ANK3,AQP4,BCL2L1,CAPN1,CNP,COQ8A,CTSB,CTSV,DNAJC5,Folh1,GBA,GLB1,HEXB,IRF9,MANF,MAPT,MME,NDUFS4,NPC2,OGT,PPT1,PSAP,SEPTIN5,SH3GL2,STAT1,UBE4B,VIM	30
Humoral Immune Response,Protein Synthesis	Quantity of immunoglobulin	9,60E-03		0,445	ABCB1,APOE,ARHGEF1,C4A/C4B,CD74,CD81,CTSS,ECM1,FCGRT,HEXB,HLA-DQB1,IFIT2,IGHG1,IGHM,IGKC,ITGB2,LGALS3,Ly6a (includes others),MAVS,MSH2,Mt1,MTA2,PIGR,PRKCD,PYCARD,RABGEF1,RHOG,RO60,SEMA4D,VAV1	30
Cell Death and Survival	Apoptosis of leukocytes	9,68E-03		0,201	ADA,AIMP1,ANXA1,APOE,ARHGEF1,BAK1,BCL2L1,CAMP,CASP7,CASP8,CD5L,CORO1A,DHX58,DNAJA3,EIF2AK2,G6PC1,GIMAP4,Gm21596/Hmgb1,GRN,H1-2,HSP90AB1,IGHM,IKBKB,INPP5D,IRF3,Irgm1,ISG15,ITGB1,ITGB2,ITPR2,ITPR3,LCN2,LGALS3,LTF,MAP2K1,MAP2K6,MAPK14,MAVS,MSH2,Mt1,NAMPT,NQO1,OGT,PARL,PARP14,PCTP,PDIA3,PECAM1,PLA2G4A,PLEKHO2,PNP,PRKCD,PRKCE,PTPN6,PTPRC,RAC1,RIPK1,SERPINA1,SERPINA3,SERPINF1,SGPL1,SOD2,SPP1,STAT1,STAT…	72
Immunological Disease	Hypersensitive reaction	9,93E-03		0,753	ACO2,ALB,ALCAM,ALDH2,ANXA1,APOE,ATP1B1,BCL2L1,C4A/C4B,CALR,CAMP,CAPZB,CD74,CD81,CFH,CFL1,CHD4,Chil3/Chil4,CNN3,CORO1A,CPNE1,CTSS,CTSV,DOCK5,ECM1,EIF2AK2,EIF3E,F11R,FABP5,FKBP4,GARS1,GPT,GRB7,GRSF1,HDC,HLA-A,HLA-DQA1,HLA-DQB1,HMGCS2,ICAM1,IDI1,IFI30,IGHG1,Ighg2a,Ighg2b,IGHM,IGKC,ITGB2,LAMA5,LGALS3BP,LGMN,LPL,Ly6a (includes others),MME,MSN,MYL9,PDIA3,PDK4,PECAM1,PLA2G4A,PLSCR1,PPP3R1,PROM1,PSAP,PSM…	80
Metabolic Disease,Organismal Injury and Abnormalities	Acidosis	9,95E-03	Increased	2,359	CA2,CKM,COA5,DLD,IGF1R,ISCU,ITGB1,KCNJ1,PCCA,PDHA1,PDHB,PDHX,PNPLA8,RMND1,SCO2,SLC12A7,SLC4A1,SLC4A4,SLC9A3,SOD2,TSFM,WARS2,YARS2	23
Organismal Injury and Abnormalities	Fibrosis	1,04E-02		0,002	ABCB10,ADA,AGA,AGO2,AGT,ALB,APOA1,APOB,APOE,APRT,ARG2,ARHGAP18,ATP1B1,ATP2A2,BCL2L1,BCS1L,BSG,CA4,CALR,CAMK2D,CBS/CBSL,CD151,CD74,CLU,COL18A1,COQ9,CP,CTSB,CTSS,CTSV,Cyp4a14,CYP4B1,DDX5,DNASE2,DYSF,ENTPD1,FH,FN1,GBP2,GBP4,GFUS,GLG1,GLRX,GPX1,GRB2,GRHPR,HLA-DQA1,HLA-DQB1,HP,HPRT1,HPX,HSPB1,ICAM1,IDH2,IFIH1,IGF1R,IGHM,IKBKB,IMPDH2,IRF3,IRF9,ITGB1,KNG1,LBR,LCN2,LGALS3,LGMN,LIMS1,LIN7C,LMNA,LPL,MAPK14…	122
Organismal Injury and Abnormalities,Renal and Urological Disease	Failure of kidney	1,04E-02	Decreased	-2,398	ABAT,ADA,AGA,AGT,ALB,ALDH5A1,AMY2A,APOB,APRT,AQP2,ATP1A1,ATP1B1,C4A/C4B,CD151,CDH16,CFB,CYP51A1,FABP1,FDPS,GBA,GPX4,HBA1/HBA2,HEXB,IMPDH2,KNG1,LCN2,LGMN,LIN7C,Mt1,NPR1,PEX11A,PHB,PPP3R1,SCARB2,SERPINC1,SLC34A1,SLC5A2,SLC9A3,SPP1,STMN1,TTR,XDH	42
Cellular Movement	Cellular infiltration by myeloid cells	1,04E-02		1,109	AGT,ANXA1,APOA1,APOE,BSG,C2,C4A/C4B,CASP8,CES1,CFB,CFH,CNP,CORO1A,CRYAB,CTSB,CTSC,GBA,Gm21596/Hmgb1,Hrg,HSPB1,ICAM1,Ighg2b,IKBKB,INPP5D,IRF3,ITGB1,ITGB2,KNG1,LCN2,LGALS3,LMNB1,MAPK14,MAVS,NQO1,OPA1,PDK4,PLA2G4A,PLAU,PRCP,PRKCD,PSMB8,PTPN1,PTPN6,RETN,RIPK1,SAA1,SERPINA1,SERPINC1,SERPING1,SPP1,SPTLC1,STAT1,STAT3,TGM2,TLR3,Tmsb4x (includes others),VAV1,WLS,ZBP1	59
Cell-To-Cell Signaling and Interaction	Immune response of myeloid cells	1,04E-02		1,997	ANXA1,APOA1,ATP1A1,CALR,CAMP,CD5L,CFH,COQ7,CYP2S1,DDX58,FN1,G6PC1,GLRX,Gm21596/Hmgb1,GRN,Hbb-b1,ICAM1,INPP5D,IRF3,ISG15,ITGB1,ITGB2,LCN2,LGALS3,MAPK14,MBL2,NCKAP1L,PLAU,PON1,PRKAA1,PTPRC,SAA1,SIRPA,STAT3,TGM2,TLR3,TOM1,VCAM1	38
Hematological System Development and Function,Immune Cell Trafficking,Inflammatory Response,Tissue Development	Accumulation of phagocytes	1,04E-02		-0,398	AGT,AIMP1,ANXA1,APOA1,APOE,CBS/CBSL,CD200,COL18A1,CTSC,ENTPD1,Gm21596/Hmgb1,GRN,INPP5D,ITGB1,ITGB2,LAMA5,LCN2,PLAU,SPP1,STAT1,STAT3,VCAM1	22
Neurological Disease,Organismal Injury and Abnormalities	Progressive encephalopathy	1,05E-02		0,240	ABAT,ABCB1,ACLY,AFM,AGRN,AGT,AIFM1,AIMP2,ALB,ALDH2,ALDH5A1,ANXA1,APOA1,APOA4,APOD,APOE,AQP4,ARHGDIB,ASAH1,ATP1A1,ATP1B1,ATP5F1A,ATP5PB,BCL2L1,C4A/C4B,CALB1,CAPN1,CAPZB,CASP7,CASP8,CBS/CBSL,CCS,CD74,CFB,CFL1,CLEC3B,CLU,CNP,COMT,COPE,COQ7,CRYAB,CTSB,CTSD,CTSS,DBNL,DHCR7,DHODH,DYSF,EBP,EIF2AK2,EIF2S1,ELOVL7,F12,FASN,FDPS,FH,FIS1,FKBP5,FTH1,FTL,FUBP1,G3BP1,GALC,GATM,GBA,GBP2,GLRX,GM2A,GRN,GSR,HBA1/HB…	182
Organ Morphology,Organismal Development	Morphology of adrenal gland	1,07E-02			ABCD1,ANXA1,APOA1,APOE,CYP27A1,H6PD,HSD11B1,PLAU,PLIN2	9
Cancer,Gastrointestinal Disease,Hepatic System Disease,Organismal Injury and Abnormalities	BCLC stage B hepatocellular carcinoma	1,07E-02			CA1,CA12,CA2,CA3,CA4,CA5A,CA5B,PML,TXNRD1	9
Gastrointestinal Disease	Vomiting	1,07E-02			ABCB1,ATP1A1,CA1,CA12,CA2,CA3,CA4,CA5A,CA5B	9
Cellular Development,Cellular Growth and Proliferation,Embryonic Development,Organ Development,Organismal Development,Skeletal and Muscular System Development and Function,Tissue Development	Formation of myofiber	1,07E-02			AFG3L2,CAPZB,DOCK5,DYSF,FLNC,PLAU,PTCD2,SLC8A1,TMTC3	9
Cardiovascular Disease	Systolic hypertension	1,07E-02			AGT,CA1,CA12,CA2,CA3,CA4,CA5A,CA5B,COMT	9
Developmental Disorder,Hereditary Disorder,Metabolic Disease,Organismal Injury and Abnormalities,Renal and Urological Disease	Dent disease	1,07E-02			CA1,CA12,CA2,CA3,CA4,CA5A,CA5B,INPP5B,PCNA	9
Hereditary Disorder,Neurological Disease,Organismal Injury and Abnormalities	Tourette syndrome	1,07E-02			CA1,CA12,CA2,CA3,CA4,CA5A,CA5B,HDC,MAOA	9
Neurological Disease,Organismal Injury and Abnormalities,Psychological Disorders	Cocaine dependence	1,07E-02			ALDH1A1,ALDH2,CA1,CA12,CA2,CA3,CA4,CA5A,CA5B	9
Lipid Metabolism,Small Molecule Biochemistry	Cleavage of sphingolipid	1,07E-02	Increased	2,911	ASAH1,CASP8,GALC,GBA,GLB1,GM2A,HEXA,HEXB,PSAP	9
Cell-To-Cell Signaling and Interaction,Drug Metabolism,Small Molecule Biochemistry	Metabolism of dopamine	1,07E-02		-0,277	ABAT,COMT,HPRT1,MAOA,MAOB,NDUFS4,NPR1,SPR,SULT1C2	9
Gastrointestinal Disease,Hepatic System Disease,Metabolic Disease,Organismal Injury and Abnormalities	Hepatic steatosis	1,08E-02	Decreased	-2,022	ACAA2,ACACA,ACADS,ACLY,ACOT1,ACOT13,ACOX1,ACSL4,ACSS2,AGT,APOB,APOE,ATP2A2,ATP5F1A,BHMT,CBS/CBSL,CLPP,CLU,CNPY2,CYP2E1,CYP4A11,Cyp4a14,DGAT1,EHHADH,EIF4A3,FABP5,FASN,FKBP5,G6PC1,GATM,GBP2,GNMT,GPD2,GPT,GSTZ1,HINT2,HLA-DQA1,HSD11B1,HSPA12A,IFIT2,IFIT3,IGF1R,IKBKB,IMPDH2,IRF3,ISG15,ITPRID2,LCN2,LGALS3,LMNA,LPL,MMUT,PANK1,PC,PCCA,PCK1,PCYT1A,PDHA1,PDHB,PEX11A,PHYH,PKM,PLAU,PLIN2,SCD,SERPINA1,SIRPA,S…	76
Cardiovascular Disease,Organismal Injury and Abnormalities	Atherosclerotic lesion	1,09E-02		0,094	ACAT1,AGT,APOA1,APOA4,APOB,APOE,ARG2,CBS/CBSL,CES1,COL18A1,CTSS,CTSV,ENTPD1,FN1,GPX1,ICAM1,IRF3,LPL,MAP2K1,PECAM1,PLAU,PLIN2,PON1,SCD,SDC4,SPP1,VCAM1,VNN1	28
Connective Tissue Disorders,Inflammatory Disease,Inflammatory Response,Organismal Injury and Abnormalities,Skeletal and Muscular Disorders	Inflammation of joint	1,09E-02		0,393	ABCB1,ABCB10,ABCC2,ACLY,ADA,ADSS2,AKR1A1,ALB,ALPK2,ANXA1,APOA1,APOE,ARHGDIB,ATP1B1,AZGP1,BHMT,C2,C4A/C4B,CA2,CALR,CAMK2D,CASP8,CD200,CD74,CD81,CFB,CLU,COG6,CRYAB,CTSB,CTSC,CTSS,CYC1,DDX39B,DHODH,DMTN,DNAJA4,DNASE2,DPEP1,DPYS,ECHDC1,EIF1B,EIF3E,ERAP1,ERH,F11R,FASN,FCGRT,FDPS,FKBP5,FLNC,FN1,FTH1,FTL,FUBP1,GBP2,GLRX5,GLUL,Gm21596/Hmgb1,GNL1,GPC4,GRN,GSR,HBA1/HBA2,HCLS1,HDAC1,HEXA,HLA-A,HLA-DQA1,HLA-…	164
Cell-To-Cell Signaling and Interaction	Response of myeloid leukocytes	1,09E-02		1,164	ANXA1,CAMP,CD5L,CFH,FN1,G6PC1,GLRX,Gm21596/Hmgb1,GRN,Hbb-b1,ICAM1,IRF3,ITGB1,ITGB2,LCN2,PLAU,SAA1,STAT3,TLR3,TOM1,VCAM1	21
Free Radical Scavenging	Production of reactive oxygen species	1,11E-02		1,792	ABCB1,ABCB10,ACOX1,AFG3L2,AGT,AIFM1,ANXA1,APOE,ARHGDIB,ARHGEF1,BAK1,BCL2L1,CALB1,CAMP,CASP8,CBS/CBSL,CFB,CISD3,COL18A1,CYB5R1,CYP2E1,DOCK5,FBP1,FN1,FTH1,FTL,G6PD,GPX1,GRN,HBA1/HBA2,Hbb-b1,HSP90AB1,HSPA9,ICAM1,IKBKB,IMMT,IQGAP1,ITGB2,LCLAT1,LETM1,LOC102724788/PRODH,LONP1,LTF,MAOA,MAOB,MAP2K1,MAPK14,MAPT,MSRB2,MT-ND2,NDUFA11,NDUFAF1,NDUFS1,PCK1,PECAM1,PHB,PLA2G4A,PRCP,PRDX2,PRKAA1,PRKCD,PRKCE,PSMB8…	94
Cell Signaling,Post-Translational Modification,Protein Synthesis	Assembly of protein-protein complex	1,12E-02			ACAD9,ADD1,AIMP2,APOE,ARPC1B,BAK1,BCS1L,CAPZA1,CAPZA2,CAPZB,CD74,CLU,CORO1A,CRYAB,DDX3X,DMTN,DOCK1,GBA,LGALS3,LMOD1,NCKAP1L,NDUFA10,NDUFA11,NDUFA13,NDUFA2,NDUFA3,NDUFA5,NDUFA6,NDUFA8,NDUFA9,NDUFAF1,NDUFAF2,NDUFAF3,NDUFAF4,NDUFAF7,NDUFB10,NDUFB11,NDUFB4,NDUFB5,NDUFB6,NDUFB7,NDUFB8,NDUFB9,NDUFC2,NDUFS1,NDUFS4,NDUFS6,NDUFS7,NDUFS8,NUBPL,NUP210,PEX5,PML,PPIH,REPS2,RPS3,SCO2,SLC2A1,SORL1,TAP2,TAPBP,TF…	67
Cardiovascular Disease,Organismal Injury and Abnormalities	Organismal abnormalities of semilunar valve	1,14E-02			AGT,APOA1,APOA4,APOB,APOD,CA1,CA12,CA2,CA3,CA4,CA5A,CA5B,CTSV,ICAM1,MYH10,SERPINC1,SPP1,STAT3,TF,VCAM1	20
Connective Tissue Disorders,Inflammatory Disease,Organismal Injury and Abnormalities,Skeletal and Muscular Disorders	Chronic inflammatory arthropathy	1,15E-02			ABCB1,ABCB10,ACLY,ADA,ADSS2,AKR1A1,ALB,ALPK2,ANXA1,APOA1,APOE,ARHGDIB,ATP1B1,BHMT,C2,C4A/C4B,CA2,CALR,CAMK2D,CD74,CFB,CLU,COG6,CTSB,CTSC,CYC1,DDX39B,DHODH,DNAJA4,DNASE2,ECHDC1,EIF1B,EIF3E,ERH,F11R,FCGRT,FDPS,FKBP5,FN1,FTH1,FUBP1,GBP2,GLRX5,GLUL,GNL1,GPC4,GRN,GSR,HCLS1,HDAC1,HEXA,HLA-A,HLA-DQA1,HLA-DQB1,HP,HPRT1,HSD17B8,HSPD1,ICAM1,IGHG1,IGHM,IGKC,IKBKB,ITGB2,ITPR3,LAP3,LCP1,LDHB,LTF,LYZ,MBL2,MIPE…	125
Cellular Movement,Immune Cell Trafficking	Leukocyte migration	1,18E-02		1,982	ABCB1,ADA,AGT,AIMP1,ALB,ALCAM,ANXA1,APOA1,APOB,APOD,APOE,ARHGAP18,ARHGEF1,ATP1B1,BSG,C1QBP,C2,C4A/C4B,CALR,CAMK2D,CAMP,CASP8,CD151,CD200,CD5L,CD74,CD81,CES1,CFB,CFH,Chil3/Chil4,CLU,CNP,CORO1A,CRYAB,CTSB,CTSC,CTSS,CTSV,CTSZ,DBNL,DDX3X,DDX58,DOCK1,DOCK5,DPEP1,DYSF,ECM1,F11R,FABP5,FASN,FERMT3,FN1,FUT8,G6PC1,GBA,GGT5,GLG1,GLRX,Gm21596/Hmgb1,GNA13,GRB2,GRB7,GRN,GSDMD,Hbb-b1,HCLS1,HDAC1,HDC,HLA-A,HLA-D…	169
Cellular Movement	Cell movement of blood cells	1,19E-02		1,911	ABCB1,ADA,AGT,AIMP1,ALB,ALCAM,ANXA1,APOA1,APOB,APOD,APOE,ARHGAP18,ARHGEF1,ATP1B1,BSG,C1QBP,C2,C4A/C4B,CALR,CAMK2D,CAMP,CASP8,CD151,CD200,CD5L,CD74,CD81,CES1,CFB,CFH,Chil3/Chil4,CLU,CNP,CORO1A,CRYAB,CTSB,CTSC,CTSS,CTSV,CTSZ,DBNL,DDX3X,DDX58,DOCK1,DOCK5,DPEP1,DYSF,ECM1,F11R,FABP5,FASN,FERMT3,FN1,FUT8,G6PC1,GBA,GGT5,GLG1,GLRX,Gm21596/Hmgb1,GNA13,GRB2,GRB7,GRN,GSDMD,Hbb-b1,HCLS1,HDAC1,HDC,HLA-A,HLA-D…	171
Carbohydrate Metabolism	Interaction of carbohydrate	1,19E-02		1,171	APOA1,APOE,APOH,CAMP,CD81,CFH,CLU,FN1,GALNS,HIP1R,Irgm1,ITIH2,LAMA5,MAPT,MME,MTMR9,PSAP,SERPING1,SPP1	19
Nutritional Disease	Body mass index	1,19E-02			ADA,APOA1,APOA4,APOB,APOD,APOE,COMT,CTSS,FABP1,GATM,GPD2,HSD11B1,LMNA,LPL,MAOA,PON1,PTPN1,RETN,SORBS1	19
Organismal Injury and Abnormalities,Respiratory Disease	Damage of lung	1,20E-02		-0,676	AGT,ALB,AMBP,AMY2A,APOH,ATP1A1,AZGP1,C2,CD5L,CFB,CIRBP,CLU,CYP2E1,CYP51A1,ENTPD1,F12,FN1,GLRX5,Gm21596/Hmgb1,HBA1/HBA2,HLA-DQA1,ICAM1,IKBKB,INPP5D,ITGB2,KMO,MVP,NAMPT,PLA2G4A,RAC1,RETN,SAA1,SERPINB1,SERPINC1,SERPING1,SGPL1,STAT1,STAT3,TF,TXN	40
Hematological Disease	Polycythemia	1,20E-02		-0,928	ADA,ADD1,ANXA7,APOA1,APOE,ATP1B1,BAK1,BCL2L1,BPGM,BSG,CALR,CLIC1,GRN,HBA1/HBA2,HDC,IDH2,IKBKB,ITGB2,LCN2,LGALS3,MAPK14,PLA2G4A,PLSCR1,PRDX2,PRMT5,PTPN6,RAC1,RRM1,SLC4A1,SPP1,SPTA1,SPTB,SRSF2,STAT3,STK4,TRNT1	36
