# Supplementary material for: Neuroretinal degeneration in a mouse model of systemic chronic immune activation observed by proteomics
Source: Front Immunol. 2024 Apr 11;15:1374617. doi: 10.3389/fimmu.2024.1374617 (PMC11043527; doi:10.3389/fimmu.2024.1374617)
Supplement: Supplementary Table 1 — (A) Retina, 1 week, Identified and differentially expressed proteins. (B). Retina, 8 weeks, Identified and differentially expressed proteins. (C). Retina, 28 weeks, Identified and differentially expressed proteins. [file DataSheet_1.zip › Supplementary Tables submission/Supplementary Tables 9-12, Diseases & Function, IPA/11. Kidney/Table S11C Kidney, Diseases & Function, 28 weeks.xlsx]

## Sheet: Sheet0
© 2000-2022 QIAGEN. All rights reserved.
Categories	Diseases or Functions Annotation	p-value	Predicted Activation State	Activation z-score	Molecules	# Molecules
Developmental Disorder,Hereditary Disorder,Organismal Injury and Abnormalities,Renal and Urological Disease	Autosomal dominant polycystic kidney disease	7,02E-06			AEBP1,AOC3,COL14A1,DNAJB11,FHL1,FKBP1A,NAPSA,PIGR,PKD2,REN	10
Organismal Development,Skeletal and Muscular Disorders,Skeletal and Muscular System Development and Function	Abnormal morphology of limb	1,18E-05			BGN,CD47,CLCN7,COL12A1,FKBP8,LUM,MYOF,SRC,STAT1,TCOF1,UBE2J1	11
Protein Synthesis	Metabolism of cellular protein	1,22E-05			APP,C3,C4A/C4B,CALB1,CALU,CKAP4,D2HGDH,HSP90B1,NAPSA,NAT8B,NCSTN,PDIA6,SERPINA1,SERPINC1,SERPIND1,TGFBI,TNC,TTR	18
Dermatological Diseases and Conditions,Organismal Injury and Abnormalities	Ulceration of skin	2,38E-05			ANXA1,COL12A1,COL14A1,COL4A2,COL6A1,EGF,ITGB2,PLCB3,SERPINC1	9
Developmental Disorder,Hereditary Disorder,Organismal Injury and Abnormalities,Renal and Urological Disease	Familial congenital anomalies of the kidney and urinary tract	3,11E-05			AEBP1,AOC3,C4A/C4B,CDC5L,COL14A1,DNAJB11,EGF,FHL1,FKBP1A,KCNJ1,MYL12A,NAPSA,PIGR,PKD2,REN	15
Developmental Disorder,Hereditary Disorder,Organismal Injury and Abnormalities,Renal and Urological Disease	Polycystic Kidney Disease	3,24E-05			AEBP1,AOC3,C4A/C4B,COL14A1,DNAJB11,EGF,FHL1,FKBP1A,KCNJ1,MYL12A,NAPSA,PIGR,PKD2,REN	14
Developmental Disorder,Hereditary Disorder,Organismal Injury and Abnormalities,Renal and Urological Disease	Familial polycystic kidney disease	3,48E-05			AEBP1,AOC3,COL14A1,DNAJB11,EGF,FHL1,FKBP1A,NAPSA,PIGR,PKD2,REN	11
Connective Tissue Disorders,Organ Morphology,Organismal Injury and Abnormalities,Skeletal and Muscular Disorders,Skeletal and Muscular System Development and Function,Tissue Morphology	Abnormal morphology of tendon	5,10E-05			BGN,COL14A1,DCN,LUM	4
Organismal Injury and Abnormalities,Renal and Urological Disease	Cystic kidney disease	7,62E-05			AEBP1,AOC3,C4A/C4B,CALB1,COL14A1,DNAJB11,EGF,FHL1,FKBP1A,KCNJ1,MYL12A,NAPSA,PIGR,PKD2,REN	15
Cell Morphology,Lymphoid Tissue Structure and Development	Morphology of lymphatic system cells	9,05E-05			Abcb1b,CD47,FCGR2B,HLA-DQB1,Hmgb3,IGHG1,IGKC,LCP1,PIGR,Pzp,SGPL1,STAT1,STAT5B	13
Cancer,Organismal Injury and Abnormalities	Growth of melanoma	1,05E-04		0,128	AOC3,CD47,LUM,MAP2K1,MCAM,STAT1,TNC	7
Embryonic Development,Hematological System Development and Function,Humoral Immune Response,Immunological Disease,Lymphoid Tissue Structure and Development,Organ Development,Organismal Development,Organismal Injury and Abnormalities,Tissue Development,Tissue Morphology	Abnormal morphology of germinal center	1,14E-04			C3,C4A/C4B,HLA-DQB1,IGKC,SRC,TRIP10	6
Hereditary Disorder,Organismal Injury and Abnormalities,Renal and Urological Disease	Autosomal dominant kidney disease	1,19E-04			AEBP1,AOC3,C3,COL14A1,DNAJB11,FHL1,FKBP1A,NAPSA,PIGR,PKD2,REN	11
Inflammatory Disease,Inflammatory Response,Skeletal and Muscular Disorders	Inflammation of muscle	1,20E-04			ANXA1,BGN,C3,C4A/C4B,COL4A2,COL6A1,FCGR2B,FKBP1A,GBP2,TAX1BP3,TGFBI,TLE3	12
Skeletal and Muscular Disorders	Abnormality of limb	1,21E-04			BGN,CD47,CLCN7,COL12A1,COL14A1,COL4A2,COL6A1,EGF,FKBP8,ITGB2,LUM,MIF,MYOF,SRC,STAT1,TCOF1,UBE2J1	17
Hematological System Development and Function,Lymphoid Tissue Structure and Development,Tissue Morphology	Morphology of lymph follicle	1,22E-04			ARHGDIB,C3,C4A/C4B,CD47,HLA-DQB1,IGKC,LCP1,SRC,TRIP10	9
Developmental Disorder,Organismal Injury and Abnormalities	Congenital malformation of genitourinary system	1,35E-04			AEBP1,AOC3,ARHGDIB,C4A/C4B,CDC5L,COL14A1,DNAJB11,DNAJC5,EGF,FHL1,FKBP1A,KCNJ1,MPC1,MYL12A,NAPSA,PIGR,PKD2,RBMS1,REN	19
Dermatological Diseases and Conditions,Inflammatory Disease,Inflammatory Response,Organismal Injury and Abnormalities,Skeletal and Muscular Disorders	Dermatomyositis	1,47E-04			BGN,C3,C4A/C4B,COL4A2,COL6A1,FCGR2B,FKBP1A,GBP2,TAX1BP3,TGFBI	10
Cell Morphology,Immunological Disease,Lymphoid Tissue Structure and Development	Abnormal morphology of lymphocytes	1,47E-04			Abcb1b,FCGR2B,HLA-DQB1,IGHG1,IGKC,LCP1,PIGR,Pzp,SGPL1,STAT5B	10
Cell Morphology,Lymphoid Tissue Structure and Development	Morphology of lymphocytes	1,57E-04			Abcb1b,CD47,FCGR2B,HLA-DQB1,IGHG1,IGKC,LCP1,PIGR,Pzp,SGPL1,STAT5B	11
Organismal Development,Skeletal and Muscular System Development and Function	Morphology of limb	1,61E-04			AZGP1,BGN,CD47,CLCN7,COL12A1,FKBP8,LUM,MYOF,SRC,STAT1,STAT5B,TCOF1,TTN,UBE2J1	14
Inflammatory Disease,Neurological Disease,Skeletal and Muscular Disorders	Multiple Sclerosis	1,81E-04			ANXA1,APP,C3,C4A/C4B,CD47,DNAJB11,FCGR2B,HLA-DQB1,MAP2K1,MCAM,MIF,PSMB8,TNC	13
Hair and Skin Development and Function	Tensile strength of skin	1,93E-04		1,960	BGN,COL14A1,DCN,LUM,OGN	5
Cell Death and Survival	Cytolysis of leukocytes	2,12E-04			IGHG1,ITGB2,SRC,STAT1,STAT5B,VIM	6
Cell Death and Survival	Cytolysis of lymphatic system cells	2,12E-04			FCGR2B,IGHG1,SRC,STAT1,STAT5B,VIM	6
Connective Tissue Disorders,Developmental Disorder,Hereditary Disorder,Immunological Disease,Organismal Injury and Abnormalities,Skeletal and Muscular Disorders	Ullrich congenital muscular dystrophy	2,72E-04			BGN,C3,C4A/C4B,CES1,COL12A1,COL14A1,COL6A1,LUM	8
Dermatological Diseases and Conditions,Immunological Disease,Inflammatory Disease,Inflammatory Response,Organismal Injury and Abnormalities	Contact dermatitis	3,66E-04			ANXA1,FKBP1A,HLA-DQB1,IGKC,ITGB2,MCAM	6
Hereditary Disorder,Immunological Disease,Organismal Injury and Abnormalities	Familial autoimmune disease	3,86E-04			BGN,C3,C4A/C4B,CES1,COL12A1,COL14A1,COL6A1,FCGR2B,HLA-DQB1,LUM,REN,SAMHD1	12
Cardiovascular Disease,Organismal Injury and Abnormalities	Formation of blood clot	3,87E-04	Increased	2,177	APP,ATP2A3,C3,ITGB2,PLCB3,RHOG,SERPINC1,VIM	8
Cell-To-Cell Signaling and Interaction,Cellular Function and Maintenance,Inflammatory Response	Phagocytosis of leukemia cell lines	4,04E-04		1,067	ANXA1,CD47,FCGR2B,RHOG,VIM	5
Connective Tissue Disorders,Organismal Injury and Abnormalities,Skeletal and Muscular Disorders	Dupuytren contracture	4,04E-04			COL12A1,COL14A1,COL4A2,COL6A1,STAT1	5
Cell-To-Cell Signaling and Interaction,Hematological System Development and Function,Immune Cell Trafficking,Inflammatory Response	Activation of T lymphocytes	4,13E-04		0,950	ANXA1,C3,C4A/C4B,CD47,CORO1A,CYRIB,FCGR2B,FKBP1A,HLA-DQB1,HSP90B1,ITGB2,MIF,REN,RPS3,SRC,STAT1,STAT5B,TNC	18
Cell Death and Survival	Cytolysis of blood cells	4,15E-04		1,932	APP,IGHG1,ITGB2,SRC,STAT1,STAT5B,VIM	7
Cell-To-Cell Signaling and Interaction,Cellular Function and Maintenance,Inflammatory Response	Phagocytosis of tumor cell lines	5,06E-04		1,351	ABI1,ACTR2,ANXA1,ARPC2,CD47,CKB,CYRIB,FCGR2B,FERMT3,ITGB2,NANS,RHOG,TLE3,VIM	14
Cell Morphology,Immunological Disease	Abnormal morphology of leukocytes	5,33E-04			Abcb1b,FCGR2B,HLA-DQB1,IGHG1,IGKC,ITGB2,LCP1,PIGR,Pzp,SGPL1,STAT5B	11
Cell-To-Cell Signaling and Interaction	Binding of vascular cells	5,33E-04		1,818	APP,BGN,CD47,CKAP4,DCN,FERMT3,ITGB2,MCAM,STAT1,TGFBI,VIM	11
Cell-To-Cell Signaling and Interaction,Cellular Function and Maintenance,Inflammatory Response	Phagocytosis of blood cells	5,53E-04		1,339	ABI1,ACTR2,ANXA1,APP,ARPC2,C3,CD47,CYRIB,FCGR2B,FERMT3,ITGB2,LUM,MIF,NANS,SRC,TLE3	16
Cell Signaling,Molecular Transport,Vitamin and Mineral Metabolism	Mobilization of Ca2+	6,02E-04		0,818	ANXA1,ANXA6,ATP2A3,C3,C4A/C4B,EGF,FCGR2B,GNB2,IGHG1,ITGB2,ITPR2,MIF,SNTB2,SRC	14
Carbohydrate Metabolism,Small Molecule Biochemistry	Biosynthesis of keratan sulfate	6,07E-04			LUM,OGN,PRELP	3
Embryonic Development,Hematological System Development and Function,Humoral Immune Response,Lymphoid Tissue Structure and Development,Organ Development,Organismal Development,Tissue Development,Tissue Morphology	Size of germinal center	6,07E-04			C3,C4A/C4B,TRIP10	3
Cell Morphology,Hematological System Development and Function,Immunological Disease,Inflammatory Response	Abnormal morphology of neutrophils	6,07E-04			C3,FCGR2B,ITGB2	3
Cell-To-Cell Signaling and Interaction,Hematological System Development and Function,Immune Cell Trafficking,Inflammatory Response	Activation of lymphocytes	6,52E-04		0,713	ANXA1,C3,C4A/C4B,CD47,CORO1A,CYRIB,FCGR2B,FKBP1A,HLA-DQB1,HSP90B1,Ighg2a,Igkv1-117,ITGB2,MIF,REN,RPS3,SRC,STAT1,STAT5B,TNC	20
Inflammatory Disease,Skeletal and Muscular Disorders	Inclusion body myositis	6,66E-04			APP,FKBP1A,GBP2,TLE3	4
Inflammatory Disease,Neurological Disease	Neuroinflammatory disease	6,66E-04			APP,C3,C4A/C4B,FCGR2B	4
Infectious Diseases	Infection of mammalia	7,13E-04		-1,491	C3,C4A/C4B,CD47,DCN,FCGR2B,GBP2,HLA-DQB1,ITGB2,LCP1,MIF,PIGR,SAMHD1,SERPINC1,STAT1	14
Connective Tissue Disorders,Immunological Disease,Inflammatory Disease,Inflammatory Response,Organismal Injury and Abnormalities,Skeletal and Muscular Disorders	Rheumatoid arthritis	7,17E-04			ANXA1,ARHGDIB,BGN,C3,C4A/C4B,CAMK2D,COL4A2,ERH,FCGR2B,FKBP1A,GBP2,GNB2,HLA-DQB1,HSP90B1,IGHG1,IGKC,ITGB2,LCP1,MIF,MPC1,MYL12A,PSMB8,RPL15,RPS3,SEC62,SERPINC1,SRC,STAT1,STAT5B,TLE3,TNC,VARS1,VIM	33
Hematological System Development and Function,Tissue Development	Accumulation of blood cells	7,25E-04		-1,240	ANXA1,BGN,C3,C4A/C4B,EGF,FCGR2B,ITGB2,MIF,NCSTN,PDIA4,SERPINC1,SGPL1,STAT1	13
Humoral Immune Response,Lymphoid Tissue Structure and Development,Tissue Morphology	Quantity of germinal center	7,52E-04		1,067	C3,C4A/C4B,FCGR2B,STAT1,TRIP10	5
Cell Morphology,Cellular Assembly and Organization	Morphology of filaments	7,63E-04			ABI1,APP,BGN,DCN,EGF,LUM,OGN,PDLIM1,RHOG	9
Tissue Development	Accumulation of cells	7,99E-04		-1,077	ANXA1,BGN,C3,C4A/C4B,EGF,FCGR2B,ITGB2,MIF,NCSTN,PDIA4,PPM1G,SAMHD1,SERPINC1,SGPL1,STAT1	15
Developmental Disorder,Hereditary Disorder,Organismal Injury and Abnormalities,Skeletal and Muscular Disorders	Dystrophy of muscle	8,63E-04			BGN,C3,C4A/C4B,CES1,COL12A1,COL14A1,COL4A2,COL6A1,FHL1,HLA-DQB1,LUM,SAMHD1,TAX1BP3,TGFBI,TOR1AIP1,TTN	16
Cancer,Gastrointestinal Disease,Hepatic System Disease,Organismal Injury and Abnormalities	Bile duct carcinoma	9,16E-04			ABI1,ACACB,ANXA1,CANX,CCDC25,COL12A1,COL6A1,CSDE1,DIS3,DKC1,EMC3,FETUB,HSP90B1,IAH1,ITPR2,LBR,LMAN1,MYH11,NUCKS1,PA2G4,PPL,PSMD2,RIC8A,SERPINA6,SERPINC1,SLC22A1,SNX4,THUMPD1,TTN,VIM,VPS36	31
Cardiovascular Disease,Cell Death and Survival,Connective Tissue Disorders,Hematological Disease,Immunological Disease,Organismal Injury and Abnormalities	Autoimmune hemolytic anemia	9,21E-04			ANXA1,C3,C4A/C4B,CD47,FCGR2B,FKBP1A	6
Dermatological Diseases and Conditions,Organismal Injury and Abnormalities	Burn	9,21E-04			ANXA1,COL12A1,COL14A1,COL4A2,COL6A1,SERPINC1	6
Connective Tissue Disorders,Immunological Disease,Organismal Injury and Abnormalities	Collagen disease	9,84E-04			BGN,C3,C4A/C4B,CES1,COL12A1,COL14A1,COL6A1,LUM,REN	9
Cell-To-Cell Signaling and Interaction,Inflammatory Response	Immune response of tumor cell lines	9,95E-04		1,515	ABI1,ACTR2,ANXA1,ARPC2,CD47,CKB,CYRIB,FCGR2B,FERMT3,HSP90B1,IGHG1,ITGB2,NANS,RHOG,TLE3,VIM	16
Cell-To-Cell Signaling and Interaction,Hematological System Development and Function,Immune Cell Trafficking	Adhesion of mononuclear leukocytes	1,14E-03		1,388	ANXA1,AOC3,CD47,DCN,FERMT3,ITGB2,LCP1,MAP2K1,MCAM,MIF	10
Small Molecule Biochemistry	Biosynthesis of amide	1,14E-03		0,912	APP,BGN,DCN,EGF,LUM,MAP2K1,NANS,OGN,PRELP,SGPL1	10
Hematological System Development and Function,Lymphoid Tissue Structure and Development,Tissue Morphology	Morphology of lymphoid tissue	1,18E-03			ARHGDIB,AZGP1,C3,C4A/C4B,CD47,DCN,EGF,FCGR2B,H1-2,H1f4,HLA-DQB1,HP1BP3,HSP90B1,IGKC,ITGB2,LCP1,MIF,SMARCA5,SNX27,SRC,STAT5B,TGFBI,TRIP10	23
Cardiovascular System Development and Function,Cell-To-Cell Signaling and Interaction	Binding of endothelial cell lines	1,21E-03		-0,503	ANXA1,AOC3,DCN,EGF,ITGB2,SERPINA1,SERPINF2	7
Cell-To-Cell Signaling and Interaction	Adhesion of myeloid cells	1,24E-03		1,056	ANXA1,AOC3,APP,C3,CORO1A,FERMT3,ITGB2,LCP1,MIF,PLCB3,SERPINA1,STAT1	12
Protein Synthesis	Production of protein	1,24E-03		-0,044	C4A/C4B,FCGR2B,HLA-DQB1,HSP90B1,IGHG1,IGKC,ITGB2,MIF,PIGR,PLCB3,RHOG,TRIP10	12
Cell Signaling	Cell surface receptor linked signal transduction	1,25E-03			ABI1,ANXA1,CD47,FERMT3,FKBP1A,FKBP8,HSP90B1,IGHG1,ITGB2,NSDHL,SRC,STAT1,STAT5B,VIM,Zc3h15	15
Hematological System Development and Function,Tissue Morphology	Quantity of granulocytes	1,25E-03		-0,217	ANXA1,AOC3,ARHGDIB,C3,C4A/C4B,CD47,DCN,FCGR2B,FHL2,ITGB2,LUM,MIF,MPP1,SERPINA1,STAT5B	15
Cell Morphology,Cellular Assembly and Organization	Morphology of fibrils	1,28E-03			APP,BGN,DCN,LUM,OGN	5
Connective Tissue Disorders,Dermatological Diseases and Conditions,Hematological Disease,Organismal Injury and Abnormalities	Idiopathic thrombocytopenic purpura	1,28E-03			ANXA1,C3,C4A/C4B,FCGR2B,PSMD2	5
Cell Death and Survival	Cytolysis of lymphocytes	1,28E-03			IGHG1,SRC,STAT1,STAT5B,VIM	5
Cardiovascular System Development and Function,Cell-To-Cell Signaling and Interaction	Binding of vascular endothelial cells	1,41E-03		1,818	APP,BGN,CD47,DCN,FERMT3,ITGB2,MCAM,STAT1,TGFBI,VIM	10
Inflammatory Disease,Neurological Disease,Ophthalmic Disease	Optic neuritis	1,45E-03			ANXA1,C3,C4A/C4B,FCGR2B	4
Inflammatory Disease,Neurological Disease	Neuritis	1,45E-03			APP,C3,C4A/C4B,FCGR2B	4
Cellular Function and Maintenance	Internalization of cells	1,47E-03		1,495	ABI1,ACTR2,ANXA1,APP,ARPC2,C3,CD47,CKB,CYRIB,EGF,FCGR2B,FERMT3,ITGB2,LUM,MIF,NANS,RHOG,SRC,TLE3,VIM	20
Cellular Function and Maintenance	Engulfment of blood cells	1,52E-03		1,404	ABI1,ACTR2,ANXA1,APP,ARPC2,C3,CD47,CYRIB,FCGR2B,FERMT3,ITGB2,LUM,MIF,NANS,RHOG,SRC,TLE3	17
Cell-To-Cell Signaling and Interaction,Hematological System Development and Function,Immune Cell Trafficking,Inflammatory Response	Activation of antigen presenting cells	1,52E-03		0,532	AP3D1,APP,C3,C4A/C4B,CD47,CLCN7,FCGR2B,HLA-DQB1,HSP90B1,IGHG1,Ighg2a,ITGB2,MAP2K1,MIF,PSMB8,SERPINF2,SRC,STAT1	18
Cellular Development,Cellular Growth and Proliferation,Hematological System Development and Function,Lymphoid Tissue Structure and Development	Proliferation of lymphocytes	1,61E-03		1,728	ABI1,ANXA1,ARHGDIB,C3,CD47,CORO1A,FCGR2B,FKBP1A,HLA-DQB1,HSP90B1,IGHG1,IGKC,Igkv1-117,ITGB2,ITPR2,LBR,LCP1,MIF,NCSTN,PPL,RHOG,RPS3,SERPINA1,SRC,STAT1,STAT5B,VIM	27
Inflammatory Disease	Chronic inflammatory disorder	1,63E-03			ANXA1,APP,ARHGDIB,BGN,C3,C4A/C4B,CAMK2D,CKB,COL4A2,COTL1,EGF,ERH,FCGR2B,FKBP1A,GBP2,GNB2,HLA-DQB1,HSP90B1,IGHG1,IGKC,ITGB2,LCP1,MCAM,MIF,MPC1,MYL12A,PDLIM1,PIGR,PSMB8,PSMD2,PTGFRN,REN,RPL15,RPS3,SEC62,SERPINC1,SRC,STAT1,STAT5B,TLE3,TNC,VARS1,VIM	43
Cell-To-Cell Signaling and Interaction,Hematological System Development and Function,Immune Cell Trafficking,Inflammatory Response	Activation of granulocytes	1,65E-03		1,029	ANXA1,C3,FCGR2B,FKBP1A,ITGB2,MIF,SERPINF2	7
Humoral Immune Response,Protein Synthesis	Production of antibody	1,78E-03		-0,438	C4A/C4B,FCGR2B,HLA-DQB1,IGHG1,IGKC,ITGB2,MIF,PIGR,PLCB3,RHOG,TRIP10	11
Cellular Movement,Hematological System Development and Function,Immune Cell Trafficking	Transmigration of leukocytes	1,78E-03		1,450	ANXA1,AOC3,APP,CAMK2D,CD47,DCN,FERMT3,ITGB2,MCAM,MIF,PIGR	11
Cellular Movement,Hematological System Development and Function,Immune Cell Trafficking,Inflammatory Response	Migration of phagocytes	1,95E-03	Increased	2,141	ANXA1,AOC3,APP,C3,CAMK2D,CD47,CORO1A,EGF,FHL2,HLA-DQB1,ITGB2,LUM,MCAM,MIF,PIGR,SERPINC1,TNC	17
Cell Morphology,Hematological System Development and Function,Immunological Disease,Lymphoid Tissue Structure and Development	Abnormal morphology of T lymphocytes	1,97E-03			Abcb1b,FCGR2B,HLA-DQB1,PIGR,SGPL1,STAT5B	6
Connective Tissue Disorders,Developmental Disorder,Neurological Disease,Organismal Injury and Abnormalities,Skeletal and Muscular Disorders	Exencephaly	1,97E-03	Decreased	-2,374	ABI1,FKBP1A,FKBP8,KIF3B,PHGDH,SNX2,TCOF1,VPS26A,YBX3	9
Connective Tissue Disorders,Organismal Injury and Abnormalities,Skeletal and Muscular Disorders	Non-traumatic arthropathy	2,01E-03			ANXA1,ARHGDIB,BGN,C3,C4A/C4B,CAMK2D,COL4A2,ERH,FCGR2B,FKBP1A,GBP2,GNB2,HLA-DQB1,HSP90B1,IGHG1,IGKC,ITGB2,LCP1,LUM,MIF,MPC1,MYL12A,PSMB8,REN,RPL15,RPS3,SEC62,SERPINC1,SRC,STAT1,STAT5B,TLE3,TNC,VARS1,VIM	35
Cell-To-Cell Signaling and Interaction	Adhesion of blood cells	2,03E-03		1,495	ANXA1,AOC3,APP,ATP2A3,C3,C4A/C4B,CD47,CORO1A,DCN,FERMT3,ITGB2,LCP1,MAP2K1,MCAM,MIF,PLCB3,SERPINA1,SRC,STAT1,TNC	20
Connective Tissue Disorders,Hematological Disease,Organismal Injury and Abnormalities	Early-onset thrombocytopenia	2,05E-03			APP,C3,C4A/C4B,FCGR2B,SRC	5
Behavior,Nervous System Development and Function	Startle response	2,05E-03		1,067	CKB,DNAJC5,EGF,SLC12A6,SORBS2	5
Lipid Metabolism,Molecular Transport,Small Molecule Biochemistry	Release of lipid	2,06E-03		0,464	ANXA1,APP,C3,EGF,MIF,PCK1,PNPLA8,RBMS1,SERPINC1,SRC,TNC,VIM	12
Cell Signaling,Molecular Transport,Vitamin and Mineral Metabolism	Transport of Ca2+	2,10E-03			ANXA6,ATP2A3,CALB1,CAMK2D,CORO1A,EGF,ITPR2,PKD2,PLCB3,SRI	10
Cell-To-Cell Signaling and Interaction,Cellular Function and Maintenance,Inflammatory Response	Phagocytosis of cells	2,12E-03	Increased	2,075	ABI1,ACTR2,ANXA1,APP,ARPC2,ASAP2,C3,CD47,CKB,CORO1A,CYRIB,FCGR2B,FERMT3,IGHG1,Ighg2a,ITGB2,LUM,MIF,NANS,RHOG,SRC,TLE3,VIM	23
Cell-To-Cell Signaling and Interaction,Hematological System Development and Function,Immune Cell Trafficking	Adhesion of immune cells	2,16E-03		1,239	ANXA1,AOC3,APP,C3,CD47,CORO1A,DCN,FERMT3,ITGB2,LCP1,MAP2K1,MCAM,MIF,PLCB3,SERPINA1,SRC,STAT1,TNC	18
Cellular Function and Maintenance	Engulfment of tumor cell lines	2,16E-03		1,089	ABI1,ACTR2,ANXA1,ARPC2,CD47,CDC5L,CKB,CYRIB,EGF,FCGR2B,FERMT3,ITGB2,NANS,PIGR,RHOG,SRC,TLE3,VIM	18
Organismal Development	Size of body	2,24E-03	Increased	3,894	ACACB,AEBP1,APP,BCAT2,BGN,C3,CANX,CETN2,CKB,CLCN7,COL12A1,DCN,DKC1,DNAJC5,EGF,FCGR2B,FKBP8,H1-2,H1f4,ITPR2,LUM,MYH11,MYOF,Nes,PCK1,PEX5,PNPLA8,Pzp,REN,SGPL1,SH3GL1,SLC12A6,SNX2,SRC,STAT1,STAT5B,TGFBI,UBE2J1	38
Cell-To-Cell Signaling and Interaction,Hematological System Development and Function	Interaction of phagocytes	2,26E-03		0,719	ANXA1,APP,C3,CD47,CORO1A,DCN,FERMT3,ITGB2,LCP1,MIF,PLCB3,SERPINA1,STAT1	13
Inflammatory Disease,Inflammatory Response,Neurological Disease,Organismal Injury and Abnormalities	Progressive encephalitis	2,27E-03			C3,C4A/C4B,FCGR2B	3
Cell-To-Cell Signaling and Interaction	Signaling of lymphocytes	2,27E-03			FCGR2B,ITGB2,SRC	3
Cell-To-Cell Signaling and Interaction,Cellular Movement,Hematological System Development and Function,Immune Cell Trafficking	Recruitment of inflammatory leukocytes	2,27E-03			C3,C4A/C4B,FCGR2B	3
Cell-To-Cell Signaling and Interaction,Hematological System Development and Function	Interaction of neutrophils	2,27E-03			FERMT3,ITGB2,SERPINA1	3
Infectious Diseases	Recurrent infection by bacteria	2,27E-03			C3,C4A/C4B,FCGR2B	3
Hematological Disease,Hereditary Disorder,Immunological Disease,Organismal Injury and Abnormalities	Hyper-igm immunodeficiency syndrome	2,27E-03			C3,C4A/C4B,FCGR2B	3
Cell-To-Cell Signaling and Interaction,Cellular Compromise,Tumor Morphology	Adhesion of melanoma cells	2,27E-03			CD47,MCAM,TGFBI	3
Cardiovascular Disease,Cell Death and Survival,Connective Tissue Disorders,Hematological Disease,Organismal Injury and Abnormalities	Fetal erythroblastosis	2,27E-03			C3,C4A/C4B,FCGR2B	3
Connective Tissue Disorders,Hematological Disease,Organismal Injury and Abnormalities	Refractory thrombocytopenia	2,27E-03			C3,C4A/C4B,FCGR2B	3
Hematological Disease,Hereditary Disorder,Immunological Disease,Metabolic Disease,Organismal Injury and Abnormalities	X-linked agammaglobulinemia	2,27E-03			C3,C4A/C4B,FCGR2B	3
Hematological Disease,Immunological Disease,Metabolic Disease,Organismal Injury and Abnormalities	Immunoglobulin G deficiency	2,27E-03			C3,C4A/C4B,FCGR2B	3
Connective Tissue Disorders,Hematological Disease,Immunological Disease,Organismal Injury and Abnormalities	Chronic primary immune thrombocytopenia	2,27E-03			C3,C4A/C4B,FCGR2B	3
Inflammatory Disease,Inflammatory Response,Neurological Disease,Organismal Injury and Abnormalities	Severe encephalitis	2,27E-03			C3,C4A/C4B,FCGR2B	3
Carbohydrate Metabolism,Lipid Metabolism,Small Molecule Biochemistry	Degradation of phosphatidylinositol	2,27E-03			FCGR2B,INPP5F,PLCB3	3
DNA Replication, Recombination, and Repair,Gene Expression	Bending of DNA	2,27E-03			HMGB2,SUB1,UBTF	3
Connective Tissue Disorders,Dermatological Diseases and Conditions,Hematological Disease,Organismal Injury and Abnormalities	Chronic idiopathic thrombocytopenic purpura	2,27E-03			C3,C4A/C4B,FCGR2B	3
Cell Morphology,Cellular Assembly and Organization	Abnormal morphology of collagen fibrils	2,27E-03			BGN,DCN,OGN	3
Infectious Diseases,Inflammatory Disease,Neurological Disease	Postpoliomyelitis syndrome	2,27E-03			C3,C4A/C4B,FCGR2B	3
Connective Tissue Disorders,Hematological Disease,Immunological Disease,Organismal Injury and Abnormalities	Neonatal alloimmune thrombocytopenia	2,27E-03			C3,C4A/C4B,FCGR2B	3
Cardiovascular Disease,Organismal Injury and Abnormalities	Perivascular fibrosis of heart	2,27E-03			BGN,CAMK2D,TNC	3
Hereditary Disorder,Immunological Disease,Organismal Injury and Abnormalities	Wiskott-Aldrich syndrome	2,27E-03			C3,C4A/C4B,FCGR2B	3
Respiratory Disease	Severe respiratory failure	2,27E-03			C3,C4A/C4B,FCGR2B	3
Infectious Diseases,Respiratory Disease	Whooping cough	2,27E-03			C3,C4A/C4B,FCGR2B	3
Organismal Injury and Abnormalities,Respiratory Disease	Recurrent sinopulmonary infection	2,27E-03			C3,C4A/C4B,FCGR2B	3
Connective Tissue Development and Function,Skeletal and Muscular System Development and Function,Tissue Morphology	Quantity of osteoprogenitor cells	2,27E-03			BGN,DCN,EGF	3
Infectious Diseases,Inflammatory Disease,Inflammatory Response,Organismal Injury and Abnormalities,Respiratory Disease	Viral pneumonia	2,27E-03			ANXA1,SERPINA1,SERPINC1	3
Infectious Diseases	Acute infection	2,27E-03			C3,C4A/C4B,FCGR2B	3
Skeletal and Muscular Disorders	Laminopathy	2,44E-03			BGN,COL4A2,COL6A1,DCN,FHL1,LBR,TAX1BP3,TGFBI,TTN	9
Inflammatory Response	Immune response of cells	2,58E-03	Increased	2,136	Abcb1b,ABI1,ACTR2,ANXA1,APP,ARPC2,ASAP2,C3,CALB1,CD47,CKB,CORO1A,CYRIB,FCGR2B,FERMT3,HLA-DQB1,HSP90B1,IGHG1,Ighg2a,ITGB2,LUM,MIF,NANS,PSMB8,RHOG,SRC,STAT1,TLE3,TRIM56,VIM	30
Cell-To-Cell Signaling and Interaction,Hematological System Development and Function	Binding of leukocytes	2,60E-03		1,147	ANXA1,AOC3,APP,C3,CD47,CORO1A,DCN,FCGR2B,FERMT3,ITGB2,LCP1,MAP2K1,MCAM,MIF,PLCB3,SERPINA1,SRC,STAT1,TNC	19
Inflammatory Disease,Inflammatory Response,Neurological Disease,Organismal Injury and Abnormalities	Rasmussen encephalitis	2,71E-03			C3,C4A/C4B,FCGR2B,FKBP1A	4
Cellular Movement,Hematological System Development and Function	Mobilization of blood cells	2,71E-03		0,218	APP,ITGB2,SERPINA1,STAT1	4
Connective Tissue Disorders,Organismal Injury and Abnormalities,Skeletal and Muscular Disorders	Advanced Dupuytren contracture	2,71E-03			COL12A1,COL14A1,COL4A2,COL6A1	4
Cancer,Organismal Injury and Abnormalities,Reproductive System Disease	Peyronie disease	2,71E-03			COL12A1,COL14A1,COL4A2,COL6A1	4
Cellular Development	Transdifferentiation of cells	2,71E-03		-1,226	AZGP1,EGF,MAP2K1,SRC	4
Cancer,Cellular Development,Cellular Growth and Proliferation,Organismal Injury and Abnormalities,Tumor Morphology	Proliferation of melanoma cells	2,71E-03			LUM,MAP2K1,MCAM,STAT1	4
Connective Tissue Disorders,Inflammatory Disease,Inflammatory Response,Organismal Injury and Abnormalities,Skeletal and Muscular Disorders	Polymyositis	2,71E-03			ANXA1,FKBP1A,GBP2,TLE3	4
Cancer,Gastrointestinal Disease,Organismal Injury and Abnormalities	Growth of colon carcinoma	2,71E-03		-1,980	CDHR5,DCN,EGF,MIF	4
Hematological Disease,Infectious Diseases,Organismal Injury and Abnormalities	Endotoxin shock response	2,75E-03			C3,C4A/C4B,FCGR2B,LUM,MIF,STAT1	6
Skeletal and Muscular Disorders	Inclusion body myopathy	2,75E-03			APP,CANX,FKBP1A,GBP2,HSP90B1,TLE3	6
Cell-To-Cell Signaling and Interaction,Hematological System Development and Function,Immune Cell Trafficking,Inflammatory Response	Activation of neutrophils	2,75E-03		0,068	ANXA1,C3,FCGR2B,FKBP1A,ITGB2,MIF	6
Cancer,Organismal Injury and Abnormalities	Growth of malignant tumor	2,76E-03		0,818	AOC3,CD47,CDHR5,DCN,EGF,FHL1,FHL2,LUM,MAP2K1,MCAM,MIF,MSI2,Nes,SRC,STAT1,STAT5B,TAX1BP3,TNC,TTR,UBA2	20
Cellular Movement,Hematological System Development and Function,Immune Cell Trafficking	Cellular infiltration by leukocytes	2,76E-03		0,569	ANXA1,APP,BGN,C3,C4A/C4B,CD47,CES1,CORO1A,DCN,ITGB2,MCAM,MIF,PLCB3,PSMB8,REN,SERPINA1,SERPINC1,STAT1,STAT5B,TNC	20
Cellular Function and Maintenance,Molecular Transport	Flux of inorganic cation	2,80E-03		0,608	ANXA1,APP,C3,C4A/C4B,CALB1,EGF,FCGR2B,Igkv1-117,ITGB2,PKD2,PLCB3,REN,SERPINA1,SLC16A1,SRC	15
Hematological System Development and Function,Inflammatory Response,Tissue Morphology	Quantity of neutrophils	2,82E-03		0,196	ANXA1,C3,C4A/C4B,CD47,DCN,FCGR2B,FHL2,ITGB2,LUM,MPP1,SERPINA1,STAT5B	12
Infectious Diseases	Tuberculosis	2,89E-03			ANXA1,GBP2,H1-2,MIF,PHGDH,PSMB8,STAT1	7
Cellular Development,Hematological System Development and Function,Lymphoid Tissue Structure and Development	Maturation of dendritic cells	2,89E-03		1,257	CD47,FCGR2B,HSP90B1,ITGB2,SERPINA1,SRC,STAT1	7
Cellular Development,Cellular Growth and Proliferation,Hematological System Development and Function,Humoral Immune Response,Lymphoid Tissue Structure and Development	Proliferation of B lymphocytes	2,97E-03		-1,005	ARHGDIB,FCGR2B,IGKC,Igkv1-117,ITPR2,LCP1,MIF,RHOG,SERPINA1,STAT1,STAT5B	11
Cell-To-Cell Signaling and Interaction,Hematological System Development and Function	Binding of mononuclear leukocytes	2,97E-03		0,977	ANXA1,AOC3,CD47,DCN,FERMT3,ITGB2,LCP1,MAP2K1,MCAM,MIF,TNC	11
Cellular Development,Hematological System Development and Function,Lymphoid Tissue Structure and Development	Maturation of leukocytes	2,99E-03		1,607	APP,CD47,FCGR2B,HSP90B1,ITGB2,LCP1,SERPINA1,SRC,STAT1	9
Cardiovascular System Development and Function,Tissue Morphology	Permeability of vascular system	3,02E-03		1,431	ANXA1,APP,C3,C4A/C4B,CAMK2D,ITGB2,MCAM,MIF,MYOF,SERPINC1,SRC,TGFBI,TTR	13
Cell Death and Survival,Organismal Injury and Abnormalities,Renal and Urological Disease	Apoptosis of tubular cells	3,10E-03		1,342	C3,C4A/C4B,DCN,EGF,MAP2K1	5
Immunological Disease,Inflammatory Disease,Inflammatory Response,Organismal Injury and Abnormalities,Renal and Urological Disease	IgA nephropathy	3,10E-03			C3,PDLIM1,PIGR,PSMD2,REN	5
Dermatological Diseases and Conditions,Endocrine System Disorders,Gastrointestinal Disease,Metabolic Disease,Organismal Injury and Abnormalities,Skeletal and Muscular Disorders	Diabetic foot ulcer disorder	3,10E-03			COL12A1,COL14A1,COL4A2,COL6A1,SERPINC1	5
Cellular Movement,Hematological System Development and Function,Immune Cell Trafficking,Inflammatory Response	Transendothelial migration of neutrophils	3,10E-03			ANXA1,CAMK2D,CD47,ITGB2,PIGR	5
Cell Morphology	Morphology of blood cells	3,35E-03			Abcb1b,ADD3,APP,C3,CD47,FCGR2B,FERMT3,HLA-DQB1,Hmgb3,HSP90B1,IGHG1,IGKC,ITGB2,LCP1,PIGR,Pzp,SGPL1,SLC12A6,STAT1,STAT5B	20
Cellular Development,Cellular Growth and Proliferation,Hematological System Development and Function,Lymphoid Tissue Structure and Development	Proliferation of immune cells	3,58E-03		1,383	ABI1,ANXA1,ARHGDIB,C3,CD47,CORO1A,DCN,FCGR2B,FKBP1A,HLA-DQB1,HSP90B1,IGHG1,IGKC,Igkv1-117,ITGB2,ITPR2,LBR,LCP1,MIF,NCSTN,PPL,RHOG,RPS3,SERPINA1,SRC,STAT1,STAT5B,VIM	28
Cellular Growth and Proliferation,Lymphoid Tissue Structure and Development	Proliferation of lymphatic system cells	3,58E-03		1,936	ABI1,ANXA1,APP,ARHGDIB,C3,CD47,CORO1A,FCGR2B,FKBP1A,HLA-DQB1,HSP90B1,IGHG1,IGKC,Igkv1-117,ITGB2,ITPR2,LBR,LCP1,MIF,NCSTN,PPL,RHOG,RPS3,SERPINA1,SRC,STAT1,STAT5B,VIM	28
Cell Death and Survival,Hematological System Development and Function	Cell viability of lymphocytes	3,63E-03	Increased	2,236	C3,CD47,EGF,Igkv1-117,ITPR2,MAP2K1,MIF,STAT1,STAT5B	9
Cardiovascular System Development and Function,Cell Morphology,Cellular Development,Organismal Development,Tissue Development	Tubulation of endothelial cells	3,63E-03		0,396	ANXA1,APP,EGF,FERMT3,MTDH,SRC,TGFBI,TTR,VIM	9
Cellular Assembly and Organization,Cellular Compromise	Disruption of filaments	3,73E-03		0,391	APP,CES1,EGF,FHL3,SEPTIN11,VIM	6
Cell-To-Cell Signaling and Interaction	Binding of blood cells	3,81E-03		1,405	ANXA1,AOC3,APP,ATP2A3,C3,C4A/C4B,CD47,CORO1A,DCN,FCGR2B,FERMT3,ITGB2,LCP1,MAP2K1,MCAM,MIF,PLCB3,SERPINA1,SRC,STAT1,TNC	21
Cell-To-Cell Signaling and Interaction	Response of tumor cell lines	3,85E-03		1,349	ABI1,ACTR2,ANXA1,APP,ARPC2,CD47,CKB,CYRIB,FCGR2B,FERMT3,HSP90B1,IGHG1,ITGB2,NANS,RHOG,TLE3,VIM	17
Cell-To-Cell Signaling and Interaction	Binding of myeloid cells	3,96E-03		0,676	ANXA1,AOC3,APP,C3,CORO1A,DCN,FERMT3,ITGB2,LCP1,MIF,PLCB3,SERPINA1,STAT1	13
Cellular Movement,Hair and Skin Development and Function	Cell movement of epithelial cell lines	4,08E-03		1,120	APP,C3,EGF,ITGB2,MCAM,PA2G4,RHOG,SRC,STAT5B,TGFBI,VIM	11
Cell Death and Survival,Cellular Compromise	Cytotoxicity of cells	4,08E-03		1,684	APP,CORO1A,CYRIB,FERMT3,IGHG1,ITGB2,MAP2K1,SRC,STAT1,STAT5B,TRIP10	11
Molecular Transport	Transport of divalent cations	4,08E-03			ANXA6,AP3D1,ATP2A3,CALB1,CAMK2D,CORO1A,EGF,ITPR2,PKD2,PLCB3,SRI	11
Inflammatory Response	Antibody response	4,23E-03			C3,C4A/C4B,DCN,FCGR2B,HLA-DQB1,IGKC,LCP1,MIF	8
Humoral Immune Response,Protein Synthesis	Quantity of immunoglobulin	4,30E-03		-0,438	C4A/C4B,FCGR2B,HLA-DQB1,IGHG1,IGKC,ITGB2,PIGR,PLCB3,RHOG,TRIP10	10
Immunological Disease	Abnormal morphology of immune system	4,37E-03			Abcb1b,C3,FCGR2B,HLA-DQB1,IGHG1,IGKC,ITGB2,LCP1,PIGR,Pzp,SGPL1,STAT5B	12
Embryonic Development,Hematological System Development and Function,Lymphoid Tissue Structure and Development,Organ Development,Organismal Development,Tissue Development	Formation of lymphoid tissue	4,37E-03		1,131	C3,C4A/C4B,EGF,HLA-DQB1,IGKC,LCP1,MAP2K1,SMARCA5,SRC,STAT1,TGFBI,TRIP10	12
Cellular Movement	Cellular infiltration by myeloid cells	4,42E-03		-0,374	ANXA1,APP,C3,C4A/C4B,CD47,CES1,CORO1A,ITGB2,MIF,PLCB3,PSMB8,REN,SERPINA1,SERPINC1,STAT1,TNC	16
Hematological System Development and Function,Tissue Morphology	Quantity of leukocytes	4,48E-03	Increased	2,280	Abcb1b,ANXA1,AOC3,APP,ARHGDIB,C3,C4A/C4B,CD47,CORO1A,DCN,DKC1,FCGR2B,FERMT3,FHL2,FKBP1A,HLA-DQB1,HSP90B1,IGKC,ITGB2,ITPR2,LUM,MAP2K1,MIF,MPP1,PIGR,PSMB8,REN,SERPINA1,SGPL1,SRC,STAT1,STAT5B,TGFBI	33
Connective Tissue Development and Function,Connective Tissue Disorders,Organ Morphology,Organismal Development,Organismal Injury and Abnormalities,Skeletal and Muscular Disorders,Skeletal and Muscular System Development and Function,Tissue Development	Abnormal morphology of limb bone	4,49E-03			BGN,COL12A1,LUM,STAT1,UBE2J1	5
Cardiovascular Disease,Hematological Disease,Organismal Injury and Abnormalities	Pure red cell aplasia	4,55E-03			C3,C4A/C4B,FCGR2B,FKBP1A	4
Cell-To-Cell Signaling and Interaction	Signaling of leukocytes	4,55E-03			FCGR2B,ITGB2,PLCB3,SRC	4
Cellular Movement,Connective Tissue Development and Function	Homing of fibroblast cell lines	4,55E-03			ACTR2,ARPC2,EGF,SRC	4
Gastrointestinal Disease,Organismal Injury and Abnormalities	Chronic bowel disorder	4,55E-03			ARHGDIB,HLA-DQB1,MYH11,PSMB8	4
Dermatological Diseases and Conditions,Hematological Disease,Immunological Disease,Organismal Injury and Abnormalities	Drug-induced hypersensitivity syndrome	4,55E-03			ANXA1,C3,C4A/C4B,FCGR2B	4
Cardiovascular Disease,Inflammatory Disease,Organismal Injury and Abnormalities	Kawasaki disease	4,55E-03			C3,C4A/C4B,CAMK2D,FCGR2B	4
Developmental Disorder,Hereditary Disorder,Metabolic Disease,Organismal Injury and Abnormalities	Sphingolipidosis	4,55E-03			APP,CD47,ELP1,FLOT2	4
Organismal Development	Abnormal morphology of body cavity	4,63E-03			ABI1,ACACB,AEBP1,AKAP12,ARHGDIB,ATP2A3,AZGP1,BCAT2,BGN,C3,C4A/C4B,CAMK2D,CD47,CES1,CSDE1,DCN,EGF,ELP1,FCGR2B,FETUB,FHL2,FKBP1A,GBP2,H1-2,H1f4,HEXIM1,HLA-DQB1,HSP90B1,IGKC,INPP5F,ITGB2,KIF3B,LIMS1,LUM,MAP2K1,MIF,MPC1,MYH11,NCSTN,PCK1,PEX5,PIGR,Podxl,PPP1R8,Pzp,RBMS1,RCN3,REN,SLC22A1,SNX27,SRC,SRI,STAT1,STAT5B,TAX1BP3,TGFBI,TOR1AIP1,TTN	58
Cell-To-Cell Signaling and Interaction,Hematological System Development and Function,Immune Cell Trafficking,Inflammatory Response	Activation of leukocytes	4,89E-03		1,509	ANXA1,AP3D1,APP,C3,C4A/C4B,CD47,CLCN7,CORO1A,CYRIB,FCGR2B,FKBP1A,HLA-DQB1,HSP90B1,IGHG1,Ighg2a,Igkv1-117,ITGB2,MAP2K1,MIF,PSMB8,REN,RPS3,SERPINF2,SRC,STAT1,STAT5B,TNC	27
Cardiovascular Disease,Hematological Disease,Organismal Injury and Abnormalities	Formation of thrombus	4,96E-03	Increased	2,000	ATP2A3,C3,ITGB2,PLCB3,RHOG,SERPINC1	6
Cellular Movement	Transmigration of cells	5,02E-03		1,167	ANXA1,AOC3,APP,CAMK2D,CD47,DCN,FERMT3,ITGB2,MCAM,MIF,PIGR,TNC	12
Cell-To-Cell Signaling and Interaction,Hematological System Development and Function,Inflammatory Response	Binding of professional phagocytic cells	5,02E-03		0,056	ANXA1,APP,C3,CORO1A,DCN,FERMT3,ITGB2,LCP1,MIF,PLCB3,SERPINA1,STAT1	12
Cellular Development,Cellular Growth and Proliferation,Hematological System Development and Function,Lymphoid Tissue Structure and Development	Cell proliferation of T lymphocytes	5,04E-03	Increased	2,665	ABI1,ANXA1,ARHGDIB,C3,CD47,CORO1A,FCGR2B,FKBP1A,HLA-DQB1,HSP90B1,IGHG1,ITGB2,LBR,LCP1,MIF,NCSTN,PPL,RPS3,SRC,STAT1,STAT5B,VIM	22
Cell Morphology,Tissue Development	Tubulation of cells	5,06E-03		0,571	ANXA1,APP,EGF,FERMT3,MTDH,SERPIND1,SRC,TGFBI,TTR,VIM	10
Cell Signaling,Cellular Function and Maintenance,Molecular Transport,Vitamin and Mineral Metabolism	Flux of Ca2+	5,15E-03		0,396	ANXA1,APP,C3,C4A/C4B,CALB1,EGF,FCGR2B,Igkv1-117,ITGB2,PKD2,PLCB3,REN,SERPINA1,SRC	14
Inflammatory Disease,Inflammatory Response,Organismal Injury and Abnormalities,Respiratory Disease	Pneumonia	5,18E-03			ANXA1,C3,C4A/C4B,FCGR2B,FKBP1A,SERPINA1,SERPINC1,STAT1	8
Cell-To-Cell Signaling and Interaction,Hematological System Development and Function,Immune Cell Trafficking,Inflammatory Response	Adhesion of neutrophils	5,18E-03		1,228	ANXA1,C3,CORO1A,FERMT3,ITGB2,LCP1,PLCB3,SERPINA1	8
Cell Signaling,Cell-To-Cell Signaling and Interaction	Cytokine and chemokine mediated signaling pathway	5,24E-03			ANXA1,FKBP1A,HSP90B1,IGHG1,ITGB2,STAT1,STAT5B,VIM,Zc3h15	9
Infectious Diseases,Organismal Injury and Abnormalities	Septic shock	5,24E-03			ANXA1,C3,C4A/C4B,FCGR2B,LUM,MIF,SERPINC1,STAT1,TLE3	9
Lipid Metabolism,Molecular Transport,Small Molecule Biochemistry	Release of fatty acid	5,24E-03		0,096	C3,EGF,MIF,PCK1,PNPLA8,SERPINC1,SRC,TNC,VIM	9
Developmental Disorder,Neurological Disease,Psychological Disorders	Asperger syndrome	5,33E-03			C3,C4A/C4B,FCGR2B	3
Immunological Disease,Neurological Disease,Skeletal and Muscular Disorders	Generalized myasthenia gravis	5,33E-03			C3,C4A/C4B,FCGR2B	3
Developmental Disorder,Embryonic Development,Organismal Development,Tissue Morphology	Lack of proamniotic cavity	5,33E-03			HSP90B1,LIMS1,PPP1R8	3
Cellular Assembly and Organization,DNA Replication, Recombination, and Repair	Positioning of nucleosomes	5,33E-03			H1-2,H1f4,SMARCA5	3
Cell Death and Survival	Cytolysis of natural killer cells	5,33E-03			IGHG1,STAT1,STAT5B	3
Tissue Development	Proliferation of epithelial tissue	5,33E-03			EGF,SERPINF2,YBX3	3
Cellular Development,Tissue Development	Transdifferentiation of epithelial cells	5,33E-03			EGF,MAP2K1,SRC	3
Hematological Disease,Immunological Disease,Metabolic Disease,Organismal Injury and Abnormalities	Severe hypogammaglobulinemia	5,33E-03			C3,C4A/C4B,FCGR2B	3
Inflammatory Disease,Inflammatory Response,Organismal Injury and Abnormalities,Respiratory Disease	Severe pneumonia	5,33E-03			C3,C4A/C4B,FCGR2B	3
Inflammatory Disease,Neurological Disease,Ophthalmic Disease,Organismal Injury and Abnormalities	Devic syndrome	5,33E-03			C3,C4A/C4B,FCGR2B	3
Inflammatory Disease,Neurological Disease	Chronic inflammatory demyelinating polyradiculoneuropathy	5,33E-03			C3,C4A/C4B,FCGR2B	3
Organismal Injury and Abnormalities,Renal and Urological Disease	Steroid dependent nephrotic syndrome	5,33E-03			C3,C4A/C4B,FCGR2B	3
Inflammatory Disease,Neurological Disease,Organismal Injury and Abnormalities	Transverse myelitis	5,33E-03			C3,C4A/C4B,FCGR2B	3
Cellular Development,Cellular Growth and Proliferation,Embryonic Development,Organismal Development,Tissue Development	Development of neural stem cells	5,33E-03			APP,EGF,MSI2	3
Immunological Disease,Inflammatory Disease,Neurological Disease	Guillain-Barré syndrome	5,33E-03			C3,C4A/C4B,FCGR2B	3
Organismal Injury and Abnormalities,Renal and Urological Disease	Damage of renal glomerulus	5,33E-03			C3,FKBP1A,REN	3
Cancer,Organismal Injury and Abnormalities	Growth of solid tumor	5,51E-03		0,801	AOC3,CD47,CDHR5,DCN,EGF,FHL1,FHL2,LUM,MAP2K1,MCAM,MIF,Nes,SRC,STAT1,STAT5B,TNC,TTR,UBA2	18
Gene Expression	Transcription of DNA	5,66E-03		1,501	ACTR2,AEBP1,AP3D1,APP,CAMK2D,CBX3,CDC5L,COL4A2,DCN,EGF,FHL2,H1-2,H1f4,HEXIM1,HMGB2,HP1BP3,LIMS1,LUM,MAP2K1,MTDH,MYBBP1A,NUCKS1,PA2G4,PDLIM1,PKD2,PPID,PPP1R12A,RHOG,RPL6,SERPINF2,SMARCA5,SNW1,SRC,STAT1,STAT5B,SUB1,TLE3,UBTF,YBX3	39
Cellular Movement,Hematological System Development and Function,Immune Cell Trafficking,Inflammatory Response	Cellular infiltration by phagocytes	5,67E-03		-0,626	ANXA1,APP,C3,C4A/C4B,CES1,CORO1A,ITGB2,MIF,PLCB3,PSMB8,REN,SERPINA1,SERPINC1,STAT1,TNC	15
Cardiovascular System Development and Function,Cell-To-Cell Signaling and Interaction	Binding of endothelial cells	5,74E-03		1,814	APP,BGN,C3,CD47,DCN,FERMT3,ITGB2,MCAM,PIGR,STAT1,TGFBI,VIM	12
Cell Death and Survival	Cytotoxicity	5,74E-03		1,886	APP,CORO1A,CYRIB,FERMT3,FKBP1A,IGHG1,ITGB2,MAP2K1,SRC,STAT1,STAT5B,TRIP10	12
Cell-To-Cell Signaling and Interaction,Hematological System Development and Function,Immune Cell Trafficking,Inflammatory Response	Adhesion of phagocytes	5,93E-03		0,576	ANXA1,C3,CORO1A,FERMT3,ITGB2,LCP1,MIF,PLCB3,SERPINA1,STAT1	10
Cellular Movement,Hematological System Development and Function,Immune Cell Trafficking	Transmigration of mononuclear leukocytes	5,94E-03		1,467	AOC3,APP,CAMK2D,CD47,ITGB2,MCAM,MIF	7
Gene Expression	Repression of RNA	5,94E-03		-0,570	BCAT2,CBX3,FHL2,HMGB2,SNW1,SUB1,UBTF	7
Cellular Movement	Haptotaxis of cells	6,28E-03		-0,298	ACTR2,AKAP12,ARPC2,EGF,SRC	5
Cell-To-Cell Signaling and Interaction,Hematological System Development and Function,Immune Cell Trafficking	Adhesion of lymphocytes	6,29E-03		1,514	ANXA1,AOC3,CD47,DCN,FERMT3,ITGB2,MAP2K1,MCAM	8
Lipid Metabolism,Molecular Transport,Small Molecule Biochemistry	Release of eicosanoid	6,29E-03		0,096	C3,EGF,MIF,PNPLA8,SERPINC1,SRC,TNC,VIM	8
Cell Death and Survival	Apoptosis of islets of Langerhans	6,46E-03		-0,798	APP,C3,MIF,STAT1,TGFBI,TTR	6
Skeletal and Muscular System Development and Function	Contraction of smooth muscle	6,46E-03		1,013	C3,C4A/C4B,EGF,LIMS1,MAP2K1,MYH11	6
Cell Morphology,Embryonic Development	Shape change of embryonic cell lines	6,46E-03		1,000	ABI1,AKAP12,RHOG,SRC,TNC,VIM	6
Cellular Movement,Hematological System Development and Function,Immune Cell Trafficking	Cell movement of PBMCs	6,46E-03	Increased	2,311	ANXA1,APP,CAMK2D,CD47,LCP1,PLCB3	6
Cell Morphology	Morphology of leukocytes	6,50E-03			Abcb1b,APP,C3,CD47,FCGR2B,HLA-DQB1,IGHG1,IGKC,ITGB2,LCP1,PIGR,Pzp,SGPL1,STAT5B	14
Connective Tissue Disorders,Hematological Disease,Organismal Injury and Abnormalities	Thrombocytopenia	6,54E-03			ANXA1,APP,C3,C4A/C4B,CD47,FCGR2B,FKBP1A,HSP90B1,PSMD2,SERPINC1,SGPL1,SRC	12
Cell-To-Cell Signaling and Interaction	Binding of lymphatic system cells	6,90E-03		0,461	ANXA1,AOC3,BGN,CD47,DCN,FERMT3,ITGB2,MAP2K1,MCAM,TNC	10
Organismal Injury and Abnormalities	Shock Response	6,90E-03		0,775	ANXA1,BGN,C3,C4A/C4B,FCGR2B,LUM,MIF,SERPINC1,STAT1,TLE3	10
Immunological Disease	Hypersensitive reaction	6,99E-03		1,145	ANXA1,BGN,C3,C4A/C4B,CD47,CORO1A,DCN,FCGR2B,FKBP1A,FKBP8,HLA-DQB1,IGHG1,Ighg2a,IGKC,ITGB2,MCAM,MIF,PHGDH,PLCB3,SRC,STAT1,TRIP10	22
Connective Tissue Development and Function,Lipid Metabolism,Small Molecule Biochemistry,Tissue Morphology	Lipolysis of adipocytes	7,08E-03		1,067	ACACB,ANXA1,C3,EGF	4
Cell Morphology,Cell-To-Cell Signaling and Interaction,Cellular Assembly and Organization,Nervous System Development and Function,Neurological Disease,Tissue Morphology	Loss of synapse	7,08E-03			APP,C3,CORO1A,VIM	4
Dermatological Diseases and Conditions,Gastrointestinal Disease,Immunological Disease,Organismal Injury and Abnormalities	Stevens-Johnson syndrome	7,08E-03			ANXA1,C3,C4A/C4B,FCGR2B	4
Cellular Development,Cellular Growth and Proliferation,Embryonic Development,Organismal Development,Tissue Development	Proliferation of neural stem cells	7,08E-03			APP,EGF,MSI2,TNC	4
Connective Tissue Development and Function,Skeletal and Muscular System Development and Function,Tissue Development	Mass of trabecular bone	7,08E-03			BGN,DCN,ITGB2,SRC	4
Dermatological Diseases and Conditions,Organismal Injury and Abnormalities	Severe psoriasis	7,08E-03			ANXA1,C3,C4A/C4B,FCGR2B	4
Cell-To-Cell Signaling and Interaction,Inflammatory Response	Response of peritoneal macrophages	7,08E-03		1,103	APP,CD47,FCGR2B,LUM	4
Cellular Movement	Migration of melanoma cells	7,08E-03		0,762	LUM,MCAM,TNC,VIM	4
Cancer,Organismal Injury and Abnormalities,Reproductive System Disease	Ductal carcinoma in situ	7,08E-03			ANXA1,BGN,C3,TNC	4
Cancer,Cellular Development,Cellular Growth and Proliferation,Organismal Injury and Abnormalities,Tumor Morphology	Proliferation of colorectal cancer cells	7,08E-03		-1,980	CDHR5,DCN,EGF,TAX1BP3	4
Cellular Assembly and Organization,Cellular Development,Cellular Growth and Proliferation,Embryonic Development,Organ Development,Organismal Development,Skeletal and Muscular System Development and Function,Tissue Development	Formation of myofilaments	7,19E-03			FHL1,TTN	2
Cellular Movement,Hematological System Development and Function,Immune Cell Trafficking,Inflammatory Response	Transmigration of peripheral blood neutrophils	7,19E-03			CAMK2D,CD47	2
Carbohydrate Metabolism,Lipid Metabolism,Small Molecule Biochemistry	Catabolism of phosphatidylinositol	7,19E-03			INPP5F,PLCB3	2
Endocrine System Development and Function,Nervous System Development and Function,Organ Morphology,Tissue Morphology	Quantity of corticotroph cells	7,19E-03			ANXA1,EGF	2
Cellular Assembly and Organization	Binding of endoplasmic reticulum membrane	7,19E-03			CKAP4,MIF	2
Cell Morphology,Cellular Function and Maintenance	Autophagy of peroxisomes	7,19E-03			ACBD5,PEX5	2
Cancer,Cell Cycle,Organismal Injury and Abnormalities	Mitogenesis of tumor cells	7,19E-03			EGF,REN	2
Cellular Assembly and Organization	Dissolution of actin stress fibers	7,19E-03			EGF,SRC	2
DNA Replication, Recombination, and Repair,Gene Expression	Methylation of DNA endogenous promoter	7,19E-03			CBX3,PA2G4	2
Cell Morphology,Cell-To-Cell Signaling and Interaction,Cellular Assembly and Organization,Renal and Urological System Development and Function	Electrical resistance of kidney cell lines	7,19E-03			EGF,Podxl	2
Cardiovascular System Development and Function,Cell-To-Cell Signaling and Interaction	Adhesion of postcapillary venule	7,19E-03			AOC3,MIF	2
Embryonic Development,Organismal Development,Skeletal and Muscular System Development and Function	Growth of limb	7,19E-03			APP,SNX27	2
Organismal Injury and Abnormalities,Renal and Urological Disease	Kaluresis	7,19E-03			KCNJ1,PVALB	2
Skeletal and Muscular System Development and Function,Tissue Morphology	Strength of tendon	7,19E-03			COL14A1,LUM	2
Cell-To-Cell Signaling and Interaction,Cellular Function and Maintenance,Inflammatory Response	Phagocytosis of Pseudomonas aeruginosa	7,19E-03			C3,LUM	2
Cell-To-Cell Signaling and Interaction,Cellular Function and Maintenance,Hematological System Development and Function,Inflammatory Response	Phagocytosis of blood platelets	7,19E-03			CD47,ITGB2	2
Cell-To-Cell Signaling and Interaction	Response of smooth muscle cells	7,19E-03			MIF,MYH11	2
Cellular Compromise,Connective Tissue Disorders,Organismal Injury and Abnormalities,Tissue Morphology	Degeneration of connective tissue cells	7,19E-03			APP,HMGB2	2
Cell Cycle,Reproductive System Development and Function	Meiosis of spermatocytes	7,19E-03			Ewsr1,MTDH	2
Connective Tissue Development and Function,Connective Tissue Disorders,Organismal Injury and Abnormalities,Skeletal and Muscular Disorders,Skeletal and Muscular System Development and Function,Tissue Development	Abnormal morphology of diaphysis	7,19E-03			BGN,SRC	2
Dermatological Diseases and Conditions,Hair and Skin Development and Function,Organismal Injury and Abnormalities	Skin fragility	7,19E-03			DCN,LUM	2
Hereditary Disorder,Immunological Disease,Organismal Injury and Abnormalities	Leukocyte adhesion deficiency type I	7,19E-03			FERMT3,ITGB2	2
Cancer,Hematological Disease,Immunological Disease,Organismal Injury and Abnormalities	Hairy cell leukemia variant	7,19E-03			ANXA1,MAP2K1	2
Cellular Growth and Proliferation,Organ Development,Reproductive System Development and Function	Proliferation of uterine epithelial cells	7,19E-03			EGF,NOP58	2
Cell Death and Survival,Inflammatory Response	Antibody-dependent cell-mediated cytotoxic reaction	7,19E-03			IGHG1,Ighg2a	2
Cell Morphology,Cellular Function and Maintenance	Pexophagy	7,19E-03			ACBD5,PEX5	2
Gene Expression,Protein Trafficking	Sequestration of transcription factor activity	7,19E-03			PKD2,SRI	2
Lipid Metabolism,Small Molecule Biochemistry	Synthesis of ganglioside GD3	7,19E-03			APP,SGPL1	2
Cardiovascular Disease,Organismal Injury and Abnormalities	Ischemic vascular disease	7,19E-03			SERPINA1,SERPINC1	2
Cardiovascular System Development and Function,Cellular Movement	Migration of endothelial progenitor cells	7,19E-03			MCAM,MIF	2
Cell Morphology,Cellular Function and Maintenance	Transmembrane potential of central nervous system cells	7,19E-03			APP,SRC	2
Connective Tissue Development and Function,Tissue Development	Accumulation of fibroblast cell lines	7,19E-03			PPM1G,SAMHD1	2
Cellular Movement	Chemotaxis of prostate cancer cell lines	7,19E-03			AKAP12,MAP2K1	2
Cellular Development	Transdifferentiation of pancreatic cancer cell lines	7,19E-03			AZGP1,EGF	2
Connective Tissue Development and Function,Skeletal and Muscular System Development and Function,Tissue Development	Mass of compact bone	7,19E-03			BGN,DCN	2
Cellular Compromise	Acidification of endosomes	7,19E-03			AP3D1,VIM	2
Cell-To-Cell Signaling and Interaction,Hematological System Development and Function	Interaction of monocytes	7,19E-03			CD47,ITGB2	2
Inflammatory Disease,Inflammatory Response,Ophthalmic Disease,Organismal Injury and Abnormalities	Inflammation of iris	7,19E-03			ANXA1,STAT1	2
Cell Death and Survival	Apoptosis of bone marrow stromal cells	7,19E-03			BGN,DCN	2
Hereditary Disorder,Organismal Injury and Abnormalities,Skeletal and Muscular Disorders	X-linked myopathy with postural muscle atrophy	7,19E-03			FHL1,TTN	2
Cell-To-Cell Signaling and Interaction	Targeting of lymphocytes	7,19E-03			APP,FCGR2B	2
Cell Signaling,Molecular Transport,Small Molecule Biochemistry	Secretion of nitric oxide	7,19E-03			APP,STAT1	2
Cellular Function and Maintenance	Regulation of cancer stem cells	7,19E-03			NCSTN,SRI	2
Cell-To-Cell Signaling and Interaction,Cellular Growth and Proliferation,Embryonic Development	Stimulation of mesenchymal cells	7,19E-03			EGF,VIM	2
Cellular Development,Embryonic Development,Nervous System Development and Function,Organismal Development,Tissue Development	Differentiation of neural crest	7,19E-03			EGF,LIMS1	2
Cellular Movement,Hematological System Development and Function,Immune Cell Trafficking	Trafficking of granulocytes	7,19E-03			ANXA1,ITGB2	2
Reproductive System Development and Function	Luteinization of ovarian follicle	7,19E-03			SGPL1,STAT5B	2
Cellular Development,Cellular Growth and Proliferation,Tissue Development	Development of stem cells	7,43E-03		1,357	ABI1,ACTR2,APP,EGF,Ewsr1,HMGB2,HSD3B1,MAP2K1,MIF,MSI2,SMARCA5,STAT1	12
Hematological System Development and Function,Immunological Disease,Lymphoid Tissue Structure and Development,Organ Morphology,Organismal Injury and Abnormalities,Tissue Morphology	Abnormal morphology of lymphoid organ	7,46E-03			ARHGDIB,AZGP1,C3,C4A/C4B,CD47,DCN,FCGR2B,H1-2,H1f4,HLA-DQB1,ITGB2,MIF,SNX27,SRC,STAT5B,TGFBI	16
Gastrointestinal Disease,Inflammatory Response	Inflammation of gastrointestinal tract	7,46E-03		0,895	ANXA1,ARHGDIB,C3,CD47,CES1,CKB,CORO1A,D2HGDH,FCGR2B,FKBP1A,GBP2,HLA-DQB1,HSP90B1,IGHG1,IGKC,MPC1,PSMB8,STAT1,STAT5B	19
Organismal Injury and Abnormalities,Renal and Urological Disease	End stage renal disease	7,56E-03			C3,C4A/C4B,DCN,FCGR2B,FKBP1A,REN,SERPINC1,TTR	8
Cell-To-Cell Signaling and Interaction,Cellular Function and Maintenance,Hematological System Development and Function,Inflammatory Response	Phagocytosis of red blood cells	7,56E-03		1,224	ABI1,ACTR2,ARPC2,CYRIB,FERMT3,ITGB2,NANS,TLE3	8
Cell-To-Cell Signaling and Interaction	Activation of cells	7,70E-03		1,331	ANXA1,AP3D1,APP,ATP2A3,C3,C4A/C4B,CD47,CDHR5,CLCN7,CORO1A,CYRIB,EGF,FCGR2B,FKBP1A,HLA-DQB1,HSP90B1,IGHG1,Ighg2a,Igkv1-117,ITGB2,ITPR2,MAP2K1,MIF,PSMB8,REN,RPS3,SERPINA1,SERPIND1,SERPINF2,SRC,STAT1,STAT5B,TNC,TRIP10,TTR,VIM	36
Organismal Development	Morphology of body cavity	7,70E-03			ABI1,ACACB,AEBP1,AKAP12,APP,ARHGDIB,ATP2A3,AZGP1,BCAT2,BGN,C3,C4A/C4B,CAMK2D,CD47,CES1,CSDE1,DCN,EGF,ELP1,FCGR2B,FETUB,FHL2,FKBP1A,GBP2,H1-2,H1f4,HEXIM1,HLA-DQB1,HP1BP3,HSP90B1,IGKC,INPP5F,ITGB2,KIF3B,LIMS1,LUM,MAP2K1,MIF,MPC1,MYH11,NCSTN,PCK1,PEX5,PIGR,PKD2,Podxl,PPP1R8,Pzp,RBMS1,RCN3,REN,SLC22A1,SLC5A10,SMARCA5,SNX27,SRC,SRI,STAT1,STAT5B,TAX1BP3,TGFBI,TOR1AIP1,TTN	63
Cell-mediated Immune Response,Cellular Function and Maintenance,Hematological System Development and Function	T cell homeostasis	7,78E-03		1,553	ANXA1,AP3D1,CORO1A,DNAJA2,FCGR2B,FKBP1A,HLA-DQB1,HSP90B1,IGKC,ITGB2,MAP2K1,MIF,PCK1,PSMB8,SMARCA5,STAT1,STAT5B	17
Cancer,Organismal Injury and Abnormalities	Embryonal tumor	8,00E-03			AKAP12,ATL3,C3,C4A/C4B,CALB1,COL4A2,CSRP1,FCGR2B,FKBP1A,GBP2,H1-2,HSP90B1,MAP2K1,MCAM,MYBBP1A,Nes,OGN,PA2G4,PVALB,RHOG,RPS4Y1,SERPINA1,SRC,TGFBI,TLE3,TNC,TTN	27
Connective Tissue Disorders,Hematological Disease,Immunological Disease,Organismal Injury and Abnormalities	Immune thrombocytopenia	8,26E-03			C3,C4A/C4B,FCGR2B,FKBP1A,PSMD2,SGPL1	6
Immunological Disease,Inflammatory Disease,Inflammatory Response,Organismal Injury and Abnormalities,Renal and Urological Disease	Autoimmune glomerulonephritis	8,26E-03			C3,FKBP1A,PDLIM1,PIGR,PSMD2,REN	6
Cell Death and Survival	Cell viability of leukocytes	8,33E-03	Increased	2,449	APP,C3,CD47,EGF,Igkv1-117,ITGB2,ITPR2,MAP2K1,MIF,STAT1,STAT5B	11
Cellular Movement	Migration of myeloid cells	8,42E-03		1,829	ANXA1,AOC3,APP,C3,CAMK2D,CD47,CORO1A,ITGB2,LUM,MCAM,PIGR,SERPINC1	12
Tissue Development	Organization of extracellular matrix	8,42E-03			APP,BGN,CD47,COL4A2,COL6A1,DCN,ITGB2,LCP1,LUM,TGFBI,TNC,TTR	12
Infectious Diseases	Severe sepsis	8,51E-03			ANXA1,C3,C4A/C4B,FCGR2B,SERPINC1	5
Organismal Injury and Abnormalities,Reproductive System Disease	Spontaneous abortion	8,51E-03			C3,C4A/C4B,FCGR2B,SERPINC1,STAT5B	5
Cellular Development,Skeletal and Muscular System Development and Function,Tissue Development	Differentiation of smooth muscle	8,51E-03		0,000	C3,DCN,HSP90B1,LIMS1,OGN	5
Nervous System Development and Function	Prepulse inhibition	8,51E-03		1,951	APP,EGF,KIF3B,SLC12A6,SORBS2	5
Inflammatory Response,Neurological Disease	Inflammation of central nervous system	8,54E-03		-0,091	ANXA1,APP,C3,C4A/C4B,CD47,CORO1A,FCGR2B,FKBP1A,HLA-DQB1,MIF,MTDH,NSDHL,PPID,PSMB8,SGPL1,STAT1,VIM	17
Cellular Movement	Cell movement of cancer cells	8,62E-03		-0,455	CD47,EGF,LUM,MCAM,MIF,SRC,STAT1,TNC,VIM	9
Connective Tissue Disorders,Inflammatory Disease,Inflammatory Response,Organismal Injury and Abnormalities,Skeletal and Muscular Disorders	Inflammation of joint	8,71E-03		-0,138	ANXA1,ARHGDIB,AZGP1,BGN,C3,C4A/C4B,CAMK2D,COL4A2,ERH,FCGR2B,FKBP1A,GBP2,GNB2,HLA-DQB1,HSP90B1,IGHG1,IGKC,Igkv1-117,ITGB2,LCP1,LUM,MIF,MPC1,MYL12A,PSMB8,REN,RPL15,RPS3,SEC62,SERPINC1,SLC22A1,SRC,STAT1,STAT5B,TLE3,TNC,VARS1,VIM	38
Cell-mediated Immune Response,Cellular Movement,Hematological System Development and Function,Immune Cell Trafficking	Infiltration by T lymphocytes	9,01E-03		1,180	APP,BGN,C3,MCAM,MIF,REN,STAT1	7
Cellular Growth and Proliferation	Inhibition of cells	9,01E-03		0,976	ANXA1,APP,EGF,FCGR2B,ITGB2,SERPINC1,SRC	7
Skeletal and Muscular Disorders	Muscle laminopathy	9,01E-03			BGN,COL4A2,COL6A1,FHL1,TAX1BP3,TGFBI,TTN	7
Immunological Disease,Organismal Injury and Abnormalities	Abnormality of thymus gland	9,01E-03			ARHGDIB,DCN,H1-2,H1f4,SGPL1,STAT1,STAT5B	7
Cellular Movement,Hair and Skin Development and Function	Migration of epithelial cell lines	9,03E-03		0,492	C3,EGF,ITGB2,MCAM,PA2G4,RHOG,SRC,STAT5B	8
Cell-To-Cell Signaling and Interaction,Hematological System Development and Function,Immune Cell Trafficking,Inflammatory Response	Activation of phagocytes	9,07E-03		1,004	ANXA1,APP,C3,C4A/C4B,CD47,CLCN7,FCGR2B,FKBP1A,HSP90B1,IGHG1,ITGB2,MAP2K1,MIF,SERPINF2,SRC,STAT1	16
Connective Tissue Disorders,Hereditary Disorder,Organismal Injury and Abnormalities	Hereditary connective tissue disorder	9,12E-03			AEBP1,BGN,C3,C4A/C4B,CES1,CLCN7,COG4,COL12A1,COL14A1,COL6A1,DCN,DCPS,FCGR2B,FERMT3,FHL1,LBR,LUM,MAP2K1,MYH11,NANS,PEX5,REN,RPL6,SAMHD1,SRC,TCOF1,TGFBI,TLE3,VARS1	29
Cellular Development,Cellular Growth and Proliferation	Proliferation of blood cells	9,12E-03		1,461	ABI1,ANXA1,ARHGDIB,C3,CD47,CORO1A,DCN,FCGR2B,FKBP1A,HLA-DQB1,HSP90B1,IGHG1,IGKC,Igkv1-117,ITGB2,ITPR2,LBR,LCP1,MIF,NCSTN,PPL,RHOG,RPS3,SERPINA1,SH3GL1,SRC,STAT1,STAT5B,VIM	29
Cellular Movement,Immune Cell Trafficking	Leukocyte migration	9,19E-03		1,788	Abcb1b,ANXA1,AOC3,APP,BGN,C3,C4A/C4B,CAMK2D,CD47,CES1,CORO1A,DCN,EGF,FCGR2B,FERMT3,FHL2,HLA-DQB1,IGKC,ITGB2,LCP1,LUM,MCAM,MIF,MPP1,PA2G4,PIGR,PLCB3,Podxl,PSMB8,REN,SERPINA1,SERPINC1,SGPL1,SLC16A1,SRC,STAT1,STAT5B,TNC	38
Cellular Development,Cellular Growth and Proliferation,Embryonic Development,Organismal Development	Proliferation of embryonic cells	9,23E-03		0,195	APP,CSDE1,EGF,MAP2K1,RPS4Y1,SERPIND1,SMARCA5,SRC,STAT1,TCOF1	10
Hematological System Development and Function,Immune Cell Trafficking,Inflammatory Response,Tissue Development	Accumulation of leukocytes	9,23E-03		-1,803	ANXA1,BGN,C3,C4A/C4B,EGF,ITGB2,MIF,SERPINC1,SGPL1,STAT1	10
Cellular Movement,Hematological System Development and Function,Immune Cell Trafficking,Inflammatory Response	Cell movement of monocytes	9,23E-03		1,198	ANXA1,AOC3,APP,CAMK2D,CD47,ITGB2,MCAM,MIF,REN,STAT1	10
Hematological Disease,Immunological Disease	Eosinophilia	9,23E-03			ANXA1,C3,C4A/C4B,CES1,FCGR2B,IGHG1,IGKC,PLCB3,STAT1,STAT5B	10
Hematological System Development and Function,Hematopoiesis	Development of hematopoietic system	9,33E-03		1,202	ABI1,ACTR2,CD47,EGF,Ewsr1,FHL2,HMGB2,HSD3B1,MAP2K1,MIF,SMARCA5,SRC,STAT1	13
Skeletal and Muscular Disorders	Limb defect	9,49E-03			BGN,COL12A1,COL14A1,COL4A2,COL6A1,FKBP8,LUM,MPC1,STAT1,UBA2,UBE2J1	11
Lipid Metabolism,Small Molecule Biochemistry	Synthesis of prostaglandin	9,49E-03		0,213	ACACB,ANXA1,APP,EGF,FCGR2B,MAP2K1,MIF,PNPLA8,SERPINC1,SGPL1,VIM	11
Inflammatory Disease,Inflammatory Response,Neurological Disease,Organismal Injury and Abnormalities	Encephalitis	9,97E-03		-0,227	APP,C3,C4A/C4B,CD47,CORO1A,FCGR2B,FKBP1A,HLA-DQB1,MIF,MTDH,NSDHL,PPID,PSMB8,SGPL1,STAT1,VIM	16
Infectious Diseases	Neonatal sepsis	9,99E-03			C3,C4A/C4B,FCGR2B	3
Cellular Development,Cellular Growth and Proliferation,Connective Tissue Development and Function,Tissue Development	Proliferation of adipocytes	9,99E-03			BGN,DCN,EGF	3
Hereditary Disorder,Neurological Disease,Organismal Injury and Abnormalities,Psychological Disorders	Unverricht-Lundborg syndrome	9,99E-03			C3,C4A/C4B,FCGR2B	3
Small Molecule Biochemistry	Production of aldesleukin	9,99E-03			ANXA1,RPS3,STAT5B	3
Cell-mediated Immune Response,Cellular Movement,Hematological System Development and Function,Immune Cell Trafficking	Migration of peripheral T lymphocyte	9,99E-03			CD47,LCP1,PLCB3	3
Inflammatory Response,Organismal Injury and Abnormalities	Antibody mediated rejection	9,99E-03			C3,C4A/C4B,FCGR2B	3
Cellular Assembly and Organization,Tissue Development	Formation of membrane tubule	9,99E-03			SNX2,SNX4,SNX8	3
Cellular Development,Cellular Growth and Proliferation,Hematological System Development and Function,Humoral Immune Response,Lymphoid Tissue Structure and Development	Expansion of B lymphocytes	9,99E-03			FCGR2B,LCP1,STAT5B	3
Connective Tissue Development and Function,Connective Tissue Disorders,Organ Morphology,Organismal Development,Organismal Injury and Abnormalities,Skeletal and Muscular Disorders,Skeletal and Muscular System Development and Function,Tissue Development	Abnormal morphology of femur	9,99E-03			BGN,COL12A1,LUM	3
Cellular Movement,Hematological System Development and Function,Immune Cell Trafficking	Mobilization of leukocytes	9,99E-03			APP,ITGB2,STAT1	3
Cancer,Gastrointestinal Disease,Organismal Injury and Abnormalities	Buccal squamous cell carcinoma	9,99E-03			GBP2,MPC1,TLE3	3
Cell-To-Cell Signaling and Interaction	Response of muscle cells	9,99E-03			MIF,MYH11,PKD2	3
Cell Morphology,Cellular Compromise	Multinucleation of tumor cell lines	9,99E-03			MAP2K1,PPP1R12A,SEPTIN11	3
Amino Acid Metabolism,Lipid Metabolism,Small Molecule Biochemistry	Metabolism of GABA	9,99E-03			EGF,PHGDH,PVALB	3
Organismal Development,Skeletal and Muscular Disorders,Skeletal and Muscular System Development and Function	Abnormal morphology of hindlimb	9,99E-03			CD47,COL12A1,MYOF	3
Cellular Development,Endocrine System Development and Function	Differentiation of neuroendocrine cells	9,99E-03			EGF,MAP2K1,TLE3	3
Connective Tissue Development and Function,Connective Tissue Disorders,Organismal Injury and Abnormalities,Skeletal and Muscular Disorders,Skeletal and Muscular System Development and Function,Tissue Development	Abnormal morphology of bone	1,00E-02			BGN,CD47,CETN2,CLCN7,COL12A1,DCN,FHL2,FKBP8,ITGB2,LUM,SRC,STAT1,TCOF1,UBE2J1	14
Drug Metabolism,Lipid Metabolism,Small Molecule Biochemistry	Synthesis of prostaglandin E2	1,01E-02		-0,127	ANXA1,APP,EGF,FCGR2B,MAP2K1,MIF,PNPLA8,SGPL1,VIM	9
Cancer,Organismal Injury and Abnormalities	Fibrous tissue tumor	1,01E-02			COL12A1,COL14A1,COL4A2,COL6A1,EGF,FKBP1A,HSP90B1,MIF,SERPINC1	9
Cell-To-Cell Signaling and Interaction,Hematological System Development and Function	Binding of lymphocytes	1,01E-02		1,041	ANXA1,AOC3,CD47,DCN,FERMT3,ITGB2,MAP2K1,MCAM,TNC	9
Immunological Disease	Abnormal quantity of cytokine	1,04E-02			C3,CD47,FCGR2B,MCAM,Pzp,SERPINA6	6
Cardiovascular Disease,Cardiovascular System Development and Function,Connective Tissue Disorders,Organ Morphology,Organismal Development,Organismal Injury and Abnormalities,Tissue Morphology	Abnormal morphology of pericardium	1,04E-02			ABI1,ELP1,H1-2,H1f4,KIF3B,NCSTN	6
Connective Tissue Development and Function,Skeletal and Muscular System Development and Function,Tissue Development	Ossification of bone	1,04E-02			BGN,CLCN7,COL12A1,ITGB2,SRC,TCOF1	6
Immunological Disease	Delayed hypersensitive reaction	1,04E-02		0,447	ANXA1,CD47,DCN,ITGB2,MIF,TRIP10	6
Connective Tissue Disorders,Dermatological Diseases and Conditions,Inflammatory Disease,Organismal Injury and Abnormalities,Skeletal and Muscular Disorders	Scleroderma	1,04E-02			C3,C4A/C4B,FCGR2B,LBR,SRC,VIM	6
Hematological System Development and Function,Immune Cell Trafficking,Inflammatory Response,Tissue Development	Accumulation of neutrophils	1,04E-02			ANXA1,EGF,ITGB2,MIF	4
Immunological Disease,Inflammatory Response	Abnormal inflammatory response	1,04E-02			C3,LUM,MIF,STAT1	4
Inflammatory Disease,Neurological Disease,Skeletal and Muscular Disorders	Relapsed multiple sclerosis	1,04E-02			ANXA1,C3,C4A/C4B,FCGR2B	4
Carbohydrate Metabolism,Lipid Metabolism,Small Molecule Biochemistry	Catabolism of phosphatidic acid	1,04E-02			FCGR2B,INPP5F,PLCB3,PNPLA8	4
Infectious Diseases	Infection by cytomegalovirus	1,04E-02			C3,C4A/C4B,FCGR2B,FKBP1A	4
Humoral Immune Response,Inflammatory Response	Classical complement pathway	1,04E-02			C3,IGHG1,Ighg2a,IGKC	4
Hematological System Development and Function,Lymphoid Tissue Structure and Development,Tissue Morphology	Quantity of T lymphocytes	1,05E-02	Increased	2,390	Abcb1b,APP,ARHGDIB,CD47,CORO1A,DKC1,FCGR2B,FKBP1A,HLA-DQB1,HSP90B1,ITGB2,MAP2K1,MIF,PIGR,PSMB8,REN,SGPL1,STAT1,STAT5B	19
Organismal Injury and Abnormalities,Reproductive System Disease	Disorder of pregnancy	1,06E-02			ABI1,ACACB,AKAP12,AOC3,ATL3,BZW1,C3,C4A/C4B,CANX,CKB,COL12A1,CSDE1,CSRP1,DNAJB11,FCGR2B,FHL1,GBP2,HSP90B1,NANS,OGN,PKD2,PRELP,Pzp,REN,RPS3,RPS4Y1,SERPINC1,STAT5B,TNC,YBX3	30
Cancer,Cellular Development,Cellular Growth and Proliferation,Organismal Injury and Abnormalities,Tumor Morphology	Proliferation of cancer cells	1,06E-02		-0,583	CDHR5,DCN,EGF,FHL1,FHL2,LUM,MAP2K1,MCAM,MIF,MSI2,SRC,STAT1,TAX1BP3,TTR,UBA2	15
Cell-To-Cell Signaling and Interaction,Cellular Movement	Recruitment of cells	1,06E-02		0,467	ANXA1,AOC3,APP,C3,C4A/C4B,CD47,FCGR2B,FERMT3,HEXIM1,ITGB2,MIF,RHOG,SGPL1,TNC,VIM	15
Cell Morphology	Abnormal morphology of plasma membrane	1,06E-02			APP,C3,COL12A1,CORO1A,DNAJC5,KIF3B,Nes,REN,SH3GL1,VIM	10
Cellular Movement,Hematological System Development and Function,Immune Cell Trafficking	Migration of granulocytes	1,06E-02		1,515	ANXA1,AOC3,C3,CAMK2D,CD47,CORO1A,ITGB2,LUM,PIGR,SERPINC1	10
Cellular Function and Maintenance	Cellular homeostasis	1,06E-02	Increased	2,108	ACACB,ACBD5,AGFG1,ANXA1,ANXA6,AP3D1,APP,ATP2A3,BCAT2,C3,C4A/C4B,CALB1,CAMK2D,CCDC47,CD47,CKB,CLCN7,COL4A2,CORO1A,DCN,DNAJA2,EGF,ELP1,FCGR2B,FKBP1A,HLA-DQB1,HSP90B1,IGKC,Igkv1-117,ITGB2,KCNJ1,LARP1,MAP2K1,MCAM,MIF,MTDH,MYOF,NCSTN,NUCKS1,PCK1,PEX5,PKD2,PLCB3,PLEKHF2,PNPLA8,PSMB8,PSMD2,REN,RHOT2,SERPINA1,SLC16A1,SMARCA5,SNX27,SRC,STAT1,STAT5B,TBC1D9B,TGFBI,TREH,TTR,VIM,VPS26A,VPS36	63
Dermatological Diseases and Conditions,Organismal Injury and Abnormalities	Exanthem of skin	1,07E-02			ANXA1,C3,C4A/C4B,FCGR2B,FKBP1A,PDZK1IP1,STAT1,TLE3	8
Infectious Diseases	Parasitic Infection	1,07E-02		-0,970	ANXA1,C3,C4A/C4B,FCGR2B,GBP2,HLA-DQB1,MIF,PIGR	8
Gastrointestinal Disease,Inflammatory Disease,Inflammatory Response,Organismal Injury and Abnormalities	Experimental colitis	1,09E-02			ARHGDIB,C3,CD47,GBP2,HLA-DQB1,PSMB8,STAT1	7
Skeletal and Muscular Disorders	Abnormality of lower limb	1,09E-02			BGN,CD47,COL12A1,LUM,MYOF,STAT1,UBE2J1	7
Gene Expression	Transcription	1,12E-02		0,547	ACACB,ACTR2,AEBP1,AP3D1,APP,C3,C4A/C4B,CAMK2D,CBX3,CDC5L,COL4A2,DCN,EGF,ELP1,FCGR2B,FHL2,FKBP8,FLOT2,GBP2,H1-2,H1f4,HEXIM1,HMGB2,HP1BP3,LIMS1,LUM,MAP2K1,MIF,MTDH,MYBBP1A,NAT8B,NUCKS1,PA2G4,PDLIM1,PHGDH,PKD2,PPID,PPP1R12A,PPP1R8,REN,RHOG,RPL6,RPS3,SERPINF2,SMARCA5,SNW1,SRC,STAT1,STAT5B,SUB1,TLE3,TMED2,TNC,TTN,UBTF,VIM,YBX3	57
Cardiovascular Disease,Organismal Injury and Abnormalities,Reproductive System Disease	Preeclampsia	1,12E-02			ACACB,AKAP12,AOC3,ATL3,BZW1,C3,CANX,CKB,COL12A1,CSRP1,DNAJB11,FHL1,GBP2,NANS,PRELP,REN,RPS3,RPS4Y1,SERPINC1,TNC,YBX3	21
Inflammatory Disease,Organismal Injury and Abnormalities,Respiratory Disease	Acute respiratory distress syndrome	1,12E-02			C3,C4A/C4B,FCGR2B,MIF,SERPINC1	5
Cell-To-Cell Signaling and Interaction,Hematological System Development and Function	Activation of blood cells	1,14E-02		1,511	ANXA1,AP3D1,APP,C3,C4A/C4B,CD47,CLCN7,CORO1A,CYRIB,FCGR2B,FKBP1A,HLA-DQB1,HSP90B1,IGHG1,Ighg2a,Igkv1-117,ITGB2,ITPR2,MAP2K1,MIF,PSMB8,REN,RPS3,SERPINF2,SRC,STAT1,STAT5B,TNC	28
Inflammatory Disease	Severe inflammatory disorder	1,16E-02			ANXA1,BZW1,C3,C4A/C4B,FCGR2B,FKBP1A,FKBP8,FLOT2,G3BP2,H1-2,RPS4Y1,SERPINA1,SERPINC1	13
Lipid Metabolism,Small Molecule Biochemistry	Synthesis of eicosanoid	1,16E-02		0,674	ACACB,ANXA1,APP,COTL1,EGF,FCGR2B,MAP2K1,MIF,PNPLA8,SERPINC1,SGPL1,STAT5B,VIM	13
Skeletal and Muscular System Development and Function	Morphology of muscle	1,18E-02			ABI1,APP,AZGP1,BGN,CAMK2D,CD47,COL12A1,COL14A1,COL6A1,DCN,DNAJC5,FHL1,FHL2,FKBP1A,HEXIM1,HSP90B1,LIMS1,LUM,MAP2K1,MYH11,MYOF,REN,SRI,STAT5B,TTN	25
Cell-To-Cell Signaling and Interaction,Hematological System Development and Function,Immune Cell Trafficking,Inflammatory Response	Activation of macrophages	1,20E-02		-0,103	APP,C3,C4A/C4B,CD47,CLCN7,FCGR2B,IGHG1,ITGB2,MAP2K1,MIF,SERPINF2,STAT1	12
Carbohydrate Metabolism	Catabolism of carbohydrate	1,20E-02			BGN,DCN,EGF,FCGR2B,INPP5F,KHK,LUM,OGN,PLCB3,PNPLA8,PRELP,TREH	12
Cell-mediated Immune Response,Cellular Development,Cellular Function and Maintenance,Cellular Growth and Proliferation,Embryonic Development,Hematological System Development and Function,Hematopoiesis,Lymphoid Tissue Structure and Development,Organ Development,Organismal Development,Tissue Development	T cell development	1,20E-02		1,553	ANXA1,AP3D1,DNAJA2,FCGR2B,FKBP1A,HLA-DQB1,HSP90B1,IGKC,ITGB2,MAP2K1,MIF,PCK1,PSMB8,SMARCA5,STAT1,STAT5B	16
Endocrine System Disorders,Gastrointestinal Disease,Metabolic Disease,Organismal Injury and Abnormalities	Diabetes mellitus	1,22E-02		0,277	ACAA1,AEBP1,ANXA1,AOC3,AZGP1,C3,C4A/C4B,CALB1,CANX,CCDC25,COL12A1,COL14A1,COL4A2,COL6A1,FCGR2B,FKBP1A,GBP2,HLA-DQB1,ITGB2,KCNJ1,LCP1,MCAM,MIF,MYH11,PCK1,PSMB8,Pzp,RBMS1,REN,SERPINA1,SERPINC1,SERPIND1,SLC22A1,SRC,STAT1,STAT5B,TGFBI,TNC,TTR,UBTF,UFC1,VIM,YBX3	43
Cellular Movement	Cell movement of myeloid cells	1,22E-02		1,682	ANXA1,AOC3,APP,C3,C4A/C4B,CAMK2D,CD47,CES1,CORO1A,EGF,FERMT3,FHL2,ITGB2,LCP1,LUM,MCAM,MIF,MPP1,PIGR,PLCB3,PSMB8,REN,SERPINA1,SERPINC1,STAT1,TNC	26
Hematological System Development and Function,Lymphoid Tissue Structure and Development,Organ Morphology,Tissue Morphology	Morphology of lymphoid organ	1,23E-02			ARHGDIB,AZGP1,C3,C4A/C4B,CD47,DCN,FCGR2B,H1-2,H1f4,HLA-DQB1,HP1BP3,HSP90B1,ITGB2,MIF,SMARCA5,SNX27,SRC,STAT5B,TGFBI	19
Hematological System Development and Function,Tissue Morphology	Quantity of blood cells	1,25E-02		1,675	Abcb1b,ADD3,ANXA1,AOC3,APP,ARHGDIB,C3,C4A/C4B,CD47,CORO1A,DCN,DKC1,EGF,FCGR2B,FERMT3,FHL2,FKBP1A,HLA-DQB1,Hmgb3,HSP90B1,IGKC,ITGB2,ITPR2,LUM,MAP2K1,MIF,MPP1,PIGR,PSMB8,REN,SERPINA1,SGPL1,SRC,STAT1,STAT5B,TGFBI	36
Cancer,Dermatological Diseases and Conditions,Hematological Disease,Immunological Disease,Organismal Injury and Abnormalities	Non-Hodgkin cutaneous lymphoma	1,26E-02			ANXA1,GBP2,HSP90B1,MAP2K1,MCAM,PSMD2,STAT1,STAT5B	8
Cell-To-Cell Signaling and Interaction	Signaling of cells	1,26E-02		0,226	APP,EGF,FCGR2B,ITGB2,PKD2,PLCB3,SRC,STAT1	8
Cell-To-Cell Signaling and Interaction,Cellular Function and Maintenance,Hematological System Development and Function,Inflammatory Response	Phagocytosis by macrophages	1,26E-02		0,945	ANXA1,APP,C3,CD47,FCGR2B,ITGB2,LUM,MIF	8
Cancer,Dermatological Diseases and Conditions,Organismal Injury and Abnormalities	Skin tumor	1,29E-02			ABI1,ACAA1,ACACB,ACBD5,ACTR2,ADCK5,ADD3,AEBP1,AGFG1,AKAP12,ANXA1,AOC3,AP3D1,APP,ARPC2,ASAP2,ATP2A3,AZGP1,BCAT2,BCKDHB,BGN,C3,C4A/C4B,CALB1,CALU,CANX,CCDC25,CD47,CDC5L,CDHR5,CDK18,CES1,CETN2,CFAP20,CKAP4,CLCN7,COG4,COL12A1,COL14A1,COL4A2,COL6A1,COQ6,CPSF6,CSDE1,CSRP1,CYB5A,CYRIB,D2HGDH,DCN,DCPS,DENND4C,DIS3,DKC1,DNAJA2,DNAJB11,DNAJC5,EGF,EMC3,FCGR2B,FETUB,FHL1,FHL2,FHL3,FKBP1A,FKBP8,FLOT2,FMO4,G3B…	174
Organismal Development,Skeletal and Muscular System Development and Function	Morphology of hindlimb	1,29E-02			AZGP1,CD47,COL12A1,MYOF,STAT5B,TTN	6
Cellular Development,Cellular Growth and Proliferation,Hematological System Development and Function,Lymphoid Tissue Structure and Development	Expansion of lymphocytes	1,29E-02		0,896	C3,FCGR2B,LCP1,SRC,STAT1,STAT5B	6
Cellular Development,Cellular Growth and Proliferation,Hematological System Development and Function,Hematopoiesis,Lymphoid Tissue Structure and Development,Tissue Development	Hematopoiesis of mononuclear leukocytes	1,30E-02		1,923	ANXA1,AP3D1,APP,DNAJA2,Ewsr1,FCGR2B,FKBP1A,HLA-DQB1,Hmgb3,HSP90B1,IGKC,ITGB2,LCP1,LUM,MAP2K1,MIF,PCK1,PSMB8,SMARCA5,STAT1,STAT5B	21
Cellular Movement,Hematological System Development and Function,Immune Cell Trafficking,Inflammatory Response	Cell movement of phagocytes	1,30E-02		1,695	ANXA1,AOC3,APP,C3,C4A/C4B,CAMK2D,CD47,CES1,CORO1A,EGF,FERMT3,FHL2,HLA-DQB1,ITGB2,LUM,MCAM,MIF,MPP1,PIGR,PLCB3,PSMB8,REN,SERPINA1,SERPINC1,STAT1,TNC	26
Skeletal and Muscular Disorders,Skeletal and Muscular System Development and Function	Abnormal morphology of muscle	1,31E-02			ABI1,BGN,CAMK2D,CD47,COL12A1,COL14A1,COL6A1,DCN,FKBP1A,HEXIM1,HSP90B1,LUM,MYH11,MYOF,REN,TTN	16
Organismal Injury and Abnormalities,Respiratory Disease	Dyspnea	1,31E-02		-1,912	DCN,FKBP1A,FKBP8,PEX5,RCN3,SH3GL1,TCOF1	7
Cell-To-Cell Signaling and Interaction	Adhesion of vascular cells	1,31E-02		1,977	APP,FERMT3,ITGB2,MCAM,STAT1,TGFBI,VIM	7
Cell-To-Cell Signaling and Interaction	Binding of lymphoma cell lines	1,31E-02		0,818	ANXA1,APP,DCN,HSP90B1,ITGB2,STAT1,TNC	7
Cell Morphology,Cell-To-Cell Signaling and Interaction,Cellular Assembly and Organization,Nervous System Development and Function,Neurological Disease,Tissue Morphology	Abnormal morphology of synapse	1,31E-02			APP,C3,CORO1A,DNAJC5,Nes,SH3GL1,VIM	7
Cancer,Organismal Injury and Abnormalities	Head and neck adenocarcinoma	1,35E-02			BGN,DIS3,GBP2,HSP90B1,MPC1,SERPINA1,TLE3,TNC,VIM	9
Cellular Movement,Hematological System Development and Function,Immune Cell Trafficking,Inflammatory Response	Chemotaxis of granulocytes	1,35E-02		1,481	ANXA1,APP,C3,CD47,CORO1A,ITGB2,MPP1,PIGR,SERPINA1	9
Hematological Disease	Hemorrhagic disease	1,36E-02			ANXA1,APP,C3,C4A/C4B,CD47,FCGR2B,FKBP1A,HSP90B1,PSMD2,SERPINA1,SERPINC1,SERPINF2,SGPL1,SRC	14
Cellular Development,Cellular Growth and Proliferation,Hematological System Development and Function,Hematopoiesis,Tissue Development	Development of hematopoietic progenitor cells	1,38E-02		1,550	ABI1,ACTR2,EGF,Ewsr1,HMGB2,HSD3B1,MAP2K1,MIF,SMARCA5,STAT1	10
Cell Death and Survival	Apoptosis of leukocytes	1,43E-02		1,039	ANXA1,APP,CD47,CORO1A,DCN,FCGR2B,H1-2,ITGB2,ITPR2,MAP2K1,MIF,SERPINA1,SGPL1,SMARCA5,STAT1,STAT5B	16
Cell Signaling,Molecular Transport,Vitamin and Mineral Metabolism	Quantity of Ca2+	1,45E-02	Increased	2,297	AKAP12,ANXA6,APP,C3,CALB1,CAMK2D,DCN,EGF,FKBP1A,IGKC,ITPR2,MCAM,PKD2,PLCB3,PPID,SRC,TTR	17
Cellular Function and Maintenance	Homeostasis of blood cells	1,45E-02		1,598	ANXA1,AP3D1,CORO1A,DNAJA2,FCGR2B,FKBP1A,HLA-DQB1,HSP90B1,IGKC,ITGB2,MAP2K1,MIF,NCSTN,PCK1,PSMB8,SMARCA5,STAT1,STAT5B	18
Connective Tissue Development and Function,Skeletal and Muscular System Development and Function,Tissue Development	Morphology of bone	1,45E-02			APP,BGN,CALB1,CD47,CETN2,CLCN7,COL12A1,DCN,FHL2,FKBP8,HP1BP3,ITGB2,LUM,SRC,STAT1,STAT5B,TCOF1,UBE2J1	18
Organismal Injury and Abnormalities	Sclerosis	1,45E-02			C3,C4A/C4B,FCGR2B,MAP2K1,SRC	5
Lipid Metabolism,Molecular Transport,Small Molecule Biochemistry	Release of prostaglandin	1,45E-02		0,277	C3,EGF,MIF,SERPINC1,TNC	5
Humoral Immune Response,Inflammatory Response	Complement activation	1,45E-02			C3,C4A/C4B,IGHG1,Ighg2a,IGKC	5
Cellular Assembly and Organization,Cellular Function and Maintenance	Organization of fibrils	1,45E-02			BGN,COL14A1,DCN,FKBP1A,SERPINF2	5
Cell Death and Survival,Hematological System Development and Function	Cell viability of B lymphocytes	1,45E-02			CD47,Igkv1-117,ITPR2,MIF,STAT5B	5
Cellular Movement,Hematological System Development and Function,Immune Cell Trafficking,Inflammatory Response	Transmigration of monocytes	1,45E-02			APP,CAMK2D,CD47,ITGB2,MCAM	5
Hematological Disease,Immunological Disease	Lymphopenia	1,45E-02			C3,HLA-DQB1,IGHG1,IGKC,SGPL1	5
Cell Death and Survival,Cellular Compromise	Cytotoxicity of natural killer cells	1,45E-02		0,818	FERMT3,ITGB2,SRC,STAT1,STAT5B	5
Cell Death and Survival,Cellular Development,Cellular Function and Maintenance,Cellular Growth and Proliferation	Self-renewal of stem cells	1,46E-02			EGF,Hmgb3,SH3GL1,STAT5B	4
Cellular Movement	Invasion of pancreatic cancer cell lines	1,46E-02		-0,117	AZGP1,CES1,EGF,MSI2	4
Connective Tissue Disorders,Inflammatory Disease,Inflammatory Response,Organismal Injury and Abnormalities,Skeletal and Muscular Disorders	Adjuvant arthritis	1,46E-02			AZGP1,FCGR2B,MIF,STAT1	4
Cellular Movement	Trafficking of cells	1,46E-02			ANXA1,AOC3,ITGB2,KIF3B	4
Cell-To-Cell Signaling and Interaction,Cellular Compromise,Tumor Morphology	Adhesion of cancer cells	1,46E-02			CD47,ITGB2,MCAM,TGFBI	4
Developmental Disorder,Hereditary Disorder,Metabolic Disease,Organismal Injury and Abnormalities	Glycogen storage disease type II	1,46E-02			C3,C4A/C4B,FCGR2B,PSMD2	4
Organismal Injury and Abnormalities	Abnormality of peritoneum	1,46E-02			ARHGDIB,C3,C4A/C4B,STAT1	4
Neurological Disease,Organismal Injury and Abnormalities	Myoclonic seizure	1,46E-02			C3,C4A/C4B,FCGR2B,SNX27	4
Cardiovascular Disease,Connective Tissue Disorders,Dermatological Diseases and Conditions,Immunological Disease,Inflammatory Disease,Organismal Injury and Abnormalities,Skeletal and Muscular Disorders	Systemic sclerosis	1,46E-02			C3,C4A/C4B,FCGR2B,SRC	4
Cancer,Hematological Disease,Immunological Disease,Organismal Injury and Abnormalities	Langerhans cell histiocytosis	1,46E-02			C3,C4A/C4B,FCGR2B,MAP2K1	4
Immunological Disease	Severe hypersensitive reaction	1,46E-02			C3,C4A/C4B,FCGR2B,FKBP1A	4
Cell Morphology,Cellular Movement,Embryonic Development	Cell spreading of embryonic cell lines	1,46E-02		0,655	ABI1,RHOG,TNC,VIM	4
Cellular Assembly and Organization,Cellular Function and Maintenance	Organization of collagen fibrils	1,46E-02			BGN,COL14A1,DCN,SERPINF2	4
Cardiovascular System Development and Function,Cell Morphology,Cellular Development,Organismal Development,Tissue Development	Branching of endothelial cells	1,46E-02		1,176	ANXA1,DCN,TGFBI,TNC	4
Cancer,Organismal Injury and Abnormalities	Stage IV solid tumor	1,47E-02			C3,C4A/C4B,FCGR2B,FKBP1A,HSP90B1,MAP2K1,PSMD2,SRC	8
Infectious Diseases	Infection by Herpesviridae	1,47E-02			ANXA1,APP,C3,C4A/C4B,FCGR2B,FKBP1A,STAT1,TGFBI	8
Cellular Movement	Homing of cells	1,48E-02		0,886	ACTR2,AKAP12,ANXA1,AOC3,APP,ARPC2,C3,C4A/C4B,CD47,CORO1A,CYRIB,EGF,GNB2,HMGB2,ITGB2,LCP1,MAP2K1,MIF,MPP1,PIGR,RHOG,SERPINA1,SRC,TRIP10	24
Cell-mediated Immune Response,Cellular Movement,Hematological System Development and Function,Immune Cell Trafficking	Cell movement of T lymphocytes	1,49E-02		1,780	AOC3,APP,BGN,C3,CD47,ITGB2,LCP1,MCAM,MIF,PLCB3,REN,STAT1	12
Cell-To-Cell Signaling and Interaction,Hematological System Development and Function	Aggregation of blood cells	1,49E-02		1,864	APP,ATP2A3,C3,CD47,CES1,CSRP1,FERMT3,ITGB2,METAP1,PDIA4,PLCB3,RHOG,SERPINC1,SERPIND1	14
Tissue Morphology	Quantity of cells	1,50E-02	Increased	2,160	Abcb1b,ADD3,ANXA1,AOC3,APP,ARHGDIB,ARPC2,BGN,C3,C4A/C4B,CAMK2D,CANX,CD47,CES1,CLCN7,CORO1A,CSDE1,DCN,DKC1,EGF,FCGR2B,FERMT3,FHL2,FKBP1A,G3BP2,HEXIM1,HLA-DQB1,Hmgb3,HSP90B1,IGKC,ITGB2,ITPR2,LUM,MAP2K1,MIF,MPP1,MYOF,Nes,PCK1,PIGR,PNPLA8,PSMB8,REN,SERPINA1,SERPIND1,SGPL1,SH3GL1,SNX27,SRC,STAT1,STAT5B,SUB1,TCOF1,TGFBI,TNC,TRIP6,UBE2J1,VIM	58
Cancer,Dermatological Diseases and Conditions,Organismal Injury and Abnormalities	Skin cancer	1,52E-02			ABI1,ACAA1,ACACB,ACBD5,ACTR2,ADCK5,ADD3,AEBP1,AGFG1,AKAP12,ANXA1,AOC3,AP3D1,APP,ARPC2,ASAP2,ATP2A3,AZGP1,BCAT2,BCKDHB,BGN,C3,C4A/C4B,CALB1,CALU,CANX,CCDC25,CD47,CDC5L,CDHR5,CDK18,CES1,CETN2,CFAP20,CKAP4,CLCN7,COG4,COL12A1,COL14A1,COL4A2,COL6A1,COQ6,CPSF6,CSDE1,CSRP1,CYB5A,CYRIB,D2HGDH,DCN,DCPS,DENND4C,DIS3,DKC1,DNAJA2,DNAJB11,DNAJC5,EGF,EMC3,FCGR2B,FETUB,FHL1,FHL2,FHL3,FKBP1A,FKBP8,FLOT2,FMO4,G3B…	173
Cancer,Organismal Injury and Abnormalities,Reproductive System Disease	Cervical cancer	1,53E-02			ANXA1,AOC3,ARHGDIB,CES1,CFAP20,COL4A2,FHL2,HEXIM1,HSD3B1,HSP90B1,LARP1,MTDH,PTGFRN,SERPINC1,SLC12A6,SLC16A1,SLC5A10,STAT5B,TTN,VIM	20
Cell Death and Survival,Cellular Compromise	Cytotoxicity of lymphocytes	1,56E-02		1,519	CYRIB,FERMT3,IGHG1,ITGB2,SRC,STAT1,STAT5B	7
Humoral Immune Response,Protein Synthesis	Quantity of IgG	1,56E-02		0,381	FCGR2B,HLA-DQB1,IGHG1,IGKC,ITGB2,PIGR,TRIP10	7
Cellular Movement,Hematological System Development and Function,Immune Cell Trafficking,Inflammatory Response	Transmigration of phagocytes	1,56E-02		0,810	ANXA1,APP,CAMK2D,CD47,ITGB2,MCAM,PIGR	7
Inflammatory Response	Cytotoxic reaction	1,58E-02		0,651	Abcb1b,APP,CALB1,CD47,IGHG1,Ighg2a	6
Cell-To-Cell Signaling and Interaction,Hematological System Development and Function,Humoral Immune Response,Immune Cell Trafficking,Inflammatory Response	Activation of B lymphocytes	1,58E-02		-1,154	C4A/C4B,FCGR2B,Ighg2a,Igkv1-117,ITGB2,SRC	6
Organismal Injury and Abnormalities,Renal and Urological Disease	Hydronephrosis	1,58E-02		-0,570	DCN,EGF,FCGR2B,KCNJ1,MYH11,REN	6
Developmental Disorder,Hereditary Disorder,Organismal Injury and Abnormalities,Skeletal and Muscular Disorders	Emery-Dreifuss muscular dystrophy	1,58E-02			BGN,COL4A2,COL6A1,FHL1,TAX1BP3,TGFBI	6
Cellular Development,Cellular Growth and Proliferation	Development of breast cancer cell lines	1,58E-02		0,031	ANXA1,EGF,G3BP2,MCAM,SERPINA1,SRC	6
Dermatological Diseases and Conditions,Organismal Injury and Abnormalities	Severe acute generalized exanthematous pustulosis	1,64E-02			C3,C4A/C4B,FCGR2B	3
Dermatological Diseases and Conditions,Organismal Injury and Abnormalities	Severe toxic epidermal necrolysis	1,64E-02			C3,C4A/C4B,FCGR2B	3
Dermatological Diseases and Conditions,Gastrointestinal Disease,Immunological Disease,Organismal Injury and Abnormalities	Severe Stevens-Johnson syndrome	1,64E-02			C3,C4A/C4B,FCGR2B	3
Connective Tissue Disorders,Dermatological Diseases and Conditions,Hematological Disease,Immunological Disease,Organismal Injury and Abnormalities	Immune thrombocytopenic purpura	1,64E-02			C3,C4A/C4B,FCGR2B	3
Cellular Movement,Hematological System Development and Function,Immune Cell Trafficking,Inflammatory Response	Influx of neutrophils	1,64E-02			ANXA1,ITGB2,SERPINA1	3
Cancer,Cellular Development,Cellular Growth and Proliferation,Gastrointestinal Disease,Organismal Injury and Abnormalities,Tumor Morphology	Proliferation of colon carcinoma cells	1,64E-02			CDHR5,DCN,EGF	3
Inflammatory Disease,Inflammatory Response,Organismal Injury and Abnormalities	Inflammation of peritoneum	1,64E-02			C3,C4A/C4B,STAT1	3
Immunological Disease	Common variable immunodeficiency	1,64E-02			C3,C4A/C4B,FCGR2B	3
Cardiovascular Disease,Cardiovascular System Development and Function,Organ Morphology,Organismal Development,Organismal Injury and Abnormalities	Abnormal morphology of trabeculae carne	1,64E-02			CSDE1,FKBP1A,TTN	3
Cell Cycle	Polyploidy of cells	1,64E-02			MAP2K1,STAT1,UBA2	3
Hematological System Development and Function,Humoral Immune Response,Immune Cell Trafficking,Inflammatory Response,Tissue Development	Accumulation of B lymphocytes	1,64E-02			BGN,C4A/C4B,ITGB2	3
Cell-To-Cell Signaling and Interaction,Cellular Function and Maintenance,Hematological System Development and Function,Inflammatory Response	Phagocytosis by peritoneal macrophages	1,64E-02			CD47,FCGR2B,LUM	3
Cellular Function and Maintenance,Hypersensitivity Response,Inflammatory Response	Function of mast cells	1,64E-02			C3,FCGR2B,STAT5B	3
Dermatological Diseases and Conditions,Hematological Disease,Immunological Disease,Organismal Injury and Abnormalities	Severe drug-induced hypersensitivity syndrome	1,64E-02			C3,C4A/C4B,FCGR2B	3
Digestive System Development and Function,Gastrointestinal Disease,Hepatic System Development and Function,Hepatic System Disease,Infectious Diseases,Inflammatory Disease,Inflammatory Response,Organ Development,Organismal Injury and Abnormalities	Infection by hepatitis B virus	1,64E-02			C3,C4A/C4B,FCGR2B	3
Cell Morphology	Length of filopodia	1,64E-02			C3,EGF,LCP1	3
Gastrointestinal Disease,Inflammatory Disease,Inflammatory Response,Organismal Injury and Abnormalities	Chronic colitis	1,64E-02			ARHGDIB,HLA-DQB1,PSMB8	3
Cellular Development,Cellular Growth and Proliferation,Connective Tissue Development and Function,Hematological System Development and Function,Hematopoiesis,Organismal Development,Tissue Development	Generation of erythroid precursor cells	1,64E-02			EGF,MIF,STAT1	3
Cellular Movement,Hematological System Development and Function,Immune Cell Trafficking	Trafficking of leukocytes	1,64E-02			ANXA1,AOC3,ITGB2	3
Cellular Movement	Movement of eye cell lines	1,64E-02			EGF,SRC,TGFBI	3
Cellular Movement,Nervous System Development and Function	Migration of astrocytes	1,64E-02			APP,Nes,VIM	3
Cell Death and Survival,Cellular Development,Cellular Function and Maintenance,Cellular Growth and Proliferation,Hematological System Development and Function,Hematopoiesis	Self-renewal of hematopoietic progenitor cells	1,64E-02			Hmgb3,SH3GL1,STAT5B	3
Cancer,Organismal Injury and Abnormalities	Ductal carcinoma	1,64E-02			ABI1,ACACB,ANXA1,AP3D1,AZGP1,BGN,C3,CANX,CCDC25,CDHR5,CDK18,CES1,CLCN7,COG4,COL12A1,COL14A1,COL4A2,COL6A1,COQ6,CSDE1,CYP20A1,DCPS,DCTN4,DIS3,DKC1,ELP1,EMC3,FETUB,FHL1,FLOT2,HSP90B1,IAH1,ITPR2,LBR,LIMS1,LMAN1,MAP2K1,MCAM,MSI2,MYH11,MYOF,NANS,NAPSA,NDRG3,NOP58,NSDHL,NUCKS1,PA2G4,PCK1,PHGDH,PKD2,PLCH1,PLEKHF2,PNPLA8,PPL,PSMD2,PVALB,RHOT2,RIC8A,SERPINA6,SERPINC1,SLC15A2,SLC22A1,SLC5A10,SNW1,SNX4,SRC,…	80
Cellular Development	Maturation of cells	1,64E-02		1,731	APP,CD47,EGF,Ewsr1,FCGR2B,FHL2,HSP90B1,ITGB2,LCP1,PALM,REN,SERPINA1,SRC,STAT1	14
Cell-mediated Immune Response,Cellular Movement,Hematological System Development and Function,Immune Cell Trafficking	T cell migration	1,64E-02	Increased	2,158	Abcb1b,AOC3,APP,BGN,C3,CD47,ITGB2,LCP1,MCAM,MIF,PLCB3,REN,SGPL1,STAT1	14
Cancer,Organismal Injury and Abnormalities	Malignant solid organ tumor	1,64E-02			ABI1,ACAA1,ACACB,ACBD5,ACTR2,ADCK5,ADD3,AEBP1,AGFG1,AKAP12,ANXA1,AOC3,AP3D1,APP,ARPC2,ASAP2,ATP2A3,AZGP1,BCAT2,BCKDHB,BGN,C3,C4A/C4B,CALB1,CALU,CANX,CCDC25,CD47,CDC5L,CDHR5,CDK18,CES1,CETN2,CFAP20,CKAP4,CLCN7,COG4,COL12A1,COL14A1,COL4A2,COL6A1,COQ6,CPSF6,CSDE1,CSRP1,CYB5A,CYRIB,D2HGDH,DCN,DCPS,DENND4C,DIS3,DKC1,DNAJA2,DNAJB11,DNAJC5,EGF,EMC3,FCGR2B,FETUB,FHL1,FHL2,FHL3,FKBP1A,FKBP8,FLOT2,FMO4,G3B…	174
Molecular Transport	Transport of metal ion	1,68E-02		-0,832	ANXA6,AP3D1,ATP2A3,CALB1,CAMK2D,CORO1A,EGF,FHL1,ITPR2,KCNJ1,MIF,PKD2,PLCB3,SRI,VPS4B	15
Cellular Movement,Hematological System Development and Function,Immune Cell Trafficking	Migration of mononuclear leukocytes	1,69E-02	Increased	2,120	Abcb1b,ANXA1,AOC3,APP,BGN,C3,CAMK2D,CD47,FERMT3,FHL2,ITGB2,LCP1,MCAM,MIF,PLCB3,REN,SGPL1,STAT1	18
Endocrine System Development and Function,Molecular Transport,Small Molecule Biochemistry	Concentration of hormone	1,70E-02		-1,143	ACACB,APP,BCAT2,C3,EGF,MAP2K1,MTDH,MYH11,NUCKS1,RBMS1,REN,SERPINA6,SLC5A10,SRI,STAT5B,TTR	16
Cellular Movement,Hematological System Development and Function,Immune Cell Trafficking	Cellular infiltration by lymphocytes	1,71E-02		0,944	APP,BGN,C3,MCAM,MIF,REN,STAT1,STAT5B	8
Organismal Injury and Abnormalities	Dyskeratosis congenita or aplastic anemia	1,71E-02			ANXA1,C3,C4A/C4B,DKC1,FCGR2B,FKBP1A,RPL15,RPL35A	8
Organismal Injury and Abnormalities,Respiratory Disease	Damage of lung	1,72E-02		1,000	AZGP1,C3,C4A/C4B,FCGR2B,FKBP1A,ITGB2,MIF,SERPINC1,SGPL1,STAT1,TNC	11
Cellular Development,Cellular Growth and Proliferation,Hematological System Development and Function,Hematopoiesis,Lymphoid Tissue Structure and Development,Tissue Development	Leukopoiesis	1,74E-02	Increased	2,181	ANXA1,AP3D1,APP,CD47,DNAJA2,Ewsr1,FCGR2B,FKBP1A,HLA-DQB1,Hmgb3,HSP90B1,IGKC,ITGB2,LBR,LCP1,LUM,MAP2K1,MIF,PCK1,PSMB8,SMARCA5,STAT1,STAT5B	23
Cellular Movement,Hematological System Development and Function,Immune Cell Trafficking	Cellular infiltration by granulocytes	1,76E-02		-0,590	ANXA1,C3,C4A/C4B,CD47,CORO1A,ITGB2,PLCB3,REN,SERPINA1,SERPINC1	10
Organismal Injury and Abnormalities,Respiratory Disease	Lung injury	1,76E-02			AZGP1,C3,C4A/C4B,FCGR2B,FKBP1A,ITGB2,MIF,SERPINC1,STAT1,TNC	10
Developmental Disorder,Hereditary Disorder,Organismal Injury and Abnormalities,Skeletal and Muscular Disorders	Progressive muscular dystrophy	1,76E-02			BGN,COL4A2,COL6A1,HLA-DQB1,SAMHD1,TAX1BP3,TGFBI,TOR1AIP1,TTN	9
Cell-To-Cell Signaling and Interaction,Cellular Function and Maintenance,Inflammatory Response	Phagocytosis of leukocytes	1,76E-02		0,963	ANXA1,APP,C3,CD47,FCGR2B,ITGB2,LUM,MIF,SRC	9
Organismal Development,Organismal Injury and Abnormalities	Abnormal morphology of thoracic cavity	1,78E-02			ABI1,ACACB,AKAP12,ARHGDIB,ATP2A3,BGN,CAMK2D,CSDE1,DCN,ELP1,FHL2,FKBP1A,GBP2,H1-2,H1f4,HEXIM1,HSP90B1,INPP5F,KIF3B,LIMS1,LUM,MAP2K1,MIF,MPC1,MYH11,NCSTN,RCN3,REN,SNX27,SRI,STAT5B,TAX1BP3,TGFBI,TOR1AIP1,TTN	35
Cell Death and Survival	Apoptosis of lymphatic system cells	1,80E-02		-0,220	BGN,CD47,CORO1A,DCN,EGF,FCGR2B,H1-2,ITGB2,ITPR2,MAP2K1,SGPL1,SMARCA5,STAT1,STAT5B	14
Hematological Disease,Immunological Disease	Abnormal function of neutrophils	1,84E-02			CD47,ITGB2,LCP1,MPP1,PLCB3	5
Inflammatory Response	Function of immune system	1,84E-02			C3,C4A/C4B,FCGR2B,HLA-DQB1,STAT5B	5
Gastrointestinal Disease,Immunological Disease,Ophthalmic Disease,Organismal Injury and Abnormalities	Sjögren syndrome	1,84E-02			C3,EGF,GBP2,PSMB8,STAT1	5
Hematological System Development and Function,Lymphoid Tissue Structure and Development,Tissue Morphology	Quantity of regulatory T lymphocytes	1,84E-02		0,600	FCGR2B,FKBP1A,ITGB2,MIF,STAT5B	5
Cardiovascular Disease,Organismal Injury and Abnormalities,Skeletal and Muscular Disorders	Myocardial infarction	1,84E-02			AOC3,APP,C3,C4A/C4B,CD47,FCGR2B,ITGB2,KCNJ1,PNPLA8,REN,SERPINC1,SERPINF2	12
Cellular Movement,Hematological System Development and Function,Immune Cell Trafficking,Inflammatory Response	Cell movement of neutrophils	1,84E-02		1,441	ANXA1,APP,C3,C4A/C4B,CAMK2D,CD47,CORO1A,FERMT3,ITGB2,LUM,MPP1,PIGR,PLCB3,REN,SERPINA1,SERPINC1	16
Organismal Survival	Organismal death	1,86E-02	Decreased	-6,748	Abcb1b,ABI1,AEBP1,AKAP12,ANXA1,APP,ARHGDIB,ATP5MF,BGN,C3,C4A/C4B,CALB1,CANX,CCDC47,CD47,CETN2,CKB,CLCN7,COL12A1,COL4A2,CSDE1,CSRP1,DCN,DKC1,DNAJC5,ELP1,FCGR2B,FERMT3,FKBP1A,FKBP8,H1-2,H1f4,HEXIM1,HSP90B1,IGHG1,INPP5F,ITGB2,ITPR2,KCNJ1,KIF3B,LCP1,LIMS1,LUM,MAP2K1,MCAM,MIF,MPC1,MTDH,MYBBP1A,MYH11,MYOF,NCSTN,Nes,PCK1,PDLIM1,PEX5,PHGDH,PKD2,PLCB3,PNPLA8,Podxl,PPP1R12A,PPP1R8,Pzp,RBMS1,RCN3,REN,RPL6,S…	93
Carbohydrate Metabolism,Small Molecule Biochemistry	Synthesis of glycosaminoglycan	1,91E-02			BGN,DCN,EGF,LUM,OGN,PRELP	6
Cellular Movement,Hematological System Development and Function,Humoral Immune Response,Immune Cell Trafficking	Cell movement of B lymphocytes	1,91E-02		1,052	APP,BGN,CD47,FHL2,LCP1,MIF	6
Cardiovascular System Development and Function,Cell Morphology,Cellular Development,Organismal Development,Tissue Development	Tubulation of vascular endothelial cells	1,91E-02		0,555	ANXA1,APP,EGF,FERMT3,MTDH,TGFBI	6
Cell-To-Cell Signaling and Interaction,Cellular Movement	Recruitment of blood cells	1,92E-02		0,777	ANXA1,AOC3,APP,C3,C4A/C4B,CD47,FCGR2B,FERMT3,ITGB2,MIF,RHOG,SGPL1,TNC	13
Molecular Transport	Quantity of metal ion	1,94E-02		1,934	AKAP12,ANXA6,APP,C3,CALB1,CAMK2D,DCN,EGF,FKBP1A,IGKC,ITPR2,KCNJ1,MCAM,PKD2,PLCB3,PPID,REN,SRC,TTR	19
Cellular Function and Maintenance	Regulation of cells	1,97E-02			APP,CD47,NCSTN,SRI	4
Cell Signaling,Cellular Function and Maintenance,Small Molecule Biochemistry,Vitamin and Mineral Metabolism	Calcium homeostasis of endoplasmic reticulum	1,97E-02			APP,ATP2A3,CAMK2D,CCDC47	4
Hereditary Disorder,Neurological Disease,Organismal Injury and Abnormalities	Familial myoclonus	1,97E-02			C3,C4A/C4B,FCGR2B,SNX27	4
Cellular Movement,Hematological System Development and Function,Immune Cell Trafficking	Migration of PBMCs	1,97E-02		1,715	CAMK2D,CD47,LCP1,PLCB3	4
Organismal Injury and Abnormalities,Reproductive System Disease	Habitual abortion	1,97E-02			C3,C4A/C4B,FCGR2B,SERPINC1	4
Cellular Development,Cellular Growth and Proliferation,Hematological System Development and Function,Lymphoid Tissue Structure and Development	Proliferation of activated T lymphocytes	1,97E-02			FKBP1A,ITGB2,RPS3,STAT5B	4
Cellular Movement	Movement of muscle cell lines	1,97E-02		-1,000	EGF,FHL3,RHOG,SRC	4
Cellular Movement,Hematological System Development and Function,Immune Cell Trafficking,Inflammatory Response	Chemotaxis of neutrophils	1,97E-02		1,949	APP,C3,CD47,CORO1A,ITGB2,MPP1,PIGR,SERPINA1	8
Embryonic Development,Hematological System Development and Function,Lymphoid Tissue Structure and Development,Organ Development,Organismal Development,Tissue Development	Formation of lymphoid organ	1,97E-02			C3,C4A/C4B,HLA-DQB1,IGKC,MAP2K1,SMARCA5,SRC,TRIP10	8
Cellular Movement,Hematological System Development and Function,Immune Cell Trafficking	Cell movement of leukocytes	1,98E-02	Increased	2,249	Abcb1b,ANXA1,AOC3,APP,BGN,C3,C4A/C4B,CAMK2D,CD47,CES1,CORO1A,DCN,EGF,FERMT3,FHL2,HLA-DQB1,ITGB2,LCP1,LUM,MCAM,MIF,MPP1,PIGR,PLCB3,PSMB8,REN,SERPINA1,SERPINC1,SGPL1,STAT1,STAT5B,TNC	32
Hematological System Development and Function,Lymphoid Tissue Structure and Development,Tissue Morphology	Quantity of lymphocytes	1,98E-02	Increased	2,578	Abcb1b,APP,ARHGDIB,C3,CD47,CORO1A,DKC1,FCGR2B,FKBP1A,HLA-DQB1,HSP90B1,IGKC,ITGB2,ITPR2,MAP2K1,MIF,PIGR,PSMB8,REN,SGPL1,STAT1,STAT5B,TGFBI	23
Cellular Function and Maintenance,Hematological System Development and Function	Function of lymphocytes	1,98E-02			Abcb1b,ARHGDIB,HLA-DQB1,LCP1,MAP2K1,PIGR,RHOG,STAT1,STAT5B,TRIP10	10
Organismal Injury and Abnormalities	Extraintestinal functional disorder	2,00E-02		-1,912	ANXA1,C3,C4A/C4B,DCN,EGF,FAM136A,FHL1,FKBP1A,FKBP8,HLA-DQB1,PEX5,RCN3,SERPINA6,SH3GL1,TCOF1	15
Infectious Diseases	Infection by DNA virus	2,00E-02			ANXA1,APP,C3,C4A/C4B,FCGR2B,FKBP1A,MCAM,STAT1,TGFBI	9
Skeletal and Muscular System Development and Function	Morphology of skeleton	2,00E-02			APP,BGN,CALB1,COL12A1,FKBP8,LUM,STAT1,STAT5B,UBE2J1	9
Cellular Movement,Hematological System Development and Function,Immune Cell Trafficking,Inflammatory Response	Infiltration by neutrophils	2,00E-02		-0,926	ANXA1,C3,C4A/C4B,CORO1A,ITGB2,PLCB3,REN,SERPINA1,SERPINC1	9
Organismal Functions	Abnormal energy expenditure	2,04E-02			ACACB,C3	2
