# Supplementary material for: Neuroretinal degeneration in a mouse model of systemic chronic immune activation observed by proteomics
Source: Front Immunol. 2024 Apr 11;15:1374617. doi: 10.3389/fimmu.2024.1374617 (PMC11043527; doi:10.3389/fimmu.2024.1374617)
Supplement: Supplementary Table 1 — (A) Retina, 1 week, Identified and differentially expressed proteins. (B). Retina, 8 weeks, Identified and differentially expressed proteins. (C). Retina, 28 weeks, Identified and differentially expressed proteins. [file DataSheet_1.zip › Supplementary Tables submission/Supplementary Tables 9-12, Diseases & Function, IPA/9. Retina/Table S9C Retina, Diseases & Function, 28 weeks.xlsx]

## Sheet: Sheet0
© 2000-2022 QIAGEN. All rights reserved.
Categories	Diseases or Functions Annotation	p-value	Predicted Activation State	Activation z-score	Molecules	# Molecules
Organismal Injury and Abnormalities	Organ Degeneration	3,43E-12		1,235	AADAT,ABCA4,ACBD5,ACTC1,AQP4,ARL3,BBS2,BBS7,C3,CADM1,CAPN1,CAV1,CLU,COL18A1,CRX,CTSB,DDX58,DES,DNAJC5,ESRRB,FBXO41,GAPDH,GFAP,GNAT1,GNB1,GNGT1,GPX1,GRK1,GUCY2D,GUCY2F,HEXB,HSPG2,IMPG2,KIAA1549,MYOF,NPC2,NPHP1,PDE6A,PLEC,PPP3R1,PRPH2,RCVRN,RGS9,RHO,ROM1,RS1,SERPINC1,SH3GL2,SLC1A2,SLC1A3,SLC4A7,STAT1,SUN1,TF,TTC8,YBX3	56
Cellular Movement,Hematological System Development and Function,Immune Cell Trafficking	Cellular infiltration by leukocytes	1,24E-10		1,350	ANXA2,C3,CAV1,CD44,CORO1A,CTSB,CTSC,DCN,FABP4,FGB,FN1,GFAP,HLA-A,HSPB1,ICAM1,ITGB1,KNG1,LGALS1,MCAM,NT5E,PARP1,PLEC,PSMB8,SERPINA1,SERPINC1,STAT1,STAT3,TGM2,TNFAIP3,VCAM1	30
Inflammatory Response	Inflammation of body cavity	1,38E-10		-1,577	ADD2,AKAP12,ARHGDIB,ARIH2,ASNS,C3,CAPG,CAV1,CD44,CLU,CORO1A,CTSB,DCN,DDX58,FAIM,FN1,GAD2,GAPDH,GBP2,GC,GPNMB,GPX1,HLA-A,HPX,ICAM1,IFIT3,IGHG1,LGALS1,LIPA,LYZ,MEP1A,NT5E,PARP1,PLEKHA2,PNKD,PPP3CC,PPP3R1,PSMB8,Pzp,SEC61A1,SERPINA1,SERPINA3,SERPINB1,SERPINC1,STAT1,STAT3,TBCE,TF,TGM2,TNFAIP3,TPMT,VCAM1	52
Inflammatory Response	Inflammation of absolute anatomical region	1,87E-10		-1,604	ABCA4,ADD2,AKAP12,AMACR,ARHGDIB,ARIH2,ASNS,C3,CAPG,CAV1,CD44,CLU,CORO1A,CTSB,DCN,DDX58,FAIM,FN1,GAD2,GAPDH,GBP2,GC,GFAP,GPNMB,GPX1,HLA-A,HPX,ICAM1,IFIT3,IGHG1,Irgm1,ITGB1,LAMA5,LGALS1,LIPA,LYZ,MEP1A,NT5E,PARP1,PLEKHA2,PNKD,PPP3CC,PPP3R1,PSMB8,Pzp,RRAS,SEC61A1,SERPINA1,SERPINA3,SERPINB1,SERPINC1,SLC1A3,STAT1,STAT3,TBCE,TF,TGM2,TNFAIP3,TPMT,VCAM1	60
Nervous System Development and Function	Electrophysiology of eye	2,86E-10			ABCA4,AQP4,BBS2,C3,CRX,DNAJC5,EGFLAM,GNAT1,GNGT1,GRK1,GUCY2D,GUCY2F,MPP4,NXNL2,RCVRN,RGS11,RGS9,RHO,ROM1,RS1,SLC4A3,SLC4A7,SV2B	23
Cell-To-Cell Signaling and Interaction	Adhesion of blood cells	4,90E-10	Increased	2,201	A2M,BCAM,C3,CADM1,CD44,CLU,CORO1A,DCN,FGG,FLNA,FN1,HSPG2,ICAM1,Irgm1,ITGB1,KNG1,LAMA5,LCP1,LGALS1,MCAM,MSN,NT5E,PLEKHA2,PPIB,SERPINA1,STAT1,TGM2,TNR,VCAM1	29
Endocrine System Disorders,Gastrointestinal Disease,Metabolic Disease,Organismal Injury and Abnormalities	Diabetes mellitus	5,81E-10		1,131	A2M,ACTA1,ANXA11,ANXA2,C3,CAPG,CAV1,CAVIN1,CD44,CLU,COL14A1,COL18A1,CPT1A,CTSB,DAD1,ENPEP,FABP4,FBP1,FN1,GAD2,GBP2,GBP4,GFAP,GGCT,GLUL,GPNMB,GSTA5,HLA-A,HSPB1,ICAM1,IFIT3,Irgm1,LARS2,LCP1,LMNA,LYZ,MCAM,MGST1,MPP4,MYH11,NDRG2,NT5E,PDK1,PPP3CC,PPP3R1,PSMB8,Pzp,RAP1GAP2,SBF2,SERPINA1,SERPINA3,SERPINC1,STAT1,STAT3,TAP2,TF,TGM2,TRAFD1,TRIM2,TTR,VCAM1,YBX3	62
Inflammatory Response,Organismal Injury and Abnormalities	Inflammation of organ	6,13E-10		-1,045	ABCA4,ADD2,AKAP12,AMACR,ARHGDIB,ARIH2,ASNS,C3,CAPG,CAV1,CD44,CLU,CORO1A,CTSB,DCN,DDX58,FABP4,FABP5,FAIM,FLNA,FN1,GAD2,GAPDH,GBP2,GC,GFAP,GPNMB,GPX1,HLA-A,HPX,ICAM1,IFIT3,IGHG1,Irgm1,ITGB1,KNG1,LAMA5,LGALS1,LIPA,LYZ,MCAM,MEP1A,MSN,NT5E,PARP1,PLEKHA2,PNKD,PPP3CC,PPP3R1,PSMB8,Pzp,RABGEF1,RRAS,SEC61A1,SERPINA1,SERPINA3,SERPINB1,SERPINC1,SLC1A3,STAT1,STAT3,TBCE,TF,TGM2,TNFAIP3,TPMT,VCAM1,VCL	68
Cell-To-Cell Signaling and Interaction	Activation of cells	1,17E-09		1,503	ABCA4,ANXA2,AQP4,C3,CADM1,CC2D1A,CD44,CORO1A,DDX58,ENPEP,FGG,FLNA,FN1,GAD2,GC,GFAP,GNB1,GPNMB,GPX1,GUCY2D,HLA-A,HPX,HSPG2,ICAM1,IGHG1,Ighg2a,IQGAP1,ITGB1,KNG1,LGALS1,MGST1,NPC2,NT5E,PALLD,PARP1,PLEKHA2,PSMB8,PSME1,RAB3B,RAB3C,RABGEF1,SERPINA1,SETD7,STAT1,STAT3,TERF2,TF,TGM2,TNFAIP3,TTR,VCAM1	51
Tissue Development	Organization of extracellular matrix	1,36E-09			A2M,CAPN1,CD44,COL18A1,DCN,EGFLAM,FGB,FGG,FN1,GFAP,HSPG2,ICAM1,ITGB1,LAMA5,LAMB1,LCP1,SPOCK2,TNR,TTR,VCAM1	20
Cellular Movement,Hematological System Development and Function,Immune Cell Trafficking	Cellular infiltration by granulocytes	1,53E-09		0,688	ANXA2,C3,CD44,CORO1A,CTSB,CTSC,FABP4,HSPB1,ICAM1,KNG1,LGALS1,NT5E,PARP1,SERPINA1,SERPINC1,STAT3,TGM2,TNFAIP3	18
Cell-To-Cell Signaling and Interaction,Hematological System Development and Function,Immune Cell Trafficking	Adhesion of immune cells	2,37E-09	Increased	2,277	A2M,C3,CADM1,CD44,CLU,CORO1A,DCN,FGG,FLNA,FN1,ICAM1,Irgm1,ITGB1,KNG1,LCP1,LGALS1,MCAM,MSN,NT5E,PLEKHA2,PPIB,SERPINA1,STAT1,TGM2,TNR,VCAM1	26
Cellular Function and Maintenance	Function of blood cells	3,25E-09			ADD2,ARHGDIB,ARIH2,BCAT1,C3,CAPG,CAPN1,CAV1,CD44,CTSC,DDX58,FLNA,GPNMB,GPX1,HLA-A,HSPB1,ICAM1,LCP1,LGALS1,MEP1A,NPC2,NT5E,PARP1,PLEC,STAT1,STAT3,TAGLN2,TGM2,TNFAIP3	29
Cellular Movement,Hematological System Development and Function,Immune Cell Trafficking,Inflammatory Response	Infiltration by neutrophils	5,26E-09		0,600	ANXA2,C3,CD44,CORO1A,CTSB,CTSC,FABP4,HSPB1,ICAM1,LGALS1,NT5E,PARP1,SERPINA1,SERPINC1,STAT3,TNFAIP3	16
Cellular Movement,Hematological System Development and Function,Immune Cell Trafficking	Cell movement of leukocytes	6,06E-09	Increased	3,403	ANXA2,C3,CAPG,CAV1,CD44,CORO1A,CTSB,CTSC,DCN,DDX58,FABP4,FABP5,FGB,FLNA,FN1,GFAP,GNAZ,HLA-A,HSPB1,ICAM1,Irgm1,ITGB1,KNG1,LAMA5,LCP1,LGALS1,LIPA,MCAM,MSN,NT5E,PARP1,PLEC,PPIB,PSMB8,SERPINA1,SERPINA3,SERPINB1,SERPINC1,STAT1,STAT3,TERF2,TGM2,TNFAIP3,TNR,VCAM1	45
Cellular Movement,Immune Cell Trafficking	Leukocyte migration	6,74E-09	Increased	3,943	ADD2,ANXA2,C3,CAPG,CAV1,CD44,CLU,CORO1A,CTSB,CTSC,DCN,DDX58,FABP4,FABP5,FGB,FLNA,FN1,GC,GFAP,GNAZ,HLA-A,HSPB1,ICAM1,Irgm1,ITGB1,KNG1,LAMA5,LCP1,LGALS1,LIPA,LYZ,MCAM,MSN,NT5E,PARP1,PLEC,PPIB,PSMB8,RABGEF1,SERPINA1,SERPINA3,SERPINB1,SERPINC1,STAT1,STAT3,TERF2,TGM2,TNFAIP3,TNR,VCAM1	50
Cell-To-Cell Signaling and Interaction,Hematological System Development and Function,Inflammatory Response	Binding of professional phagocytic cells	6,75E-09		1,439	A2M,C3,CADM1,CD44,CORO1A,DCN,FGG,FLNA,FN1,ICAM1,Irgm1,ITGB1,KNG1,LCP1,MSN,SERPINA1,STAT1,TNR,VCAM1	19
Inflammatory Response	Inflammatory response	8,72E-09	Increased	3,202	ANXA2,ARIH2,C3,CAPG,CAV1,CD44,COL18A1,CORO1A,CTSB,FABP4,FGG,FN1,GC,GNAZ,GPX1,HLA-A,HSPB1,HSPG2,ICAM1,IGHG1,ITGB1,KNG1,LCP1,LGALS1,LIPA,LYZ,MACIR,NDRG2,NT5E,PARP1,PLEC,PPIB,Pzp,RABGEF1,SERPINA1,SERPINA3,SERPINB1,STAT1,STAT3,TGM2,TNFAIP3,VCAM1	42
Cellular Movement	Cell movement of myeloid cells	1,28E-08	Increased	2,828	ANXA2,C3,CAPG,CAV1,CD44,CORO1A,CTSB,CTSC,FABP4,FLNA,FN1,HSPB1,ICAM1,Irgm1,ITGB1,KNG1,LAMA5,LCP1,LGALS1,LIPA,MCAM,NT5E,PARP1,PLEC,PPIB,PSMB8,SERPINA1,SERPINA3,SERPINB1,SERPINC1,STAT1,STAT3,TGM2,TNFAIP3,TNR,VCAM1	36
Nervous System Development and Function,Visual System Development and Function	Electrophysiology of retinal rods	1,29E-08			ABCA4,CRX,EGFLAM,GNAT1,GNGT1,GRK1,GUCY2D,GUCY2F,MPP4,NXNL2,RGS11,RGS9,RHO,ROM1,SLC4A7,SV2B	16
Cell-To-Cell Signaling and Interaction	Binding of myeloid cells	1,35E-08		1,556	C3,CADM1,CD44,CORO1A,DCN,FGG,FLNA,FN1,ICAM1,Irgm1,ITGB1,KNG1,LCP1,LGALS1,MSN,SERPINA1,STAT1,TNR,VCAM1	19
Hereditary Disorder,Neurological Disease,Organismal Injury and Abnormalities	Spinocerebellar ataxia type 7	1,64E-08			CRX,GNAT1,GNB1,GNGT1,GRK1,PDE6A,PRPH2,RCVRN,RHO,ROM1,RS1,SCN2B,SLC1A2,SLC1A3	14
Cellular Movement	Cellular infiltration	1,65E-08		1,497	ANXA2,C3,CAV1,CD44,CORO1A,CTSB,CTSC,DCN,FABP4,FGB,FN1,GAPDH,GFAP,HLA-A,HSPB1,ICAM1,ITGB1,KNG1,LGALS1,MCAM,NT5E,PARP1,PLEC,PSMB8,SERPINA1,SERPINC1,STAT1,STAT3,TGM2,TNFAIP3,VCAM1	31
Endocrine System Disorders,Gastrointestinal Disease,Immunological Disease,Metabolic Disease,Organismal Injury and Abnormalities	Insulin-dependent diabetes mellitus	3,13E-08			C3,CAPG,CPT1A,CTSB,GAD2,GBP2,GBP4,GPNMB,HLA-A,ICAM1,IFIT3,Irgm1,LCP1,LYZ,MYH11,NT5E,PPP3CC,PPP3R1,PSMB8,STAT1,TAP2,TRAFD1,VCAM1	23
Cellular Function and Maintenance	Function of leukocytes	4,47E-08			ARHGDIB,ARIH2,BCAT1,C3,CAPG,CAV1,CD44,CTSC,DDX58,GPNMB,HLA-A,HSPB1,ICAM1,LCP1,LGALS1,MEP1A,NPC2,PARP1,PLEC,STAT1,STAT3,TAGLN2,TGM2,TNFAIP3	24
Cellular Movement,Hematological System Development and Function,Immune Cell Trafficking	Cell movement of granulocytes	4,78E-08	Increased	2,566	ANXA2,C3,CAPG,CD44,CORO1A,CTSB,CTSC,FABP4,FN1,HSPB1,ICAM1,ITGB1,KNG1,LAMA5,LGALS1,NT5E,PARP1,PPIB,SERPINA1,SERPINB1,SERPINC1,STAT3,TGM2,TNFAIP3,VCAM1	25
Gastrointestinal Disease,Inflammatory Response	Inflammation of gastrointestinal tract	4,96E-08		0,261	ARHGDIB,C3,CAV1,CD44,CORO1A,CTSB,DDX58,FN1,GBP2,GPNMB,GPX1,ICAM1,IGHG1,LGALS1,LYZ,MEP1A,NT5E,PARP1,PPP3CC,PSMB8,SERPINA3,STAT1,STAT3,TBCE,TF,TNFAIP3,TPMT	27
Cellular Movement	Cellular infiltration by myeloid cells	5,74E-08		0,914	ANXA2,C3,CAV1,CD44,CORO1A,CTSB,CTSC,FABP4,HSPB1,ICAM1,ITGB1,KNG1,LGALS1,NT5E,PARP1,PSMB8,SERPINA1,SERPINC1,STAT1,STAT3,TGM2,TNFAIP3	22
Cellular Compromise,Ophthalmic Disease,Organismal Injury and Abnormalities,Tissue Morphology	Degeneration of photoreceptors	6,41E-08	Increased	2,663	ABCA4,BBS7,C3,CRX,DNAJC5,ESRRB,GNAT1,GNB1,GNGT1,GRK1,GUCY2D,GUCY2F,PRPH2,RHO,ROM1,SLC4A7	16
Inflammatory Response,Neurological Disease	Inflammation of central nervous system	7,48E-08		-0,176	AMACR,C3,CAV1,CD44,CORO1A,CTSB,FN1,GFAP,HEXB,HLA-A,HPX,Irgm1,ITGB1,LAMA5,LGALS1,NT5E,PARP1,PPP3CC,PSMB8,RRAS,SERPINB1,SLC1A3,STAT1,STAT3,TNFAIP3,VCAM1	26
Cell-To-Cell Signaling and Interaction,Hematological System Development and Function,Immune Cell Trafficking,Inflammatory Response	Activation of leukocytes	8,09E-08	Increased	2,269	ANXA2,C3,CADM1,CD44,CORO1A,DDX58,FGG,FN1,GAD2,GC,GPNMB,HLA-A,HPX,ICAM1,IGHG1,Ighg2a,ITGB1,KNG1,LGALS1,MGST1,NT5E,PARP1,PLEKHA2,PSMB8,PSME1,RAB3B,RAB3C,RABGEF1,STAT1,STAT3,TERF2,TGM2,TNFAIP3,VCAM1	34
Cell-To-Cell Signaling and Interaction,Hematological System Development and Function	Activation of blood cells	8,19E-08	Increased	2,218	ANXA2,C3,CADM1,CD44,CORO1A,DDX58,FGG,FLNA,FN1,GAD2,GC,GNB1,GPNMB,HLA-A,HPX,HSPG2,ICAM1,IGHG1,Ighg2a,ITGB1,KNG1,LGALS1,MGST1,NT5E,PARP1,PLEKHA2,PSMB8,PSME1,RAB3B,RAB3C,RABGEF1,STAT1,STAT3,TERF2,TGM2,TNFAIP3,VCAM1	37
Immunological Disease,Inflammatory Disease,Inflammatory Response,Neurological Disease,Organismal Injury and Abnormalities	Experimental autoimmune encephalomyelitis	1,13E-07		0,099	AMACR,C3,CAV1,CD44,CORO1A,HLA-A,HPX,Irgm1,ITGB1,LAMA5,LGALS1,NT5E,PARP1,PSMB8,RRAS,SERPINB1,SLC1A3,STAT1,STAT3,VCAM1	20
Cellular Movement	Cell movement	1,16E-07	Increased	2,459	A2M,ACTC1,ADD2,ADI1,AKAP12,ANXA2,APPL2,AQP4,ARHGDIB,ASNS,ASPH,BCAM,BCAT1,C3,CADM1,CAPG,CAPN1,CAV1,CD44,CDC42EP4,CLU,CNTN1,COL18A1,CORO1A,CTSB,CTSC,DCN,DDX58,EXOC5,FABP4,FABP5,FBXO41,FGB,FLNA,FLNB,FN1,FTH1,GAPDH,GBP2,GC,GFAP,GLUL,GNAZ,GNB1,GPNMB,HLA-A,HSPB1,HSPG2,ICAM1,IQGAP1,Irgm1,ITGB1,KNG1,KPNA2,LAMA5,LAMB1,LCP1,LGALS1,LIPA,LMNA,LYZ,MACIR,MCAM,MSN,MYOF,NDRG2,Nebl,NME2,NT5E,PALLD,PARP1,PARVA,PDK…	103
Gastrointestinal Disease,Inflammatory Disease,Inflammatory Response,Organismal Injury and Abnormalities	Experimental colitis	1,35E-07		1,980	ARHGDIB,C3,GBP2,GPNMB,LYZ,NT5E,PARP1,PSMB8,SERPINA3,STAT1,STAT3,TNFAIP3	12
Inflammatory Response	Immune response of brain	1,36E-07		0,088	AMACR,C3,CAV1,CD44,CORO1A,CTSB,GFAP,HLA-A,HPX,Irgm1,ITGB1,KNG1,LAMA5,LGALS1,NT5E,PARP1,PPP3CC,PSMB8,RRAS,SERPINB1,SLC1A3,STAT1,STAT3,VCAM1	24
Embryonic Development,Nervous System Development and Function,Ophthalmic Disease,Organ Development,Organ Morphology,Organismal Development,Organismal Injury and Abnormalities,Tissue Development,Visual System Development and Function	Abnormal morphology of retina	1,69E-07			ABCA4,BBS2,BBS7,C3,COL18A1,CRX,DNAJC5,EGFLAM,GNAT1,GRK1,GUCY2D,GUCY2F,ICAM1,MPP4,NPHP1,NXNL2,RGS11,RHO,ROM1,RS1,SARM1,SLC1A3,SLC4A3,SLC4A7,SV2B	25
Ophthalmic Disease,Organismal Injury and Abnormalities	Degeneration of eye	1,71E-07	Increased	3,215	ABCA4,ACBD5,ARL3,BBS2,BBS7,C3,CLU,COL18A1,CRX,DNAJC5,ESRRB,GAPDH,GNAT1,GNB1,GNGT1,GRK1,GUCY2D,GUCY2F,HSPG2,IMPG2,KIAA1549,NPHP1,PDE6A,PRPH2,RCVRN,RGS9,RHO,ROM1,RS1,SLC1A3,SLC4A7,TF,TTC8	33
Cell-To-Cell Signaling and Interaction	Adhesion of myeloid cells	1,86E-07		1,588	C3,CADM1,CD44,CORO1A,FLNA,FN1,ICAM1,Irgm1,ITGB1,KNG1,LCP1,LGALS1,SERPINA1,STAT1,TNR,VCAM1	16
Cellular Movement,Hematological System Development and Function,Immune Cell Trafficking,Inflammatory Response	Cell movement of neutrophils	1,91E-07	Increased	2,526	ANXA2,C3,CAPG,CD44,CORO1A,CTSB,CTSC,FABP4,FN1,HSPB1,ICAM1,ITGB1,LGALS1,NT5E,PARP1,PPIB,SERPINA1,SERPINB1,SERPINC1,STAT3,TNFAIP3,VCAM1	22
Cell-To-Cell Signaling and Interaction,Hematological System Development and Function,Hypersensitivity Response,Immune Cell Trafficking	Adhesion of eosinophils	2,05E-07	Increased	2,000	C3,FN1,ICAM1,ITGB1,LGALS1,VCAM1	6
Metabolic Disease,Organismal Injury and Abnormalities	Glucose metabolism disorder	2,16E-07		-1,508	A2M,ACTA1,ANXA11,ANXA2,APPL2,C3,CAPG,CAV1,CAVIN1,CD44,CLU,COL14A1,COL18A1,CPT1A,CTSB,DAD1,ENPEP,FABP4,FBP1,FN1,GAD2,GBP2,GBP4,GFAP,GGCT,GLUL,GPNMB,GPX1,GSTA5,HLA-A,HSPB1,ICAM1,IFIT3,IQGAP1,Irgm1,LARS2,LCP1,LIPA,LMNA,LYZ,MCAM,MGST1,MPP4,MYH11,NDRG2,NT5E,PARP1,PDK1,PPP3CC,PPP3R1,PSMB8,Pzp,RAP1GAP2,SBF2,SERPINA1,SERPINA3,SERPINC1,SETD7,STAT1,STAT3,TAP2,TF,TGM2,TRAFD1,TRIM2,TTR,VCAM1,YBX3	68
Cellular Movement	Migration of cells	2,60E-07	Increased	2,665	A2M,ADD2,ADI1,AKAP12,ANXA2,APPL2,AQP4,ARHGDIB,ASNS,ASPH,BCAM,BCAT1,C3,CAPG,CAPN1,CAV1,CD44,CLU,CNTN1,COL18A1,CORO1A,CTSB,CTSC,DCN,DDX58,FABP4,FABP5,FBXO41,FGB,FLNA,FLNB,FN1,FTH1,GC,GFAP,GLUL,GNAZ,GPNMB,HLA-A,HSPB1,HSPG2,ICAM1,IQGAP1,Irgm1,ITGB1,KNG1,KPNA2,LAMA5,LAMB1,LCP1,LGALS1,LIPA,LMNA,LYZ,MACIR,MCAM,MSN,MYOF,NDRG2,Nebl,NME2,NT5E,PALLD,PARP1,PARVA,PDK1,PLEC,PPIB,PSMB8,RABGEF1,RAP1GAP2,RHO,RRAS…	92
Gastrointestinal Disease,Immunological Disease,Ophthalmic Disease,Organismal Injury and Abnormalities	Sjögren syndrome	2,91E-07			C3,FN1,GBP2,IFIT3,LGALS1,PPP3CC,PPP3R1,PSMB8,STAT1,TAP2,VCAM1	11
Immunological Disease	Abnormal quantity of cytokine	2,93E-07			C3,CAV1,CTSC,HEXB,ICAM1,MCAM,MEP1A,Pzp,SARM1	9
Gastrointestinal Disease,Inflammatory Disease	Gastroenteritis	3,12E-07		0,395	ARHGDIB,C3,CAV1,CD44,CORO1A,DDX58,FN1,GBP2,GPNMB,GPX1,ICAM1,LYZ,MEP1A,NT5E,PARP1,PPP3CC,PSMB8,SERPINA3,STAT1,STAT3,TBCE,TF,TNFAIP3,TPMT	24
Embryonic Development,Nervous System Development and Function,Organ Development,Organismal Development,Tissue Development,Visual System Development and Function	Formation of eye	3,23E-07		-1,353	ABCA4,ARL3,BBS2,BBS7,C3,COL18A1,CRX,DNAJC5,EGFLAM,GNAT1,GNGT1,GRK1,GUCY2D,GUCY2F,HEXB,HSPG2,ICAM1,KNG1,MPP4,NPHP1,NXNL2,PRPH2,PSMB8,RGS11,RHO,ROM1,RORB,RS1,SARM1,SELENOF,SLC1A3,SLC4A3,SLC4A7,STAT1,STAT3,SV2B,VCAM1	37
Cell-To-Cell Signaling and Interaction,Embryonic Development	Binding of embryonic cell lines	3,68E-07		0,890	AKAP12,ANXA2,C3,CAV1,FGG,FN1,ICAM1,ITGB1,KNG1,PALLD,RRAS,SORL1	12
Cellular Movement,Hematological System Development and Function,Immune Cell Trafficking,Inflammatory Response	Cellular infiltration by phagocytes	4,03E-07		0,846	ANXA2,C3,CAV1,CD44,CORO1A,CTSB,CTSC,FABP4,HSPB1,ICAM1,ITGB1,LGALS1,NT5E,PARP1,PSMB8,SERPINA1,SERPINC1,STAT1,STAT3,TNFAIP3	20
Ophthalmic Disease,Organismal Injury and Abnormalities	Retinal degeneration	4,17E-07	Increased	3,409	ABCA4,ACBD5,ARL3,BBS2,BBS7,C3,CLU,COL18A1,CRX,DNAJC5,ESRRB,GAPDH,GNAT1,GNB1,GNGT1,GRK1,GUCY2D,GUCY2F,IMPG2,KIAA1549,NPHP1,PDE6A,PRPH2,RCVRN,RGS9,RHO,ROM1,RS1,SLC1A3,SLC4A7,TF,TTC8	32
Embryonic Development,Nervous System Development and Function,Organ Development,Organ Morphology,Organismal Development,Tissue Development,Visual System Development and Function	Morphology of retina	4,23E-07			ABCA4,BBS2,BBS7,C3,COL18A1,CRX,DNAJC5,EGFLAM,GNAT1,GRK1,GUCY2D,GUCY2F,ICAM1,MPP4,NPHP1,NXNL2,PRPH2,RGS11,RHO,ROM1,RS1,SARM1,SLC1A3,SLC4A3,SLC4A7,SV2B	26
Inflammatory Disease,Inflammatory Response,Neurological Disease,Organismal Injury and Abnormalities	Encephalitis	4,70E-07		-0,174	AMACR,C3,CAV1,CD44,CORO1A,CTSB,GFAP,HLA-A,HPX,Irgm1,ITGB1,LAMA5,LGALS1,NT5E,PARP1,PPP3CC,PSMB8,RRAS,SERPINB1,SLC1A3,STAT1,STAT3,VCAM1	23
Cell Morphology,Embryonic Development,Nervous System Development and Function,Organ Development,Organ Morphology,Organismal Development,Tissue Development,Visual System Development and Function	Morphology of eye cells	5,78E-07			ABCA4,BBS2,BBS7,C3,CRX,EGFLAM,GNAT1,GRK1,GUCY2D,GUCY2F,MPP4,NXNL2,PRPH2,RHO,ROM1,RS1,SELENOF,SLC4A3,SLC4A7	19
Embryonic Development,Nervous System Development and Function,Ophthalmic Disease,Organ Development,Organ Morphology,Organismal Development,Organismal Injury and Abnormalities,Tissue Development,Visual System Development and Function	Abnormal morphology of eye	5,94E-07			ABCA4,BBS2,BBS7,C3,COL18A1,CRX,DNAJC5,EGFLAM,GNAT1,GRK1,GUCY2D,GUCY2F,HEXB,ICAM1,MPP4,NPHP1,NXNL2,RGS11,RHO,ROM1,RS1,SARM1,SELENOF,SLC1A3,SLC4A3,SLC4A7,STAT1,SV2B	28
Cell-To-Cell Signaling and Interaction,Hematological System Development and Function,Immune Cell Trafficking	Binding of antigen presenting cells	6,13E-07		1,052	A2M,CD44,DCN,ICAM1,Irgm1,ITGB1,MSN,STAT1,TNR,VCAM1	10
Organismal Injury and Abnormalities,Respiratory Disease	Damage of lung	6,67E-07		-0,219	ANXA2,C3,CAV1,CD44,CLU,FN1,GAPDH,GC,ICAM1,MVP,NT5E,PPP3CC,SERPINB1,SERPINC1,STAT1,STAT3,TF	17
Cell Morphology,Embryonic Development,Nervous System Development and Function,Organ Development,Organ Morphology,Organismal Development,Tissue Development,Tissue Morphology,Visual System Development and Function	Morphology of retinal cells	8,20E-07			ABCA4,BBS2,BBS7,C3,CRX,EGFLAM,GNAT1,GRK1,GUCY2D,GUCY2F,MPP4,NXNL2,PRPH2,RHO,ROM1,RS1,SLC4A3,SLC4A7	18
Gastrointestinal Disease,Organismal Injury and Abnormalities	Abnormality of large intestine	8,54E-07		0,683	ARHGDIB,BCAM,C3,CD44,DDX58,FN1,GBP2,GPNMB,GPX1,ICAM1,LYZ,MEP1A,NT5E,PARP1,PPP3CC,PSMB8,SERPINA3,STAT1,STAT3,TBCE,TF,TNFAIP3,TPMT	23
Cellular Compromise	Degeneration of cells	9,59E-07		0,981	ABCA4,BBS7,C3,CADM1,CAV1,CLU,CRX,CTSB,DNAJC5,ESRRB,GNAT1,GNB1,GNGT1,GPX1,GRK1,GUCY2D,GUCY2F,HEXB,MYOF,NPC2,PLEC,PRPH2,RHO,ROM1,SARM1,SLC1A2,SLC1A3,SLC4A7,SORL1,STAT3,SUN1,TBCE,TGM2	33
Embryonic Development,Organ Development,Organismal Development,Tissue Development	Development of sensory organ	1,10E-06		-1,353	ABCA4,ARL3,BBS2,BBS7,C3,COL18A1,CRX,DNAJC5,EGFLAM,ESRRB,GNAT1,GNGT1,GRK1,GUCY2D,GUCY2F,HEXB,HLA-A,HSPG2,ICAM1,KNG1,MPP4,NPHP1,NXNL2,PRPH2,PSMB8,RGS11,RHO,ROM1,RORB,RS1,SARM1,SELENOF,SLC1A3,SLC4A3,SLC4A7,STAT1,STAT3,SV2B,VCAM1	39
Nervous System Development and Function	Sensory system development	1,19E-06		-1,211	ABCA4,ARL3,BBS2,BBS7,C3,COL18A1,CRX,DNAJC5,EGFLAM,GNAT1,GNGT1,GRK1,GUCY2D,GUCY2F,HEXB,HSPG2,ICAM1,ITGB1,KNG1,MPP4,NPHP1,NXNL2,PRPH2,PSMB8,RGS11,RHO,ROM1,RORB,RS1,SARM1,SELENOF,SLC1A3,SLC4A3,SLC4A7,STAT1,STAT3,SV2B,VCAM1	38
Gastrointestinal Disease,Inflammatory Disease,Inflammatory Response,Organismal Injury and Abnormalities	Colitis	1,29E-06		0,596	ARHGDIB,C3,CD44,DDX58,FN1,GBP2,GPNMB,GPX1,ICAM1,LYZ,MEP1A,NT5E,PARP1,PPP3CC,PSMB8,SERPINA3,STAT1,STAT3,TBCE,TF,TNFAIP3,TPMT	22
Organismal Survival	Survival of organism	1,30E-06		-0,080	ACTC1,ARHGDIB,C3,CADM1,CAV1,CD44,CNTN1,COL18A1,CTSB,CTSC,DDX58,DNAJC5,EIF3M,FTL,GLUL,GNAZ,GPX1,GSTA5,HLA-A,ICAM1,IQGAP1,IQGAP2,Irgm1,ITGB1,KNG1,LAMB1,LGALS1,LMNA,LYZ,MVP,NAPRT,NDRG2,NT5E,PARP1,PDK1,PPP3R1,Pzp,SARM1,SERPINC1,SLC1A2,STAT1,STAT3,TGM2,TNFAIP3	44
Cell-mediated Immune Response,Cellular Movement,Hematological System Development and Function,Immune Cell Trafficking	Cell movement of helper T lymphocytes	1,34E-06		0,000	CAV1,CD44,ICAM1,LGALS1,MCAM,STAT3	6
Protein Synthesis	Quantity of interleukin	1,35E-06		-1,177	ARHGDIB,C3,CAV1,CD44,CTSC,HEXB,Irgm1,MEP1A,STAT1,STAT3,TRAFD1	11
Cell-To-Cell Signaling and Interaction,Hair and Skin Development and Function	Binding of epithelial cell lines	1,35E-06		0,879	ANXA2,C3,CAV1,FGG,FN1,ICAM1,ITGB1,KNG1,RRAS,SORL1,VCAM1	11
Cancer,Organismal Injury and Abnormalities,Reproductive System Disease	Prostatic intraepithelial tumor	1,38E-06			ACTC1,AKAP12,AMACR,ANXA2,ARHGDIB,C3,CLU,FLNA,GBP2,GPX3,SERPINB1,STAT3	12
Gastrointestinal Disease,Organismal Injury and Abnormalities	Chronic bowel disorder	1,52E-06			ARHGDIB,GPNMB,LYZ,MYH11,PSMB8,SERPINA3,STAT3	7
Molecular Transport	Quantity of metal	1,55E-06		0,748	A2M,ADD2,AKAP12,ANXA2,AQP4,C3,CAV1,DCN,FABP4,FN1,FTH1,FTL,GC,GNAT1,GNB1,HLA-A,HPX,ICAM1,KNG1,LGALS1,LMNA,LYZ,MCAM,PFN2,PPIB,TF,TGM2,TTR,VCAM1,YWHAE	30
Embryonic Development,Nervous System Development and Function,Organ Development,Organ Morphology,Organismal Development,Tissue Development,Visual System Development and Function	Morphology of eye	1,55E-06			ABCA4,BBS2,BBS7,C3,COL18A1,CRX,DNAJC5,EGFLAM,GNAT1,GRK1,GUCY2D,GUCY2F,HEXB,HSPG2,ICAM1,MPP4,NPHP1,NXNL2,PRPH2,RGS11,RHO,ROM1,RS1,SARM1,SELENOF,SLC1A3,SLC4A3,SLC4A7,STAT1,SV2B	30
Cell-To-Cell Signaling and Interaction	Adhesion of tumor cell lines	1,56E-06		1,946	AKAP12,ANXA2,CAV1,CD44,CTSB,DCN,FLNA,FN1,GFAP,GPNMB,ICAM1,ITGB1,KNG1,LIPA,MCAM,PARP1,PARVA,PLEKHA2,PTGES3,RRAS,STAT1,STAT3,TGM2,VCAM1,VCL	25
Cell-To-Cell Signaling and Interaction	Binding of tumor cell lines	1,78E-06		1,833	AKAP12,ANXA2,CAV1,CD44,CTSB,DCN,FLNA,FN1,GFAP,GPNMB,HLA-A,ICAM1,ITGB1,KNG1,LAMA5,LIPA,MCAM,PALLD,PARP1,PARVA,PLEKHA2,PTGES3,RRAS,STAT1,STAT3,TGM2,VCAM1,VCL	28
Tissue Development	Development of epithelial tissue	1,78E-06		0,708	ANXA2,C3,CAV1,CD44,COL18A1,CTSB,FABP4,FLNB,FN1,GPX1,HSPG2,IQGAP1,ITGB1,KNG1,LAMA5,LAMB1,LGALS1,LIPA,MCAM,MYOF,NDRG2,PALLD,PSMB8,RRAS,SERPINA3,SERPINC1,STAT1,STAT3,VCAM1,VCL	30
Gastrointestinal Disease,Inflammatory Disease,Inflammatory Response,Organismal Injury and Abnormalities	Dextran sodium sulfate-induced colitis	1,87E-06			ARHGDIB,C3,GBP2,GPNMB,LYZ,NT5E,PARP1,PSMB8,SERPINA3,STAT3	10
Cell-To-Cell Signaling and Interaction,Hematological System Development and Function,Immune Cell Trafficking	Adhesion of granulocytes	2,05E-06		1,672	C3,CD44,CORO1A,FLNA,FN1,ICAM1,ITGB1,KNG1,LCP1,LGALS1,SERPINA1,VCAM1	12
Cellular Movement,Hematological System Development and Function,Immune Cell Trafficking,Inflammatory Response	Cell movement of phagocytes	2,62E-06	Increased	3,079	ANXA2,C3,CAPG,CAV1,CD44,CORO1A,CTSB,CTSC,FABP4,FLNA,FN1,HSPB1,ICAM1,Irgm1,ITGB1,LGALS1,MCAM,NT5E,PARP1,PLEC,PPIB,PSMB8,SERPINA1,SERPINA3,SERPINB1,SERPINC1,STAT1,STAT3,TNFAIP3,TNR,VCAM1	31
Cell Morphology,Embryonic Development,Nervous System Development and Function,Organ Development,Organ Morphology,Organismal Development,Tissue Development,Tissue Morphology,Visual System Development and Function	Morphology of photoreceptors	2,71E-06			ABCA4,BBS2,BBS7,CRX,EGFLAM,GNAT1,GRK1,GUCY2D,GUCY2F,MPP4,NXNL2,PRPH2,RHO,ROM1,RS1,SLC4A7	16
Cell-To-Cell Signaling and Interaction,Hematological System Development and Function,Immune Cell Trafficking,Inflammatory Response	Adhesion of phagocytes	2,81E-06		1,690	C3,CADM1,CD44,CORO1A,FLNA,FN1,ICAM1,Irgm1,ITGB1,KNG1,LCP1,SERPINA1,STAT1,VCAM1	14
Cell-To-Cell Signaling and Interaction	Aggregation of cells	3,01E-06		0,501	C3,CADM1,CAPN1,CD44,CLU,COL14A1,CSRP1,FGB,FGG,FLNA,FN1,GC,GNAZ,GPX3,HSPB1,ICAM1,ITGB1,KNG1,LGALS1,LYZ,PDIA4,SERPINC1,STAT3,VCAM1,VCL	25
Organismal Injury and Abnormalities	Angiogenesis of lesion	3,25E-06		0,425	ANXA2,C3,CD44,COL18A1,CTSB,FLNA,KNG1,LGALS1,SERPINC1,STAT3,TGM2	11
Cellular Development,Cellular Function and Maintenance,Cellular Growth and Proliferation	Assembly of cells	3,67E-06		0,372	ACTC1,ANXA2,C3,CAV1,CD44,COL18A1,CTSB,FABP4,FN1,GPX1,HSPG2,IQGAP1,ITGB1,KNG1,LGALS1,LIPA,MCAM,MYOF,SERPINA3,SERPINC1,STAT1,STAT3,VCAM1	23
Cardiovascular System Development and Function,Cell-To-Cell Signaling and Interaction	Binding of endothelial cells	3,75E-06		1,859	ANXA2,C3,CD44,COL18A1,DCN,FN1,ICAM1,ITGB1,KNG1,LIPA,MCAM,NT5E,PARP1,STAT1,VCAM1	15
Infectious Diseases	Infection of mammalia	3,80E-06	Decreased	-2,159	AQP4,C3,CAPG,CAV1,CD44,DCN,DDX58,GBP2,Irgm1,LCP1,SARM1,SERPINB1,SERPINC1,STAT1	14
Hematological Disease,Infectious Diseases,Organismal Injury and Abnormalities	Endotoxin shock response	4,10E-06	Increased	2,804	C3,CAV1,ICAM1,PARP1,STAT1,STAT3,TGM2,TNFAIP3,TRAFD1	9
Dermatological Diseases and Conditions,Organismal Injury and Abnormalities	Psoriasis	4,41E-06			A2M,ANXA2,ARHGDIB,C3,CAV1,CAVIN1,COL14A1,CTSB,DDX39A,DDX58,EPHX1,FABP5,FN1,GAPDH,GBP2,ICAM1,IFIT3,KPNA2,LAMA5,LGALS1,MCAM,OSBPL1A,PCBP2,PPP3CC,PPP3R1,SERPINB1,STAT1,TF,TNFAIP3,VCAM1,YWHAE	31
Cell-To-Cell Signaling and Interaction,Hematological System Development and Function,Immune Cell Trafficking,Inflammatory Response	Binding of macrophages	4,68E-06		1,268	DCN,ICAM1,Irgm1,ITGB1,MSN,STAT1,TNR,VCAM1	8
Cell Morphology,Embryonic Development,Nervous System Development and Function,Ophthalmic Disease,Organ Development,Organ Morphology,Organismal Development,Organismal Injury and Abnormalities,Tissue Development,Tissue Morphology,Visual System Development and Function	Abnormal morphology of photoreceptors	4,91E-06			ABCA4,BBS2,BBS7,CRX,EGFLAM,GNAT1,GRK1,GUCY2D,GUCY2F,MPP4,NXNL2,RHO,ROM1,RS1,SLC4A7	15
Tissue Development	Formation of epithelial tissue	4,92E-06		1,000	CAV1,CD44,COL18A1,FGG,FN1,HSPG2,ITGB1,KNG1,LAMB1,STAT3	10
Gastrointestinal Disease,Inflammatory Disease,Inflammatory Response,Organismal Injury and Abnormalities	Chronic colitis	5,02E-06			ARHGDIB,GPNMB,LYZ,PSMB8,SERPINA3,STAT3	6
Cell-To-Cell Signaling and Interaction,Hematological System Development and Function	Aggregation of blood cells	5,38E-06		0,344	C3,CAPN1,CD44,CLU,CSRP1,FGB,FGG,FLNA,GC,GNAZ,GPX3,HSPB1,ICAM1,ITGB1,KNG1,LGALS1,PDIA4,SERPINC1,VCL	19
Organismal Injury and Abnormalities	Fibrosis	5,42E-06		-1,721	ACTA1,ACTC1,C3,CAV1,CD44,CLU,COL18A1,CTSB,DCN,DES,EXOC5,FGG,FN1,GBP2,GBP4,GPX1,HPX,HSPB1,ICAM1,ITGB1,KNG1,LMNA,NT5E,PAH,PNKD,PPP3CC,PPP3R1,PSMB8,SERPINA1,SERPINB1,SERPINC1,STAT1,STAT3,TF,TNFAIP3	35
Cellular Movement	Migration of myeloid cells	6,37E-06	Increased	2,386	C3,CD44,CORO1A,FN1,ICAM1,ITGB1,LAMA5,LGALS1,LIPA,MCAM,PARP1,SERPINC1,TGM2,TNR,VCAM1	15
Cardiovascular System Development and Function,Cellular Development,Cellular Function and Maintenance,Cellular Growth and Proliferation,Organismal Development,Tissue Development	Endothelial cell development	6,67E-06		0,372	ANXA2,C3,CAV1,CD44,COL18A1,CTSB,FABP4,FN1,GPX1,HSPG2,IQGAP1,ITGB1,KNG1,LGALS1,LIPA,MCAM,MYOF,SERPINA3,SERPINC1,STAT1,STAT3,VCAM1	22
Endocrine System Disorders,Gastrointestinal Disease,Metabolic Disease,Organismal Injury and Abnormalities	Experimentally-induced diabetes	6,75E-06			A2M,ANXA2,C3,FN1,GBP2,GFAP,GPNMB,HSPB1,ICAM1,SERPINA3,TF,TTR,VCAM1,YBX3	14
Cell-To-Cell Signaling and Interaction,Renal and Urological System Development and Function	Binding of kidney cell lines	7,17E-06		-0,047	ANXA2,C3,CAV1,CD44,FGG,FN1,ICAM1,ITGB1,KNG1,RRAS,SORL1	11
Cancer,Organismal Injury and Abnormalities	Advanced extracranial solid tumor	7,28E-06		1,157	AKAP12,ANXA2,CAPG,CAV1,CD44,CLU,CTSB,ENPEP,FGG,FLNA,FN1,FTL,GAD2,GLUL,GPNMB,ICAM1,ITGB1,LGALS1,MCAM,NT5E,PARP1,PDK1,PLEC,PPP3CC,PPP3R1,RRAS,SH3GL2,STAT1,STAT3,VCAM1,YWHAE	31
Cell-To-Cell Signaling and Interaction	Interaction of cancer cells	8,74E-06		1,941	CAV1,CD44,FN1,ICAM1,ITGB1,LIPA,MCAM,VCAM1	8
Cell-To-Cell Signaling and Interaction	Binding of hematopoietic cell lines	8,77E-06		1,109	CADM1,FN1,ICAM1,ITGB1,PLEKHA2,TGM2,VCAM1	7
Cell-To-Cell Signaling and Interaction	Adhesion of lymphoma cell lines	8,77E-06		1,315	CD44,FN1,ICAM1,ITGB1,PLEKHA2,STAT1,VCAM1	7
Cell-To-Cell Signaling and Interaction,Cellular Movement,Hematological System Development and Function,Immune Cell Trafficking	Recruitment of lymphocytes	8,77E-06		1,423	CD44,DDX58,FABP5,FN1,ICAM1,TERF2,VCAM1	7
Immunological Disease	Systemic autoimmune syndrome	9,90E-06	Increased	2,433	ACTA1,ARHGDIB,ARIH2,C3,CADM2,CAPG,CD44,CLU,COL14A1,CPT1A,CTSB,CTSC,DAD1,DDX58,DNAJA4,ERH,FABP4,FABP5,FGB,FN1,FTH1,GAD2,GBP2,GBP4,GFAP,GLUL,GPNMB,HLA-A,ICAM1,IFIT3,IGHG1,Irgm1,LCP1,LGALS1,LYZ,MACIR,MGST1,MYH11,NT5E,OSBPL1A,PARP1,PPP3CC,PPP3R1,PSMB8,RPL18,SEC61A1,SERPINC1,SLC1A2,SORL1,SPOCK2,STAT1,STAT3,TAP2,TGM2,TNFAIP3,TRAFD1,VCAM1,ZNF281	58
Neurological Disease,Organismal Injury and Abnormalities	Progressive encephalopathy	9,95E-06			A2M,ACTC1,ALDH1L1,ANXA11,ANXA2,AQP4,ARHGDIB,C3,CAPN1,CAV1,CLU,CPT1A,CTSB,DCN,EPHX1,FTH1,FTL,GAD2,GAPDH,GBP2,GC,GFAP,GPNMB,HPX,HSPB1,HSPG2,ICAM1,IGHG1,INA,KNG1,LGALS1,LIPA,MCAM,MYH11,NDRG2,PDK1,PLD3,PTGES3,RTN3,S100A13,SARM1,SCN2B,SELENOF,SERPINA1,SERPINA3,SERPINC1,SH3GL2,SLC1A2,SLC1A3,SORL1,STAT3,TBCE,TF,TGM2,TNR,TTR,WDFY3	57
Cell-To-Cell Signaling and Interaction,Hematological System Development and Function,Immune Cell Trafficking,Inflammatory Response	Activation of lymphocytes	1,02E-05		1,289	C3,CADM1,CD44,CORO1A,DDX58,FN1,GAD2,GPNMB,HLA-A,HPX,ICAM1,Ighg2a,LGALS1,MGST1,NT5E,PARP1,PLEKHA2,STAT1,STAT3,TERF2,TNFAIP3	21
Cancer,Organismal Injury and Abnormalities	Papillary adenocarcinoma	1,15E-05			AMACR,ASNS,CADM1,CD44,CLU,DCN,ENPEP,FABP4,FN1,GABPB1,GBP2,GPX1,GPX3,IBA57,LAMA5,MCAM,MIOX,PLEC,PNKD,RRAS,SERPINA1,TBCE,TGM2	23
Cell-To-Cell Signaling and Interaction,Cellular Movement,Hematological System Development and Function,Immune Cell Trafficking	Recruitment of leukocytes	1,16E-05	Increased	2,798	C3,CAV1,CD44,CLU,CTSC,DDX58,FABP5,FN1,GC,ICAM1,LGALS1,LYZ,PARP1,STAT3,TERF2,VCAM1	16
Cell-To-Cell Signaling and Interaction,Hematological System Development and Function,Immune Cell Trafficking,Inflammatory Response	Activation of antigen presenting cells	1,17E-05		1,952	ANXA2,C3,CD44,FGG,FN1,GC,HLA-A,ICAM1,IGHG1,Ighg2a,ITGB1,KNG1,PSMB8,PSME1,RAB3B,RAB3C,STAT1,STAT3,TGM2	19
Ophthalmic Disease,Organismal Injury and Abnormalities	Abnormal electrophysiology of eye	1,21E-05			ABCA4,AQP4,BBS2,C3,CRX,DNAJC5,GNAT1,GNGT1,GUCY2D,RCVRN,RHO,RS1,SLC4A3	13
Cell Signaling,Molecular Transport,Vitamin and Mineral Metabolism	Quantity of Ca2+	1,34E-05		1,956	A2M,AKAP12,ANXA2,AQP4,C3,CAV1,DCN,FABP4,FN1,GC,GNAT1,GNB1,ICAM1,KNG1,LGALS1,LMNA,LYZ,MCAM,PPIB,TGM2,TTR,VCAM1,YWHAE	23
Cellular Movement,Hematological System Development and Function,Immune Cell Trafficking	Cell movement of mononuclear leukocytes	1,36E-05	Increased	2,781	ANXA2,C3,CAV1,CD44,DDX58,FABP5,FN1,GNAZ,HLA-A,ICAM1,ITGB1,KNG1,LCP1,LGALS1,MCAM,MSN,NT5E,PLEC,PPIB,SERPINA3,STAT1,STAT3,TERF2,TGM2,VCAM1	25
Organismal Injury and Abnormalities,Tissue Morphology	Size of lesion	1,36E-05			C3,CAPN1,CAV1,CD44,CLU,COL18A1,CTSB,FABP4,FGB,FGG,GPX1,GPX3,HLA-A,ICAM1,IQGAP1,IQGAP2,KNG1,LGALS1,NT5E,PARP1,STAT3,TGM2,TNFAIP3,VCAM1	24
Gastrointestinal Disease,Organismal Injury and Abnormalities	Damage of intestine	1,41E-05	Increased	2,190	C3,CTSB,NT5E,PARP1,STAT1,TNFAIP3	6
Cell-To-Cell Signaling and Interaction	Binding of lung cells	1,41E-05		1,387	CADM1,FN1,ICAM1,ITGB1,SERPINA1,VCAM1	6
Cell Morphology,Cellular Movement	Cell spreading of sarcoma cell lines	1,41E-05		1,432	FLNA,FLNB,FN1,ITGB1,KNG1,PARVA	6
Cellular Movement,Hematological System Development and Function,Immune Cell Trafficking	Migration of mononuclear leukocytes	1,43E-05	Increased	3,145	ANXA2,C3,CAV1,CD44,DDX58,FABP5,FN1,HLA-A,ICAM1,ITGB1,LCP1,LGALS1,MCAM,MSN,NT5E,PLEC,STAT1,STAT3,TERF2,TGM2,VCAM1	21
Organismal Injury and Abnormalities,Respiratory Disease	Lung injury	1,50E-05		0,152	ANXA2,C3,CAV1,CLU,FN1,GAPDH,GC,ICAM1,NT5E,PPP3CC,SERPINC1,STAT1,STAT3,TF	14
Immunological Disease	Abnormal quantity of TNF	1,51E-05			C3,HEXB,ICAM1,MEP1A,SARM1	5
Cellular Movement,Hematological System Development and Function,Immune Cell Trafficking	Transmigration of mononuclear leukocytes	1,54E-05		1,546	CAV1,CD44,FN1,ICAM1,ITGB1,MCAM,TGM2,VCAM1	8
Organismal Injury and Abnormalities,Reproductive System Disease	Benign pelvic disease	1,57E-05			ACTC1,ANXA2,ARIH2,BCAT1,CD44,CNTN1,COL14A1,COL18A1,CTSC,DCN,FN1,FTH1,GBP2,GPX3,HSPB1,ICAM1,IFIT3,IQGAP1,ITGB1,LAMA5,MGST1,MPHOSPH8,PARVA,PLD3,PPP3R1,RORB,RPE,SARM1,SERPINA1,SERPINB1,SERPINC1,SORBS2,STX3	33
Organ Development,Visual System Development and Function	Function of retina	1,61E-05		-1,673	ABCA4,BBS2,CAV1,CRX,ESRRB,GNAT1,GUCY2D,GUCY2F,PDE6A,PRPH2,RHO,RS1	12
Cancer,Organismal Injury and Abnormalities	Angiogenesis of tumor	1,71E-05		0,723	ANXA2,CD44,COL18A1,CTSB,FLNA,KNG1,LGALS1,SERPINC1,STAT3,TGM2	10
Cell-To-Cell Signaling and Interaction,Hematological System Development and Function,Immune Cell Trafficking,Inflammatory Response	Adhesion of neutrophils	1,71E-05		1,788	C3,CD44,CORO1A,FLNA,FN1,ICAM1,KNG1,LCP1,SERPINA1,VCAM1	10
Cardiovascular Disease,Hereditary Disorder,Organismal Injury and Abnormalities	Familial arrhythmia	1,71E-05			ACTC1,DES,FLNA,LMNA,MYH11,PLEC,SCN2B,SNTA1,TTR,VCL	10
Neurological Disease,Organismal Injury and Abnormalities,Psychological Disorders	Tauopathy	1,74E-05			A2M,ALDH1L1,C3,CAPG,CAPN1,CAV1,CLU,CTSB,DCN,EPHX1,GAD2,GAPDH,GBP2,GC,GFAP,GPNMB,HPX,HSPG2,ICAM1,IGHG1,KNG1,LGALS1,LIPA,LYZ,MYH11,PDK1,PLD3,RTN3,SCN2B,SERPINA1,SERPINA3,SERPINC1,SH3GL2,SLC1A2,SLC1A3,SORL1,STAT3,TF,TGM2,TTR,WDFY3	41
Cell-To-Cell Signaling and Interaction,Hematological System Development and Function,Immune Cell Trafficking	Adhesion of antigen presenting cells	1,78E-05		1,300	CD44,ICAM1,Irgm1,ITGB1,STAT1,TNR,VCAM1	7
Protein Trafficking	Interaction of protein	1,81E-05		1,528	APPL2,AQP4,CAV1,COL18A1,DDX58,EPB41L2,FGB,FN1,GAPDH,HSPG2,ITGB1,KNG1,PARP1,STAT1,TF,TGM2,VCAM1	17
Cell-To-Cell Signaling and Interaction,Cellular Movement	Recruitment of cells	1,81E-05	Increased	2,940	C3,CAV1,CD44,CLU,CTSC,DDX58,FABP5,FN1,GC,ICAM1,ITGB1,LGALS1,LYZ,PARP1,STAT3,TERF2,VCAM1	17
Cellular Movement,Hematological System Development and Function,Immune Cell Trafficking	Lymphocyte migration	1,86E-05	Increased	2,855	C3,CAV1,CD44,DDX58,FABP5,FN1,HLA-A,ICAM1,ITGB1,LCP1,LGALS1,MCAM,MSN,NT5E,PLEC,STAT1,STAT3,TERF2,TGM2,VCAM1	20
Cellular Movement	Chemotaxis	1,93E-05	Increased	2,461	A2M,AKAP12,ANXA2,C3,CAPG,CAV1,CD44,CLU,CORO1A,FN1,GNAZ,GNB1,HSPB1,ICAM1,ITGB1,KNG1,LCP1,LGALS1,NT5E,PLEC,PPIB,SCN2B,SERPINA1,SERPINA3,SERPINB1,STAT3,STX3,TNR,VCAM1	29
Cancer,Organismal Injury and Abnormalities	Metastatic solid tumor	1,95E-05		1,047	AKAP12,ANXA2,C3,CAPG,CAV1,CD44,CLU,COL18A1,CTSB,ESRRB,FGG,FLNA,FN1,FTL,GAD2,GLUL,GPNMB,ICAM1,ITGB1,LGALS1,NT5E,PARP1,PDK1,PLEC,PPP3CC,PPP3R1,SERPINC1,SH3GL2,STAT1,STAT3,TNFAIP3,VCAM1,YWHAE	33
Cellular Function and Maintenance	Function of antigen presenting cells	2,06E-05			ARIH2,CAPG,CAV1,DDX58,GPNMB,HSPB1,ICAM1,LCP1,PARP1,STAT1,STAT3	11
Cellular Movement,Hematological System Development and Function,Immune Cell Trafficking	Transmigration of leukocytes	2,06E-05		1,395	CAV1,CD44,DCN,FN1,ICAM1,ITGB1,LGALS1,LIPA,MCAM,TGM2,VCAM1	11
Cancer,Organismal Injury and Abnormalities	Primary solid tumor	2,09E-05			CD44,CLU,DDX58,DES,ESRRB,EXOC5,FABP4,FLNA,FN1,GFAP,IPO5,KPNA2,LGALS1,MIOX,MYH11,PARP1,PLEC,PNKD,PPP3CC,PPP3R1,SERPINA1,STAT3,TF,TNFAIP3	24
Cancer,Organismal Injury and Abnormalities	Advanced malignant solid tumor	2,16E-05		1,047	AKAP12,ANXA2,C3,CAPG,CAV1,CD44,CLU,COL18A1,CTSB,ENPEP,ESRRB,FGG,FLNA,FN1,FTL,GAD2,GLUL,GPNMB,ICAM1,ITGB1,LGALS1,MCAM,NT5E,PARP1,PDK1,PLEC,PPP3CC,PPP3R1,RRAS,SERPINC1,SH3GL2,STAT1,STAT3,TNFAIP3,VCAM1,YWHAE	36
Cellular Function and Maintenance	Function of phagocytes	2,17E-05			ARIH2,C3,CAPG,CAV1,DDX58,GPNMB,HSPB1,ICAM1,LCP1,PARP1,STAT1,STAT3	12
Cellular Movement	Cell movement of leukemia cell lines	2,17E-05	Increased	3,259	ANXA2,C3,CD44,FLNA,FLNB,FN1,GC,IQGAP1,ITGB1,STAT3,TGM2,VCAM1	12
Cellular Movement,Hematological System Development and Function,Immune Cell Trafficking	Cell movement of lymphocytes	2,39E-05	Increased	2,859	C3,CAV1,CD44,DDX58,FABP5,FN1,GNAZ,HLA-A,ICAM1,ITGB1,LCP1,LGALS1,MCAM,MSN,NT5E,PLEC,PPIB,STAT1,STAT3,TERF2,TGM2,VCAM1	22
Protein Synthesis	Metabolism of cellular protein	2,45E-05			C3,FGG,FN1,HEXB,HSPG2,KNG1,LAMB1,LGALS1,LYZ,SERPINA1,SERPINC1,SORL1,TF,TTR	14
Protein Synthesis	Quantity of protein in blood	2,58E-05		-0,429	AMACR,ARHGDIB,BBS2,BCAT2,C3,CAV1,CD44,COL18A1,CTSC,FABP4,FABP5,FAIM,FBP1,FGG,HEXB,IQGAP2,Irgm1,LIPA,LMNA,MEP1A,MYH11,NT5E,STAT1,STAT3,TGM2,TRAFD1	26
Cellular Development,Cellular Growth and Proliferation,Hematological System Development and Function,Lymphoid Tissue Structure and Development	Cell proliferation of T lymphocytes	2,61E-05		1,757	A2M,AMACR,ARHGDIB,C3,CD44,CORO1A,CTPS1,FABP4,FN1,FTL,GAD2,GPNMB,HPX,ICAM1,IGHG1,Irgm1,ITGB1,LCP1,LGALS1,MSN,MVP,NT5E,PARP1,RRAS,STAT1,STAT3,TNFAIP3,VCAM1	28
Hereditary Disorder,Neurological Disease,Organismal Injury and Abnormalities	Spinocerebellar ataxia	2,65E-05			CRX,GNAT1,GNB1,GNGT1,GRK1,PDE6A,PLD3,PRPH2,RCVRN,RHO,ROM1,RS1,SCN2B,SLC1A2,SLC1A3	15
Cardiovascular Disease	Vascular lesion	2,68E-05			CD44,COL18A1,CTSC,FABP4,FGG,FLNA,FN1,FTL,GPX1,HSPG2,ICAM1,MYH11,PARP1,RPA2,STAT3,TNFAIP3,VCAM1	17
Inflammatory Response,Organismal Injury and Abnormalities,Renal and Urological Disease	Inflammation of urinary tract	2,72E-05		-0,485	ADD2,ASNS,C3,CLU,DCN,GAD2,ICAM1,MEP1A,PARP1,PLEKHA2,PPP3CC,PPP3R1,SEC61A1,TGM2,TNFAIP3,VCAM1	16
Cell-To-Cell Signaling and Interaction	Binding of kidney cells	2,83E-05		0,728	BCAM,C3,CADM1,CD44,FGG,FN1,ICAM1,ITGB1,LAMA5,PARVA,RRAS	11
Cancer,Organismal Injury and Abnormalities	Glandular intraepithelial neoplasm	3,07E-05		-1,067	ACTC1,AKAP12,AMACR,ANXA2,AP3S1,ARHGDIB,C3,CLU,COL18A1,FLNA,GABPB1,GBP2,GBP4,GPX3,SERPINB1,SLC4A7,STAT3,WDFY3	18
Cardiovascular Disease,Organismal Injury and Abnormalities	Arrhythmia	3,07E-05		-0,156	ACTC1,AKAP10,ASPH,DES,FLNA,LMNA,MYH11,PLEC,PPP3R1,PSMB8,SCN2B,SERPINC1,SNTA1,TF,TGM2,TTR,VCAM1,VCL	18
Cell-mediated Immune Response,Cellular Movement,Hematological System Development and Function,Immune Cell Trafficking	Cell movement of T lymphocytes	3,10E-05	Increased	2,388	C3,CAV1,CD44,FN1,HLA-A,ICAM1,ITGB1,LCP1,LGALS1,MCAM,PLEC,STAT1,STAT3,TGM2	14
Protein Synthesis	Quantity of cytokine	3,10E-05		-0,090	ARHGDIB,BBS2,BCAT2,C3,CAV1,CD44,CTSC,FABP5,HEXB,Irgm1,MEP1A,STAT1,STAT3,TRAFD1	14
Tissue Morphology	Quantity of cells	3,14E-05		-0,162	A2M,ABCA4,ADD2,ARHGDIB,BBS2,C3,CADM1,CAPN1,CAV1,CD44,CLU,COL18A1,CORO1A,CRX,CTSB,DCN,DDX58,DES,ESRRB,FABP5,FLNA,FN1,FTH1,GAD2,GFAP,GNAZ,GPNMB,GPX1,GUCY2D,GUCY2F,HEXB,HLA-A,Hmga2,HPX,HSPB1,HSPG2,ICAM1,IQGAP2,Irgm1,ITGB1,KNG1,LAMA5,LGALS1,LIPA,LMNA,MSN,MYOF,NPC2,NPHP1,NT5E,NXNL2,PARP1,PFN2,PLEC,PPP3R1,PRPH2,PSMB8,RAB3B,RABGEF1,RHO,SERPINA1,SERPINB1,SH3GL2,SLC17A7,SLC1A3,SLC4A7,STAT1,STAT3,SUN1,TF,T…	75
Cardiovascular System Development and Function,Tissue Morphology	Permeability of vascular system	3,29E-05		0,967	AQP4,C3,CAPN1,CAV1,COL18A1,ICAM1,ITGB1,KNG1,LIPA,MCAM,MYOF,NT5E,SERPINC1,STAT3,TTR	15
Visual System Development and Function	Vision	3,29E-05			ABCA4,BBS2,COL18A1,DNAJC5,GNAT1,GUCY2D,GUCY2F,IMPG2,NXNL2,PRPH2,RCVRN,RHO,ROM1,RS1,SLC4A7	15
Tissue Morphology	Degradation of connective tissue	3,29E-05			A2M,CTSC,FN1,PARP1,SERPINA1,TNFAIP3	6
Cell-To-Cell Signaling and Interaction	Binding of bone marrow cell lines	3,29E-05			CD44,FN1,ICAM1,ITGB1,TGM2,VCAM1	6
Cellular Movement,Hematological System Development and Function,Immune Cell Trafficking	Transmigration of lymphocytes	3,29E-05		1,501	CAV1,CD44,FN1,ICAM1,ITGB1,TGM2	6
Metabolic Disease,Organismal Injury and Abnormalities	Amyloidosis	3,37E-05			A2M,ALDH1L1,C3,CAPG,CAPN1,CAV1,CLU,CTSB,DCN,EPHX1,GAD2,GAPDH,GBP2,GC,GFAP,GPNMB,HPX,HSPG2,ICAM1,IGHG1,KNG1,LGALS1,LIPA,LYZ,MYH11,PDK1,PLD3,RTN3,SERPINA1,SERPINA3,SERPINC1,SH3GL2,SLC1A2,SLC1A3,SORL1,STAT3,TF,TGM2,TTR,WDFY3	40
Embryonic Development,Organismal Development	Development of head	3,44E-05		0,267	ABCA4,ARL3,ASPH,BBS2,BBS7,C3,CNTN1,COL18A1,CRX,DCN,DNAJC5,EGFLAM,ESRRB,FN1,GNAT1,GNGT1,GRK1,GUCY2D,GUCY2F,HEXB,HLA-A,Hmga2,HSPG2,ICAM1,ITGB1,KNG1,LAMA5,LAMB1,MPP4,NPHP1,NXNL2,PRPH2,PSMB8,RGS11,RHO,ROM1,RORB,RRAS,RS1,SARM1,SELENOF,SEPTIN4,SLC17A7,SLC1A2,SLC1A3,SLC4A3,SLC4A7,STAT1,STAT3,SUN1,SUN2,SV2B,TTC8,VCAM1,YWHAE	55
Cell-To-Cell Signaling and Interaction,Hematological System Development and Function,Immune Cell Trafficking	Attachment of phagocytes	3,52E-05	Increased	2,000	FN1,ICAM1,ITGB1,VCAM1	4
Cell-To-Cell Signaling and Interaction	Attachment of myeloid cells	3,52E-05	Increased	2,000	FN1,ICAM1,ITGB1,VCAM1	4
Cell Morphology,Cellular Movement	Cell spreading of leukemia cell lines	3,52E-05		1,964	C3,FN1,ITGB1,VCAM1	4
Cancer,Cell-To-Cell Signaling and Interaction,Organismal Injury and Abnormalities	Adhesion of leukemia cells	3,52E-05			CD44,ICAM1,ITGB1,VCAM1	4
Cellular Assembly and Organization	Quantity of chromosome components	3,52E-05		1,000	LMNA,SUN1,SUN2,TERF2	4
Neurological Disease	Progressive neurological disorder	3,58E-05			A2M,ACTC1,ALDH1L1,ANXA11,ANXA2,AQP4,ARHGDIB,C3,CAPN1,CAV1,CD44,CLU,CPT1A,CTSB,DCN,EPHX1,FTH1,FTL,GAD2,GAPDH,GBP2,GC,GFAP,GPNMB,HPX,HSPB1,HSPG2,ICAM1,IGHG1,INA,KNG1,LGALS1,LIPA,MCAM,MYH11,NDRG2,PDK1,PLD3,PSMB8,PTGES3,RTN3,S100A13,SARM1,SCN2B,SELENOF,SERPINA1,SERPINA3,SERPINC1,SH3GL2,SLC1A2,SLC1A3,SORL1,STAT3,TAP2,TBCE,TF,TGM2,TNR,TTR,WDFY3	60
Cell-To-Cell Signaling and Interaction	Binding of leukemia cell lines	3,85E-05	Increased	2,268	ANXA2,CD44,FLNA,FN1,HLA-A,ICAM1,ITGB1,PALLD,PARP1,TGM2,VCAM1	11
Neurological Disease	Neurodegeneration	3,86E-05		0,418	AADAT,AQP4,C3,CAPN1,CAV1,CLU,CTSB,DNAJC5,FBXO41,FTL,GAPDH,GFAP,GPX1,HEXB,NPC2,PRPH2,RHO,ROM1,SARM1,SH3GL2,SLC1A2,SLC1A3,SLC4A7,SORL1,STAT1,STAT3,SUN1,TBCE,TGM2	29
Neurological Disease,Organismal Injury and Abnormalities,Psychological Disorders	Disorder of basal ganglia	3,89E-05			A2M,AADAT,ANXA2,AQP4,ARHGDIB,ARIH2,ARL3,BBS2,C3,CAV1,CD44,CLU,CRX,CRYM,CTSB,DAD1,ETNPPL,FGG,FTH1,FTL,GAD2,GAPDH,GFAP,GNB1,GNGT1,GRK1,HSPB1,KNG1,LAMB1,NDRG2,PARP1,PDK1,PFN2,PNKD,PPP3R1,PREPL,PSMB8,PSME1,PTGES3,RGS9,RHO,ROM1,RS1,SCAMP5,SCN2B,SELENOF,SERPINA1,SERPINA3,SH3GL2,SLC17A7,SLC1A2,SLC1A3,SORL1,TBCE,TGM2,TNR	56
Cell-To-Cell Signaling and Interaction	Binding of lymphoma cell lines	4,09E-05		1,438	ANXA2,CD44,DCN,FN1,ICAM1,ITGB1,PLEKHA2,STAT1,VCAM1	9
Connective Tissue Disorders,Organismal Injury and Abnormalities,Skeletal and Muscular Disorders	Abnormality of cartilage tissue	4,17E-05		0,655	CAV1,CTSC,FLNB,FN1,HSPG2,ITGB1,PARP1,TNFAIP3	8
Hereditary Disorder,Ophthalmic Disease,Organismal Injury and Abnormalities	Hereditary retinal degeneration	4,27E-05			ABCA4,ACBD5,ARL3,BBS2,BBS7,C3,COL18A1,CRX,GNAT1,GRK1,GUCY2D,IMPG2,KIAA1549,NPHP1,PDE6A,PRPH2,RGS9,RHO,ROM1,RS1,TTC8	21
Connective Tissue Disorders,Organismal Injury and Abnormalities,Skeletal and Muscular Disorders	Non-traumatic arthropathy	4,54E-05			ACTA1,ARHGDIB,C3,CD44,CLU,CTSB,CTSC,DNAJA4,ERH,FABP4,FGB,FN1,FTH1,GBP2,GFAP,GLUL,HLA-A,ICAM1,IGHG1,LCP1,LGALS1,LYZ,MACIR,NT5E,PARP1,PPP3CC,PPP3R1,PSMB8,SCN2B,SEC61A1,SERPINC1,SLC1A2,SLC1A3,SORL1,STAT1,STAT3,TAP2,TF,TNFAIP3,VCAM1,ZNF281	41
Cardiovascular System Development and Function,Organ Morphology,Organismal Development	Morphology of left ventricle	4,87E-05			ACTC1,CAV1,CPT1A,DES,GPX1,HSPG2,LMNA,MYH11,NT5E,PPP3CC,PPP3R1,STAT3,VCL,YWHAE	14
Hematological System Development and Function,Immune Cell Trafficking,Inflammatory Response,Tissue Development	Accumulation of phagocytes	4,94E-05		0,592	C3,CD44,COL18A1,CTSC,ITGB1,LAMA5,NT5E,STAT1,STAT3,VCAM1	10
Cellular Development,Cellular Growth and Proliferation,Hematological System Development and Function,Lymphoid Tissue Structure and Development	Proliferation of lymphocytes	4,95E-05		1,373	A2M,AMACR,ARHGDIB,C3,CD44,CORO1A,CTPS1,FABP4,FN1,FTL,GAD2,GPNMB,HPX,ICAM1,IGHG1,Irgm1,ITGB1,LCP1,LGALS1,MSN,MVP,NT5E,PARP1,PDK1,PLEKHA2,RRAS,SERPINA1,STAT1,STAT3,TNFAIP3,VCAM1	31
Tissue Development	Growth of epithelial tissue	4,95E-05		0,664	C3,CAV1,CD44,CLU,COL18A1,CTSB,FABP4,FN1,GLUL,HSPG2,IQGAP1,ITGB1,KNG1,LAMA5,LAMB1,LGALS1,LIPA,LMNA,MCAM,MYOF,NDRG2,NME2,PARP1,PPP3R1,RRAS,SERPINA3,SERPINC1,STAT1,STAT3,TERF2,TGM2,TNFAIP3	32
Cell-mediated Immune Response,Cell-To-Cell Signaling and Interaction,Cellular Movement,Hematological System Development and Function,Immune Cell Trafficking	Recruitment of T lymphocytes	4,96E-05		1,982	CD44,DDX58,FABP5,ICAM1,VCAM1	5
Cell-To-Cell Signaling and Interaction	Activation of epithelial cells	4,96E-05		-1,067	ABCA4,GUCY2D,ICAM1,NPC2,SERPINA1	5
Cell-To-Cell Signaling and Interaction,Connective Tissue Development and Function	Activation of fibroblasts	4,96E-05		0,762	CD44,FN1,NPC2,PALLD,STAT3	5
Cardiovascular System Development and Function	Development of vasculature	5,46E-05		0,937	ABCA4,ANXA2,BCAM,C3,CAPN1,CAV1,CC2D1A,CD44,CLU,COL18A1,CTSB,DCN,ENPEP,FABP4,FLNA,FLNB,FN1,GFAP,GLUL,GPX1,Hmga2,HSPB1,HSPG2,ICAM1,IQGAP1,ITGB1,KNG1,LAMA5,LGALS1,LIPA,LMNA,MCAM,MYH11,MYOF,NPC2,PARP1,PARVA,PPP3R1,Pzp,RRAS,SERPINA3,SERPINC1,SLC4A3,SLC4A7,STAT1,STAT3,TF,TGM2,TNFAIP3,TTR,VCAM1	51
Cell-To-Cell Signaling and Interaction,Hematological System Development and Function,Immune Cell Trafficking,Inflammatory Response	Activation of T lymphocytes	5,58E-05		1,300	C3,CADM1,CD44,CORO1A,DDX58,FN1,GAD2,GPNMB,HLA-A,HPX,ICAM1,LGALS1,MGST1,NT5E,PARP1,STAT1,STAT3	17
Cardiovascular System Development and Function,Cell-To-Cell Signaling and Interaction	Binding of endothelial cell lines	5,81E-05		0,206	CAV1,CD44,DCN,ITGB1,NT5E,SERPINA1,VCAM1	7
Cardiovascular System Development and Function,Tissue Development	Formation of endothelial tube	5,81E-05			CAV1,CD44,COL18A1,FGG,FN1,KNG1,STAT3	7
Cardiovascular Disease,Hereditary Disorder,Organismal Injury and Abnormalities	Familial heart conduction disorder	5,81E-05			ACTC1,AKAP10,FLNA,LMNA,MYH11,SNTA1,VCL	7
Hereditary Disorder,Neurological Disease,Organismal Injury and Abnormalities	Familial cerebellar ataxia	5,92E-05			CA8,CRX,GNAT1,GNB1,GNGT1,GRK1,PDE6A,PLD3,PRPH2,RCVRN,RHO,ROM1,RS1,SCN2B,SLC1A2,SLC1A3	16
Cell-To-Cell Signaling and Interaction	Activation of connective tissue cells	5,96E-05		1,720	CD44,FN1,GPNMB,ITGB1,NPC2,PALLD,STAT1,STAT3,VCAM1	9
Cell-To-Cell Signaling and Interaction,Hematological System Development and Function,Immune Cell Trafficking,Inflammatory Response	Activation of macrophages	6,04E-05		1,952	ANXA2,C3,CD44,FGG,FN1,GC,HLA-A,ICAM1,IGHG1,ITGB1,KNG1,STAT1,STAT3,TGM2	14
Cell Morphology,Embryonic Development,Nervous System Development and Function,Ophthalmic Disease,Organ Development,Organ Morphology,Organismal Development,Organismal Injury and Abnormalities,Tissue Development,Tissue Morphology,Visual System Development and Function	Abnormal morphology of photoreceptor outer segments	6,40E-05			ABCA4,BBS2,CRX,GNAT1,GRK1,GUCY2D,GUCY2F,NXNL2,RHO,ROM1,RS1,SLC4A7	12
Cell-To-Cell Signaling and Interaction,Hematological System Development and Function	Binding of mononuclear leukocytes	6,40E-05		1,481	CD44,DCN,FGG,FN1,ICAM1,ITGB1,LCP1,MCAM,MSN,NT5E,PPIB,VCAM1	12
Cell-To-Cell Signaling and Interaction,Cellular Movement,Hematological System Development and Function,Immune Cell Trafficking	Recruitment of mononuclear leukocytes	6,49E-05		1,758	CD44,DDX58,FABP5,FN1,ICAM1,STAT3,TERF2,VCAM1	8
Lipid Metabolism,Molecular Transport,Small Molecule Biochemistry	Release of prostaglandin	6,78E-05	Increased	2,387	C3,KNG1,LGALS1,RABGEF1,SERPINC1,STAT3	6
Cellular Movement,Hematological System Development and Function,Immune Cell Trafficking	Transendothelial migration of leukocytes	6,78E-05		1,524	CAV1,CD44,FN1,ICAM1,LGALS1,TGM2	6
Cardiovascular Disease,Organismal Injury and Abnormalities	Stenosis of semilunar valve	6,78E-05			ICAM1,MYH11,SERPINC1,STAT3,TF,VCAM1	6
Cell-To-Cell Signaling and Interaction,Hematological System Development and Function	Binding of leukocyte cell lines	6,78E-05		0,805	CADM1,ICAM1,ITGB1,PLEKHA2,TGM2,VCAM1	6
Endocrine System Disorders,Gastrointestinal Disease,Metabolic Disease,Organismal Injury and Abnormalities	Diabetic complication	6,85E-05			ACTA1,CAVIN1,CLU,COL14A1,COL18A1,DAD1,ENPEP,FBP1,FN1,GGCT,GLUL,GSTA5,MCAM,MGST1,MPP4,NDRG2,NT5E,PDK1,PPP3CC,Pzp,RAP1GAP2,SERPINC1,STAT1,VCAM1	24
Cardiovascular Disease,Organismal Injury and Abnormalities	Atherosclerotic lesion	6,85E-05			CD44,COL18A1,FABP4,FGG,FN1,GPX1,HSPG2,ICAM1,PARP1,TNFAIP3,VCAM1	11
Cellular Development,Cellular Growth and Proliferation,Hematological System Development and Function,Lymphoid Tissue Structure and Development	Proliferation of immune cells	7,24E-05		0,860	A2M,AMACR,ARHGDIB,C3,CD44,CORO1A,CTPS1,DCN,FABP4,FN1,FTL,GAD2,GPNMB,HPX,ICAM1,IGHG1,Irgm1,ITGB1,LCP1,LGALS1,MSN,MVP,NT5E,PARP1,PDK1,PLEKHA2,RABGEF1,RRAS,SERPINA1,STAT1,STAT3,TNFAIP3,VCAM1	33
Neurological Disease	Dyskinesia	7,25E-05			A2M,AQP4,ARIH2,ARL3,C3,CAV1,CD44,CLU,CRX,CRYM,DAD1,ETNPPL,FGG,GAD2,GAPDH,GFAP,GNB1,GNGT1,GRK1,LAMB1,PARP1,PDK1,PFN2,PNKD,PPP3R1,PREPL,PSMB8,PSME1,RGS9,RHO,ROM1,RS1,SCAMP5,SCN2B,SERPINA1,SERPINA3,SLC17A7,SLC1A2,SLC1A3,SLC25A22,SORL1,TBCE,TGM2,TNR	44
Gastrointestinal Disease,Hepatic System Disease,Organismal Injury and Abnormalities	Fibrosis of liver	7,41E-05		-1,498	CTSB,FGG,FN1,GBP2,HPX,HSPB1,NT5E,PAH,PPP3CC,PPP3R1,SERPINA1,SERPINC1,STAT1,STAT3,TF	15
Cellular Function and Maintenance,Hematological System Development and Function	Function of lymphocytes	7,46E-05			ARHGDIB,BCAT1,CD44,CTSC,HLA-A,ICAM1,LCP1,LGALS1,NPC2,PLEC,STAT1,STAT3,TAGLN2,TGM2	14
Inflammatory Disease	Chronic inflammatory disorder	7,92E-05			ACTA1,ADD2,AMT,ARHGDIB,C3,CAPG,CD44,CLU,CTSB,CTSC,DNAJA4,ERH,FABP4,FGB,FN1,FTH1,GBP2,GC,GFAP,GLUL,GPNMB,HLA-A,ICAM1,IGHG1,LCP1,LGALS1,LYZ,MACIR,MCAM,PARP1,PPP3CC,PPP3R1,PSMB8,SERPINA3,SERPINC1,SLC1A2,SLC1A3,SORL1,STAT1,STAT3,TAP2,TBCE,TF,TNFAIP3,TPMT,VCAM1,WDFY3,ZNF281	48
Embryonic Development,Nervous System Development and Function,Ophthalmic Disease,Organ Development,Organ Morphology,Organismal Development,Organismal Injury and Abnormalities,Tissue Development,Visual System Development and Function	Abnormal morphology of outer nuclear layer	8,20E-05			ABCA4,BBS2,CRX,DNAJC5,GNAT1,GUCY2D,GUCY2F,NPHP1,RHO,ROM1,RS1,SLC4A7	12
Cancer,Organismal Injury and Abnormalities	Primary tumor	8,77E-05			CD44,CLU,DDX58,DES,ESRRB,EXOC5,FABP4,FLNA,FN1,GFAP,IPO5,KPNA2,LGALS1,MIOX,MYH11,PARP1,PLEC,PNKD,PPP3CC,PPP3R1,SERPINA1,STAT3,TF,TNFAIP3	24
Inflammatory Disease,Inflammatory Response,Organismal Injury and Abnormalities,Renal and Urological Disease	Nephritis	8,97E-05		-0,130	ADD2,ASNS,C3,CLU,DCN,GAD2,ICAM1,PARP1,PLEKHA2,PPP3CC,PPP3R1,SEC61A1,TGM2,TNFAIP3,VCAM1	15
Cell-To-Cell Signaling and Interaction	Binding of connective tissue cells	8,97E-05	Increased	2,522	AKAP12,ANXA2,CADM1,CD44,CLU,DCN,FN1,ICAM1,IQGAP1,ITGB1,PALLD,PLEC,TGM2,VCAM1,VCL	15
Cardiovascular System Development and Function	Neovascularization	8,99E-05		0,173	ABCA4,ANXA2,C3,CAV1,CD44,COL18A1,ICAM1,KNG1,LGALS1,TNFAIP3,VCAM1	11
Cardiovascular System Development and Function,Cell-To-Cell Signaling and Interaction	Binding of vascular endothelial cells	9,23E-05		1,255	CD44,DCN,FN1,ICAM1,ITGB1,KNG1,MCAM,NT5E,STAT1,VCAM1	10
Cell Morphology,Cellular Movement	Cell spreading	9,25E-05	Increased	2,403	A2M,AKAP12,C3,CADM1,CD44,CORO1A,EXOC5,FLNA,FLNB,FN1,GBP2,GFAP,HSPG2,ICAM1,ITGB1,KNG1,LGALS1,PALLD,PARVA,SERPINA3,STAT3,VCAM1,VCL	23
Cell-To-Cell Signaling and Interaction,Hematological System Development and Function,Inflammatory Response	Immune response of neutrophils	9,65E-05		1,953	C3,CD44,FN1,ICAM1,ITGB1,STAT3,VCAM1	7
Cell-To-Cell Signaling and Interaction,Embryonic Development	Adhesion of embryonic cell lines	9,78E-05		0,641	AKAP12,C3,FGG,FN1,ICAM1,ITGB1,PALLD,RRAS	8
Cell-To-Cell Signaling and Interaction	Binding of carcinoma cell lines	9,78E-05		1,764	CAV1,CD44,CTSB,FN1,ICAM1,ITGB1,TGM2,VCAM1	8
Inflammatory Response,Respiratory Disease	Inflammation of respiratory system component	9,89E-05		-1,315	ARIH2,C3,CAV1,CD44,DAD1,FN1,GAD2,GAPDH,GPX1,HLA-A,ICAM1,LGALS1,LIPA,LYZ,MYH11,NT5E,PPP3CC,PPP3R1,SERPINA1,SERPINB1,SERPINC1,STAT1,STAT3,VCAM1	24
Cardiovascular System Development and Function,Cellular Movement	Migration of endothelial cells	9,95E-05		1,868	ANXA2,CAV1,CD44,COL18A1,DCN,FLNA,FLNB,FN1,GLUL,HSPB1,ICAM1,IQGAP1,ITGB1,KNG1,LGALS1,LIPA,MCAM,RRAS,STAT3,TTR,VCAM1	21
Cell-To-Cell Signaling and Interaction,Hematological System Development and Function	Activation of myeloid cells	1,02E-04	Increased	2,799	ANXA2,C3,CD44,FGG,FN1,GC,HLA-A,ICAM1,IGHG1,ITGB1,KNG1,RABGEF1,STAT1,STAT3,TGM2,VCAM1	16
Ophthalmic Disease,Organismal Injury and Abnormalities	Progressive retinal atrophy	1,02E-04			ABCA4,ARL3,BBS2,BBS7,C3,COL18A1,CRX,GNAT1,GUCY2D,IMPG2,KIAA1549,PDE6A,PRPH2,RHO,ROM1,TTC8	16
Cell-mediated Immune Response,Cellular Movement,Hematological System Development and Function,Immune Cell Trafficking	T cell migration	1,08E-04	Increased	2,609	C3,CAV1,CD44,FN1,HLA-A,ICAM1,ITGB1,LCP1,LGALS1,MCAM,MSN,PLEC,STAT1,STAT3,TGM2	15
Hematological System Development and Function,Tissue Development	Accumulation of blood cells	1,11E-04		0,983	C3,CD44,COL18A1,CTSC,ICAM1,ITGB1,LAMA5,NT5E,PDIA4,SERPINC1,STAT1,STAT3,VCAM1	13
Cardiovascular System Development and Function,Cellular Development,Cellular Function and Maintenance,Cellular Growth and Proliferation,Organismal Development,Tissue Development	Proliferation of endothelial cells	1,15E-04		0,162	C3,CAV1,CD44,COL18A1,CTSB,FABP4,FN1,IQGAP1,ITGB1,KNG1,LGALS1,LIPA,MCAM,MYOF,SERPINA3,SERPINC1,STAT1,STAT3	18
Cell-To-Cell Signaling and Interaction	Adhesion of epithelial cells	1,17E-04		1,548	C3,CD44,CLU,FGG,FN1,HSPG2,ICAM1,ITGB1,RRAS,STAT3,VCAM1	11
Cell-To-Cell Signaling and Interaction,Renal and Urological System Development and Function	Adhesion of kidney cells	1,23E-04		0,832	BCAM,C3,CADM1,CD44,FGG,FN1,ICAM1,ITGB1,LAMA5,RRAS	10
Cell Death and Survival	Cell death of eye cells	1,23E-04		0,426	ABCA4,GAPDH,GNAT1,GNGT1,GUCY2D,HSPB1,PSMB8,RHO,ROM1,SLC4A7	10
Cell-To-Cell Signaling and Interaction	Adhesion of hematopoietic cell lines	1,24E-04		0,456	CADM1,FN1,PLEKHA2,TGM2,VCAM1	5
Cell-To-Cell Signaling and Interaction	Binding of bone marrow cells	1,24E-04		1,091	ANXA2,CD44,DCN,ITGB1,VCAM1	5
Organismal Injury and Abnormalities	Abnormality of peritoneum	1,24E-04			ARHGDIB,C3,CD44,LIPA,STAT1	5
Cardiovascular System Development and Function,Cell-To-Cell Signaling and Interaction	Attachment of endothelial cells	1,24E-04		1,491	DCN,FN1,ICAM1,ITGB1,VCAM1	5
Cellular Movement,Hematological System Development and Function,Immune Cell Trafficking	Transendothelial migration of lymphocytes	1,24E-04		1,969	CAV1,CD44,FN1,ICAM1,TGM2	5
Cell-To-Cell Signaling and Interaction,Hematological System Development and Function,Immune Cell Trafficking,Inflammatory Response	Adhesion of macrophages	1,24E-04		0,655	ICAM1,Irgm1,ITGB1,STAT1,VCAM1	5
Cell-To-Cell Signaling and Interaction,Cellular Compromise,Cellular Function and Maintenance,Hematological System Development and Function,Inflammatory Response	Respiratory burst of neutrophils	1,24E-04		1,964	C3,FN1,ICAM1,ITGB1,VCAM1	5
Cell-To-Cell Signaling and Interaction	Adhesion of lung cancer cell lines	1,24E-04			CAV1,FN1,ICAM1,ITGB1,VCAM1	5
Free Radical Scavenging	Synthesis of reactive oxygen species	1,26E-04		1,706	ANXA2,ARHGDIB,C3,CAV1,CD44,CLU,COL18A1,DCN,FBP1,FLNA,FN1,FTH1,FTL,GPX1,GRK1,HSPB1,ICAM1,IQGAP1,ITGB1,KNG1,LIPA,MIOX,PDK1,PSMB8,RRAS,SERPINA1,SERPINA3,SH3GL2,STAT3,TF,TGM2,TTR,VCAM1	33
Cardiovascular System Development and Function,Cell-To-Cell Signaling and Interaction	Adhesion of endothelial cell lines	1,27E-04		0,575	CAV1,CD44,DCN,ITGB1,SERPINA1,VCAM1	6
Immunological Disease,Inflammatory Response	Abnormal inflammatory response	1,27E-04			C3,ICAM1,PARP1,RABGEF1,STAT1,TNFAIP3	6
Cardiovascular System Development and Function,Tissue Morphology	Permeability of vasculature	1,31E-04		1,278	AQP4,C3,CAPN1,CAV1,COL18A1,ICAM1,ITGB1,KNG1,MYOF,NT5E,SERPINC1,STAT3	12
Gastrointestinal Disease,Inflammatory Disease	Inflammatory Bowel Disease	1,33E-04			AMT,ARHGDIB,CD44,CLU,FN1,GBP2,GPNMB,ICAM1,LYZ,PPP3CC,PSMB8,SERPINA3,STAT3,TBCE,TF,TNFAIP3,TPMT,WDFY3	18
Nervous System Development and Function	Morphology of nervous system	1,35E-04			A2M,AADAT,ABCA4,AKAP12,AQP4,BBS2,BBS7,C3,CADM1,CAV1,CC2D1A,CD44,CNTN1,COL18A1,CORO1A,CRX,CTSB,DNAJC5,ELFN1,EPB41L2,FLNA,GFAP,GNAT1,HEXB,HSPG2,IQGAP1,ITGB1,KNG1,LGALS1,LIPA,LMNA,MSN,NXNL2,PALLD,PFN2,PLEC,RAB3B,RGS11,RHO,RS1,SARM1,SCAMP5,SERPINA3,SH3GL2,SLC17A7,SLC1A2,SLC1A3,SLC4A3,SNTA1,SORBS2,SORL1,STAT3,SUN1,SUN2,SV2B,TBCE,TGM2,TNR,TTR,VCL,YWHAE	61
Infectious Diseases	Sepsis	1,37E-04		1,744	A2M,C3,CAV1,CTSC,ICAM1,PARP1,SERPINB1,SERPINC1,STAT1,STAT3,TGM2,TNFAIP3,TRAFD1	13
Metabolic Disease,Neurological Disease,Organismal Injury and Abnormalities,Psychological Disorders	Alzheimer disease	1,38E-04			A2M,ALDH1L1,C3,CAPN1,CAV1,CLU,CTSB,DCN,EPHX1,GAD2,GAPDH,GBP2,GC,GFAP,HPX,HSPG2,ICAM1,IGHG1,KNG1,LGALS1,LIPA,MYH11,PDK1,PLD3,RTN3,SERPINA1,SERPINA3,SERPINC1,SH3GL2,SLC1A2,SLC1A3,SORL1,STAT3,TF,TGM2,TTR,WDFY3	37
Cardiovascular System Development and Function,Cellular Movement	Cell movement of endothelial cells	1,41E-04		1,648	ANXA2,CAV1,CD44,COL18A1,DCN,FLNA,FLNB,FN1,GLUL,HSPB1,HSPG2,ICAM1,IQGAP1,ITGB1,KNG1,LGALS1,LIPA,MCAM,RRAS,STAT3,TTR,VCAM1	22
Immunological Disease	Allergy	1,41E-04			C3,CAPG,CAPN1,CD44,CORO1A,FABP4,FABP5,FLNA,GAPDH,ICAM1,IGHG1,KNG1,LAMA5,LGALS1,MSN,PPP3CC,PPP3R1,SERPINA1,STAT1,TGM2,TNFAIP3,VCL	22
Cell-To-Cell Signaling and Interaction,Hematological System Development and Function,Inflammatory Response	Aggregation of blood platelets	1,43E-04		-0,536	C3,CAPN1,CSRP1,FGB,FGG,FLNA,GC,GNAZ,GPX3,HSPB1,ITGB1,KNG1,LGALS1,PDIA4,SERPINC1,VCL	16
Ophthalmic Disease,Organismal Injury and Abnormalities	Abnormal function of eye	1,44E-04			ABCA4,EGFLAM,GNAT1,GUCY2D,ICAM1,PDC,RCVRN,RGS9	8
Developmental Disorder,Hereditary Disorder,Metabolic Disease,Organismal Injury and Abnormalities	Familial amyloidosis	1,44E-04			A2M,CLU,GPNMB,LIPA,LYZ,SORL1,TF,TTR	8
Cardiovascular System Development and Function	Morphology of vasculature	1,48E-04			BCAM,CAV1,CC2D1A,CD44,CLU,COL18A1,FLNA,FN1,GFAP,HSPG2,ICAM1,KNG1,LMNA,MYH11,NPC2,PARP1,PARVA,PPP3R1,Pzp,SLC4A3,SLC4A7	21
Cell-To-Cell Signaling and Interaction	Binding of lymphatic system cells	1,50E-04		1,867	ANXA2,CD44,DCN,FN1,ICAM1,ITGB1,MCAM,MSN,NT5E,PPIB,VCAM1	11
Cell Death and Survival	Cell death of immune cells	1,51E-04		0,946	C3,CAV1,CD44,CLU,CORO1A,CTSB,DCN,FABP4,FAIM,FN1,FTH1,GAPDH,ICAM1,Irgm1,ITGB1,KIFAP3,LGALS1,LYZ,MVP,PARP1,PDK1,RABGEF1,RRAS,SERPINA1,SERPINA3,STAT1,STAT3,TGM2,TNFAIP3	29
Cancer,Dermatological Diseases and Conditions,Organismal Injury and Abnormalities	Skin cancer	1,58E-04			A2M,AAAS,AADAT,ABCA4,ACBD5,ACSM1,ACTC1,ACY3,ADD2,ADI1,AKAP12,ALDH1L1,AMACR,AMDHD2,ANXA2,AP3S1,APPL2,AQP4,ARHGAP26,ARIH2,ASPH,BBS2,BBS7,BCAM,BCAT1,BCAT2,C3,CA8,CADM1,CADM2,CAPN1,CARHSP1,CAV1,CAVIN1,CC2D1A,CD44,CDR2,CLU,CMPK2,CNTN1,COL14A1,COL18A1,COPS7B,CPT1A,CRX,CRYM,CSRP1,CTPS1,CTSC,DAD1,DCN,DDX58,DES,DNAJC5,DYNC1LI2,EGFLAM,EIF3M,ELFN1,ENPEP,EPB41L2,ERMP1,ESRRB,ETNPPL,FABP4,FABP5,FBP1,FGB,FGG,FL…	213
Cellular Function and Maintenance,Organ Development,Tissue Development,Visual System Development and Function	Function of retinal cells	1,63E-04		-1,951	ABCA4,BBS2,CRX,ESRRB,GNAT1,GUCY2D,GUCY2F,PDE6A,PRPH2,RHO	10
Organ Morphology,Tissue Morphology,Visual System Development and Function	Quantity of photoreceptors	1,63E-04	Decreased	-2,615	ABCA4,BBS2,CRX,GFAP,GUCY2D,GUCY2F,NXNL2,PRPH2,RHO,SLC4A7	10
Cell-To-Cell Signaling and Interaction,Embryonic Development	Adhesion of embryonic cells	1,64E-04		0,922	AKAP12,C3,FGG,FN1,ICAM1,ITGB1,PALLD,RRAS,VCAM1	9
Cell-To-Cell Signaling and Interaction	Adhesion of connective tissue cells	1,64E-04	Increased	2,596	AKAP12,ANXA2,CADM1,CD44,CLU,FN1,ICAM1,IQGAP1,ITGB1,PALLD,PLEC,TGM2,VCAM1,VCL	14
Immunological Disease	Abnormal morphology of immune system	1,64E-04			C3,DDX58,FTL,HEXB,HLA-A,ICAM1,IGHG1,LCP1,LIPA,NPC2,Pzp,RABGEF1	12
Cell-mediated Immune Response,Cellular Development,Cellular Function and Maintenance,Cellular Growth and Proliferation,Embryonic Development,Hematological System Development and Function,Hematopoiesis,Lymphoid Tissue Structure and Development,Organ Development,Organismal Development,Tissue Development	Development of helper T lymphocytes	1,65E-04			DDX58,ICAM1,STAT1,STAT3	4
Cell-To-Cell Signaling and Interaction,Connective Tissue Development and Function	Binding of bone marrow stromal cells	1,65E-04			ANXA2,CD44,DCN,VCAM1	4
Cell-mediated Immune Response,Cellular Movement,Hematological System Development and Function,Immune Cell Trafficking	NK cell migration	1,65E-04			CD44,FABP5,TERF2,VCAM1	4
Immunological Disease,Inflammatory Disease,Organismal Injury and Abnormalities	Formation of granuloma	1,65E-04	Decreased	-2,000	CD44,ICAM1,STAT1,STAT3	4
Cell-To-Cell Signaling and Interaction	Adhesion of myeloma cell lines	1,65E-04			ANXA2,CD44,FN1,ITGB1	4
Cell-To-Cell Signaling and Interaction	Adhesion of bone marrow cells	1,65E-04			ANXA2,CD44,ITGB1,VCAM1	4
Neurological Disease	Neurological signs	1,67E-04		-0,378	A2M,AQP4,ARIH2,ARL3,C3,CAV1,CD44,CLU,CRX,CRYM,DAD1,ETNPPL,FABP5,FBXO41,FGG,GAD2,GAPDH,GFAP,GNB1,GNGT1,GRK1,KNG1,LAMB1,PARP1,PDK1,PFN2,PNKD,PPP3R1,PREPL,PSMB8,PSME1,RGS9,RHO,ROM1,RS1,SCAMP5,SCN2B,SERPINA1,SERPINA3,SLC17A7,SLC1A2,SLC1A3,SLC25A22,SORL1,SUN1,TBCE,TGM2,TNR,TTR	49
Neurological Disease	Damage of central nervous system	1,68E-04		0,121	AADAT,AQP4,CLU,CTSB,GAPDH,GPX1,GPX3,KNG1,PARP1,SARM1,SERPINC1,SLC1A2,SLC1A3,SNTA1,TF,TGM2	16
Connective Tissue Disorders,Immunological Disease,Inflammatory Disease,Inflammatory Response,Organismal Injury and Abnormalities,Skeletal and Muscular Disorders	Rheumatoid arthritis	1,71E-04			ACTA1,ARHGDIB,C3,CD44,CLU,CTSB,CTSC,DNAJA4,ERH,FABP4,FGB,FN1,FTH1,GBP2,GFAP,GLUL,HLA-A,ICAM1,IGHG1,LCP1,LGALS1,LYZ,MACIR,PARP1,PPP3CC,PPP3R1,PSMB8,SERPINC1,SLC1A2,SORL1,STAT1,STAT3,TAP2,TNFAIP3,VCAM1,ZNF281	36
Free Radical Scavenging	Metabolism of reactive oxygen species	1,73E-04		1,706	ANXA2,ARHGDIB,C3,CAV1,CD44,CLU,COL18A1,DCN,FBP1,FLNA,FN1,FTH1,FTL,GPX1,GPX3,GRK1,HSPB1,ICAM1,IQGAP1,ITGB1,KNG1,LIPA,MIOX,PDK1,PSMB8,RRAS,SERPINA1,SERPINA3,SH3GL2,STAT3,TF,TGM2,TTR,VCAM1	34
Cell Death and Survival	Cell death of blood cells	1,76E-04		0,609	C3,CAV1,CD44,CLU,CORO1A,CTSB,DCN,FABP4,FAIM,FN1,FTH1,GAPDH,ICAM1,Irgm1,ITGB1,KIFAP3,LGALS1,LYZ,MVP,PALLD,PARP1,PCBP2,PDK1,RABGEF1,RRAS,SERPINA1,SERPINA3,STAT1,STAT3,TGM2,TNFAIP3	31
Developmental Disorder,Hereditary Disorder,Ophthalmic Disease,Organismal Injury and Abnormalities	Retinal dystrophy	1,76E-04			ABCA4,ACBD5,BBS2,BBS7,COL18A1,CRX,GNAT1,GRK1,GUCY2D,IMPG2,NPHP1,PDE6A,PRPH2,RHO,ROM1,RS1,TTC8	17
Gastrointestinal Disease,Organismal Injury and Abnormalities	Benign oral disorder	1,82E-04			ACTA1,ASPH,C3,CD44,CLU,CTSC,ESYT1,FN1,FTH1,GBP2,HEXB,HLA-A,HSPG2,IFIT3,IGHG1,LGALS1,PPP3CC,PPP3R1,PSMB8,SERPINB1,STAT1,STAT3,TAP2,TNFAIP3,VCAM1	25
Cellular Growth and Proliferation,Lymphoid Tissue Structure and Development	Proliferation of lymphatic system cells	1,86E-04		1,094	A2M,AMACR,ARHGDIB,C3,CD44,CORO1A,CTPS1,FABP4,FN1,FTL,GAD2,GPNMB,Hmga2,HPX,ICAM1,IGHG1,Irgm1,ITGB1,LCP1,LGALS1,MSN,MVP,NT5E,PARP1,PDK1,PLEKHA2,RRAS,SERPINA1,STAT1,STAT3,TNFAIP3,VCAM1	32
Connective Tissue Disorders,Immunological Disease,Inflammatory Disease,Organismal Injury and Abnormalities,Skeletal and Muscular Disorders	Lupus erythematosus	1,91E-04			ASNS,C3,CADM2,CD44,CLU,CPT1A,DAD1,DDX58,FABP5,GBP2,HLA-A,ICAM1,IFIT3,OSBPL1A,PPP3CC,SERPINC1,STAT1,STAT3,TGM2,TNFAIP3,VCAM1	21
Cardiovascular System Development and Function,Cell-To-Cell Signaling and Interaction	Adhesion of endothelial cells	1,91E-04	Increased	2,273	CD44,COL18A1,FN1,ICAM1,ITGB1,LIPA,MCAM,NT5E,PARP1,STAT1,VCAM1	11
Cancer,Organismal Injury and Abnormalities	Malignant solid organ tumor	1,91E-04			A2M,AAAS,AADAT,ABCA4,ACBD5,ACSM1,ACTC1,ACY3,ADD2,ADI1,AKAP12,ALDH1L1,AMACR,AMDHD2,ANXA2,AP3S1,APPL2,AQP4,ARHGAP26,ARIH2,ASPH,BBS2,BBS7,BCAM,BCAT1,BCAT2,C3,CA8,CADM1,CADM2,CAPN1,CARHSP1,CAV1,CAVIN1,CC2D1A,CD44,CDR2,CLU,CMPK2,CNTN1,COL14A1,COL18A1,COPS7B,CPT1A,CRX,CRYM,CSRP1,CTPS1,CTSC,DAD1,DCN,DDX58,DES,DNAJC5,DYNC1LI2,EGFLAM,EIF3M,ELFN1,ENPEP,EPB41L2,ERMP1,ESRRB,ETNPPL,FABP4,FABP5,FBP1,FGB,FGG,FL…	214
Cell Death and Survival,Organismal Injury and Abnormalities	Apoptosis of endothelial cells	1,98E-04		0,541	CAV1,COL18A1,GPX1,KNG1,LGALS1,LIPA,MCAM,PARP1,PSMB8,SERPINA1,SERPINA3,SERPINC1,STAT3,TNFAIP3	14
Cellular Movement	Migration of connective tissue cells	1,98E-04		1,635	APPL2,CAV1,CD44,FLNB,FN1,HSPB1,HSPG2,IQGAP1,ITGB1,LGALS1,MACIR,PALLD,PLEC,STAT3,TMEM201,VCL	16
Cellular Movement,Hematological System Development and Function,Immune Cell Trafficking,Inflammatory Response	Cell movement of macrophages	1,98E-04		1,770	C3,CAV1,CD44,FLNA,FN1,ICAM1,Irgm1,ITGB1,PARP1,PLEC,PSMB8,STAT1,STAT3,TNFAIP3,TNR,VCAM1	16
Cell Morphology,Nervous System Development and Function,Neurological Disease,Tissue Morphology	Abnormal morphology of neurons	2,01E-04			AADAT,C3,CAV1,CC2D1A,CNTN1,CORO1A,CRX,CTSB,DNAJC5,ELFN1,GFAP,HEXB,HSPG2,ITGB1,LGALS1,LMNA,NXNL2,PFN2,PLEC,RHO,SARM1,SERPINA3,SH3GL2,SLC17A7,SLC1A2,SLC1A3,SLC4A3,SNTA1,SORBS2,SORL1,STAT3,SUN1,SUN2,TBCE,TNR,TTR	36
Cell Morphology,Cellular Movement	Cell spreading of tumor cell lines	2,04E-04		1,964	AKAP12,C3,FLNA,FLNB,FN1,GBP2,GFAP,ITGB1,KNG1,PARVA,STAT3,VCAM1	12
Hematological System Development and Function,Immune Cell Trafficking,Inflammatory Response,Tissue Development	Accumulation of leukocytes	2,04E-04		0,666	C3,CD44,COL18A1,CTSC,ICAM1,ITGB1,LAMA5,NT5E,SERPINC1,STAT1,STAT3,VCAM1	12
Cellular Function and Maintenance,Hematological System Development and Function	Function of T lymphocytes	2,04E-04			ARHGDIB,BCAT1,CD44,CTSC,HLA-A,ICAM1,LGALS1,NPC2,PLEC,STAT3,TAGLN2,TGM2	12
Cell-mediated Immune Response,Cellular Movement,Hematological System Development and Function,Immune Cell Trafficking	Infiltration by T lymphocytes	2,05E-04		1,113	C3,CD44,HLA-A,ITGB1,LGALS1,MCAM,STAT1,STAT3	8
Cellular Development,Cellular Growth and Proliferation	Proliferation of blood cells	2,12E-04		0,635	A2M,AMACR,ARHGDIB,ARIH2,C3,CD44,CORO1A,CTPS1,DCN,FABP4,FN1,FTL,GAD2,GPNMB,Hmga2,HPX,ICAM1,IGHG1,Irgm1,ITGB1,LCP1,LGALS1,MSN,MVP,NT5E,PARP1,PDK1,PLEKHA2,RABGEF1,RRAS,SERPINA1,STAT1,STAT3,TNFAIP3,VCAM1	35
Cell-To-Cell Signaling and Interaction,Cellular Movement,Hematological System Development and Function,Immune Cell Trafficking	Recruitment of granulocytes	2,13E-04	Increased	2,236	C3,CAV1,CD44,CTSC,GC,ICAM1,LGALS1,LYZ,STAT3,VCAM1	10
Skeletal and Muscular System Development and Function	Morphology of muscle	2,16E-04			ACTA1,ACTC1,CAV1,CLU,COL14A1,DCN,DES,DNAJC5,FN1,GPX1,HSPG2,ICAM1,ITGB1,LMNA,MYH11,MYOF,PARP1,PARVA,PDC,PLEC,PPP3R1,SNTA1,STAT3,SUN1,SUN2,TGM2,TNFAIP3,VCAM1,VCL,YWHAE	30
Nervous System Development and Function,Neurological Disease	Abnormal morphology of nervous system	2,17E-04			AADAT,ABCA4,AKAP12,BBS2,BBS7,C3,CAV1,CC2D1A,CD44,CNTN1,COL18A1,CORO1A,CRX,CTSB,DNAJC5,ELFN1,EPB41L2,GFAP,GNAT1,HEXB,HSPG2,ITGB1,LGALS1,LIPA,LMNA,NXNL2,PFN2,PLEC,RHO,RS1,SARM1,SERPINA3,SH3GL2,SLC17A7,SLC1A2,SLC1A3,SLC4A3,SNTA1,SORBS2,SORL1,STAT3,SUN1,SUN2,SV2B,TBCE,TNR,TTR,VCL,YWHAE	49
Tissue Development	Accumulation of cells	2,19E-04		0,599	C3,CD44,CLU,COL18A1,CTSC,ICAM1,ITGB1,LAMA5,NT5E,PARVA,PDIA4,SERPINC1,STAT1,STAT3,VCAM1	15
Cancer,Cell-To-Cell Signaling and Interaction,Organismal Injury and Abnormalities	Binding of cancer cells	2,20E-04		1,446	CD44,FN1,ICAM1,ITGB1,LIPA,VCAM1	6
Ophthalmic Disease,Organismal Injury and Abnormalities	Degeneration of outer nuclear layer	2,20E-04	Increased	2,433	BBS2,BBS7,CRX,GNGT1,RHO,RS1	6
Cellular Function and Maintenance,Organ Development,Tissue Development,Visual System Development and Function	Function of photoreceptors	2,20E-04		-1,951	CRX,GNAT1,GUCY2D,GUCY2F,PRPH2,RHO	6
Humoral Immune Response,Inflammatory Response	Complement activation	2,20E-04			AQP4,C3,CLU,IGHG1,Ighg2a,KNG1	6
Protein Synthesis	Quantity of IL-6 in blood	2,20E-04		0,555	C3,CAV1,CTSC,MEP1A,STAT3,TRAFD1	6
Cancer,Organismal Injury and Abnormalities,Reproductive System Disease,Skeletal and Muscular Disorders	Uterine leiomyoma	2,26E-04			ACTC1,ANXA2,ARIH2,COL14A1,COL18A1,CTSC,FTH1,IFIT3,IQGAP1,LAMA5,MGST1,MPHOSPH8,PLD3,RORB,RPE,SARM1,SERPINA1,SERPINC1,SORBS2,STX3	20
Developmental Disorder,Hereditary Disorder,Ophthalmic Disease,Organismal Injury and Abnormalities	Autosomal dominant retinal dystrophy	2,34E-04			ABCA4,CRX,GNAT1,GUCY2D,IMPG2,PRPH2,RHO	7
Cell-To-Cell Signaling and Interaction,Hair and Skin Development and Function	Adhesion of epithelial cell lines	2,34E-04		0,626	C3,FGG,FN1,ICAM1,ITGB1,RRAS,VCAM1	7
Cancer,Organismal Injury and Abnormalities,Reproductive System Disease,Tumor Morphology	Invasion of mammary tumor	2,34E-04		0,946	CD44,FLNA,FN1,ITGB1,MCAM,PALLD,STAT3	7
Neurological Disease,Organismal Injury and Abnormalities	Spinocerebellar disease	2,38E-04			CAPN1,CRX,GNAT1,GNB1,GNGT1,GRK1,IBA57,PDE6A,PLD3,PRPH2,RCVRN,RHO,ROM1,RS1,SCN2B,SLC1A2,SLC1A3	17
Connective Tissue Disorders,Inflammatory Disease,Inflammatory Response,Organismal Injury and Abnormalities,Skeletal and Muscular Disorders	Inflammation of joint	2,50E-04		1,683	ACTA1,ARHGDIB,C3,CD44,CLU,CTSB,CTSC,DNAJA4,ERH,FABP4,FGB,FGG,FN1,FTH1,FTL,GBP2,GFAP,GLUL,HLA-A,HSPG2,ICAM1,IGHG1,LCP1,LGALS1,LYZ,MACIR,PARP1,PPP3CC,PPP3R1,PSMB8,SCN2B,SEC61A1,SERPINC1,SLC1A2,SLC1A3,SORL1,STAT1,STAT3,TAP2,TF,TNFAIP3,VCAM1,ZNF281	43
Cancer,Organismal Injury and Abnormalities,Skeletal and Muscular Disorders	Smooth muscle tumor	2,57E-04			ACTC1,ANXA2,ARIH2,CD44,COL14A1,COL18A1,CTSC,FN1,FTH1,IFIT3,IQGAP1,LAMA5,MGST1,MPHOSPH8,PLD3,RORB,RPE,SARM1,SERPINA1,SERPINC1,SORBS2,STX3	22
Cell Morphology	Abnormal morphology of plasma membrane	2,58E-04			C3,CAV1,CORO1A,DNAJC5,ELFN1,GFAP,HSPG2,ITGB1,LGALS1,MEP1A,MPP4,PFN2,SH3GL2,SNTA1,TNR	15
Ophthalmic Disease,Organismal Injury and Abnormalities	Retinitis pigmentosa	2,58E-04			ABCA4,ARL3,BBS2,BBS7,C3,COL18A1,CRX,GNAT1,IMPG2,KIAA1549,PDE6A,PRPH2,RHO,ROM1,TTC8	15
Cellular Assembly and Organization,Cellular Development,Cellular Growth and Proliferation,Embryonic Development,Nervous System Development and Function,Organ Development,Organismal Development,Tissue Development,Visual System Development and Function	Formation of photoreceptor outer segments	2,61E-04			GRK1,PRPH2,RHO,ROM1,RS1	5
Cell-To-Cell Signaling and Interaction,Cellular Assembly and Organization,Hematological System Development and Function,Immune Cell Trafficking	Cell-cell adhesion of leukocytes	2,61E-04			ICAM1,ITGB1,NT5E,STAT1,VCAM1	5
Cell Morphology,Embryonic Development,Nervous System Development and Function,Organ Development,Organ Morphology,Organismal Development,Tissue Development,Tissue Morphology,Visual System Development and Function	Length of photoreceptor segment	2,61E-04			GRK1,PRPH2,RHO,ROM1,RS1	5
Cellular Movement	Invasion of ovarian cancer cell lines	2,61E-04		0,218	CAV1,CD44,CLU,NME2,STAT3	5
Cell-To-Cell Signaling and Interaction	Binding of glomerular cells	2,61E-04		1,974	BCAM,ICAM1,ITGB1,LAMA5,PARVA	5
Cell Morphology,Embryonic Development,Nervous System Development and Function,Ophthalmic Disease,Organ Development,Organ Morphology,Organismal Development,Organismal Injury and Abnormalities,Tissue Development,Tissue Morphology,Visual System Development and Function	Abnormal morphology of retinal rods	2,61E-04			EGFLAM,GRK1,GUCY2D,GUCY2F,RHO	5
Hereditary Disorder,Neurological Disease,Organismal Injury and Abnormalities,Psychological Disorders,Skeletal and Muscular Disorders	Huntington Disease	2,69E-04			A2M,AQP4,ARIH2,ARL3,C3,CD44,CLU,CRX,CRYM,DAD1,ETNPPL,FGG,GAD2,GAPDH,GFAP,GNB1,GNGT1,GRK1,LAMB1,PARP1,PDK1,PFN2,PPP3R1,PREPL,PSMB8,PSME1,RGS9,RHO,ROM1,RS1,SCAMP5,SCN2B,SERPINA1,SERPINA3,SLC17A7,SLC1A2,SLC1A3,SORL1,TBCE,TGM2	40
Cardiovascular Disease,Organismal Injury and Abnormalities	Abnormality of left ventricle	2,71E-04			ACTC1,CAV1,CPT1A,DES,GPX1,HSPG2,ICAM1,LMNA,MYH11,NT5E,PPP3CC,SERPINC1,TF,VCAM1,VCL,YWHAE	16
Neurological Disease	Degeneration of nervous system	2,74E-04		-0,177	AADAT,AQP4,C3,CAPN1,CAV1,CLU,CTSB,DNAJC5,FBXO41,GFAP,GPX1,HEXB,NPC2,SARM1,SH3GL2,SLC1A2,SLC1A3,SLC4A7,SORL1,STAT1,STAT3,SUN1,TBCE,TGM2	24
Endocrine System Disorders,Gastrointestinal Disease,Metabolic Disease,Organismal Injury and Abnormalities,Renal and Urological Disease	Diabetic nephropathy	2,75E-04			ACTA1,CLU,COL14A1,DAD1,ENPEP,FBP1,FN1,GGCT,GLUL,GSTA5,MCAM,MGST1,MPP4,NDRG2,NT5E,PDK1,PPP3CC,Pzp,RAP1GAP2,SERPINC1,STAT1	21
Cell Death and Survival	Cell death of myeloid cells	2,82E-04		0,871	CD44,CTSB,DCN,FABP4,LGALS1,LYZ,PALLD,PARP1,PCBP2,SERPINA1,SERPINA3,STAT1,STAT3,TNFAIP3	14
Cancer,Organismal Injury and Abnormalities,Renal and Urological Disease	Papillary renal cell carcinoma	2,82E-04			AMACR,ASNS,CADM1,CD44,DCN,FABP4,GABPB1,GPX1,GPX3,IBA57,LAMA5,PLEC,PNKD,TGM2	14
Tissue Development	Branching of epithelial tissue	2,88E-04		-1,698	CAV1,CD44,COL18A1,DCN,FN1,GLUL,LAMA5,RRAS	8
Organismal Development	Size of body	3,00E-04		0,314	AAAS,ACTA1,ACTC1,ANXA2,ARIH2,BBS2,BBS7,BCAT2,C3,CAV1,CC2D1A,CNTN1,DCN,DNAJC5,EIF3M,FABP4,FABP5,GAD2,GNAZ,GPX1,Hmga2,HSPG2,KMT5C,LIPA,LMNA,MYH11,MYOF,NPC2,PARP1,PCBP2,PLEC,PPIB,PREPL,PTGES3,Pzp,RAB3B,RAB3C,SH3GL2,SLC17A7,STAT1,STAT3,SUN1,SUN2,SV2B,TNFAIP3	45
Cellular Development	Differentiation of progenitor cells	3,02E-04		1,131	BCAT1,CAV1,DCN,DES,GFAP,ITGB1,LGALS1,LMNA,STAT1,STAT3,TNFAIP3	11
Neurological Disease	Progressive motor neuropathy	3,09E-04			ACTC1,ANXA11,ANXA2,AQP4,ARHGDIB,C3,CD44,CLU,CPT1A,CTSB,FTH1,FTL,GAD2,GFAP,GPNMB,HSPB1,INA,MCAM,NDRG2,PSMB8,PTGES3,S100A13,SARM1,SCN2B,SELENOF,SERPINA3,SH3GL2,SLC1A2,SLC1A3,TAP2,TBCE,TF,TGM2,TNR	34
Cellular Compromise,Inflammatory Response	Degranulation of blood platelets	3,09E-04			A2M,CLU,FGB,FGG,FLNA,FN1,KNG1,SERPINA1,SERPINA3,TAGLN2,TF,VCL	12
Cellular Movement	Cell movement of melanoma cell lines	3,09E-04		1,269	AKAP12,CAPN1,CD44,COL18A1,FLNA,FN1,GBP2,ITGB1,KNG1,LAMA5,MCAM,MSN	12
Cell-To-Cell Signaling and Interaction,Connective Tissue Development and Function	Adhesion of fibroblasts	3,47E-04		1,993	CADM1,CD44,FN1,ICAM1,ITGB1,PLEC,VCL	7
Cardiovascular Disease,Organismal Injury and Abnormalities,Tissue Morphology	Size of atherosclerotic lesion	3,47E-04			COL18A1,FABP4,GPX1,ICAM1,PARP1,TNFAIP3,VCAM1	7
Cell Cycle	Abnormal cell cycle	3,47E-04			CAV1,GPX1,HSPB1,KMT5C,STAT1,UBA3,YWHAE	7
Cell-To-Cell Signaling and Interaction,Renal and Urological System Development and Function	Adhesion of kidney cell lines	3,47E-04		-0,747	C3,CD44,FGG,FN1,ICAM1,ITGB1,RRAS	7
Cell-To-Cell Signaling and Interaction,Hematological System Development and Function	Binding of lymphocytes	3,51E-04		1,822	CD44,DCN,FN1,ICAM1,ITGB1,MCAM,MSN,NT5E,PPIB,VCAM1	10
Neurological Disease	Degeneration of central nervous system	3,56E-04		0,182	AADAT,AQP4,C3,CAPN1,CAV1,CTSB,DNAJC5,FBXO41,GFAP,HEXB,NPC2,SH3GL2,SLC1A2,SLC1A3,STAT1	15
Neurological Disease	Injury of central nervous system	3,56E-04		0,430	AADAT,AQP4,CLU,CTSB,GAPDH,GPX1,GPX3,KNG1,PARP1,SARM1,SERPINC1,SLC1A2,SLC1A3,SNTA1,TGM2	15
Cell-To-Cell Signaling and Interaction	Binding of neuroglia	3,61E-04		1,353	CADM1,CAV1,CD44,FN1,ITGB1,TNR	6
Cardiovascular Disease,Hereditary Disorder,Metabolic Disease,Organismal Injury and Abnormalities	Hereditary Wolff-Parkinson-White syndrome	3,61E-04			ACTC1,FLNA,LMNA,MYH11,SNTA1,VCL	6
Cardiovascular System Development and Function,Cellular Growth and Proliferation,Connective Tissue Development and Function,Organismal Development,Tissue Development	Proliferation of pericytes	3,61E-04		0,440	CTSB,FN1,ITGB1,LGALS1,STAT1,TF	6
Cellular Movement,Hematological System Development and Function,Immune Cell Trafficking	Cell movement of natural killer cells	3,61E-04		0,314	CD44,FABP5,GNAZ,ICAM1,TERF2,VCAM1	6
Skeletal and Muscular Disorders	Abnormality of the upper limb	3,61E-04			COL14A1,COL18A1,FLNB,HSPG2,LMNA,STAT1	6
Cell Morphology,Nervous System Development and Function	Morphology of astrocytes	3,61E-04			AQP4,CAV1,GFAP,PALLD,SLC4A3,SNTA1	6
Cardiovascular Disease,Cardiovascular System Development and Function,Organismal Injury and Abnormalities	Abnormal morphology of vasculature	3,66E-04			BCAM,CAV1,CC2D1A,CD44,CLU,COL18A1,FLNA,FN1,GFAP,HSPG2,ICAM1,MYH11,NPC2,PPP3R1,Pzp,SLC4A3,SLC4A7	17
Neurological Disease	Ataxia	3,75E-04		-0,152	CA8,CNTN1,CRX,DNAJC5,FBXO41,GNAT1,GNB1,GNGT1,GRK1,HEXB,NPC2,PARP1,PDE6A,PLD3,PRPH2,RCVRN,RHO,ROM1,RS1,SCN2B,SLC1A2,SLC1A3,SUN1,SUN2	24
Infectious Diseases,Organismal Injury and Abnormalities	Septic shock	3,76E-04	Increased	2,800	C3,CAV1,HPX,ICAM1,PARP1,SERPINC1,STAT1,STAT3,TGM2,TNFAIP3,TRAFD1	11
Cancer,Organismal Injury and Abnormalities	Benign solid tumor	3,83E-04		-0,179	ABCA4,ACTC1,ANXA2,ARIH2,C3,CAV1,CD44,CLU,COL14A1,COL18A1,CTSB,CTSC,DAD1,DCN,FABP4,FABP5,FLNA,FN1,FTH1,GLUL,HLA-A,Hmga2,IFIT3,IQGAP1,IQGAP2,ITGB1,LAMA5,LGALS1,MACIR,MGST1,MPHOSPH8,MSN,NDRG2,OSBPL1A,PLD3,RORB,RPE,SARM1,SERPINA1,SERPINC1,SORBS2,STAT3,STX3,TGM2,TNFAIP3,VCAM1	46
Cell Death and Survival	Cell death of retinal cells	3,88E-04		1,134	ABCA4,GAPDH,GNAT1,GNGT1,GUCY2D,HSPB1,RHO,ROM1,SLC4A7	9
Cellular Function and Maintenance,Hematological System Development and Function	Function of myeloid cells	3,88E-04			CAPG,CAV1,DDX58,HSPB1,ICAM1,LCP1,PARP1,STAT1,STAT3	9
Cardiovascular Disease,Cardiovascular System Development and Function,Organ Morphology,Organismal Development,Organismal Injury and Abnormalities	Abnormal morphology of left ventricle	3,88E-04			ACTC1,CAV1,DES,GPX1,HSPG2,LMNA,MYH11,VCL,YWHAE	9
Cellular Development,Cellular Growth and Proliferation,Embryonic Development,Nervous System Development and Function,Organ Development,Organismal Development,Tissue Development,Visual System Development and Function	Development of photoreceptors	3,88E-04			ARL3,GNAT1,GNGT1,GRK1,PRPH2,RHO,ROM1,RORB,RS1	9
Cell-To-Cell Signaling and Interaction,Connective Tissue Development and Function	Binding of fibroblast cell lines	3,88E-04		1,946	AKAP12,CD44,FN1,ICAM1,IQGAP1,ITGB1,PALLD,TGM2,VCL	9
Cardiovascular Disease,Organismal Injury and Abnormalities	Infarction	3,91E-04		0,196	ACTA1,C3,CAV1,CD44,CLU,FGB,FGG,FN1,GPX1,GPX3,HLA-A,HSPB1,KNG1,NT5E,PARP1,PPP3CC,PPP3R1,SERPINC1,TF,TGM2,TNFAIP3	21
Cell-To-Cell Signaling and Interaction	Adhesion of leukemia cell lines	3,95E-04	Increased	2,038	CD44,FLNA,FN1,ICAM1,ITGB1,PARP1,TGM2,VCAM1	8
Cellular Function and Maintenance,Hematological System Development and Function	Function of macrophages	3,95E-04			CAPG,CAV1,HSPB1,ICAM1,LCP1,PARP1,STAT1,STAT3	8
Cardiovascular Disease,Organismal Injury and Abnormalities	Heart conduction disorder	3,95E-04			ACTC1,AKAP10,FLNA,LMNA,MYH11,SNTA1,TTR,VCL	8
Cell Morphology	Morphology of leukocytes	3,96E-04			C3,DDX58,FTL,HEXB,HLA-A,ICAM1,IGHG1,Irgm1,LCP1,LIPA,NPC2,Pzp,RABGEF1,VCAM1	14
Cellular Compromise,Inflammatory Response	Degranulation of cells	4,12E-04		0,614	A2M,ANXA2,C3,CAPN1,CD44,CLU,CORO1A,CTSB,CTSC,DNAJC5,FABP5,FGB,FGG,FLNA,FN1,FTH1,FTL,HEXB,IQGAP1,IQGAP2,KNG1,LYZ,MGST1,MVP,NAPRT,NME2,NPC2,PFKL,PPP3CC,PPP3R1,RABGEF1,SERPINA1,SERPINA3,SERPINB1,TAGLN2,TF,TNFAIP3,TTR,VCL	39
Cancer,Organismal Injury and Abnormalities	Melanoma	4,19E-04		-0,329	A2M,AAAS,AADAT,ABCA4,ACBD5,ACSM1,ACTC1,ACY3,ADD2,ADI1,AKAP12,ALDH1L1,AMACR,AMDHD2,ANXA2,AP3S1,APPL2,AQP4,ARHGAP26,ARHGDIB,ARIH2,ASNS,ASPH,BBS2,BBS7,BCAM,BCAT1,BCAT2,C3,CA8,CADM1,CADM2,CAPN1,CARHSP1,CAV1,CAVIN1,CC2D1A,CD44,CDC42EP4,CDR2,CLU,CMPK2,CNTN1,COL14A1,COL18A1,COPS7B,CPT1A,CRX,CRYM,CSRP1,CTPS1,CTSC,DAD1,DCN,DDX58,DES,DIRAS1,DNAJC5,EGFLAM,EIF3M,ELFN1,ENPEP,EPB41L2,EPHX1,ERMP1,ESRRB,ETNPPL,F…	223
Digestive System Development and Function,Hepatic System Development and Function,Organ Development	Response of liver	4,20E-04		-0,266	AKAP12,ARIH2,C3,CD44,DDX58,FAIM,GBP2,HLA-A,HPX,IFIT3,PARP1,PPP3CC,PPP3R1,Pzp,STAT1,STAT3,TNFAIP3	17
Cell Morphology,Nervous System Development and Function,Tissue Morphology	Morphology of neurons	4,23E-04			A2M,AADAT,C3,CADM1,CAV1,CC2D1A,CNTN1,CORO1A,CRX,CTSB,DNAJC5,ELFN1,FLNA,GFAP,HEXB,HSPG2,IQGAP1,ITGB1,LGALS1,LMNA,MSN,NXNL2,PFN2,PLEC,RAB3B,RGS11,RHO,SARM1,SCAMP5,SERPINA3,SH3GL2,SLC17A7,SLC1A2,SLC1A3,SLC4A3,SNTA1,SORBS2,SORL1,STAT3,SUN1,SUN2,TBCE,TNR,TTR	44
Cell Signaling,Cell-To-Cell Signaling and Interaction	Cytokine and chemokine mediated signaling pathway	4,45E-04			CAV1,FN1,ICAM1,IGHG1,ITGB1,LAMA5,STAT1,STAT3,STX3,VCAM1	10
Cellular Movement,Hematological System Development and Function,Immune Cell Trafficking	Cellular infiltration by mononuclear leukocytes	4,45E-04		0,926	C3,CD44,FN1,HLA-A,ITGB1,LGALS1,MCAM,STAT1,STAT3,VCAM1	10
Lipid Metabolism,Molecular Transport,Small Molecule Biochemistry	Release of fatty acid	4,45E-04	Increased	2,276	C3,CAV1,CTSB,FABP4,GAD2,KNG1,LGALS1,RABGEF1,SERPINC1,STAT3	10
Cellular Development,Cellular Growth and Proliferation,Connective Tissue Development and Function,Skeletal and Muscular System Development and Function,Tissue Development	Osteoclastogenesis	4,45E-04		1,473	ANXA2,CAPN1,CAV1,CD44,FLNA,GPNMB,ICAM1,STAT1,STAT3,TNFAIP3	10
Cellular Development,Cellular Growth and Proliferation	Development of tumor cell lines	4,51E-04		1,117	AKAP12,CADM1,CAPN1,CAV1,CD44,CLU,COL18A1,CTSB,FLNA,FN1,IQGAP1,ITGB1,KPNA2,LAMA5,LMNA,MCAM,NME2,PARP1,SERPINA1,STAT3,TGM2,TNFAIP3	22
Amino Acid Metabolism,Molecular Transport,Small Molecule Biochemistry	Accumulation of L-glutamic acid	4,59E-04			GLUL,SLC17A7,SLC1A3	3
Cell-To-Cell Signaling and Interaction	Binding of mesothelial cells	4,59E-04			CD44,FN1,VCAM1	3
Neurological Disease	Thermal hypalgesia	4,59E-04			NT5E,SLC1A2,SLC1A3	3
Cardiovascular Disease,Organismal Injury and Abnormalities	Non-rheumatic aortic stenosis	4,59E-04			ICAM1,SERPINC1,VCAM1	3
Cellular Development,Cellular Growth and Proliferation	Outgrowth of breast cancer cell lines	4,59E-04			FN1,ITGB1,STAT3	3
Cell-To-Cell Signaling and Interaction,Renal and Urological System Development and Function	Adhesion of mesangial cells	4,59E-04			BCAM,ICAM1,LAMA5	3
Cellular Assembly and Organization	Rearrangement of actin stress fibers	4,59E-04			KNG1,PLEC,VCAM1	3
Amino Acid Metabolism,Small Molecule Biochemistry	Translocation of L-glutamic acid	4,59E-04			SLC17A7,SLC1A2,SLC1A3	3
Cell-mediated Immune Response,Cellular Development,Cellular Function and Maintenance,Cellular Growth and Proliferation,Embryonic Development,Hematological System Development and Function,Hematopoiesis,Lymphoid Tissue Structure and Development,Organ Development,Organismal Development,Tissue Development	Development of CD4+ T-lymphocytes	4,59E-04			DDX58,PARP1,STAT3	3
Cell Death and Survival	Recovery of retinal cells	4,59E-04			ABCA4,RGS9BP,RORB	3
Immunological Disease	Abnormal quantity of chemokine	4,59E-04			CAV1,CTSC,MEP1A	3
Cell-To-Cell Signaling and Interaction,Hematological System Development and Function,Immune Cell Trafficking	Attachment of monocytes	4,59E-04			ICAM1,ITGB1,VCAM1	3
Cell-To-Cell Signaling and Interaction,Hematological System Development and Function,Immune Cell Trafficking	Attachment of lymphocytes	4,59E-04			ICAM1,ITGB1,VCAM1	3
Developmental Disorder,Hereditary Disorder,Organismal Injury and Abnormalities,Skeletal and Muscular Disorders	Dysferlinopathy	4,59E-04			FN1,ITGB1,LMNA	3
Cellular Assembly and Organization	Rearrangement of actin bundles	4,59E-04			ANXA2,CD44,PALLD	3
Cellular Assembly and Organization	Quantity of heterochromatin	4,59E-04			LMNA,SUN1,SUN2	3
Cell-mediated Immune Response,Cellular Movement,Hematological System Development and Function,Immune Cell Trafficking	Cell movement of Th1 cells	4,59E-04			CAV1,CD44,ICAM1	3
Visual System Development and Function	Light sensitivity of photoreceptors	4,59E-04			ABCA4,PDC,RHO	3
Cellular Function and Maintenance,Cellular Movement,Hematological System Development and Function,Immune Cell Trafficking	Localization of leukocytes	4,59E-04			C3,CD44,ICAM1	3
Connective Tissue Disorders,Hereditary Disorder,Metabolic Disease,Organismal Injury and Abnormalities,Skeletal and Muscular Disorders	Familial partial lipodystrophy type 2	4,59E-04			DCN,FN1,LMNA	3
Infectious Diseases	Advanced infection	4,59E-04			CLU,GFAP,SLC1A2	3
Cardiovascular System Development and Function,Cellular Development,Cellular Function and Maintenance,Cellular Growth and Proliferation,Organismal Development,Tissue Development	Cell proliferation of vascular endothelial cells	4,64E-04		0,711	C3,CD44,COL18A1,FABP4,FN1,IQGAP1,KNG1,LGALS1,MYOF,SERPINA3,STAT3	11
Cancer,Organismal Injury and Abnormalities,Respiratory Disease	Pulmonary metastasis	4,64E-04		1,157	AKAP12,ANXA2,CLU,CTSB,GPNMB,ITGB1,LGALS1,NT5E,PDK1,SH3GL2,STAT3	11
Cell-To-Cell Signaling and Interaction,Hematological System Development and Function,Immune Cell Trafficking,Inflammatory Response	Binding of dendritic cells	4,66E-04			A2M,CD44,ICAM1,ITGB1	4
Cellular Development,Cellular Growth and Proliferation,Hematological System Development and Function,Lymphoid Tissue Structure and Development	Expansion of helper T lymphocytes	4,66E-04			HPX,LCP1,PARP1,STAT3	4
Cell-To-Cell Signaling and Interaction	Adhesion of bone marrow cell lines	4,66E-04			CD44,FN1,ITGB1,TGM2	4
Cell Cycle,Gene Expression	Binding of interferon-stimulated response element	4,66E-04			DDX58,PPIB,STAT1,TNFAIP3	4
Cell Morphology,Embryonic Development,Nervous System Development and Function,Neurological Disease,Ophthalmic Disease,Organ Development,Organ Morphology,Organismal Development,Organismal Injury and Abnormalities,Tissue Development,Tissue Morphology,Visual System Development and Function	Abnormal morphology of rod bipolar cells	4,66E-04			C3,CRX,RHO,SLC4A3	4
Cellular Movement	Migration of skin cancer cell lines	4,66E-04			CD44,FN1,STAT1,TGM2	4
Connective Tissue Disorders,Inflammatory Disease,Inflammatory Response,Organismal Injury and Abnormalities,Skeletal and Muscular Disorders	Arthritis of bone	4,66E-04			CLU,SCN2B,SLC1A2,SLC1A3	4
Infectious Diseases	Attachment of virus	4,66E-04			ANXA2,FTL,ICAM1,LGALS1	4
Cell-mediated Immune Response,Cellular Movement,Hematological System Development and Function,Immune Cell Trafficking	Transendothelial migration of T lymphocytes	4,66E-04			CAV1,CD44,ICAM1,TGM2	4
Cardiovascular System Development and Function,Hematological System Development and Function	End diastolic pressure	4,66E-04			ACTC1,GPX1,ITGB1,PARP1	4
Cancer,Organismal Injury and Abnormalities	Visceral metastasis	4,70E-04		1,181	AKAP12,ANXA2,CAPG,CAV1,CD44,CLU,CTSB,GLUL,GPNMB,ICAM1,ITGB1,LGALS1,NT5E,PARP1,PDK1,PPP3CC,PPP3R1,SH3GL2,STAT3,VCAM1	20
Inflammatory Disease,Inflammatory Response,Organismal Injury and Abnormalities,Respiratory Disease	Inflammation of lung	4,80E-04		-1,695	ARIH2,C3,CAV1,CD44,GAPDH,GPX1,HLA-A,ICAM1,LGALS1,LIPA,NT5E,PPP3CC,SERPINA1,SERPINB1,SERPINC1,STAT1,STAT3	17
Organismal Functions	Weakness	4,84E-04		-0,758	ACTA1,C3,CNTN1,DES,DNAJC5,HEXB,LMNA,PARP1,PLEC,PREPL,SCN2B,SERPINA3,SLC1A2,SLC1A3,TGM2	15
Neurological Disease,Skeletal and Muscular Disorders	Neuromuscular disease	4,85E-04			A2M,ACTA1,ANXA2,AQP4,ARHGDIB,ARIH2,ARL3,C3,CD44,CLU,CRX,CRYM,CTSB,DAD1,ETNPPL,FGG,FTH1,FTL,GAD2,GAPDH,GFAP,GNB1,GNGT1,GRK1,HSPB1,LAMB1,LMNA,MCAM,NDRG2,PARP1,PDK1,PFN2,PPP3CC,PPP3R1,PREPL,PSMB8,PSME1,PTGES3,RGS9,RHO,ROM1,RS1,SCAMP5,SCN2B,SELENOF,SERPINA1,SERPINA3,SH3GL2,SLC17A7,SLC1A2,SLC1A3,SORL1,TAP2,TBCE,TF,TGM2,TNR	57
Dermatological Diseases and Conditions,Gastrointestinal Disease,Immunological Disease,Organismal Injury and Abnormalities	Stevens-Johnson syndrome	4,89E-04			C3,CLU,HLA-A,PPP3CC,PPP3R1	5
Cellular Movement	Cell movement of pericytes	4,89E-04	Increased	2,236	CD44,FN1,HSPG2,ITGB1,LGALS1	5
Connective Tissue Disorders,Organismal Injury and Abnormalities,Tissue Morphology	Abnormal morphology of brown adipose tissue	4,89E-04			CAV1,FABP4,FABP5,LIPA,PLIN3	5
Amino Acid Metabolism,Molecular Transport,Small Molecule Biochemistry	Uptake of L-glutamic acid	4,89E-04	Decreased	-2,176	GLUL,SLC17A7,SLC1A2,SLC1A3,TNR	5
Developmental Disorder,Hereditary Disorder,Ophthalmic Disease,Organismal Injury and Abnormalities	Congenital stationary night blindness	4,89E-04			ABCA4,GNAT1,GRK1,GUCY2D,RHO	5
Connective Tissue Disorders,Inflammatory Disease,Organismal Injury and Abnormalities,Skeletal and Muscular Disorders	Rheumatic Disease	4,96E-04		1,683	ACTA1,ARHGDIB,ASNS,C3,CADM2,CD44,CLU,CPT1A,CTSB,CTSC,DAD1,DDX58,DNAJA4,ERH,FABP4,FABP5,FGB,FGG,FN1,FTH1,FTL,GBP2,GFAP,GLUL,HLA-A,HSPG2,ICAM1,IFIT3,IGHG1,LCP1,LGALS1,LYZ,MACIR,OSBPL1A,PARP1,PPP3CC,PPP3R1,PSMB8,SCN2B,SEC61A1,SERPINC1,SLC1A2,SLC1A3,SORL1,STAT1,STAT3,TAP2,TF,TGM2,TNFAIP3,VCAM1,ZNF281	52
Cardiovascular Disease,Neurological Disease,Organismal Injury and Abnormalities	Ischemia of brain	4,98E-04		-0,555	AQP4,CAV1,CLU,GPX1,GPX3,PARP1,SNTA1	7
Cellular Development,Skeletal and Muscular System Development and Function,Tissue Development	Differentiation of muscle precursor cells	5,04E-04		0,871	BCAT1,DCN,DES,ITGB1,LGALS1,LMNA,STAT1,STAT3,TNFAIP3	9
Organismal Functions,Skeletal and Muscular Disorders	Muscle weakness	5,13E-04		-0,758	ACTA1,C3,DES,DNAJC5,HEXB,LMNA,PARP1,PLEC,SCN2B,SERPINA3,SLC1A2,SLC1A3,TGM2	13
Cellular Movement	Migration of leukemia cell lines	5,33E-04	Increased	2,797	CD44,FLNA,FLNB,FN1,IQGAP1,ITGB1,TGM2,VCAM1	8
Cancer,Organismal Injury and Abnormalities,Reproductive System Disease	Growth of mammary tumor	5,33E-04		-1,420	CAV1,CTSB,GPNMB,NT5E,PDK1,SLC4A7,STAT1,STAT3	8
Cancer,Dermatological Diseases and Conditions,Organismal Injury and Abnormalities	Cutaneous melanoma	5,40E-04			A2M,AAAS,AADAT,ABCA4,ACBD5,ACSM1,ACTC1,ACY3,ADD2,ADI1,AKAP12,ALDH1L1,AMACR,AMDHD2,ANXA2,AP3S1,APPL2,AQP4,ARHGAP26,ARIH2,ASPH,BBS2,BBS7,BCAM,BCAT1,BCAT2,C3,CA8,CADM1,CADM2,CAPN1,CARHSP1,CAV1,CAVIN1,CC2D1A,CD44,CDR2,CLU,CMPK2,CNTN1,COL14A1,COL18A1,COPS7B,CPT1A,CRX,CRYM,CSRP1,CTPS1,CTSC,DAD1,DCN,DDX58,DES,DNAJC5,EGFLAM,EIF3M,ELFN1,ENPEP,EPB41L2,ERMP1,ESRRB,ETNPPL,FABP4,FABP5,FBP1,FGB,FGG,FLNA,FLNB,F…	204
Cardiovascular Disease,Organismal Injury and Abnormalities	Infarction of heart	5,47E-04		0,863	ACTA1,C3,CAV1,CD44,CLU,FGB,FGG,NT5E,PARP1,PPP3CC,PPP3R1,SERPINC1,TF,TGM2	14
Neurological Disease,Organismal Injury and Abnormalities	Degeneration of brain	5,47E-04		-0,154	AADAT,AQP4,C3,CAPN1,CAV1,CTSB,DNAJC5,FBXO41,GFAP,HEXB,NPC2,SH3GL2,SLC1A2,STAT1	14
Organismal Development	Abnormal morphology of body cavity	5,52E-04			ACTC1,ADD2,AKAP12,AMACR,ARHGDIB,BCAM,BCAT2,C3,CAV1,CD44,CLU,COL18A1,CPT1A,CTSB,CTSC,DAD1,DCN,DDX58,DES,EXOC5,FLNA,FN1,GBP2,GPX1,GPX3,HEXB,HPX,HSPG2,ICAM1,IQGAP1,IQGAP2,ITGB1,KMT5C,LIPA,LMNA,MEP1A,MSN,MYH11,NPC2,NT5E,PARP1,PLEC,PNKD,PPP3CC,PPP3R1,Pzp,SCN2B,SETD7,SLC1A3,SNTA1,STAT1,STAT3,SUN1,TF,TGM2,TNFAIP3,VCAM1,VCL,YWHAE	59
Organismal Development	Morphology of head	5,55E-04			ABCA4,AKAP12,ASPH,BBS2,BBS7,C3,CAV1,CNTN1,COL18A1,CRX,CTSB,DCN,DNAJC5,EGFLAM,EPB41L2,FLNA,FLNB,GFAP,GNAT1,GRK1,GUCY2D,GUCY2F,HEXB,Hmga2,HSPG2,ICAM1,ITGB1,KNG1,LGALS1,LIPA,LMNA,MPP4,NPHP1,NXNL2,PFN2,PRPH2,RGS11,RHO,ROM1,RS1,SARM1,SELENOF,SLC1A2,SLC1A3,SLC4A3,SLC4A7,STAT1,STAT3,SUN1,SUN2,SV2B,TGM2,TNR,VCL,YWHAE	55
Digestive System Development and Function,Gastrointestinal Disease,Hepatic System Development and Function,Hepatic System Disease,Inflammatory Disease,Inflammatory Response,Organ Development,Organismal Injury and Abnormalities	Inflammation of liver	5,61E-04		-0,492	AKAP12,ARIH2,C3,CD44,DDX58,FAIM,GBP2,HLA-A,HPX,IFIT3,PPP3CC,PPP3R1,Pzp,STAT1,STAT3,TNFAIP3	16
Hematological System Development and Function,Lymphoid Tissue Structure and Development,Tissue Morphology	Quantity of helper T lymphocytes	5,62E-04	Increased	2,441	CAV1,FABP5,ICAM1,LGALS1,STAT1,STAT3	6
Dermatological Diseases and Conditions,Inflammatory Disease,Organismal Injury and Abnormalities	Acne	5,62E-04			FABP5,GPX1,ICAM1,LYZ,SERPINA1,VCAM1	6
Cellular Movement,Hematological System Development and Function,Hypersensitivity Response,Immune Cell Trafficking	Cell movement of eosinophils	5,62E-04		0,152	C3,FABP4,ITGB1,KNG1,LGALS1,VCAM1	6
Connective Tissue Disorders,Developmental Disorder,Hereditary Disorder,Organismal Injury and Abnormalities,Skeletal and Muscular Disorders	Marfan syndrome	5,62E-04			DAD1,FLNA,GC,MIOX,MYH11,VCL	6
Cardiovascular System Development and Function,Cellular Development,Tissue Development	Differentiation of endothelial cells	5,62E-04		0,000	CD44,COL18A1,DCN,FN1,LMNA,STAT3	6
Cellular Movement	Cell movement of cancer cells	5,68E-04		0,705	CAV1,CD44,COL18A1,CTSB,FN1,IQGAP1,LAMA5,LIPA,MCAM,STAT1,VCAM1	11
Organismal Development,Organismal Injury and Abnormalities	Abnormal morphology of head	5,78E-04			ABCA4,AKAP12,ASPH,BBS2,BBS7,C3,CAV1,CNTN1,COL18A1,CRX,CTSB,DCN,DNAJC5,EGFLAM,EPB41L2,FLNB,GNAT1,GRK1,GUCY2D,GUCY2F,HEXB,Hmga2,HSPG2,ICAM1,LGALS1,LIPA,LMNA,MPP4,NPHP1,NXNL2,PFN2,RGS11,RHO,ROM1,RS1,SARM1,SELENOF,SLC1A2,SLC1A3,SLC4A3,SLC4A7,STAT1,STAT3,SUN1,SUN2,SV2B,TNR,VCL,YWHAE	49
Cancer,Hematological Disease,Organismal Injury and Abnormalities	Hematologic cancer of cells	5,87E-04			ADD2,AMACR,ANXA11,ANXA2,ARHGAP26,BBS2,BBS7,BCAT1,C3,CADM1,CAV1,CD44,CDV3,CLU,CMPK2,COL14A1,COL18A1,DAD1,DCN,DDX39A,DDX58,DES,EGFLAM,ENPEP,EXOC5,FABP4,FABP5,FN1,GAD2,GBP2,GFAP,GNB1,HAO2,HLA-A,Hmga2,HSPB1,ICAM1,IFIT3,INA,IPO5,IQGAP1,IQGAP2,ITGB1,KPNA2,LAMB1,LGALS1,MCAM,MIOX,MYH11,MYOF,NDRG2,NIBAN1,NT5E,PARP1,PCBP1,PCBP3,PNKD,PPP3CC,PPP3R1,PSMB8,RABGEF1,RORB,RPA1,SERPINA1,SERPINA3,SERPINC1,SLC17A7,S…	80
Organismal Development	Morphology of body cavity	5,92E-04			ACTC1,ADD2,AKAP12,AMACR,ARHGDIB,BBS2,BCAM,BCAT2,C3,CADM1,CAV1,CD44,CLU,COL18A1,CPT1A,CTSB,CTSC,DAD1,DCN,DDX58,DES,EIF3M,EXOC5,FABP5,FLNA,FN1,GBP2,GPX1,GPX3,HEXB,HPX,HSPG2,ICAM1,IQGAP1,IQGAP2,ITGB1,KMT5C,LIPA,LMNA,MEP1A,MSN,MYH11,NPC2,NT5E,PARP1,PARVA,PDC,PLEC,PNKD,PPP3CC,PPP3R1,Pzp,SCN2B,SETD7,SLC1A3,SNTA1,STAT1,STAT3,SUN1,TF,TGM2,TNFAIP3,VCAM1,VCL,YWHAE	65
Cell Death and Survival	Cell death of macrophages	6,46E-04		0,599	CTSB,DCN,FABP4,LYZ,PARP1,SERPINA3,STAT1,STAT3,TNFAIP3	9
Cell-To-Cell Signaling and Interaction	Adhesion of lymphatic system cells	6,46E-04	Increased	2,929	ANXA2,CD44,DCN,FN1,ICAM1,ITGB1,MCAM,PPIB,VCAM1	9
Cellular Movement,Hematological System Development and Function,Immune Cell Trafficking	Cellular infiltration by lymphocytes	6,46E-04		1,346	C3,CD44,HLA-A,ITGB1,LGALS1,MCAM,STAT1,STAT3,VCAM1	9
Cell-To-Cell Signaling and Interaction,Tissue Development	Binding of extracellular matrix	6,46E-04			BCAM,CD44,FGB,FGG,FN1,HSPG2,ITGB1,VCAM1,VCL	9
Organismal Injury and Abnormalities	Wound	6,59E-04		1,432	ANXA2,C3,CAPN1,CAV1,CD44,FGB,FN1,HSPB1,ICAM1,PARP1,PLEC,PPP3R1	12
Cancer,Organismal Injury and Abnormalities	Primary neoplasm	6,70E-04			CD44,CLU,DDX58,DES,ESRRB,EXOC5,FABP4,FLNA,FN1,GFAP,IPO5,KPNA2,LGALS1,MIOX,MYH11,NT5E,PARP1,PLEC,PNKD,PPP3CC,PPP3R1,SERPINA1,STAT3,TF,TNFAIP3	25
Neurological Disease	Movement Disorders	6,71E-04		-0,040	A2M,ANXA2,AQP4,ARHGDIB,ARIH2,ARL3,C3,CA8,CAV1,CD44,CLU,CNTN1,CRX,CRYM,CTSB,DAD1,DNAJC5,ETNPPL,FBXO41,FGG,FTH1,FTL,GAD2,GAPDH,GFAP,GNAT1,GNB1,GNGT1,GRK1,HEXB,HSPB1,LAMB1,LMNA,NDRG2,NPC2,PARP1,PDE6A,PDK1,PFN2,PLD3,PNKD,PPP3CC,PPP3R1,PREPL,PRPH2,PSMB8,PSME1,PTGES3,RCVRN,RGS9,RHO,ROM1,RS1,SCAMP5,SCN2B,SELENOF,SERPINA1,SERPINA3,SH3GL2,SLC17A7,SLC1A2,SLC1A3,SLC25A22,SORL1,SUN1,SUN2,TBCE,TGM2,TNR	69
Cellular Movement	Cell movement of sarcoma cell lines	6,92E-04		1,633	BCAM,CAV1,CD44,CTSB,FLNA,FLNB,FN1,ITGB1,KNG1,MCAM,PARVA	11
Cellular Movement,Hematological System Development and Function,Immune Cell Trafficking	Migration of granulocytes	6,94E-04	Increased	2,368	C3,CD44,CORO1A,FN1,ICAM1,ITGB1,LAMA5,LGALS1,SERPINC1,VCAM1	10
Organismal Injury and Abnormalities,Renal and Urological Disease	Nephrotoxicity	6,94E-04			CRYM,FABP4,FGB,FN1,HPX,HSPB1,KNG1,LGALS1,LYZ,PPP3CC	10
Nervous System Development and Function,Visual System Development and Function	Electrophysiology of retinal cone cells	6,99E-04			ABCA4,CRX,EGFLAM,GUCY2D,NXNL2,RGS11,RHO	7
Cell Death and Survival	Apoptosis of eye cells	6,99E-04		-1,109	GNAT1,GUCY2D,HSPB1,PSMB8,RHO,ROM1,SLC4A7	7
Organismal Development	Length of absolute anatomical region	7,07E-04			GRK1,ITGB1,PRPH2,RHO,ROM1,RS1,STAT1,VCL	8
Organismal Injury and Abnormalities	Damage of mice	7,07E-04		-0,563	C3,FTH1,GFAP,MSN,NDRG2,PARP1,SETD7,TGM2	8
Organismal Injury and Abnormalities	Ulcer	7,07E-04			CLU,COL14A1,COL18A1,FGB,FGG,GPX1,SERPINC1,STAT3	8
Cardiovascular Disease,Cardiovascular System Development and Function,Organ Morphology,Organismal Development,Organismal Injury and Abnormalities	Abnormal morphology of dilated heart ventricle	7,07E-04			ACTC1,CAV1,DES,GPX1,LMNA,MYH11,VCL,YWHAE	8
Cellular Movement	Cell movement of connective tissue cells	7,11E-04	Increased	2,253	APPL2,CAPN1,CAV1,CD44,FLNB,FN1,HSPB1,HSPG2,IQGAP1,ITGB1,LGALS1,MACIR,PALLD,PLEC,STAT3,TMEM201,VCL	17
Cancer,Organismal Injury and Abnormalities,Respiratory Disease	Advanced lung cancer	7,11E-04		1,157	AKAP12,ANXA2,CD44,CLU,CTSB,FGG,FN1,FTL,GPNMB,ITGB1,LGALS1,NT5E,PARP1,PDK1,SH3GL2,STAT3,YWHAE	17
Cell Death and Survival	Cell death of lymphatic system cells	7,14E-04		-0,514	CAV1,CD44,CORO1A,CTSB,DCN,FAIM,FTH1,GAPDH,Irgm1,ITGB1,KIFAP3,LGALS1,PARP1,PCBP2,PDK1,STAT1,STAT3,TGM2,TNFAIP3	19
Cancer,Organismal Injury and Abnormalities	Invasive tumor	7,45E-04		1,901	ADI1,AKAP12,ANXA2,C3,CAPG,CAV1,CAVIN1,CD44,CLU,COL18A1,CTSB,DCN,DDX58,DIRAS1,ESRRB,FABP4,FABP5,FGG,FLNA,FN1,FTL,GAD2,GLUL,GPNMB,GPX3,ICAM1,IQGAP1,ITGB1,LAMA5,LGALS1,MCAM,MYOF,NDRG2,NT5E,PALLD,PARP1,PDK1,PLEC,PPP3CC,PPP3R1,SERPINA1,SERPINC1,SH3GL2,STAT1,STAT3,TBCE,TGM2,TNFAIP3,VCAM1,YWHAE	50
Developmental Disorder,Hereditary Disorder,Organismal Injury and Abnormalities,Skeletal and Muscular Disorders	Dystrophy of muscle	7,49E-04			ACTA1,C3,COL14A1,DES,FN1,HLA-A,ITGB1,LMNA,MGST1,PFN2,PLEC,SNTA1,SUN1,SUN2,TBCE	15
Cardiovascular Disease	Occlusion of blood vessel	7,58E-04	Increased	2,772	AADAT,CAV1,CD44,CLU,COL18A1,FABP4,FABP5,FGG,FN1,GPX1,GPX3,HSPG2,ICAM1,PARP1,PARVA,PPP3CC,SBF2,SERPINA1,SERPINA3,SERPINC1,STAT3,TNFAIP3,VCAM1	23
Cancer,Organismal Injury and Abnormalities,Reproductive System Disease	Tumorigenesis of reproductive tract	7,99E-04			AAAS,ABCA4,ACSM1,ACTC1,ADD2,ADI1,AKAP12,ALDH1L1,AMACR,ANXA11,ANXA2,APPL2,ARHGAP26,ARHGDIB,ARIH2,ASPH,ATL3,BCAT1,C1orf174,C3,CA8,CADM1,CAPG,CARHSP1,CAV1,CAVIN1,CC2D1A,CD44,CDR2,CLU,CNTN1,COL14A1,COL18A1,CPT1A,CTPS1,CTSB,CTSC,DCN,DDX39A,DDX58,DES,DNAJA4,EGFLAM,ENPEP,EPB41L2,EPHX1,ERMP1,ESRRB,ETNPPL,EXOC5,FABP4,FAIM,FBXO41,FECH,FGG,FLNA,FLNB,FN1,FTH1,GAD2,GAPDH,GBP2,GC,GFAP,GGCT,GLUL,GNAT1,GNAZ,GNB1…	174
Skeletal and Muscular Disorders,Skeletal and Muscular System Development and Function	Abnormal morphology of muscle	8,00E-04			ACTA1,ACTC1,CAV1,CLU,COL14A1,DCN,DES,FN1,HSPG2,LMNA,MYH11,MYOF,PLEC,SUN1,SUN2,TGM2,VCAM1,VCL,YWHAE	19
Cellular Movement	Cell movement of tumor cell lines	8,16E-04		1,868	A2M,AKAP12,ANXA2,ARHGDIB,ASNS,ASPH,BCAM,C3,CAPN1,CAV1,CD44,CLU,COL18A1,CTSB,DCN,DDX58,FLNA,FLNB,FN1,GBP2,GC,GFAP,GNB1,IQGAP1,ITGB1,KNG1,KPNA2,LAMA5,LCP1,LGALS1,LMNA,MCAM,MSN,MYOF,NDRG2,Nebl,NME2,NT5E,PALLD,PARVA,PDK1,RAP1GAP2,SERPINA1,STAT1,STAT3,TAGLN2,TGM2,VCAM1,VCL	49
Connective Tissue Disorders,Inflammatory Disease,Inflammatory Response,Organismal Injury and Abnormalities,Skeletal and Muscular Disorders	Polyarthritis	8,21E-04		0,422	CD44,FGG,LGALS1,PARP1,SLC1A2,SORL1,STAT1,STAT3,TNFAIP3	9
Cellular Development,Hematological System Development and Function,Lymphoid Tissue Structure and Development	Maturation of leukocytes	8,21E-04		0,436	CADM1,CD44,DDX58,ICAM1,LCP1,PDK1,SERPINA1,STAT1,STAT3	9
Cell-To-Cell Signaling and Interaction,Nervous System Development and Function	Activation of neuroglia	8,37E-04		1,019	ABCA4,ANXA2,AQP4,C3,FGG,FN1,GFAP,GUCY2D,IGHG1,ITGB1,STAT1	11
Hereditary Disorder,Ophthalmic Disease,Organismal Injury and Abnormalities	Hereditary retinitis pigmentosa	8,40E-04			ABCA4,ARL3,BBS2,BBS7,CRX,GNAT1,IMPG2,KIAA1549,PDE6A,PRPH2,RHO,ROM1,TTC8	13
Cardiovascular Disease,Organismal Injury and Abnormalities,Tissue Morphology	Size of infarct	8,40E-04			C3,CAV1,CD44,FGB,FGG,GPX1,GPX3,HLA-A,KNG1,NT5E,PARP1,TGM2,TNFAIP3	13
Cell-To-Cell Signaling and Interaction,Inflammatory Response	Immune response of dendritic cells	8,41E-04	Increased	2,000	C3,DDX58,FN1,PALLD,PSMB8	5
Endocrine System Disorders,Gastrointestinal Disease,Hereditary Disorder,Metabolic Disease,Organismal Injury and Abnormalities	Monogenic diabetes	8,41E-04			CAV1,CAVIN1,LARS2,LMNA,TGM2	5
Cell-To-Cell Signaling and Interaction,Cellular Compromise,Tumor Morphology	Adhesion of cancer cells	8,41E-04		0,594	CD44,FN1,ITGB1,MCAM,VCAM1	5
Cellular Compromise,Ophthalmic Disease,Organismal Injury and Abnormalities,Tissue Morphology	Degeneration of retinal rods	8,41E-04		0,958	C3,CRX,ESRRB,RHO,ROM1	5
Cell Morphology	Abnormal morphology of flagella	8,41E-04			BBS2,BBS7,CADM1,NPHP1,SEPTIN4	5
Dermatological Diseases and Conditions,Neurological Disease,Organismal Injury and Abnormalities	Allodynia	8,41E-04			CTSB,PARP1,SERPINA3,SLC1A2,SLC1A3	5
Cellular Development,Hematological System Development and Function,Lymphoid Tissue Structure and Development	Maturation of phagocytes	8,42E-04		0,555	CD44,DDX58,ICAM1,SERPINA1,STAT1,STAT3	6
Cancer,Cellular Movement,Organismal Injury and Abnormalities,Reproductive System Disease,Tumor Morphology	Invasion of mammary tumor cells	8,42E-04		0,946	CD44,FLNA,FN1,ITGB1,MCAM,PALLD	6
Cell Morphology,Embryonic Development,Nervous System Development and Function,Ophthalmic Disease,Organ Development,Organ Morphology,Organismal Development,Organismal Injury and Abnormalities,Tissue Development,Tissue Morphology,Visual System Development and Function	Abnormal morphology of rod outer segments	8,42E-04			GNAT1,GRK1,GUCY2D,GUCY2F,RHO,ROM1	6
Cell-To-Cell Signaling and Interaction,Hematological System Development and Function,Immune Cell Trafficking,Inflammatory Response	Activation of phagocytes	8,61E-04	Increased	2,642	ANXA2,C3,CD44,FGG,FN1,GC,HLA-A,ICAM1,IGHG1,ITGB1,KNG1,RABGEF1,STAT1,STAT3,TGM2	15
Organismal Injury and Abnormalities	Benign lesion	8,63E-04		-0,192	ABCA4,ACTC1,ANXA2,ARIH2,BBS2,C3,CAV1,CD44,CLU,COL14A1,COL18A1,CTSB,CTSC,DAD1,DCN,FABP4,FABP5,FLNA,FN1,FTH1,GLUL,HLA-A,Hmga2,IFIT3,IQGAP1,IQGAP2,ITGB1,LAMA5,LGALS1,MACIR,MGST1,MPHOSPH8,MSN,NDRG2,OSBPL1A,PLD3,PLEC,RORB,RPE,SARM1,SERPINA1,SERPINC1,SH3GL2,SORBS2,STAT3,STX3,TGM2,TNFAIP3,VCAM1	49
Cancer,Organismal Injury and Abnormalities,Reproductive System Disease	Female genital neoplasm	9,05E-04			AAAS,ABCA4,ACSM1,ACTC1,ADD2,ADI1,AKAP12,ALDH1L1,AMACR,ANXA11,ANXA2,APPL2,ARHGAP26,ARHGDIB,ARIH2,ASPH,ATL3,BCAT1,C1orf174,C3,CA8,CADM1,CAPG,CARHSP1,CAV1,CAVIN1,CC2D1A,CD44,CDR2,CLU,CNTN1,COL14A1,COL18A1,CPT1A,CTPS1,CTSB,CTSC,DCN,DDX39A,DDX58,DES,DNAJA4,EGFLAM,ENPEP,EPB41L2,EPHX1,ERMP1,ESRRB,ETNPPL,EXOC5,FABP4,FAIM,FBXO41,FECH,FGG,FLNA,FLNB,FN1,FTH1,GAD2,GAPDH,GBP2,GC,GFAP,GGCT,GLUL,GNAT1,GNAZ,GNB1…	174
Cancer,Hematological Disease,Immunological Disease,Organismal Injury and Abnormalities	Neoplasia of leukocytes	9,18E-04			ADD2,AMACR,ANXA11,ANXA2,ARHGAP26,BBS2,BBS7,BCAT1,C3,CADM1,CAV1,CD44,CDV3,CLU,CMPK2,COL14A1,COL18A1,CTSC,DAD1,DCN,DDX39A,DDX58,DES,EGFLAM,ENPEP,EXOC5,FABP4,FABP5,FLNA,FN1,GAD2,GBP2,GFAP,GNB1,HAO2,HLA-A,Hmga2,HSPB1,ICAM1,IFIT3,INA,IPO5,IQGAP1,IQGAP2,ITGB1,KPNA2,LAMB1,LCP1,LGALS1,MCAM,MIOX,MYH11,MYOF,NDRG2,NIBAN1,NT5E,PARP1,PCBP1,PCBP3,PNKD,PPP3CC,PPP3R1,PSMB8,RABGEF1,RORB,RPA1,SERPINA1,SERPINA3,SER…	85
Cell-To-Cell Signaling and Interaction,Hematological System Development and Function,Inflammatory Response	Binding of blood platelets	9,24E-04		1,751	C3,FGG,FN1,HSPG2,ICAM1,ITGB1,KNG1,PPIB	8
Cell Morphology	Enlargement of cells	9,29E-04			AQP4,CAV1,CTSB,CTSC,FLNB,FN1,GFAP,GPX1,GPX3,HSPB1,HSPG2,LMNA,PARP1,PDC,PPP3R1,SNTA1,STAT3,SUN1,SUN2,TERF2,TNFAIP3	21
Cellular Movement	Cell movement of tumor cells	9,31E-04		1,051	CAV1,CD44,COL18A1,CTSB,FN1,IQGAP1,ITGB1,LAMA5,LIPA,MCAM,STAT1,VCAM1	12
Connective Tissue Development and Function,Tissue Morphology	Quantity of connective tissue cells	9,31E-04		-0,852	C3,CAPN1,CAV1,CD44,DCN,FN1,GPNMB,GPX1,HSPG2,ITGB1,NT5E,STAT1	12
Cardiovascular System Development and Function,Cellular Movement	Movement of vascular endothelial cells	9,31E-04		0,496	ANXA2,CD44,COL18A1,FLNB,FN1,GLUL,HSPG2,IQGAP1,ITGB1,KNG1,LGALS1,STAT3	12
Cell Morphology,Embryonic Development	Shape change of embryonic cell lines	9,58E-04		1,941	AKAP12,FLNA,FN1,ITGB1,PALLD,RRAS,VCL	7
Cellular Assembly and Organization,Cellular Function and Maintenance	Organization of filaments	9,65E-04		1,912	ANXA2,COL14A1,CORO1A,DCN,DES,FLNA,FN1,GAPDH,GFAP,INA,ITGB1,LCP1,MSN,MYOF,PLEC,PPIB,SERPINC1,TF	18
Cellular Movement,Connective Tissue Development and Function	Migration of fibroblasts	9,82E-04		1,005	APPL2,CAV1,FLNB,FN1,HSPB1,IQGAP1,ITGB1,MACIR,PALLD,PLEC,STAT3,TMEM201,VCL	13
Hematological System Development and Function,Tissue Morphology	Quantity of granulocytes	9,82E-04		-0,636	ARHGDIB,C3,CLU,DCN,DDX58,ICAM1,LGALS1,MSN,SERPINA1,SERPINB1,STAT3,TNFAIP3,VCAM1	13
Cell Cycle,Gene Expression	Binding of DNA	9,90E-04		0,095	BCAT2,CAV1,CLU,DDX58,FN1,GABPB1,GAPDH,GBP2,GPX1,KNG1,LGALS1,LMNA,PARP1,PPIB,RPA1,SERPINC1,STAT1,STAT3,TF,TGM2,TNFAIP3,VCAM1,YBX3,YWHAE	24
Cellular Movement,Hematological System Development and Function,Immune Cell Trafficking,Inflammatory Response	Migration of phagocytes	9,98E-04	Increased	3,505	ANXA2,C3,CD44,CORO1A,FLNA,FN1,ICAM1,ITGB1,LGALS1,MCAM,PARP1,SERPINC1,TNR,VCAM1	14
Inflammatory Disease,Inflammatory Response,Organismal Injury and Abnormalities,Renal and Urological Disease	Glomerulonephritis	1,01E-03			ADD2,ASNS,C3,CLU,GAD2,ICAM1,PLEKHA2,PPP3CC,PPP3R1,TNFAIP3,VCAM1	11
Cell Death and Survival	Cell death of phagocytes	1,01E-03		0,980	CD44,CTSB,DCN,FABP4,LYZ,PARP1,SERPINA1,SERPINA3,STAT1,STAT3,TNFAIP3	11
Cancer,Organismal Injury and Abnormalities	Benign connective or soft tissue neoplasm	1,01E-03			ACTC1,ANXA2,ARIH2,COL14A1,COL18A1,CTSC,FABP4,FLNA,FTH1,Hmga2,IFIT3,IQGAP1,LAMA5,MGST1,MPHOSPH8,PLD3,RORB,RPE,SARM1,SERPINA1,SERPINC1,SORBS2,STX3	23
Cardiovascular Disease,Organismal Injury and Abnormalities	Vaso-occlusion	1,01E-03	Increased	2,772	AADAT,CAV1,CD44,CLU,COL18A1,FABP4,FABP5,FGG,FN1,GPX1,GPX3,HSPG2,ICAM1,PARP1,PARVA,PPP3CC,SBF2,SERPINA1,SERPINA3,SERPINC1,STAT3,TNFAIP3,VCAM1	23
Protein Synthesis	Quantity of IFNG in blood	1,02E-03		-1,941	CAV1,CD44,Irgm1,STAT1	4
Cell Death and Survival	Cell death of bone marrow-derived macrophages	1,02E-03			LYZ,PARP1,STAT1,TNFAIP3	4
Visual System Development and Function	Light sensitivity	1,02E-03			ABCA4,FECH,PDC,RHO	4
Connective Tissue Disorders,Hereditary Disorder,Metabolic Disease,Organismal Injury and Abnormalities	Familial partial lipodystrophy	1,02E-03			CAV1,DCN,FN1,LMNA	4
Cellular Movement,Hematological System Development and Function	Mobilization of blood cells	1,02E-03		1,091	SERPINA1,STAT1,STAT3,VCAM1	4
Cell-mediated Immune Response,Cellular Development,Cellular Function and Maintenance,Cellular Growth and Proliferation,Embryonic Development,Hematological System Development and Function,Hematopoiesis,Lymphoid Tissue Structure and Development,Organ Development,Organismal Development,Tissue Development	Development of regulatory T lymphocytes	1,02E-03		-0,152	DDX58,PARP1,STAT1,STAT3	4
Cell-To-Cell Signaling and Interaction,Hematological System Development and Function,Immune Cell Trafficking	Adhesion of leukocyte cell lines	1,02E-03		0,046	CADM1,PLEKHA2,TGM2,VCAM1	4
Cellular Assembly and Organization,Nervous System Development and Function	Complexity of dendritic trees	1,02E-03		1,967	FLNA,IQGAP1,ITGB1,SORBS2	4
Cellular Growth and Proliferation,Connective Tissue Development and Function,Tissue Development	Proliferation of synovial cells	1,02E-03		1,131	CD44,FN1,ITGB1,STAT3	4
Cell-To-Cell Signaling and Interaction	Adhesion of lung cells	1,02E-03			CADM1,FN1,ITGB1,SERPINA1	4
Developmental Disorder,Hereditary Disorder,Neurological Disease,Organismal Injury and Abnormalities	Fragile X syndrome	1,02E-03			SCN2B,SERPINA1,SLC1A2,SLC1A3	4
Cell-To-Cell Signaling and Interaction,Renal and Urological System Development and Function	Adhesion of glomerular cells	1,02E-03		1,974	BCAM,ICAM1,ITGB1,LAMA5	4
Developmental Disorder,Hereditary Disorder,Ophthalmic Disease,Organismal Injury and Abnormalities	Early-onset retinal dystrophy	1,02E-03			ABCA4,GUCY2D,IMPG2,PRPH2	4
Cell-To-Cell Signaling and Interaction,Hematological System Development and Function,Hypersensitivity Response,Inflammatory Response	Binding of mast cells	1,02E-03			CADM1,ICAM1,ITGB1,VCAM1	4
Hematological System Development and Function	Fibrinolysis	1,02E-03			ANXA2,FGB,FGG,KNG1	4
Infectious Diseases	Toxoplasmosis	1,02E-03			GAD2,GBP2,Irgm1,NT5E	4
Cell-To-Cell Signaling and Interaction,Hematological System Development and Function,Immune Cell Trafficking	Adhesion of mononuclear leukocytes	1,03E-03	Increased	2,734	CD44,DCN,FN1,ICAM1,ITGB1,LCP1,MCAM,PPIB,VCAM1	9
Cellular Movement	Migration of sarcoma cell lines	1,03E-03		1,664	BCAM,CAV1,CD44,FLNA,FLNB,FN1,ITGB1,MCAM,PARVA	9
Cell Morphology	Shape change of blood cells	1,03E-03		1,820	CAPG,CD44,CORO1A,FLNA,FN1,ICAM1,ITGB1,KNG1,LGALS1	9
Tissue Morphology	Abnormal morphology of membrane tissue	1,05E-03			ABCA4,CAV1,DCN,FN1,HSPG2,IQGAP1,LIPA,PPP3R1,VCAM1,VCL	10
Cardiovascular Disease,Cardiovascular System Development and Function,Organ Morphology,Organismal Development,Organismal Injury and Abnormalities,Skeletal and Muscular Disorders,Skeletal and Muscular System Development and Function	Abnormal morphology of myocardium	1,05E-03			ACTC1,CAV1,CLU,DES,FN1,HSPG2,TGM2,VCAM1,VCL,YWHAE	10
Cell Death and Survival	Cytotoxicity	1,10E-03	Increased	2,207	CD44,CLU,CORO1A,CTSB,FN1,HLA-A,ICAM1,IGHG1,PPIB,STAT1,TAP2,TNFAIP3	12
Immunological Disease	Hypersensitive reaction	1,13E-03		1,972	C3,CAPG,CD44,CORO1A,DCN,FABP4,FABP5,FLNA,GAPDH,HLA-A,ICAM1,IGHG1,Ighg2a,LAMA5,LGALS1,MCAM,MSN,PPP3CC,PPP3R1,STAT1,TNFAIP3,VCL	22
Dermatological Diseases and Conditions,Immunological Disease,Inflammatory Disease,Inflammatory Response,Organismal Injury and Abnormalities	Atopic dermatitis	1,13E-03			C3,CAPG,CD44,FABP4,FABP5,FLNA,IGHG1,LAMA5,LGALS1,MSN,PPP3CC,PPP3R1,STAT1,TNFAIP3,VCL	15
Hereditary Disorder,Ophthalmic Disease,Organismal Injury and Abnormalities	Autosomal recessive retinal degeneration	1,14E-03			ABCA4,ACBD5,BBS2,CRX,GNAT1,GUCY2D,IMPG2,KIAA1549,NPHP1,PDE6A,RGS9,RHO,TTC8	13
Cell Death and Survival	Cell viability of blood cells	1,14E-03		1,470	C3,CD44,CLU,FN1,ICAM1,MVP,PDK1,RABGEF1,STAT1,STAT3,TF,TGM2,TNFAIP3	13
Hereditary Disorder,Ophthalmic Disease,Organismal Injury and Abnormalities	Autosomal dominant retinal degeneration	1,19E-03			ABCA4,CRX,GNAT1,GUCY2D,IMPG2,PRPH2,RHO,ROM1	8
Cell-To-Cell Signaling and Interaction,Cellular Movement	Recruitment of myeloid cells	1,20E-03	Increased	2,654	C3,CAV1,CD44,CTSC,GC,ICAM1,LGALS1,LYZ,PARP1,STAT3,VCAM1	11
Cell Death and Survival,Cellular Function and Maintenance	Clearance of cells	1,22E-03		1,746	ANXA2,CD44,FABP5,FLNA,TGM2,TNFAIP3	6
Cell-To-Cell Signaling and Interaction	Adhesion of carcinoma cell lines	1,22E-03		1,217	CAV1,CTSB,FN1,ICAM1,ITGB1,VCAM1	6
Cellular Movement	Cell tethering or rolling of leukocytes	1,22E-03		1,647	ADD2,CAPN1,CD44,ICAM1,ITGB1,VCAM1	6
Cellular Movement,Hematological System Development and Function,Immune Cell Trafficking,Inflammatory Response	Migration of monocytes	1,22E-03			ANXA2,FN1,ICAM1,LGALS1,MCAM,VCAM1	6
Developmental Disorder,Hereditary Disorder,Organismal Injury and Abnormalities,Skeletal and Muscular Disorders	Autosomal recessive muscular dystrophy	1,22E-03			DES,FN1,ITGB1,LMNA,PLEC,TBCE	6
Hematological System Development and Function,Inflammatory Response,Tissue Morphology	Quantity of phagocytes	1,23E-03		0,480	C3,CLU,CTSB,DCN,ICAM1,LGALS1,MSN,NT5E,PARP1,RABGEF1,SERPINA1,SERPINB1,STAT3,TGM2,TNFAIP3,VCAM1	16
