# Supplementary material for: Neuroretinal degeneration in a mouse model of systemic chronic immune activation observed by proteomics
Source: Front Immunol. 2024 Apr 11;15:1374617. doi: 10.3389/fimmu.2024.1374617 (PMC11043527; doi:10.3389/fimmu.2024.1374617)
Supplement: Supplementary Table 1 — (A) Retina, 1 week, Identified and differentially expressed proteins. (B). Retina, 8 weeks, Identified and differentially expressed proteins. (C). Retina, 28 weeks, Identified and differentially expressed proteins. [file DataSheet_1.zip › Supplementary Tables submission/Supplementary Tables 9-12, Diseases & Function, IPA/9. Retina/Table S9A Retina, Diseases & Function, 1 week.xlsx]

## Sheet: Sheet0
© 2000-2022 QIAGEN. All rights reserved.
Categories	Diseases or Functions Annotation	p-value	Predicted Activation State	Activation z-score	Molecules	# Molecules
Ophthalmic Disease,Organismal Injury and Abnormalities	Progressive retinal atrophy	1,89E-06			ABCA4,ADAM9,AIPL1,ARHGEF18,ARL2BP,ARL3,BBS1,BBS4,BBS7,BBS9,C8orf37,CACNA2D4,CDHR1,CHM,CNGA1,CRB1,CRX,DYNC2H1,EMC1,EPG5,ESPN,EXOSC2,GNAT1,GUCA1B,GUCY2D,IFT140,IMPG1,KCNV2,KIF3B,PDE6A,PDE6B,PDE6G,PHYH,PITPNM3,PROM1,PRPH2,RAB28,RDH12,REEP6,RP1,RPGRIP1,SLC7A14,TMEM67,TRPM1,TTC8,TULP1,VSX2	47
Ophthalmic Disease,Organismal Injury and Abnormalities	Retinitis pigmentosa	6,61E-06			ABCA4,ADAM9,AIPL1,ARHGEF18,ARL2BP,ARL3,BBS1,BBS4,BBS7,BBS9,C8orf37,CACNA2D4,CDHR1,CHM,CNGA1,CRB1,CRX,DYNC2H1,EMC1,EPG5,ESPN,EXOSC2,GNAT1,GUCA1B,IFT140,IMPG1,KIF3B,PDE6A,PDE6B,PDE6G,PHYH,PITPNM3,PROM1,PRPH2,RAB28,RDH12,REEP6,RP1,RPGRIP1,SLC7A14,TMEM67,TRPM1,TTC8,TULP1,VSX2	45
Cancer,Organismal Injury and Abnormalities,Reproductive System Disease	Female genital neoplasm	9,48E-06		1,016	AAK1,ABAT,ABCA4,ABCA5,ABCA8,ABCF1,ABCG2,ABI2,ABLIM2,ACAP2,ACIN1,ACSL1,ACSS2,ADAM10,ADAM22,ADAM9,ADARB1,ADGRL3,AGAP1,AGO2,AHCTF1,AKT3,AKTIP,ALB,ALCAM,ALS2,AMACR,ANAPC4,AP1B1,AP1S1,APOA1,AQP1,ARFGAP1,ARFGEF3,ARGLU1,ARHGEF18,ARHGEF2,ARID1A,ARID1B,ARID4B,ASH2L,ASIC2,ASTN1,ATF7IP,ATG16L1,ATG5,ATM,ATP13A1,ATP2B1,ATP2C1,ATP6AP1,ATP8A2,ATP9A,ATRX,ATXN2,BAG4,BAZ1B,BBS1,BBS4,BBS5,BBS9,BCAP29,BCCIP,BICD2,BI…	670
Cancer,Organismal Injury and Abnormalities,Reproductive System Disease	Tumorigenesis of reproductive tract	1,23E-05		1,016	AAK1,ABAT,ABCA4,ABCA5,ABCA8,ABCF1,ABCG2,ABI2,ABLIM2,ACAP2,ACIN1,ACSL1,ACSS2,ADAM10,ADAM22,ADAM9,ADARB1,ADGRL3,AGAP1,AGO2,AHCTF1,AKT3,AKTIP,ALB,ALCAM,ALS2,AMACR,ANAPC4,AP1B1,AP1S1,APOA1,AQP1,ARFGAP1,ARFGEF3,ARGLU1,ARHGEF18,ARHGEF2,ARID1A,ARID1B,ARID4B,ASH2L,ASIC2,ASTN1,ATF7IP,ATG16L1,ATG5,ATM,ATP13A1,ATP2B1,ATP2C1,ATP6AP1,ATP8A2,ATP9A,ATRX,ATXN2,BAG4,BAZ1B,BBS1,BBS4,BBS5,BBS9,BCAP29,BCCIP,BICD2,BI…	668
Cancer,Organismal Injury and Abnormalities,Reproductive System Disease	Endometrioid endometrial adenocarcinoma	1,55E-05			AAK1,ABCA4,ABCA5,ABCA8,ABCG2,ABI2,ABLIM2,ACAP2,ACIN1,ACSL1,ACSS2,ADAM22,ADAM9,AGAP1,AGO2,AHCTF1,AKT3,ALB,AMACR,AP1S1,ARFGAP1,ARFGEF3,ARGLU1,ARHGEF18,ARHGEF2,ARID1A,ARID1B,ASIC2,ASTN1,ATF7IP,ATG16L1,ATM,ATP13A1,ATP2B1,ATP2C1,ATP6AP1,ATP8A2,ATP9A,ATRX,ATXN2,BAG4,BBS5,BBS9,BCAP29,BCCIP,BICD2,BIN1,BIRC6,BPHL,BRD3,BRD8,BRF1,BSN,C2CD5,C5orf24,C7orf50,CA1,CA5B,CACNA2D3,CAMSAP1,CAP2,CASK,CBX3,CC2D2A,CCDC…	503
Hereditary Disorder,Neurological Disease,Organismal Injury and Abnormalities	Spinocerebellar ataxia type 7	1,58E-05			CNGA1,CRX,GNAT1,GNAT2,GNB1,GNB3,GRK1,GUCA1B,OPN1SW,PDE6A,PDE6B,PIAS3,PPEF2,PRPH2,RCVRN,RDH12,RP1,RS1,SCN2B,SLC1A3,TULP1	21
Hereditary Disorder,Ophthalmic Disease,Organismal Injury and Abnormalities	Hereditary retinal degeneration	1,59E-05			ABCA4,ADAM9,AIPL1,ARHGEF18,ARL2BP,ARL3,BBS1,BBS4,BBS5,BBS7,BBS9,C8orf37,CACNA2D4,CC2D2A,CDHR1,CHM,CLASP1,CNGA1,CRB1,CRX,DYNC2H1,EFEMP1,EMC1,ESPN,EXOSC2,GNAT1,GNAT2,GNB3,GRK1,GRM6,GUCA1B,GUCY2D,HTT,IFT140,IMPG1,ITM2B,KCNV2,KIF3B,LRIT3,OAT,PDE6A,PDE6B,PDE6G,PHYH,PITPNM3,PROM1,PRPH2,RAB28,RDH12,REEP6,RP1,RPGRIP1,RS1,SIX6,SLC7A14,TMEM67,TRPM1,TTC8,TULP1,VSX2	60
Developmental Disorder,Hereditary Disorder,Ophthalmic Disease,Organismal Injury and Abnormalities	Retinal dystrophy	1,68E-05			ABCA4,ADAM9,AIPL1,ARHGEF18,ARL2BP,BBS1,BBS4,BBS5,BBS7,BBS9,C8orf37,CACNA2D4,CC2D2A,CDHR1,CHM,CLASP1,CNGA1,CRB1,CRX,EFEMP1,GNAT1,GNAT2,GNB3,GRK1,GRM6,GUCY2D,HTT,IFT140,IMPG1,ITM2B,KCNV2,LRIT3,OAT,PDE6A,PDE6B,PDE6G,PHYH,PITPNM3,PROM1,PRPH2,RAB28,RDH12,REEP6,RP1,RPGRIP1,RS1,SIX6,SLC7A14,TRPM1,TTC8,TULP1	51
Cancer,Organismal Injury and Abnormalities,Reproductive System Disease	Genital tumor	2,09E-05		0,014	AAK1,ABAT,ABCA4,ABCA5,ABCA8,ABCF1,ABCG2,ABI2,ABLIM2,ACAP2,ACIN1,ACLY,ACSL1,ACSS2,ADAM10,ADAM22,ADAM9,ADARB1,ADGRL3,AGAP1,AGO2,AHCTF1,AKT3,AKTIP,ALB,ALCAM,ALS2,AMACR,ANAPC4,ANKRD13A,AP1B1,AP1S1,APOA1,AQP1,ARFGAP1,ARFGAP2,ARFGEF3,ARGLU1,ARHGEF18,ARHGEF2,ARID1A,ARID1B,ARID4B,ARIH1,ASAP2,ASH2L,ASIC2,ASTN1,ATF7IP,ATG16L1,ATG5,ATM,ATP13A1,ATP2B1,ATP2C1,ATP6AP1,ATP8A2,ATP9A,ATRX,ATXN1,ATXN2,B4GAT1,BAG4,…	813
Hereditary Disorder,Ophthalmic Disease,Organismal Injury and Abnormalities	Hereditary retinitis pigmentosa	2,24E-05			ABCA4,ADAM9,AIPL1,ARHGEF18,ARL2BP,ARL3,BBS1,BBS4,BBS7,C8orf37,CACNA2D4,CDHR1,CNGA1,CRB1,CRX,DYNC2H1,EMC1,ESPN,EXOSC2,GNAT1,GUCA1B,IFT140,IMPG1,KIF3B,PDE6A,PDE6B,PDE6G,PITPNM3,PROM1,PRPH2,RDH12,REEP6,RP1,RPGRIP1,SLC7A14,TMEM67,TRPM1,TTC8,TULP1,VSX2	40
Cell Morphology,Embryonic Development,Nervous System Development and Function,Organ Development,Organ Morphology,Organismal Development,Tissue Development,Visual System Development and Function	Morphology of eye cells	3,22E-05			ABCA4,ABI2,AIPL1,Ank2,ATP8A2,BBS7,CHM,CPLX4,CRX,EGFLAM,EPG5,GNAT1,GPX4,GRK1,GUCY2D,GUCY2F,KCNV2,MPP4,MSI1,NXNL2,OAT,OPTN,PDE6B,PDE6D,PDE6G,PLXNA2,PROM1,PRPH2,RAB28,RDH12,RDH13,RP1,RS1,RTBDN,SAMD7,SELENOF,STK38L,TRPM1,TULP1,VSX2	40
Organismal Injury and Abnormalities	Organ Degeneration	3,37E-05	Increased	6,572	ABCA4,ABCA5,ADAM9,AIPL1,AQP4,ARHGEF18,ARL2BP,ARL3,ASIC2,ATM,ATP8A2,ATXN1,BBS1,BBS4,BBS5,BBS7,BBS9,C8orf37,CA1,CACNA2D4,CAV1,CC2D2A,CD47,CD9,CDHR1,CETN2,CHM,CLASP1,CNGA1,CRB1,CREB1,CRX,DDX58,DMD,DNAJA1,DYNC2H1,EFEMP1,EMC1,EPG5,ESPN,ESRRB,ESRRG,EXOSC2,FBXO2,FBXO41,FHOD3,GABRB2,GAPDH,GNAT1,GNAT2,GNB1,GNB3,GPX4,GRIA2,GRIK1,GRIN1,GRK1,GRM6,GUCA1B,GUCY2D,GUCY2F,HMGB2,HSD17B4,HTT,HUWE1,IFT140,IMPG1,ITM2…	124
Cancer,Organismal Injury and Abnormalities	Endometrioid carcinoma	3,41E-05			AAK1,ABCA4,ABCA5,ABCA8,ABCG2,ABI2,ABLIM2,ACAP2,ACIN1,ACSL1,ACSS2,ADAM22,ADAM9,AGAP1,AGO2,AHCTF1,AKT3,AKTIP,ALB,ALS2,AMACR,AP1B1,AP1S1,ARFGAP1,ARFGEF3,ARGLU1,ARHGEF18,ARHGEF2,ARID1A,ARID1B,ARID4B,ASIC2,ASTN1,ATF7IP,ATG16L1,ATG5,ATM,ATP13A1,ATP2B1,ATP2C1,ATP6AP1,ATP8A2,ATP9A,ATRX,ATXN2,BAG4,BBS5,BBS9,BCAP29,BCCIP,BICD2,BIN1,BIRC6,BPHL,BRD3,BRD8,BRF1,BSN,C2CD5,C5orf24,C7orf50,CA1,CA5B,CACNA2D3,CAMSA…	549
Organismal Injury and Abnormalities,Reproductive System Disease	Abnormality of endometrium	3,62E-05			AAK1,ABCA4,ABCA5,ABCA8,ABCG2,ABI2,ABLIM2,ACAP2,ACIN1,ACSL1,ACSS2,ADAM22,ADAM9,AGAP1,AGO2,AGPAT3,AHCTF1,AKT3,ALB,AMACR,AP1S1,AQP1,ARFGAP1,ARFGEF3,ARGLU1,ARHGEF18,ARHGEF2,ARID1A,ARID1B,ASIC2,ASTN1,ATF7IP,ATG16L1,ATM,ATP13A1,ATP2B1,ATP2C1,ATP6AP1,ATP8A2,ATP9A,ATRX,ATXN2,BAG4,BAZ1B,BBS5,BBS9,BCAP29,BCCIP,BICD2,BIN1,BIRC6,BPHL,BRD2,BRD3,BRD8,BRF1,BSN,C2CD5,C5orf24,C7orf50,CA1,CA5B,CACNA2D3,CADM3,CAMSA…	544
Cancer,Organismal Injury and Abnormalities,Reproductive System Disease	Uterine endometrioid carcinoma	3,71E-05			AAK1,ABCA4,ABCA5,ABCA8,ABCG2,ABI2,ABLIM2,ACAP2,ACIN1,ACSL1,ACSS2,ADAM22,ADAM9,AGAP1,AGO2,AHCTF1,AKT3,ALB,AMACR,AP1S1,ARFGAP1,ARFGEF3,ARGLU1,ARHGEF18,ARHGEF2,ARID1A,ARID1B,ASIC2,ASTN1,ATF7IP,ATG16L1,ATM,ATP13A1,ATP2B1,ATP2C1,ATP6AP1,ATP8A2,ATP9A,ATRX,ATXN2,BAG4,BBS5,BBS9,BCAP29,BCCIP,BICD2,BIN1,BIRC6,BPHL,BRD3,BRD8,BRF1,BSN,C2CD5,C5orf24,C7orf50,CA1,CA5B,CACNA2D3,CAMSAP1,CAP2,CASK,CBX3,CC2D2A,CCDC…	504
Cancer,Organismal Injury and Abnormalities,Reproductive System Disease	Female genital tract cancer	3,93E-05			AAK1,ABAT,ABCA4,ABCA5,ABCA8,ABCF1,ABCG2,ABI2,ABLIM2,ACAP2,ACIN1,ACSL1,ACSS2,ADAM10,ADAM22,ADAM9,ADGRL3,AGAP1,AGO2,AHCTF1,AKT3,AKTIP,ALB,ALCAM,ALS2,AMACR,ANAPC4,AP1B1,AP1S1,APOA1,AQP1,ARFGAP1,ARFGEF3,ARGLU1,ARHGEF18,ARHGEF2,ARID1A,ARID1B,ARID4B,ASIC2,ASTN1,ATF7IP,ATG16L1,ATG5,ATM,ATP13A1,ATP2B1,ATP2C1,ATP6AP1,ATP8A2,ATP9A,ATRX,ATXN2,BAG4,BAZ1B,BBS1,BBS4,BBS5,BBS9,BCAP29,BCCIP,BICD2,BIN1,BIRC6,BPHL…	647
Hereditary Disorder,Ophthalmic Disease,Organismal Injury and Abnormalities	Hereditary retinal disease	3,93E-05			ABCA4,ADAM9,AIPL1,AKT3,ARHGEF18,ARL2BP,ARL3,BBS1,BBS4,BBS5,BBS7,BBS9,C8orf37,CACNA2D4,CC2D2A,CDHR1,CHM,CLASP1,CNGA1,CRB1,CRX,DMD,DYNC2H1,EFEMP1,EMC1,ESPN,EXOSC2,GNAT1,GNAT2,GNB3,GRK1,GRM6,GUCA1B,GUCY2D,HTT,IFT140,IMPG1,ITM2B,KCNV2,KIF3B,LRIT3,OAT,OPN1SW,PDE6A,PDE6B,PDE6G,PHYH,PITPNM3,PROM1,PRPH2,RAB28,RDH12,REEP6,RP1,RPGRIP1,RS1,SIX6,SLC7A14,TMEM67,TRPM1,TTC8,TULP1,VSX2	63
Ophthalmic Disease,Organismal Injury and Abnormalities	Retinal degeneration	3,94E-05	Increased	4,943	ABCA4,ADAM9,AIPL1,ARHGEF18,ARL2BP,ARL3,ASIC2,ATP8A2,BBS1,BBS4,BBS5,BBS7,BBS9,C8orf37,CA1,CACNA2D4,CC2D2A,CDHR1,CETN2,CHM,CLASP1,CNGA1,CRB1,CRX,DYNC2H1,EFEMP1,EMC1,EPG5,ESPN,ESRRB,EXOSC2,GAPDH,GNAT1,GNAT2,GNB1,GNB3,GPX4,GRK1,GRM6,GUCA1B,GUCY2D,GUCY2F,HTT,IFT140,IMPG1,ITM2B,KCNV2,KIF3B,LRIT3,MSI1,OAT,OPN1SW,PDE6A,PDE6B,PDE6D,PDE6G,PHYH,PITPNM2,PITPNM3,PRKAA2,PROM1,PRPH2,RAB28,RCVRN,RDH12,RDH13,REEP…	81
Ophthalmic Disease,Organismal Injury and Abnormalities	Degeneration of eye	3,95E-05	Increased	4,943	ABCA4,ADAM9,AIPL1,ARHGEF18,ARL2BP,ARL3,ASIC2,ATP8A2,ATXN1,BBS1,BBS4,BBS5,BBS7,BBS9,C8orf37,CA1,CACNA2D4,CC2D2A,CDHR1,CETN2,CHM,CLASP1,CNGA1,CRB1,CRX,DYNC2H1,EFEMP1,EMC1,EPG5,ESPN,ESRRB,EXOSC2,GAPDH,GNAT1,GNAT2,GNB1,GNB3,GPX4,GRK1,GRM6,GUCA1B,GUCY2D,GUCY2F,HTT,IFT140,IMPG1,ITM2B,KCNV2,KIF3B,LRIT3,MSI1,OAT,OPN1SW,PDE6A,PDE6B,PDE6D,PDE6G,PHYH,PITPNM2,PITPNM3,PRKAA2,PROM1,PRPH2,RAB28,RCVRN,RDH12,RDH1…	82
Organismal Injury and Abnormalities,Reproductive System Disease	Abnormal growth in endometrium	4,42E-05			AAK1,ABCA4,ABCA5,ABCA8,ABCG2,ABI2,ABLIM2,ACAP2,ACIN1,ACSL1,ACSS2,ADAM22,ADAM9,AGAP1,AGO2,AGPAT3,AHCTF1,AKT3,ALB,AMACR,AP1S1,AQP1,ARFGAP1,ARFGEF3,ARGLU1,ARHGEF18,ARHGEF2,ARID1A,ARID1B,ASIC2,ASTN1,ATF7IP,ATG16L1,ATM,ATP13A1,ATP2B1,ATP2C1,ATP6AP1,ATP8A2,ATP9A,ATRX,ATXN2,BAG4,BAZ1B,BBS5,BBS9,BCAP29,BCCIP,BICD2,BIN1,BIRC6,BPHL,BRD2,BRD3,BRD8,BRF1,BSN,C2CD5,C5orf24,C7orf50,CA1,CA5B,CACNA2D3,CADM3,CAMSA…	543
Cancer,Organismal Injury and Abnormalities	Pelvic tumor	4,58E-05		-0,034	AAK1,ABAT,ABCA4,ABCA5,ABCA8,ABCF1,ABCG2,ABI2,ABLIM2,ACAP2,ACIN1,ACLY,ACSL1,ACSS2,ADAM10,ADAM22,ADAM9,ADARB1,ADGRL3,AFF4,AGAP1,AGO2,AHCTF1,AKT3,AKTIP,ALB,ALCAM,ALS2,AMACR,ANAPC4,ANKRD13A,ANKRD40,AP1B1,AP1M1,AP1S1,APOA1,AQP1,ARFGAP1,ARFGAP2,ARFGEF3,ARGLU1,ARHGEF18,ARHGEF2,ARID1A,ARID1B,ARID4B,ARIH1,ASAP2,ASH2L,ASIC2,ASTN1,ATF7IP,ATG16L1,ATG5,ATM,ATP13A1,ATP2B1,ATP2C1,ATP6AP1,ATP8A2,ATP9A,ATRX,ATXN1…	847
Cell Morphology,Embryonic Development,Nervous System Development and Function,Organ Development,Organ Morphology,Organismal Development,Tissue Development,Tissue Morphology,Visual System Development and Function	Morphology of retinal cells	4,66E-05			ABCA4,AIPL1,ATP8A2,BBS7,CHM,CPLX4,CRX,EGFLAM,EPG5,GNAT1,GPX4,GRK1,GUCY2D,GUCY2F,KCNV2,MPP4,MSI1,NXNL2,OAT,OPTN,PDE6B,PDE6D,PDE6G,PLXNA2,PROM1,PRPH2,RAB28,RDH12,RDH13,RP1,RS1,RTBDN,SAMD7,STK38L,TRPM1,TULP1,VSX2	37
Embryonic Development,Nervous System Development and Function,Neurological Disease,Ophthalmic Disease,Organ Development,Organ Morphology,Organismal Development,Organismal Injury and Abnormalities,Tissue Development,Visual System Development and Function	Abnormal morphology of neurosensory retina	5,39E-05			ABCA4,ADAM9,AIPL1,ATP8A2,CHM,GJD2,GNAT1,MAB21L1,MSI1,NCAM1,NGFR,OAT,OPTN,PLXNA2,PROM1,PTPRF,RDH12,RP1,RS1,SARM1,SLC1A3,STK38L,SV2B,TULP1,VAX2,VLDLR	26
Hereditary Disorder,Neurological Disease,Organismal Injury and Abnormalities	Autosomal dominant spinocerebellar ataxia	5,39E-05			ATXN1,ATXN2,CNGA1,CRX,GNAT1,GNAT2,GNB1,GNB3,GRK1,GUCA1B,ITPR1,OPN1SW,PDE6A,PDE6B,PIAS3,PPEF2,PRPH2,RCVRN,RDH12,RP1,RS1,SCN2B,SCYL1,SLC1A3,TBP,TULP1	26
Cancer,Organismal Injury and Abnormalities,Reproductive System Disease	Endometrial adenocarcinoma	5,52E-05			AAK1,ABCA4,ABCA5,ABCA8,ABCG2,ABI2,ABLIM2,ACAP2,ACIN1,ACSL1,ACSS2,ADAM22,ADAM9,AGAP1,AGO2,AHCTF1,AKT3,ALB,AMACR,AP1S1,ARFGAP1,ARFGEF3,ARGLU1,ARHGEF18,ARHGEF2,ARID1A,ARID1B,ASIC2,ASTN1,ATF7IP,ATG16L1,ATM,ATP13A1,ATP2B1,ATP2C1,ATP6AP1,ATP8A2,ATP9A,ATRX,ATXN2,BAG4,BBS5,BBS9,BCAP29,BCCIP,BICD2,BIN1,BIRC6,BPHL,BRD3,BRD8,BRF1,BSN,C2CD5,C5orf24,C7orf50,CA1,CA5B,CACNA2D3,CAMSAP1,CAP2,CASK,CBX3,CC2D2A,CCDC…	506
Cancer,Organismal Injury and Abnormalities,Reproductive System Disease	Genital tract cancer	5,70E-05		-1,941	AAK1,ABAT,ABCA4,ABCA5,ABCA8,ABCF1,ABCG2,ABI2,ABLIM2,ACAP2,ACIN1,ACLY,ACSL1,ACSS2,ADAM10,ADAM22,ADAM9,ADGRL3,AGAP1,AGO2,AHCTF1,AKT3,AKTIP,ALB,ALCAM,ALS2,AMACR,ANAPC4,ANKRD13A,AP1B1,AP1S1,APOA1,AQP1,ARFGAP1,ARFGAP2,ARFGEF3,ARGLU1,ARHGEF18,ARHGEF2,ARID1A,ARID1B,ARID4B,ARIH1,ASAP2,ASH2L,ASIC2,ASTN1,ATF7IP,ATG16L1,ATG5,ATM,ATP13A1,ATP2B1,ATP2C1,ATP6AP1,ATP8A2,ATP9A,ATRX,ATXN1,ATXN2,BAG4,BAZ1B,BBS1,BBS…	794
Cancer,Organismal Injury and Abnormalities,Reproductive System Disease	Endometrium tumor	6,09E-05			AAK1,ABCA4,ABCA5,ABCA8,ABCG2,ABI2,ABLIM2,ACAP2,ACIN1,ACSL1,ACSS2,ADAM22,ADAM9,AGAP1,AGO2,AHCTF1,AKT3,ALB,AMACR,AP1S1,AQP1,ARFGAP1,ARFGEF3,ARGLU1,ARHGEF18,ARHGEF2,ARID1A,ARID1B,ASIC2,ASTN1,ATF7IP,ATG16L1,ATM,ATP13A1,ATP2B1,ATP2C1,ATP6AP1,ATP8A2,ATP9A,ATRX,ATXN2,BAG4,BAZ1B,BBS5,BBS9,BCAP29,BCCIP,BICD2,BIN1,BIRC6,BPHL,BRD2,BRD3,BRD8,BRF1,BSN,C2CD5,C5orf24,C7orf50,CA1,CA5B,CACNA2D3,CADM3,CAMSAP1,CAP2…	541
Cancer,Organismal Injury and Abnormalities,Reproductive System Disease	Uterine tumor	6,38E-05			AAK1,ABAT,ABCA4,ABCA5,ABCA8,ABCF1,ABCG2,ABI2,ABLIM2,ACAP2,ACIN1,ACSL1,ACSS2,ADAM10,ADAM22,ADAM9,ADARB1,ADGRL3,AGAP1,AGO2,AHCTF1,AKT3,ALB,AMACR,AP1S1,AQP1,ARFGAP1,ARFGEF3,ARGLU1,ARHGEF18,ARHGEF2,ARID1A,ARID1B,ASH2L,ASIC2,ASTN1,ATF7IP,ATG16L1,ATM,ATP13A1,ATP2B1,ATP2C1,ATP6AP1,ATP8A2,ATP9A,ATRX,ATXN2,BAG4,BAZ1B,BBS5,BBS9,BCAP29,BCCIP,BICD2,BIN1,BIRC6,BPHL,BRD2,BRD3,BRD8,BRF1,BSN,C2CD5,C5orf24,C7orf5…	583
Cancer,Organismal Injury and Abnormalities,Reproductive System Disease	Endometrial cancer	7,16E-05			AAK1,ABCA4,ABCA5,ABCA8,ABCG2,ABI2,ABLIM2,ACAP2,ACIN1,ACSL1,ACSS2,ADAM22,ADAM9,AGAP1,AGO2,AHCTF1,AKT3,ALB,AMACR,AP1S1,AQP1,ARFGAP1,ARFGEF3,ARGLU1,ARHGEF18,ARHGEF2,ARID1A,ARID1B,ASIC2,ASTN1,ATF7IP,ATG16L1,ATM,ATP13A1,ATP2B1,ATP2C1,ATP6AP1,ATP8A2,ATP9A,ATRX,ATXN2,BAG4,BBS5,BBS9,BCAP29,BCCIP,BICD2,BIN1,BIRC6,BPHL,BRD2,BRD3,BRD8,BRF1,BSN,C2CD5,C5orf24,C7orf50,CA1,CA5B,CACNA2D3,CADM3,CAMSAP1,CAP2,CASK,…	539
Cancer,Organismal Injury and Abnormalities	Development of adenocarcinoma	7,65E-05		0,855	AAK1,ABCA4,ABCA5,ABCA8,ABCF1,ABCG2,ABI2,ABLIM2,ACAP2,ACIN1,ACSL1,ACSS2,ADAM22,ADAM9,ADGRL3,AGAP1,AGO2,AHCTF1,AIPL1,AKT3,AKTIP,ALB,ALS2,AMACR,ANAPC4,ANKRD13A,AP1B1,AP1S1,AQR,ARFGAP1,ARFGAP2,ARFGEF3,ARGLU1,ARHGEF18,ARHGEF2,ARID1A,ARID1B,ARID4B,ARIH1,ASIC2,ASTN1,ATE1,ATF7IP,ATG16L1,ATG5,ATM,ATP13A1,ATP2B1,ATP2C1,ATP5MF,ATP6AP1,ATP8A2,ATP9A,ATRX,ATXN1,ATXN2,B4GAT1,BAG4,BAZ1B,BBS5,BBS9,BCAP29,BCAS2,BC…	704
Cancer,Organismal Injury and Abnormalities,Reproductive System Disease	Endometrial carcinoma	7,66E-05			AAK1,ABCA4,ABCA5,ABCA8,ABCG2,ABI2,ABLIM2,ACAP2,ACIN1,ACSL1,ACSS2,ADAM22,ADAM9,AGAP1,AGO2,AHCTF1,AKT3,ALB,AMACR,AP1S1,ARFGAP1,ARFGEF3,ARGLU1,ARHGEF18,ARHGEF2,ARID1A,ARID1B,ASIC2,ASTN1,ATF7IP,ATG16L1,ATM,ATP13A1,ATP2B1,ATP2C1,ATP6AP1,ATP8A2,ATP9A,ATRX,ATXN2,BAG4,BBS5,BBS9,BCAP29,BCCIP,BICD2,BIN1,BIRC6,BPHL,BRD2,BRD3,BRD8,BRF1,BSN,C2CD5,C5orf24,C7orf50,CA1,CA5B,CACNA2D3,CADM3,CAMSAP1,CAP2,CASK,CBX3,…	530
Cancer,Organismal Injury and Abnormalities	Pelvic adenocarcinoma	7,76E-05			AAK1,ABCA4,ABCA5,ABCA8,ABCG2,ABI2,ABLIM2,ACAP2,ACIN1,ACLY,ACSL1,ACSS2,ADAM10,ADAM22,ADAM9,ADGRL3,AGAP1,AGO2,AHCTF1,AKT3,AKTIP,ALB,ALS2,AMACR,ANAPC4,ANKRD13A,AP1B1,AP1S1,AQP1,ARFGAP1,ARFGAP2,ARFGEF3,ARGLU1,ARHGEF18,ARHGEF2,ARID1A,ARID1B,ARID4B,ARIH1,ASAP2,ASH2L,ASIC2,ASTN1,ATF7IP,ATG16L1,ATG5,ATM,ATP13A1,ATP2B1,ATP2C1,ATP6AP1,ATP8A2,ATP9A,ATRX,ATXN2,BAG4,BBS5,BBS7,BBS9,BCAP29,BCCIP,BCKDK,BICD2,BIN…	721
Cancer,Organismal Injury and Abnormalities,Reproductive System Disease	Female genital tract adenocarcinoma	8,00E-05			AAK1,ABCA4,ABCA5,ABCA8,ABCG2,ABI2,ABLIM2,ACAP2,ACIN1,ACSL1,ACSS2,ADAM22,ADAM9,AGAP1,AGO2,AHCTF1,AKT3,AKTIP,ALB,ALS2,AMACR,ANAPC4,AP1B1,AP1S1,AQP1,ARFGAP1,ARFGEF3,ARGLU1,ARHGEF18,ARHGEF2,ARID1A,ARID1B,ARID4B,ASIC2,ASTN1,ATF7IP,ATG16L1,ATG5,ATM,ATP13A1,ATP2B1,ATP2C1,ATP6AP1,ATP8A2,ATP9A,ATRX,ATXN2,BAG4,BBS5,BBS9,BCAP29,BCCIP,BICD2,BIN1,BIRC6,BPHL,BRD3,BRD8,BRF1,BSN,C2CD5,C5orf24,C7orf50,CA1,CA5B,CA…	583
Hereditary Disorder,Neurological Disease,Organismal Injury and Abnormalities	Autosomal dominant cerebellar ataxia	8,45E-05			ATXN1,ATXN2,CNGA1,CRX,DNMT1,GNAT1,GNAT2,GNB1,GNB3,GRK1,GUCA1B,ITPR1,OPN1SW,PDE6A,PDE6B,PIAS3,PPEF2,PRPH2,RCVRN,RDH12,RORA,RP1,RS1,SCN2B,SCYL1,SLC1A3,TBP,TULP1	28
Embryonic Development,Nervous System Development and Function,Organ Development,Organ Morphology,Organismal Development,Tissue Development,Visual System Development and Function	Morphology of retina	8,61E-05			ABCA4,ADAM9,AGPAT3,AIPL1,ATP8A2,BBS7,CDHR1,CHM,CPLX4,CRB1,CRX,EGFLAM,EPG5,GJD2,GNAT1,GPHN,GPX4,GRK1,GUCY2D,GUCY2F,KCNV2,MAB21L1,MAP1B,MPP4,MSI1,NCAM1,NGFR,NXNL2,OAT,OPTN,PDE6B,PDE6D,PDE6G,PLXNA2,PROM1,PRPH2,PTPRF,RAB28,RDH12,RDH13,RP1,RS1,RTBDN,RXRB,SAMD7,SARM1,SFXN3,SLC1A3,STK38L,SV2B,TRPM1,TULP1,VAX2,VLDLR,VSX2	55
Hereditary Disorder,Ophthalmic Disease,Organismal Injury and Abnormalities	Autosomal recessive retinal degeneration	9,02E-05			ABCA4,ADAM9,AIPL1,ARHGEF18,ARL2BP,C8orf37,CC2D2A,CDHR1,CLASP1,CNGA1,CRB1,CRX,DYNC2H1,EMC1,ESPN,EXOSC2,GNAT1,GNB3,GRM6,GUCA1B,GUCY2D,IFT140,KCNV2,LRIT3,PDE6A,PDE6B,PDE6G,PROM1,PRPH2,RAB28,RDH12,REEP6,RP1,RPGRIP1,SIX6,SLC7A14,TMEM67,TRPM1,TTC8,TULP1	40
Cancer,Organismal Injury and Abnormalities,Reproductive System Disease	Development of genital tumor	9,35E-05			AAK1,ABAT,ABCA4,ABCA5,ABCA8,ABCF1,ABCG2,ABI2,ABLIM2,ACAP2,ACIN1,ACSL1,ACSS2,ADAM10,ADAM22,ADAM9,ADARB1,ADGRL3,AGAP1,AGO2,AHCTF1,AKT3,AKTIP,ALB,ALS2,AMACR,ANAPC4,AP1B1,AP1S1,AQP1,ARFGAP1,ARFGEF3,ARGLU1,ARHGEF18,ARHGEF2,ARID1A,ARID1B,ARID4B,ASH2L,ASIC2,ASTN1,ATF7IP,ATG16L1,ATG5,ATM,ATP13A1,ATP2B1,ATP2C1,ATP6AP1,ATP8A2,ATP9A,ATRX,ATXN2,BAG4,BAZ1B,BBS5,BBS9,BCAP29,BCCIP,BICD2,BIN1,BIRC6,BPHL,BRD2,BRD…	646
Endocrine System Disorders,Organismal Injury and Abnormalities,Reproductive System Disease	Degeneration of testis	9,49E-05	Increased	3,568	ATM,DNAJA1,HMGB2,HSD17B4,HTT,HUWE1,MFGE8,NCOA1,NCOA2,NR2C2,RXRB,TASP1,TRIM28,YBX3	14
Cancer,Organismal Injury and Abnormalities	Pelvic cancer	1,06E-04	Decreased	-2,183	AAK1,ABAT,ABCA4,ABCA5,ABCA8,ABCF1,ABCG2,ABI2,ABLIM2,ACAP2,ACIN1,ACLY,ACSL1,ACSS2,ADAM10,ADAM22,ADAM9,ADGRL3,AFF4,AGAP1,AGO2,AHCTF1,AKT3,AKTIP,ALB,ALCAM,ALS2,AMACR,ANAPC4,ANKRD13A,ANKRD40,AP1B1,AP1M1,AP1S1,APOA1,AQP1,ARFGAP1,ARFGAP2,ARFGEF3,ARGLU1,ARHGEF18,ARHGEF2,ARID1A,ARID1B,ARID4B,ARIH1,ASAP2,ASH2L,ASIC2,ASTN1,ATF7IP,ATG16L1,ATG5,ATM,ATP13A1,ATP2B1,ATP2C1,ATP6AP1,ATP8A2,ATP9A,ATRX,ATXN1,ATXN2,…	831
Nervous System Development and Function,Visual System Development and Function	Electrophysiology of retinal rods	1,09E-04			ABCA4,AIPL1,ATP8A2,CHM,CPLX4,CRX,EGFLAM,GNAT1,GRK1,GUCA1B,GUCY2D,GUCY2F,KCNV2,MPP4,NCAM1,NXNL2,PDE6D,PROM1,RDH13,RP1,SV2B,TRPM1,TULP1	23
Cancer,Organismal Injury and Abnormalities,Reproductive System Disease	Uterine carcinoma	1,20E-04			AAK1,ABCA4,ABCA5,ABCA8,ABCF1,ABCG2,ABI2,ABLIM2,ACAP2,ACIN1,ACSL1,ACSS2,ADAM22,ADAM9,ADGRL3,AGAP1,AGO2,AHCTF1,AKT3,ALB,AMACR,AP1S1,AQP1,ARFGAP1,ARFGEF3,ARGLU1,ARHGEF18,ARHGEF2,ARID1A,ARID1B,ASIC2,ASTN1,ATF7IP,ATG16L1,ATM,ATP13A1,ATP2B1,ATP2C1,ATP6AP1,ATP8A2,ATP9A,ATRX,ATXN2,BAG4,BAZ1B,BBS5,BBS9,BCAP29,BCCIP,BICD2,BIN1,BIRC6,BPHL,BRD2,BRD3,BRD8,BRF1,BSN,C2CD5,C5orf24,C7orf50,CA1,CA5B,CACNA2D3,CACNA…	552
Cell Morphology,Embryonic Development,Nervous System Development and Function,Organ Development,Organ Morphology,Organismal Development,Tissue Development,Tissue Morphology,Visual System Development and Function	Morphology of photoreceptors	1,58E-04			ABCA4,AIPL1,ATP8A2,BBS7,CHM,CPLX4,CRX,EGFLAM,EPG5,GNAT1,GPX4,GRK1,GUCY2D,GUCY2F,KCNV2,MPP4,MSI1,NXNL2,OAT,PDE6B,PDE6D,PDE6G,PROM1,PRPH2,RAB28,RDH12,RDH13,RP1,RS1,RTBDN,SAMD7,TULP1	32
Cancer,Neurological Disease,Organismal Injury and Abnormalities	Glioma cancer	1,58E-04		0,944	AAK1,ABAT,ABCA4,ABCA5,ABCA8,ABCF1,ABCG2,ABLIM2,ACAA1,ACIN1,ACLY,ACOT11,ACSF3,ACSL1,ACSS2,ADAM10,ADAM22,ADARB1,ADGRL1,ADGRL3,ADIPOR1,ADPGK,AFF4,AGAP1,AGO2,AGPAT3,AHCTF1,AIMP1,AIPL1,AKT3,ALB,ALCAM,ALS2,AMACR,AMDHD2,ANAPC4,AP1B1,AP1M1,AP1S1,AQP1,AQP4,AQR,ARFGAP1,ARFGAP2,ARFGEF3,ARGLU1,ARHGEF18,ARHGEF2,ARID1A,ARID1B,ARID4B,ARIH1,ASTN1,ATF7IP,ATG5,ATL2,ATM,ATP2B1,ATP2C1,ATP6AP1,ATP8A2,ATP9A,ATPAF1,ATR…	758
Cancer,Organismal Injury and Abnormalities,Reproductive System Disease	Uterine cancer	1,78E-04			AAK1,ABAT,ABCA4,ABCA5,ABCA8,ABCF1,ABCG2,ABI2,ABLIM2,ACAP2,ACIN1,ACSL1,ACSS2,ADAM10,ADAM22,ADAM9,ADGRL3,AGAP1,AGO2,AHCTF1,AKT3,ALB,AMACR,AP1S1,AQP1,ARFGAP1,ARFGEF3,ARGLU1,ARHGEF18,ARHGEF2,ARID1A,ARID1B,ASIC2,ASTN1,ATF7IP,ATG16L1,ATM,ATP13A1,ATP2B1,ATP2C1,ATP6AP1,ATP8A2,ATP9A,ATRX,ATXN2,BAG4,BAZ1B,BBS5,BBS9,BCAP29,BCCIP,BICD2,BIN1,BIRC6,BPHL,BRD2,BRD3,BRD8,BRF1,BSN,C2CD5,C5orf24,C7orf50,CA1,CA5B,CA…	562
Cancer,Neurological Disease,Organismal Injury and Abnormalities	Glioma	2,05E-04		0,573	AAK1,ABAT,ABCA4,ABCA5,ABCA8,ABCF1,ABCG2,ABI2,ABLIM2,ACAA1,ACIN1,ACLY,ACOT11,ACSF3,ACSL1,ACSS2,ADAM10,ADAM22,ADARB1,ADGRL1,ADGRL3,ADIPOR1,ADPGK,AFF4,AGAP1,AGO2,AGPAT3,AHCTF1,AIMP1,AIPL1,AKT3,ALB,ALCAM,ALS2,AMACR,AMDHD2,ANAPC4,AP1B1,AP1M1,AP1S1,AQP1,AQP4,AQR,ARFGAP1,ARFGAP2,ARFGEF3,ARGLU1,ARHGEF18,ARHGEF2,ARID1A,ARID1B,ARID4B,ARIH1,ASTN1,ATF7IP,ATG5,ATL2,ATM,ATP2B1,ATP2C1,ATP6AP1,ATP8A2,ATP9A,ATPAF…	769
Cancer,Neurological Disease,Organismal Injury and Abnormalities	Brain glioma	2,12E-04			AAK1,ABAT,ABCA4,ABCA5,ABCA8,ABCF1,ABI2,ABLIM2,ACAA1,ACIN1,ACLY,ACOT11,ACSF3,ACSL1,ACSS2,ADAM10,ADAM22,ADGRL1,ADGRL3,ADIPOR1,ADPGK,AFF4,AGAP1,AGO2,AGPAT3,AHCTF1,AIMP1,AIPL1,AKT3,ALB,ALS2,AMACR,AMDHD2,ANAPC4,AP1B1,AP1M1,AP1S1,AQP1,AQP4,AQR,ARFGAP1,ARFGAP2,ARFGEF3,ARGLU1,ARHGEF18,ARHGEF2,ARID1A,ARID1B,ARID4B,ARIH1,ASTN1,ATF7IP,ATG5,ATL2,ATM,ATP2B1,ATP2C1,ATP6AP1,ATP8A2,ATP9A,ATPAF1,ATRX,ATXN1,ATXN2,…	747
Embryonic Development,Nervous System Development and Function,Organ Development,Organismal Development,Tissue Development,Visual System Development and Function	Formation of eye	2,67E-04		-1,980	ABCA4,ABI2,ADAM9,AGPAT3,AIPL1,AKTIP,Ank2,AQP1,ARL3,ATG5,ATM,ATP8A2,BBS1,BBS4,BBS7,C8orf37,CDHR1,CHM,CISD2,CPLX4,CRB1,CRX,EFEMP1,EGFLAM,EPG5,EPHB2,FKBP8,FYCO1,GJD2,GNAT1,GNAT2,GPHN,GPX4,GRK1,GUCY2D,GUCY2F,KCNV2,MAB21L1,MAP1B,MPP4,MSI1,MTA1,NCAM1,NF1,NGFR,NIPBL,NXNL2,OAT,OPTN,PDE6B,PDE6D,PDE6G,PLXNA2,PROM1,PRPH2,PSMB8,PTPRF,RAB28,RALBP1,RAX,RDH12,RDH13,RORB,RP1,RPGRIP1,RS1,RTBDN,RXRB,SAMD7,SARM1,SE…	84
DNA Replication, Recombination, and Repair	Elongation of DNA	2,98E-04			Brd4,CDC73,CTR9,ELOA,Hnrnpa1,LEO1,RFC1,RFC3,RTF1,SUPT5H,WDR61	11
Developmental Disorder,Hereditary Disorder,Ophthalmic Disease,Organismal Injury and Abnormalities	Autosomal recessive retinal dystrophy	3,45E-04			ABCA4,ADAM9,C8orf37,CDHR1,CLASP1,CRB1,GNAT1,GNB3,GRM6,GUCY2D,KCNV2,LRIT3,PRPH2,RAB28,RDH12,RPGRIP1,SIX6,TRPM1	18
Hereditary Disorder,Neurological Disease,Organismal Injury and Abnormalities	Familial ataxia	3,55E-04			ATG5,ATM,ATP8A2,ATXN1,ATXN2,CNGA1,CRX,CTBP1,DNAJC3,DNMT1,FRMD4A,GLS,GNAT1,GNAT2,GNB1,GNB3,GRK1,GUCA1B,IFT140,ITPR1,NUP62,OPN1SW,PDE6A,PDE6B,PIAS3,PNKP,PPEF2,PRPH2,RCVRN,RDH12,RFC1,RORA,RP1,RS1,SCN2B,SCYL1,SLC1A3,SLC44A1,SLC9A1,STUB1,TBP,TULP1,VLDLR	43
Hereditary Disorder,Neurological Disease,Organismal Injury and Abnormalities	Familial cerebellar ataxia	3,69E-04			ATG5,ATM,ATP8A2,ATXN1,ATXN2,CNGA1,CRX,DNAJC3,DNMT1,FRMD4A,GNAT1,GNAT2,GNB1,GNB3,GRK1,GUCA1B,IFT140,ITPR1,OPN1SW,PDE6A,PDE6B,PIAS3,PPEF2,PRPH2,RCVRN,RDH12,RFC1,RORA,RP1,RS1,SCN2B,SCYL1,SLC1A3,SLC9A1,STUB1,TBP,TULP1,VLDLR	38
Cancer,Neurological Disease,Organismal Injury and Abnormalities	Brain tumor	3,74E-04		0,670	AAK1,ABAT,ABCA4,ABCA5,ABCA8,ABCF1,ABCG2,ABI2,ABLIM2,ACAA1,ACIN1,ACLY,ACOT11,ACSF3,ACSL1,ACSS2,ADAM10,ADAM22,ADAM9,ADGRL1,ADGRL3,ADIPOR1,ADPGK,AFF4,AGAP1,AGO2,AGPAT3,AHCTF1,AIMP1,AIPL1,AKT3,ALB,ALS2,AMACR,AMDHD2,ANAPC4,AP1B1,AP1M1,AP1S1,AQP1,AQP4,AQR,ARFGAP1,ARFGAP2,ARFGEF3,ARGLU1,ARHGEF18,ARHGEF2,ARID1A,ARID1B,ARID4B,ARIH1,ASTN1,ATF7IP,ATG5,ATL2,ATM,ATP2B1,ATP2C1,ATP6AP1,ATP8A2,ATP9A,ATPAF1,ATRX,…	754
Cancer,Organismal Injury and Abnormalities	Pelvic carcinoma	3,75E-04			AAK1,ABCA4,ABCA5,ABCA8,ABCF1,ABCG2,ABI2,ABLIM2,ACAP2,ACIN1,ACLY,ACSL1,ACSS2,ADAM10,ADAM22,ADAM9,ADGRL3,AFF4,AGAP1,AGO2,AHCTF1,AKT3,AKTIP,ALB,ALS2,AMACR,ANAPC4,ANKRD13A,ANKRD40,AP1B1,AP1M1,AP1S1,AQP1,ARFGAP1,ARFGAP2,ARFGEF3,ARGLU1,ARHGEF18,ARHGEF2,ARID1A,ARID1B,ARID4B,ARIH1,ASAP2,ASH2L,ASIC2,ASTN1,ATF7IP,ATG16L1,ATG5,ATM,ATP13A1,ATP2B1,ATP2C1,ATP6AP1,ATP8A2,ATP9A,ATRX,ATXN1,ATXN2,BAG4,BAZ1B,BBS1,B…	796
Neurological Disease,Organismal Injury and Abnormalities	Brain lesion	3,84E-04		1,030	AAK1,ABAT,ABCA4,ABCA5,ABCA8,ABCF1,ABCG2,ABI2,ABLIM2,ACAA1,ACIN1,ACLY,ACOT11,ACSF3,ACSL1,ACSS2,ADAM10,ADAM22,ADAM9,ADGRL1,ADGRL3,ADIPOR1,ADPGK,AFF4,AGAP1,AGO2,AGPAT3,AHCTF1,AIMP1,AIPL1,AKT3,ALB,ALS2,AMACR,AMDHD2,ANAPC4,AP1B1,AP1M1,AP1S1,APOA1,AQP1,AQP4,AQR,ARFGAP1,ARFGAP2,ARFGEF3,ARGLU1,ARHGEF18,ARHGEF2,ARID1A,ARID1B,ARID4B,ARIH1,ASTN1,ATF7IP,ATG5,ATL2,ATM,ATP2B1,ATP2C1,ATP6AP1,ATP8A2,ATP9A,ATPAF1…	758
Cancer,Organismal Injury and Abnormalities	Tumorigenesis of epithelial neoplasm	4,02E-04		1,271	AAK1,ABAT,ABCA4,ABCA5,ABCA8,ABCF1,ABCG2,ABI2,ABLIM2,ACAA1,ACAP2,ACBD6,ACIN1,ACLY,ACOT11,ACSL1,ACSS2,ADAM10,ADAM22,ADAM9,ADARB1,ADGRL1,ADGRL3,ADIPOR1,AFF4,AGAP1,AGO2,AHCTF1,AIPL1,AKT3,AKTIP,ALB,ALCAM,ALS2,AMACR,AMDHD2,ANAPC4,ANKRD13A,ANKRD40,AP1B1,AP1M1,AP1S1,APOA1,AQP1,AQP4,AQR,ARFGAP1,ARFGAP2,ARFGEF3,ARGLU1,ARHGEF18,ARHGEF2,ARID1A,ARID1B,ARID4B,ARIH1,ARL2BP,ASAP2,ASIC2,ASTN1,ATE1,ATF7IP,ATG16L1,…	966
Hereditary Disorder,Ophthalmic Disease,Organismal Injury and Abnormalities	Autosomal recessive retinitis pigmentosa	4,10E-04			ABCA4,AIPL1,ARHGEF18,ARL2BP,C8orf37,CDHR1,CNGA1,CRB1,CRX,DYNC2H1,EMC1,ESPN,EXOSC2,IFT140,PDE6A,PDE6B,PDE6G,PROM1,RDH12,REEP6,RP1,SLC7A14,TMEM67,TTC8,TULP1	25
Cancer,Organismal Injury and Abnormalities	Genitourinary adenocarcinoma	4,12E-04			AAK1,ABAT,ABCA4,ABCA5,ABCA8,ABCF1,ABCG2,ABI2,ABLIM2,ACAP2,ACIN1,ACLY,ACSL1,ACSS2,ADAM10,ADAM22,ADAM9,ADGRL3,AGAP1,AGO2,AHCTF1,AKT3,AKTIP,ALB,ALS2,AMACR,ANAPC4,ANKRD13A,AP1B1,AP1S1,AQP1,ARFGAP1,ARFGAP2,ARFGEF3,ARGLU1,ARHGEF18,ARHGEF2,ARID1A,ARID1B,ARID4B,ARIH1,ASAP2,ASH2L,ASIC2,ASTN1,ATF7IP,ATG16L1,ATG5,ATM,ATP13A1,ATP2B1,ATP2C1,ATP5MF,ATP6AP1,ATP8A2,ATP9A,ATRX,ATXN1,ATXN2,B4GAT1,BAG4,BBS5,BBS7,BB…	773
Developmental Disorder	Ciliopathy	4,12E-04			ABCA4,AIPL1,AKT3,ARL3,BBS1,BBS4,BBS5,BBS7,BBS9,C8orf37,CC2D2A,CDHR1,CRB1,CRX,DNAH8,DYNC2H1,EXOC4,GRM6,GUCA1B,GUCY2D,IFT140,NIPBL,OCRL,PDE6A,PDE6B,PDE6D,PROM1,PRPH2,RDH12,RMND1,RP1,RPGRIP1,TMEM67,TTC8,TULP1	35
Cancer,Organismal Injury and Abnormalities	Frequency of tumor	4,12E-04		1,582	AAK1,ABAT,ABCA4,ABCA5,ABCA8,ABCF1,ABCG2,ABI2,ABLIM2,ACAA1,ACAP2,ACBD6,ACIN1,ACLY,ACOT11,ACSL1,ACSS2,ADAM10,ADAM22,ADAM9,ADARB1,ADGRL1,ADGRL3,ADIPOR1,AFF4,AGAP1,AGO2,AHCTF1,AIPL1,AKT3,AKTIP,ALB,ALCAM,ALS2,AMACR,AMDHD2,ANAPC4,ANKRD13A,ANKRD40,AP1B1,AP1M1,AP1S1,APOA1,AQP1,AQP4,AQR,ARFGAP1,ARFGAP2,ARFGEF3,ARGLU1,ARHGEF18,ARHGEF2,ARID1A,ARID1B,ARID4B,ARIH1,ARL2BP,ASAP2,ASIC2,ASTN1,ATE1,ATF7IP,ATG16L1,…	972
Cell-To-Cell Signaling and Interaction,Nervous System Development and Function	Synaptic transmission	4,14E-04		-1,869	ADARB1,ALS2,ASIC2,ATG5,ATXN1,BSN,CACNA2D3,CAV2,CPLX1,DHCR7,DLG4,DMD,DPP6,ELFN1,EPHB2,EPS8,EXOC4,FBXO2,GABBR2,GABRA1,GABRB2,GABRG2,GAD2,GJD2,GLRB,GLS,GRIA2,GRIA3,GRIK1,GRIN1,GRM6,GRM8,HLA-A,HRAS,HTT,ITPR1,KIF3B,L1CAM,MECP2,MINK1,NAPA,NCAM1,Nedd4,NGFR,NLGN2,NLGN3,Nptn,NRXN2,Nrxn3,NTNG1,PACSIN2,PIP5K1C,PPP1R9B,PRKACA,PRKCZ,PRMT8,PRPH2,PTK2,Ptprd,RAB11FIP5,RAB3A,SCN2B,SLC17A7,SLC1A3,SLC6A1,SLC6A6,SNA…	78
Cancer,Gastrointestinal Disease,Organismal Injury and Abnormalities	Hepatobiliary carcinoma	4,35E-04		0,522	ABAT,ABCA4,ABCA5,ABCA8,ABLIM2,ACLY,ACOT11,ACSL1,ACSS2,ADAM10,ADAM9,ADARB1,ADGRL3,AFF4,AGAP1,AGO2,AHCTF1,AKTIP,ALB,ALCAM,ALS2,AP1B1,AP1M1,APOA1,AQP1,AQR,ARFGAP1,ARFGEF3,ARGLU1,ARHGEF2,ARID1A,ARID1B,ARID4B,ARIH1,ASAP2,ASTN1,ATE1,ATG16L1,ATG5,ATM,ATP13A1,ATP1B3,ATP8A2,ATP9A,ATRX,ATXN1,ATXN2,BAG5,BAZ1B,BCAP29,BCAS2,BCS1L,BICD2,BIRC6,BRD2,BRD8,BSN,C2CD5,C7orf50,C9orf78,CA1,CA5B,CAAP1,CACNA2D3,CACNA2D4…	564
Cancer,Organismal Injury and Abnormalities	Poorly differentiated metastatic carcinoma	4,41E-04			HSP90AA1,HSP90AB1,HSP90B1,PARP1,TOP1,TOP2B	6
Hereditary Disorder,Ophthalmic Disease,Organismal Injury and Abnormalities	Autosomal recessive stationary night blindness	4,41E-04			GNAT1,GNB3,GRM6,GUCY2D,LRIT3,TRPM1	6
Cancer,Endocrine System Disorders,Organismal Injury and Abnormalities,Respiratory Disease	Limited disease stage small cell lung carcinoma	4,41E-04			HSP90AA1,HSP90AB1,HSP90B1,PARP1,TOP1,TOP2B	6
Organ Development,Visual System Development and Function	Function of retina	4,43E-04	Decreased	-3,092	ABCA4,ATG5,BBS1,BBS4,CAV1,CDHR1,CRB1,CRX,ESRRB,GNAT1,GUCY2D,GUCY2F,PDE6A,PDE6B,PROM1,PRPH2,RDH12,RP1,RS1,RTBDN,SFXN3,TULP1,VLDLR	23
Cancer,Neurological Disease,Organismal Injury and Abnormalities	Oligodendroglioma	4,68E-04			AAK1,ABLIM2,ACLY,ACSL1,ADAM10,ADAM22,ADARB1,ADGRL1,ADPGK,AMACR,ANAPC4,ARHGEF18,ARHGEF2,ARID1B,ARIH1,ASTN1,ATF7IP,ATG5,ATM,ATRX,ATXN1,ATXN2,BIN1,BIRC6,BRI3BP,BSN,CACNA2D3,CADM3,CARD19,CAV1,CBX5,CDK12,CENPV,CEP76,CHD8,CHM,CLASP1,CLIP2,CLPTM1L,CNGA1,CNTN4,COG1,COPS4,COPS6,CPNE5,CSRP3,CTPS2,CTSF,DCTN1,DDX6,DHX8,DIDO1,DKK3,DMD,DNAH8,EFEMP1,EIF4B,EML4,EMSY,EPG5,EPS15,EPS8,EXTL2,FHOD3,FUBP1,GABRB2,GBP2,…	217
Cancer,Gastrointestinal Disease,Organismal Injury and Abnormalities	Gastric carcinoma	4,83E-04			AAK1,ABAT,ABCA5,ABCA8,ABCF1,ABLIM2,ACAA1,ACAP2,ACIN1,ACOT11,ADAM10,ADAM22,ADAM9,ADARB1,ADIPOR1,AGAP1,AGO2,AHCTF1,ALB,ALCAM,ALS2,AMDHD2,ANKRD13A,ANKRD40,AP1M1,AP1S1,APOA1,ARFGAP1,ARFGAP2,ARHGEF18,ARID1A,ARID1B,ARID4B,ARIH1,ASAP2,ASIC2,ATF7IP,ATM,ATP1B3,ATP2B1,ATP2C1,ATP9A,ATRX,ATXN1,ATXN2,BAG5,BAZ1B,BBS4,BBS9,BCAP29,BIN1,BIRC6,BORCS6,BPHL,BRD3,BRD8,BRI3BP,BSN,C7orf50,CA1,CACNA2D3,CACNA2D4,CAP2,CAP…	429
Cancer,Neurological Disease,Organismal Injury and Abnormalities	Brain oligodendroglioma	4,88E-04			AAK1,ABLIM2,ACLY,ACSL1,ADAM10,ADAM22,ADGRL1,ADPGK,AMACR,ANAPC4,ARHGEF18,ARHGEF2,ARID1B,ARIH1,ASTN1,ATF7IP,ATG5,ATM,ATRX,ATXN2,BIN1,BIRC6,BRI3BP,BSN,CACNA2D3,CADM3,CARD19,CAV1,CBX5,CDK12,CENPV,CEP76,CHD8,CHM,CLASP1,CLIP2,CLPTM1L,CNGA1,CNTN4,COG1,COPS4,COPS6,CPNE5,CSRP3,CTPS2,CTSF,DCTN1,DDX6,DHX8,DIDO1,DKK3,DMD,DNAH8,EIF4B,EML4,EMSY,EPG5,EPS15,EPS8,EXTL2,FHOD3,FUBP1,GABRB2,GLG1,GLRB,GPKOW,GPR37,GPR…	210
Cancer,Neurological Disease,Organismal Injury and Abnormalities	Central nervous system cancer	5,69E-04		0,780	AAK1,ABAT,ABCA4,ABCA5,ABCA8,ABCF1,ABCG2,ABLIM2,ACAA1,ACIN1,ACLY,ACOT11,ACSF3,ACSL1,ACSS2,ADAM10,ADAM22,ADAM9,ADARB1,ADGRL1,ADGRL3,ADIPOR1,ADPGK,AFF4,AGAP1,AGO2,AGPAT3,AHCTF1,AIMP1,AIPL1,AKT3,ALB,ALCAM,ALS2,AMACR,AMDHD2,ANAPC4,AP1B1,AP1M1,AP1S1,AQP1,AQP4,AQR,ARFGAP1,ARFGAP2,ARFGEF3,ARGLU1,ARHGEF18,ARHGEF2,ARID1A,ARID1B,ARID4B,ARIH1,ASTN1,ATF7IP,ATG5,ATL2,ATM,ATP2B1,ATP2C1,ATP6AP1,ATP8A2,ATP9A,ATPA…	764
Cancer,Gastrointestinal Disease,Organismal Injury and Abnormalities	Stomach tumor	5,95E-04			AAK1,ABAT,ABCA5,ABCA8,ABCF1,ABLIM2,ACAA1,ACAP2,ACIN1,ACOT11,ADAM10,ADAM22,ADAM9,ADARB1,ADIPOR1,AGAP1,AGO2,AHCTF1,ALB,ALCAM,ALS2,AMDHD2,ANKRD13A,ANKRD40,AP1M1,AP1S1,APOA1,ARFGAP1,ARFGAP2,ARHGEF18,ARID1A,ARID1B,ARID4B,ARIH1,ASAP2,ASIC2,ATF7IP,ATM,ATP1B3,ATP2B1,ATP2C1,ATP9A,ATRX,ATXN1,ATXN2,BAG5,BAZ1B,BBS4,BBS9,BCAP29,BIN1,BIRC6,BORCS6,BPHL,BRD3,BRD8,BRI3BP,BSN,C7orf50,CA1,CACNA2D3,CACNA2D4,CAP2,CAP…	437
Cancer,Gastrointestinal Disease,Organismal Injury and Abnormalities	Gastric cancer	5,96E-04			AAK1,ABAT,ABCA5,ABCA8,ABCF1,ABLIM2,ACAA1,ACAP2,ACIN1,ACOT11,ADAM10,ADAM22,ADAM9,ADARB1,ADIPOR1,AGAP1,AGO2,AHCTF1,ALB,ALCAM,ALS2,AMDHD2,ANKRD13A,ANKRD40,AP1M1,AP1S1,APOA1,ARFGAP1,ARFGAP2,ARHGEF18,ARID1A,ARID1B,ARID4B,ARIH1,ASAP2,ASIC2,ATF7IP,ATM,ATP1B3,ATP2B1,ATP2C1,ATP9A,ATRX,ATXN1,ATXN2,BAG5,BAZ1B,BBS4,BBS9,BCAP29,BIN1,BIRC6,BORCS6,BPHL,BRD3,BRD8,BRI3BP,BSN,C7orf50,CA1,CACNA2D3,CACNA2D4,CAP2,CAP…	435
Cancer,Organismal Injury and Abnormalities	Development of carcinoma	6,45E-04		1,138	AAK1,ABAT,ABCA4,ABCA5,ABCA8,ABCF1,ABCG2,ABI2,ABLIM2,ACAA1,ACAP2,ACBD6,ACIN1,ACLY,ACOT11,ACSL1,ACSS2,ADAM10,ADAM22,ADAM9,ADARB1,ADGRL1,ADGRL3,ADIPOR1,AFF4,AGAP1,AGO2,AHCTF1,AIPL1,AKT3,AKTIP,ALB,ALCAM,ALS2,AMACR,AMDHD2,ANAPC4,ANKRD13A,ANKRD40,AP1B1,AP1M1,AP1S1,APOA1,AQP1,AQP4,AQR,ARFGAP1,ARFGAP2,ARFGEF3,ARGLU1,ARHGEF18,ARHGEF2,ARID1A,ARID1B,ARID4B,ARIH1,ARL2BP,ASAP2,ASIC2,ASTN1,ATE1,ATF7IP,ATG16L1,…	956
Nervous System Development and Function	Electrophysiology of eye	6,65E-04			ABCA4,AIPL1,AQP4,ASIC2,ATP8A2,CDHR1,CHM,CPLX4,CRX,EGFLAM,GNAO1,GNAT1,GRK1,GRM6,GUCA1B,GUCY2D,GUCY2F,KCNV2,MPP4,NCAM1,NXNL2,OAT,PDE6D,PDE6G,PROM1,RCVRN,RDH12,RDH13,RP1,RS1,SV2B,TRPM1,TULP1	33
Developmental Disorder	Syndromic ciliopathy	6,65E-04			ABCA4,AIPL1,AKT3,ARL3,BBS1,BBS4,BBS5,BBS7,BBS9,C8orf37,CC2D2A,CDHR1,CRB1,CRX,DNAH8,GRM6,GUCA1B,GUCY2D,IFT140,NIPBL,OCRL,PDE6A,PDE6B,PDE6D,PROM1,PRPH2,RDH12,RMND1,RP1,RPGRIP1,TMEM67,TTC8,TULP1	33
Cancer,Gastrointestinal Disease,Organismal Injury and Abnormalities	Gastro-esophageal carcinoma	6,77E-04			AAK1,ABAT,ABCA4,ABCA5,ABCA8,ABCF1,ABLIM2,ACAA1,ACAP2,ACIN1,ACOT11,ADAM10,ADAM22,ADAM9,ADARB1,ADGRL1,ADIPOR1,AGAP1,AGO2,AHCTF1,ALB,ALCAM,ALS2,AMDHD2,ANKRD13A,ANKRD40,AP1M1,AP1S1,APOA1,ARFGAP1,ARFGAP2,ARHGEF18,ARID1A,ARID1B,ARID4B,ARIH1,ASAP2,ASIC2,ATF7IP,ATM,ATP1B3,ATP2B1,ATP2C1,ATP9A,ATRX,ATXN1,ATXN2,BAG5,BAZ1B,BBS4,BBS9,BCAP29,BIN1,BIRC6,BORCS6,BPHL,BRD3,BRD8,BRI3BP,BSN,C7orf50,CA1,CACNA2D3,CACN…	449
Neurological Disease,Organismal Injury and Abnormalities	Cerebellar ataxia	6,81E-04			ATG5,ATM,ATP8A2,ATXN1,ATXN2,CNGA1,CRX,DNAJC3,DNMT1,FRMD4A,GNAT1,GNAT2,GNB1,GNB3,GRK1,GUCA1B,IFT140,ITPR1,LAMA1,OPN1SW,PDE6A,PDE6B,PIAS3,PPEF2,PRPH2,RCVRN,RDH12,RFC1,RORA,RP1,RS1,SCN2B,SCYL1,SLC1A3,SLC9A1,STUB1,TBP,TULP1,VLDLR	39
Developmental Disorder,Hereditary Disorder,Ophthalmic Disease,Organismal Injury and Abnormalities	Familial cone-rod dystrophy	7,43E-04			ABCA4,ADAM9,AIPL1,C8orf37,CACNA2D4,CDHR1,CRB1,CRX,GUCY2D,KCNV2,PDE6B,PITPNM3,PROM1,PRPH2,RAB28,RDH12,RPGRIP1	17
Embryonic Development,Nervous System Development and Function,Ophthalmic Disease,Organ Development,Organ Morphology,Organismal Development,Organismal Injury and Abnormalities,Tissue Development,Visual System Development and Function	Abnormal morphology of retinal layer	7,79E-04			ABCA4,ADAM9,ATP8A2,CHM,CRX,GJD2,GNAT1,MAB21L1,MAP1B,MSI1,NCAM1,NGFR,OAT,OPTN,PLXNA2,PROM1,PTPRF,RS1,SARM1,SLC1A3,STK38L,TULP1,VAX2,VLDLR	24
Nervous System Development and Function,Neurological Disease	Abnormal morphology of nervous system	7,84E-04			ABCA4,ABI2,ADAM22,ADAM9,AIPL1,AKT3,ALS2,Ank2,ASIC2,ASTN1,ATG5,ATM,ATP8A2,ATXN1,ATXN2,BBS4,BBS7,BICD2,CAPRIN1,CAV1,CCDC134,CCDC88A,CD47,CETN2,CHM,CHMP4B,CISD2,CLCN6,CNTN4,CNTNAP1,CREB1,CRX,CTNNA2,CTSF,DBN1,DLG4,EFNB1,ELFN1,EML1,EPG5,EPHA4,EPHB2,EPS15,FBXO2,FKBP8,FRMD4A,FUBP1,GABRA1,GAP43,GJD2,GNAT1,GPHN,GPR37,GRIA2,GRIN1,GRK2,Hnrnpa1,HSPA4,HSPA5,HTT,ITPR1,KCNA5,KHDRBS1,KIF2A,KIF3B,L1CAM,LLGL1,LRPA…	148
Embryonic Development,Nervous System Development and Function,Organ Development,Organ Morphology,Organismal Development,Tissue Development,Visual System Development and Function	Morphology of eye	8,31E-04			ABCA4,ABI2,ADAM9,AGPAT3,AIPL1,AKTIP,Ank2,AQP1,ATP8A2,BBS7,CDHR1,CHM,CISD2,CPLX4,CRB1,CRX,EFEMP1,EGFLAM,EPG5,EPHB2,GJD2,GNAT1,GPHN,GPX4,GRK1,GUCY2D,GUCY2F,KCNV2,MAB21L1,MAP1B,MPP4,MSI1,NCAM1,NGFR,NXNL2,OAT,OPTN,PDE6B,PDE6D,PDE6G,PLXNA2,PROM1,PRPH2,PTPRF,RAB28,RDH12,RDH13,RP1,RS1,RTBDN,RXRB,SAMD7,SARM1,SELENOF,SFXN3,SIX6,SLC1A3,STAT1,STK38L,SV2B,TRPM1,TULP1,VAX2,VLDLR,VSX2	65
Gastrointestinal Disease,Inflammatory Disease,Inflammatory Response,Organismal Injury and Abnormalities	Acute colitis	8,58E-04			ATG16L1,GABRA1,GABRA2,GABRG2,GBP2,HP,Iigp1,Tgtp1/Tgtp2	8
Developmental Disorder,Hereditary Disorder,Ophthalmic Disease,Organismal Injury and Abnormalities	Congenital stationary night blindness type 1	8,64E-04			ABCA4,GNAT1,GNB3,GRK1,GRM6,GUCY2D,LRIT3,PDE6B,TRPM1	9
Gastrointestinal Disease,Inflammatory Disease,Inflammatory Response,Organismal Injury and Abnormalities	Acute enteritis	8,64E-04			ATG16L1,GABRA1,GABRA2,GABRB2,GABRG2,GBP2,HP,Iigp1,Tgtp1/Tgtp2	9
Cell Morphology,Embryonic Development,Nervous System Development and Function,Organ Development,Organ Morphology,Organismal Development,Tissue Development,Tissue Morphology,Visual System Development and Function	Morphology of photoreceptor outer segments	8,84E-04			ABCA4,AIPL1,ATP8A2,CHM,CRX,GNAT1,GPX4,GRK1,GUCY2D,GUCY2F,KCNV2,MSI1,NXNL2,OAT,PDE6D,PDE6G,PROM1,PRPH2,RAB28,RDH12,RP1,RS1,RTBDN,SAMD7,TULP1	25
Cancer,Organismal Injury and Abnormalities	Development of malignant tumor	8,90E-04		1,090	AAK1,ABAT,ABCA4,ABCA5,ABCA8,ABCF1,ABCG2,ABI2,ABLIM2,ACAA1,ACAP2,ACBD6,ACIN1,ACLY,ACOT11,ACSL1,ACSS2,ADAM10,ADAM22,ADAM9,ADARB1,ADGRL1,ADGRL3,ADIPOR1,AFF4,AGAP1,AGO2,AHCTF1,AIPL1,AKT3,AKTIP,ALB,ALCAM,ALS2,AMACR,AMDHD2,ANAPC4,ANKRD13A,ANKRD40,AP1B1,AP1M1,AP1S1,APOA1,AQP1,AQP4,AQR,ARFGAP1,ARFGAP2,ARFGEF3,ARGLU1,ARHGEF18,ARHGEF2,ARID1A,ARID1B,ARID4B,ARIH1,ARL2BP,ASAP2,ASIC2,ASTN1,ATE1,ATF7IP,ATG16L1,…	959
Cancer,Gastrointestinal Disease,Hepatic System Disease,Organismal Injury and Abnormalities	Liver carcinoma	9,19E-04		0,522	ABAT,ABCA4,ABCA5,ABCA8,ABLIM2,ACLY,ACSL1,ACSS2,ADAM10,ADAM9,ADARB1,ADGRL3,AFF4,AGAP1,AGO2,AHCTF1,AKTIP,ALB,ALCAM,ALS2,AP1B1,AP1M1,APOA1,AQP1,AQR,ARFGAP1,ARFGEF3,ARGLU1,ARHGEF2,ARID1A,ARID1B,ARID4B,ARIH1,ASAP2,ASTN1,ATE1,ATG16L1,ATG5,ATM,ATP13A1,ATP1B3,ATP8A2,ATP9A,ATRX,ATXN1,ATXN2,BAG5,BAZ1B,BCAP29,BCAS2,BCS1L,BIRC6,BRD2,BRD8,BSN,C2CD5,C7orf50,C9orf78,CA1,CA5B,CAAP1,CACNA2D3,CACNA2D4,CACYBP,CADM2…	526
Cancer,Organismal Injury and Abnormalities	Melanoma	1,02E-03	Decreased	-2,548	AACS,AAK1,ABAT,ABCA4,ABCA5,ABCA8,ABCF1,ABCG2,ABI2,ABLIM2,ACAA1,ACAP2,ACIN1,ACLY,ACOT11,ADAM10,ADAM22,ADAM9,ADARB1,ADGRL3,ADIPOR1,AFF4,AGAP1,AGO2,AGPAT3,AHCTF1,AIMP1,AIPL1,AKT3,ALB,ALCAM,ALS2,AMACR,AMDHD2,ANAPC4,ANKRD13A,ANKRD46,AP1B1,AP1M1,AP1S1,APOA1,AQP4,AQR,ARFGAP2,ARFGEF3,ARHGEF18,ARHGEF2,ARID1A,ARID1B,ARID4B,ASAP2,ASH2L,ASIC2,ASTN1,ATF7IP,ATG16L1,ATG5,ATL2,ATM,ATP13A1,ATP1B3,ATP2B1,ATP2C1,AT…	862
Hereditary Disorder,Ophthalmic Disease,Organismal Injury and Abnormalities	Hereditary Eye Disease	1,09E-03			ABCA4,ADAM9,AIPL1,AKT3,ARHGEF18,ARL2BP,ARL3,B4GAT1,BBS1,BBS4,BBS5,BBS7,BBS9,BORCS6,C8orf37,CA1,CA5B,CACNA2D4,CASK,CAV1,CC2D2A,CDHR1,CHCHD2,CHM,CHMP4B,CLASP1,CLPB,CNGA1,CRB1,CRX,DMD,DYNC2H1,EFEMP1,EMC1,EMC2,EPG5,ESPN,ETHE1,EXOSC2,FYCO1,GNAT1,GNAT2,GNB3,GRIP1,GRK1,GRM6,GUCA1B,GUCY2D,HCCS,HTT,IFT140,IMPG1,INTS1,ITM2B,ITPR1,KCNV2,KIF3B,LAMA1,LRIT3,LRPAP1,MAB21L1,MAP1B,MPDZ,MYEF2,OAT,OPN1SW,OPTN,PDE6A…	99
Cancer,Gastrointestinal Disease,Organismal Injury and Abnormalities	Gastroesophageal cancer	1,12E-03			AAK1,ABAT,ABCA4,ABCA5,ABCA8,ABCF1,ABLIM2,ACAA1,ACAP2,ACIN1,ACOT11,ADAM10,ADAM22,ADAM9,ADARB1,ADGRL1,ADIPOR1,AGAP1,AGO2,AHCTF1,ALB,ALCAM,ALS2,AMDHD2,ANKRD13A,ANKRD40,AP1M1,AP1S1,APOA1,ARFGAP1,ARFGAP2,ARHGEF18,ARID1A,ARID1B,ARID4B,ARIH1,ASAP2,ASIC2,ATF7IP,ATM,ATP1B3,ATP2B1,ATP2C1,ATP9A,ATRX,ATXN1,ATXN2,BAG5,BAZ1B,BBS4,BBS9,BCAP29,BIN1,BIRC6,BORCS6,BPHL,BRD3,BRD8,BRI3BP,BSN,C7orf50,CA1,CACNA2D3,CACN…	454
Cancer,Gastrointestinal Disease,Hepatic System Disease,Organismal Injury and Abnormalities	Hepatobiliary system cancer	1,15E-03		0,208	ABAT,ABCA4,ABCA5,ABCA8,ABLIM2,ACLY,ACOT11,ACSL1,ACSS2,ADAM10,ADAM9,ADARB1,ADGRL3,AFF4,AGAP1,AGO2,AHCTF1,AKTIP,ALB,ALCAM,ALS2,AP1B1,AP1M1,APOA1,AQP1,AQR,ARFGAP1,ARFGEF3,ARGLU1,ARHGEF2,ARID1A,ARID1B,ARID4B,ARIH1,ASAP2,ASTN1,ATE1,ATG16L1,ATG5,ATM,ATP13A1,ATP1B3,ATP8A2,ATP9A,ATRX,ATXN1,ATXN2,BAG5,BAZ1B,BCAP29,BCAS2,BCS1L,BICD2,BIRC6,BRD2,BRD8,BSN,C2CD5,C7orf50,C9orf78,CA1,CA5B,CAAP1,CACNA2D3,CACNA2D4…	571
Cancer,Neurological Disease,Organismal Injury and Abnormalities	Grade 3-4 glioma cancer	1,17E-03			AAK1,ABAT,ABCA4,ABCA5,ABCF1,ABLIM2,ACAA1,ACIN1,ACLY,ACOT11,ACSF3,ACSL1,ACSS2,ADAM10,ADAM22,ADGRL1,ADGRL3,ADPGK,AGAP1,AGO2,AHCTF1,AIMP1,AIPL1,AKT3,ALB,ALS2,AMACR,AMDHD2,ANAPC4,AP1B1,AQP1,AQP4,ARFGAP1,ARFGAP2,ARFGEF3,ARGLU1,ARHGEF18,ARHGEF2,ARID1A,ARID1B,ARIH1,ASTN1,ATF7IP,ATG5,ATM,ATP2B1,ATP2C1,ATP6AP1,ATP8A2,ATP9A,ATPAF1,ATRX,ATXN1,ATXN2,B4GAT1,BAG4,BAG5,BBS5,BCAT2,BCCIP,BIN1,BIRC6,BRD3,BRD8,BRF1…	638
Cancer,Neurological Disease,Organismal Injury and Abnormalities	Central nervous system solid tumor	1,26E-03		0,460	AAK1,ABAT,ABCA4,ABCA5,ABCA8,ABCF1,ABCG2,ABI2,ABLIM2,ACAA1,ACIN1,ACLY,ACOT11,ACSF3,ACSL1,ACSS2,ADAM10,ADAM22,ADAM9,ADARB1,ADGRL1,ADGRL3,ADIPOR1,ADPGK,AFF4,AGAP1,AGO2,AGPAT3,AHCTF1,AIMP1,AIPL1,AKT3,ALB,ALCAM,ALS2,AMACR,AMDHD2,ANAPC4,AP1B1,AP1M1,AP1S1,AQP1,AQP4,AQR,ARFGAP1,ARFGAP2,ARFGEF3,ARGLU1,ARHGEF18,ARHGEF2,ARID1A,ARID1B,ARID4B,ARIH1,ASTN1,ATF7IP,ATG5,ATL2,ATM,ATP2B1,ATP2C1,ATP6AP1,ATP8A2,ATP9A…	775
Cancer,Neurological Disease,Organismal Injury and Abnormalities	Grade 3 malignant glioma	1,26E-03			AAK1,ABLIM2,ACLY,ACSL1,ADAM10,ADAM22,ADGRL1,ADPGK,AMACR,ANAPC4,ARHGEF18,ARHGEF2,ARID1B,ARIH1,ASTN1,ATF7IP,ATG5,ATM,ATRX,ATXN2,BIN1,BIRC6,BRI3BP,BSN,CACNA2D3,CADM3,CARD19,CAV1,CBX5,CDK12,CENPV,CEP76,CHD8,CHM,CLASP1,CLIP2,CLPTM1L,CNGA1,CNTN4,COG1,COPS4,COPS6,CPNE5,CSRP3,CTPS2,CTSF,DCTN1,DDX6,DHX8,DIDO1,DKK3,DMD,DNAH8,EIF4B,EML4,EMSY,EPG5,EPS15,EPS8,EXTL2,FHOD3,FUBP1,GABRB2,GLG1,GLRB,GPKOW,GPR37,GPR…	210
Embryonic Development,Organismal Development	Development of head	1,27E-03	Decreased	-3,501	ABCA4,ABI2,ADAM10,ADAM9,AGO2,AGPAT3,AIPL1,AKT3,AKTIP,Ank2,AQP1,ARID1A,ARL3,ATG5,ATM,ATP8A2,ATRX,ATXN1,BBS1,BBS4,BBS7,C8orf37,CAMSAP1,CC2D2A,CCDC134,CDHR1,CHD8,CHM,CISD2,CPLX4,CRB1,CREB1,CRX,CTNNA2,DBI,DHCR7,DLG4,DYNC2H1,EFEMP1,EGFLAM,EML1,ENAH,EPG5,EPHA4,EPHB2,ESRRB,FKBP8,FLRT3,FYCO1,GABRA1,GABRA2,GABRB2,GABRG2,GAP43,GJD2,GNAO1,GNAT1,GNAT2,GPHN,GPX4,GRIN1,GRK1,GUCY2D,GUCY2F,HLA-A,HP,HTT,IFT140,IT…	157
Nervous System Development and Function	Sensory system development	1,27E-03	Decreased	-2,804	ABCA4,ABI2,ADAM9,AGPAT3,AIPL1,AKTIP,Ank2,AQP1,ARL3,ATG5,ATM,ATP8A2,BBS1,BBS4,BBS7,C8orf37,CDHR1,CHM,CISD2,CPLX4,CRB1,CRX,EFEMP1,EGFLAM,EPG5,EPHB2,FKBP8,FYCO1,GJD2,GNAO1,GNAT1,GNAT2,GPHN,GPX4,GRK1,GUCY2D,GUCY2F,KCNV2,KDM2A,MAB21L1,MAP1B,MPP4,MSI1,MTA1,NCAM1,NF1,NGFR,NIPBL,NXNL2,OAT,OPTN,PDE6B,PDE6D,PDE6G,PLXNA2,PROM1,PRPH2,PSMB8,PTPRF,RAB28,RALBP1,RAX,RDH12,RDH13,RORB,RP1,RPGRIP1,RS1,RTBDN,RXRB,SA…	87
Embryonic Development,Nervous System Development and Function,Ophthalmic Disease,Organ Development,Organ Morphology,Organismal Development,Organismal Injury and Abnormalities,Tissue Development,Visual System Development and Function	Abnormal morphology of retina	1,29E-03			ABCA4,ADAM9,AIPL1,ATP8A2,BBS7,CDHR1,CHM,CPLX4,CRX,EGFLAM,EPG5,GJD2,GNAT1,GPHN,GRK1,GUCY2D,GUCY2F,KCNV2,MAB21L1,MAP1B,MPP4,MSI1,NCAM1,NGFR,NXNL2,OAT,OPTN,PDE6D,PDE6G,PLXNA2,PROM1,PTPRF,RAB28,RDH12,RDH13,RP1,RS1,RXRB,SAMD7,SARM1,SLC1A3,STK38L,SV2B,TULP1,VAX2,VLDLR	46
Gene Expression	Activation of DNA endogenous promoter	1,33E-03		0,631	ABLIM2,AGO2,ARHGEF2,ARID1A,ARID4B,ASH2L,ATF7IP,ATM,ATRX,ATXN1,BBS7,BRD2,BRD3,BRD8,CASK,CAV1,CBX5,CBX8,CDC73,CGGBP1,CHCHD2,CHD4,CHD8,CREB1,CRLF3,CRX,CRYM,CSRP3,CTBP1,CTR9,CUL3,DACH1,DCAF1,DDX58,DEK,DNAJA3,DNAJC17,DNMT1,DR1,EED,ELOA,ELOC,ENO1,ERCC2,ESRRB,ESRRG,FUBP1,GMEB2,GRIN1,GTF2B,GTF2E2,GTF3C2,H1-2,HDAC5,HEXIM1,HMGB2,Hmgn2 (includes others),HNRNPAB,HNRNPU,HRAS,HSPH1,IRF2BP2,IRF2BPL,KAT7,KHDRBS1…	142
Cancer,Neurological Disease,Organismal Injury and Abnormalities	Grade 2-3 glioma	1,40E-03			AAK1,ABLIM2,ACLY,ACSL1,ADAM10,ADAM22,ADGRL1,ADPGK,AMACR,ANAPC4,ARHGEF18,ARHGEF2,ARID1B,ARIH1,ASTN1,ATF7IP,ATG5,ATM,ATRX,ATXN2,BIN1,BIRC6,BRI3BP,BSN,CACNA2D3,CADM3,CARD19,CAV1,CBX5,CDK12,CENPV,CEP76,CHD8,CHM,CLASP1,CLIP2,CLPTM1L,CNGA1,CNTN4,COG1,COPS4,COPS6,CPNE5,CSRP3,CTPS2,CTSF,DCTN1,DDX6,DHX8,DIDO1,DKK3,DMD,DNAH8,EIF4B,EML4,EMSY,EPG5,EPS15,EPS8,EXTL2,FHOD3,FUBP1,GABRB2,GLG1,GLRB,GPKOW,GPR37,GPR…	215
Organ Morphology,Tissue Morphology,Visual System Development and Function	Quantity of photoreceptors	1,42E-03	Decreased	-4,023	ABCA4,AIPL1,ATP8A2,CHM,CRX,EPG5,GPX4,GUCY2D,GUCY2F,KCNV2,NGFR,NXNL2,OAT,PDE6D,PDE6G,PRPH2,RP1,RTBDN,TULP1,VLDLR	20
Neurological Disease	Ataxia	1,45E-03	Increased	2,776	ADAM22,ATG5,ATM,ATP8A2,ATXN1,ATXN2,CNGA1,CNTNAP1,CPLX1,CRX,CTBP1,DNAJC3,DNMT1,FBXO41,FRMD4A,GABRA1,GLS,GNAT1,GNAT2,GNB1,GNB3,GRIN1,GRK1,GUCA1B,HSD17B4,HSPA5,HTT,IFT140,ITPR1,LAMA1,MAP1B,MECP2,MSI1,NCAM1,NF1,NFIX,NGFR,NPC1,NUP62,OPN1SW,PARP1,PDE6A,PDE6B,PHYH,PIAS3,PNKP,PPEF2,PRPH2,RCVRN,RDH12,RFC1,RORA,RP1,RS1,SCN2B,SCYL1,SLC1A3,SLC44A1,SLC6A1,SLC9A1,STUB1,TBP,TULP1,VLDLR	64
Embryonic Development,Organismal Development	Development of body axis	1,52E-03	Decreased	-3,501	ABCA4,ABI2,ADAM10,ADAM9,AGO2,AGPAT3,AIPL1,AKT3,AKTIP,Ank2,AQP1,ARID1A,ARL3,ATG5,ATM,ATP8A2,ATRX,ATXN1,BBS1,BBS4,BBS7,C8orf37,CAMSAP1,CC2D2A,CCDC134,CDHR1,CHD8,CHM,CHMP5,CISD2,CPLX4,CRB1,CREB1,CRX,CTNNA2,DBI,DHCR7,DLG4,DYNC2H1,EFEMP1,EGFLAM,EML1,ENAH,EPG5,EPHA4,EPHB2,ESRRB,FKBP8,FLRT3,FYCO1,GABRA1,GABRA2,GABRB2,GABRG2,GAP43,GJD2,GNAO1,GNAT1,GNAT2,GPHN,GPX4,GRIN1,GRK1,GUCY2D,GUCY2F,HLA-A,HP,HSP90B1…	161
Psychological Disorders	Alcoholism	1,52E-03			ABAT,APOA1,CA1,CA5B,CACNA2D3,CACNA2D4,CARTPT,GABBR2,GABRA1,GABRA2,GABRB2,GABRG2,GAD2,GRIK1,GRIN1,IMPDH2,SCN2B,SV2A	18
Developmental Disorder,Hereditary Disorder,Ophthalmic Disease,Organismal Injury and Abnormalities	Cone-rod dystrophy	1,52E-03			ABCA4,ADAM9,AIPL1,C8orf37,CACNA2D4,CDHR1,CNGA1,CRB1,CRX,GUCY2D,KCNV2,PDE6B,PITPNM3,PROM1,PRPH2,RAB28,RDH12,RPGRIP1	18
Cancer,Organismal Injury and Abnormalities	Grade 3-4 tumor	1,56E-03			AAK1,ABAT,ABCA4,ABCA5,ABCF1,ABLIM2,ACAA1,ACIN1,ACLY,ACOT11,ACSF3,ACSL1,ACSS2,ADAM10,ADAM22,ADGRL1,ADGRL3,ADPGK,AGAP1,AGO2,AHCTF1,AIMP1,AIPL1,AKT3,ALB,ALS2,AMACR,AMDHD2,ANAPC4,AP1B1,AQP1,AQP4,ARFGAP1,ARFGAP2,ARFGEF3,ARGLU1,ARHGEF18,ARHGEF2,ARID1A,ARID1B,ARIH1,ASTN1,ATF7IP,ATG5,ATM,ATP2B1,ATP2C1,ATP6AP1,ATP8A2,ATP9A,ATPAF1,ATRX,ATXN1,ATXN2,B4GAT1,BAG4,BAG5,BBS5,BCAT2,BCCIP,BIN1,BIRC6,BRD3,BRD8,BRF1…	640
Cancer,Endocrine System Disorders,Organismal Injury and Abnormalities,Respiratory Disease	Extensive stage metastatic small cell lung cancer	1,60E-03			HSP90AA1,HSP90AB1,HSP90B1,TOP1,TOP2B	5
Cancer,Endocrine System Disorders,Organismal Injury and Abnormalities,Respiratory Disease	Extensive stage extensive stage small cell lung cancer	1,60E-03			HSP90AA1,HSP90AB1,HSP90B1,TOP1,TOP2B	5
Cancer,Endocrine System Disorders,Organismal Injury and Abnormalities,Respiratory Disease	Limited disease stage limited stage small cell lung cancer	1,60E-03			HSP90AA1,HSP90AB1,HSP90B1,TOP1,TOP2B	5
Cancer,Endocrine System Disorders,Organismal Injury and Abnormalities	Metastatic poorly differentiated neuroendocrine carcinoma	1,60E-03			HSP90AA1,HSP90AB1,HSP90B1,TOP1,TOP2B	5
Cancer,Endocrine System Disorders,Organismal Injury and Abnormalities	Unresectable small-cell carcinoma	1,60E-03			HSP90AA1,HSP90AB1,HSP90B1,TOP1,TOP2B	5
Amino Acid Metabolism,Small Molecule Biochemistry	Accumulation of L-amino acid	1,60E-03			BCS1L,GLUL,SLC17A7,SLC17A8,SLC1A3	5
Cellular Assembly and Organization,Cellular Function and Maintenance	Release of extracellular vesicles	1,60E-03		-1,387	ATG5,CD9,RAB27B,SMPD2,SNAP25	5
Cancer,Endocrine System Disorders,Organismal Injury and Abnormalities	Grade 3 neuroendocrine carcinoma	1,60E-03			HSP90AA1,HSP90AB1,HSP90B1,TOP1,TOP2B	5
Amino Acid Metabolism,Small Molecule Biochemistry	Accumulation of glutamine family amino acid	1,60E-03			BCS1L,GLUL,SLC17A7,SLC17A8,SLC1A3	5
Embryonic Development,Nervous System Development and Function,Organ Development,Organismal Development,Tissue Development,Visual System Development and Function	Development of retina	1,62E-03		-1,980	AIPL1,ARL3,ATM,BBS1,BBS4,C8orf37,CDHR1,CRB1,GNAT1,GNAT2,GRK1,MAP1B,MTA1,PRPH2,RDH13,RORB,RP1,RPGRIP1,RS1,TRPM1,TTC26,TULP1,VSX2,YY1	24
Gene Expression	Initiation of transcription of RNA	1,62E-03		-1,969	BRF1,ERCC2,ESRRB,ESRRG,FUBP1,GTF2B,GTF2E2,MECP2,MED6,NCOA1,NR2C2,PDZD8,POLR2G,POLR2H,RORA,RORB,RXRB,SSRP1,TAF6,TAF7,TAF9,TBP,TRIM28,YY1	24
Embryonic Development,Organ Development,Organismal Development,Tissue Development	Development of sensory organ	1,62E-03	Decreased	-2,213	ABCA4,ABI2,ADAM9,AGPAT3,AIPL1,AKTIP,Ank2,AQP1,ARL3,ATG5,ATM,ATP8A2,BBS1,BBS4,BBS7,C8orf37,CDHR1,CHM,CISD2,CPLX4,CRB1,CRX,EFEMP1,EGFLAM,EPG5,EPHB2,ESRRB,FKBP8,FYCO1,GJD2,GNAO1,GNAT1,GNAT2,GPHN,GPX4,GRK1,GUCY2D,GUCY2F,HLA-A,KCNV2,MAB21L1,MAP1B,MPP4,MSI1,MTA1,NCAM1,NCAM2,NF1,NGFR,NIPBL,NXNL2,OAT,OPTN,PDE6B,PDE6D,PDE6G,PLXNA2,PROM1,PRPH2,PSMB8,PTPRF,RAB28,RALBP1,RAX,RDH12,RDH13,RORB,RP1,RPGRIP1,RS1,R…	89
Cell Morphology,Embryonic Development,Nervous System Development and Function,Ophthalmic Disease,Organ Development,Organ Morphology,Organismal Development,Organismal Injury and Abnormalities,Tissue Development,Tissue Morphology,Visual System Development and Function	Abnormal morphology of photoreceptors	1,62E-03			ABCA4,AIPL1,ATP8A2,BBS7,CHM,CPLX4,CRX,EGFLAM,EPG5,GNAT1,GRK1,GUCY2D,GUCY2F,KCNV2,MPP4,MSI1,NXNL2,OAT,PDE6D,PDE6G,PROM1,RAB28,RDH12,RDH13,RP1,RS1,SAMD7,TULP1	28
Ophthalmic Disease,Organismal Injury and Abnormalities	Cone photoreceptor disorder	1,64E-03			ABCA4,ADAM9,AIPL1,BBS5,C8orf37,CACNA2D4,CDHR1,CNGA1,CRB1,CRX,GNAT2,GUCY2D,KCNV2,OPN1SW,PDE6B,PITPNM3,PROM1,PRPH2,RAB28,RDH12,RPGRIP1	21
Cancer,Organismal Injury and Abnormalities,Reproductive System Disease	Male genital neoplasm	1,67E-03		-0,567	AAK1,ABCA4,ABCG2,ACIN1,ACLY,ACSS2,ADAM10,ADAM9,ADGRL3,AGO2,AHCTF1,AKT3,ALB,ALS2,AMACR,ANAPC4,ANKRD13A,APOA1,ARFGAP2,ARFGEF3,ARID1A,ARID1B,ARID4B,ARIH1,ASAP2,ASH2L,ASIC2,ATF7IP,ATG16L1,ATM,ATP13A1,ATRX,ATXN1,ATXN2,B4GAT1,BAG4,BBS7,BCKDK,BIN1,BIRC6,BRD3,BRD8,BRF1,BSN,C7orf50,C9orf78,CACNA2D4,CADM3,CAMSAP1,CAPZA1,CASC3,CASK,CAV1,CBX3,CBX5,CCDC117,CCDC88A,CCNK,CDC16,CDK11A,CDK12,CDK13,CDK19,CDKN2AIP,…	446
Cancer,Organismal Injury and Abnormalities,Respiratory Disease	Lung adenocarcinoma	1,69E-03	Increased	2,219	AAK1,ABCA5,ABI2,ACIN1,ADGRL3,AGO2,AIPL1,AKT3,AMACR,ANKRD13A,AQR,ARFGAP1,ARFGAP2,ARID1A,ARID1B,ARID4B,ASTN1,ATE1,ATF7IP,ATM,ATP2B1,ATRX,ATXN1,BAZ1B,BRD2,BRD3,BSN,C2CD5,CADM3,CAMKV,CAMSAP1,CAPRIN1,CAV1,CBX8,CCDC22,CCDC88A,CCT7,CDC16,CDC42BPA,CDK11A,CDK12,CDK13,CHD8,CHMP4B,CLEC16A,CLPB,CNGA1,CNTNAP1,COPS6,CRB1,CRIPT,CTNNA2,CUL3,DACH1,DCAF8,DCUN1D2,DDX42,DEK,DIDO1,DMD,DNAH8,DUS3L,EGFLAM,ENGASE,ENO1,E…	230
Hereditary Disorder,Neurological Disease,Organismal Injury and Abnormalities	Spinocerebellar ataxia	1,73E-03			ATG5,ATXN1,ATXN2,CNGA1,CRX,GNAT1,GNAT2,GNB1,GNB3,GRK1,GUCA1B,ITPR1,OPN1SW,PDE6A,PDE6B,PIAS3,PPEF2,PRPH2,RCVRN,RDH12,RP1,RS1,SCN2B,SCYL1,SLC1A3,SLC9A1,STUB1,TBP,TULP1	29
Cancer,Neurological Disease,Organismal Injury and Abnormalities	Nervous system neoplasm	1,73E-03		0,432	AAK1,ABAT,ABCA4,ABCA5,ABCA8,ABCF1,ABCG2,ABI2,ABLIM2,ACAA1,ACIN1,ACLY,ACOT11,ACSF3,ACSL1,ACSS2,ADAM10,ADAM22,ADAM9,ADARB1,ADGRL1,ADGRL3,ADIPOR1,ADPGK,AFF4,AGAP1,AGO2,AGPAT3,AHCTF1,AIMP1,AIPL1,AKT3,ALB,ALCAM,ALS2,AMACR,AMDHD2,ANAPC4,AP1B1,AP1M1,AP1S1,AQP1,AQP4,AQR,ARFGAP1,ARFGAP2,ARFGEF3,ARGLU1,ARHGEF18,ARHGEF2,ARID1A,ARID1B,ARID4B,ARIH1,ASTN1,ATF7IP,ATG5,ATL2,ATM,ATP2B1,ATP2C1,ATP6AP1,ATP8A2,ATP9A…	779
Amino Acid Metabolism,Molecular Transport,Small Molecule Biochemistry	Uptake of glutamine family amino acid	1,82E-03	Decreased	-2,307	GAP43,GLUL,HTT,SLC17A7,SLC17A8,SLC1A3,SLC38A1,SLC38A3,SNX27,TNR	10
Cancer,Organismal Injury and Abnormalities,Respiratory Disease	Nonsquamous non-small cell lung carcinoma	1,93E-03	Increased	2,219	AAK1,ABCA5,ABI2,ACIN1,ADGRL3,AGO2,AIPL1,AKT3,ALB,AMACR,ANKRD13A,AQR,ARFGAP1,ARFGAP2,ARID1A,ARID1B,ARID4B,ASTN1,ATE1,ATF7IP,ATM,ATP2B1,ATRX,ATXN1,BAZ1B,BRD2,BRD3,BSN,C2CD5,CADM3,CAMKV,CAMSAP1,CAPRIN1,CAV1,CBX8,CCDC22,CCDC88A,CCT7,CDC16,CDC42BPA,CDK11A,CDK12,CDK13,CHD8,CHMP4B,CLEC16A,CLPB,CNGA1,CNTNAP1,COPS6,CRB1,CRIPT,CTNNA2,CUL3,DACH1,DCAF8,DCUN1D2,DDX42,DEK,DIDO1,DMD,DNAH8,DUS3L,EGFLAM,ENGASE,EN…	231
Organismal Development	Morphology of head	2,11E-03			ABCA4,ABI2,ACSS2,ADAM9,AGPAT3,AIPL1,AKT3,AKTIP,ALS2,Ank2,AQP1,ASIC2,ASTN1,ATG5,ATM,ATP8A2,ATRX,ATXN1,ATXN2,BBS4,BBS7,BICD2,Brd4,CAMSAP1,CAV1,CCDC134,CDHR1,CDK13,CETN2,CHD8,CHM,CHMP4B,CISD2,CPLX4,CRB1,CRIPT,CRX,CTNNA2,CTSF,DBN1,DDX6,DHCR7,EFEMP1,EFNB1,EFNB2,EGFLAM,EML1,EPG5,EPHA4,EPHB2,EPS15,EPS8,EXOSC2,FBXO2,FDFT1,FKBP8,FRMD4A,FUBP1,GABRB2,GAP43,GJD2,GNAT1,GPHN,GPR37,GPSM2,GPX4,GRIA2,GRIN1,GRK1,G…	175
Cellular Function and Maintenance,Organ Development,Tissue Development,Visual System Development and Function	Function of retinal cells	2,11E-03	Decreased	-2,595	ABCA4,ATG5,BBS1,BBS4,CDHR1,CRB1,CRX,ESRRB,GNAT1,GUCY2D,GUCY2F,PDE6A,PDE6B,PROM1,PRPH2,RDH12,RP1,RTBDN,TULP1,VLDLR	20
Developmental Disorder,Hereditary Disorder,Ophthalmic Disease,Organismal Injury and Abnormalities	Cone/cone-rod dystrophy	2,11E-03			ABCA4,ADAM9,AIPL1,BBS5,C8orf37,CACNA2D4,CDHR1,CNGA1,CRB1,CRX,GNAT2,GUCY2D,KCNV2,PDE6B,PITPNM3,PROM1,PRPH2,RAB28,RDH12,RPGRIP1	20
Cancer,Gastrointestinal Disease,Hepatic System Disease,Organismal Injury and Abnormalities	Liver cancer	2,12E-03		0,208	ABAT,ABCA4,ABCA5,ABCA8,ABLIM2,ACLY,ACSL1,ACSS2,ADAM10,ADAM9,ADARB1,ADGRL3,AFF4,AGAP1,AGO2,AHCTF1,AKTIP,ALB,ALCAM,ALS2,AP1B1,AP1M1,APOA1,AQP1,AQR,ARFGAP1,ARFGEF3,ARGLU1,ARHGEF2,ARID1A,ARID1B,ARID4B,ARIH1,ASAP2,ASTN1,ATE1,ATG16L1,ATG5,ATM,ATP13A1,ATP1B3,ATP8A2,ATP9A,ATRX,ATXN1,ATXN2,BAG5,BAZ1B,BCAP29,BCAS2,BCS1L,BIRC6,BRD2,BRD8,BSN,C2CD5,C7orf50,C9orf78,CA1,CA5B,CAAP1,CACNA2D3,CACNA2D4,CACYBP,CADM2…	534
Cell-To-Cell Signaling and Interaction,Nervous System Development and Function	Neurotransmission	2,20E-03	Decreased	-2,557	ADARB1,ALS2,ASIC2,ATG5,ATXN1,BSN,CACNA2D3,CARTPT,CAV2,CD47,CPLX1,CPLX2,DHCR7,DLG4,DMD,DPP6,ELFN1,EPHB2,EPS8,EXOC4,FBXO2,GABBR2,GABRA1,GABRB2,GABRG2,GAD2,GJD2,GLRB,GLS,GNAO1,GRIA2,GRIA3,GRIK1,GRIN1,GRM6,GRM8,HLA-A,HRAS,HTT,ITPR1,KIF3B,L1CAM,MECP2,MINK1,NAPA,NCAM1,Nedd4,NGFR,NLGN2,NLGN3,Nptn,NRXN2,Nrxn3,NTNG1,PACSIN2,PHYH,PIP5K1C,PPP1R9B,PRKACA,PRKCZ,PRMT8,PRPH2,PTK2,Ptprd,RAB11FIP5,RAB3A,RXRB,SCN2…	88
Cancer,Organismal Injury and Abnormalities	Incidence of tumor	2,23E-03		1,867	AAK1,ABAT,ABCA4,ABCA5,ABCA8,ABCF1,ABCG2,ABI2,ABLIM2,ACAA1,ACAP2,ACBD6,ACIN1,ACLY,ACOT11,ACSL1,ACSS2,ADAM10,ADAM22,ADAM9,ADARB1,ADGRL1,ADGRL3,ADIPOR1,AFF4,AGAP1,AGO2,AHCTF1,AIPL1,AKT3,AKTIP,ALB,ALCAM,ALS2,AMACR,AMDHD2,ANAPC4,ANKRD13A,ANKRD40,AP1B1,AP1M1,AP1S1,APOA1,AQP1,AQP4,AQR,ARFGAP1,ARFGAP2,ARFGEF3,ARGLU1,ARHGEF18,ARHGEF2,ARID1A,ARID1B,ARID4B,ARIH1,ARL2BP,ASAP2,ASH2L,ASIC2,ASTN1,ATE1,ATF7IP,AT…	980
Developmental Disorder,Hereditary Disorder,Ophthalmic Disease,Organismal Injury and Abnormalities	Dominant cone-rod dystrophy	2,36E-03			CRX,GUCY2D,KCNV2,PITPNM3,PROM1,PRPH2	6
Developmental Disorder,Hereditary Disorder,Ophthalmic Disease,Organismal Injury and Abnormalities	Progressive cone dystrophy without rod involvement	2,36E-03			ABCA4,CACNA2D4,GUCY2D,KCNV2,PDE6B,PRPH2	6
Cell Morphology	Projection	2,36E-03		0,152	CREB1,EPHA4,L1CAM,NGFR,RTN4,VAX2	6
Developmental Disorder,Hereditary Disorder,Ophthalmic Disease,Organismal Injury and Abnormalities	Recessive congenital stationary night blindness	2,36E-03			GNAT1,GNB3,GRM6,GUCY2D,LRIT3,TRPM1	6
Cancer,Endocrine System Disorders,Organismal Injury and Abnormalities,Respiratory Disease	Extensive stage small cell lung cancer	2,36E-03			HSP90AA1,HSP90AB1,HSP90B1,PARP1,TOP1,TOP2B	6
Organ Morphology,Tissue Morphology,Visual System Development and Function	Quantity of retinal cells	2,39E-03	Decreased	-3,777	ABCA4,AIPL1,ATP8A2,CHM,CRX,EPG5,GPX4,GUCY2D,GUCY2F,KCNV2,NGFR,NXNL2,OAT,PDE6D,PDE6G,PRPH2,RP1,RTBDN,TULP1,VLDLR,VSX2	21
Cancer,Organismal Injury and Abnormalities,Respiratory Disease	Development of lung tumor	2,47E-03	Increased	2,381	AAK1,ABCA5,ABI2,ACIN1,ADGRL3,AGO2,AIPL1,AKT3,AMACR,ANKRD13A,AQR,ARFGAP1,ARFGAP2,ARID1A,ARID1B,ARID4B,ASTN1,ATE1,ATF7IP,ATM,ATP2B1,ATRX,ATXN1,BAZ1B,BRD2,BRD3,BSN,C2CD5,CADM3,CAMKV,CAMSAP1,CAPRIN1,CAV1,CBX8,CCDC22,CCDC88A,CCT7,CDC16,CDC42BPA,CDK11A,CDK12,CDK13,CHD8,CHMP4B,CLEC16A,CLPB,CNGA1,CNTNAP1,COPS6,CRB1,CRIPT,CTNNA2,CUL3,DACH1,DCAF8,DCUN1D2,DDX42,DEK,DIDO1,DMD,DNAH8,DUS3L,EGFLAM,ENGASE,ENO1,E…	231
Cancer,Organismal Injury and Abnormalities,Reproductive System Disease	Malignant neoplasm of male genital organ	2,47E-03		-1,941	AAK1,ABCA4,ABCG2,ACIN1,ACLY,ACSS2,ADAM10,ADAM9,ADGRL3,AGO2,AHCTF1,AKT3,ALB,ALS2,AMACR,ANAPC4,ANKRD13A,APOA1,ARFGAP2,ARFGEF3,ARID1A,ARID1B,ARID4B,ARIH1,ASAP2,ASH2L,ASIC2,ATF7IP,ATG16L1,ATM,ATP13A1,ATRX,ATXN1,ATXN2,BAG4,BBS7,BCKDK,BIN1,BIRC6,BRD3,BRD8,BRF1,BSN,C7orf50,C9orf78,CACNA2D4,CADM3,CAMSAP1,CAPZA1,CASC3,CASK,CAV1,CBX3,CBX5,CCDC117,CCDC88A,CCNK,CDC16,CDK11A,CDK12,CDK13,CDK19,CDKN2AIP,CDS1,CE…	438
Developmental Disorder,Hereditary Disorder,Ophthalmic Disease,Organismal Injury and Abnormalities	Fundus flavimaculatus	2,52E-03			ABCA4,CRB1,CRX,KCNV2,PROM1,PRPH2,TULP1	7
Amino Acid Metabolism,Molecular Transport,Small Molecule Biochemistry	Uptake of L-glutamic acid	2,52E-03		-1,703	GAP43,GLUL,HTT,SLC17A7,SLC17A8,SLC1A3,TNR	7
Cancer,Organismal Injury and Abnormalities	Malignant neoplasm of retroperitoneum	2,60E-03		-0,832	AAK1,ABCF1,ABCG2,ACIN1,ACLY,ACOT11,ACSF3,ADAM10,ADAM22,ADAM9,ADARB1,ADGRL3,ADPGK,ALB,ALCAM,ALS2,AMACR,ANAPC4,AQP4,ARFGAP1,ARFGAP2,ARFGEF3,ARID1A,ARID1B,ARIH1,ASTN1,ATG16L1,ATM,ATP2B1,ATP2C1,ATP5MF,ATP6AP1,ATPAF1,ATRX,ATXN1,B4GAT1,BAZ1B,BBS9,BCAS2,BIN1,BIRC6,BPGM,BRD8,BSN,C1orf52,CACNA2D4,CADM2,CARD19,CASKIN1,CAV1,CCDC134,CCDC186,CCDC88A,CCNK,CD9,CDC23,CDC42BPA,CDC73,CDK11A,CDK12,CDKN2AIP,CELF2,CE…	386
Developmental Disorder,Hereditary Disorder,Ophthalmic Disease,Organismal Injury and Abnormalities	Macular dystrophy or cone or cone-rod dystrophy	2,65E-03			ABCA4,ADAM9,AIPL1,BBS5,C8orf37,CACNA2D4,CDHR1,CNGA1,CRB1,CRX,GNAT2,GUCY2D,IMPG1,KCNV2,PDE6B,PITPNM3,PROM1,PRPH2,RAB28,RDH12,RPGRIP1,TULP1	22
Cancer,Gastrointestinal Disease,Organismal Injury and Abnormalities	Upper gastrointestinal carcinoma	2,70E-03			AAK1,ABAT,ABCA4,ABCA5,ABCA8,ABCF1,ABLIM2,ACAA1,ACAP2,ACIN1,ACOT11,ADAM10,ADAM22,ADAM9,ADARB1,ADGRL1,ADIPOR1,AGAP1,AGO2,AHCTF1,AKT3,ALB,ALCAM,ALS2,AMDHD2,ANKRD13A,ANKRD40,AP1B1,AP1M1,AP1S1,APOA1,ARFGAP1,ARFGAP2,ARFGEF3,ARHGEF18,ARID1A,ARID1B,ARID4B,ARIH1,ASAP2,ASIC2,ATF7IP,ATM,ATP1B3,ATP2B1,ATP2C1,ATP5MF,ATP9A,ATRX,ATXN1,ATXN2,BAG5,BAZ1B,BBS4,BBS9,BCAP29,BCCIP,BIN1,BIRC6,BORCS6,BPHL,BRD3,BRD8,BRI3…	525
Cancer,Organismal Injury and Abnormalities,Reproductive System Disease	Prostate cancer	2,74E-03		-1,941	AAK1,ABCA4,ABCG2,ACIN1,ACLY,ACSS2,ADAM10,ADAM9,ADGRL3,AGO2,AHCTF1,AKT3,ALB,ALS2,AMACR,ANAPC4,ANKRD13A,APOA1,ARFGAP2,ARFGEF3,ARID1A,ARID1B,ARID4B,ARIH1,ASAP2,ASH2L,ASIC2,ATF7IP,ATG16L1,ATM,ATP13A1,ATRX,ATXN1,BAG4,BBS7,BCKDK,BIN1,BIRC6,BRD3,BRD8,BRF1,BSN,C7orf50,C9orf78,CACNA2D4,CADM3,CAMSAP1,CAPZA1,CASC3,CASK,CAV1,CBX3,CBX5,CCDC117,CCDC88A,CCNK,CDC16,CDK11A,CDK12,CDK13,CDK19,CDKN2AIP,CDS1,CELF2,CE…	431
Cellular Compromise,Ophthalmic Disease,Organismal Injury and Abnormalities,Tissue Morphology	Degeneration of photoreceptors	2,78E-03	Increased	3,470	ABCA4,AIPL1,ARL2BP,ATP8A2,BBS7,CHM,CRX,EPG5,ESRRB,GNAT1,GNB1,GPX4,GRK1,GUCA1B,GUCY2D,GUCY2F,HTT,MSI1,OPN1SW,PDE6B,PDE6G,PROM1,PRPH2,RAB28,SLC6A6,TULP1,VLDLR	27
Cancer,Organismal Injury and Abnormalities	Genitourinary carcinoma	2,87E-03		-1,994	AAK1,ABAT,ABCA4,ABCA5,ABCA8,ABCF1,ABCG2,ABHD10,ABI2,ABLIM2,ACAP2,ACIN1,ACLY,ACSL1,ACSS2,ADAM10,ADAM22,ADAM9,ADGRL3,AFF4,AGAP1,AGO2,AHCTF1,AIPL1,AKT3,AKTIP,ALB,ALS2,AMACR,ANAPC4,ANKRD13A,ANKRD40,AP1B1,AP1S1,AQP1,ARFGAP1,ARFGAP2,ARFGEF3,ARGLU1,ARHGEF18,ARHGEF2,ARID1A,ARID1B,ARID4B,ARIH1,ASAP2,ASH2L,ASIC2,ASTN1,ATF7IP,ATG16L1,ATG5,ATM,ATP13A1,ATP2B1,ATP2C1,ATP5MF,ATP6AP1,ATP8A2,ATP9A,ATRX,ATXN1,ATXN…	856
Cancer,Organismal Injury and Abnormalities	Extraadrenal retroperitoneal tumor	2,88E-03		-0,600	AAK1,ABCF1,ABCG2,ACIN1,ACLY,ACOT11,ACSF3,ADAM10,ADAM22,ADAM9,ADARB1,ADGRL3,ADPGK,AFF4,AGAP1,ALB,ALCAM,ALS2,AMACR,ANAPC4,AQP4,ARFGAP1,ARFGAP2,ARFGEF3,ARID1A,ARID1B,ARIH1,ASTN1,ATG16L1,ATM,ATP2B1,ATP2C1,ATP5MF,ATP6AP1,ATPAF1,ATRX,ATXN1,B4GAT1,BAZ1B,BBS7,BBS9,BCAS2,BIN1,BIRC6,BPGM,BRD8,BRF1,BSN,C1orf52,C2CD5,CAAP1,CACNA2D4,CADM2,CARD19,CASKIN1,CAV1,CCDC134,CCDC186,CCDC88A,CCNK,CD9,CDC23,CDC42BPA,CDC…	418
Cancer,Organismal Injury and Abnormalities,Reproductive System Disease	Prostatic tumor	2,91E-03		-0,470	AAK1,ABCA4,ABCG2,ACIN1,ACLY,ACSS2,ADAM10,ADAM9,ADGRL3,AGO2,AHCTF1,AKT3,ALB,ALS2,AMACR,ANAPC4,ANKRD13A,APOA1,ARFGAP2,ARFGEF3,ARID1A,ARID1B,ARID4B,ARIH1,ASAP2,ASH2L,ASIC2,ATF7IP,ATG16L1,ATM,ATP13A1,ATRX,ATXN1,B4GAT1,BAG4,BBS7,BCKDK,BIN1,BIRC6,BRD3,BRD8,BRF1,BSN,C7orf50,C9orf78,CACNA2D4,CADM3,CAMSAP1,CAPZA1,CASC3,CASK,CAV1,CBX3,CBX5,CCDC117,CCDC88A,CCNK,CDC16,CDK11A,CDK12,CDK13,CDK19,CDKN2AIP,CDS1,C…	433
Cellular Development,Cellular Growth and Proliferation,Embryonic Development,Nervous System Development and Function,Organ Development,Organismal Development,Tissue Development,Visual System Development and Function	Formation of retinal cells	3,06E-03			AIPL1,ARL3,BBS1,BBS4,C8orf37,CDHR1,CRB1,GNAT1,GNAT2,GRK1,PRPH2,RDH13,RORB,RP1,RPGRIP1,RS1,TRPM1,TTC26,TULP1,VSX2	20
Cancer,Organismal Injury and Abnormalities,Respiratory Disease	Lung tumor	3,07E-03		-0,056	AAK1,ABCA5,ABCA8,ABCF1,ABCG2,ABI2,ACIN1,ACLY,ACOT11,ACSS2,ADAM10,ADAM22,ADAM9,ADGRL3,ADIPOR1,AGAP1,AGO2,AIMP1,AIPL1,AKT3,ALB,ALCAM,ALS2,AMACR,ANKRD13A,APOA1,AQR,ARFGAP1,ARFGAP2,ARID1A,ARID1B,ARID4B,ASTN1,ATE1,ATF7IP,ATG16L1,ATM,ATP1B3,ATP2B1,ATP6AP1,ATP8A2,ATP9A,ATRX,ATXN1,ATXN2,BAZ1B,BICD2,BIRC6,BRD2,BRD3,BRF1,BSN,C2CD5,C8orf37,CA5B,CADM3,CAMKV,CAMSAP1,CAPRIN1,CASK,CAV1,CBX8,CC2D2A,CCDC22,CCDC88…	452
Cancer,Organismal Injury and Abnormalities	Soft tissue sarcoma	3,15E-03			ADAM9,AHCTF1,ARID1B,ASIC2,ATM,ATP2B1,ATP8A2,ATRX,ATXN1,BRD2,C7orf50,CADM3,CCZ1/CCZ1B,CDK12,CGGBP1,CRB1,DACH1,DBN1,DCTN1,DDX50,DIDO1,DNAJC28,DNAJC3,DPP6,DYNC2H1,EPHB2,GABRA2,GABRG2,GET4,GLDC,GPS1,GUCY2D,HNRNPF,HRAS,HSD17B4,HSP90AA1,HSP90AB1,HSP90B1,HTT,HUWE1,IFT140,IK,ISYNA1,ITPR1,KDM2A,KDM3B,KHDRBS1,LAMB1,LLGL2,LRIT2,LUC7L,MAD1L1,MAP7,MAX,MEGF9,MFGE8,MICAL3,MLYCD,MPDZ,MSH6,MTX1,MYBBP1A,NCAM1,NCBP…	125
Cellular Compromise	Degeneration of cells	3,20E-03	Increased	4,468	ABCA4,AIPL1,ARL2BP,ATM,ATP8A2,ATXN1,BAG5,BBS7,CAV1,CD47,CD9,CHM,CISD2,CREB1,CRX,DMD,EPG5,ESRRB,FBXO2,FHOD3,GABRB2,GNAT1,GNB1,GPHN,GPR37,GPX4,GRIA2,GRIN1,GRK1,GUCA1B,GUCY2D,GUCY2F,HMGB2,HRAS,HSD17B4,HTT,HUWE1,ITPR1,LRPAP1,MAX,MSI1,MYOF,NCAM1,Nefm,NGFR,NPC1,OPN1SW,PDCD4,PDE6B,PDE6G,PROM1,PRPH2,PYCR2,RAB1A,RAB28,REEP1,SARM1,SCYL1,SLC12A6,SLC1A3,SLC6A6,SLC9A1,SPG7,STUB1,TARDBP,TBP,TFRC,TGM2,TULP1,VLD…	73
Nervous System Development and Function,Neurological Disease,Organ Morphology,Organismal Development,Organismal Injury and Abnormalities	Abnormal morphology of hippocampus layer	3,65E-03			ABI2,BICD2,CTNNA2,EML1,EPG5,KIF2A,MAP1B,NCAM1,PPP1R9B,TNR	10
Hereditary Disorder,Neurological Disease,Organismal Injury and Abnormalities	Familial encephalopathy	3,68E-03		-0,211	ABCA4,ACBD6,ACOT11,ACSL1,ADAM10,ADAM22,ADARB1,AFF4,AIMP1,AKT3,ALB,ALS2,AP1S1,AQP1,AQP4,ARHGEF2,ARID1A,ARID1B,ARL3,ATG5,ATM,ATP2B1,ATP5MF,ATP8A2,ATPAF1,ATRX,ATXN1,ATXN2,B4GAT1,BBS1,BBS4,BBS5,BBS7,BBS9,BCS1L,BICD2,C8orf37,CA1,CA5B,CACNA2D3,CASK,CAV1,CC2D2A,CCDC22,CCDC88A,CDK13,CDS1,CELF2,CETN2,CHCHD2,CHD4,CLCN4,CLPB,CNGA1,CNPY3,COLGALT1,COX15,COX5A,COX6B1,CPLX1,CPLX2,CPNE5,CRB1,CREB1,CRX,CRYM,CTNNA…	318
Cancer,Dermatological Diseases and Conditions,Organismal Injury and Abnormalities	Cutaneous melanoma	3,82E-03			AACS,AAK1,ABAT,ABCA4,ABCA5,ABCA8,ABCF1,ABCG2,ABI2,ABLIM2,ACAA1,ACAP2,ACIN1,ACOT11,ADAM10,ADAM22,ADAM9,ADARB1,ADGRL3,ADIPOR1,AFF4,AGAP1,AGO2,AGPAT3,AHCTF1,AIPL1,AKT3,ALB,ALCAM,ALS2,AMACR,AMDHD2,ANAPC4,ANKRD13A,ANKRD46,AP1B1,AP1M1,AQP4,AQR,ARFGAP2,ARFGEF3,ARHGEF18,ARHGEF2,ARID1A,ARID1B,ARID4B,ASAP2,ASH2L,ASIC2,ASTN1,ATF7IP,ATG16L1,ATG5,ATL2,ATM,ATP13A1,ATP1B3,ATP2B1,ATP2C1,ATP6AP1,ATP8A2,ATP9A,ATRX…	776
Cancer,Neurological Disease,Organismal Injury and Abnormalities	High grade astrocytoma	3,87E-03		0,944	AAK1,ABAT,ABCA4,ABCA5,ABCA8,ABCF1,ABCG2,ABLIM2,ACAA1,ACIN1,ACLY,ACOT11,ACSF3,ACSL1,ACSS2,ADAM22,ADARB1,ADGRL1,ADGRL3,AGAP1,AGO2,AHCTF1,AIMP1,AIPL1,AKT3,ALB,ALCAM,ALS2,AMDHD2,AP1B1,AQP1,AQP4,ARFGAP1,ARFGAP2,ARFGEF3,ARGLU1,ARHGEF18,ARID1A,ARID1B,ASTN1,ATF7IP,ATG5,ATM,ATP2B1,ATP2C1,ATP6AP1,ATP8A2,ATP9A,ATPAF1,ATRX,ATXN1,ATXN2,B4GAT1,BAG4,BAG5,BBS5,BCAT2,BCCIP,BIN1,BIRC6,BRD3,BRD8,BRF1,BSN,C2CD5,C7or…	585
Cancer,Endocrine System Disorders,Gastrointestinal Disease,Organismal Injury and Abnormalities	Pancreatic carcinoma	3,89E-03		-0,447	AAK1,ABCG2,ACLY,ACOT11,ACSF3,ADAM10,ADAM22,ADAM9,ADARB1,ADGRL3,ADPGK,ALCAM,ALS2,AQP4,ARID1A,ARID1B,ASTN1,ATG16L1,ATM,ATP2B1,ATP2C1,ATPAF1,ATRX,B4GAT1,BAZ1B,BBS9,BIN1,BIRC6,BRD8,BSN,C1orf52,CACNA2D4,CADM2,CARD19,CASKIN1,CCDC134,CCDC88A,CCNK,CDC23,CDC42BPA,CDC73,CDK11A,CDK12,CDKN2AIP,CELF2,CGGBP1,CHD8,CHMP6,CLASP2,CLEC16A,CLUH,CMPK2,COG4,CRYM,CTBP1,CTNNA2,CYP46A1,DCAF1,DCAF8,DCTN1,DCTN4,DMD,DNAH8,D…	264
Cellular Development,Cellular Growth and Proliferation,Embryonic Development,Nervous System Development and Function,Organ Development,Organismal Development,Tissue Development,Visual System Development and Function	Development of photoreceptors	3,94E-03			AIPL1,ARL3,BBS1,BBS4,C8orf37,CDHR1,CRB1,GNAT1,GNAT2,GRK1,PRPH2,RDH13,RORB,RP1,RPGRIP1,RS1,TRPM1,TTC26,TULP1	19
Cancer,Organismal Injury and Abnormalities,Respiratory Disease	Lung cancer	3,95E-03		-0,273	AAK1,ABCA5,ABCA8,ABCF1,ABCG2,ABI2,ACIN1,ACLY,ACOT11,ADAM10,ADAM22,ADAM9,ADGRL3,ADIPOR1,AGAP1,AGO2,AIMP1,AIPL1,AKT3,ALB,ALCAM,ALS2,AMACR,ANKRD13A,APOA1,AQR,ARFGAP1,ARFGAP2,ARID1A,ARID1B,ARID4B,ASTN1,ATE1,ATF7IP,ATG16L1,ATM,ATP2B1,ATP6AP1,ATP8A2,ATP9A,ATRX,ATXN1,ATXN2,BAZ1B,BICD2,BIRC6,BRD2,BRD3,BSN,C2CD5,C8orf37,CA5B,CADM3,CAMKV,CAMSAP1,CAPRIN1,CASK,CAV1,CBX8,CC2D2A,CCDC22,CCDC88A,CCT7,CD9,CDC16,C…	446
Cancer,Organismal Injury and Abnormalities	Soft tissue neoplasm	3,98E-03		0,475	AACS,AAK1,ABAT,ABCA4,ABCA5,ABCA8,ABCF1,ABCG2,ABI2,ABLIM2,ACAA1,ACAP2,ACIN1,ACOT11,ADAM10,ADAM22,ADAM9,ADARB1,ADGRL3,ADIPOR1,AFF4,AGAP1,AGO2,AGPAT3,AHCTF1,AIPL1,AKT3,ALB,ALCAM,ALS2,AMACR,AMDHD2,ANAPC4,ANKRD13A,ANKRD46,AP1B1,AP1M1,AQP4,AQR,ARFGAP2,ARFGEF3,ARHGEF18,ARHGEF2,ARID1A,ARID1B,ARID4B,ASAP2,ASH2L,ASIC2,ASTN1,ATF7IP,ATG16L1,ATG5,ATL2,ATM,ATP13A1,ATP1B3,ATP2B1,ATP2C1,ATP6AP1,ATP8A2,ATP9A,ATRX…	802
Cancer,Organismal Injury and Abnormalities	Formation of solid tumor	4,11E-03	Increased	2,055	AAK1,ABAT,ABCA4,ABCA5,ABCA8,ABCF1,ABCG2,ABI2,ABLIM2,ACAA1,ACAP2,ACBD6,ACIN1,ACLY,ACOT11,ACSF3,ACSL1,ACSS2,ADAM10,ADAM22,ADAM9,ADARB1,ADGRL1,ADGRL3,ADIPOR1,ADPGK,AFF4,AGAP1,AGO2,AGPAT3,AHCTF1,AIMP1,AIPL1,AKT3,AKTIP,ALB,ALCAM,ALS2,AMACR,AMDHD2,ANAPC4,ANKRD13A,ANKRD40,AP1B1,AP1M1,AP1S1,APOA1,AQP1,AQP4,AQR,ARFGAP1,ARFGAP2,ARFGEF3,ARGLU1,ARHGEF18,ARHGEF2,ARID1A,ARID1B,ARID4B,ARIH1,ARL2BP,ASAP2,ASH2L,A…	1091
Cancer,Organismal Injury and Abnormalities	Malignant soft tissue neoplasm	4,12E-03		-0,006	AACS,AAK1,ABAT,ABCA4,ABCA5,ABCA8,ABCF1,ABCG2,ABI2,ABLIM2,ACAA1,ACAP2,ACIN1,ACOT11,ADAM10,ADAM22,ADAM9,ADARB1,ADGRL3,ADIPOR1,AFF4,AGAP1,AGO2,AGPAT3,AHCTF1,AIPL1,AKT3,ALB,ALCAM,ALS2,AMACR,AMDHD2,ANAPC4,ANKRD13A,ANKRD46,AP1B1,AP1M1,AQP4,AQR,ARFGAP2,ARFGEF3,ARHGEF18,ARHGEF2,ARID1A,ARID1B,ARID4B,ASAP2,ASH2L,ASIC2,ASTN1,ATF7IP,ATG16L1,ATG5,ATL2,ATM,ATP13A1,ATP1B3,ATP2B1,ATP2C1,ATP6AP1,ATP8A2,ATP9A,ATRX…	801
Cell-To-Cell Signaling and Interaction,Nervous System Development and Function	Inhibitory postsynaptic potential	4,13E-03		-1,964	ABAT,GABBR2,GABRA1,GABRA2,GJD2,GRIK1,IGSF9B,MECP2,NLGN2,NLGN3,Nptn,SLC32A1,STX1A,TRIM3	14
Cancer,Gastrointestinal Disease,Organismal Injury and Abnormalities	Upper gastrointestinal tract tumor	4,13E-03		1,076	AAK1,ABAT,ABCA4,ABCA5,ABCA8,ABCF1,ABLIM2,ACAA1,ACAP2,ACIN1,ACOT11,ADAM10,ADAM22,ADAM9,ADARB1,ADGRL1,ADIPOR1,AGAP1,AGO2,AHCTF1,AKT3,ALB,ALCAM,ALS2,AMDHD2,ANKRD13A,ANKRD40,AP1B1,AP1M1,AP1S1,APOA1,ARFGAP1,ARFGAP2,ARFGEF3,ARHGEF18,ARID1A,ARID1B,ARID4B,ARIH1,ASAP2,ASIC2,ATF7IP,ATM,ATP1B3,ATP2B1,ATP2C1,ATP5MF,ATP9A,ATRX,ATXN1,ATXN2,BAG5,BAZ1B,BBS4,BBS9,BCAP29,BCCIP,BIN1,BIRC6,BORCS6,BPHL,BRD3,BRD8,BRI3…	533
Developmental Disorder,Neurological Disease,Organismal Injury and Abnormalities	Hypoplasia of forebrain	4,14E-03			Ank2,EFNB1,EML1,EPG5,FRMD4A,L1CAM,LNPK,MAP1B,MBOAT7,NFIX,SLC12A6,ZNF148	12
Organismal Injury and Abnormalities,Psychological Disorders	Social anxiety disorder	4,14E-03			CA1,CA5B,GABRA1,GABRA2,GABRB2,GABRG2,GRIK1,GRIN1,SCN2B,SLC1A3,SLC32A1,SLC6A1	12
Cancer,Neurological Disease,Organismal Injury and Abnormalities	Grade 4 high grade glioma	4,14E-03			AAK1,ABAT,ABCA4,ABCA5,ABCF1,ABLIM2,ACAA1,ACIN1,ACLY,ACOT11,ACSF3,ACSL1,ACSS2,ADAM22,ADGRL1,ADGRL3,AGAP1,AGO2,AHCTF1,AIMP1,AIPL1,AKT3,ALB,ALS2,AMDHD2,AP1B1,AQP1,AQP4,ARFGAP1,ARFGAP2,ARFGEF3,ARGLU1,ARHGEF18,ARID1A,ARID1B,ASTN1,ATF7IP,ATG5,ATM,ATP2B1,ATP2C1,ATP6AP1,ATP8A2,ATP9A,ATPAF1,ATRX,ATXN1,ATXN2,B4GAT1,BAG4,BAG5,BBS5,BCAT2,BCCIP,BIN1,BIRC6,BRD3,BRD8,BRF1,BSN,C2CD5,C7orf50,C8orf37,CA1,CACNA2D3,…	559
Cancer,Neurological Disease,Organismal Injury and Abnormalities	Grade 4 malignant glioma	4,14E-03			AAK1,ABAT,ABCA4,ABCA5,ABCF1,ABLIM2,ACAA1,ACIN1,ACLY,ACOT11,ACSF3,ACSL1,ACSS2,ADAM22,ADGRL1,ADGRL3,AGAP1,AGO2,AHCTF1,AIMP1,AIPL1,AKT3,ALB,ALS2,AMDHD2,AP1B1,AQP1,AQP4,ARFGAP1,ARFGAP2,ARFGEF3,ARGLU1,ARHGEF18,ARID1A,ARID1B,ASTN1,ATF7IP,ATG5,ATM,ATP2B1,ATP2C1,ATP6AP1,ATP8A2,ATP9A,ATPAF1,ATRX,ATXN1,ATXN2,B4GAT1,BAG4,BAG5,BBS5,BCAT2,BCCIP,BIN1,BIRC6,BRD3,BRD8,BRF1,BSN,C2CD5,C7orf50,C8orf37,CA1,CACNA2D3,…	559
Cancer,Neurological Disease,Organismal Injury and Abnormalities	Grade 4 astrocytoma	4,14E-03			AAK1,ABAT,ABCA4,ABCA5,ABCF1,ABLIM2,ACAA1,ACIN1,ACLY,ACOT11,ACSF3,ACSL1,ACSS2,ADAM22,ADGRL1,ADGRL3,AGAP1,AGO2,AHCTF1,AIMP1,AIPL1,AKT3,ALB,ALS2,AMDHD2,AP1B1,AQP1,AQP4,ARFGAP1,ARFGAP2,ARFGEF3,ARGLU1,ARHGEF18,ARID1A,ARID1B,ASTN1,ATF7IP,ATG5,ATM,ATP2B1,ATP2C1,ATP6AP1,ATP8A2,ATP9A,ATPAF1,ATRX,ATXN1,ATXN2,B4GAT1,BAG4,BAG5,BBS5,BCAT2,BCCIP,BIN1,BIRC6,BRD3,BRD8,BRF1,BSN,C2CD5,C7orf50,C8orf37,CA1,CACNA2D3,…	559
Cancer,Organismal Injury and Abnormalities,Respiratory Disease	Lung carcinoma	4,45E-03		1,309	AAK1,ABCA5,ABCA8,ABCF1,ABCG2,ABI2,ACIN1,ACOT11,ADAM10,ADAM22,ADAM9,ADGRL3,ADIPOR1,AGAP1,AGO2,AIMP1,AIPL1,AKT3,ALB,ALCAM,ALS2,AMACR,ANKRD13A,APOA1,AQR,ARFGAP1,ARFGAP2,ARID1A,ARID1B,ARID4B,ASTN1,ATE1,ATF7IP,ATG16L1,ATM,ATP2B1,ATP6AP1,ATP8A2,ATP9A,ATRX,ATXN1,ATXN2,BAZ1B,BICD2,BIRC6,BRD2,BRD3,BSN,C2CD5,C8orf37,CA5B,CADM3,CAMKV,CAMSAP1,CAPRIN1,CASK,CAV1,CBX8,CC2D2A,CCDC22,CCDC88A,CCT7,CD9,CDC16,CDC42B…	429
Cancer,Gastrointestinal Disease,Organismal Injury and Abnormalities	Upper gastrointestinal tract cancer	4,80E-03			AAK1,ABAT,ABCA4,ABCA5,ABCA8,ABCF1,ABLIM2,ACAA1,ACAP2,ACIN1,ACOT11,ADAM10,ADAM22,ADAM9,ADARB1,ADGRL1,ADIPOR1,AGAP1,AGO2,AHCTF1,AKT3,ALB,ALCAM,ALS2,AMDHD2,ANKRD13A,ANKRD40,AP1B1,AP1M1,AP1S1,APOA1,ARFGAP1,ARFGAP2,ARFGEF3,ARHGEF18,ARID1A,ARID1B,ARID4B,ARIH1,ASAP2,ASIC2,ATF7IP,ATM,ATP1B3,ATP2B1,ATP2C1,ATP5MF,ATP9A,ATRX,ATXN1,ATXN2,BAG5,BAZ1B,BBS4,BBS9,BCAP29,BCCIP,BIN1,BIRC6,BORCS6,BPHL,BRD3,BRD8,BRI3…	530
Cancer,Neurological Disease,Organismal Injury and Abnormalities	Brain astrocytoma	4,88E-03			AAK1,ABAT,ABCA4,ABCA5,ABCF1,ABLIM2,ACAA1,ACIN1,ACLY,ACOT11,ACSF3,ACSL1,ACSS2,ADAM22,ADGRL1,ADGRL3,AGAP1,AGO2,AHCTF1,AIMP1,AIPL1,AKT3,ALB,ALS2,AMDHD2,AP1B1,AQP1,AQP4,ARFGAP1,ARFGAP2,ARFGEF3,ARGLU1,ARHGEF18,ARID1A,ARID1B,ASTN1,ATF7IP,ATG5,ATM,ATP2B1,ATP2C1,ATP6AP1,ATP8A2,ATP9A,ATPAF1,ATRX,ATXN1,ATXN2,B4GAT1,BAG4,BAG5,BBS5,BCAT2,BCCIP,BIN1,BIRC6,BRD3,BRD8,BRF1,BSN,C2CD5,C7orf50,C8orf37,CA1,CACNA2D3,…	559
Amino Acid Metabolism,Molecular Transport,Small Molecule Biochemistry	Uptake of amino acids	4,98E-03	Decreased	-2,561	CRYM,GAP43,GLUL,HRAS,HTT,SLC17A7,SLC17A8,SLC1A3,SLC32A1,SLC38A1,SLC38A3,SLC6A1,SNX27,STX1A,TNR	15
Embryonic Development,Nervous System Development and Function,Organ Development,Organ Morphology,Organismal Development,Tissue Development,Visual System Development and Function	Morphogenesis of eye	4,98E-03			ABI2,AQP1,BBS1,C8orf37,CDHR1,EPHB2,FKBP8,GRK1,MAB21L1,NF1,NIPBL,TTC26,VAX2,VSX2,YY1	15
DNA Replication, Recombination, and Repair	Breakage of DNA	4,98E-03		1,339	ARID1A,ATM,DNMT1,EXOG,HRAS,HTT,KDM2A,LIG1,OTUD6B,PARP1,PCNA,PRKCZ,REXO4,RNASEH2B,TOP2B	15
Cellular Assembly and Organization,Cellular Function and Maintenance,Molecular Transport	Exocytosis of vesicles	5,06E-03		-1,429	CPLX1,CPLX2,NCAM1,PFN2,PIP5K1C,PPFIA3,RAB27B,RAB3A,RAB3B,RAB3C,RPH3A,SNAP25,STX1A,STX3,STX7,SV2A,SYT2,UNC13A	18
Ophthalmic Disease,Organismal Injury and Abnormalities	Ocular motility disorder	5,06E-03			ATP2C1,CASK,CLASP1,GABRA1,GABRA2,GABRB2,GABRG2,GOLPH3,MAP1B,PNKP,SCN2B,SLC1A3,SLC25A4,SNAP25,STUB1,TGM2,TMEM67,TUBB2A	18
Cell Morphology,Embryonic Development,Nervous System Development and Function,Ophthalmic Disease,Organ Development,Organ Morphology,Organismal Development,Organismal Injury and Abnormalities,Tissue Development,Tissue Morphology,Visual System Development and Function	Abnormal morphology of photoreceptor outer segments	5,09E-03			ABCA4,AIPL1,ATP8A2,CHM,CRX,GNAT1,GRK1,GUCY2D,GUCY2F,KCNV2,MSI1,NXNL2,OAT,PDE6D,PDE6G,PROM1,RAB28,RDH12,RP1,RS1,SAMD7,TULP1	22
Developmental Disorder,Hereditary Disorder,Ophthalmic Disease,Organismal Injury and Abnormalities	Autosomal dominant retinal dystrophy	5,27E-03			ABCA4,CRX,GNAT1,GUCY2D,IMPG1,ITM2B,KCNV2,PDE6B,PITPNM3,PROM1,PRPH2	11
Developmental Disorder,Neurological Disease,Organismal Injury and Abnormalities	Hypoplasia of corpus callosum	5,27E-03			Ank2,EFNB1,EML1,EPG5,FRMD4A,L1CAM,LNPK,MAP1B,NFIX,SLC12A6,ZNF148	11
Visual System Development and Function	Vision	5,29E-03			ABCA4,CPLX4,CRB1,EFEMP1,GJD2,GLRB,GNAT1,GNAT2,GRM6,GRM8,GUCA1B,GUCY2D,GUCY2F,LRIT3,NCAM1,NXNL2,OAT,PDCL,PRPH2,RAX,RCVRN,RDH12,RPGRIP1,RS1,SIX6,SLC4A10,SLC6A6,TRPM1,TULP1,WFS1	30
Cellular Assembly and Organization,Nervous System Development and Function,Tissue Morphology	Quantity of dendritic spines	5,31E-03	Decreased	-3,450	ADAM10,ARID1B,CREB1,DLG4,EFNB1,GRIN1,HTT,KHDRBS1,PFN2,PTK2,RHOB,SLC2A3,SRCIN1	13
Nervous System Development and Function	Morphology of nervous system	5,32E-03			ABCA4,ABI2,ADAM10,ADAM22,ADAM9,AIPL1,AKT3,AKTIP,ALS2,Ank2,AQP4,ARID1B,ASIC2,ASTN1,ATG5,ATM,ATP8A2,ATRX,ATXN1,ATXN2,BBS4,BBS7,BICD2,CACNA2D3,CAMSAP1,CAPRIN1,CAV1,CCDC134,CCDC88A,CD47,CD9,CETN2,CHD8,CHM,CHMP4B,CISD2,CLASP2,CLCN6,CNTN4,CNTNAP1,CREB1,CRX,CTNNA2,CTSF,DBN1,DHCR7,DLG4,EFNB1,ELFN1,EML1,EPG5,EPHA4,EPHB2,EPS15,FARP2,FBXO2,FKBP8,FRMD4A,FUBP1,GABRA1,GAP43,GJD2,GNAO1,GNAT1,GPHN,GPR37,GRIA2,GR…	182
Cancer,Gastrointestinal Disease,Organismal Injury and Abnormalities	Colon tumor	5,50E-03		1,292	ABCA4,ABCA5,ABCA8,ABI2,ABLIM2,ACAP2,ACBD6,ACIN1,ACLY,ACOT11,ACSL1,ADAM10,ADARB1,ADGRL1,ADGRL3,ADIPOR1,AFF4,AHCTF1,AKT3,AKTIP,ALB,ALS2,AMACR,AP1S1,AQP1,AQP4,AQR,ARFGAP2,ARFGEF3,ARHGEF18,ARHGEF2,ARID1A,ARID1B,ARID4B,ARL2BP,ASAP2,ATE1,ATF7IP,ATG16L1,ATG5,ATL2,ATM,ATP13A1,ATP1B3,ATP2B1,ATP2C1,ATRX,ATXN1,ATXN2,BAG4,BBS1,BBS4,BBS7,BBS9,BCAP29,BCAT2,BCKDK,BICD2,BIRC6,BRD2,BRD3,BRF1,BSN,BYSL,C2CD5,C7orf5…	574
Cell Morphology,Nervous System Development and Function,Neurological Disease,Tissue Morphology	Abnormal morphology of neurites	5,58E-03			Ank2,ATM,ATXN1,BICD2,CAPRIN1,CAV1,CCDC88A,CD47,CLCN6,CNTNAP1,DBN1,DLG4,EFNB1,ELFN1,EPHB2,GAP43,GRIN1,Hnrnpa1,HTT,KIF2A,KIF3B,MAP1B,MBOAT7,NCAM1,Nedd4,Nefm,Nptn,PDS5B,PFN2,PLXNA2,PRKAA2,PRMT8,RNF2,RUFY3,SCYL1,SLC12A6,SLC16A3,SLC17A7,SPG7,SRCIN1,STUB1	41
Cancer,Organismal Injury and Abnormalities	Anogenital cancer	5,71E-03	Decreased	-2,520	AAK1,ABAT,ABCA4,ABCA5,ABCA8,ABCF1,ABCG2,ABHD10,ABI2,ABLIM2,ACAA1,ACACA,ACAP2,ACIN1,ACLY,ACSL1,ACSS2,ADAM10,ADAM22,ADAM9,ADGRL3,AGAP1,AGO2,AHCTF1,AIPL1,AKT3,AKTIP,ALB,ALCAM,ALS2,AMACR,ANAPC4,ANKRD13A,AP1B1,AP1S1,APOA1,AQP1,ARFGAP1,ARFGAP2,ARFGEF3,ARGLU1,ARHGEF18,ARHGEF2,ARID1A,ARID1B,ARID4B,ARIH1,ASAP2,ASH2L,ASIC2,ASTN1,ATF7IP,ATG16L1,ATG5,ATM,ATP13A1,ATP2B1,ATP2C1,ATP5MF,ATP6AP1,ATP8A2,ATP9A,ATRX…	854
Neurological Disease,Organismal Injury and Abnormalities	Partial seizure	5,78E-03			ABAT,CA1,CA5B,CACNA2D3,CACNA2D4,GABRA1,GABRA2,GABRB2,GABRG2,GAD2,GRIK1,GRIN1,SCN2B,SLC32A1,SLC6A1,SV2A	16
Cancer,Endocrine System Disorders,Organismal Injury and Abnormalities,Reproductive System Disease	Stage IIIA testicular nonseminomatous germ cell tumor	5,80E-03			HSP90AA1,HSP90AB1,HSP90B1,TOP2B	4
Cancer,Endocrine System Disorders,Organismal Injury and Abnormalities,Reproductive System Disease	Stage IIC testicular nonseminomatous germ cell tumor	5,80E-03			HSP90AA1,HSP90AB1,HSP90B1,TOP2B	4
Cancer,Developmental Disorder,Organismal Injury and Abnormalities,Reproductive System Disease	Stage IA-IB yolk sac tumor	5,80E-03			HSP90AA1,HSP90AB1,HSP90B1,TOP2B	4
Cancer,Endocrine System Disorders,Organismal Injury and Abnormalities,Reproductive System Disease	Stage I testicular choriocarcinoma	5,80E-03			HSP90AA1,HSP90AB1,HSP90B1,TOP2B	4
Cancer,Endocrine System Disorders,Organismal Injury and Abnormalities,Respiratory Disease	TNM stage M1b metastatic small cell lung cancer	5,80E-03			HSP90AA1,HSP90AB1,HSP90B1,TOP2B	4
Amino Acid Metabolism,Molecular Transport,Small Molecule Biochemistry	Accumulation of L-glutamic acid	5,80E-03			GLUL,SLC17A7,SLC17A8,SLC1A3	4
Cancer,Developmental Disorder,Endocrine System Disorders,Organismal Injury and Abnormalities,Reproductive System Disease	Stage II-IV ovarian yolk sac neoplasm	5,80E-03			HSP90AA1,HSP90AB1,HSP90B1,TOP2B	4
Cancer,Endocrine System Disorders,Organismal Injury and Abnormalities,Reproductive System Disease	Stage IIIA ovarian germ cell tumor	5,80E-03			HSP90AA1,HSP90AB1,HSP90B1,TOP2B	4
Cancer,Organismal Injury and Abnormalities,Reproductive System Disease	Mediastinal nonseminomatous germ cell tumor	5,80E-03			HSP90AA1,HSP90AB1,HSP90B1,TOP2B	4
Cancer,Endocrine System Disorders,Organismal Injury and Abnormalities,Reproductive System Disease	Stage III-IV ovarian small cell carcinoma hypercalcemic type	5,80E-03			HSP90AA1,HSP90AB1,HSP90B1,TOP2B	4
Cancer,Organismal Injury and Abnormalities,Reproductive System Disease	Stage I extragonadal germ cell tumor	5,80E-03			HSP90AA1,HSP90AB1,HSP90B1,TOP2B	4
Cancer,Endocrine System Disorders,Organismal Injury and Abnormalities,Reproductive System Disease	Stage I immature teratoma of ovary	5,80E-03			HSP90AA1,HSP90AB1,HSP90B1,TOP2B	4
Cancer,Endocrine System Disorders,Organismal Injury and Abnormalities,Reproductive System Disease	Stage IIC testicular cancer	5,80E-03			HSP90AA1,HSP90AB1,HSP90B1,TOP2B	4
Cancer,Gastrointestinal Disease,Organismal Injury and Abnormalities	MET positive gastric adenocarcinoma	5,80E-03			HSP90AA1,HSP90AB1,HSP90B1,TOP2B	4
Cancer,Gastrointestinal Disease,Organismal Injury and Abnormalities	MET positive gastroesophageal junction adenocarcinoma	5,80E-03			HSP90AA1,HSP90AB1,HSP90B1,TOP2B	4
Cancer,Organismal Injury and Abnormalities,Reproductive System Disease	BRCA mutation positive triple negative breast cancer	5,80E-03			HSP90AA1,HSP90AB1,HSP90B1,PARP1	4
Cancer,Endocrine System Disorders,Organismal Injury and Abnormalities,Reproductive System Disease	Stage IIIB testicular nonseminomatous germ cell tumor	5,80E-03			HSP90AA1,HSP90AB1,HSP90B1,TOP2B	4
Cancer,Endocrine System Disorders,Organismal Injury and Abnormalities,Reproductive System Disease	Stage IB testicular nonseminomatous germ cell tumor	5,80E-03			HSP90AA1,HSP90AB1,HSP90B1,TOP2B	4
Cancer,Endocrine System Disorders,Organismal Injury and Abnormalities,Reproductive System Disease	Stage IIB testicular seminoma	5,80E-03			HSP90AA1,HSP90AB1,HSP90B1,TOP2B	4
Cellular Assembly and Organization,Cellular Function and Maintenance	Release of exosomes	5,80E-03		-1,067	ATG5,CD9,RAB27B,SMPD2	4
Cancer,Endocrine System Disorders,Organismal Injury and Abnormalities,Reproductive System Disease	Stage I embryonal testicular carcinoma	5,80E-03			HSP90AA1,HSP90AB1,HSP90B1,TOP2B	4
Cancer,Endocrine System Disorders,Organismal Injury and Abnormalities,Reproductive System Disease	Stage II-IV ovarian choriocarcinoma	5,80E-03			HSP90AA1,HSP90AB1,HSP90B1,TOP2B	4
Cancer,Endocrine System Disorders,Organismal Injury and Abnormalities,Respiratory Disease	Stage 4 localized small cell lung cancer	5,80E-03			HSP90AA1,HSP90AB1,HSP90B1,TOP2B	4
Cancer,Developmental Disorder,Organismal Injury and Abnormalities,Reproductive System Disease	Stage II extragonadal yolk sac tumor	5,80E-03			HSP90AA1,HSP90AB1,HSP90B1,TOP2B	4
Cancer,Endocrine System Disorders,Organismal Injury and Abnormalities,Reproductive System Disease	Stage IIC ovarian germ cell tumor	5,80E-03			HSP90AA1,HSP90AB1,HSP90B1,TOP2B	4
Cancer,Organismal Injury and Abnormalities,Reproductive System Disease	Stage IIA-IV dysgerminoma	5,80E-03			HSP90AA1,HSP90AB1,HSP90B1,TOP2B	4
Cancer,Endocrine System Disorders,Organismal Injury and Abnormalities,Reproductive System Disease	Stage IIA ovarian germ cell tumor	5,80E-03			HSP90AA1,HSP90AB1,HSP90B1,TOP2B	4
Cancer,Endocrine System Disorders,Organismal Injury and Abnormalities,Reproductive System Disease	Stage I-II ovarian small cell carcinoma hypercalcemic type	5,80E-03			HSP90AA1,HSP90AB1,HSP90B1,TOP2B	4
Cancer,Organismal Injury and Abnormalities	Unresectable large-cell carcinoma	5,80E-03			HSP90AA1,HSP90AB1,HSP90B1,TOP2B	4
Cancer,Endocrine System Disorders,Organismal Injury and Abnormalities,Reproductive System Disease	Stage IA testicular nonseminomatous germ cell tumor	5,80E-03			HSP90AA1,HSP90AB1,HSP90B1,TOP2B	4
Cancer,Endocrine System Disorders,Organismal Injury and Abnormalities,Reproductive System Disease	Stage IIB ovarian germ cell tumor	5,80E-03			HSP90AA1,HSP90AB1,HSP90B1,TOP2B	4
Cancer,Endocrine System Disorders,Organismal Injury and Abnormalities,Reproductive System Disease	Stage IIA testicular nonseminomatous germ cell tumor	5,80E-03			HSP90AA1,HSP90AB1,HSP90B1,TOP2B	4
Cancer,Endocrine System Disorders,Organismal Injury and Abnormalities,Respiratory Disease	Poorly differentiated small cell lung carcinoma	5,80E-03			HSP90AA1,HSP90AB1,HSP90B1,TOP2B	4
Cancer,Dermatological Diseases and Conditions,Endocrine System Disorders,Organismal Injury and Abnormalities	Regional Merkel-cell carcinoma	5,80E-03			HSP90AA1,HSP90AB1,HSP90B1,TOP2B	4
Cancer,Endocrine System Disorders,Organismal Injury and Abnormalities,Respiratory Disease	Resectable small cell lung carcinoma	5,80E-03			HSP90AA1,HSP90AB1,HSP90B1,TOP2B	4
Cancer,Endocrine System Disorders,Organismal Injury and Abnormalities,Reproductive System Disease	Stage IIA testicular seminoma	5,80E-03			HSP90AA1,HSP90AB1,HSP90B1,TOP2B	4
Cancer,Organismal Injury and Abnormalities	Resectable large-cell carcinoma	5,80E-03			HSP90AA1,HSP90AB1,HSP90B1,TOP2B	4
Cancer,Endocrine System Disorders,Organismal Injury and Abnormalities,Reproductive System Disease	Stage IIIC ovarian germ cell tumor	5,80E-03			HSP90AA1,HSP90AB1,HSP90B1,TOP2B	4
Cancer,Endocrine System Disorders,Organismal Injury and Abnormalities,Reproductive System Disease	Stage IIIB ovarian germ cell tumor	5,80E-03			HSP90AA1,HSP90AB1,HSP90B1,TOP2B	4
Cancer,Endocrine System Disorders,Organismal Injury and Abnormalities,Reproductive System Disease	Advanced stage ovarian small cell carcinoma hypercalcemic type	5,80E-03			HSP90AA1,HSP90AB1,HSP90B1,TOP2B	4
Cancer,Endocrine System Disorders,Organismal Injury and Abnormalities,Respiratory Disease	Unresectable small cell lung carcinoma	5,80E-03			HSP90AA1,HSP90AB1,HSP90B1,TOP2B	4
Cancer,Organismal Injury and Abnormalities,Reproductive System Disease	Childhood teratoma	5,80E-03			HSP90AA1,HSP90AB1,HSP90B1,TOP2B	4
Nervous System Development and Function,Visual System Development and Function	Scotopic b-wave response of retina	5,80E-03		-1,067	ASIC2,GNB3,PRPH2,RPGRIP1	4
Cancer,Endocrine System Disorders,Organismal Injury and Abnormalities,Reproductive System Disease	Stage IIB testicular nonseminomatous germ cell tumor	5,80E-03			HSP90AA1,HSP90AB1,HSP90B1,TOP2B	4
Cancer,Endocrine System Disorders,Organismal Injury and Abnormalities,Reproductive System Disease	Stage 1 relapsed testicular seminoma	5,80E-03			HSP90AA1,HSP90AB1,HSP90B1,TOP2B	4
Cancer,Organismal Injury and Abnormalities,Reproductive System Disease	Stage IA-IC immature teratoma	5,80E-03			HSP90AA1,HSP90AB1,HSP90B1,TOP2B	4
Amino Acid Metabolism,Molecular Transport,Small Molecule Biochemistry	Quantity of taurine	5,80E-03			ATXN1,HTT,SLC18A3,SLC6A6	4
Cancer,Developmental Disorder,Endocrine System Disorders,Organismal Injury and Abnormalities,Reproductive System Disease	Advanced stage steroid cell tumor	5,80E-03			HSP90AA1,HSP90AB1,HSP90B1,TOP2B	4
Cancer,Developmental Disorder,Endocrine System Disorders,Organismal Injury and Abnormalities,Reproductive System Disease	Stage I testicular yolk sac neoplasm	5,80E-03			HSP90AA1,HSP90AB1,HSP90B1,TOP2B	4
Cancer,Organismal Injury and Abnormalities,Reproductive System Disease	Stage IB-IC dysgerminoma	5,80E-03			HSP90AA1,HSP90AB1,HSP90B1,TOP2B	4
Cancer,Gastrointestinal Disease,Organismal Injury and Abnormalities	Locally advanced HER2 non-overexpressing MET positive gastroesophageal carcinoma	5,80E-03			HSP90AA1,HSP90AB1,HSP90B1,TOP2B	4
Cancer,Gastrointestinal Disease,Organismal Injury and Abnormalities	HER2 non-overexpressing MET positive gastric carcinoma	5,80E-03			HSP90AA1,HSP90AB1,HSP90B1,TOP2B	4
Cancer,Endocrine System Disorders,Organismal Injury and Abnormalities,Respiratory Disease	TNM stage M1a extensive stage small cell lung cancer	5,80E-03			HSP90AA1,HSP90AB1,HSP90B1,TOP2B	4
Cancer,Organismal Injury and Abnormalities,Reproductive System Disease	Stage IV BRCA mutation positive breast cancer	5,80E-03			HSP90AA1,HSP90AB1,HSP90B1,PARP1	4
Cancer,Endocrine System Disorders,Organismal Injury and Abnormalities,Respiratory Disease	TNM stage M1b extensive stage small cell lung cancer	5,80E-03			HSP90AA1,HSP90AB1,HSP90B1,TOP2B	4
Cellular Development	Lifespan of lymphocytes	5,80E-03	Decreased	-2,000	HRAS,PLXNB1,SEMA4D,YY1	4
Cancer,Endocrine System Disorders,Organismal Injury and Abnormalities,Reproductive System Disease	Early stage ovarian small cell carcinoma hypercalcemic type	5,80E-03			HSP90AA1,HSP90AB1,HSP90B1,TOP2B	4
Cancer,Organismal Injury and Abnormalities	Peritoneal carcinomatosis	5,80E-03			HSP90AA1,HSP90AB1,HSP90B1,TOP2B	4
Cancer,Endocrine System Disorders,Organismal Injury and Abnormalities,Reproductive System Disease	Stage IIIC testicular nonseminomatous germ cell tumor	5,80E-03			HSP90AA1,HSP90AB1,HSP90B1,TOP2B	4
Cancer,Organismal Injury and Abnormalities,Reproductive System Disease	Stage II extragonadal choriocarcinoma	5,80E-03			HSP90AA1,HSP90AB1,HSP90B1,TOP2B	4
Cancer,Endocrine System Disorders,Organismal Injury and Abnormalities,Reproductive System Disease	Stage I unilateral seminomatous testicular cancer	5,80E-03			HSP90AA1,HSP90AB1,HSP90B1,TOP2B	4
Cancer,Endocrine System Disorders,Organismal Injury and Abnormalities,Reproductive System Disease	Stage 1 relapsed testicular nonseminomatous germ cell tumor	5,80E-03			HSP90AA1,HSP90AB1,HSP90B1,TOP2B	4
Cancer,Organismal Injury and Abnormalities,Reproductive System Disease	Stage IIA-IV immature teratoma	5,80E-03			HSP90AA1,HSP90AB1,HSP90B1,TOP2B	4
Cancer,Endocrine System Disorders,Organismal Injury and Abnormalities,Reproductive System Disease	Stage II-IV ovarian embryonal carcinoma	5,80E-03			HSP90AA1,HSP90AB1,HSP90B1,TOP2B	4
Cancer,Endocrine System Disorders,Organismal Injury and Abnormalities,Reproductive System Disease	Stage III testicular seminoma	5,80E-03			HSP90AA1,HSP90AB1,HSP90B1,TOP2B	4
Cancer,Organismal Injury and Abnormalities,Reproductive System Disease	Stage II extragonadal primary embryonal carcinoma	5,80E-03			HSP90AA1,HSP90AB1,HSP90B1,TOP2B	4
Cancer,Gastrointestinal Disease,Organismal Injury and Abnormalities	Locoregional gastric cancer	5,80E-03			HSP90AA1,HSP90AB1,HSP90B1,TOP2B	4
Cancer,Neurological Disease,Organismal Injury and Abnormalities	Grade 1-4 astrocytoma	5,85E-03			AAK1,ABAT,ABCA4,ABCA5,ABCF1,ABLIM2,ACAA1,ACIN1,ACLY,ACOT11,ACSF3,ACSL1,ACSS2,ADAM22,ADGRL1,ADGRL3,AGAP1,AGO2,AHCTF1,AIMP1,AIPL1,AKT3,ALB,ALS2,AMDHD2,AP1B1,AQP1,AQP4,ARFGAP1,ARFGAP2,ARFGEF3,ARGLU1,ARHGEF18,ARID1A,ARID1B,ASTN1,ATF7IP,ATG5,ATM,ATP2B1,ATP2C1,ATP6AP1,ATP8A2,ATP9A,ATPAF1,ATRX,ATXN1,ATXN2,B4GAT1,BAG4,BAG5,BBS5,BCAT2,BCCIP,BIN1,BIRC6,BRD3,BRD8,BRF1,BSN,C2CD5,C7orf50,C8orf37,CA1,CACNA2D3,…	560
Cancer,Gastrointestinal Disease,Organismal Injury and Abnormalities	Development of digestive organ tumor	5,89E-03		1,353	AAK1,ABAT,ABCA4,ABCA5,ABCA8,ABCF1,ABI2,ABLIM2,ACAA1,ACAP2,ACBD6,ACIN1,ACLY,ACOT11,ACSL1,ADAM10,ADAM22,ADAM9,ADARB1,ADGRL1,ADGRL3,ADIPOR1,AFF4,AGAP1,AGO2,AHCTF1,AKT3,AKTIP,ALB,ALCAM,ALS2,AMACR,AMDHD2,ANKRD13A,ANKRD40,AP1M1,AP1S1,APOA1,AQP1,AQP4,AQR,ARFGAP1,ARFGAP2,ARFGEF3,ARHGEF18,ARHGEF2,ARID1A,ARID1B,ARID4B,ARIH1,ARL2BP,ASAP2,ASIC2,ASTN1,ATE1,ATF7IP,ATG16L1,ATG5,ATL2,ATM,ATP13A1,ATP1B3,ATP2B1,AT…	725
Cancer,Organismal Injury and Abnormalities,Respiratory Disease	Non-small cell lung carcinoma	5,97E-03		1,732	AAK1,ABCA5,ABI2,ACIN1,ADAM10,ADAM9,ADGRL3,ADIPOR1,AGO2,AIMP1,AIPL1,AKT3,ALB,ALCAM,ALS2,AMACR,ANKRD13A,AQR,ARFGAP1,ARFGAP2,ARID1A,ARID1B,ARID4B,ASTN1,ATE1,ATF7IP,ATM,ATP2B1,ATRX,ATXN1,BAZ1B,BRD2,BRD3,BSN,C2CD5,C8orf37,CADM3,CAMKV,CAMSAP1,CAPRIN1,CAV1,CBX8,CCDC22,CCDC88A,CCT7,CD9,CDC16,CDC42BPA,CDK11A,CDK12,CDK13,CGGBP1,CHD8,CHMP4B,CHORDC1,CLEC16A,CLPB,CNGA1,CNTNAP1,COPS6,CRB1,CRIPT,CTNNA2,CUL3,DAC…	292
Cancer,Organismal Injury and Abnormalities,Respiratory Disease	Lung squamous cell carcinoma	6,15E-03			AAK1,ADAM10,ADGRL3,ADIPOR1,AIMP1,AKT3,ALCAM,ALS2,ARID1A,ATF7IP,ATM,ATRX,ATXN1,BRD2,BRD3,C8orf37,CDC42BPA,CDK11A,CDK12,CDK13,CGGBP1,CHD8,CHORDC1,CTNNA2,CUL3,DACH1,DBI,DCUN1D5,DMD,DNAJB11,EMC2,GRM8,H1-2,HDAC5,HLA-A,HNRNPU,HRAS,HSP90AA1,HSP90AB1,HSP90B1,HUWE1,IGSF9B,IMPG1,ITPR1,KDM6A,KHDRBS1,L1CAM,LMTK2,MAP4K3,MINK1,MTCL1,MYLK,NCAM2,NCOR1,NF1,OSBPL6,PARP1,PBRM1,PCNA,PDCD4,PEX5L,PHF2,PIP4K2A,PIP5K1C,…	107
Endocrine System Disorders,Gastrointestinal Disease,Organismal Injury and Abnormalities	Pancreatic lesion	6,32E-03		-0,692	AAK1,ABCG2,ACIN1,ACLY,ACOT11,ACSF3,ADAM10,ADAM22,ADAM9,ADARB1,ADGRL3,ADPGK,AFF4,AGAP1,ALCAM,ALS2,AQP4,ARID1A,ARID1B,ASTN1,ATG16L1,ATM,ATP2B1,ATP2C1,ATPAF1,ATRX,B4GAT1,BAZ1B,BBS7,BBS9,BIN1,BIRC6,BRD8,BSN,C1orf52,C2CD5,CAAP1,CACNA2D4,CADM2,CARD19,CASKIN1,CCDC134,CCDC88A,CCNK,CDC23,CDC42BPA,CDC73,CDK11A,CDK12,CDKN2AIP,CELF2,CGGBP1,CHD8,CHMP6,CLASP1,CLASP2,CLEC16A,CLUH,CMPK2,COG4,CRYM,CTBP1,CTNNA2,CT…	307
RNA Post-Transcriptional Modification	Splicing of primary transcript RNA	6,40E-03			CDK12,HNRNPF,HNRNPH1,PQBP1,RRP1B,TRA2B,ZNF326	7
Cell Morphology,Embryonic Development,Nervous System Development and Function,Organ Development,Organ Morphology,Organismal Development,Tissue Development,Tissue Morphology,Visual System Development and Function	Morphology of retinal cone cells	6,40E-03			AIPL1,CRX,EGFLAM,GUCY2D,PDE6B,PROM1,RAB28	7
Cell Morphology,Cellular Compromise	Collapse of growth cone	6,43E-03	Decreased	-2,047	EFNB1,EFNB2,EPHA4,EPHB2,HTT,L1CAM,NEO1,NGFR,PLXNA1,PLXNB1,PRKG1,RTN4,SEMA4D,SORCS2	14
Cancer,Endocrine System Disorders,Gastrointestinal Disease,Organismal Injury and Abnormalities	Pancreatic cancer	6,47E-03		-0,447	AAK1,ABCG2,ACLY,ACOT11,ACSF3,ADAM10,ADAM22,ADAM9,ADARB1,ADGRL3,ADPGK,ALCAM,ALS2,AQP4,ARID1A,ARID1B,ASTN1,ATG16L1,ATM,ATP2B1,ATP2C1,ATPAF1,ATRX,B4GAT1,BAZ1B,BBS9,BIN1,BIRC6,BRD8,BSN,C1orf52,CACNA2D4,CADM2,CARD19,CASKIN1,CCDC134,CCDC88A,CCNK,CDC23,CDC42BPA,CDC73,CDK11A,CDK12,CDKN2AIP,CELF2,CGGBP1,CHD8,CHMP6,CLASP2,CLEC16A,CLUH,CMPK2,COG4,CRYM,CTBP1,CTNNA2,CYP46A1,DCAF1,DCAF8,DCTN1,DCTN4,DMD,DNAH8,D…	270
Cancer,Organismal Injury and Abnormalities	Connective or soft tissue tumor	6,51E-03		1,165	AACS,AAK1,ABAT,ABCA4,ABCA5,ABCA8,ABCF1,ABCG2,ABI2,ABLIM2,ACAA1,ACAP2,ACIN1,ACOT11,ADAM10,ADAM22,ADAM9,ADARB1,ADGRL3,ADIPOR1,AFF4,AGAP1,AGO2,AGPAT3,AHCTF1,AIPL1,AKT3,ALB,ALCAM,ALS2,AMACR,AMDHD2,ANAPC4,ANKRD13A,ANKRD46,AP1B1,AP1M1,AQP4,AQR,ARFGAP2,ARFGEF3,ARHGEF18,ARHGEF2,ARID1A,ARID1B,ARID4B,ASAP2,ASH2L,ASIC2,ASTN1,ATF7IP,ATG16L1,ATG5,ATL2,ATM,ATP13A1,ATP1B3,ATP2B1,ATP2C1,ATP6AP1,ATP8A2,ATP9A,ATRX…	821
Neurological Disease,Organismal Injury and Abnormalities	Partial seizure with secondary generalization	6,70E-03			ABAT,CACNA2D3,CACNA2D4,GABRA1,GABRA2,GABRB2,GABRG2,GRIN1,SCN2B,SV2A	10
Nervous System Development and Function	Olfaction	6,70E-03		-1,342	BBS1,BBS4,CETN2,GRIN1,HTT,NLGN3,NXNL2,RIC8B,TPBG,TTC8	10
Cell Morphology,Embryonic Development,Nervous System Development and Function,Ophthalmic Disease,Organ Development,Organ Morphology,Organismal Development,Organismal Injury and Abnormalities,Tissue Development,Tissue Morphology,Visual System Development and Function	Abnormal morphology of photoreceptor inner segments	6,70E-03			AIPL1,BBS7,CRX,EPG5,GUCY2D,KCNV2,OAT,RDH13,RS1,TULP1	10
Neurological Disease	Dyskinesia	6,72E-03			ACOT11,ALS2,Ank2,AP1S1,AQP1,AQP4,ARL3,ATP2B1,ATP5MF,ATPAF1,ATRX,ATXN1,B4GAT1,CACNA2D3,CAV1,CDS1,CELF2,CETN2,COX15,COX5A,COX6B1,CPLX2,CPNE5,CRB1,CREB1,CRX,CRYM,CTNNA2,CYC1,CYCS,DBN1,DDX42,DDX58,DHCR7,DKK3,DNAJA1,DNAJB2,DYNC1I1,EML1,EPHA4,EPHB2,ESRRG,ETNPPL,FAM3C,FDFT1,FKBP4,FRMD4A,GABRA1,GABRA2,GABRB2,GABRG2,GAD2,GAPDH,GLRB,GNAO1,GNAT2,GNB1,GPR37,GRIA2,GRIN1,GRK1,HDAC5,HMGB2,HNRNPU,HP,HRAS,HSP90AA…	139
Organismal Injury and Abnormalities,Psychological Disorders	Generalized anxiety disorder	6,84E-03			CA1,CA5B,CACNA2D3,CACNA2D4,GABRA1,GABRA2,GABRB2,GABRG2,GRIK1,GRIN1,SLC32A1,SLC6A1	12
Developmental Disorder,Neurological Disease,Organismal Injury and Abnormalities	Marfanoid habitus with mental retardation	6,84E-03			ARID1A,ARID1B,CDK13,CHD8,DKK3,DLG4,FKBP8,GABRA1,MTREX,NFIX,RALGAPB,SLC6A1	12
Gastrointestinal Disease,Hepatic System Disease,Organismal Injury and Abnormalities	Liver lesion	7,05E-03		0,680	AAK1,ABAT,ABCA4,ABCA5,ABCA8,ABCG2,ABI2,ABLIM2,ACIN1,ACLY,ACOT11,ACSL1,ACSS2,ADAM10,ADAM9,ADARB1,ADGRL3,AFF4,AGAP1,AGO2,AHCTF1,AKTIP,ALB,ALCAM,ALS2,AMACR,ANKRD46,AP1B1,AP1M1,APOA1,AQP1,AQR,ARFGAP1,ARFGEF3,ARGLU1,ARHGEF18,ARHGEF2,ARID1A,ARID1B,ARID4B,ARIH1,ASAP2,ASTN1,ATE1,ATG16L1,ATG5,ATL2,ATM,ATP13A1,ATP1B3,ATP8A2,ATP9A,ATRX,ATXN1,ATXN2,BAG5,BAZ1B,BCAP29,BCAS2,BCS1L,BIRC6,BRD2,Brd4,BRD8,BSN,C2CD5…	618
Cancer,Neurological Disease,Organismal Injury and Abnormalities	Astrocytoma	7,10E-03		0,971	AAK1,ABAT,ABCA4,ABCA5,ABCA8,ABCF1,ABCG2,ABLIM2,ACAA1,ACIN1,ACLY,ACOT11,ACSF3,ACSL1,ACSS2,ADAM22,ADARB1,ADGRL1,ADGRL3,AGAP1,AGO2,AHCTF1,AIMP1,AIPL1,AKT3,ALB,ALCAM,ALS2,AMDHD2,AP1B1,AQP1,AQP4,ARFGAP1,ARFGAP2,ARFGEF3,ARGLU1,ARHGEF18,ARID1A,ARID1B,ASTN1,ATF7IP,ATG5,ATM,ATP2B1,ATP2C1,ATP6AP1,ATP8A2,ATP9A,ATPAF1,ATRX,ATXN1,ATXN2,B4GAT1,BAG4,BAG5,BBS5,BCAT2,BCCIP,BIN1,BIRC6,BRD3,BRD8,BRF1,BSN,C2CD5,C7or…	586
Cancer,Organismal Injury and Abnormalities,Respiratory Disease	Respiratory system tumor	7,21E-03		-0,228	AAK1,ABCA5,ABCA8,ABCF1,ABCG2,ABI2,ACIN1,ACLY,ACOT11,ACSS2,ADAM10,ADAM22,ADAM9,ADARB1,ADGRL3,ADIPOR1,AGAP1,AGO2,AIMP1,AIPL1,AKT3,ALB,ALCAM,ALS2,AMACR,ANKRD13A,APOA1,AQR,ARFGAP1,ARFGAP2,ARFGEF3,ARID1A,ARID1B,ARID4B,ASAP2,ASTN1,ATE1,ATF7IP,ATG16L1,ATM,ATP1B3,ATP2B1,ATP6AP1,ATP8A2,ATP9A,ATRX,ATXN1,ATXN2,BAZ1B,BCS1L,BICD2,BIRC6,BRD2,BRD3,BRF1,BSN,C2CD5,C7orf50,C8orf37,CA5B,CADM3,CAMKV,CAMSAP1,CAPRIN1,…	474
Cancer,Organismal Injury and Abnormalities,Reproductive System Disease	Placental cancer	7,22E-03			ATP6AP1,GPS1,NCOA1,RAB1A,TOP1,UROD	6
Cancer,Organismal Injury and Abnormalities	Malignant genitourinary solid tumor	7,26E-03	Decreased	-2,581	AAK1,ABAT,ABCA4,ABCA5,ABCA8,ABCF1,ABCG2,ABHD10,ABI2,ABLIM2,ACAA1,ACAP2,ACIN1,ACLY,ACSL1,ACSS2,ADAM10,ADAM22,ADAM9,ADGRL3,AFF4,AGAP1,AGO2,AHCTF1,AIPL1,AKT3,AKTIP,ALB,ALCAM,ALS2,AMACR,ANAPC4,ANKRD13A,ANKRD40,AP1B1,AP1S1,APOA1,AQP1,ARFGAP1,ARFGAP2,ARFGEF3,ARGLU1,ARHGEF18,ARHGEF2,ARID1A,ARID1B,ARID4B,ARIH1,ASAP2,ASH2L,ASIC2,ASTN1,ATF7IP,ATG16L1,ATG5,ATM,ATP13A1,ATP2B1,ATP2C1,ATP5MF,ATP6AP1,ATP8A2,ATP…	902
Cellular Development,Connective Tissue Development and Function	Adipogenesis of adipose cell lines	7,39E-03	Decreased	-2,236	DDX6,HNRNPF,SFPQ,SNX27,VPS35	5
Cancer,Endocrine System Disorders,Gastrointestinal Disease,Organismal Injury and Abnormalities	Metastatic BRCA2 mutation positive pancreatic adenocarcinoma	7,39E-03			HSP90AA1,HSP90AB1,HSP90B1,PARP1,TOP1	5
Cell Morphology,Cellular Development,Cellular Growth and Proliferation,Embryonic Development,Nervous System Development and Function,Organ Development,Organ Morphology,Organismal Development,Tissue Development,Visual System Development and Function	Morphogenesis of photoreceptors	7,39E-03			BBS1,C8orf37,CDHR1,GRK1,TTC26	5
Cell-To-Cell Signaling and Interaction,Nervous System Development and Function	Long-term potentiation of mossy fibers	7,39E-03		1,969	CPLX2,EFNB1,EPHB2,GRIA2,HTT	5
Cancer,Endocrine System Disorders,Organismal Injury and Abnormalities,Reproductive System Disease	Malignant ovarian germ cell tumor	7,39E-03			HSP90AA1,HSP90AB1,HSP90B1,PARP1,TOP2B	5
Cell Morphology,Cellular Assembly and Organization,Nervous System Development and Function	Projection of axons	7,39E-03		0,152	CREB1,EPHA4,L1CAM,NGFR,RTN4	5
Cancer,Endocrine System Disorders,Gastrointestinal Disease,Organismal Injury and Abnormalities	Metastatic BRCA1 mutation positive pancreatic adenocarcinoma	7,39E-03			HSP90AA1,HSP90AB1,HSP90B1,PARP1,TOP1	5
Hair and Skin Development and Function,Ophthalmic Disease,Organismal Injury and Abnormalities	Abnormal pigmentation of retina	7,39E-03			ABCA4,CHM,PORCN,PROM1,RAB28	5
Cell Death and Survival,Neurological Disease,Organismal Injury and Abnormalities	Cell death of Purkinje cells	7,39E-03		-0,577	ATXN1,ATXN2,GAPDH,MTSS1,NGFR	5
Skeletal and Muscular Disorders	Foot deformity	7,39E-03			FDFT1,FKBP8,HNRNPU,RBM10,SNAP25	5
Cancer,Endocrine System Disorders,Gastrointestinal Disease,Organismal Injury and Abnormalities	PALB2 mutation positive pancreatic adenocarcinoma	7,39E-03			HSP90AA1,HSP90AB1,HSP90B1,PARP1,TOP1	5
Cancer,Organismal Injury and Abnormalities	Metastasis of hepatoma cell lines	7,39E-03		-1,522	HNRNPAB,NCOR1,NT5E,QKI,YY1	5
Cellular Development,Cellular Growth and Proliferation,Hematological System Development and Function,Hematopoiesis,Humoral Immune Response,Lymphoid Tissue Structure and Development	Proliferation of pre-B lymphocytes	7,39E-03		-0,555	EED,HRAS,IGHM,RPTOR,STAT1	5
Infectious Diseases	Toxoplasmosis	7,39E-03			ABAT,GAD2,GBP2,Irgm1,NT5E	5
Cancer,Organismal Injury and Abnormalities	Genitourinary tumor	7,40E-03		-0,878	AAK1,ABAT,ABCA4,ABCA5,ABCA8,ABCF1,ABCG2,ABHD10,ABI2,ABLIM2,ACAA1,ACACA,ACAP2,ACIN1,ACLY,ACSL1,ACSS2,ADAM10,ADAM22,ADAM9,ADARB1,ADGRL3,AFF4,AGAP1,AGO2,AHCTF1,AIPL1,AKT3,AKTIP,ALB,ALCAM,ALS2,AMACR,ANAPC4,ANKRD13A,ANKRD40,AP1B1,AP1S1,APOA1,AQP1,ARFGAP1,ARFGAP2,ARFGEF3,ARGLU1,ARHGEF18,ARHGEF2,ARID1A,ARID1B,ARID4B,ARIH1,ASAP2,ASH2L,ASIC2,ASTN1,ATF7IP,ATG16L1,ATG5,ATM,ATP13A1,ATP2B1,ATP2C1,ATP5MF,ATP6A…	917
Gastrointestinal Disease,Inflammatory Disease,Inflammatory Response,Organismal Injury and Abnormalities	Experimental colitis	7,46E-03		1,420	ATG16L1,CCDC88A,CD47,GBP2,HP,Iigp1,NT5E,PARP1,PSMB8,SGPP1,SLC8A1,STAT1,Tgtp1/Tgtp2,TNFAIP3,TNFAIP8	15
Cellular Function and Maintenance	Maintenance of stem cells	7,46E-03			ARID1A,ATM,CDC73,CTR9,DDX6,EIF4ENIF1,ESRRB,LEO1,MED6,METTL3,NIPBL,RTF1,SMC1A,SMC3,STAG2	15
Cancer,Organismal Injury and Abnormalities	Sarcoma	7,68E-03		1,062	ADAM9,AHCTF1,ARID1A,ARID1B,ARID4B,ASIC2,ATF7IP,ATM,ATP2B1,ATP8A2,ATRX,ATXN1,BAZ1B,BRD2,BSN,C7orf50,CADM3,CAV1,CCZ1/CCZ1B,CDC73,CDK12,CGGBP1,COG4,CRB1,DACH1,DBN1,DCTN1,DDX50,DIDO1,DNAJC28,DNAJC3,DPP6,DYNC2H1,EPHB2,ERCC2,FDFT1,GABRA2,GABRG2,GET4,GLDC,GPKOW,GPS1,GUCY2D,HNRNPF,HRAS,HSD17B4,HSP90AA1,HSP90AB1,HSP90B1,HSPA4,HTT,HUWE1,IFT140,IK,IMPDH2,ISYNA1,ITPR1,KDM2A,KDM3B,KHDRBS1,LAMB1,LLGL2,LRCH1,LR…	149
Cancer,Organismal Injury and Abnormalities,Reproductive System Disease	Breast or gynecological cancer	7,74E-03			AAK1,ABAT,ABCA4,ABCA5,ABCA8,ABCF1,ABCG2,ABHD10,ABI2,ABLIM2,ACAA1,ACACA,ACAP2,ACIN1,ACSL1,ACSS2,ADAM10,ADAM22,ADAM9,ADGRL3,AGAP1,AGO2,AHCTF1,AIPL1,AKT3,AKTIP,ALB,ALCAM,ALS2,AMACR,ANAPC4,AP1B1,AP1S1,APOA1,AQP1,ARFGAP1,ARFGEF3,ARGLU1,ARHGEF18,ARHGEF2,ARID1A,ARID1B,ARID4B,ASH2L,ASIC2,ASTN1,ATF7IP,ATG16L1,ATG5,ATM,ATP13A1,ATP2B1,ATP2C1,ATP5MF,ATP6AP1,ATP8A2,ATP9A,ATRX,ATXN2,BAG4,BAZ1B,BBS1,BBS4,BBS5,B…	740
Cellular Function and Maintenance	Maintenance of cells	7,75E-03			ABCA4,ARID1A,ATM,BBS1,BBS4,CDC73,CDHR1,CRB1,CTR9,DDX6,EIF4ENIF1,ESRRB,LEO1,MED6,METTL3,NIPBL,PDE6A,PROM1,RDH12,RP1,RTF1,SMC1A,SMC3,STAG2,TULP1	25
Psychological Disorders	Drug dependence	7,77E-03			ABAT,APOA1,CA1,CA5B,CACNA2D3,CACNA2D4,CARTPT,DBI,GABBR2,GABRA1,GABRA2,GABRB2,GABRG2,GAD2,GRIK1,GRIN1,IMPDH2,SCN2B,SV2A	19
Cancer,Organismal Injury and Abnormalities	Malignant connective or soft tissue neoplasm	7,89E-03		0,909	AACS,AAK1,ABAT,ABCA4,ABCA5,ABCA8,ABCF1,ABCG2,ABI2,ABLIM2,ACAA1,ACAP2,ACIN1,ACOT11,ADAM10,ADAM22,ADAM9,ADARB1,ADGRL3,ADIPOR1,AFF4,AGAP1,AGO2,AGPAT3,AHCTF1,AIPL1,AKT3,ALB,ALCAM,ALS2,AMACR,AMDHD2,ANAPC4,ANKRD13A,ANKRD46,AP1B1,AP1M1,AQP4,AQR,ARFGAP2,ARFGEF3,ARHGEF18,ARHGEF2,ARID1A,ARID1B,ARID4B,ASAP2,ASH2L,ASIC2,ASTN1,ATF7IP,ATG16L1,ATG5,ATL2,ATM,ATP13A1,ATP1B3,ATP2B1,ATP2C1,ATP6AP1,ATP8A2,ATP9A,ATRX…	808
Cellular Assembly and Organization	Docking of vesicles	8,31E-03	Decreased	-2,412	CPLX2,HTT,NAPA,PPFIA3,RAB27B,RAB3A,RAB8A,RPH3A,SNAP25,STX1A,STX3,STXBP3,UNC13A	13
Neurological Disease,Organismal Injury and Abnormalities	Spinocerebellar disease	8,41E-03			ALS2,ATG5,ATM,ATXN1,ATXN2,BICD2,CNGA1,CRX,GBA2,GNAT1,GNAT2,GNB1,GNB3,GRK1,GUCA1B,ITPR1,KLC2,L1CAM,OPN1SW,PDE6A,PDE6B,PIAS3,PPEF2,PRPH2,RCVRN,RDH12,REEP1,RP1,RS1,SCN2B,SCYL1,SLC1A3,SLC9A1,SPG7,STUB1,TBP,TULP1,ZFR	38
Endocrine System Disorders,Organismal Injury and Abnormalities,Reproductive System Disease	Degeneration of seminiferous tubule	8,49E-03	Increased	3,000	ATM,DNAJA1,HMGB2,HSD17B4,HUWE1,NR2C2,RXRB,TASP1,YBX3	9
Cellular Function and Maintenance,Organ Development,Tissue Development,Visual System Development and Function	Function of photoreceptors	8,49E-03	Decreased	-2,595	ATG5,CRX,GNAT1,GUCY2D,GUCY2F,PDE6B,PRPH2,RTBDN,VLDLR	9
Cell Morphology,Embryonic Development,Nervous System Development and Function,Ophthalmic Disease,Organ Development,Organ Morphology,Organismal Development,Organismal Injury and Abnormalities,Tissue Development,Tissue Morphology,Visual System Development and Function	Abnormal morphology of rod outer segments	8,49E-03			GNAT1,GRK1,GUCY2D,GUCY2F,MSI1,PDE6D,PROM1,RDH12,SAMD7	9
Psychological Disorders	Drug abuse	8,49E-03			ABAT,CARTPT,GABRA1,GABRA2,GABRB2,GABRG2,GAD2,HTT,IMPDH2	9
Cancer,Gastrointestinal Disease,Organismal Injury and Abnormalities	Colon adenocarcinoma	8,53E-03			ABCA4,ABCA5,ABCA8,ABI2,ABLIM2,ACAP2,ACBD6,ACIN1,ACLY,ACOT11,ACSL1,ADARB1,ADGRL1,ADGRL3,ADIPOR1,AFF4,AHCTF1,AKT3,AKTIP,ALB,ALS2,AMACR,AP1S1,AQP1,AQP4,AQR,ARFGAP2,ARFGEF3,ARHGEF18,ARHGEF2,ARID1A,ARID1B,ARID4B,ARL2BP,ASAP2,ATE1,ATF7IP,ATG16L1,ATG5,ATL2,ATM,ATP13A1,ATP2B1,ATP2C1,ATRX,ATXN1,ATXN2,BAG4,BBS1,BBS4,BBS7,BBS9,BCAP29,BCAT2,BCKDK,BICD2,BIRC6,BRD2,BRD3,BRF1,BSN,C2CD5,C7orf50,CAAP1,CACNA2D4,CA…	532
Cancer,Endocrine System Disorders,Gastrointestinal Disease,Organismal Injury and Abnormalities	Pancreatic tumor	8,62E-03		-0,390	AAK1,ABCG2,ACIN1,ACLY,ACOT11,ACSF3,ADAM10,ADAM22,ADAM9,ADARB1,ADGRL3,ADPGK,AFF4,AGAP1,ALCAM,ALS2,AQP4,ARID1A,ARID1B,ASTN1,ATG16L1,ATM,ATP2B1,ATP2C1,ATPAF1,ATRX,B4GAT1,BAZ1B,BBS7,BBS9,BIN1,BIRC6,BRD8,BSN,C1orf52,C2CD5,CAAP1,CACNA2D4,CADM2,CARD19,CASKIN1,CCDC134,CCDC88A,CCNK,CDC23,CDC42BPA,CDC73,CDK11A,CDK12,CDKN2AIP,CELF2,CGGBP1,CHD8,CHMP6,CLASP1,CLASP2,CLEC16A,CLUH,CMPK2,COG4,CRYM,CTBP1,CTNNA2,CT…	305
Cell Morphology,Nervous System Development and Function,Tissue Morphology	Morphology of neurites	8,69E-03			ADAM10,Ank2,ARID1B,ATM,ATRX,ATXN1,BICD2,CAPRIN1,CAV1,CCDC88A,CD47,CLASP2,CLCN6,CNTNAP1,CTNNA2,DBN1,DLG4,EFNB1,ELFN1,EPHB2,FARP2,GAP43,GNAO1,GRIN1,GRIP1,Hnrnpa1,HTT,ITPR1,KIF2A,KIF3B,L1CAM,LRPAP1,MAGI2,MAP1B,MBOAT7,MECP2,NCAM1,Nedd4,Nefm,NEO1,NF1,NGFR,NLGN3,NPC1,Nptn,PDS5B,PFN2,PLXNA2,PRKAA2,PRMT8,PROM1,RAB8A,RHOB,RNF2,RUFY3,SCYL1,SIN3A,SLC12A6,SLC16A3,SLC17A7,SPG7,SRCIN1,STUB1,TARDBP,TBP,TENM4,TR…	67
Cancer,Organismal Injury and Abnormalities,Respiratory Disease	Malignant neoplasm of respiratory system	8,81E-03		-0,483	AAK1,ABCA5,ABCA8,ABCF1,ABCG2,ABI2,ACIN1,ACLY,ACOT11,ACSS2,ADAM10,ADAM22,ADAM9,ADARB1,ADGRL3,ADIPOR1,AGAP1,AGO2,AIMP1,AIPL1,AKT3,ALB,ALCAM,ALS2,AMACR,ANKRD13A,APOA1,AQR,ARFGAP1,ARFGAP2,ARFGEF3,ARID1A,ARID1B,ARID4B,ASAP2,ASTN1,ATE1,ATF7IP,ATG16L1,ATM,ATP2B1,ATP6AP1,ATP8A2,ATP9A,ATRX,ATXN1,ATXN2,BAZ1B,BCS1L,BICD2,BIRC6,BRD2,BRD3,BSN,C2CD5,C7orf50,C8orf37,CA5B,CADM3,CAMKV,CAMSAP1,CAPRIN1,CASK,CAV1,CB…	469
Embryonic Development,Nervous System Development and Function,Neurological Disease,Ophthalmic Disease,Organ Development,Organ Morphology,Organismal Development,Organismal Injury and Abnormalities,Tissue Development,Tissue Morphology,Visual System Development and Function	Abnormal morphology of retinal pigment epithelium	8,82E-03			ABCA4,ADAM9,ATP8A2,CHM,MAB21L1,MSI1,OAT,OPTN,PROM1,TULP1,VLDLR	11
Organismal Injury and Abnormalities	Fatal infantile encephalopathy or pulmonary hypertension	9,23E-03		-1,293	AQP1,ASH2L,ATP2C1,CA1,CA5B,CAV1,COX15,GABRA1,GABRA2,GABRB2,GABRG2,KCNA5,PDCD4,PRKG1,RPTOR,SLC9A1,WDR5	17
Developmental Disorder,Hereditary Disorder,Ophthalmic Disease,Organismal Injury and Abnormalities	Leber congenital amaurosis	9,23E-03			ABCA4,AIPL1,CC2D2A,CDHR1,CRB1,CRX,GRM6,GUCA1B,GUCY2D,PDE6A,PDE6B,PROM1,PRPH2,RDH12,RP1,RPGRIP1,TULP1	17
Embryonic Development,Nervous System Development and Function,Ophthalmic Disease,Organ Development,Organ Morphology,Organismal Development,Organismal Injury and Abnormalities,Tissue Development,Visual System Development and Function	Abnormal morphology of eye	9,45E-03			ABCA4,ABI2,ADAM9,AIPL1,Ank2,ATP8A2,BBS7,CDHR1,CHM,CPLX4,CRX,EFEMP1,EGFLAM,EPG5,EPHB2,GJD2,GNAT1,GPHN,GRK1,GUCY2D,GUCY2F,KCNV2,MAB21L1,MAP1B,MPP4,MSI1,NCAM1,NGFR,NXNL2,OAT,OPTN,PDE6D,PDE6G,PLXNA2,PROM1,PTPRF,RAB28,RDH12,RDH13,RP1,RS1,RXRB,SAMD7,SARM1,SELENOF,SLC1A3,STAT1,STK38L,SV2B,TULP1,VAX2,VLDLR	52
Cancer,Gastrointestinal Disease,Organismal Injury and Abnormalities	Colorectal adenocarcinoma	9,63E-03			ABCA4,ABCA5,ABCA8,ABI2,ABLIM2,ACAP2,ACBD6,ACIN1,ACLY,ACOT11,ACSL1,ADAM10,ADARB1,ADGRL1,ADGRL3,ADIPOR1,AFF4,AHCTF1,AKT3,AKTIP,ALB,ALS2,AMACR,AP1M1,AP1S1,AQP1,AQP4,AQR,ARFGAP2,ARFGEF3,ARHGEF18,ARHGEF2,ARID1A,ARID1B,ARID4B,ARL2BP,ASAP2,ASTN1,ATE1,ATF7IP,ATG16L1,ATG5,ATL2,ATM,ATP13A1,ATP2B1,ATP2C1,ATP9A,ATRX,ATXN1,ATXN2,BAG4,BBS1,BBS4,BBS7,BBS9,BCAP29,BCAT2,BCKDK,BICD2,BIRC6,BRD2,BRD3,BRF1,BSN,C2CD5,…	552
Cell Morphology,Nervous System Development and Function,Neurological Disease,Tissue Morphology	Abnormal morphology of dendrites	9,77E-03			ATM,ATXN1,BICD2,CAPRIN1,CAV1,CCDC88A,CD47,DBN1,DLG4,ELFN1,GRIN1,Hnrnpa1,HTT,KIF3B,MAP1B,Nedd4,Nptn,PFN2,PLXNA2,PRKAA2,PRMT8,RNF2,SRCIN1,STUB1	24
Cancer,Gastrointestinal Disease,Organismal Injury and Abnormalities	Malignant neoplasm of large intestine	9,81E-03			AACS,AAK1,ABCA4,ABCA5,ABCA8,ABCF1,ABCG2,ABI2,ABLIM2,ACAA1,ACAP2,ACBD6,ACIN1,ACLY,ACOT11,ACSF3,ACSL1,ACSS2,ADAM10,ADAM22,ADAM9,ADARB1,ADGRL1,ADGRL3,ADIPOR1,AFF4,AGAP1,AGO2,AHCTF1,AIMP1,AIPL1,AKT3,AKTIP,ALB,ALCAM,ALS2,AMACR,ANKRD13A,AP1B1,AP1M1,AP1S1,AQP1,AQP4,AQR,ARFGAP1,ARFGAP2,ARFGEF3,ARHGEF18,ARHGEF2,ARID1A,ARID1B,ARID4B,ARIH1,ARL2BP,ASAP2,ASH2L,ASIC2,ASTN1,ATE1,ATF7IP,ATG16L1,ATG5,ATL2,ATM,ATP…	976
DNA Replication, Recombination, and Repair	Repair of DNA	9,93E-03	Decreased	-5,269	AQR,ARID1A,ARID1B,ATM,CAAP1,CBX8,CETN2,COPS4,COPS6,DEK,ERCC2,EXOG,FBXO6,GPS1,HAT1,HNRNPU,HRAS,HUWE1,ING1,KAT8,KDM2A,KDM6A,KMT5C,KPNA2,LIG1,MDC1,MSH6,MSL2,MTA1,NR2C2,OTUD6B,PARP1,PBRM1,PCNA,PDIA3,PGAM1,PNKP,POLD1,POLD2,POLR2G,POLR2H,PRKCZ,RFC1,RFC3,RNASEH2B,RNF2,RPA1,RPA2,SLC30A9,SMARCA5,SMARCAL1,SMC1A,SMCHD1,TDRD7,TERF2,THOC1,TOP1,TRIM28,TRIM33,UBE2V1,UPF1,USP11,USP19,USP47,XAB2,ZNF281,ZNF830	67
Cancer,Gastrointestinal Disease,Organismal Injury and Abnormalities	Non-colon gastrointestinal cancer	1,04E-02			AAK1,ABAT,ABCA4,ABCA5,ABCA8,ABCF1,ABLIM2,ACAA1,ACAP2,ACIN1,ACOT11,ADAM10,ADAM22,ADAM9,ADARB1,ADGRL1,ADIPOR1,AGAP1,AGO2,AHCTF1,AKT3,ALB,ALCAM,ALS2,AMDHD2,ANKRD13A,ANKRD40,AP1B1,AP1M1,AP1S1,APOA1,ARFGAP1,ARFGAP2,ARFGEF3,ARHGEF18,ARID1A,ARID1B,ARID4B,ARIH1,ASAP2,ASIC2,ASTN1,ATF7IP,ATM,ATP1B3,ATP2B1,ATP2C1,ATP5MF,ATP9A,ATRX,ATXN1,ATXN2,BAG5,BAZ1B,BBS4,BBS9,BCAP29,BCCIP,BIN1,BIRC6,BORCS6,BPHL,BRD3,BRD…	546
Cancer,Gastrointestinal Disease,Hepatic System Disease,Organismal Injury and Abnormalities	Liver tumor	1,04E-02		0,420	AAK1,ABAT,ABCA4,ABCA5,ABCA8,ABI2,ABLIM2,ACIN1,ACLY,ACOT11,ACSL1,ACSS2,ADAM10,ADAM9,ADARB1,ADGRL3,AFF4,AGAP1,AGO2,AHCTF1,AKTIP,ALB,ALCAM,ALS2,ANKRD46,AP1B1,AP1M1,APOA1,AQP1,AQR,ARFGAP1,ARFGEF3,ARGLU1,ARHGEF18,ARHGEF2,ARID1A,ARID1B,ARID4B,ARIH1,ASAP2,ASTN1,ATE1,ATG16L1,ATG5,ATL2,ATM,ATP13A1,ATP1B3,ATP8A2,ATP9A,ATRX,ATXN1,ATXN2,BAG5,BAZ1B,BCAP29,BCAS2,BCS1L,BIRC6,BRD2,BRD8,BSN,C2CD5,C7orf50,C9orf78,…	595
Cancer,Endocrine System Disorders,Gastrointestinal Disease,Organismal Injury and Abnormalities	Pancreatic adenocarcinoma	1,07E-02		-1,000	AAK1,ABCG2,ACLY,ACOT11,ACSF3,ADAM10,ADAM22,ADARB1,ADGRL3,ADPGK,ALS2,AQP4,ARID1A,ARID1B,ASTN1,ATG16L1,ATM,ATP2B1,ATP2C1,ATPAF1,ATRX,B4GAT1,BAZ1B,BBS9,BIN1,BIRC6,BRD8,BSN,C1orf52,CACNA2D4,CADM2,CARD19,CASKIN1,CCDC134,CCDC88A,CCNK,CDC42BPA,CDC73,CDK11A,CDK12,CDKN2AIP,CELF2,CGGBP1,CHD8,CHMP6,CLASP2,CLEC16A,CLUH,CMPK2,COG4,CRYM,CTBP1,CTNNA2,CYP46A1,DCAF1,DCAF8,DCTN1,DCTN4,DMD,DNAH8,DPY19L1,DTNB,EIF2B1…	247
Developmental Disorder,Hereditary Disorder,Ophthalmic Disease,Organismal Injury and Abnormalities	Macular Dystrophy	1,07E-02			ABCA4,CRB1,CRX,IMPG1,KCNV2,PROM1,PRPH2,TULP1	8
Behavior,Psychological Disorders	Irritable behavior	1,07E-02			ABAT,GABRA1,GABRA2,GABRB2,GABRG2,GAD2,GRIN1,KCNA5	8
Cellular Function and Maintenance,Molecular Transport,Small Molecule Biochemistry	Exocytosis of catecholamine	1,07E-02		1,756	CPLX2,HTT,NAPA,SNAP25,STX1A,STX3,STXBP6,VAMP4	8
Psychological Disorders	Impulse control disorder	1,07E-02			CA1,CA5B,GABRA1,GABRA2,GABRB2,GABRG2,GRIK1,GRIN1	8
Neurological Disease,Organismal Injury and Abnormalities	Partial seizure without secondary generalization	1,07E-02			CACNA2D3,CACNA2D4,GABRA1,GABRA2,GABRB2,GABRG2,GRIN1,SV2A	8
Psychological Disorders	Nicotine dependence	1,07E-02			CA1,CA5B,GABRA1,GABRA2,GABRB2,GABRG2,GRIK1,SCN2B	8
Nervous System Development and Function	Fasciculation of neurons	1,07E-02			CNTN4,EFNB2,EPHA4,EPHB2,GAP43,L1CAM,NCAM1,RTN4	8
Molecular Transport	Transport of chloride	1,08E-02			CLCN4,CLNS1A,GABRA1,GABRA2,GABRB2,GABRG2,GLRB,SLC1A3,SLC4A1,SLC6A1,TTYH1,TTYH3	12
Developmental Disorder,Hereditary Disorder,Ophthalmic Disease,Organismal Injury and Abnormalities	Cone dystrophy	1,08E-02			ABCA4,BBS5,CACNA2D4,CDHR1,CRX,GNAT2,GUCY2D,KCNV2,PDE6B,PITPNM3,PRPH2,RPGRIP1	12
Nervous System Development and Function,Visual System Development and Function	Electrophysiology of retinal cone cells	1,08E-02			ABCA4,ATP8A2,CRX,EGFLAM,GUCY2D,KCNV2,NXNL2,PDE6D,PROM1,RP1,TRPM1,TULP1	12
Neurological Disease,Organismal Injury and Abnormalities,Psychological Disorders	Obsessive-compulsive spectrum disorder	1,08E-02			CA1,CA5B,CACNA2D3,CACNA2D4,CARTPT,GABRA1,GABRA2,GABRB2,GABRG2,GRIK1,GRIN1,HTT	12
Cancer,Gastrointestinal Disease,Organismal Injury and Abnormalities	Colon cancer	1,08E-02			ABCA4,ABCA5,ABCA8,ABI2,ABLIM2,ACAP2,ACBD6,ACIN1,ACLY,ACOT11,ACSL1,ADAM10,ADARB1,ADGRL1,ADGRL3,ADIPOR1,AFF4,AHCTF1,AKT3,AKTIP,ALB,ALS2,AMACR,AP1S1,AQP1,AQP4,AQR,ARFGAP2,ARFGEF3,ARHGEF18,ARHGEF2,ARID1A,ARID1B,ARID4B,ARL2BP,ASAP2,ATE1,ATF7IP,ATG16L1,ATG5,ATL2,ATM,ATP13A1,ATP2B1,ATP2C1,ATRX,ATXN1,ATXN2,BAG4,BBS1,BBS4,BBS7,BBS9,BCAP29,BCAT2,BCKDK,BICD2,BIRC6,BRD2,BRD3,BRF1,BSN,BYSL,C2CD5,C7orf50,CAAP1…	565
Cancer,Gastrointestinal Disease,Organismal Injury and Abnormalities	Development of colorectal tumor	1,10E-02			ABCA4,ABCA5,ABCA8,ABI2,ABLIM2,ACAP2,ACBD6,ACIN1,ACLY,ACOT11,ACSL1,ADAM10,ADARB1,ADGRL1,ADGRL3,ADIPOR1,AFF4,AHCTF1,AKT3,AKTIP,ALB,ALS2,AMACR,AP1M1,AP1S1,AQP1,AQP4,AQR,ARFGAP2,ARFGEF3,ARHGEF18,ARHGEF2,ARID1A,ARID1B,ARID4B,ARL2BP,ASAP2,ASTN1,ATE1,ATF7IP,ATG16L1,ATG5,ATL2,ATM,ATP13A1,ATP2B1,ATP2C1,ATP9A,ATRX,ATXN1,ATXN2,BAG4,BBS1,BBS4,BBS7,BBS9,BCAP29,BCAT2,BCKDK,BICD2,BIRC6,BRD2,BRD3,BRF1,BSN,C2CD5,…	568
Cancer,Organismal Injury and Abnormalities	Connective tissue tumor	1,11E-02		1,244	ADAM9,AHCTF1,ALB,ARID1A,ARID1B,ARID4B,ASIC2,ATF7IP,ATM,ATP2B1,ATP2C1,ATP8A2,ATRX,ATXN1,BAZ1B,BRD2,BSN,C7orf50,CADM3,CAV1,CCZ1/CCZ1B,CDC73,CDK12,CGGBP1,COG4,CRB1,CREB1,DACH1,DBN1,DCTN1,DDX50,DIDO1,DNAJC28,DNAJC3,DPP6,DYNC2H1,EPHB2,ERCC2,FDFT1,GABRA2,GABRG2,GET4,GLDC,GPKOW,GPS1,GUCY2D,HNRNPF,HRAS,HSD17B4,HSP90AA1,HSP90AB1,HSP90B1,HSPA4,HTT,HUWE1,IFT140,IK,IMPDH2,ISYNA1,ITPR1,KDM2A,KDM3B,KHDRBS1,LAM…	156
Cell Cycle,DNA Replication, Recombination, and Repair	Modification of chromatin	1,11E-02		-0,447	ARID1A,ATM,ATRX,BAZ1B,HDAC5,HRAS,KDM6A,MDC1,MECP2,MEN1,MORC2,PARP1,PBRM1,PCNA,POU2F1,RBBP4,SMARCA5,SMARCD2,TOP1,TRIM28	20
Developmental Disorder	Autism spectrum disorder or intellectual disability	1,13E-02			ABAT,ABCA4,ABLIM2,ACBD6,ADARB1,AQP4,ARID1A,ARID1B,ATP8A2,ATRX,B4GAT1,BBS4,BBS7,BBS9,BCKDK,BCS1L,BIRC6,BRF1,CADM3,CASK,CC2D2A,CCDC22,CDC42BPA,CDK13,CHD4,CHD8,CLCN4,CNTNAP1,CPLX2,CRB1,CTBP1,CTNNA2,CUL3,CYFIP1,DDX6,DKK3,DLG4,DMD,DPP6,DYNC2H1,EED,EMC1,EMC10,ERCC2,FKBP8,FRY,GABBR2,GABRA1,GABRA2,GABRB2,GABRG2,GAD2,GBP2,GNB1,GPR89A/GPR89B,GRIA2,GRIA3,GRIN1,GRIP1,GTF2E2,GYG1,HNRNPH1,HNRNPU,HRAS,HUWE1,IGH…	158
Hereditary Disorder,Neurological Disease,Organismal Injury and Abnormalities,Psychological Disorders,Skeletal and Muscular Disorders	Huntington Disease	1,17E-02			ACOT11,AP1S1,AQP1,AQP4,ARL3,ATP2B1,ATP5MF,ATPAF1,ATRX,ATXN1,B4GAT1,CACNA2D3,CDS1,CELF2,CETN2,COX15,COX5A,COX6B1,CPLX2,CPNE5,CRB1,CREB1,CRX,CRYM,CTNNA2,CYC1,CYCS,DBN1,DDX42,DDX58,DHCR7,DKK3,DNAJA1,DNAJB2,DYNC1I1,EML1,EPHA4,EPHB2,ESRRG,ETNPPL,FAM3C,FDFT1,FKBP4,FRMD4A,GABRA1,GABRA2,GABRB2,GABRG2,GAD2,GAPDH,GLRB,GNAO1,GNAT2,GNB1,GPR37,GRIN1,GRK1,HDAC5,HMGB2,HNRNPU,HP,HRAS,HSP90AA1,HSPA5,HSPA8,HTT,IFI…	130
Cancer,Gastrointestinal Disease,Organismal Injury and Abnormalities	Colorectal carcinoma	1,18E-02			ABCA4,ABCA5,ABCA8,ABI2,ABLIM2,ACAP2,ACBD6,ACIN1,ACLY,ACOT11,ACSL1,ADAM10,ADARB1,ADGRL1,ADGRL3,ADIPOR1,AFF4,AHCTF1,AKT3,AKTIP,ALB,ALS2,AMACR,AP1M1,AP1S1,AQP1,AQP4,AQR,ARFGAP2,ARFGEF3,ARHGEF18,ARHGEF2,ARID1A,ARID1B,ARID4B,ARL2BP,ASAP2,ASTN1,ATE1,ATF7IP,ATG16L1,ATG5,ATL2,ATM,ATP13A1,ATP2B1,ATP2C1,ATP9A,ATRX,ATXN1,ATXN2,BAG4,BBS1,BBS4,BBS7,BBS9,BCAP29,BCAT2,BCKDK,BICD2,BIRC6,BRD2,BRD3,BRF1,BSN,C2CD5,…	567
Developmental Disorder,Hereditary Disorder,Ophthalmic Disease,Organismal Injury and Abnormalities	Leber congenital amaurosis type 1	1,19E-02			ABCA4,AIPL1,CC2D2A,CDHR1,CRB1,CRX,GRM6,GUCA1B,GUCY2D,PDE6A,PDE6B,PROM1,RDH12,RP1,RPGRIP1,TULP1	16
Cancer,Organismal Injury and Abnormalities,Reproductive System Disease	HER2 negative hormone receptor negative breast cancer	1,19E-02			ATM,CAV1,EPS8,HSP90AA1,HSP90AB1,HSP90B1,L1CAM,LAMB1,NGFR,NT5E,PARP1,STAT1,STX3,TOP2B,TUBB,TUBB2A	16
Cancer,Gastrointestinal Disease,Organismal Injury and Abnormalities	Large intestine neoplasm	1,19E-02		1,239	AACS,AAK1,ABCA4,ABCA5,ABCA8,ABCF1,ABCG2,ABI2,ABLIM2,ACAA1,ACAP2,ACBD6,ACIN1,ACLY,ACOT11,ACSF3,ACSL1,ACSS2,ADAM10,ADAM22,ADAM9,ADARB1,ADGRL1,ADGRL3,ADIPOR1,AFF4,AGAP1,AGO2,AHCTF1,AIMP1,AIPL1,AKT3,AKTIP,ALB,ALCAM,ALS2,AMACR,ANKRD13A,AP1B1,AP1M1,AP1S1,AQP1,AQP4,AQR,ARFGAP1,ARFGAP2,ARFGEF3,ARHGEF18,ARHGEF2,ARID1A,ARID1B,ARID4B,ARIH1,ARL2BP,ASAP2,ASH2L,ASIC2,ASTN1,ATE1,ATF7IP,ATG16L1,ATG5,ATL2,ATM,ATP…	978
Cell Morphology,Nervous System Development and Function,Tissue Morphology	Morphology of dendrites	1,19E-02			ADAM10,ARID1B,ATM,ATRX,ATXN1,BICD2,CAPRIN1,CAV1,CCDC88A,CD47,CLASP2,CTNNA2,DBN1,DLG4,EFNB1,ELFN1,EPHB2,GRIN1,GRIP1,Hnrnpa1,HTT,ITPR1,KIF3B,MAGI2,MAP1B,Nedd4,NEO1,NGFR,NLGN3,Nptn,PFN2,PLXNA2,PRKAA2,PRMT8,RHOB,RNF2,SRCIN1,STUB1,TBP,TRPM1	40
Cancer,Endocrine System Disorders,Gastrointestinal Disease,Organismal Injury and Abnormalities	Pancreatic ductal adenocarcinoma	1,24E-02		-1,000	AAK1,ABCG2,ACLY,ACOT11,ACSF3,ADAM10,ADAM22,ADARB1,ADGRL3,ADPGK,ALS2,AQP4,ARID1A,ARID1B,ASTN1,ATG16L1,ATM,ATP2B1,ATP2C1,ATPAF1,ATRX,B4GAT1,BAZ1B,BBS9,BIN1,BIRC6,BRD8,BSN,C1orf52,CACNA2D4,CADM2,CARD19,CASKIN1,CCDC134,CCDC88A,CCNK,CDC42BPA,CDC73,CDK11A,CDK12,CDKN2AIP,CELF2,CGGBP1,CHD8,CHMP6,CLASP2,CLEC16A,CLUH,CMPK2,COG4,CRYM,CTBP1,CTNNA2,CYP46A1,DCAF1,DCAF8,DCTN1,DCTN4,DMD,DNAH8,DPY19L1,DTNB,EIF2B1…	242
Gastrointestinal Disease,Inflammatory Disease,Inflammatory Response,Organismal Injury and Abnormalities	Dextran sodium sulfate-induced colitis	1,25E-02		1,178	ATG16L1,CCDC88A,CD47,GBP2,HP,Iigp1,NT5E,PARP1,PSMB8,SGPP1,SLC8A1,Tgtp1/Tgtp2,TNFAIP8	13
Behavior	Cued conditioning	1,25E-02			CASKIN1,CREB1,DBN1,GABRA2,GJD2,MECP2,NLGN3,RAI1,SLC6A1,STX1A,VDAC1,VDAC3,VLDLR	13
Cancer,Dermatological Diseases and Conditions,Organismal Injury and Abnormalities	Skin tumor	1,27E-02		0,590	AACS,AAK1,ABAT,ABCA4,ABCA5,ABCA8,ABCF1,ABCG2,ABI2,ABLIM2,ACAA1,ACAP2,ACIN1,ACLY,ACOT11,ADAM10,ADAM22,ADAM9,ADARB1,ADGRL3,ADIPOR1,AFF4,AGAP1,AGO2,AGPAT3,AHCTF1,AIPL1,AKT3,ALB,ALCAM,ALS2,AMACR,AMDHD2,ANAPC4,ANKRD13A,ANKRD46,AP1B1,AP1M1,AQP4,AQR,ARFGAP2,ARFGEF3,ARHGEF18,ARHGEF2,ARID1A,ARID1B,ARID4B,ASAP2,ASH2L,ASIC2,ASTN1,ATF7IP,ATG16L1,ATG5,ATL2,ATM,ATP13A1,ATP1B3,ATP2B1,ATP2C1,ATP6AP1,ATP8A2,ATP9A…	798
Gene Expression	Repression of RNA	1,28E-02	Decreased	-2,063	ATXN1,BCAT2,CBX3,CREB1,CTBP1,CUL3,DACH1,DR1,EED,ERCC2,GNAT1,GTF2B,HMGB2,HTT,ING1,MAX,MBD2,MECP2,NCOA2,NCOR1,PRKCZ,PUF60,SIN3A,SYNCRIP,YY1	25
Cancer,Organismal Injury and Abnormalities,Renal and Urological Disease	Wilms tumor	1,28E-02			ARFGAP1,ARID1A,CD9,CDK11A,CHD4,MAX,NF1,NIPBL,PCNA,PHF2,RBM10,RHOB,SAMD11,SLC8A1,TOP2B,TRIM28,TUBB2A	17
Cellular Development,Cellular Growth and Proliferation,Embryonic Development,Organ Development,Organismal Development,Reproductive System Development and Function,Tissue Development	Spermiogenesis	1,28E-02			AFF4,ARID4B,BBS4,ELAVL1,HOOK1,NCOA1,NCOA2,OSBP2,Ppp1cc,QKI,RFX2,SEPTIN4,STRBP,TASP1,TCP1,TTC26,UBE2J1	17
Cancer,Dermatological Diseases and Conditions,Organismal Injury and Abnormalities	Skin cancer	1,33E-02		-0,522	AACS,AAK1,ABAT,ABCA4,ABCA5,ABCA8,ABCF1,ABCG2,ABI2,ABLIM2,ACAA1,ACAP2,ACIN1,ACLY,ACOT11,ADAM10,ADAM22,ADAM9,ADARB1,ADGRL3,ADIPOR1,AFF4,AGAP1,AGO2,AGPAT3,AHCTF1,AIPL1,AKT3,ALB,ALCAM,ALS2,AMACR,AMDHD2,ANAPC4,ANKRD13A,ANKRD46,AP1B1,AP1M1,AQP4,AQR,ARFGAP2,ARFGEF3,ARHGEF18,ARHGEF2,ARID1A,ARID1B,ARID4B,ASAP2,ASH2L,ASIC2,ASTN1,ATF7IP,ATG16L1,ATG5,ATL2,ATM,ATP13A1,ATP1B3,ATP2B1,ATP2C1,ATP6AP1,ATP8A2,ATP9A…	795
Cancer,Endocrine System Disorders,Organismal Injury and Abnormalities,Reproductive System Disease	Ovarian tumor	1,34E-02		0,254	ABAT,ABCA4,ABCA8,ABCG2,ABLIM2,ACSS2,ADAM10,AKTIP,ALB,ALCAM,ALS2,ANAPC4,AP1B1,APOA1,ARHGEF18,ARID1A,ARID1B,ARID4B,ASTN1,ATG5,ATM,ATP13A1,ATP8A2,ATRX,BBS1,BBS4,BICD2,BRF1,BSN,CACNA2D3,CCDC88A,CD47,CDHR1,CDK12,CDK13,CDK19,CLASP1,CLUH,COX5A,CSNK1G1,CTNNA2,CUEDC2,DACH1,DCAF1,DDX42,DHX8,DIDO1,DNAJA1,DNMT1,DPP6,DYNC2H1,DYNLRB1,EED,EFNB1,EFNB2,ELAVL3,ELOA,EML5,ENO1,EPS8,ERCC2,ERICH5,EXTL2,FAM126B,FAM234B…	224
Neurological Disease,Psychological Disorders	Bipolar I disorder	1,34E-02			ABAT,GABRA1,GABRA2,GABRB2,GABRG2,GAD2,GRIN1	7
Cell-To-Cell Signaling and Interaction,Cellular Assembly and Organization,Nervous System Development and Function,Tissue Morphology	Quantity of excitatory synapses	1,34E-02	Decreased	-2,200	EPS8,GABBR2,GRIN1,LRPAP1,MECP2,Nptn,PTPRF	7
Developmental Disorder,Hereditary Disorder,Ophthalmic Disease,Organismal Injury and Abnormalities	Autosomal recessive cone/cone-rod dystrophy	1,34E-02			ABCA4,ADAM9,C8orf37,CDHR1,KCNV2,RAB28,RPGRIP1	7
Embryonic Development,Nervous System Development and Function,Neurological Disease,Ophthalmic Disease,Organ Development,Organ Morphology,Organismal Development,Organismal Injury and Abnormalities,Tissue Development,Visual System Development and Function	Abnormal morphology of ganglion cell layer	1,34E-02			GJD2,NCAM1,NGFR,PTPRF,SARM1,SLC1A3,VAX2	7
Cell-To-Cell Signaling and Interaction,Cellular Assembly and Organization,Nervous System Development and Function	Cell-cell adhesion of neurons	1,34E-02			ASTN1,CNTN4,NCAM2,NLGN2,NLGN3,NRXN2,TNR	7
Nervous System Development and Function,Organ Morphology,Organismal Development	Size of corpus callosum	1,34E-02			AKT3,Ank2,KIF3B,L1CAM,MAP1B,PYCR2,SLC12A6	7
Ophthalmic Disease,Organismal Injury and Abnormalities	Strabismus	1,34E-02			ATP2C1,GABRA1,GABRA2,GABRB2,GABRG2,PNKP,SNAP25	7
Neurological Disease	Ataxic syndrome	1,34E-02			ATP8A2,DNAJC3,DNMT1,IFT140,ITPR1,RORA,VLDLR	7
Neurological Disease,Psychological Disorders	Bipolar depression	1,34E-02			ABAT,GABRA1,GABRA2,GABRB2,GABRG2,GAD2,GRIN1	7
Molecular Transport	Transmembrane transport of chloride	1,34E-02			GABRA1,GABRA2,GABRB2,GABRG2,GLRB,SLC1A3,SLC6A1	7
Cancer,Gastrointestinal Disease,Organismal Injury and Abnormalities	Colon carcinoma	1,35E-02			ABCA4,ABCA5,ABCA8,ABI2,ABLIM2,ACAP2,ACBD6,ACIN1,ACLY,ACOT11,ACSL1,ADARB1,ADGRL1,ADGRL3,ADIPOR1,AFF4,AHCTF1,AKT3,AKTIP,ALB,ALS2,AMACR,AP1S1,AQP1,AQP4,AQR,ARFGAP2,ARFGEF3,ARHGEF18,ARHGEF2,ARID1A,ARID1B,ARID4B,ARL2BP,ASAP2,ATE1,ATF7IP,ATG16L1,ATG5,ATL2,ATM,ATP13A1,ATP2B1,ATP2C1,ATRX,ATXN1,ATXN2,BAG4,BBS1,BBS4,BBS7,BBS9,BCAP29,BCAT2,BCKDK,BICD2,BIRC6,BRD2,BRD3,BRF1,BSN,C2CD5,C7orf50,CAAP1,CACNA2D4,CA…	542
Neurological Disease,Organismal Injury and Abnormalities,Psychological Disorders	Traumatic brain injury	1,40E-02			CA1,CA5B,GABRA1,GABRA2,GABRB2,GABRG2,GRIK1,GRIN1,KCNA5,SNAP25,SV2A	11
Molecular Transport	Transport of inorganic anion	1,40E-02			CLCN4,CLNS1A,GABRA1,GABRA2,GABRB2,GABRG2,GLRB,SLC17A7,SLC1A3,SLC25A10,SLC4A1,SLC6A1,TTYH1,TTYH3	14
Cancer,Gastrointestinal Disease,Organismal Injury and Abnormalities	Large intestine adenocarcinoma	1,41E-02			AACS,AAK1,ABCA4,ABCA5,ABCA8,ABCF1,ABCG2,ABI2,ABLIM2,ACAA1,ACAP2,ACBD6,ACIN1,ACLY,ACOT11,ACSF3,ACSL1,ACSS2,ADAM10,ADAM22,ADAM9,ADARB1,ADGRL1,ADGRL3,ADIPOR1,AFF4,AGAP1,AGO2,AHCTF1,AIPL1,AKT3,AKTIP,ALB,ALCAM,ALS2,AMACR,ANKRD13A,AP1B1,AP1M1,AP1S1,AQP1,AQP4,AQR,ARFGAP1,ARFGAP2,ARFGEF3,ARHGEF18,ARHGEF2,ARID1A,ARID1B,ARID4B,ARIH1,ARL2BP,ASAP2,ASH2L,ASIC2,ASTN1,ATE1,ATF7IP,ATG16L1,ATG5,ATL2,ATM,ATP13A1,A…	946
Cancer,Gastrointestinal Disease,Organismal Injury and Abnormalities	Pancreatobiliary tumor	1,43E-02		-0,390	AAK1,ABCG2,ACIN1,ACLY,ACOT11,ACSF3,ADAM10,ADAM22,ADAM9,ADARB1,ADGRL3,ADPGK,AFF4,AGAP1,ALB,ALCAM,ALS2,AQP4,AQR,ARID1A,ARID1B,ASTN1,ATG16L1,ATM,ATP2B1,ATP2C1,ATP8A2,ATPAF1,ATRX,B4GAT1,BAZ1B,BBS7,BBS9,BICD2,BIN1,BIRC6,BRD8,BSN,C1orf52,C2CD5,CAAP1,CACNA2D4,CADM2,CARD19,CASKIN1,CCDC134,CCDC88A,CCNK,CDC23,CDC42BPA,CDC73,CDK11A,CDK12,CDKN2AIP,CELF2,CEP76,CGGBP1,CHD4,CHD8,CHMP6,CLASP1,CLASP2,CLEC16A,CLIP…	359
Cancer,Gastrointestinal Disease,Organismal Injury and Abnormalities	Tumorigenesis of gastrointestinal tumor	1,44E-02			ABCA4,ABCA5,ABCA8,ABI2,ABLIM2,ACAP2,ACBD6,ACIN1,ACLY,ACOT11,ACSL1,ADAM10,ADARB1,ADGRL1,ADGRL3,ADIPOR1,AFF4,AHCTF1,AKT3,AKTIP,ALB,ALS2,AMACR,AP1M1,AP1S1,AQP1,AQP4,AQR,ARFGAP2,ARFGEF3,ARHGEF18,ARHGEF2,ARID1A,ARID1B,ARID4B,ARL2BP,ASAP2,ASTN1,ATE1,ATF7IP,ATG16L1,ATG5,ATL2,ATM,ATP13A1,ATP2B1,ATP2C1,ATP9A,ATRX,ATXN1,ATXN2,BAG4,BBS1,BBS4,BBS7,BBS9,BCAP29,BCAT2,BCKDK,BICD2,BIRC6,BRD2,BRD3,BRD8,BRF1,BSN,C…	572
Cancer,Organismal Injury and Abnormalities	Head and neck squamous cell carcinoma	1,47E-02			ABCA4,ABCF1,ACIN1,ACOT11,ACSS2,ADAM10,ADAM22,ADAM9,ADARB1,ADGRL1,AGAP1,AGO2,AKT3,ALB,AP1B1,ARFGEF3,ARID1A,ARID4B,ARIH1,ASAP2,ATM,ATP5MF,ATP8A2,ATRX,ATXN1,ATXN2,BCAS2,BCCIP,BCS1L,BICD2,BIRC6,BRD8,BSN,C2CD5,C7orf50,CA1,CAMSAP1,CASC3,CASKIN1,CCDC134,CCDC88A,CDK11A,CDK12,CDR2,CELF2,CHD4,CHMP5,CLASP1,CLEC16A,CLIP2,CNTN4,COPS6,COX4I2,CRB1,CSNK1G1,CTBP1,CTNNA2,CTR9,CTSF,DACH1,DCUN1D5,DDX24,DDX58,DDX6,DH…	295
Neurological Disease,Organismal Injury and Abnormalities	Complex partial seizure	1,47E-02			ABAT,CACNA2D3,CACNA2D4,GABRA1,GABRA2,GABRB2,GABRG2,GAD2,SCN2B	9
Dermatological Diseases and Conditions,Organismal Injury and Abnormalities	Skin lesion	1,51E-02		1,150	AACS,AAK1,ABAT,ABCA4,ABCA5,ABCA8,ABCF1,ABCG2,ABI2,ABLIM2,ACAA1,ACAP2,ACIN1,ACLY,ACOT11,ADAM10,ADAM22,ADAM9,ADARB1,ADGRL3,ADIPOR1,AFF4,AGAP1,AGO2,AGPAT3,AHCTF1,AIMP1,AIPL1,AKT3,ALB,ALCAM,ALS2,AMACR,AMDHD2,ANAPC4,ANKRD13A,ANKRD46,AP1B1,AP1M1,APOA1,AQP4,AQR,ARFGAP2,ARFGEF3,ARHGEF18,ARHGEF2,ARID1A,ARID1B,ARID4B,ASAP2,ASH2L,ASIC2,ASTN1,ATF7IP,ATG16L1,ATG5,ATL2,ATM,ATP13A1,ATP1B3,ATP2B1,ATP2C1,ATP6AP1,…	800
Embryonic Development,Nervous System Development and Function,Ophthalmic Disease,Organ Development,Organ Morphology,Organismal Development,Organismal Injury and Abnormalities,Tissue Development,Visual System Development and Function	Abnormal morphology of outer nuclear layer	1,51E-02			ABCA4,AIPL1,ATP8A2,CHM,CRX,EPG5,GNAT1,GUCY2D,GUCY2F,KCNV2,MAB21L1,MAP1B,MSI1,NCAM1,OAT,PDE6D,RDH13,RP1,RS1,TULP1,VLDLR	21
Cardiovascular System Development and Function,Tissue Morphology	Permeability of blood vessel	1,53E-02		-0,079	AQP1,AQP4,CAV1,CREB1,EPS8,GRK2,Gulo,MFGE8,MYLK,MYOF,NGFR,NT5E,PRKG1,PTK2,YES1	15
Cancer,Gastrointestinal Disease,Organismal Injury and Abnormalities	Large intestine carcinoma	1,55E-02			AACS,AAK1,ABCA4,ABCA5,ABCA8,ABCF1,ABCG2,ABI2,ABLIM2,ACAA1,ACAP2,ACBD6,ACIN1,ACLY,ACOT11,ACSF3,ACSL1,ACSS2,ADAM10,ADAM22,ADAM9,ADARB1,ADGRL1,ADGRL3,ADIPOR1,AFF4,AGAP1,AGO2,AHCTF1,AIPL1,AKT3,AKTIP,ALB,ALCAM,ALS2,AMACR,ANKRD13A,AP1B1,AP1M1,AP1S1,AQP1,AQP4,AQR,ARFGAP1,ARFGAP2,ARFGEF3,ARHGEF18,ARHGEF2,ARID1A,ARID1B,ARID4B,ARIH1,ARL2BP,ASAP2,ASH2L,ASIC2,ASTN1,ATE1,ATF7IP,ATG16L1,ATG5,ATL2,ATM,ATP13A1,A…	953
Developmental Disorder	Autism or intellectual disability	1,61E-02			ABAT,ABCA4,ACBD6,ADARB1,AQP4,ARID1A,ARID1B,ATP8A2,ATRX,B4GAT1,BBS4,BBS7,BBS9,BCKDK,BCS1L,BRF1,CASK,CC2D2A,CCDC22,CDK13,CHD4,CHD8,CLCN4,CRB1,CTBP1,CTNNA2,CUL3,CYFIP1,DDX6,DKK3,DLG4,DMD,DPP6,DYNC2H1,EED,EMC1,EMC10,ERCC2,FKBP8,FRY,GABBR2,GABRA1,GABRA2,GABRB2,GABRG2,GAD2,GNB1,GPR89A/GPR89B,GRIA3,GRIN1,GRIP1,GTF2E2,HNRNPH1,HNRNPU,HRAS,HUWE1,IGHM,IMPG1,INTS1,IRF2BPL,ITPR1,ITPR2,KAT8,KDM3B,KDM6A,KIF2A,L…	139
Cancer,Endocrine System Disorders,Organismal Injury and Abnormalities,Reproductive System Disease	Gonadal tumor	1,61E-02		-0,162	ABAT,ABCA4,ABCA8,ABCG2,ABLIM2,ACSS2,ADAM10,AKTIP,ALB,ALCAM,ALS2,ANAPC4,AP1B1,APOA1,ARHGEF18,ARID1A,ARID1B,ARID4B,ASTN1,ATF7IP,ATG5,ATM,ATP13A1,ATP8A2,ATRX,BBS1,BBS4,BICD2,BRF1,BSN,CACNA2D3,CCDC88A,CD47,CDHR1,CDK12,CDK13,CDK19,CHM,CLASP1,CLUH,CNOT10,COX5A,CSNK1G1,CTNNA2,CUEDC2,DACH1,DCAF1,DDX42,DHX8,DIDO1,DNAJA1,DNMT1,DPP6,DYNC2H1,DYNLRB1,EED,EFNB1,EFNB2,ELAVL3,ELOA,EML5,ENO1,EPS8,ERCC2,ERICH5,EXT…	233
Cell-To-Cell Signaling and Interaction,Molecular Transport,Small Molecule Biochemistry	Release of neurotransmitter	1,62E-02	Decreased	-2,475	AQP4,CARTPT,CD9,CPLX2,EPHA4,GAD2,GLUL,GRIN1,HNRNPH1,HTT,NGFR,NRXN2,Nrxn3,PCLO,PRMT8,RAB3A,RAB3B,RAB3C,RPH3A,SEPTIN5,SLC32A1,SNAP25,SNPH,STX1A,SV2C,SYT2,UNC13A	27
Cellular Assembly and Organization,Cellular Function and Maintenance,Cellular Movement,Molecular Transport,Nervous System Development and Function	Exocytosis of synaptic vesicles	1,62E-02			CPLX1,CPLX2,PFN2,PIP5K1C,PPFIA3,RAB3A,RPH3A,SNAP25,STX1A,STX7,SYT2,UNC13A	12
Cardiovascular Disease,Organismal Injury and Abnormalities,Respiratory Disease	Pulmonary Hypertension	1,64E-02		-1,293	AQP1,ASH2L,ATP2C1,CA1,CA5B,CAV1,GABRA1,GABRA2,GABRB2,GABRG2,KCNA5,PDCD4,PRKG1,RPTOR,SLC9A1,WDR5	16
Neurological Disease	Neurological signs	1,65E-02		1,384	ACOT11,AKT3,ALS2,Ank2,AP1S1,APOA1,AQP1,AQP4,ARL3,ATM,ATP2B1,ATP5MF,ATPAF1,ATRX,ATXN1,B4GAT1,CACNA2D3,CASKIN1,CAV1,CCDC88A,CDS1,CELF2,CETN2,COX15,COX5A,COX6B1,CPLX2,CPNE5,CRB1,CREB1,CRX,CRYM,CTNNA2,CYC1,CYCS,DBN1,DDX42,DDX58,DHCR7,DKK3,DNAJA1,DNAJB2,DYNC1I1,EML1,EPHA4,EPHB2,ESRRG,ETNPPL,FAM3C,FBXO41,FDFT1,FKBP4,FRMD4A,GABBR2,GABRA1,GABRA2,GABRB2,GABRG2,GAD2,GAPDH,GLRB,GNAO1,GNAT2,GNB1,GPR37,GPSM2,…	156
Cancer,Organismal Injury and Abnormalities,Reproductive System Disease	Benign prostatic hyperplasia	1,66E-02			GABRA1,GABRA2,GABRB2,GABRG2,RXRB,SNAP25	6
Amino Acid Metabolism,Small Molecule Biochemistry	Accumulation of amino acids	1,66E-02		-0,988	BCS1L,GLUL,SLC17A7,SLC17A8,SLC1A3,SLC32A1	6
Cancer,Organismal Injury and Abnormalities	Advanced BRCA mutation positive malignant solid tumor	1,66E-02			HSP90AA1,HSP90AB1,HSP90B1,PARP1,TOP1,TOP2B	6
Cell Morphology,Cell-To-Cell Signaling and Interaction,Cellular Assembly and Organization,Cellular Development,Cellular Function and Maintenance,Cellular Growth and Proliferation,Nervous System Development and Function,Skeletal and Muscular System Development and Function,Tissue Development	Morphology of neuromuscular junctions	1,66E-02			DMD,HTT,NCAM1,RER1,SLC18A3,SNTA1	6
Cancer,Organismal Injury and Abnormalities	Advanced BRCA2 mutation positive cancer	1,66E-02			HSP90AA1,HSP90AB1,HSP90B1,PARP1,TOP1,TOP2B	6
Skeletal and Muscular System Development and Function	Contractility of smooth muscle	1,66E-02		-1,000	CAV1,Crip2,EFNB1,NCOA2,PRKG1,SLC8A1	6
Developmental Disorder,Hereditary Disorder,Ophthalmic Disease,Organismal Injury and Abnormalities	Autosomal recessive cone-rod dystrophy	1,66E-02			ABCA4,ADAM9,C8orf37,CDHR1,RAB28,RPGRIP1	6
Cell-To-Cell Signaling and Interaction	Response of photoreceptors	1,66E-02	Decreased	-2,213	ABCF1,CAV1,GRK1,MFGE8,OPN1SW,PRKAA2	6
Gastrointestinal Disease,Organismal Injury and Abnormalities	Irritable bowel syndrome	1,66E-02			ATXN1,GABRA1,GABRA2,GABRB2,GABRG2,TLE3	6
Nervous System Development and Function,Neurological Disease,Organ Morphology,Organismal Development,Organismal Injury and Abnormalities	Abnormal morphology of stratum pyramidale	1,66E-02			ABI2,BICD2,EML1,EPG5,NCAM1,TNR	6
Cancer,Organismal Injury and Abnormalities	Advanced BRCA1 mutation positive cancer	1,66E-02			HSP90AA1,HSP90AB1,HSP90B1,PARP1,TOP1,TOP2B	6
Cell Morphology,Embryonic Development,Nervous System Development and Function,Ophthalmic Disease,Organ Development,Organ Morphology,Organismal Development,Organismal Injury and Abnormalities,Tissue Development,Tissue Morphology,Visual System Development and Function	Abnormal morphology of retinal cone cells	1,66E-02			AIPL1,CRX,EGFLAM,GUCY2D,PROM1,RAB28	6
Neurological Disease,Psychological Disorders	Manic bipolar I disorder	1,66E-02			ABAT,GABRA1,GABRA2,GABRB2,GABRG2,GAD2	6
Neurological Disease,Psychological Disorders	Mixed bipolar I disorder	1,66E-02			ABAT,GABRA1,GABRA2,GABRB2,GABRG2,GAD2	6
Visual System Development and Function	Scotopic a-wave response	1,66E-02		-1,633	ARL2BP,ASIC2,CETN2,PRPH2,RAB28,RPGRIP1	6
Cell-To-Cell Signaling and Interaction,Molecular Transport,Small Molecule Biochemistry	Release of acetylcholine	1,66E-02			HTT,NGFR,RHOB,SLC17A8,SLC18A3,SNAP25	6
Cell-To-Cell Signaling and Interaction,Nervous System Development and Function	GABA-mediated receptor currents	1,66E-02			GABRA1,GABRB2,GABRG2,NRXN2,Nrxn3,SLC6A1	6
Gastrointestinal Disease,Organismal Injury and Abnormalities	Colorectal lesion	1,66E-02		1,521	ABCA4,ABCA5,ABCA8,ABCG2,ABI2,ABLIM2,ACAP2,ACBD6,ACIN1,ACLY,ACOT11,ACSL1,ADAM10,ADAM9,ADARB1,ADGRL1,ADGRL3,ADIPOR1,AFF4,AHCTF1,AIMP1,AKT3,AKTIP,ALB,ALCAM,ALS2,AMACR,AP1M1,AP1S1,AQP1,AQP4,AQR,ARFGAP2,ARFGEF3,ARHGEF18,ARHGEF2,ARID1A,ARID1B,ARID4B,ARL2BP,ASAP2,ASTN1,ATE1,ATF7IP,ATG16L1,ATG5,ATL2,ATM,ATP13A1,ATP1B3,ATP2B1,ATP2C1,ATP9A,ATRX,ATXN1,ATXN2,BAG4,BBS1,BBS4,BBS7,BBS9,BCAP29,BCAT2,BCKDK,BICD2,…	620
Gene Expression	Transcription of DNA	1,68E-02		0,819	ABLIM2,AGO2,ARHGEF2,ARID1A,ARID4B,ASH2L,ATF7IP,ATM,ATRX,ATXN1,BBS7,BRD2,BRD3,BRD8,BRF1,CASK,CAV1,CBX3,CBX5,CBX8,CCAR2,CDC73,CGGBP1,CHCHD2,CHD4,CHD8,CREB1,CRLF3,CRX,CRYM,CSRP3,CTBP1,CTR9,CUL3,DACH1,DCAF1,DDX58,DEK,DKK3,DMD,DNAJA3,DNAJC17,DNMT1,DR1,DRG1,EDF1,EED,EFEMP1,ELOA,ELOC,ENO1,ERCC2,ESRRB,ESRRG,FUBP1,GMEB2,GRIN1,GTF2B,GTF2E2,GTF3C1,GTF3C2,H1-2,HDAC5,HEXIM1,HMGB2,Hmgn2 (includes others),HNRNP…	175
Organismal Development,Organismal Injury and Abnormalities	Abnormal morphology of head	1,73E-02			ABCA4,ABI2,ACSS2,ADAM9,AIPL1,AKT3,ALS2,Ank2,ASIC2,ASTN1,ATG5,ATM,ATP8A2,ATXN1,ATXN2,BBS4,BBS7,BICD2,CAV1,CCDC134,CDHR1,CDK13,CETN2,CHM,CISD2,CPLX4,CRIPT,CRX,CTNNA2,DBN1,DDX6,DHCR7,EFEMP1,EFNB1,EFNB2,EGFLAM,EML1,EPG5,EPHA4,EPHB2,EPS15,EPS8,EXOSC2,FBXO2,FDFT1,FKBP8,FRMD4A,FUBP1,GABRB2,GAP43,GJD2,GNAT1,GPHN,GPR37,GPSM2,GRIA2,GRIN1,GRK1,GTF2I,GUCY2D,GUCY2F,HAT1,HRAS,HTT,ITPR1,KAT8,KCNV2,KDM3B,KHDRBS1…	147
Cancer,Organismal Injury and Abnormalities	Malignant solid organ tumor	1,73E-02		0,257	AACS,AAK1,ABAT,ABCA4,ABCA5,ABCA8,ABCF1,ABCG2,ABI2,ABLIM2,ACAA1,ACAP2,ACIN1,ACLY,ACOT11,ADAM10,ADAM22,ADAM9,ADARB1,ADGRL3,ADIPOR1,AFF4,AGAP1,AGO2,AGPAT3,AHCTF1,AIPL1,AKT3,ALB,ALCAM,ALS2,AMACR,AMDHD2,ANAPC4,ANKRD13A,ANKRD46,AP1B1,AP1M1,AQP4,AQR,ARFGAP2,ARFGEF3,ARHGEF18,ARHGEF2,ARID1A,ARID1B,ARID4B,ASAP2,ASH2L,ASIC2,ASTN1,ATF7IP,ATG16L1,ATG5,ATL2,ATM,ATP13A1,ATP1B3,ATP2B1,ATP2C1,ATP6AP1,ATP8A2,ATP9A…	800
Respiratory Disease	Apnea	1,81E-02		1,925	ASIC2,ATP2C1,CA1,CA5B,GABRA1,GABRA2,GABRB2,GABRG2,GPHN,GRIN1,MECP2,RBL2,SLC9A1	13
Developmental Disorder,Neurological Disease,Organismal Injury and Abnormalities	Mental retardation	1,82E-02			ABCA4,ACBD6,ADARB1,AQP4,ARID1A,ARID1B,ATP8A2,ATRX,B4GAT1,BBS4,BBS7,BBS9,BCKDK,BCS1L,BRF1,CASK,CC2D2A,CCDC22,CDK13,CHD4,CHD8,CLCN4,CRB1,CTBP1,CTNNA2,CUL3,CYFIP1,DDX6,DKK3,DLG4,DMD,DPP6,DYNC2H1,EED,EMC1,EMC10,ERCC2,FKBP8,FRY,GABBR2,GABRA1,GABRA2,GABRB2,GABRG2,GNB1,GPR89A/GPR89B,GRIA3,GRIN1,GRIP1,GTF2E2,HNRNPH1,HNRNPU,HRAS,HUWE1,IGHM,IMPG1,INTS1,IRF2BPL,ITPR1,ITPR2,KAT8,KDM3B,KDM6A,KIF2A,L1CAM,LAMA1…	135
Developmental Disorder,Embryonic Development,Organismal Development,Tissue Morphology	Abnormal morphology of embryonic neuroepithelium	1,82E-02			ATP2C1,ELOA,EPB41L5,FKBP8,KDM2A,LLGL1,PRKACA,PTK2,SERPINH1,STK4	10
Cancer,Endocrine System Disorders,Organismal Injury and Abnormalities	Extrapancreatic neuroendocrine tumor	1,84E-02			ABCA4,ABCF1,ABCG2,ABI2,ACIN1,ACOT11,ADAM10,ADAM22,ADARB1,ADGRL3,AFF4,AGAP1,ARHGEF2,ARID1A,ARID1B,ASTN1,ATG16L1,ATM,ATP6AP1,ATP8A2,ATP9A,ATRX,ATXN1,ATXN2,BBS7,BIRC6,BRD2,BRD3,C2CD5,CAAP1,CAPRIN1,CARTPT,CC2D2A,CCDC88A,CDC73,CETN2,CLASP1,CLASP2,CLCN6,CLEC16A,CLIP2,CLPB,CLPTM1L,CPNE5,CTNNA2,CTR9,CYC1,CYP46A1,DACH1,DBN1,DCAF7,DMD,DNAH8,DNAJC28,DTNB,DUS3L,DYNC1I1,DYNC2H1,EARS2,EDIL3,EED,EFEMP1,EML4,EML…	254
Cell-To-Cell Signaling and Interaction,Cellular Assembly and Organization	Cell-cell adhesion	1,84E-02		0,536	ADAM10,ADGRL1,AGO2,ALCAM,AQP4,ASTN1,ATP2C1,BBS1,CADM3,CD47,CD9,CNTN4,CPLX1,EFNB2,EPB41L5,ERP29,FKBP4,GOLPH3,KDM3B,KIRREL1,L1CAM,MAGI1,MAP7,MIA3,NCAM1,NCAM2,NLGN2,NLGN3,NRXN2,NT5E,NUP98,OSBP2,PIP5K1C,PKN2,PRKACA,PTK2,Ptprd,SACM1L,SCRIB,SLC12A6,SNU13,STAT1,TDRKH,TNR,TTYH1,UBE2J1,VDAC1,YBX3,ZDHHC5	49
Cancer,Organismal Injury and Abnormalities,Reproductive System Disease	Prostatic carcinoma	1,86E-02			AAK1,ABCA4,ABCG2,ACIN1,ACLY,ACSS2,ADAM10,ADAM9,ADGRL3,AGO2,AHCTF1,ALB,ALS2,ANAPC4,ANKRD13A,ARFGAP2,ARFGEF3,ARID1A,ARID1B,ARID4B,ARIH1,ASAP2,ASH2L,ATF7IP,ATG16L1,ATM,ATP13A1,ATRX,BAG4,BBS7,BCKDK,BIN1,BIRC6,BRD3,BRD8,BRF1,BSN,C7orf50,C9orf78,CACNA2D4,CAMSAP1,CAPZA1,CASK,CAV1,CBX3,CBX5,CCDC117,CCDC88A,CCNK,CDC16,CDK11A,CDK12,CDK13,CDS1,CELF2,CEP76,CGGBP1,CHD8,CLASP1,CLASP2,CLCN4,CLEC16A,CLUH,CNGA1,C…	378
Cancer,Gastrointestinal Disease,Organismal Injury and Abnormalities	Colorectal tumor	1,87E-02		1,239	ABCA4,ABCA5,ABCA8,ABCG2,ABI2,ABLIM2,ACAP2,ACBD6,ACIN1,ACLY,ACOT11,ACSL1,ADAM10,ADAM9,ADARB1,ADGRL1,ADGRL3,ADIPOR1,AFF4,AHCTF1,AIMP1,AKT3,AKTIP,ALB,ALCAM,ALS2,AMACR,AP1M1,AP1S1,AQP1,AQP4,AQR,ARFGAP2,ARFGEF3,ARHGEF18,ARHGEF2,ARID1A,ARID1B,ARID4B,ARL2BP,ASAP2,ASTN1,ATE1,ATF7IP,ATG16L1,ATG5,ATL2,ATM,ATP13A1,ATP1B3,ATP2B1,ATP2C1,ATP9A,ATRX,ATXN1,ATXN2,BAG4,BBS1,BBS4,BBS7,BBS9,BCAP29,BCAT2,BCKDK,BICD2,…	619
Cancer,Gastrointestinal Disease,Organismal Injury and Abnormalities	Gastrointestinal adenocarcinoma	1,88E-02			AACS,AAK1,ABAT,ABCA4,ABCA5,ABCA8,ABCF1,ABCG2,ABI2,ABLIM2,ACAA1,ACAP2,ACBD6,ACIN1,ACLY,ACOT11,ACSF3,ACSL1,ACSS2,ADAM10,ADAM22,ADAM9,ADARB1,ADGRL1,ADGRL3,ADIPOR1,AFF4,AGAP1,AGO2,AHCTF1,AIPL1,AKT3,AKTIP,ALB,ALCAM,ALS2,AMACR,ANKRD13A,AP1B1,AP1M1,AP1S1,AQP1,AQP4,AQR,ARFGAP1,ARFGAP2,ARFGEF3,ARHGEF18,ARHGEF2,ARID1A,ARID1B,ARID4B,ARIH1,ARL2BP,ASAP2,ASH2L,ASIC2,ASTN1,ATE1,ATF7IP,ATG16L1,ATG5,ATL2,ATM,ATP1…	970
Connective Tissue Development and Function,Tissue Development	Function of adipose tissue	1,90E-02			ACOT11,CAV1,DBI,HTT,KHDRBS1,NR2C2,PARP1,SORBS1	8
Organismal Injury and Abnormalities,Skeletal and Muscular Disorders	Musculoskeletal pain	1,90E-02			CACNA2D3,CACNA2D4,GABRA1,GABRA2,GABRB2,GABRG2,GRIN1,SCN2B	8
DNA Replication, Recombination, and Repair	Breakage of double-stranded DNA	1,90E-02		0,000	ARID1A,ATM,DNMT1,HRAS,HTT,OTUD6B,PCNA,TOP2B	8
Ophthalmic Disease,Organismal Injury and Abnormalities	Abnormal electrophysiology of eye	1,91E-02			ABCA4,AIPL1,AQP4,ASIC2,CDHR1,CPLX4,CRX,GNAO1,GNAT1,GRM6,GUCA1B,GUCY2D,OAT,PDE6D,PDE6G,RCVRN,RDH12,RP1,RS1,TRPM1	20
Neurological Disease	Tremor	1,93E-02	Increased	3,498	ABCA5,CA1,CA5B,CARTPT,CNTNAP1,CTSF,GABRA1,GABRA2,GABRB2,GABRG2,GNAO1,GRIA2,GRIA3,GRIK1,HSD17B4,HSPA5,HTT,KCNAB2,MAP1B,MECP2,QKI,RORA,SCYL1,SLC44A1,SLC6A1,SNAP25,SPR,TENM4,VAPB,VAX2,VLDLR	31
Cellular Assembly and Organization	Quantity of mitochondria	1,97E-02		0,404	ACLY,ACSL1,ADIPOR1,AKT3,CAV1,CAV2,CLEC16A,ESRRG,HDAC5,HTT,Irgm1,STUB1,SYBU,TARDBP	14
Embryonic Development,Organismal Development	Development of blastocyst	1,97E-02		-1,091	BYSL,CDK11A,CTR9,EED,INTS1,LAMA1,MATR3,MBD3,NCOA1,PBRM1,RPL13,RTF1,RTN4,SF3B6,SLC2A3,SMARCA5,TBP,THOC1,THOC5,TJP1,XAB2,ZNF830	22
Gene Expression	Transcription of RNA	1,99E-02		-0,311	ABLIM2,AFF4,AGO2,ARHGEF2,ARID1A,ARID1B,ARID4B,ASH2L,ATF7IP,ATM,ATP2C1,ATRX,ATXN1,BBS7,BRD2,BRD3,BRD8,BRF1,CASK,CAV1,CBX3,CBX5,CBX8,CCAR2,CCNK,CD9,CDC73,CDR2,CGGBP1,CHCHD2,CHD4,CHD8,CREB1,CRLF3,CRX,CRYM,CSRP3,CTBP1,CTR9,CUL3,DACH1,DCAF1,DDX58,DEK,DKK3,DMD,DNAJA3,DNAJC17,DNMT1,DR1,DRG1,EDF1,EED,EFEMP1,ELOA,ELOC,ENO1,ERCC2,ESRRB,ESRRG,FUBP1,GBP2,GMEB2,GNB1,GRIN1,GRIP1,GTF2B,GTF2E2,GTF2I,GTF3C1,GTF3C…	217
Amino Acid Metabolism,Molecular Transport,Small Molecule Biochemistry	Transport of amino acids	1,99E-02	Decreased	-2,893	ABCG2,ALB,CRYM,GAP43,GLUL,HRAS,HTT,SLC17A7,SLC17A8,SLC1A3,SLC32A1,SLC38A1,SLC38A3,SLC4A1,SLC6A1,SLC6A17,SLC6A6,SLC9A1,SNX27,STX1A,TNR,TTR,UPF1	23
Cancer,Hematological Disease,Immunological Disease,Organismal Injury and Abnormalities	Mixed phenotype T cell/myeloid acute leukemia	2,00E-02			DNMT1,ERCC2,POLD1,RPL3,TOP2B	5
Cancer	Transformation of skin cell lines	2,00E-02		-0,442	ATM,HRAS,MRAS,PDCD4,RNF7	5
Cellular Growth and Proliferation,Hematological System Development and Function	Inhibition of lymphocytes	2,00E-02			AKT3,HLA-A,LDHA,PARP1,RPTOR	5
Cellular Assembly and Organization,Cellular Function and Maintenance,Molecular Transport	Exocytosis of dense-core vesicles	2,00E-02			PIP5K1C,RAB27B,RAB3A,RAB3B,RAB3C	5
Neurological Disease,Psychological Disorders	Refractory schizophrenia	2,00E-02			APOA1,GABRA1,GABRA2,GABRB2,GABRG2	5
DNA Replication, Recombination, and Repair,Gene Expression	Bending of DNA	2,00E-02	Decreased	-2,000	HMGB2,POU2F1,SSRP1,TBP,YY1	5
Cellular Growth and Proliferation,Tissue Development	Outgrowth of central nervous system cells	2,00E-02			BICD2,MECP2,NGFR,PARP1,RTN4	5
Neurological Disease,Nutritional Disease,Organismal Injury and Abnormalities,Psychological Disorders	Anorexia nervosa	2,00E-02			CARTPT,GABRA1,GABRA2,GABRB2,GABRG2	5
Cellular Assembly and Organization	Development of nucleoli	2,00E-02			ATXN1,HTT,RPS19,RSL1D1,TOP1	5
Protein Synthesis	Metabolism of glycoprotein	2,00E-02			FBXO2,FBXO6,OGA,PORCN,STT3B	5
Cell Morphology,Embryonic Development,Nervous System Development and Function,Neurological Disease,Ophthalmic Disease,Organ Development,Organ Morphology,Organismal Development,Organismal Injury and Abnormalities,Tissue Development,Tissue Morphology,Visual System Development and Function	Abnormal morphology of retinal ganglion cells	2,00E-02			NGFR,PTPRF,SARM1,SLC1A3,VAX2	5
Organismal Injury and Abnormalities,Psychological Disorders	Phobic anxiety disorder	2,00E-02			GABRA1,GABRA2,GABRB2,GABRG2,GRIN1	5
Cell Morphology	Abnormal morphology of cilia	2,00E-02			BBS7,EPS8,GPSM2,KIF3B,PLS1	5
Cell-To-Cell Signaling and Interaction,Nervous System Development and Function	Glutamate mediated receptor currents	2,00E-02			DHCR7,DLG4,GRIN1,HLA-A,PIP5K1C	5
Cancer,Organismal Injury and Abnormalities	Abdominal adenocarcinoma	2,02E-02		-0,351	AACS,AAK1,ABAT,ABCA4,ABCA5,ABCA8,ABCF1,ABCG2,ABI2,ABLIM2,ACAA1,ACAP2,ACBD6,ACIN1,ACLY,ACOT11,ACSF3,ACSL1,ACSS2,ADAM10,ADAM22,ADAM9,ADARB1,ADGRL1,ADGRL3,ADIPOR1,ADPGK,AFF4,AGAP1,AGO2,AHCTF1,AIPL1,AKT3,AKTIP,ALB,ALCAM,ALS2,AMACR,ANAPC4,ANKRD13A,AP1B1,AP1M1,AP1S1,AQP1,AQP4,AQR,ARFGAP1,ARFGAP2,ARFGEF3,ARGLU1,ARHGEF18,ARHGEF2,ARID1A,ARID1B,ARID4B,ARIH1,ARL2BP,ASAP2,ASH2L,ASIC2,ASTN1,ATE1,ATF7IP,ATG16L…	1085
Organismal Survival	Perinatal death	2,04E-02	Increased	8,127	ADAM22,ADAM9,AFF4,Ank2,ARID1A,ARID4B,ATG16L1,ATG5,ATM,BIN1,BIRC6,CAMSAP1,CAPRIN1,CASK,CELF2,CLPTM1L,CLUH,CPLX1,CPLX2,CTNNA2,DACH1,DHCR7,EFNB1,ELAVL3,FKBP8,FUBP1,GABRA1,GPHN,GRIN1,HAT1,HEXIM1,Hnrnpa1,HSD17B4,KDM6A,KHDRBS1,KIF2A,KIRREL1,KMT5C,LARP7,LLGL1,MACROH2A1,MAGI2,MAP1B,MBOAT7,Nedd4,NGFR,NLGN2,NLGN3,NRXN2,Nrxn3,NUP98,OAT,PDS5B,PGAP1,PHF14,PIP5K1C,POMGNT2,Ptprd,RAB3A,RAB3B,RAB3C,RABGEF1,RAX,RB…	82
Cancer,Gastrointestinal Disease,Organismal Injury and Abnormalities	Colorectal cancer	2,05E-02			ABCA4,ABCA5,ABCA8,ABCG2,ABI2,ABLIM2,ACAP2,ACBD6,ACIN1,ACLY,ACOT11,ACSL1,ADAM10,ADAM9,ADARB1,ADGRL1,ADGRL3,ADIPOR1,AFF4,AHCTF1,AIMP1,AKT3,AKTIP,ALB,ALCAM,ALS2,AMACR,AP1M1,AP1S1,AQP1,AQP4,AQR,ARFGAP2,ARFGEF3,ARHGEF18,ARHGEF2,ARID1A,ARID1B,ARID4B,ARL2BP,ASAP2,ASTN1,ATE1,ATF7IP,ATG16L1,ATG5,ATL2,ATM,ATP13A1,ATP2B1,ATP2C1,ATP9A,ATRX,ATXN1,ATXN2,BAG4,BBS1,BBS4,BBS7,BBS9,BCAP29,BCAT2,BCKDK,BICD2,BIRC6,B…	609
Cancer,Organismal Injury and Abnormalities,Reproductive System Disease	Prostatic adenocarcinoma	2,06E-02			AAK1,ABCA4,ABCG2,ACIN1,ACLY,ACSS2,ADAM10,ADAM9,ADGRL3,AGO2,AHCTF1,ALS2,ANAPC4,ANKRD13A,ARFGAP2,ARFGEF3,ARID1B,ARID4B,ARIH1,ASAP2,ASH2L,ATF7IP,ATG16L1,ATM,ATP13A1,ATRX,BBS7,BCKDK,BIN1,BIRC6,BRD3,BRD8,BRF1,BSN,C7orf50,C9orf78,CACNA2D4,CAMSAP1,CAPZA1,CASK,CBX3,CBX5,CCDC117,CCDC88A,CCNK,CDC16,CDK11A,CDK12,CDK13,CDS1,CELF2,CEP76,CGGBP1,CHD8,CLASP1,CLASP2,CLCN4,CLEC16A,CLUH,CNGA1,CNOT10,CNTN4,CNTNAP1,C…	359
Gastrointestinal Disease	Early-onset digestive system disorder	2,10E-02			ATG16L1,MSH6,POLD1	3
Cancer,Gastrointestinal Disease,Organismal Injury and Abnormalities,Respiratory Disease	Locally advanced nasopharyngeal carcinoma	2,10E-02			HSP90AA1,HSP90AB1,HSP90B1	3
Cancer,Gastrointestinal Disease,Organismal Injury and Abnormalities	Locally advanced HER2 positive esophageal adenocarcinoma	2,10E-02			HSP90AA1,HSP90AB1,HSP90B1	3
Cellular Development,Cellular Growth and Proliferation	Arrest in proliferation of lymphoma cell lines	2,10E-02			GTF2I,IGHM,STAT1	3
Cancer,Gastrointestinal Disease,Organismal Injury and Abnormalities	Metastatic HER2 negative CD274 positive gastric adenocarcinoma	2,10E-02			HSP90AA1,HSP90AB1,HSP90B1	3
Cell-To-Cell Signaling and Interaction,Inflammatory Response	Inflammatory response of bone marrow-derived macrophages	2,10E-02			BRD2,BRD3,Brd4	3
Cancer,Gastrointestinal Disease,Organismal Injury and Abnormalities,Respiratory Disease	CDKN2A positive oropharyngeal papillary squamous cell carcinoma	2,10E-02			HSP90AA1,HSP90AB1,HSP90B1	3
Cancer,Organismal Injury and Abnormalities,Renal and Urological Disease	Metastatic collecting duct carcinoma of the kidney	2,10E-02			HSP90AA1,HSP90AB1,HSP90B1	3
Lipid Metabolism,Small Molecule Biochemistry	Metabolism of sphingomyelin	2,10E-02			SGPP1,SMPD2,SMPD4	3
Cancer,Organismal Injury and Abnormalities	High-risk occult primary cancer of head and neck	2,10E-02			HSP90AA1,HSP90AB1,HSP90B1	3
Cancer,Gastrointestinal Disease,Organismal Injury and Abnormalities	Inoperable anal cancer	2,10E-02			HSP90AA1,HSP90AB1,HSP90B1	3
Cancer,Endocrine System Disorders,Hereditary Disorder,Organismal Injury and Abnormalities,Reproductive System Disease	Familial epithelial ovarian cancer	2,10E-02			ATM,MSH6,PARP1	3
Cell Death and Survival,Cellular Development,Hematological System Development and Function	Lifespan of B lymphocytes	2,10E-02			HRAS,PLXNB1,SEMA4D	3
Developmental Disorder,Hereditary Disorder,Ophthalmic Disease,Organismal Injury and Abnormalities	Macular dystrophy 2, bull's eye	2,10E-02			ABCA4,CRX,PROM1	3
Cancer,Connective Tissue Disorders,Gastrointestinal Disease,Organismal Injury and Abnormalities,Respiratory Disease,Skeletal and Muscular Disorders	High-risk squamous cell cancer of the maxillary sinus	2,10E-02			HSP90AA1,HSP90AB1,HSP90B1	3
Developmental Disorder,Hereditary Disorder,Ophthalmic Disease,Organismal Injury and Abnormalities	Cone-rod dystrophy type 2	2,10E-02			AIPL1,CRX,PROM1	3
Cancer,Organismal Injury and Abnormalities,Respiratory Disease	Locally advanced glottis cancer	2,10E-02			HSP90AA1,HSP90AB1,HSP90B1	3
Nervous System Development and Function	Depotentiation	2,10E-02			GRIA2,GRIA3,HTT	3
Developmental Disorder,Hereditary Disorder,Ophthalmic Disease,Organismal Injury and Abnormalities	Juvenile onset vitelliform macular dystrophy	2,10E-02			CRB1,IMPG1,PRPH2	3
Cardiovascular Disease,Hereditary Disorder,Organismal Injury and Abnormalities,Respiratory Disease	Heritable pulmonary artery hypertension	2,10E-02			AQP1,CAV1,KCNA5	3
Cancer,Gastrointestinal Disease,Organismal Injury and Abnormalities,Respiratory Disease	High-risk squamous cell cancer of the oropharynx	2,10E-02			HSP90AA1,HSP90AB1,HSP90B1	3
Cancer,Gastrointestinal Disease,Organismal Injury and Abnormalities	Locally advanced CD274 positive esophageal adenocarcinoma	2,10E-02			HSP90AA1,HSP90AB1,HSP90B1	3
Cancer,Organismal Injury and Abnormalities,Respiratory Disease	Ethmoid sinus adenocarcinoma	2,10E-02			HSP90AA1,HSP90AB1,HSP90B1	3
Cancer,Organismal Injury and Abnormalities	Metastatic CD274 negative head and neck squamous cell carcinoma	2,10E-02			HSP90AA1,HSP90AB1,HSP90B1	3
Cancer,Organismal Injury and Abnormalities,Respiratory Disease	High-risk squamous cell cancer of the ethmoid sinus	2,10E-02			HSP90AA1,HSP90AB1,HSP90B1	3
Cell-To-Cell Signaling and Interaction,Nervous System Development and Function	Long term synaptic depression of collateral synapses	2,10E-02			CAV1,GRIN1,RAB11FIP5	3
Cancer,Organismal Injury and Abnormalities,Respiratory Disease	CD274 positive laryngeal squamous cell carcinoma	2,10E-02			HSP90AA1,HSP90AB1,HSP90B1	3
Cellular Assembly and Organization,Cellular Function and Maintenance	Localization of microtubules	2,10E-02			Ank2,FKBP4,HTT	3
Cancer,Gastrointestinal Disease,Organismal Injury and Abnormalities	Locally advanced HER2 negative MET positive gastroesophageal junction carcinoma	2,10E-02			HSP90AA1,HSP90AB1,HSP90B1	3
Tissue Development	Development of neuroepithelium	2,10E-02			GNAO1,OGA,VSX2	3
Cancer,Gastrointestinal Disease,Organismal Injury and Abnormalities	High-risk squamous cell cancer of the lip	2,10E-02			HSP90AA1,HSP90AB1,HSP90B1	3
Cancer,Organismal Injury and Abnormalities,Respiratory Disease	High-risk squamous cell cancer of the glottis	2,10E-02			HSP90AA1,HSP90AB1,HSP90B1	3
Organismal Injury and Abnormalities	Desquamation of cells	2,10E-02			Gulo,NCOA1,NCOA2	3
Lipid Metabolism,Small Molecule Biochemistry	Incorporation of palmitic acid	2,10E-02			ACLY,ACSL1,CAV1	3
Cancer,Gastrointestinal Disease,Organismal Injury and Abnormalities	Adenoid cystic carcinoma of parotid gland	2,10E-02			HSP90AA1,HSP90AB1,HSP90B1	3
Cell Morphology,Skeletal and Muscular System Development and Function	Contractility of smooth muscle cells	2,10E-02			Crip2,EFNB1,NCOA2	3
Cancer,Organismal Injury and Abnormalities,Respiratory Disease	High-risk squamous cell cancer of the supraglottis	2,10E-02			HSP90AA1,HSP90AB1,HSP90B1	3
Cancer,Organismal Injury and Abnormalities,Reproductive System Disease	Invasive cervical adenocarcinoma	2,10E-02			HSP90AA1,HSP90AB1,HSP90B1	3
Cancer,Organismal Injury and Abnormalities,Respiratory Disease	Advanced stage primary laryngeal cancer	2,10E-02			HSP90AA1,HSP90AB1,HSP90B1	3
Cell Morphology	Abnormal morphology of stereocilia	2,10E-02			EPS8,GPSM2,PLS1	3
Cancer,Gastrointestinal Disease,Organismal Injury and Abnormalities	Metastatic Siewert type I gastroesophageal junction adenocarcinoma	2,10E-02			HSP90AA1,HSP90AB1,HSP90B1	3
Developmental Disorder,Organismal Injury and Abnormalities,Renal and Urological Disease	Congenital abnormality of the lower urinary tract	2,10E-02			EPHB2,FKBP4,PTPRF	3
Cancer,Organismal Injury and Abnormalities,Respiratory Disease	Locally advanced supraglottis cancer	2,10E-02			HSP90AA1,HSP90AB1,HSP90B1	3
Cancer,Gastrointestinal Disease,Organismal Injury and Abnormalities	CD274 positive oral squamous cell carcinoma	2,10E-02			HSP90AA1,HSP90AB1,HSP90B1	3
Endocrine System Development and Function,Small Molecule Biochemistry	Metabolism of thyroid hormone	2,10E-02			CRYM,SLCO4A1,TTR	3
Cell Morphology,Endocrine System Disorders,Organ Morphology,Organismal Injury and Abnormalities,Reproductive System Development and Function,Reproductive System Disease	Abnormal morphology of principal piece of spermatozoon	2,10E-02			BBS7,Ppp1cc,SEPTIN4	3
Neurological Disease,Ophthalmic Disease	Degeneration of optic nerve	2,10E-02			Ank2,SLC1A3,TDRD7	3
RNA Post-Transcriptional Modification	Editing of mRNA	2,10E-02			ADARB1,DNAJB11,METTL3	3
Cancer,Gastrointestinal Disease,Organismal Injury and Abnormalities,Respiratory Disease	CD274 positive hypopharyngeal squamous cell carcinoma	2,10E-02			HSP90AA1,HSP90AB1,HSP90B1	3
Cancer,Gastrointestinal Disease,Organismal Injury and Abnormalities	HER2 negative MET positive gastric adenocarcinoma	2,10E-02			HSP90AA1,HSP90AB1,HSP90B1	3
Cell Cycle,Cell-To-Cell Signaling and Interaction,Cellular Growth and Proliferation,Reproductive System Development and Function	Contact growth inhibition of breast cell lines	2,10E-02			PRKCZ,RRAS2,TRIM33	3
DNA Replication, Recombination, and Repair	Delay in double-stranded DNA break repair	2,10E-02			ATM,KDM6A,ZNF281	3
Cancer,Gastrointestinal Disease,Organismal Injury and Abnormalities	Locally advanced HER2 negative MET positive gastroesophageal junction adenocarcinoma	2,10E-02			HSP90AA1,HSP90AB1,HSP90B1	3
Cell-To-Cell Signaling and Interaction,Nervous System Development and Function	Firing of cerebral cortex cells	2,10E-02			EFNB1,GRIN1,NGFR	3
Cancer,Gastrointestinal Disease,Organismal Injury and Abnormalities,Respiratory Disease	CDKN2A positive oropharyngeal basaloid squamous cell carcinoma	2,10E-02			HSP90AA1,HSP90AB1,HSP90B1	3
Cancer,Gastrointestinal Disease,Organismal Injury and Abnormalities	Metastatic HER2 positive esophageal adenocarcinoma	2,10E-02			HSP90AA1,HSP90AB1,HSP90B1	3
Cancer,Organismal Injury and Abnormalities	Head and neck squamous cell carcinoma with extranodal extension of mucosal primary	2,10E-02			HSP90AA1,HSP90AB1,HSP90B1	3
Cancer,Gastrointestinal Disease,Organismal Injury and Abnormalities,Respiratory Disease	CDKN2A overexpression negative hypopharyngeal squamous cell carcinoma	2,10E-02			HSP90AA1,HSP90AB1,HSP90B1	3
Infectious Diseases	Infection of nervous tissue cell lines	2,10E-02			CAV1,EPS15,PDZD8	3
Cancer,Organismal Injury and Abnormalities,Respiratory Disease	CDKN2A overexpression negative laryngeal squamous cell carcinoma	2,10E-02			HSP90AA1,HSP90AB1,HSP90B1	3
Cancer,Organismal Injury and Abnormalities	Metastatic CD274 positive head and neck squamous cell carcinoma	2,10E-02			HSP90AA1,HSP90AB1,HSP90B1	3
Cancer,Gastrointestinal Disease,Organismal Injury and Abnormalities,Respiratory Disease	CD274 positive oropharyngeal squamous cell carcinoma	2,10E-02			HSP90AA1,HSP90AB1,HSP90B1	3
Amino Acid Metabolism,Molecular Transport,Small Molecule Biochemistry	Efflux of L-triiodothyronine	2,10E-02			ALB,CRYM,TTR	3
Cancer,Gastrointestinal Disease,Organismal Injury and Abnormalities,Respiratory Disease	Human papillomavirus negative oropharynx squamous cell carcinoma	2,10E-02			HSP90AA1,HSP90AB1,HSP90B1	3
Cancer,Cell Death and Survival,Cellular Function and Maintenance,Organismal Injury and Abnormalities,Tumor Morphology	Colony survival of cancer cells	2,10E-02			ATG5,ATM,PTK2	3
Cancer,Gastrointestinal Disease,Organismal Injury and Abnormalities	Locally advanced HER2 negative CD274 positive gastroesophageal junction adenocarcinoma	2,10E-02			HSP90AA1,HSP90AB1,HSP90B1	3
Cell Cycle	Arrest in G1 phase of lymphoma cell lines	2,10E-02			IGHM,PLSCR1,TFRC	3
