# Supplementary material for: Neuroretinal degeneration in a mouse model of systemic chronic immune activation observed by proteomics
Source: Front Immunol. 2024 Apr 11;15:1374617. doi: 10.3389/fimmu.2024.1374617 (PMC11043527; doi:10.3389/fimmu.2024.1374617)
Supplement: Supplementary Table 1 — (A) Retina, 1 week, Identified and differentially expressed proteins. (B). Retina, 8 weeks, Identified and differentially expressed proteins. (C). Retina, 28 weeks, Identified and differentially expressed proteins. [file DataSheet_1.zip › Supplementary Tables submission/Supplementary Tables 9-12, Diseases & Function, IPA/9. Retina/Table S9B Retina, Diseases & Function, 8 weeks.xlsx]

## Sheet: Sheet0
© 2000-2022 QIAGEN. All rights reserved.
Categories	Diseases or Functions Annotation	p-value	Predicted Activation State	Activation z-score	Molecules	# Molecules
Endocrine System Disorders,Gastrointestinal Disease,Immunological Disease,Metabolic Disease,Organismal Injury and Abnormalities	Insulin-dependent diabetes mellitus	1,88E-14			ACAD10,ALDH2,CAPG,CTSS,GBP2,GBP4,GPNMB,HCLS1,HLA-A,HLA-DQA1,HLA-DQB1,ICAM1,IFIT1B,IFIT3,Iigp1,Irgm1,ITGB2,LCP1,MZB1,PSMB8,PSMB9,PTPRC,S100A6,STAT1,TAP1,TAP2,Tgtp1/Tgtp2,VCAM1	28
Endocrine System Disorders,Gastrointestinal Disease,Metabolic Disease,Organismal Injury and Abnormalities	Diabetes mellitus	8,50E-14		0,728	A2M,ACAA2,ACAD10,ALDH2,ALPL,ATP1A1,C4A/C4B,CA5B,CALB1,CAPG,CAVIN1,CD44,CLU,CTSS,DECR1,DGKB,DMD,DTNA,GBP2,GBP4,GFAP,GLIPR2,GLUD1,GLUL,GPNMB,HCLS1,HLA-A,HLA-DQA1,HLA-DQB1,ICAM1,IFIT1B,IFIT3,Iigp1,Irgm1,ITGB2,LCP1,MAOB,MCAM,MYH9,MZB1,NDRG2,PON1,PSMB8,PSMB9,PTPN1,PTPN6,PTPRC,S100A6,SLC1A4,SLC2A1,STAT1,STAT3,TAP1,TAP2,TGM2,Tgtp1/Tgtp2,VCAM1	57
Inflammatory Response	Immune response of cells	1,49E-12	Increased	3,140	ADGRB1,AQP4,ATP1A1,CALB1,CAPG,CD44,CORO1A,CTSS,DDX58,DGKB,EIF2AK2,ERAP1,HLA-DQB1,HSP90B1,ICAM1,IGHG1,Ighg2a,Ighg2b,IL6ST,ISG15,ITGB2,MYH9,NAMPT,PLD2,PML,PNP,PON1,PSMB8,PSME2,PTPN6,PTPRC,PTPRJ,RHOG,RRAS2,SH3KBP1,STAT1,STAT3,TAP1,TAPBP,TGM2,TMEM165,VCAM1	42
Cellular Function and Maintenance	Function of leukocytes	1,60E-12			CAPG,CD44,CTSS,CTSZ,DDX58,ERAP1,GIMAP4,GNAI3,GPNMB,HLA-A,HLA-DQB1,ICAM1,ITGB2,LCP1,LSP1,PSMB10,PSME2,PTPRC,RHOG,RRAS2,SLC2A1,STAT1,STAT3,TAGLN2,TAP1,TAPBP,TGM2	27
Immunological Disease	Systemic autoimmune syndrome	2,85E-12		1,000	ACAD10,ALDH2,ALPL,ATP1A1,C4A/C4B,CAPG,CD44,CLU,CTSS,DDX58,DTX3L,EEF1E1,EIF2AK2,FGF2,FTH1,GBP2,GBP4,GFAP,GIMAP4,GLIPR2,GLUL,GPNMB,GRM6,HCLS1,HLA-A,HLA-DQA1,HLA-DQB1,HSP90B1,ICAM1,IFIT1B,IFIT3,IGHG1,Ighg2b,IGKC,Iigp1,IL6ST,Irgm1,ISG15,ITGB2,LCP1,LGALS3BP,MYH9,MZB1,NAMPT,PDIA3,PON1,PSMB8,PSMB9,PTPN1,PTPN6,PTPRC,S100A6,STAT1,STAT3,SYNGR1,TAP1,TAP2,TAPBP,TGM2,Tgtp1/Tgtp2,VCAM1	61
Cellular Function and Maintenance	Function of lymphatic system cells	5,16E-12			CD44,CTSS,ERAP1,GIMAP4,GNAI3,HLA-A,HLA-DQA1,HLA-DQB1,ICAM1,LCP1,PSMB10,PSME2,PTPRC,RHOG,SLC2A1,STAT1,STAT3,TAGLN2,TAP1,TAPBP,TGM2	21
Cellular Function and Maintenance	Function of blood cells	6,33E-12			CAPG,CAPN1,CD44,CTSS,CTSZ,DDX58,ENTPD1,ERAP1,GIMAP4,GNAI3,GPNMB,HLA-A,HLA-DQB1,ICAM1,ITGB2,LCP1,LSP1,PSMB10,PSME2,PTPRC,RHOG,RRAS2,SLC2A1,STAT1,STAT3,TAGLN2,TAP1,TAPBP,TGM2	29
Inflammatory Response,Organismal Injury and Abnormalities	Inflammation of organ	7,31E-12		-1,459	ABCG2,ALDH2,ALDH5A1,ALPL,AMACR,ANXA4,ATP1A1,C4A/C4B,CA5B,CAPG,CD44,CLU,CORO1A,CTSS,DDX58,EIF2AK2,ENTPD1,FGF2,GBP2,GFAP,GPNMB,HLA-A,HLA-DQA1,HLA-DQB1,HSP90B1,ICAM1,IFIT3,IGHG1,Ighg2b,IGKC,Iigp1,IL6ST,Irgm1,ISG15,ITGB2,MCAM,MSN,MYH9,MZB1,PDIA3,PON1,PON3,PSMB8,PSMB9,PTPN1,PTPN6,PTPRC,PTPRJ,PTPRZ1,RRAS,SLC2A1,STAT1,STAT3,TAP1,TAPBP,TGM2,Tgtp1/Tgtp2,TPM3,VCAM1	59
Cell-To-Cell Signaling and Interaction,Hematological System Development and Function,Immune Cell Trafficking,Inflammatory Response	Activation of leukocytes	7,92E-12		1,602	C4A/C4B,CD44,CORO1A,CTSS,DDX58,ERAP1,FGF2,FGG,GPNMB,HLA-A,HLA-DQA1,HLA-DQB1,HSP90B1,ICAM1,IGHG1,Ighg2a,IL6ST,ITGB2,LGALS3BP,MAOB,NDRG1,PDK2,PLD2,PSMB8,PSMB9,PSME1,PSME2,PTPN6,PTPRC,PTPRJ,SFRP1,SH3KBP1,STAT1,STAT3,TGM2,VCAM1	36
Metabolic Disease,Organismal Injury and Abnormalities	Glucose metabolism disorder	8,85E-12		-1,218	A2M,ACAA2,ACAD10,ACADL,Akr1b7,ALDH2,ALPL,ATP1A1,C4A/C4B,CA5B,CALB1,CAPG,CAVIN1,CD44,CLU,CTSS,DECR1,DGKB,DMD,DTNA,EIF2AK2,FGF2,GBP2,GBP4,GFAP,GLIPR2,GLUD1,GLUL,GPNMB,HCLS1,HLA-A,HLA-DQA1,HLA-DQB1,ICAM1,IFIT1B,IFIT3,Iigp1,IQGAP1,Irgm1,ITGB2,LCP1,MAOB,MCAM,MYH9,MZB1,NDRG2,PON1,PSMB8,PSMB9,PTPN1,PTPN6,PTPRC,S100A6,SLC16A1,SLC1A4,SLC2A1,STAT1,STAT3,TAP1,TAP2,TGM2,Tgtp1/Tgtp2,VCAM1	63
Cell-To-Cell Signaling and Interaction,Hematological System Development and Function,Immune Cell Trafficking	Binding of antigen presenting cells	1,29E-11		1,366	A2M,ADGRB1,CD44,CTSZ,ICAM1,Irgm1,ITGB2,MSN,PTPN6,PTPRC,STAT1,TNR,VCAM1	13
Inflammatory Response	Inflammation of absolute anatomical region	1,42E-11		-1,303	ABCG2,ALDH2,ALDH5A1,ALPL,AMACR,ANXA4,C4A/C4B,CA5B,CAPG,CD44,CLU,CORO1A,CTSS,DDX58,ENTPD1,FGF2,GBP2,GFAP,GPNMB,HLA-A,HLA-DQA1,HLA-DQB1,HSP90B1,ICAM1,IFIT3,IGHG1,Iigp1,IL6ST,Irgm1,ISG15,ITGB2,MYH9,MZB1,PDIA3,PON1,PON3,PSMB8,PSMB9,PTPN1,PTPN6,PTPRC,PTPRJ,PTPRZ1,RRAS,SLC2A1,STAT1,STAT3,TAP1,TAPBP,TGM2,Tgtp1/Tgtp2,VCAM1	52
Cellular Function and Maintenance,Hematological System Development and Function	Function of lymphocytes	1,43E-11			CD44,CTSS,ERAP1,GIMAP4,GNAI3,HLA-A,HLA-DQB1,ICAM1,LCP1,PSMB10,PSME2,PTPRC,RHOG,SLC2A1,STAT1,STAT3,TAGLN2,TAP1,TAPBP,TGM2	20
Cell-To-Cell Signaling and Interaction,Hematological System Development and Function	Activation of blood cells	2,86E-11		1,625	C4A/C4B,CD44,CORO1A,CTSS,DDX58,DGKB,ENTPD1,ERAP1,FGF2,FGG,GPNMB,HLA-A,HLA-DQA1,HLA-DQB1,HSP90B1,ICAM1,IGHG1,Ighg2a,IL6ST,ITGB2,LGALS3BP,MAOB,NDRG1,PDK2,PLD2,PSMB8,PSMB9,PSME1,PSME2,PTPN6,PTPRC,PTPRJ,SFRP1,SH3KBP1,STAT1,STAT3,TGM2,VCAM1	38
Infectious Diseases	Infection of mammalia	4,16E-11	Decreased	-2,576	AQP4,C4A/C4B,CAPG,CD44,DDX58,EIF2AK2,GBP2,HLA-DQB1,Iigp1,Irgm1,ISG15,ITGB2,LCP1,PML,PSMB9,SAMHD1,STAT1,TAP1	18
Cell-To-Cell Signaling and Interaction,Hematological System Development and Function,Immune Cell Trafficking,Inflammatory Response	Activation of antigen presenting cells	6,68E-11		0,731	C4A/C4B,CD44,CTSS,ERAP1,FGG,HLA-A,HLA-DQA1,HLA-DQB1,HSP90B1,ICAM1,IGHG1,Ighg2a,ITGB2,MAOB,PDK2,PSMB8,PSMB9,PSME1,PSME2,PTPN6,STAT1,STAT3,TGM2	23
Cell Morphology	Morphology of leukocytes	9,52E-11			CTSZ,DDX58,FTL,HEXB,HLA-A,HLA-DQA1,HLA-DQB1,ICAM1,IGHG1,IGKC,Irgm1,ITGB2,LCP1,PML,PON1,PSMB10,PSMB9,PTPRC,PTPRJ,RRAS2,TAP1,VCAM1	22
Gastrointestinal Disease,Organismal Injury and Abnormalities	Chronic bowel disorder	1,10E-10			FGF2,GPNMB,HLA-DQA1,HLA-DQB1,Iigp1,PSMB8,PTPRC,STAT3,TAP1,Tgtp1/Tgtp2	10
Inflammatory Response	Inflammation of body cavity	1,13E-10		-1,568	ABCG2,ALDH2,ALDH5A1,ALPL,ANXA4,C4A/C4B,CAPG,CD44,CLU,CORO1A,CTSS,DDX58,ENTPD1,FGF2,GBP2,GPNMB,HLA-A,HLA-DQA1,HLA-DQB1,HSP90B1,ICAM1,IFIT3,IGHG1,Iigp1,IL6ST,ISG15,ITGB2,MYH9,MZB1,PDIA3,PON1,PON3,PSMB8,PTPN1,PTPN6,PTPRC,PTPRJ,SLC2A1,STAT1,STAT3,TAP1,TGM2,Tgtp1/Tgtp2,VCAM1	44
Cellular Development,Cellular Growth and Proliferation,Hematological System Development and Function,Lymphoid Tissue Structure and Development	Proliferation of lymphocytes	1,21E-10		1,899	A2M,AMACR,CD44,CORO1A,CTSZ,EIF2AK2,ERAP1,FTL,GPNMB,HCLS1,HLA-DQA1,HLA-DQB1,HSP90B1,ICAM1,IGHG1,Ighg2b,IGKC,IL6ST,Irgm1,ISG15,ITGB2,LCP1,MSN,MVP,MZB1,PNP,PSMB10,PTPN6,PTPRC,PTPRJ,RHOG,RRAS,SH3KBP1,STAT1,STAT3,TAPBP,VCAM1	37
Cell-To-Cell Signaling and Interaction	Activation of cells	1,71E-10		1,810	AQP4,C4A/C4B,CD44,CORO1A,CRYAB,CTSS,DDX58,DGKB,EIF2AK2,ENTPD1,ERAP1,FGF2,FGG,GFAP,GPNMB,HLA-A,HLA-DQA1,HLA-DQB1,HSP90B1,ICAM1,IGHG1,Ighg2a,IL6ST,IQGAP1,ITGB2,LAMA2,LGALS3BP,LSP1,MAOB,NDRG1,PDK2,PLD2,PSMB8,PSMB9,PSME1,PSME2,PTPN6,PTPRC,PTPRJ,SFRP1,SH3KBP1,STAT1,STAT3,TGM2,VCAM1	45
Cellular Growth and Proliferation,Lymphoid Tissue Structure and Development	Proliferation of lymphatic system cells	1,75E-10		1,730	A2M,ABCG2,AMACR,CD44,CORO1A,CTSZ,EIF2AK2,ERAP1,FGF2,FTL,GPNMB,HCLS1,HLA-DQA1,HLA-DQB1,HSP90B1,ICAM1,IGHG1,Ighg2b,IGKC,IL6ST,Irgm1,ISG15,ITGB2,LCP1,MSN,MVP,MZB1,PNP,PSMB10,PTPN6,PTPRC,PTPRJ,RHOG,RRAS,SH3KBP1,STAT1,STAT3,TAPBP,VCAM1	39
Gastrointestinal Disease,Inflammatory Disease,Inflammatory Response,Organismal Injury and Abnormalities	Chronic colitis	1,93E-10			GPNMB,HLA-DQA1,HLA-DQB1,Iigp1,PSMB8,PTPRC,STAT3,TAP1,Tgtp1/Tgtp2	9
Cell-To-Cell Signaling and Interaction,Hematological System Development and Function,Immune Cell Trafficking,Inflammatory Response	Binding of macrophages	2,35E-10		1,352	ADGRB1,CTSZ,ICAM1,Irgm1,ITGB2,MSN,PTPN6,PTPRC,STAT1,TNR,VCAM1	11
Cell-To-Cell Signaling and Interaction,Inflammatory Response	Immune response of leukocytes	2,93E-10	Increased	2,261	ATP1A1,CAPG,CD44,CTSS,DDX58,HLA-DQB1,ICAM1,IL6ST,ISG15,ITGB2,NAMPT,PNP,PON1,PSMB8,PSME2,PTPRC,PTPRJ,STAT3,TAP1,TAPBP,TGM2,VCAM1	22
Connective Tissue Disorders,Inflammatory Disease,Organismal Injury and Abnormalities,Skeletal and Muscular Disorders	Rheumatic Disease	3,54E-10		0,779	ABCG2,ACAD10,ALDH2,ALPL,C4A/C4B,CD44,CLU,CRYAB,CTSS,DDX58,DTX3L,EEF1E1,EIF2AK2,ERAP1,FGF2,FGG,FLNC,FTH1,FTL,GBP2,GFAP,GLIPR2,GLUL,GRM6,HCLS1,HLA-A,HLA-DQA1,HLA-DQB1,HSP90B1,ICAM1,IFIT3,IGHG1,IGKC,IL6ST,ISG15,ITGB2,LCP1,MYH9,NAMPT,PDIA3,PON1,PSMB8,PSMB9,PTPN1,PTPN6,PTPRC,SAMHD1,SLC1A4,STAT1,STAT3,SYNGR1,TAP1,TAP2,TAPBP,TGM2,VCAM1	56
Immunological Disease	Abnormal morphology of immune system	3,82E-10			DDX58,FTL,HEXB,HLA-A,HLA-DQA1,HLA-DQB1,ICAM1,IGHG1,IGKC,ITGB2,LCP1,LSP1,PML,PSMB10,PSMB9,PTPRC,PTPRJ,RRAS2,TAP1	19
Cellular Function and Maintenance,Hematological System Development and Function	Function of T lymphocytes	4,08E-10			CD44,CTSS,ERAP1,GIMAP4,GNAI3,HLA-A,HLA-DQB1,ICAM1,PSMB10,PSME2,PTPRC,RHOG,SLC2A1,STAT3,TAGLN2,TAPBP,TGM2	17
Cellular Movement	Cell movement	5,70E-10	Increased	2,530	A2M,ADGRB1,Aldh1a7,ALDH2,AQP4,ARPC1B,C4A/C4B,CAPG,CAPN1,CD44,CDC42EP4,CLU,CMTM5,CNTN1,CORO1A,CRYAB,CTSS,CTSZ,DDX58,DMD,EIF2AK2,ENTPD1,ERAP1,FGF2,FLNC,FTH1,GBP2,GFAP,GLIPR2,GLUL,GNAI3,GPM6A,GPNMB,HCLS1,HLA-A,HLA-DQB1,HSP90B1,ICAM1,Ighg2b,IGKC,IL6ST,IQGAP1,Irgm1,ITGB2,LAMA2,LCP1,LGALS3BP,LSP1,MCAM,MSN,MYH9,NAMPT,NDRG1,NDRG2,Nes,NME2,PDIA3,PDK2,PLD2,PML,PPIB,PSMB8,PTPN1,PTPN6,PTPRC,PTPRJ,PTPRZ1,RAB1…	87
Hematological System Development and Function,Tissue Morphology	Quantity of mononuclear leukocytes	6,96E-10		1,558	ABCG2,CD44,CLU,CORO1A,CTSS,DDX58,DMD,HCLS1,HEXB,HLA-A,HLA-DQA1,HLA-DQB1,HSP90B1,ICAM1,IGKC,IL6ST,ISG15,ITGB2,LAMA2,LSP1,MSN,MZB1,PML,PNP,PSMB10,PSMB8,PSMB9,PTPN6,PTPRC,PTPRJ,SLC2A1,STAT1,STAT3,TAP1,TAPBP,VCAM1	36
Cell-To-Cell Signaling and Interaction,Hematological System Development and Function	Binding of leukocytes	7,33E-10		1,468	A2M,ADGRB1,CD44,CLU,CORO1A,CTSZ,ENTPD1,FGF2,FGG,ICAM1,IL6ST,Irgm1,ITGB2,LCP1,LSP1,MCAM,MSN,PPIB,PTPN6,PTPRC,STAT1,TGM2,TNR,VCAM1	24
Cell-To-Cell Signaling and Interaction	Adhesion of blood cells	7,72E-10	Increased	2,041	A2M,ADGRB1,C4A/C4B,CD44,CLU,CORO1A,CTSZ,DMD,ENTPD1,FGG,ICAM1,IL6ST,Irgm1,ITGB2,LCP1,LSP1,MCAM,MSN,PPIB,PTPN6,PTPRC,STAT1,TGM2,TNR,VCAM1	25
Cell-To-Cell Signaling and Interaction,Hematological System Development and Function,Inflammatory Response	Binding of professional phagocytic cells	8,22E-10		1,072	A2M,ADGRB1,CD44,CORO1A,CTSZ,FGF2,FGG,ICAM1,Irgm1,ITGB2,LCP1,LSP1,MSN,PTPN6,PTPRC,STAT1,TNR,VCAM1	18
Gastrointestinal Disease,Inflammatory Disease,Inflammatory Response,Organismal Injury and Abnormalities	Experimental colitis	1,01E-09			GBP2,GPNMB,HLA-DQA1,HLA-DQB1,Iigp1,IL6ST,PSMB8,PTPRC,SLC2A1,STAT1,STAT3,TAP1,Tgtp1/Tgtp2	13
Cell-To-Cell Signaling and Interaction	Binding of blood cells	1,08E-09		1,372	A2M,ADGRB1,C4A/C4B,CD44,CLU,CORO1A,CTSZ,DMD,ENTPD1,FGF2,FGG,ICAM1,IL6ST,Irgm1,ITGB2,LCP1,LSP1,MCAM,MSN,PPIB,PTPN6,PTPRC,STAT1,TGM2,TNR,VCAM1	26
Cell Death and Survival	Cytolysis of leukocytes	1,41E-09		1,932	CD44,HLA-A,IGHG1,ITGB2,PNP,PSME2,PTPRC,STAT1,TAP1,TAPBP	10
Hematological System Development and Function,Lymphoid Tissue Structure and Development,Tissue Morphology	Quantity of CD8+ T lymphocyte	1,42E-09		1,449	CORO1A,HLA-A,HLA-DQA1,HLA-DQB1,IL6ST,ITGB2,PNP,PSMB10,PSMB8,PSMB9,PTPN6,PTPRC,TAP1,TAPBP	14
Cellular Development,Cellular Growth and Proliferation,Hematological System Development and Function,Lymphoid Tissue Structure and Development	Cell proliferation of T lymphocytes	1,48E-09	Increased	2,036	A2M,AMACR,CD44,CORO1A,CTSZ,EIF2AK2,ERAP1,FTL,GPNMB,HCLS1,HLA-DQA1,HLA-DQB1,HSP90B1,ICAM1,IGHG1,Ighg2b,IL6ST,Irgm1,ITGB2,LCP1,MSN,MVP,PNP,PSMB10,PTPN6,PTPRC,PTPRJ,RRAS,STAT1,STAT3,VCAM1	31
Cell-To-Cell Signaling and Interaction	Response of mononuclear leukocytes	1,58E-09		1,824	CTSS,HLA-DQB1,HSP90B1,ICAM1,NAMPT,PLD2,PNP,PON1,PSMB10,PSME2,PTPN6,PTPRC,STAT3,TAPBP,VCAM1	15
Cell-To-Cell Signaling and Interaction,Hematological System Development and Function,Immune Cell Trafficking	Adhesion of immune cells	1,68E-09		1,931	A2M,ADGRB1,CD44,CLU,CORO1A,CTSZ,ENTPD1,FGG,ICAM1,IL6ST,Irgm1,ITGB2,LCP1,LSP1,MCAM,MSN,PPIB,PTPN6,PTPRC,STAT1,TGM2,TNR,VCAM1	23
Cellular Movement	Migration of cells	1,87E-09	Increased	2,592	A2M,ADGRB1,Aldh1a7,AQP4,C4A/C4B,CAPG,CAPN1,CD44,CLU,CMTM5,CNTN1,CORO1A,CRYAB,CTSS,CTSZ,DDX58,EIF2AK2,ERAP1,FGF2,FLNC,FTH1,GFAP,GLIPR2,GLUL,GNAI3,GPM6A,GPNMB,HCLS1,HLA-A,HLA-DQB1,HSP90B1,ICAM1,Ighg2b,IGKC,IL6ST,IQGAP1,Irgm1,ITGB2,LAMA2,LCP1,LGALS3BP,LSP1,MCAM,MSN,MYH9,NAMPT,NDRG1,NDRG2,Nes,NME2,PDK2,PLD2,PML,PPIB,PSMB8,PTPN1,PTPN6,PTPRC,PTPRJ,PTPRZ1,RHOG,RIPOR1,RRAS,RRAS2,S100A6,SEPTIN4,SFRP1,SH3K…	78
Gastrointestinal Disease,Inflammatory Disease,Inflammatory Response,Organismal Injury and Abnormalities	Dextran sodium sulfate-induced colitis	2,33E-09			GBP2,GPNMB,HLA-DQA1,HLA-DQB1,Iigp1,IL6ST,PSMB8,PTPRC,SLC2A1,STAT3,TAP1,Tgtp1/Tgtp2	12
Cell Morphology,Immunological Disease	Abnormal morphology of leukocytes	3,05E-09			DDX58,FTL,HLA-A,HLA-DQA1,HLA-DQB1,IGHG1,IGKC,ITGB2,LCP1,PML,PSMB10,PSMB9,PTPRC,PTPRJ,TAP1	15
Connective Tissue Disorders,Immunological Disease,Inflammatory Disease,Organismal Injury and Abnormalities,Skeletal and Muscular Disorders	Lupus erythematosus	3,72E-09			ACAD10,ALDH2,C4A/C4B,CD44,CLU,DDX58,DTX3L,EIF2AK2,GBP2,GRM6,HLA-A,HLA-DQB1,ICAM1,IFIT3,IL6ST,ISG15,MYH9,PTPN1,PTPN6,PTPRC,SAMHD1,STAT1,STAT3,TAP1,TGM2,VCAM1	26
Gastrointestinal Disease,Inflammatory Response	Inflammation of gastrointestinal tract	4,63E-09		-0,291	CD44,CORO1A,CTSS,DDX58,ENTPD1,FGF2,GBP2,GPNMB,HLA-DQA1,HLA-DQB1,HSP90B1,ICAM1,IGHG1,IGKC,Iigp1,IL6ST,MZB1,PON1,PSMB8,PTPRC,SLC2A1,STAT1,STAT3,TAP1,Tgtp1/Tgtp2	25
Inflammatory Response	Antibody response	5,81E-09	Increased	2,412	C4A/C4B,CTSS,HCLS1,HLA-DQB1,IGKC,IL6ST,LCP1,MZB1,PSMB10,PTPRC,SH3KBP1,STAT3	12
Hematological System Development and Function,Tissue Morphology	Quantity of leukocytes	5,86E-09		0,716	ABCG2,ALDH2,ALPL,C4A/C4B,CD44,CLU,CORO1A,CTSS,DDX58,DMD,HCLS1,HEXB,HLA-A,HLA-DQA1,HLA-DQB1,HSP90B1,ICAM1,IGKC,IL6ST,ISG15,ITGB2,LAMA2,LSP1,MSN,MZB1,PML,PNP,PSMB10,PSMB8,PSMB9,PTPN6,PTPRC,PTPRJ,SLC2A1,STAT1,STAT3,TAP1,TAPBP,TGM2,VCAM1	40
Cellular Development,Cellular Growth and Proliferation	Proliferation of blood cells	6,47E-09	Increased	2,009	A2M,AMACR,CD44,CORO1A,CTSZ,EIF2AK2,ERAP1,FGF2,FTL,GPNMB,HCLS1,HLA-DQA1,HLA-DQB1,HSP90B1,ICAM1,IGHG1,Ighg2b,IGKC,IL6ST,Irgm1,ISG15,ITGB2,LCP1,MSN,MVP,MYH9,MZB1,PNP,PSMB10,PTPN6,PTPRC,PTPRJ,RHOG,RRAS,SH3KBP1,STAT1,STAT3,TAPBP,VCAM1	39
Hematological System Development and Function,Tissue Morphology	Quantity of blood cells	7,83E-09		1,012	ABCG2,ALDH2,ALPL,C4A/C4B,CD44,CLU,CORO1A,CTSS,DDX58,DMD,EIF2AK2,Gulo,HCLS1,HEXB,HLA-A,HLA-DQA1,HLA-DQB1,HSP90B1,ICAM1,IGKC,IL6ST,Irgm1,ISG15,ITGB2,LAMA2,LSP1,MSN,MZB1,PML,PNP,PSMB10,PSMB8,PSMB9,PTPN6,PTPRC,PTPRJ,SLC2A1,STAT1,STAT3,TAP1,TAPBP,TGM2,TPM3,VCAM1	44
Cell-To-Cell Signaling and Interaction,Hematological System Development and Function,Immune Cell Trafficking	Adhesion of antigen presenting cells	8,49E-09		0,973	CD44,CTSZ,ICAM1,Irgm1,ITGB2,PTPN6,STAT1,TNR,VCAM1	9
Connective Tissue Disorders,Inflammatory Disease,Inflammatory Response,Organismal Injury and Abnormalities,Skeletal and Muscular Disorders	Inflammation of joint	8,50E-09		0,867	ABCG2,ALPL,C4A/C4B,CD44,CLU,CRYAB,CTSS,EEF1E1,ERAP1,FGF2,FGG,FLNC,FTH1,FTL,GBP2,GFAP,GLIPR2,GLUL,HCLS1,HLA-A,HLA-DQA1,HLA-DQB1,HSP90B1,ICAM1,IGHG1,IGKC,IL6ST,ITGB2,LCP1,NAMPT,PDIA3,PON1,PSMB8,PSMB9,PTPN1,PTPN6,PTPRC,SLC1A4,STAT1,STAT3,SYNGR1,TAP2,TAPBP,VCAM1	44
Cellular Movement	Cellular infiltration	8,98E-09		1,716	ALDH2,C4A/C4B,CD44,CORO1A,CRYAB,CTSS,DMD,FGF2,GFAP,HLA-A,ICAM1,Ighg2b,IL6ST,ITGB2,MCAM,MYH9,NDRG1,PDIA3,PDK2,PSMB8,PTPN1,PTPN6,SFRP1,STAT1,STAT3,TGM2,VCAM1	27
Cell Morphology	Morphology of blood cells	9,81E-09			CTSZ,DDX58,FGF2,FTL,HEXB,HLA-A,HLA-DQA1,HLA-DQB1,HSP90B1,ICAM1,IGHG1,IGKC,Irgm1,ITGB2,LCP1,PML,PON1,PSMB10,PSMB9,PTPRC,PTPRJ,RRAS2,STAT1,TAP1,VCAM1	25
Hematological System Development and Function,Lymphoid Tissue Structure and Development,Tissue Morphology	Quantity of lymphocytes	1,04E-08		1,811	ABCG2,CD44,CORO1A,CTSS,DDX58,HCLS1,HEXB,HLA-A,HLA-DQA1,HLA-DQB1,HSP90B1,ICAM1,IGKC,IL6ST,ISG15,ITGB2,LAMA2,LSP1,MSN,MZB1,PNP,PSMB10,PSMB8,PSMB9,PTPN6,PTPRC,PTPRJ,SLC2A1,STAT1,STAT3,TAP1,TAPBP,VCAM1	33
Cell-To-Cell Signaling and Interaction	Response of lymphatic system cells	1,58E-08		0,786	CD44,CTSS,HLA-DQB1,HSP90B1,ICAM1,NAMPT,PLD2,PNP,PON1,PSMB10,PTPN6,PTPRC,STAT3	13
Cell Death and Survival	Cytolysis of lymphocytes	1,73E-08			CD44,HLA-A,IGHG1,PNP,PSME2,PTPRC,STAT1,TAP1,TAPBP	9
Immunological Disease	Immunodeficiency	1,79E-08			ARPC1B,C1QC,C4A/C4B,CLU,CORO1A,FGG,HLA-DQA1,IGKC,IL6ST,ISG15,ITGB2,MSN,PNP,PTPRC,STAT1,STAT3,TAP1,TAP2,TAPBP	19
Cellular Movement	Cell movement of blood cells	1,80E-08	Increased	2,691	C4A/C4B,CAPG,CD44,CLU,CORO1A,CRYAB,CTSS,CTSZ,DDX58,GFAP,GNAI3,HCLS1,HLA-A,HLA-DQB1,ICAM1,Ighg2b,IGKC,IL6ST,Irgm1,ITGB2,LCP1,LSP1,MCAM,MSN,MYH9,NDRG1,PDK2,PPIB,PSMB8,PTPN1,PTPN6,PTPRC,PTPRJ,SFRP1,SH3KBP1,SLC16A1,STAT1,STAT3,TGM2,TNR,VCAM1	41
Inflammatory Disease	Chronic inflammatory disorder	2,16E-08			ALPL,AMT,ANXA4,C4A/C4B,CA5B,CAPG,CD44,CLU,EEF1E1,ENTPD1,FGF2,FTH1,GBP2,GFAP,GLIPR2,GLUL,GPNMB,HCLS1,HLA-A,HLA-DQA1,HLA-DQB1,HSP90B1,ICAM1,IGHG1,IGKC,Iigp1,IL6ST,ITGB2,LCP1,MCAM,NAMPT,PDIA3,PON1,PSMB8,PSMB9,PTPN1,PTPN6,PTPRC,SPON1,STAT1,STAT3,SYNGR1,TAP1,TAP2,TAPBP,Tgtp1/Tgtp2,VCAM1	47
Cellular Movement	Cell movement of myeloid cells	2,29E-08		1,570	C4A/C4B,CAPG,CD44,CORO1A,CRYAB,CTSS,GNAI3,ICAM1,Ighg2b,IL6ST,Irgm1,ITGB2,LCP1,LSP1,MCAM,MYH9,NDRG1,PDK2,PPIB,PSMB8,PTPN1,PTPN6,PTPRC,PTPRJ,SFRP1,STAT1,STAT3,TGM2,TNR,VCAM1	30
Metabolic Disease,Organismal Injury and Abnormalities	Amyloidosis	2,31E-08			A2M,ABCG2,ALDH1L1,ALDH2,ALDH5A1,ATP1A1,C4A/C4B,CALB1,CAPG,CAPN1,CLU,CTSS,CTSZ,DTNA,EBP,EIF2AK2,EPHX1,FGF2,GBP2,GFAP,GPNMB,HLA-DQA1,HLA-DQB1,ICAM1,IGHG1,IGKC,IL6ST,LGALS3BP,MAOB,Nes,PDIA3,PON1,PTPRZ1,RTN3,SLC2A1,SPON1,STAT3,SYP,TGM2	39
Cell-To-Cell Signaling and Interaction	Binding of myeloid cells	2,62E-08		1,063	ADGRB1,CD44,CORO1A,CTSZ,FGF2,FGG,ICAM1,Irgm1,ITGB2,LCP1,LSP1,MSN,PTPN6,PTPRC,STAT1,TNR,VCAM1	17
Immunological Disease,Inflammatory Disease,Inflammatory Response,Neurological Disease,Organismal Injury and Abnormalities	Experimental autoimmune encephalomyelitis	2,63E-08		1,110	ABCG2,AMACR,CD44,CORO1A,HLA-A,HLA-DQA1,HLA-DQB1,IL6ST,Irgm1,ISG15,PSMB8,PSMB9,PTPRC,PTPRZ1,RRAS,STAT1,STAT3,TAPBP,VCAM1	19
Neurological Disease,Organismal Injury and Abnormalities,Psychological Disorders	Tauopathy	2,74E-08			A2M,ABCG2,ALDH1L1,ALDH2,ALDH5A1,ATP1A1,C4A/C4B,CALB1,CAPG,CAPN1,CLU,CTSS,CTSZ,DTNA,EBP,EIF2AK2,EPHX1,FGF2,GBP2,GFAP,GPNMB,HLA-DQA1,HLA-DQB1,ICAM1,IGHG1,IGKC,LGALS3BP,MAOB,Nes,PDIA3,PON1,PTPRZ1,RTN3,SLC1A4,SLC2A1,SPON1,STAT3,SYP,TGM2	39
Immunological Disease	Hypersensitive reaction	3,00E-08		1,308	ALDH2,C4A/C4B,CAPG,CD44,CORO1A,CTSS,EIF2AK2,HLA-A,HLA-DQA1,HLA-DQB1,ICAM1,IGHG1,Ighg2a,Ighg2b,IGKC,ITGB2,LGALS3BP,MCAM,MSN,MYH9,PDIA3,PSME2,PTPRC,STAT1,SYT2,TPM3	26
Connective Tissue Disorders,Immunological Disease,Inflammatory Disease,Organismal Injury and Abnormalities,Skeletal and Muscular Disorders	Systemic lupus erythematosus	3,42E-08			ACAD10,ALDH2,C4A/C4B,CD44,CLU,DDX58,DTX3L,EIF2AK2,GBP2,GRM6,HLA-DQB1,ICAM1,IFIT3,IL6ST,ISG15,MYH9,PTPN1,PTPN6,PTPRC,STAT1,STAT3,TAP1,TGM2,VCAM1	24
Neurological Disease	Progressive neurological disorder	3,67E-08		1,000	A2M,ABCA8,ABCG2,ALDH1L1,ALDH2,ALDH5A1,AQP4,ATP1A1,C4A/C4B,CALB1,CAPN1,CD44,CHGB,CLU,CRYAB,CTSS,DTNA,EBP,EIF2AK2,EPHX1,FGF2,FTH1,FTL,GBP2,GFAP,GPNMB,HLA-DQA1,HLA-DQB1,HSP90B1,ICAM1,IGHG1,IGKC,INA,ISG15,MAOB,MCAM,NDRG2,Nes,PDIA3,PON1,PSMB8,PTPRC,PTPRZ1,RLBP1,RTN3,S100A6,SLC1A4,SLC2A1,SPON1,STAT3,SYP,TAP2,TGM2,TNR	54
Cellular Movement,Immune Cell Trafficking	Leukocyte migration	3,70E-08	Increased	2,842	C4A/C4B,CAPG,CD44,CLU,CORO1A,CRYAB,CTSS,CTSZ,DDX58,GFAP,GNAI3,HCLS1,HLA-A,HLA-DQB1,ICAM1,Ighg2b,IGKC,IL6ST,Irgm1,ITGB2,LCP1,LSP1,MCAM,MSN,MYH9,NDRG1,PDK2,PPIB,PSMB8,PTPN1,PTPN6,PTPRC,PTPRJ,SFRP1,SLC16A1,STAT1,STAT3,TGM2,TNR,VCAM1	40
Connective Tissue Disorders,Organismal Injury and Abnormalities,Skeletal and Muscular Disorders	Non-traumatic arthropathy	3,87E-08			ABCG2,ALPL,C4A/C4B,CD44,CLU,CRYAB,EEF1E1,FGF2,FLNC,FTH1,GBP2,GFAP,GLIPR2,GLUL,HCLS1,HLA-A,HLA-DQA1,HLA-DQB1,HSP90B1,ICAM1,IGHG1,IGKC,IL6ST,ITGB2,LCP1,NAMPT,PDIA3,PON1,PSMB8,PSMB9,PTPN1,PTPRC,SLC1A4,STAT1,STAT3,SYNGR1,TAP2,TAPBP,VCAM1	39
Cell-To-Cell Signaling and Interaction,Inflammatory Response	Immune response of phagocytes	4,05E-08		1,660	ATP1A1,CAPG,CD44,DDX58,ICAM1,IL6ST,ISG15,ITGB2,PON1,PSMB8,PTPRC,PTPRJ,STAT3,TAP1,TAPBP,TGM2,VCAM1	17
Gastrointestinal Disease,Organismal Injury and Abnormalities	Abnormality of large intestine	4,69E-08		-0,698	CD44,DDX58,ENTPD1,FGF2,GBP2,GPNMB,HLA-DQA1,HLA-DQB1,HSP90B1,ICAM1,Iigp1,IL6ST,MZB1,PON1,PSMB8,PTPRC,SLC12A2,SLC2A1,STAT1,STAT3,TAP1,Tgtp1/Tgtp2	22
Hereditary Disorder,Immunological Disease,Organismal Injury and Abnormalities	Autosomal recessive immunodeficiency	5,76E-08			C1QC,C4A/C4B,CORO1A,FGG,IGKC,IL6ST,ISG15,ITGB2,PNP,PTPRC,TAP1,TAP2,TAPBP	13
Cellular Movement,Hematological System Development and Function,Immune Cell Trafficking	Cell movement of leukocytes	6,55E-08	Increased	2,950	C4A/C4B,CAPG,CD44,CORO1A,CRYAB,CTSS,CTSZ,DDX58,GFAP,GNAI3,HCLS1,HLA-A,HLA-DQB1,ICAM1,Ighg2b,IL6ST,Irgm1,ITGB2,LCP1,LSP1,MCAM,MSN,MYH9,NDRG1,PDK2,PPIB,PSMB8,PTPN1,PTPN6,PTPRJ,SFRP1,STAT1,STAT3,TGM2,TNR,VCAM1	36
Hereditary Disorder,Immunological Disease,Organismal Injury and Abnormalities	Autosomal recessive immunological disorder	7,23E-08			ARPC1B,C1QC,C4A/C4B,CORO1A,FGG,HLA-DQA1,HLA-DQB1,IGKC,IL6ST,ISG15,ITGB2,PNP,PSMB9,PTPN6,PTPRC,TAP1,TAP2,TAPBP	18
Cell Death and Survival	Cytotoxicity	7,31E-08		1,210	CD44,CLU,CORO1A,FGF2,HLA-A,ICAM1,IGHG1,ITGB2,MYH9,NAMPT,PNP,PPIB,PTPN6,PTPRC,STAT1,TAP2	16
Gastrointestinal Disease,Inflammatory Disease	Gastroenteritis	7,34E-08		-0,462	CD44,CORO1A,DDX58,ENTPD1,FGF2,GBP2,GPNMB,HLA-DQA1,HLA-DQB1,HSP90B1,ICAM1,Iigp1,IL6ST,MZB1,PON1,PSMB8,PTPRC,SLC2A1,STAT1,STAT3,TAP1,Tgtp1/Tgtp2	22
Gastrointestinal Disease,Inflammatory Disease,Inflammatory Response,Organismal Injury and Abnormalities	Inflammation of the large intestine	7,82E-08		-1,002	CD44,DDX58,ENTPD1,FGF2,GBP2,GPNMB,HLA-DQA1,HLA-DQB1,HSP90B1,ICAM1,Iigp1,IL6ST,MZB1,PON1,PSMB8,PTPRC,SLC2A1,STAT1,STAT3,TAP1,Tgtp1/Tgtp2	21
Cell-To-Cell Signaling and Interaction,Hematological System Development and Function	Response of lymphocytes	8,30E-08		1,136	CTSS,HLA-DQB1,HSP90B1,ICAM1,NAMPT,PLD2,PNP,PON1,PSMB10,PTPN6,PTPRC,STAT3	12
Cell Morphology,Immunological Disease	Abnormal morphology of mononuclear leukocytes	8,30E-08			FTL,HLA-A,HLA-DQA1,HLA-DQB1,IGHG1,IGKC,LCP1,PSMB10,PSMB9,PTPRC,PTPRJ,TAP1	12
Cellular Movement,Hematological System Development and Function,Immune Cell Trafficking,Inflammatory Response	Cell movement of phagocytes	8,66E-08		1,364	C4A/C4B,CAPG,CD44,CORO1A,CTSS,CTSZ,GNAI3,HCLS1,HLA-DQB1,ICAM1,Ighg2b,IL6ST,Irgm1,ITGB2,LSP1,MCAM,MYH9,NDRG1,PDK2,PPIB,PSMB8,PTPN1,PTPN6,PTPRJ,SFRP1,STAT1,STAT3,TNR,VCAM1	29
Cell-To-Cell Signaling and Interaction	Response of antigen presenting cells	1,12E-07		1,614	ATP1A1,CAPG,CD44,CTSS,DDX58,IL6ST,ISG15,ITGB2,PON1,PSMB8,PTPRC,PTPRJ,STAT3,TAP1,TAPBP,TGM2	16
Inflammatory Disease,Inflammatory Response,Neurological Disease,Organismal Injury and Abnormalities	Encephalitis	1,43E-07		0,628	ABCG2,AMACR,C4A/C4B,CD44,CORO1A,GFAP,HLA-A,HLA-DQA1,HLA-DQB1,IL6ST,Irgm1,ISG15,PSMB8,PSMB9,PTPRC,PTPRZ1,RRAS,STAT1,STAT3,TAPBP,VCAM1	21
Hematological System Development and Function,Lymphoid Tissue Structure and Development,Tissue Morphology	Quantity of T lymphocytes	1,48E-07		1,598	ABCG2,CD44,CORO1A,CTSS,DDX58,HEXB,HLA-A,HLA-DQA1,HLA-DQB1,HSP90B1,ICAM1,IL6ST,ITGB2,LAMA2,MSN,PNP,PSMB10,PSMB8,PSMB9,PTPN6,PTPRC,STAT1,STAT3,TAP1,TAPBP,VCAM1	26
Cell Death and Survival,Cellular Compromise	Cytotoxicity of lymphocytes	1,56E-07		1,992	CD44,HLA-A,ICAM1,IGHG1,ITGB2,MYH9,PNP,PTPN6,PTPRC,STAT1,TAP2	11
Immunological Disease	Primary immunodeficiency disorder	1,57E-07			C4A/C4B,CORO1A,HLA-DQA1,IL6ST,ITGB2,MSN,PNP,PTPRC,STAT3,TAP1,TAP2,TAPBP	12
Connective Tissue Disorders,Immunological Disease,Inflammatory Disease,Inflammatory Response,Organismal Injury and Abnormalities,Skeletal and Muscular Disorders	Rheumatoid arthritis	1,75E-07			ALPL,C4A/C4B,CD44,CLU,EEF1E1,FGF2,FTH1,GBP2,GFAP,GLIPR2,GLUL,HCLS1,HLA-A,HLA-DQA1,HLA-DQB1,HSP90B1,ICAM1,IGHG1,IGKC,IL6ST,ITGB2,LCP1,NAMPT,PDIA3,PON1,PSMB8,PSMB9,PTPN1,PTPRC,STAT1,STAT3,SYNGR1,TAP2,TAPBP,VCAM1	35
Inflammatory Response,Neurological Disease	Inflammation of central nervous system	1,98E-07		0,294	ABCG2,AMACR,C4A/C4B,CD44,CORO1A,GFAP,HEXB,HLA-A,HLA-DQA1,HLA-DQB1,IL6ST,Irgm1,ISG15,PSMB8,PSMB9,PTPRC,PTPRZ1,RRAS,STAT1,STAT3,TAPBP,VCAM1	22
Humoral Immune Response,Inflammatory Response	Complement activation	2,02E-07			AQP4,C1QC,C4A/C4B,CLU,IGHG1,Ighg2a,Ighg2b,IGKC	8
Cell-To-Cell Signaling and Interaction,Inflammatory Response	Immune response of antigen presenting cells	2,04E-07		1,414	ATP1A1,CAPG,CD44,CTSS,DDX58,IL6ST,ISG15,ITGB2,PON1,PSMB8,PTPRC,PTPRJ,TAP1,TAPBP,TGM2	15
Inflammatory Response	Inflammatory response	2,18E-07		0,041	ACOT11,ALDH2,C4A/C4B,CAPG,CD44,CORO1A,CSRP3,CTSS,FGF2,FGG,GNAI3,HLA-A,ICAM1,IGHG1,IL6ST,ISG15,ITGB2,LCP1,LGALS3BP,LPCAT3,LSP1,MAOB,NDRG2,PDK2,PON1,PPIB,PTPN6,PTPRJ,SFRP1,STAT1,STAT3,TGM2,VCAM1	33
Antigen Presentation,Protein Synthesis	Quantity of MHC Class I on cell surface	2,24E-07	Increased	2,207	ERAP1,PSMB8,STAT1,TAP1,TAPBP	5
Cellular Movement,Hematological System Development and Function	Extravasation of granulocytes	2,67E-07	Increased	2,415	CD44,CORO1A,ICAM1,ITGB2,LSP1,MYH9	6
Gastrointestinal Disease,Inflammatory Disease,Inflammatory Response,Organismal Injury and Abnormalities	Colitis	2,78E-07		-0,762	CD44,DDX58,ENTPD1,GBP2,GPNMB,HLA-DQA1,HLA-DQB1,HSP90B1,ICAM1,Iigp1,IL6ST,MZB1,PON1,PSMB8,PTPRC,SLC2A1,STAT1,STAT3,TAP1,Tgtp1/Tgtp2	20
Cellular Compromise,Hematological Disease,Immunological Disease,Organismal Injury and Abnormalities	Abnormal function of B lymphocytes	3,07E-07			CTSS,HCLS1,HLA-DQB1,IGHG1,PTPN6,PTPRC,PTPRJ	7
Cell-To-Cell Signaling and Interaction,Hematological System Development and Function,Immune Cell Trafficking,Inflammatory Response	Adhesion of macrophages	3,07E-07		0,200	CTSZ,ICAM1,Irgm1,ITGB2,PTPN6,STAT1,VCAM1	7
Cell Morphology,Immunological Disease,Lymphoid Tissue Structure and Development	Abnormal morphology of lymphocytes	3,10E-07			HLA-A,HLA-DQA1,HLA-DQB1,IGHG1,IGKC,LCP1,PSMB10,PSMB9,PTPRC,PTPRJ,TAP1	11
Neurological Disease,Organismal Injury and Abnormalities	Progressive encephalopathy	3,19E-07			A2M,ABCA8,ABCG2,ALDH1L1,ALDH2,ALDH5A1,AQP4,ATP1A1,C4A/C4B,CALB1,CAPN1,CHGB,CLU,CRYAB,CTSS,DTNA,EBP,EIF2AK2,EPHX1,FGF2,FTH1,FTL,GBP2,GFAP,GPNMB,HLA-DQA1,HLA-DQB1,ICAM1,IGHG1,IGKC,INA,MAOB,MCAM,NDRG2,Nes,PDIA3,PON1,PTPRZ1,RLBP1,RTN3,S100A6,SLC1A4,SLC2A1,SPON1,STAT3,SYP,TGM2,TNR	48
Dermatological Diseases and Conditions,Organismal Injury and Abnormalities	Psoriasis	3,59E-07			A2M,ABCA8,ABCG2,ARPC1B,C4A/C4B,CAVIN1,CRAT,CTSS,DDX58,EPHX1,GBP2,ICAM1,IFIT3,IL6ST,ISG15,ITGB2,LAMA2,LGALS3BP,MCAM,NAMPT,PSMB10,PSME2,PTPN6,PTPRC,SLC16A1,STAT1,VCAM1	27
Cell-To-Cell Signaling and Interaction,Hematological System Development and Function	T cell response	4,08E-07		1,013	HLA-DQB1,HSP90B1,ICAM1,NAMPT,PLD2,PON1,PSMB10,PTPN6,PTPRC,STAT3	10
Cell Death and Survival,Cellular Compromise	Cytotoxicity of cells	4,55E-07		1,475	CD44,CORO1A,FGF2,HLA-A,ICAM1,IGHG1,ITGB2,MYH9,NAMPT,PNP,PTPN6,PTPRC,STAT1,TAP2	14
Cell-To-Cell Signaling and Interaction,Hematological System Development and Function	Activation of myeloid cells	4,82E-07		1,089	C4A/C4B,CD44,FGG,HLA-A,ICAM1,IGHG1,ITGB2,LGALS3BP,MAOB,NDRG1,PDK2,PTPN6,SFRP1,STAT1,STAT3,TGM2,VCAM1	17
Cellular Development,Cellular Growth and Proliferation,Hematological System Development and Function,Hematopoiesis,Lymphoid Tissue Structure and Development,Tissue Development	Leukopoiesis	4,96E-07	Increased	2,222	C1QC,CD44,DDX58,ENTPD1,FGF2,GIMAP4,HCLS1,HLA-A,HLA-DQA1,HLA-DQB1,HSP90B1,ICAM1,IGKC,IL6ST,ITGB2,LCP1,LSP1,MSN,MZB1,PNP,PSMB8,PSMB9,PTPN6,PTPRC,PTPRJ,RRAS,SFRP1,SLC2A1,STAT1,STAT3,TAPBP	31
Cell Signaling,Cell-To-Cell Signaling and Interaction	Cytokine and chemokine mediated signaling pathway	5,03E-07			FGF2,HSP90B1,ICAM1,IGHG1,Iigp1,IL6ST,ITGB2,PTPN6,PTPRC,PTPRZ1,STAT1,STAT3,VCAM1	13
Cancer,Organismal Injury and Abnormalities	Advanced extracranial solid tumor	5,18E-07		1,383	ABCA8,ALDH5A1,C4A/C4B,CAPG,CD44,CLU,CTSZ,DMD,DTNA,FGF2,FGG,FTL,GLUL,GPNMB,HCLS1,HSP90B1,ICAM1,MCAM,PARP3,PML,PTPRC,PTPRJ,PTPRZ1,RRAS,SFRP1,STAT1,STAT3,VCAM1	28
Inflammatory Disease,Neurological Disease	Inflammatory demyelinating disease	6,47E-07			ABCG2,AQP4,C4A/C4B,CD44,CRYAB,CTSS,FGF2,HLA-DQA1,HLA-DQB1,ISG15,MCAM,PDIA3,PSMB8,PTPRC,SLC1A4,TAP2	16
Tissue Development	Accumulation of cells	6,75E-07		0,783	C4A/C4B,CD44,CLU,CRYAB,ENTPD1,FGF2,ICAM1,IL6ST,ITGB2,LAMA2,PDIA4,PLD2,PTPN1,SAMHD1,STAT1,STAT3,VCAM1	17
Cell-To-Cell Signaling and Interaction	Immune response of myeloid cells	7,00E-07		1,467	ATP1A1,CAPG,CD44,DDX58,ICAM1,IL6ST,ISG15,ITGB2,PON1,PTPRC,PTPRJ,STAT3,TGM2,VCAM1	14
Cellular Movement,Hematological System Development and Function,Immune Cell Trafficking	Cellular infiltration by leukocytes	7,48E-07		1,134	C4A/C4B,CD44,CORO1A,CRYAB,GFAP,HLA-A,ICAM1,Ighg2b,IL6ST,ITGB2,MCAM,NDRG1,PDK2,PSMB8,PTPN1,PTPN6,SFRP1,STAT1,STAT3,TGM2,VCAM1	21
Immunological Disease	Severe immunodeficiency	7,70E-07			C4A/C4B,PNP,PTPRC,TAP1,TAP2,TAPBP	6
Cellular Movement	Migration of myeloid cells	1,06E-06	Increased	2,651	CD44,CORO1A,CTSS,GNAI3,ICAM1,IL6ST,ITGB2,LSP1,MCAM,MYH9,PTPN6,TGM2,TNR,VCAM1	14
Cellular Development,Cellular Growth and Proliferation,Embryonic Development,Hematological System Development and Function,Hematopoiesis,Lymphoid Tissue Structure and Development,Organ Development,Organismal Development,Tissue Development	Lymphopoiesis	1,09E-06	Increased	2,293	CD44,DDX58,ENTPD1,GIMAP4,HLA-A,HLA-DQA1,HLA-DQB1,HSP90B1,ICAM1,IGKC,IL6ST,ITGB2,LCP1,LSP1,MSN,MZB1,PNP,PSMB8,PSMB9,PTPN6,PTPRC,PTPRJ,SFRP1,SLC2A1,STAT1,STAT3,TAPBP	27
Cellular Movement	Cell movement of tumor cell lines	1,24E-06		1,817	A2M,ARPC1B,CAPN1,CD44,CLU,CMTM5,CRYAB,CTSZ,DDX58,EIF2AK2,FGF2,FLNC,GBP2,GFAP,GNAI3,HSP90B1,IQGAP1,LCP1,LGALS3BP,MCAM,MSN,MYH9,NAMPT,NDRG1,NDRG2,Nes,NME2,PLD2,PML,PTPN1,PTPN6,PTPRJ,PTPRZ1,RHOG,RRAS2,SFRP1,SH3KBP1,SLC12A2,SLC16A1,SLC2A1,STAT1,STAT3,STK24,TAGLN2,TGM2,TPM3,VCAM1	47
Immunological Disease,Inflammatory Disease,Organismal Injury and Abnormalities	Formation of granuloma	1,29E-06		-1,342	CD44,CTSS,ICAM1,STAT1,STAT3	5
Cell-mediated Immune Response,Cellular Movement,Hematological System Development and Function,Immune Cell Trafficking	T cell migration	1,29E-06	Increased	2,625	CD44,CTSS,GNAI3,HCLS1,HLA-A,ICAM1,Ighg2b,IL6ST,ITGB2,LCP1,MCAM,MSN,MYH9,STAT1,STAT3,TGM2	16
Cell-To-Cell Signaling and Interaction,Hematological System Development and Function,Immune Cell Trafficking,Inflammatory Response	Activation of phagocytes	1,50E-06		1,144	C4A/C4B,CD44,FGG,HLA-A,HSP90B1,ICAM1,IGHG1,ITGB2,LGALS3BP,MAOB,NDRG1,PDK2,PTPN6,SFRP1,STAT1,STAT3,TGM2	17
Metabolic Disease,Neurological Disease,Organismal Injury and Abnormalities,Psychological Disorders	Alzheimer disease	1,51E-06			A2M,ABCG2,ALDH1L1,ALDH2,ALDH5A1,ATP1A1,C4A/C4B,CALB1,CAPN1,CLU,CTSS,DTNA,EBP,EIF2AK2,EPHX1,FGF2,GBP2,GFAP,HLA-DQA1,HLA-DQB1,ICAM1,IGHG1,IGKC,MAOB,Nes,PDIA3,PON1,PTPRZ1,RTN3,SLC2A1,SPON1,STAT3,SYP,TGM2	34
Cell-To-Cell Signaling and Interaction,Hematological System Development and Function,Immune Cell Trafficking,Inflammatory Response	Activation of T lymphocytes	1,62E-06		0,891	C4A/C4B,CD44,CORO1A,DDX58,FGF2,GPNMB,HLA-A,HLA-DQB1,HSP90B1,ICAM1,IL6ST,ITGB2,PLD2,PTPN6,PTPRC,PTPRJ,STAT1,STAT3	18
Immunological Disease	Combined immunodeficiency	1,85E-06			ARPC1B,PNP,PTPRC,TAP1,TAP2,TAPBP	6
Cellular Movement	Migration of adenocarcinoma cell lines	1,85E-06		1,633	CD44,GNAI3,NDRG1,Nes,STAT3,TGM2	6
Cell-To-Cell Signaling and Interaction,Hematological System Development and Function,Immune Cell Trafficking,Inflammatory Response	Activation of lymphocytes	2,12E-06		1,217	C4A/C4B,CD44,CORO1A,DDX58,FGF2,GPNMB,HLA-A,HLA-DQB1,HSP90B1,ICAM1,Ighg2a,IL6ST,ITGB2,PLD2,PTPN6,PTPRC,PTPRJ,SH3KBP1,STAT1,STAT3	20
Organismal Injury and Abnormalities,Tissue Morphology	Morphology of lesion	2,32E-06			CAPN1,CD44,CLU,CRYAB,CTSS,CTSZ,ENTPD1,FGF2,FGG,Folh1,HLA-A,ICAM1,IL6ST,IQGAP1,LSP1,NAMPT,PON1,PON3,PTPN6,STAT3,TGM2,VCAM1	22
Cell Death and Survival	Cytolysis	2,35E-06	Increased	2,762	C4A/C4B,CD44,EIF2AK2,GIMAP4,HLA-A,IGHG1,Ighg2a,Ighg2b,ISG15,ITGB2,PNP,PSME2,PTPN1,PTPRC,STAT1,TAP1,TAPBP	17
Cellular Movement,Hematological System Development and Function,Immune Cell Trafficking	Cell movement of antigen presenting cells	2,40E-06		-0,037	CD44,CTSZ,GNAI3,HCLS1,HLA-DQB1,ICAM1,Irgm1,ITGB2,LSP1,NDRG1,PDK2,PSMB8,PTPN1,PTPN6,PTPRJ,SFRP1,STAT1,STAT3,TNR,VCAM1	20
Inflammatory Disease,Neurological Disease,Skeletal and Muscular Disorders	Multiple Sclerosis	2,47E-06			ABCG2,C4A/C4B,CD44,CRYAB,CTSS,FGF2,HLA-DQA1,HLA-DQB1,ISG15,MCAM,PDIA3,PSMB8,PTPRC,SLC1A4,TAP2	15
Neurological Disease,Skeletal and Muscular Disorders	Neuromuscular disease	2,57E-06		1,342	A2M,ABCG2,ACOT11,ALDH2,ALDH6A1,AQP4,C4A/C4B,CALB1,CD44,CHGB,CLU,CRYAB,CRYM,CTSS,DGKB,DTNA,DYNC1I1,FGF2,FGG,FTH1,FTL,GFAP,HLA-DQA1,HLA-DQB1,HSP90B1,ISG15,LAMA2,MAOB,MCAM,NDRG1,NDRG2,PDIA3,PDK2,PON1,PSMB8,PSMB9,PSME1,PTPRC,RHOG,SCAMP5,SEC11A,SLC17A7,SLC1A4,SYT2,TAP2,TGM2,TNR,TPM3,TRAM1	49
Tissue Morphology	Quantity of cells	2,65E-06		0,271	A2M,ABCG2,ALDH2,ALPL,C4A/C4B,CAPN1,CD44,CLU,CORO1A,CRYAB,CTSS,DDX58,DMD,EIF2AK2,ENTPD1,FGF2,FLNC,FTH1,GFAP,GFRA2,GPNMB,Gulo,HCLS1,HEXB,HLA-A,HLA-DQA1,HLA-DQB1,HSP90B1,ICAM1,IGKC,IL6ST,Irgm1,ISG15,ITGB2,LAMA2,LSP1,MSN,MYH9,MZB1,Nes,PML,PNP,PON1,PSMB10,PSMB8,PSMB9,PTPN6,PTPRC,PTPRJ,PTPRZ1,RLBP1,SFRP1,SLC12A2,SLC17A7,SLC2A1,STAT1,STAT3,TAP1,TAPBP,TGM2,TNR,TPM3,VCAM1	63
Hematological System Development and Function,Tissue Development	Accumulation of blood cells	2,77E-06		0,818	C4A/C4B,CD44,CRYAB,ENTPD1,FGF2,ICAM1,IL6ST,ITGB2,PDIA4,PLD2,PTPN1,STAT1,STAT3,VCAM1	14
Cellular Development,Cellular Growth and Proliferation,Embryonic Development,Hematological System Development and Function,Hematopoiesis,Humoral Immune Response,Lymphoid Tissue Structure and Development,Organ Development,Organismal Development,Tissue Development	Differentiation of B lymphocytes	3,06E-06		1,964	DDX58,IGKC,LCP1,MZB1,PNP,PTPN6,PTPRC,PTPRJ,SFRP1,STAT1,STAT3	11
Cellular Movement,Hematological System Development and Function,Immune Cell Trafficking	Transmigration of leukocytes	3,06E-06	Increased	2,957	CD44,CTSS,GNAI3,ICAM1,ITGB2,LSP1,MCAM,MYH9,PTPN6,TGM2,VCAM1	11
Organismal Injury and Abnormalities,Tissue Morphology	Size of lesion	3,19E-06			CAPN1,CD44,CLU,CRYAB,CTSS,CTSZ,ENTPD1,FGF2,FGG,Folh1,HLA-A,ICAM1,IL6ST,IQGAP1,NAMPT,PON1,PON3,PTPN6,STAT3,TGM2,VCAM1	21
Tissue Development	Organization of extracellular matrix	3,32E-06			A2M,CAPN1,CD44,CTSS,EGFLAM,FGF2,FGG,GFAP,ICAM1,ITGB2,LAMA2,LCP1,TNR,VCAM1	14
Cancer,Organismal Injury and Abnormalities	Embryonal tumor	3,66E-06		0,788	ABCA8,ABCG2,ADGRB1,ALDH2,C4A/C4B,CALB1,CD44,CLU,DTNA,DYNC1I1,FGF2,GBP2,GFAP,GPNMB,HLA-DQA1,HSP90B1,IDH2,LGALS3BP,MCAM,MYH9,NAMPT,NDRG2,Nes,PML,RHOG,SEC11A,SEPTIN4,SFRP1,SHMT2,SLC12A2,STAT3,SYP,TMEM165,VCAM1	34
Cellular Movement,Hematological System Development and Function,Immune Cell Trafficking	Transmigration of mononuclear leukocytes	3,91E-06		1,969	CD44,CTSS,ICAM1,ITGB2,MCAM,MYH9,TGM2,VCAM1	8
Ophthalmic Disease,Organismal Injury and Abnormalities	Open-angle glaucoma	3,91E-06			CA5B,CLU,CRYBA1,GPNMB,HLA-DQA1,LGSN,SLC16A1,TGM2	8
Cancer,Organismal Injury and Abnormalities	Advanced malignant solid tumor	3,95E-06		1,616	ABCA8,ALDH5A1,ALPL,C4A/C4B,CAPG,CD44,CLU,CTSZ,DMD,DTNA,FGF2,FGG,FTL,GLUL,GPNMB,GSTM3,HCLS1,HSP90B1,ICAM1,ITGB2,MCAM,PARP3,PML,PTPRC,PTPRJ,PTPRZ1,RRAS,SFRP1,STAT1,STAT3,VCAM1	31
Cell-mediated Immune Response,Cellular Movement,Hematological System Development and Function,Immune Cell Trafficking	Cell movement of T lymphocytes	3,96E-06	Increased	2,419	CD44,CTSS,HCLS1,HLA-A,ICAM1,Ighg2b,IL6ST,ITGB2,LCP1,MCAM,MYH9,STAT1,STAT3,TGM2	14
Cell Morphology,Tissue Morphology	Morphology of connective tissue cells	4,17E-06			ACOT11,Akr1b7,ALPL,CD44,FGF2,GLUD1,GPNMB,IL6ST,PLIN3,PML,PON3,PTPN1,PTPN6,PTPRC,PTPRJ,SFRP1,SLC12A2	17
Protein Synthesis	Production of protein	4,31E-06		-0,046	C4A/C4B,CTSS,DDX58,HEXB,HLA-DQB1,HSP90B1,IGHG1,IGKC,IL6ST,ITGB2,PTPN6,RHOG,STAT3	13
Cell-mediated Immune Response,Cellular Development,Cellular Function and Maintenance,Cellular Growth and Proliferation,Embryonic Development,Hematological System Development and Function,Hematopoiesis,Lymphoid Tissue Structure and Development,Organ Development,Organismal Development,Tissue Development	Development of helper T lymphocytes	4,35E-06			DDX58,ICAM1,ITGB2,STAT1,STAT3	5
Developmental Disorder,Hereditary Disorder,Immunological Disease,Metabolic Disease,Organismal Injury and Abnormalities	Autosomal recessive severe combined immunodeficiency	4,35E-06			PNP,PTPRC,TAP1,TAP2,TAPBP	5
Cellular Movement,Hematological System Development and Function	Extravasation of neutrophils	4,35E-06	Increased	2,207	CORO1A,ICAM1,ITGB2,LSP1,MYH9	5
Neurological Disease	Dyskinesia	4,40E-06			A2M,ACOT11,ALDH2,ALDH6A1,AQP4,C4A/C4B,CALB1,CD44,CHGB,CLU,CRYAB,CRYM,CTSS,DGKB,DTNA,DYNC1I1,FGF2,FGG,GFAP,HLA-DQA1,MAOB,NDRG1,PDK2,PON1,PSMB8,PSMB9,PSME1,RHOG,SCAMP5,SEC11A,SLC17A7,SLC1A4,SLC2A1,TGM2,TNR,TPM3,TRAM1	37
Neurological Disease	Progressive motor neuropathy	4,61E-06			ABCA8,ABCG2,ALDH5A1,AQP4,C4A/C4B,CD44,CHGB,CLU,CRYAB,CTSS,FGF2,FTH1,FTL,GFAP,GPNMB,HLA-DQA1,HLA-DQB1,INA,ISG15,MAOB,MCAM,NDRG2,PDIA3,PON1,PSMB8,PTPRC,S100A6,SLC1A4,TAP2,TGM2,TNR	31
Hereditary Disorder,Neurological Disease,Organismal Injury and Abnormalities,Psychological Disorders,Skeletal and Muscular Disorders	Huntington Disease	4,73E-06			A2M,ACOT11,ALDH2,ALDH6A1,AQP4,C4A/C4B,CALB1,CD44,CHGB,CLU,CRYAB,CRYM,CTSS,DGKB,DTNA,DYNC1I1,FGF2,FGG,GFAP,HLA-DQA1,MAOB,NDRG1,PDK2,PON1,PSMB8,PSMB9,PSME1,RHOG,SCAMP5,SEC11A,SLC17A7,SLC1A4,TGM2,TPM3,TRAM1	35
Connective Tissue Development and Function,Skeletal and Muscular System Development and Function,Tissue Development	Morphology of trabecular bone	4,96E-06			ALPL,CAPN1,FGF2,HEXB,IL6ST,ISG15,ITGB2,PPIB,PTPN6,SPON1,STAT1	11
Cellular Movement,Hematological System Development and Function,Immune Cell Trafficking,Inflammatory Response	Migration of neutrophils	5,08E-06		1,747	CD44,CORO1A,GNAI3,ICAM1,IL6ST,ITGB2,LSP1,MYH9,PTPN6,VCAM1	10
Cell Morphology,Lymphoid Tissue Structure and Development	Morphology of lymphatic system cells	5,21E-06			FGF2,HLA-A,HLA-DQA1,HLA-DQB1,IGHG1,IGKC,LCP1,PSMB10,PSMB9,PTPRC,PTPRJ,STAT1,TAP1	13
Cell-To-Cell Signaling and Interaction,Hematological System Development and Function,Immune Cell Trafficking,Inflammatory Response	Activation of macrophages	5,21E-06		0,329	C4A/C4B,CD44,FGG,HLA-A,ICAM1,IGHG1,ITGB2,MAOB,PDK2,PTPN6,STAT1,STAT3,TGM2	13
Cell-To-Cell Signaling and Interaction,Hematological System Development and Function	Binding of mononuclear leukocytes	5,36E-06		0,635	CD44,FGF2,FGG,ICAM1,IL6ST,ITGB2,LCP1,MCAM,MSN,PPIB,PTPN6,VCAM1	12
Cellular Movement,Hematological System Development and Function,Immune Cell Trafficking	Cell movement of granulocytes	5,45E-06		1,985	C4A/C4B,CAPG,CD44,CORO1A,CRYAB,GNAI3,ICAM1,IL6ST,ITGB2,LSP1,MYH9,PDK2,PPIB,PTPN6,SFRP1,STAT3,TGM2,VCAM1	18
Cell Death and Survival	Cell death of immune cells	5,53E-06		0,149	CD44,CLU,CORO1A,EIF2AK2,ENTPD1,FTH1,GIMAP4,HCLS1,ICAM1,IL6ST,Irgm1,ISG15,ITGB2,MVP,MZB1,NAMPT,PDIA3,PNP,PON1,PTPN6,PTPRC,RRAS,SH3KBP1,SLC2A1,STAT1,STAT3,TGM2	27
Cellular Movement,Hematological System Development and Function,Immune Cell Trafficking,Inflammatory Response	Transmigration of phagocytes	5,75E-06		1,665	CTSS,GNAI3,ICAM1,ITGB2,LSP1,MCAM,PTPN6,VCAM1	8
Neurological Disease,Organismal Injury and Abnormalities,Psychological Disorders	Dementia	5,80E-06			A2M,ABCG2,ALDH1L1,ALDH2,ALDH5A1,ATP1A1,C4A/C4B,CA5B,CALB1,CAPN1,CLU,CTSS,DTNA,EBP,EIF2AK2,EPHX1,FGF2,GBP2,GFAP,HLA-DQA1,HLA-DQB1,ICAM1,IGHG1,IGKC,MAOB,Nes,PDIA3,PON1,PTPRZ1,RTN3,SLC2A1,SPON1,STAT3,SYP,TGM2	35
Cellular Movement,Hematological System Development and Function,Immune Cell Trafficking,Inflammatory Response	Migration of phagocytes	6,08E-06	Increased	2,454	CD44,CORO1A,CTSS,CTSZ,GNAI3,HCLS1,HLA-DQB1,ICAM1,IL6ST,ITGB2,LSP1,MCAM,MYH9,PTPN6,TNR,VCAM1	16
Cell Signaling	Cell surface receptor linked signal transduction	6,18E-06			FGF2,GFRA2,HSP90B1,ICAM1,IGHG1,Iigp1,IL6ST,ISG15,ITGB2,NME2,Pakap,PTPN6,PTPRC,PTPRZ1,SFRP1,STAT1,STAT3,VCAM1	18
Hematological Disease,Immunological Disease	Eosinophilia	6,25E-06			ALDH2,ARPC1B,C4A/C4B,CTSS,HLA-A,IGHG1,IGKC,MYH9,PDIA3,STAT1,STAT3	11
Cellular Movement,Hematological System Development and Function,Immune Cell Trafficking	Lymphocyte migration	7,92E-06	Increased	3,250	CD44,CTSS,DDX58,GNAI3,HCLS1,HLA-A,ICAM1,Ighg2b,IL6ST,ITGB2,LCP1,MCAM,MSN,MYH9,STAT1,STAT3,TGM2,VCAM1	18
Hematological System Development and Function,Humoral Immune Response,Lymphoid Tissue Structure and Development,Tissue Morphology	Quantity of B lymphocytes	8,07E-06		1,214	HCLS1,HLA-DQA1,HSP90B1,IGKC,IL6ST,ITGB2,MSN,MZB1,PNP,PTPN6,PTPRC,PTPRJ,SLC2A1,STAT1,STAT3,VCAM1	16
Tissue Morphology	Quantity of stem cells	8,20E-06		0,343	ALDH2,CD44,CORO1A,EIF2AK2,HLA-DQB1,IGKC,IL6ST,Irgm1,ITGB2,LAMA2,MZB1,PML,PNP,PTPN6,PTPRC,PTPRJ,SFRP1,SLC12A2,STAT1,STAT3,TAP1,VCAM1	22
Cellular Movement	Migration of tumor cell lines	8,33E-06		1,293	A2M,CAPN1,CD44,CLU,CMTM5,CRYAB,CTSZ,DDX58,EIF2AK2,FGF2,FLNC,GNAI3,HSP90B1,IQGAP1,LGALS3BP,MCAM,MSN,MYH9,NDRG1,NDRG2,Nes,NME2,PML,PTPN1,PTPN6,PTPRJ,PTPRZ1,RHOG,SFRP1,SH3KBP1,SLC12A2,SLC16A1,SLC2A1,STAT1,STAT3,STK24,TGM2,TPM3,VCAM1	39
Cellular Movement	Cellular infiltration by myeloid cells	9,26E-06		0,042	C4A/C4B,CD44,CORO1A,CRYAB,ICAM1,Ighg2b,ITGB2,NDRG1,PDK2,PSMB8,PTPN1,PTPN6,SFRP1,STAT1,STAT3,TGM2	16
Cell Death and Survival	Cell death of neuroglia	9,73E-06		0,922	A2M,CD44,CRYAB,FGF2,GFAP,IL6ST,LAMA2,PTPRZ1,SH3KBP1,STAT1,STAT3	11
Cell-mediated Immune Response,Cellular Function and Maintenance,Hematological System Development and Function	T cell homeostasis	9,98E-06		1,893	CORO1A,DDX58,ENTPD1,GIMAP4,HLA-A,HLA-DQA1,HLA-DQB1,HSP90B1,ICAM1,IGKC,IL6ST,ITGB2,PNP,PSMB8,PSMB9,PTPN6,PTPRC,SFRP1,SLC2A1,STAT1,STAT3,TAPBP	22
Molecular Transport	Quantity of metal	1,03E-05		0,147	A2M,ANXA6,AQP4,CALB1,CRYAB,ENTPD1,FGF2,FTH1,FTL,HLA-A,ICAM1,IGKC,MCAM,MYH9,PLD2,PON1,PPIB,PTPN6,PTPRC,PTPRJ,SLC12A2,TGM2,VCAM1	23
Cell Death and Survival	Cytolysis by cytotoxic T cells	1,12E-05			PNP,PSME2,PTPRC,TAP1,TAPBP	5
Humoral Immune Response,Inflammatory Response	Classical complement pathway	1,12E-05			C1QC,IGHG1,Ighg2a,Ighg2b,IGKC	5
Digestive System Development and Function,Hepatic System Development and Function,Organ Development	Response of liver	1,14E-05		-1,145	ABCG2,ACOT11,ALPL,C4A/C4B,CD44,DDX58,GBP2,HLA-A,HLA-DQA1,IFIT3,IL6ST,ISG15,ITGB2,PON3,PTPRC,PTPRJ,STAT1,STAT3	18
Connective Tissue Development and Function,Skeletal and Muscular System Development and Function,Tissue Development	Size of bone	1,18E-05			ALPL,CAPN1,CD44,FGF2,GPNMB,HEXB,IL6ST,ISG15,ITGB2,PPIB,PTPN6,SFRP1,SPON1,STAT1,STAT3	15
Infectious Diseases	Parasitic Infection	1,38E-05		-1,118	ALDH5A1,AQP4,C4A/C4B,CD44,EIF2AK2,GBP2,HLA-DQB1,ICAM1,Iigp1,Irgm1	10
Cellular Movement,Hematological System Development and Function,Immune Cell Trafficking,Inflammatory Response	Cell movement of neutrophils	1,38E-05		1,807	C4A/C4B,CAPG,CD44,CORO1A,GNAI3,ICAM1,IL6ST,ITGB2,LSP1,MYH9,PDK2,PPIB,PTPN6,SFRP1,STAT3,VCAM1	16
Cell-To-Cell Signaling and Interaction,Inflammatory Response	Response of macrophages	1,42E-05		1,203	ATP1A1,CAPG,CD44,DDX58,IL6ST,ISG15,ITGB2,PON1,PTPRC,PTPRJ,STAT3,TGM2	12
Cell Morphology,Hematological System Development and Function,Immunological Disease,Lymphoid Tissue Structure and Development	Abnormal morphology of T lymphocytes	1,47E-05			HLA-A,HLA-DQA1,HLA-DQB1,PSMB10,PSMB9,PTPRC,TAP1	7
Connective Tissue Development and Function,Skeletal and Muscular System Development and Function,Tissue Development	Volume of trabecular bone	1,47E-05			CAPN1,FGF2,IL6ST,ISG15,PPIB,SPON1,STAT1	7
Gastrointestinal Disease,Inflammatory Disease	Inflammatory Bowel Disease	1,53E-05			AMT,CD44,CLU,ENTPD1,GBP2,GPNMB,HLA-DQA1,HLA-DQB1,HSP90B1,ICAM1,Iigp1,PSMB8,PTPRC,SPON1,STAT3,TAP1,Tgtp1/Tgtp2	17
Cancer,Organismal Injury and Abnormalities	Benign solid tumor	1,59E-05		0,192	ABCA8,ABCG2,ACSF2,ALDH2,ALDH5A1,ATP1A1,CD44,CLU,CRYAB,DMD,DNTTIP2,FGF2,FLNC,FTH1,GLUL,GPM6A,HLA-A,HLA-DQA1,IDH2,IFIT1B,IFIT3,IL6ST,IQGAP1,LAMA2,LSP1,MSN,MYH9,NDRG1,NDRG2,PML,RHOG,S100A6,SFRP1,SLC12A2,SLC2A1,STAT3,TGM2,TMEM65,VCAM1	39
Cellular Movement	Invasion of tumor cell lines	1,71E-05	Increased	2,364	A2M,CD44,CLU,CMTM5,CRYAB,CTSS,CTSZ,DDX58,EIF2AK2,FGF2,GNAI3,IQGAP1,ITGB2,LCP1,MCAM,NAMPT,NDRG1,NDRG2,Nes,NME2,PML,PTPN1,PTPN6,PTPRJ,PTPRZ1,RAB13,RRAS2,S100A6,SFRP1,SLC12A2,SLC2A1,STAT1,STAT3,STK24,TAGLN2,TGM2,TUT1,VCAM1	38
Infectious Diseases	Severe COVID-19	1,74E-05			C4A/C4B,CLU,EIF2AK2,HLA-DQB1,IFIT3,ISG15,LGALS3BP,STAT1,TAGLN2,VCAM1	10
Cellular Movement,Hematological System Development and Function,Immune Cell Trafficking,Inflammatory Response	Cell movement of macrophages	2,03E-05		-0,353	CD44,GNAI3,ICAM1,Irgm1,ITGB2,NDRG1,PDK2,PSMB8,PTPN1,PTPN6,PTPRJ,SFRP1,STAT1,STAT3,TNR,VCAM1	16
Cellular Function and Maintenance,Inflammatory Response	Phagocytosis	2,09E-05		1,846	ADGRB1,CAPG,CD44,CORO1A,EIF2AK2,ERAP1,ICAM1,IGHG1,Ighg2a,Ighg2b,ISG15,ITGB2,MSN,MYH9,PLD2,PON1,PTPN6,PTPRC,PTPRJ,RHOG,RRAS2,SH3KBP1,TGM2,TMEM165	24
Cellular Function and Maintenance	Homeostasis of blood cells	2,12E-05		1,893	CORO1A,DDX58,ENTPD1,GIMAP4,HLA-A,HLA-DQA1,HLA-DQB1,HSP90B1,ICAM1,IGKC,IL6ST,ITGB2,LXN,PNP,PSMB8,PSMB9,PTPN6,PTPRC,SFRP1,SLC2A1,STAT1,STAT3,TAPBP	23
Neurological Disease	Neurological signs	2,16E-05			A2M,ACOT11,ALDH2,ALDH6A1,AQP4,C4A/C4B,CALB1,CD44,CHGB,CLU,CRYAB,CRYM,CTSS,DCPS,DGKB,DTNA,DYNC1I1,FGF2,FGG,GFAP,HLA-DQA1,MAOB,NDRG1,PDK2,PLD2,PON1,PSMB8,PSMB9,PSME1,RHOG,SCAMP5,SEC11A,SLC12A2,SLC17A7,SLC1A4,SLC2A1,TGM2,TNR,TPM3,TRAM1	40
Cellular Development,Hematological System Development and Function,Lymphoid Tissue Structure and Development	Maturation of phagocytes	2,17E-05		1,746	CD44,DDX58,HSP90B1,ICAM1,ITGB2,STAT1,STAT3	7
Cellular Development,Hematological System Development and Function,Lymphoid Tissue Structure and Development	Maturation of leukocytes	2,18E-05	Increased	2,228	CD44,DDX58,HSP90B1,ICAM1,ITGB2,LCP1,PTPN6,PTPRC,STAT1,STAT3	10
Hematological System Development and Function,Immune Cell Trafficking,Inflammatory Response,Tissue Development	Accumulation of lymphocytes	2,21E-05		-0,970	C4A/C4B,ENTPD1,ICAM1,IL6ST,ITGB2,PTPN1,STAT3,VCAM1	8
Cellular Movement,Hematological System Development and Function,Immune Cell Trafficking	Cell movement of lymphocytes	2,24E-05	Increased	3,431	CD44,CTSS,DDX58,GNAI3,HCLS1,HLA-A,ICAM1,Ighg2b,IL6ST,ITGB2,LCP1,MCAM,MSN,MYH9,PPIB,STAT1,STAT3,TGM2,VCAM1	19
Cell-To-Cell Signaling and Interaction	Adhesion of lymphoma cell lines	2,25E-05		1,551	CD44,ICAM1,ITGB2,PTPN6,STAT1,VCAM1	6
Cell Death and Survival,Cellular Compromise	Cytotoxicity of T lymphocytes	2,25E-05		1,778	HLA-A,ICAM1,IGHG1,PNP,PTPRC,TAP2	6
Cell-To-Cell Signaling and Interaction	Binding of tumor cell lines	2,27E-05	Increased	2,673	ADGRB1,CD44,CTSZ,FGF2,GFAP,GPNMB,HLA-A,HSP90B1,ICAM1,ITGB2,LGALS3BP,MCAM,MYH9,PLD2,PTPN6,PTPRZ1,RRAS,STAT1,STAT3,TGM2,VCAM1	21
Cell-mediated Immune Response,Cellular Development,Cellular Function and Maintenance,Cellular Growth and Proliferation,Embryonic Development,Hematological System Development and Function,Hematopoiesis,Lymphoid Tissue Structure and Development,Organ Development,Organismal Development,Tissue Development	T cell development	2,27E-05		1,880	DDX58,ENTPD1,GIMAP4,HLA-A,HLA-DQA1,HLA-DQB1,HSP90B1,ICAM1,IGKC,IL6ST,ITGB2,PNP,PSMB8,PSMB9,PTPN6,PTPRC,SFRP1,SLC2A1,STAT1,STAT3,TAPBP	21
Cell-To-Cell Signaling and Interaction,Cellular Movement	Recruitment of blood cells	2,27E-05		1,928	C4A/C4B,CD44,CLU,CRYAB,DDX58,ENTPD1,ICAM1,IL6ST,ITGB2,LSP1,RHOG,SFRP1,STAT3,VCAM1	14
Connective Tissue Disorders,Organismal Injury and Abnormalities,Skeletal and Muscular Disorders	Destruction of joint	2,32E-05			CD44,FGF2,IL6ST,STAT3	4
Cellular Development,Cellular Growth and Proliferation,Hematological System Development and Function,Lymphoid Tissue Structure and Development	Proliferation of naive T lymphocytes	2,32E-05			ICAM1,ITGB2,STAT3,VCAM1	4
Cancer,Cell-To-Cell Signaling and Interaction,Organismal Injury and Abnormalities	Adhesion of leukemia cells	2,32E-05			CD44,ICAM1,ITGB2,VCAM1	4
Cell Death and Survival	Apoptosis of neuroglia	2,38E-05		1,129	CD44,CRYAB,FGF2,IL6ST,LAMA2,PTPRZ1,SH3KBP1,STAT1,STAT3	9
Hematological System Development and Function,Hematopoiesis,Tissue Morphology	Quantity of hematopoietic progenitor cells	2,40E-05		0,854	ALDH2,CD44,CORO1A,EIF2AK2,HLA-DQB1,IGKC,IL6ST,Irgm1,ITGB2,LAMA2,MZB1,PML,PNP,PTPN6,PTPRC,PTPRJ,STAT1,STAT3,TAP1,VCAM1	20
Cellular Movement	Mobilization of cells	2,41E-05	Increased	2,207	FGF2,ITGB2,STAT1,STAT3,VCAM1	5
Cell Morphology,Hematological Disease,Immunological Disease,Lymphoid Tissue Structure and Development	Lack of lymphocytes	2,41E-05			HLA-A,HLA-DQB1,IGHG1,IGKC,TAP1	5
Neurological Disease,Organismal Injury and Abnormalities,Psychological Disorders	Disorder of basal ganglia	2,50E-05			A2M,ACOT11,ALDH2,ALDH6A1,AQP4,C4A/C4B,CALB1,CD44,CHGB,CLU,CRAT,CRYAB,CRYM,CTSS,DGKB,DTNA,DYNC1I1,FGF2,FGG,FTH1,FTL,GFAP,HLA-DQA1,ISG15,MAOB,NDRG1,NDRG2,PDK2,PON1,PSMB8,PSMB9,PSME1,RHOG,SAMHD1,SCAMP5,SEC11A,SLC17A7,SLC1A4,SLC2A1,TGM2,TNR,TPM3,TRAM1	43
Cell-To-Cell Signaling and Interaction,Cellular Movement	Recruitment of cells	2,67E-05	Increased	2,160	C4A/C4B,CD44,CLU,CRYAB,DDX58,ENTPD1,FGF2,ICAM1,IL6ST,ITGB2,LSP1,RHOG,SFRP1,STAT3,VCAM1	15
Cellular Development,Cellular Growth and Proliferation,Connective Tissue Development and Function,Skeletal and Muscular System Development and Function,Tissue Development	Osteoclastogenesis	2,70E-05		-0,097	CAPN1,CD44,EIF2AK2,FGF2,GPNMB,ICAM1,IL6ST,PTPN6,STAT1,STAT3	10
Cell-To-Cell Signaling and Interaction	Adhesion of epithelial cells	2,70E-05		1,094	CD44,CLU,FGF2,FGG,ICAM1,ITGB2,RRAS,SH3KBP1,STAT3,VCAM1	10
Hematological System Development and Function,Immune Cell Trafficking,Inflammatory Response,Tissue Development	Accumulation of leukocytes	2,86E-05		0,165	C4A/C4B,CD44,ENTPD1,FGF2,ICAM1,IL6ST,ITGB2,PLD2,PTPN1,STAT1,STAT3,VCAM1	12
Inflammatory Disease,Inflammatory Response,Organismal Injury and Abnormalities,Respiratory Disease	Inflammation of lung	2,94E-05		-1,334	ALDH2,ALPL,C4A/C4B,CD44,CTSS,ENTPD1,HLA-A,HLA-DQA1,ICAM1,MYH9,PDIA3,PTPN6,PTPRC,PTPRJ,STAT1,STAT3	16
Cell-To-Cell Signaling and Interaction,Cellular Function and Maintenance,Inflammatory Response	Phagocytosis of cells	3,03E-05		1,703	ADGRB1,CAPG,CD44,CORO1A,ERAP1,ICAM1,IGHG1,Ighg2a,Ighg2b,ISG15,ITGB2,MYH9,PLD2,PON1,PTPN6,PTPRC,PTPRJ,RHOG,RRAS2,SH3KBP1,TGM2,TMEM165	22
Cell-To-Cell Signaling and Interaction,Inflammatory Response	Immune response of macrophages	3,21E-05		0,978	ATP1A1,CAPG,CD44,DDX58,IL6ST,ISG15,ITGB2,PON1,PTPRC,PTPRJ,TGM2	11
Cancer,Neurological Disease,Organismal Injury and Abnormalities	Anaplastic glioma	3,42E-05			ABCA8,ABCG2,ADGRB1,ALDH2,ALDH5A1,CD44,CLU,DTNA,DYNC1I1,FGF2,GBP2,GPNMB,HLA-DQA1,HSP90B1,IDH2,MYH9,NAMPT,RHOG,SEC11A,SEPTIN4,SHMT2,SLC12A2,STAT3,VCAM1	24
Cellular Movement	Chemotaxis	3,42E-05	Increased	2,047	A2M,C4A/C4B,CAPG,CD44,CLU,CORO1A,FGF2,GNAI3,HCLS1,ICAM1,ITGB2,LCP1,LSP1,PLD2,PPIB,PTPN6,PTPRC,PTPRJ,PTPRZ1,RAB13,RHOG,STAT3,TNR,VCAM1	24
Cellular Movement,Hematological System Development and Function,Immune Cell Trafficking,Inflammatory Response	Transmigration of neutrophils	3,61E-05		1,432	GNAI3,ICAM1,ITGB2,LSP1,PTPN6,VCAM1	6
Cancer,Organismal Injury and Abnormalities	Primary squamous cell carcinoma	3,61E-05			CD44,CLU,DDX58,HSP90B1,SFRP1,STAT3	6
Cardiovascular System Development and Function,Tissue Morphology	Permeability of vascular system	3,80E-05		1,883	AQP4,C4A/C4B,CAPN1,DTNA,FGF2,Gulo,ICAM1,ITGB2,LAMA2,LSP1,MCAM,PTPRJ,STAT3	13
Cell Signaling,Molecular Transport,Vitamin and Mineral Metabolism	Quantity of Ca2+	3,83E-05		0,280	A2M,ANXA6,AQP4,CALB1,ENTPD1,FGF2,ICAM1,IGKC,MCAM,MYH9,PLD2,PPIB,PTPN6,PTPRC,PTPRJ,SLC12A2,TGM2,VCAM1	18
Hematological System Development and Function,Lymphoid Tissue Structure and Development,Tissue Morphology	Quantity of CD4+ T-lymphocytes	3,86E-05		1,679	CORO1A,HLA-A,HLA-DQA1,HLA-DQB1,ITGB2,MSN,PNP,PTPN6,PTPRC	9
Neurological Disease	Sporadic neurological disorder	4,08E-05			CHGB,CLU,EIF2AK2,FGF2,GFAP,HEXB,INA,MYH9,PON1,SLC2A1	10
Cellular Movement	Homing of cells	4,11E-05		1,854	A2M,C4A/C4B,CAPG,CD44,CLU,CORO1A,FGF2,GNAI3,HCLS1,ICAM1,ITGB2,LCP1,LSP1,PLD2,PPIB,PTPN1,PTPN6,PTPRC,PTPRJ,PTPRZ1,RAB13,RHOG,STAT3,TNR,VCAM1	25
Neurological Disease,Skeletal and Muscular Disorders	Progressive neuromuscular disease	4,17E-05			ABCG2,AQP4,C4A/C4B,CD44,CRYAB,CTSS,FGF2,FTH1,FTL,GFAP,HLA-DQA1,HLA-DQB1,ISG15,MAOB,MCAM,NDRG2,PDIA3,PSMB8,PTPRC,SLC1A4,TAP2,TGM2,TNR	23
Organismal Survival	Survival of organism	4,49E-05		-1,399	ABCG2,ALDH2,ALDH5A1,C4A/C4B,CD44,CNTN1,CRYAB,DDX58,DMD,FTL,GLUL,Gulo,HLA-A,HSP90B1,ICAM1,IDH2,IL6ST,IQGAP1,Irgm1,MVP,NAMPT,NDRG2,PML,PNP,PTPN1,PTPRC,SLC2A1,STAT1,STAT3,TAP1,TGM2	31
Cardiovascular System Development and Function,Cellular Movement	Migration of endothelial cells	4,52E-05		0,965	ADGRB1,CD44,CRYAB,ERAP1,FGF2,GLUL,ICAM1,IQGAP1,ITGB2,MCAM,PLD2,PML,PTPN1,PTPN6,PTPRJ,PTPRZ1,RRAS,STAT3,VCAM1	19
Cancer,Organismal Injury and Abnormalities	Advanced malignant tumor	4,56E-05	Increased	2,285	ABCA8,ALDH5A1,ALPL,C4A/C4B,CAPG,CD44,CLU,CRYAB,CSRP3,CTSZ,DDX58,DMD,DTNA,ENTPD1,FGF2,FGG,FTL,GLUL,GPNMB,GSTM3,HCLS1,HSP90B1,ICAM1,IDH2,ITGB2,MCAM,MYH9,NDRG1,NDRG2,PARP3,PML,PTPRC,PTPRJ,PTPRZ1,RRAS,SFRP1,STAT1,STAT3,STK24,TGM2,VCAM1	41
Cell-mediated Immune Response,Cellular Movement,Hematological System Development and Function,Immune Cell Trafficking	Transmigration of T lymphocytes	4,64E-05		1,953	CD44,CTSS,ICAM1,MYH9,TGM2	5
Cellular Movement,Hematological System Development and Function,Immune Cell Trafficking,Inflammatory Response	Transmigration of monocytes	4,64E-05			CTSS,ICAM1,ITGB2,MCAM,VCAM1	5
Cell-To-Cell Signaling and Interaction,Inflammatory Response	Respiratory burst of myeloid cells	4,64E-05			ATP1A1,ICAM1,ITGB2,PTPRC,VCAM1	5
Cell-To-Cell Signaling and Interaction,Cellular Compromise	Respiratory burst of cells	4,64E-05		1,091	ATP1A1,DGKB,ICAM1,ITGB2,VCAM1	5
Lymphoid Tissue Structure and Development,Tissue Morphology	Quantity of lymphoid tissue	4,70E-05		1,913	C4A/C4B,CD44,CORO1A,DDX58,FGF2,HLA-DQB1,IL6ST,ITGB2,LAMA2,PNP,PSMB10,PTPRC,PTPRJ,STAT1,STAT3,TAP1	16
Cellular Movement	Invasion of cells	4,78E-05	Increased	2,586	A2M,CD44,CLU,CMTM5,CRYAB,CTSS,CTSZ,DDX58,EIF2AK2,FGF2,Folh1,GNAI3,HSP90B1,ICAM1,IQGAP1,ITGB2,LCP1,MCAM,NAMPT,NDRG1,NDRG2,Nes,NME2,PLD2,PML,PTPN1,PTPN6,PTPRJ,PTPRZ1,RAB13,RHOG,RRAS2,S100A6,SFRP1,SLC12A2,SLC2A1,STAT1,STAT3,STK24,TAGLN2,TGM2,TUT1,VCAM1	43
Cellular Growth and Proliferation	Outgrowth of cells	4,80E-05		0,289	A2M,Aldh1a7,CALB1,CLU,CRYAB,FGF2,GFAP,GFRA2,GPM6A,IL6ST,IQGAP1,LAMA2,MYH9,PDIA3,PLD2,PTPN1,PTPN6,PTPRZ1,RAB13,RHOG,SLC12A2,SLC2A1,STAT3,SYNGR1,TGM2,VCAM1	26
Cancer,Neurological Disease,Organismal Injury and Abnormalities	Glioblastoma	4,90E-05			ABCA8,ABCG2,ADGRB1,ALDH2,CD44,CLU,DTNA,DYNC1I1,FGF2,GBP2,GPNMB,HLA-DQA1,HSP90B1,IDH2,MYH9,NAMPT,RHOG,SEC11A,SEPTIN4,SHMT2,SLC12A2,STAT3,VCAM1	23
Cellular Function and Maintenance	Function of antigen presenting cells	4,97E-05			CAPG,CTSS,CTSZ,DDX58,GPNMB,ICAM1,LCP1,RRAS2,STAT1,STAT3	10
Cell-To-Cell Signaling and Interaction,Inflammatory Response	Immune response of T lymphocytes	5,15E-05		1,528	HLA-DQB1,ICAM1,NAMPT,PNP,PSME2,PTPRC,STAT3,TAPBP	8
Cell-To-Cell Signaling and Interaction	Adhesion of myeloid cells	5,45E-05		1,563	CD44,CORO1A,CTSZ,ICAM1,Irgm1,ITGB2,LCP1,PTPN6,STAT1,TNR,VCAM1	11
Dermatological Diseases and Conditions,Immunological Disease,Inflammatory Disease,Inflammatory Response,Organismal Injury and Abnormalities	Contact dermatitis	5,55E-05		-0,152	EIF2AK2,HLA-DQB1,ICAM1,IGKC,ITGB2,MCAM	6
Cellular Development,Hematological System Development and Function,Lymphoid Tissue Structure and Development	Maturation of dendritic cells	5,55E-05	Increased	2,177	CD44,DDX58,HSP90B1,ICAM1,ITGB2,STAT1	6
Cell-To-Cell Signaling and Interaction	Interaction of cancer cells	5,55E-05		0,849	CD44,ICAM1,ITGB2,MCAM,PDIA3,VCAM1	6
Cell-To-Cell Signaling and Interaction,Hematological System Development and Function,Inflammatory Response	Binding of monocytes	5,55E-05		0,489	FGF2,FGG,ICAM1,ITGB2,LCP1,VCAM1	6
Cardiovascular System Development and Function,Cellular Movement	Cell movement of endothelial cells	5,59E-05		0,900	ADGRB1,CD44,CRYAB,ERAP1,FGF2,GLUL,ICAM1,IQGAP1,ITGB2,MCAM,PLD2,PML,PTPN1,PTPN6,PTPRJ,PTPRZ1,RAB13,RRAS,STAT3,VCAM1	20
Antimicrobial Response,Inflammatory Response	Antimicrobial response	5,83E-05		1,966	CLU,DDX58,DTX3L,EIF2AK2,HLA-A,IFIT1B,IFIT3,IGHG1,ISG15,PTPRC,SAMHD1,STAT1,Tgtp1/Tgtp2	13
Cancer,Organismal Injury and Abnormalities	Metastatic solid tumor	5,95E-05		1,616	ALDH5A1,ALPL,C4A/C4B,CAPG,CD44,CLU,CTSZ,DMD,FGG,FTL,GLUL,GPNMB,GSTM3,HCLS1,HSP90B1,ICAM1,ITGB2,PARP3,PML,PTPRC,PTPRJ,PTPRZ1,SFRP1,STAT1,STAT3,VCAM1	26
Dermatological Diseases and Conditions,Inflammatory Disease,Inflammatory Response,Organismal Injury and Abnormalities	Contact dermatitis or eczema	6,08E-05		-0,152	EIF2AK2,HLA-DQA1,HLA-DQB1,ICAM1,IGKC,ITGB2,MCAM	7
Infectious Diseases	COVID-19	6,32E-05			C4A/C4B,CLU,EIF2AK2,HLA-DQB1,IFIT3,ISG15,LGALS3BP,NAMPT,PSMB8,STAT1,TAGLN2,VCAM1	12
Cancer,Organismal Injury and Abnormalities	Invasive tumor	6,37E-05	Increased	2,456	ALDH5A1,ALPL,C4A/C4B,CAPG,CAVIN1,CD44,CLU,CRYAB,CSRP3,CTSZ,DDX58,DMD,ENTPD1,FGF2,FGG,FTL,GLUL,GPNMB,GSTM3,HCLS1,HLA-DQA1,HSP90B1,ICAM1,IDH2,IL6ST,IQGAP1,ITGB2,MCAM,MYH9,NDRG1,NDRG2,PARP3,PML,PTPN1,PTPRC,PTPRJ,PTPRZ1,SFRP1,SNTB1,STAT1,STAT3,TGM2,VCAM1	43
Digestive System Development and Function,Gastrointestinal Disease,Hepatic System Development and Function,Hepatic System Disease,Inflammatory Disease,Inflammatory Response,Organ Development,Organismal Injury and Abnormalities	Inflammation of liver	6,57E-05		-0,525	ABCG2,ALPL,C4A/C4B,CD44,DDX58,GBP2,HLA-A,HLA-DQA1,IFIT3,ISG15,ITGB2,PON3,PTPRC,PTPRJ,STAT1,STAT3	16
Protein Synthesis	Quantity of interleukin	6,66E-05		-1,912	CD44,HEXB,IL6ST,Irgm1,ITGB2,LGALS3BP,STAT1,STAT3	8
Cell-To-Cell Signaling and Interaction,Hematological System Development and Function,Immune Cell Trafficking,Inflammatory Response	Binding of bone marrow-derived macrophages	6,72E-05			ADGRB1,Irgm1,ITGB2,STAT1	4
Carbohydrate Metabolism	Quantity of carbohydrate	6,84E-05		-1,124	ABCG2,ACOT11,Akr1b7,CA5B,CD44,CLU,DECR1,DGKB,EIF2AK2,FGF2,GLUD1,Gulo,HEXB,ICAM1,IL6ST,ITGB2,LPCAT3,MVP,PLD2,PML,PON1,PTPN1,PTPN6,SFRP1,SLC2A1,STAT3	26
Infectious Diseases	Tuberculosis	7,50E-05			GBP2,IFIT3,Irgm1,PSMB10,PSMB8,PSMB9,STAT1,TAP1,TAP2	9
Cell-To-Cell Signaling and Interaction,Cellular Assembly and Organization,Hematological System Development and Function,Immune Cell Trafficking	Cell-cell adhesion of leukocytes	8,18E-05			ICAM1,ITGB2,PTPRC,STAT1,VCAM1	5
Cell-To-Cell Signaling and Interaction	Binding of bone marrow cell lines	8,18E-05			CD44,ICAM1,ITGB2,TGM2,VCAM1	5
Cellular Movement,Hematological System Development and Function,Immune Cell Trafficking,Inflammatory Response	Cellular infiltration by phagocytes	8,54E-05		-0,034	C4A/C4B,CD44,CORO1A,ICAM1,Ighg2b,ITGB2,NDRG1,PDK2,PSMB8,PTPN1,PTPN6,SFRP1,STAT1,STAT3	14
Cell Death and Survival	Cell viability of blood cells	8,75E-05		1,462	CD44,CLU,FGF2,ICAM1,IL6ST,ITGB2,MVP,PTPN6,PTPRC,SH3KBP1,STAT1,STAT3,TGM2	13
Cellular Function and Maintenance	Cellular homeostasis	9,42E-05		1,266	A2M,ABCG2,ACOT11,ANXA6,AQP4,ATP1A1,C4A/C4B,CALB1,CAPN1,CORO1A,CRYAB,CSRP3,DDX58,DMD,EIF2AK2,ENTPD1,FGF2,FTH1,FTL,GIMAP4,GNAI3,HEXB,HLA-A,HLA-DQA1,HLA-DQB1,HSP90B1,ICAM1,IGKC,Iigp1,IL6ST,Irgm1,ITGB2,LXN,MCAM,NAMPT,NDRG1,NME2,PDK2,PLD2,PML,PNP,PPIB,PSMB8,PSMB9,PTPN6,PTPRC,PTPRJ,SFRP1,SH3KBP1,SLC12A2,SLC16A1,SLC2A1,STAT1,STAT3,TAPBP,TGM2,TMEM165,VPS26B	58
Molecular Transport	Transport of molecule	9,70E-05		-0,370	A2M,ABCA8,ABCG2,ACADL,ANO2,ANXA6,AQP4,ATP1A1,CA5B,CALB1,CAVIN1,CD44,CLU,CNTN1,CORO1A,CRAT,CRYAB,CRYM,CTSS,DTX3L,ENTPD1,EPHX1,FGF2,FGG,FTH1,FTL,FXYD6,GFAP,GLUL,GNAI3,HCLS1,HLA-A,Ighg2a,IL6ST,IPO5,IQGAP1,LPCAT3,MAOB,MSN,MVP,MYH9,NDRG2,NME2,PDIA4,PLD2,PLIN3,PML,PON1,PTPRC,RAB13,RTRAF,SFXN5,SLC12A2,SLC16A1,SLC17A7,SLC1A4,SLC2A1,SLC4A3,SNTB1,STAT1,STAT3,TAP1,TAP2,TMEM165,TNR,TTYH1,TTYH3	67
Organismal Injury and Abnormalities,Respiratory Disease	Damage of lung	9,79E-05		-0,294	ATP1A1,C4A/C4B,CD44,CLU,ENTPD1,HLA-DQA1,ICAM1,ITGB2,MVP,NAMPT,STAT1,STAT3	12
Cellular Movement,Hematological System Development and Function,Immune Cell Trafficking	Transendothelial migration of leukocyte cell lines	1,04E-04			CD44,ICAM1,ITGB2	3
Cell-To-Cell Signaling and Interaction,Hematological System Development and Function,Immune Cell Trafficking,Inflammatory Response	Adhesion of bone marrow-derived macrophages	1,04E-04			Irgm1,ITGB2,STAT1	3
Developmental Disorder,Hereditary Disorder,Immunological Disease,Metabolic Disease,Organismal Injury and Abnormalities	Bare lymphocyte syndrome, type I	1,04E-04			TAP1,TAP2,TAPBP	3
Auditory Disease,Immunological Disease	Allergy of ear	1,04E-04			CAPN1,HLA-DQB1,ICAM1	3
Cellular Development,Cellular Growth and Proliferation,Connective Tissue Development and Function,Tissue Development	Proliferation of synovial fibroblasts	1,04E-04			FGF2,IL6ST,STAT3	3
Cancer,Cell-To-Cell Signaling and Interaction,Organismal Injury and Abnormalities	Adhesion of myeloid leukemia cells	1,04E-04			ICAM1,ITGB2,VCAM1	3
Cellular Movement,Hematological System Development and Function,Immune Cell Trafficking	Mobilization of leukocytes	1,04E-04			ITGB2,STAT1,STAT3	3
Humoral Immune Response,Protein Synthesis	Production of antibody	1,04E-04		-0,460	C4A/C4B,CTSS,HEXB,HLA-DQB1,IGHG1,IGKC,IL6ST,ITGB2,PTPN6,RHOG	10
Protein Synthesis	Quantity of protein lipid complex in blood	1,10E-04		-0,816	ACOT11,CTSS,FGG,Gulo,PON1,PON3,TGM2	7
Gastrointestinal Disease,Immunological Disease,Ophthalmic Disease,Organismal Injury and Abnormalities	Sjögren syndrome	1,10E-04			GBP2,IFIT3,PML,PSMB8,STAT1,TAP2,VCAM1	7
Cell Morphology	Polarization of leukocytes	1,13E-04		1,195	CTSS,GNAI3,ITGB2,LCP1,LSP1,MSN,MYH9,NAMPT,STAT3	9
Cellular Compromise	Respiratory burst	1,19E-04		1,091	ATP1A1,DGKB,ICAM1,ITGB2,PTPRC,VCAM1	6
Cellular Movement,Hematological System Development and Function	Cell movement of hematopoietic cells	1,19E-04		1,400	CD44,HCLS1,ICAM1,ITGB2,LCP1,PTPN6	6
Organismal Injury and Abnormalities	Fibrosis	1,20E-04		0,818	ABCG2,ACADL,ALPL,CD44,CLU,CSRP3,CTSS,DMD,DTNA,ENTPD1,FGF2,FGG,GBP2,GBP4,HLA-DQA1,HLA-DQB1,ICAM1,IDH2,IL6ST,NAMPT,PSMB8,SEC11A,SHMT2,STAT1,STAT3	25
Cancer,Hematological Disease,Immunological Disease,Organismal Injury and Abnormalities	Plasma cell neoplasm	1,25E-04			ABCG2,ALPL,AMACR,ANXA4,ANXA6,CD44,CRYAB,EXTL2,FGF2,GBP2,GFAP,HCLS1,HLA-A,HLA-DQA1,HSP90B1,IDH2,IFIT3,IGKC,IL6ST,IQGAP1,LCP1,PSMB10,PSMB8,PSMB9,PTPN1,PTPRC,PTPRZ1,SAMHD1,STAT3	29
Free Radical Scavenging	Synthesis of reactive oxygen species	1,26E-04		1,022	ADGRB1,ALDH2,CALB1,CD44,CLU,CRYAB,DECR1,ENTPD1,FGF2,FTH1,FTL,ICAM1,IQGAP1,ITGB2,MAOB,NAMPT,PON3,PSMB8,PTPN1,PTPN6,RRAS,S100A6,SLC2A1,STAT3,TGM2,VCAM1	26
Free Radical Scavenging	Metabolism of reactive oxygen species	1,29E-04		0,858	ABCG2,ADGRB1,ALDH2,CALB1,CD44,CLU,CRYAB,DECR1,ENTPD1,FGF2,FTH1,FTL,ICAM1,IQGAP1,ITGB2,MAOB,NAMPT,PON3,PSMB8,PTPN1,PTPN6,RRAS,S100A6,SLC2A1,STAT3,TGM2,VCAM1	27
Cell Death and Survival,Organismal Injury and Abnormalities	Necrosis of epithelial tissue	1,31E-04		1,485	ABCG2,ALDH2,CALB1,CD44,CLU,CRYAB,CTSS,DECR1,EIF2AK2,FGF2,ICAM1,LAMA2,MCAM,MZB1,NAMPT,NDRG1,NDRG2,PON3,PSMB10,PSMB8,PTPN1,RRAS,RRAS2,SFRP1,SLC2A1,STAT1,STAT3,TGM2	28
Organismal Injury and Abnormalities	Benign lesion	1,33E-04		0,665	ABCA8,ABCG2,ACSF2,ALDH2,ALDH5A1,ATP1A1,CALB1,CD44,CLU,CRYAB,DMD,DNTTIP2,FGF2,FLNC,FTH1,GLUL,GPM6A,HLA-A,HLA-DQA1,IDH2,IFIT1B,IFIT3,IL6ST,IQGAP1,LAMA2,LSP1,MSN,MYH9,NDRG1,NDRG2,PML,RHOG,S100A6,SFRP1,SLC12A2,SLC2A1,STAT3,TGM2,TMEM65,VCAM1	40
Cell-To-Cell Signaling and Interaction,Cellular Function and Maintenance,Inflammatory Response	Phagocytosis of leukemia cell lines	1,35E-04		0,600	PLD2,RHOG,RRAS2,SH3KBP1,TGM2	5
Cardiovascular System Development and Function,Tissue Development	Function of endothelial tissue	1,35E-04			CD44,CTSS,ENTPD1,FGF2,PTPN1	5
Cellular Function and Maintenance,Hematological System Development and Function	Function of cytotoxic T cells	1,35E-04			ERAP1,HLA-A,PSMB10,TAGLN2,TAPBP	5
Cell Morphology,Connective Tissue Development and Function,Skeletal and Muscular System Development and Function,Tissue Development,Tissue Morphology	Morphology of osteoclasts	1,35E-04			CD44,FGF2,GPNMB,IL6ST,PTPRC	5
Cell-To-Cell Signaling and Interaction,Hematological System Development and Function,Immune Cell Trafficking	Adhesion of mononuclear leukocytes	1,37E-04		1,576	CD44,ICAM1,IL6ST,ITGB2,LCP1,MCAM,PPIB,PTPN6,VCAM1	9
Antimicrobial Response,Inflammatory Response	Antiviral response	1,42E-04		1,966	DDX58,DTX3L,EIF2AK2,HLA-A,IFIT1B,IFIT3,ISG15,PTPRC,SAMHD1,STAT1,Tgtp1/Tgtp2	11
Cellular Movement,Hematological System Development and Function,Immune Cell Trafficking,Inflammatory Response	Cellular infiltration by macrophages	1,42E-04		-0,400	CD44,ICAM1,ITGB2,NDRG1,PDK2,PSMB8,PTPN1,PTPN6,SFRP1,STAT1,STAT3	11
Cardiovascular System Development and Function,Organismal Development,Tissue Morphology	Morphology of endothelial tissue	1,44E-04			CAPN1,CD44,FGF2,Folh1,Gulo,PTPRJ,RHOG	7
Hematological Disease,Infectious Diseases,Organismal Injury and Abnormalities	Endotoxin shock response	1,44E-04		0,557	C4A/C4B,ENTPD1,ICAM1,IL6ST,STAT1,STAT3,TGM2	7
Psychological Disorders	Sporadic psychological disorder	1,44E-04			CHGB,CLU,EIF2AK2,FGF2,GFAP,INA,PON1	7
Cell-To-Cell Signaling and Interaction	Binding of lymphoma cell lines	1,44E-04	Increased	2,170	CD44,HSP90B1,ICAM1,ITGB2,PTPN6,STAT1,VCAM1	7
Cell-To-Cell Signaling and Interaction,Hematological System Development and Function,Immune Cell Trafficking,Inflammatory Response	Adhesion of phagocytes	1,46E-04		1,678	CD44,CORO1A,CTSZ,ICAM1,Irgm1,ITGB2,LCP1,PTPN6,STAT1,VCAM1	10
Cell Death and Survival	Cell viability of leukocytes	1,48E-04		1,103	CD44,CLU,ICAM1,IL6ST,ITGB2,MVP,PTPN6,PTPRC,SH3KBP1,STAT1,STAT3,TGM2	12
Cell-To-Cell Signaling and Interaction,Hematological System Development and Function,Immune Cell Trafficking,Inflammatory Response	Binding of dendritic cells	1,51E-04			A2M,CD44,ICAM1,ITGB2	4
Cellular Movement,Hematological System Development and Function	Mobilization of blood cells	1,51E-04		1,964	ITGB2,STAT1,STAT3,VCAM1	4
Cell-To-Cell Signaling and Interaction,Hematological System Development and Function,Humoral Immune Response,Immune Cell Trafficking	Adhesion of B lymphocytes	1,51E-04		1,067	ICAM1,ITGB2,PTPN6,VCAM1	4
Cell Death and Survival,Cellular Compromise	Cytotoxicity of cytotoxic T cells	1,51E-04		1,941	HLA-A,PNP,PTPRC,TAP2	4
Cell-To-Cell Signaling and Interaction,Inflammatory Response	Inflammatory response of phagocytes	1,51E-04			IL6ST,PON1,STAT3,TGM2	4
Cell Death and Survival	Cell death of T lymphocytes	1,54E-04		-1,137	CD44,CORO1A,ENTPD1,FTH1,GIMAP4,Irgm1,ITGB2,PDIA3,PNP,PTPN6,PTPRC,STAT1,STAT3,TGM2	14
Inflammatory Response,Respiratory Disease	Inflammation of respiratory system component	1,59E-04		-1,222	ALDH2,ALDH5A1,ALPL,C4A/C4B,CD44,CTSS,ENTPD1,HLA-A,HLA-DQA1,ICAM1,LAMA2,MYH9,PDIA3,PTPN6,PTPRC,PTPRJ,STAT1,STAT3,VCAM1	19
Organismal Injury and Abnormalities	Blood clot	1,64E-04		0,730	CAPN1,ENTPD1,FGG,HCLS1,ITGB2,LGALS3BP,MYH9,PON1,PTPN1,PTPRJ,RHOG,SH3KBP1,TGM2	13
Cell-To-Cell Signaling and Interaction,Hematological System Development and Function	Binding of lymphocytes	1,65E-04		1,120	CD44,ICAM1,IL6ST,ITGB2,MCAM,MSN,PPIB,PTPN6,VCAM1	9
Cell-To-Cell Signaling and Interaction	Activation of connective tissue cells	1,69E-04		1,400	CD44,FGF2,GPNMB,IL6ST,PTPN6,STAT1,STAT3,VCAM1	8
Cell-To-Cell Signaling and Interaction,Hematological System Development and Function,Immune Cell Trafficking,Inflammatory Response	Binding of neutrophils	1,69E-04		1,472	CD44,CORO1A,ICAM1,ITGB2,LCP1,LSP1,PTPN6,VCAM1	8
Inflammatory Disease,Inflammatory Response,Organismal Injury and Abnormalities,Respiratory Disease	Asthma	1,69E-04			ALDH2,ALDH5A1,C4A/C4B,CD44,CTSS,HLA-DQA1,ICAM1,LAMA2,MYH9,PDIA3,PTPRC,VCAM1	12
Cellular Movement,Hematological System Development and Function,Immune Cell Trafficking	Cellular infiltration by granulocytes	1,72E-04		0,801	C4A/C4B,CD44,CORO1A,CRYAB,ICAM1,ITGB2,PDK2,SFRP1,STAT3,TGM2	10
Cellular Movement	Migration of prostate cancer cell lines	1,72E-04		1,910	CLU,CMTM5,CTSZ,HSP90B1,NDRG1,Nes,PTPRZ1,SFRP1,SH3KBP1,STAT3	10
Lipid Metabolism,Molecular Transport,Small Molecule Biochemistry	Export of lipid	1,72E-04		-0,438	ABCA8,ANXA6,CLU,CRAT,CTSS,ENTPD1,MSN,PON1,SLC16A1,SNTB1	10
Protein Synthesis	Quantity of protein in blood	1,73E-04		-1,973	ACOT11,Akr1b7,ALPL,AMACR,CD44,CTSS,FGG,Gulo,HEXB,IL6ST,Irgm1,ITGB2,LGALS3BP,PON1,PON3,PTPN1,STAT1,STAT3,TGM2	19
Immunological Disease	Allergy	1,73E-04		-0,520	ALDH2,CAPG,CAPN1,CD44,CORO1A,CTSS,HLA-DQA1,HLA-DQB1,ICAM1,IGHG1,MSN,MYH9,PDIA3,STAT1,SYT2,TGM2,TPM3	17
Cancer,Hematological Disease,Immunological Disease,Organismal Injury and Abnormalities	Plasma cell dyscrasia	1,76E-04			ABCG2,ALPL,AMACR,ANXA4,ANXA6,CD44,CRYAB,FGF2,GBP2,GFAP,HCLS1,HLA-A,HLA-DQA1,HSP90B1,IDH2,IFIT3,IGKC,IL6ST,IQGAP1,PSMB10,PSMB8,PSMB9,PTPN1,PTPRC,PTPRZ1,SAMHD1,STAT3	27
Infectious Diseases	Infection by SARS coronavirus	1,85E-04			ALPL,C4A/C4B,CLU,EIF2AK2,HLA-DQB1,IFIT3,ISG15,LGALS3BP,NAMPT,PSMB8,STAT1,TAGLN2,VCAM1	13
Cell Death and Survival	Cell death of squamous cell carcinoma cell lines	1,87E-04		-0,431	CD44,CLU,DDX58,PML,PTPN6,STAT1,STAT3	7
Cell Death and Survival	Apoptosis of lymphoma cell lines	1,89E-04		0,573	CD44,EIF2AK2,FGF2,IGHG1,LSP1,PML,PTPN6,PTPRC,STAT1,STAT3,TGM2	11
Cellular Movement	Cell movement of prostate cancer cell lines	1,89E-04	Increased	2,150	CLU,CMTM5,CTSZ,HSP90B1,LCP1,NDRG1,Nes,PTPRZ1,SFRP1,SH3KBP1,STAT3	11
Gastrointestinal Disease,Hepatic System Disease,Metabolic Disease,Organismal Injury and Abnormalities	Hepatic steatosis	1,90E-04		0,360	ACAA2,ACADL,ACOT11,Akr1b7,CD44,CLU,DECR1,GBP2,HLA-DQA1,IFIT3,IL6ST,ISG15,LPCAT3,PDK2,PLIN3,SFRP1,STAT3	17
Cell Death and Survival,Organismal Injury and Abnormalities	Cell death of epithelial cells	1,91E-04	Increased	2,503	ABCG2,ALDH2,CALB1,CD44,CLU,CRYAB,CTSS,DECR1,EIF2AK2,FGF2,ICAM1,LAMA2,MZB1,NAMPT,NDRG1,NDRG2,PON3,PTPN1,RRAS,RRAS2,SFRP1,SLC2A1,STAT1,STAT3,TGM2	25
Cell-To-Cell Signaling and Interaction,Hematological System Development and Function,Immune Cell Trafficking	Adhesion of lymphocytes	2,08E-04		1,285	CD44,ICAM1,IL6ST,ITGB2,MCAM,PPIB,PTPN6,VCAM1	8
Cancer,Cell-To-Cell Signaling and Interaction,Organismal Injury and Abnormalities	Binding of cancer cells	2,11E-04			CD44,ICAM1,ITGB2,PDIA3,VCAM1	5
Inflammatory Disease,Inflammatory Response,Organismal Injury and Abnormalities,Respiratory Disease	Inflammation of airway	2,14E-04			ALDH2,ALDH5A1,ALPL,C4A/C4B,CD44,CTSS,HLA-DQA1,ICAM1,LAMA2,MYH9,PDIA3,PTPRC,STAT1,VCAM1	14
Cell Death and Survival	Cell death of lymphatic system cells	2,27E-04		-0,500	ABCG2,CD44,CORO1A,EIF2AK2,ENTPD1,FTH1,GIMAP4,Irgm1,ITGB2,PDIA3,PML,PNP,PTPN6,PTPRC,STAT1,STAT3,TGM2	17
Cancer,Organismal Injury and Abnormalities	Metastasis	2,28E-04	Increased	2,285	ALDH5A1,ALPL,C4A/C4B,CAPG,CD44,CLU,CRYAB,CSRP3,CTSZ,DDX58,DMD,ENTPD1,FGF2,FGG,FTL,GLUL,GPNMB,GSTM3,HCLS1,HSP90B1,ICAM1,IDH2,ITGB2,MCAM,MYH9,NDRG1,NDRG2,PARP3,PML,PTPRC,PTPRJ,PTPRZ1,SFRP1,STAT1,STAT3,TGM2,VCAM1	37
Cardiovascular System Development and Function,Cell Morphology,Organismal Development,Tissue Morphology	Morphology of endothelial cells	2,29E-04			CAPN1,CD44,FGF2,Folh1,PTPRJ,RHOG	6
Cardiovascular Disease,Organismal Injury and Abnormalities,Tissue Morphology	Size of atherosclerotic lesion	2,29E-04			CTSS,ENTPD1,ICAM1,PON1,PON3,VCAM1	6
Antigen Presentation,Inflammatory Response	Antigen presentation	2,40E-04	Increased	2,200	CTSS,ERAP1,HSP90B1,PSMB8,TAP1,TAP2,TAPBP	7
Cancer,Organismal Injury and Abnormalities,Respiratory Disease	Lung tumor	2,48E-04		1,349	ABCA8,ABCG2,ACOT11,ALDH1L1,AMACR,ANO2,ANXA6,ATP1A1,CA5B,CALB1,CAPG,CAVIN1,CD44,CDC42EP4,CHD9,CLU,CNTN1,CRYAB,CTSZ,DCPS,DGKB,DMD,DTNA,DTX3L,EBP,EGFLAM,EML5,EPHX1,ERAP1,ESYT1,FAHD2B,FGF2,FGG,FLNC,FTH1,FTL,GBP2,GBP4,GFAP,GIMAP4,GNL3L,GPM6A,GPNMB,GRM6,HLA-A,HLA-DQA1,HLA-DQB1,HSP90B1,ICAM1,IDH2,IFIT3,IL6ST,IQGAP1,Irgm1,LAMA2,LCP1,LGSN,MCAM,MSN,MVP,MYH9,NAMPT,NDRG1,NDRG2,NME2,NUB1,PARP3,PDIA3,PLCH1,PLD…	99
Cell-To-Cell Signaling and Interaction,Cellular Movement,Hematological System Development and Function,Immune Cell Trafficking	Recruitment of leukocytes	2,48E-04	Increased	2,054	C4A/C4B,CD44,CLU,CRYAB,DDX58,ICAM1,IL6ST,ITGB2,LSP1,SFRP1,STAT3,VCAM1	12
Connective Tissue Development and Function,Skeletal and Muscular System Development and Function,Tissue Development	Volume of bone	2,55E-04			CAPN1,FGF2,IL6ST,ISG15,PPIB,SFRP1,SPON1,STAT1	8
Cell-To-Cell Signaling and Interaction,Inflammatory Response	Immune response of tumor cell lines	2,58E-04		0,813	AQP4,CD44,ERAP1,HSP90B1,ICAM1,IGHG1,ITGB2,PLD2,PTPN6,RHOG,RRAS2,SH3KBP1,STAT3,TGM2,TMEM165	15
Cardiovascular System Development and Function,Tissue Morphology	Permeability of vasculature	2,74E-04		1,757	AQP4,C4A/C4B,CAPN1,DTNA,FGF2,Gulo,ICAM1,LSP1,PTPRJ,STAT3	10
Humoral Immune Response,Protein Synthesis	Quantity of immunoglobulin	2,80E-04		-0,237	C4A/C4B,CTSS,HEXB,HLA-DQB1,IGHG1,IGKC,IL6ST,ITGB2,RHOG	9
Cellular Development,Cellular Growth and Proliferation,Nervous System Development and Function,Tissue Development	Outgrowth of neurons	2,81E-04		0,447	A2M,Aldh1a7,CALB1,CLU,FGF2,GFAP,GFRA2,GPM6A,IL6ST,IQGAP1,LAMA2,MYH9,PDIA3,PLD2,PTPN6,PTPRZ1,RAB13,RHOG,SLC12A2,STAT3,SYNGR1,TGM2,VCAM1	23
Connective Tissue Disorders,Inflammatory Disease,Inflammatory Response,Organismal Injury and Abnormalities,Skeletal and Muscular Disorders	Adjuvant arthritis	2,91E-04			IL6ST,NAMPT,STAT1,STAT3	4
Cellular Movement	Invasion of ovarian cancer cell lines	2,91E-04			CD44,CLU,NME2,STAT3	4
Cell-mediated Immune Response,Cell-To-Cell Signaling and Interaction,Cellular Movement,Hematological System Development and Function,Immune Cell Trafficking	Recruitment of T lymphocytes	2,91E-04			CD44,DDX58,ICAM1,VCAM1	4
Cellular Growth and Proliferation,Connective Tissue Development and Function,Tissue Development	Proliferation of synovial cells	2,91E-04			CD44,FGF2,IL6ST,STAT3	4
Cell-mediated Immune Response,Cellular Movement,Hematological System Development and Function,Immune Cell Trafficking	Cell movement of helper T lymphocytes	2,91E-04			CD44,ICAM1,MCAM,STAT3	4
Cell-mediated Immune Response,Cellular Movement,Hematological System Development and Function,Immune Cell Trafficking	Transendothelial migration of T lymphocytes	2,91E-04			CD44,ICAM1,MYH9,TGM2	4
Cell-To-Cell Signaling and Interaction	Binding of bacteria	2,91E-04		0,632	ADGRB1,FGF2,ITGB2,TGM2	4
Cell Morphology,Hematological System Development and Function,Immunological Disease,Lymphoid Tissue Structure and Development	Abnormal morphology of CD8+ T lymphocyte	2,91E-04			HLA-A,PSMB10,PSMB9,TAP1	4
Cell-To-Cell Signaling and Interaction,Hematological System Development and Function,Humoral Immune Response,Immune Cell Trafficking,Inflammatory Response	Activation of B lymphocytes	3,04E-04		0,640	C4A/C4B,DDX58,Ighg2a,ITGB2,PTPN6,PTPRC,SH3KBP1	7
Cellular Development,Cellular Growth and Proliferation	Proliferation of kidney cancer cell lines	3,04E-04		1,885	LGALS3BP,NAMPT,NDRG2,SFRP1,STAT3,SV2B,TGM2	7
Cell-To-Cell Signaling and Interaction,Hair and Skin Development and Function	Adhesion of epithelial cell lines	3,08E-04		0,585	FGG,ICAM1,ITGB2,RRAS,SH3KBP1,VCAM1	6
Cellular Movement,Hematological System Development and Function	Migration of hematopoietic progenitor cells	3,15E-04		1,000	HCLS1,ICAM1,ITGB2,LCP1,PTPN6	5
Cancer,Neurological Disease,Organismal Injury and Abnormalities	Growth of primitive neuroectodermal tumor	3,15E-04		0,152	ABCG2,FGF2,NDRG2,Nes,STAT3	5
Cell Morphology,Humoral Immune Response,Immunological Disease,Lymphoid Tissue Structure and Development	Abnormal morphology of B lymphocytes	3,15E-04			IGHG1,IGKC,LCP1,PTPRC,PTPRJ	5
Immunological Disease	Hypersensitivity reaction type I	3,15E-04		1,387	CORO1A,IGHG1,Ighg2a,Ighg2b,PTPRC	5
Gastrointestinal Disease,Hepatic System Disease,Organismal Injury and Abnormalities	Fibrosis of liver	3,16E-04		-1,432	ABCG2,ALPL,ENTPD1,FGF2,FGG,GBP2,HLA-DQA1,HLA-DQB1,IL6ST,SEC11A,STAT1,STAT3	12
Cell-To-Cell Signaling and Interaction,Cellular Movement,Hematological System Development and Function,Immune Cell Trafficking,Inflammatory Response	Recruitment of phagocytes	3,17E-04		1,459	CD44,CLU,CRYAB,ICAM1,IL6ST,ITGB2,LSP1,SFRP1,STAT3,VCAM1	10
Gastrointestinal Disease,Organismal Injury and Abnormalities	Benign oral disorder	3,32E-04			C4A/C4B,CD44,CLU,CSRP3,ESYT1,FTH1,GBP2,HEXB,HLA-A,HLA-DQA1,IFIT3,IGHG1,NAMPT,PML,PSMB8,RRAS2,STAT1,STAT3,TAP2,VCAM1	20
Cell-To-Cell Signaling and Interaction	Aggregation of cells	3,49E-04	Increased	2,183	CAPN1,CD44,CLU,ENTPD1,FGF2,FGG,HCLS1,ICAM1,ITGB2,MYH9,PDIA3,PDIA4,PTPN1,PTPN6,RHOG,STAT3,VCAM1	17
Carbohydrate Metabolism,Molecular Transport,Small Molecule Biochemistry	Concentration of D-glucose	3,51E-04		-0,757	ACOT11,Akr1b7,CA5B,CD44,CLU,DECR1,DGKB,EIF2AK2,GLUD1,ICAM1,ITGB2,PON1,PTPN1,SFRP1,SLC2A1,STAT3	16
Protein Synthesis	Quantity of cytokine	3,67E-04		-1,560	Akr1b7,CD44,HEXB,IL6ST,Irgm1,ITGB2,LGALS3BP,PTPN1,STAT1,STAT3	10
Dermatological Diseases and Conditions,Inflammatory Disease,Inflammatory Response,Organismal Injury and Abnormalities	Dermatitis	3,68E-04		-1,000	ATP1A1,CAPG,CD44,EIF2AK2,HLA-A,HLA-DQA1,HLA-DQB1,ICAM1,IGHG1,Ighg2b,IGKC,ITGB2,MCAM,MSN,PTPN6,PTPRC,STAT1,TPM3	18
Cellular Movement	Cell movement of hepatoma cell lines	3,75E-04		-0,316	CD44,FGF2,PTPN6,RRAS2,SLC2A1,STAT3,TAGLN2,VCAM1	8
Cancer,Endocrine System Disorders,Organismal Injury and Abnormalities,Reproductive System Disease	Advanced ovarian carcinoma	3,75E-04			ABCA8,C4A/C4B,CD44,DTNA,HSP90B1,MCAM,PARP3,RRAS	8
Cardiovascular Disease,Organismal Injury and Abnormalities	Atherosclerotic lesion	3,75E-04			CD44,CTSS,ENTPD1,FGG,ICAM1,PON1,PON3,VCAM1	8
Cell-mediated Immune Response,Cellular Development,Cellular Function and Maintenance,Cellular Growth and Proliferation,Embryonic Development,Hematological System Development and Function,Hematopoiesis,Lymphoid Tissue Structure and Development,Organ Development,Organismal Development,Tissue Development	Differentiation of helper T lymphocytes	3,75E-04		0,190	DDX58,HSP90B1,ICAM1,ITGB2,PTPN6,SFRP1,STAT1,STAT3	8
Cellular Compromise	Dysfunction of cells	3,75E-04			ALDH2,CTSS,HCLS1,HLA-DQB1,IGHG1,PTPN6,PTPRC,PTPRJ	8
Cell-mediated Immune Response,Cellular Movement,Hematological System Development and Function,Immune Cell Trafficking	Infiltration by T lymphocytes	3,80E-04		0,746	CD44,HLA-A,Ighg2b,IL6ST,MCAM,STAT1,STAT3	7
Cellular Movement	Extravasation	3,80E-04		1,977	ALPL,CD44,CORO1A,ICAM1,ITGB2,LSP1,MYH9	7
Tissue Development	Branching of epithelial tissue	3,80E-04		-0,885	CD44,FGF2,GLUL,LAMA2,PTPRJ,RRAS,RRAS2	7
Organ Morphology,Skeletal and Muscular System Development and Function,Tissue Morphology	Quantity of muscle cells	3,80E-04		0,506	CLU,CTSS,FLNC,HSP90B1,MYH9,PON1,STAT3	7
Hematological System Development and Function,Tissue Development	Accumulation of myeloid cells	3,88E-04		1,145	CD44,CRYAB,ENTPD1,FGF2,IL6ST,ITGB2,PLD2,STAT3,VCAM1	9
Cell Death and Survival	Regeneration of cells	3,88E-04		0,243	A2M,FGF2,GFAP,ICAM1,IL6ST,PTPN6,SLC12A2,STAT3,STK24	9
Cancer,Organismal Injury and Abnormalities	Development of benign tumor	3,97E-04			ABCG2,ACSF2,ALDH2,ALDH5A1,ATP1A1,CD44,CLU,CRYAB,DMD,FLNC,GLUL,HLA-A,HLA-DQA1,IFIT1B,IL6ST,MSN,MYH9,PML,SLC12A2,SLC2A1,STAT3,TGM2,TMEM65,VCAM1	24
Cell-To-Cell Signaling and Interaction,Inflammatory Response	Immune response of cytotoxic T cells	4,00E-04			HLA-DQB1,PSME2,TAPBP	3
Infectious Diseases	Replication of poxviridae	4,00E-04			EIF2AK2,ISG15,STAT1	3
Embryonic Development,Organismal Development,Reproductive System Development and Function	Implantation of blastocyst	4,00E-04			CALB1,IL6ST,STAT3	3
Cardiovascular System Development and Function,Cellular Development,Cellular Function and Maintenance,Cellular Growth and Proliferation,Organismal Development,Tissue Development	Proliferation of microvascular endothelial cells	4,00E-04			CD44,FGF2,PTPN1	3
Cell Death and Survival	Apoptosis of oligodendrocyte precursor cells	4,00E-04			FGF2,STAT1,STAT3	3
Cardiovascular System Development and Function,Cellular Development,Cellular Growth and Proliferation,Connective Tissue Development and Function,Organ Development,Tissue Development	Proliferation of cardiac fibroblasts	4,00E-04			FGF2,STAT1,STAT3	3
Cellular Movement,Hematological System Development and Function,Immune Cell Trafficking	Cell rolling of lymphocytes	4,00E-04			ICAM1,ITGB2,VCAM1	3
Cell-To-Cell Signaling and Interaction,Hematological System Development and Function,Immune Cell Trafficking	Attachment of monocytes	4,00E-04			ICAM1,ITGB2,VCAM1	3
Cell-To-Cell Signaling and Interaction,Hematological System Development and Function	Response of cytotoxic T cells	4,00E-04			HLA-DQB1,ICAM1,PSMB10	3
Cell Morphology,Connective Tissue Development and Function,Skeletal and Muscular System Development and Function,Tissue Development,Tissue Morphology	Size of osteoclasts	4,00E-04			CD44,FGF2,GPNMB	3
Cardiovascular Disease,Organismal Injury and Abnormalities	Isolated heart disease	4,00E-04			CRYAB,DTNA,FLNC	3
Hematological System Development and Function,Humoral Immune Response,Immune Cell Trafficking,Inflammatory Response,Tissue Development	Accumulation of B lymphocytes	4,00E-04			C4A/C4B,ITGB2,PTPN1	3
Cell-To-Cell Signaling and Interaction,Hematological System Development and Function	Response of CD4+ T-lymphocytes	4,00E-04			ICAM1,PON1,STAT3	3
Post-Translational Modification,Protein Folding,Protein Trafficking	Joining of protein	4,00E-04			ISG15,PML,TGM2	3
Cell Morphology,Hematological Disease,Hematological System Development and Function,Immunological Disease,Lymphoid Tissue Structure and Development	Lack of T lymphocytes	4,00E-04			HLA-A,HLA-DQB1,TAP1	3
Infectious Diseases	Sepsis	4,22E-04		-0,186	A2M,ALPL,C4A/C4B,ENTPD1,HLA-DQB1,ICAM1,IL6ST,ITGB2,STAT1,STAT3,TGM2	11
Cellular Function and Maintenance	Engulfment of leukocytes	4,22E-04	Increased	2,297	ADGRB1,CAPG,CD44,ICAM1,ISG15,ITGB2,PTPN6,PTPRC,PTPRJ,RHOG,TGM2	11
Cellular Function and Maintenance,Hematological System Development and Function	Engulfment of myeloid cells	4,22E-04	Increased	2,397	CAPG,CD44,ICAM1,ISG15,ITGB2,PTPN6,PTPRC,PTPRJ,RHOG,TGM2	10
Cell-To-Cell Signaling and Interaction,Cellular Assembly and Organization	Cell-cell contact	4,47E-04		-0,195	ADGRB1,AQP4,ATP1A1,CD44,CLU,CNTN1,CORO1A,CSRP3,DMD,DTNA,ENTPD1,FGF2,FLNC,GFAP,GNPDA1,GPM6A,HEXB,ICAM1,IQGAP1,ITGB2,LAMA2,MCAM,MSN,MYH9,Nes,PTPRC,RAB13,SLC12A2,STAT1,SYP,TAP1,TNR,TTYH1,VCAM1	34
Cancer,Organismal Injury and Abnormalities,Tumor Morphology	Progression of malignant tumor	4,48E-04			ALDH2,CD44,CLU,CRYAB,HSP90B1,MCAM,PARP3,PML,PSMB10,PSMB8,PSMB9,STAT3	12
Inflammatory Disease	Severe inflammatory disorder	4,48E-04			C4A/C4B,CD44,CLU,CTSZ,GLUL,GYG1,HLA-DQA1,IFIT3,ISG15,NDRG1,RAB13,TPM3	12
Hematological System Development and Function,Immune Cell Trafficking,Inflammatory Response,Tissue Development	Accumulation of phagocytes	4,50E-04		0,970	CD44,ENTPD1,FGF2,ITGB2,PLD2,STAT1,STAT3,VCAM1	8
Cell Death and Survival	Cell death of macrophages	4,50E-04		-0,544	EIF2AK2,ENTPD1,ISG15,NAMPT,PON1,PTPN6,STAT1,STAT3	8
Immunological Disease,Inflammatory Response	Abnormal function of immune system	4,55E-04			C4A/C4B,CD44,HLA-DQB1,ICAM1,PSMB9	5
Neurological Disease,Organismal Injury and Abnormalities,Psychological Disorders	Sporadic amyotrophic lateral sclerosis	4,55E-04			CHGB,CLU,GFAP,INA,PON1	5
Cell-To-Cell Signaling and Interaction,Hematological System Development and Function	Binding of leukocyte cell lines	4,55E-04		1,165	ADGRB1,ICAM1,ITGB2,TGM2,VCAM1	5
Cell-To-Cell Signaling and Interaction,Hair and Skin Development and Function	Binding of epithelial cell lines	4,72E-04		0,933	FGG,ICAM1,ITGB2,PTPN1,RRAS,SH3KBP1,VCAM1	7
Infectious Diseases	Infection by coronavirus	4,83E-04		-1,192	ALPL,ATP1A1,C4A/C4B,CLU,EIF2AK2,HLA-DQB1,IFIT3,ISG15,LGALS3BP,NAMPT,PSMB8,STAT1,TAGLN2,VCAM1	14
Cell Signaling	Tyrosine phosphorylation	4,84E-04		-0,217	CD44,CNTN1,FGF2,IQGAP1,ITGB2,PDIA3,PTPN1,PTPN6,PTPRC,SH3KBP1	10
Cell Death and Survival	Cell death of lymphocytes	4,97E-04		-1,022	CD44,CORO1A,EIF2AK2,ENTPD1,FTH1,GIMAP4,Irgm1,ITGB2,PDIA3,PNP,PTPN6,PTPRC,STAT1,STAT3,TGM2	15
Cell-To-Cell Signaling and Interaction,Hematological System Development and Function	Aggregation of blood cells	5,01E-04	Increased	2,208	CAPN1,CD44,CLU,ENTPD1,FGG,HCLS1,ICAM1,ITGB2,PDIA3,PDIA4,PTPN1,PTPN6,RHOG	13
Carbohydrate Metabolism,Molecular Transport,Small Molecule Biochemistry	Quantity of glycosaminoglycan	5,04E-04			CD44,FGF2,HEXB,STAT3	4
Protein Synthesis	Quantity of IFNG in blood	5,04E-04		-1,941	CD44,Irgm1,LGALS3BP,STAT1	4
Cell Death and Survival	Cell death of peritoneal macrophages	5,04E-04		-1,165	ENTPD1,ISG15,NAMPT,STAT3	4
Cell-To-Cell Signaling and Interaction,Hematological System Development and Function,Immune Cell Trafficking,Inflammatory Response	Aggregation of leukocytes	5,04E-04		1,980	CD44,CLU,ICAM1,ITGB2	4
Cell-To-Cell Signaling and Interaction,Cellular Compromise,Cellular Function and Maintenance,Inflammatory Response	Respiratory burst of phagocytes	5,04E-04			ATP1A1,ICAM1,ITGB2,VCAM1	4
Endocrine System Disorders,Gastrointestinal Disease,Inflammatory Disease,Inflammatory Response,Organismal Injury and Abnormalities	Insulitis	5,04E-04		-0,283	CTSS,HLA-DQB1,ICAM1,ITGB2	4
Cardiovascular System Development and Function,Organismal Development,Tissue Development	Angiogenesis of cardiovascular tissue	5,04E-04		1,982	ADGRB1,CD44,FGF2,STAT3	4
Cardiovascular System Development and Function,Cell Morphology,Cellular Development,Organismal Development,Tissue Development	Sprouting of vascular endothelial cells	5,04E-04		-0,689	CD44,FGF2,GLUL,PTPRJ	4
Ophthalmic Disease,Organismal Injury and Abnormalities	Exfoliative glaucoma	5,04E-04			CLU,CRYBA1,LGSN,TGM2	4
Antigen Presentation,Cell-To-Cell Signaling and Interaction,Inflammatory Response	Antigen presentation by antigen presenting cells	5,04E-04			CTSS,PSMB8,TAP1,TAPBP	4
Cancer,Organismal Injury and Abnormalities	Adenoma	5,08E-04			ABCG2,ACSF2,ALDH2,ALDH5A1,ATP1A1,CD44,CLU,CRYAB,FLNC,GLUL,HLA-DQA1,IFIT1B,IL6ST,PML,SLC12A2,SLC2A1,STAT3,TGM2,TMEM65,VCAM1	20
Cell-To-Cell Signaling and Interaction,Cellular Movement,Hematological System Development and Function,Immune Cell Trafficking	Recruitment of mononuclear leukocytes	5,29E-04		1,491	CD44,DDX58,ICAM1,IL6ST,STAT3,VCAM1	6
Cellular Movement,Hematological System Development and Function,Immune Cell Trafficking,Inflammatory Response	Migration of monocytes	5,29E-04			CTSS,ICAM1,IL6ST,ITGB2,MCAM,VCAM1	6
Cell-To-Cell Signaling and Interaction,Renal and Urological System Development and Function	Adhesion of kidney cell lines	5,29E-04			CD44,FGG,ICAM1,ITGB2,RRAS,SH3KBP1	6
Cellular Movement	Migration of central nervous system cells	5,30E-04		0,801	AQP4,GFAP,MYH9,Nes,PTPRZ1,SEPTIN4,SLC12A2,STAT3,TNR	9
Cardiovascular Disease,Organismal Injury and Abnormalities	Infarction	5,39E-04		0,447	ATP1A1,C4A/C4B,CA5B,CD44,CLU,ENTPD1,FGF2,FGG,Folh1,HLA-A,IL6ST,ITGB2,NAMPT,PON1,PTPN6,TGM2	16
Cell Death and Survival	Cell viability of lymphatic system cells	5,54E-04		1,069	CD44,CLU,FGF2,IL6ST,PTPN6,PTPRC,SH3KBP1,STAT1,STAT3,TGM2	10
Organismal Injury and Abnormalities,Respiratory Disease	Lung injury	5,54E-04		-0,339	ATP1A1,C4A/C4B,CLU,ENTPD1,HLA-DQA1,ICAM1,ITGB2,NAMPT,STAT1,STAT3	10
Cell Death and Survival	Cell death of phagocytes	5,54E-04		0,388	CD44,EIF2AK2,ENTPD1,ISG15,ITGB2,NAMPT,PON1,PTPN6,STAT1,STAT3	10
Cardiovascular System Development and Function,Organismal Development	Vasculogenesis	5,62E-04		0,491	ADGRB1,Aldh1a7,CAPN1,CD44,CRYAB,ERAP1,FGF2,Folh1,GLUL,Gulo,HLA-DQB1,ICAM1,IL6ST,IQGAP1,ITGB2,LAMA2,MCAM,MYH9,PML,PTPN1,PTPN6,PTPRJ,PTPRZ1,RHOG,RRAS,SFRP1,STAT1,STAT3,TGM2,VCAM1	30
Dermatological Diseases and Conditions,Immunological Disease,Inflammatory Disease,Organismal Injury and Abnormalities	Lichen planus	5,80E-04			CD44,FTH1,HLA-A,HLA-DQB1,LCP1,PSME2,TRAM1	7
Cellular Development	Maturation of cells	5,86E-04		1,434	ABCG2,CD44,CLU,DDX58,DTNA,FGF2,HSP90B1,ICAM1,ITGB2,LCP1,PTPN1,PTPN6,PTPRC,SLC12A2,STAT1,STAT3	16
Cellular Development,Cellular Growth and Proliferation,Nervous System Development and Function,Tissue Development	Outgrowth of neurites	5,89E-04		0,257	A2M,Aldh1a7,CALB1,FGF2,GFAP,GFRA2,GPM6A,IL6ST,IQGAP1,LAMA2,MYH9,PDIA3,PLD2,PTPN6,PTPRZ1,RAB13,RHOG,SLC12A2,STAT3,SYNGR1,TGM2,VCAM1	22
Cardiovascular Disease,Organismal Injury and Abnormalities,Skeletal and Muscular Disorders	Myocardial infarction	6,08E-04		0,447	C4A/C4B,CA5B,CD44,CLU,FGF2,FGG,IL6ST,ITGB2,PON1,PTPN6,TGM2	11
Cell-mediated Immune Response,Cellular Development,Cellular Function and Maintenance,Cellular Growth and Proliferation,Embryonic Development,Hematological System Development and Function,Hematopoiesis,Lymphoid Tissue Structure and Development,Organ Development,Organismal Development,Tissue Development	Differentiation of T lymphocytes	6,13E-04		1,911	DDX58,ENTPD1,HLA-DQA1,HSP90B1,ICAM1,ITGB2,PNP,PTPN6,PTPRC,SFRP1,SLC2A1,STAT1,STAT3	13
Cell-To-Cell Signaling and Interaction	Response of tumor cell lines	6,36E-04		0,690	AQP4,CD44,ERAP1,FGF2,HSP90B1,ICAM1,IGHG1,ITGB2,PLD2,PTPN6,RHOG,RRAS2,SH3KBP1,STAT3,TGM2,TMEM165	16
Cell-To-Cell Signaling and Interaction	Adhesion of tumor cell lines	6,36E-04	Increased	2,419	CD44,CTSZ,GFAP,GPNMB,ICAM1,ITGB2,MCAM,MYH9,PLD2,PTPN6,PTPRZ1,RRAS,STAT1,STAT3,TGM2,VCAM1	16
Cancer,Organismal Injury and Abnormalities	Invasive cancer	6,36E-04			CAVIN1,CD44,CLU,DMD,FGF2,HLA-DQA1,HSP90B1,IL6ST,IQGAP1,MYH9,PARP3,PTPN1,PTPRJ,SFRP1,SNTB1,STAT3	16
Endocrine System Disorders,Gastrointestinal Disease,Metabolic Disease,Organismal Injury and Abnormalities	Streptozotocin-induced diabetes	6,37E-04			GFAP,GPNMB,ICAM1,PTPN6,VCAM1	5
Hereditary Disorder,Ophthalmic Disease,Organismal Injury and Abnormalities	Autosomal dominant cataract disease	6,37E-04			CRYAB,CRYBA1,CRYBA2,CRYGS,FTL	5
Cancer,Hematological Disease,Immunological Disease,Organismal Injury and Abnormalities,Tumor Morphology	Progressive multiple myeloma	6,37E-04			CD44,HSP90B1,PSMB10,PSMB8,PSMB9	5
Cancer,Organismal Injury and Abnormalities	Recurrent cancer	6,77E-04			ALDH2,CD44,HSP90B1,IDH2,PARP3,PML,PNP,PSMB10,PSMB8,PSMB9,PTPRC,RRAS2,STK24	13
Cell-To-Cell Signaling and Interaction,Hematological System Development and Function	Immune response of lymphocytes	6,78E-04		0,832	CTSS,HLA-DQB1,ICAM1,NAMPT,PNP,STAT3	6
Cell-To-Cell Signaling and Interaction	Binding of connective tissue cells	6,83E-04		1,622	CD44,CLU,FGF2,ICAM1,IQGAP1,LGALS3BP,MYH9,PML,PTPRJ,TGM2,VCAM1	11
Cellular Function and Maintenance	Engulfment of cells	6,86E-04	Increased	2,035	ADGRB1,CAPG,CD44,CORO1A,ERAP1,FGF2,ICAM1,IGHG1,Ighg2a,Ighg2b,IQGAP1,ISG15,ITGB2,MYH9,NME2,PLD2,PON1,PTPN1,PTPN6,PTPRC,PTPRJ,RHOG,RRAS2,SH3KBP1,SYP,TGM2,TMEM165	27
Cell Death and Survival	Cell death of lymphoma cell lines	6,94E-04		-0,087	CD44,EIF2AK2,FGF2,FTH1,IGHG1,LSP1,PML,PTPN6,PTPRC,STAT1,STAT3,TGM2	12
Connective Tissue Disorders,Inflammatory Disease,Inflammatory Response,Organismal Injury and Abnormalities,Skeletal and Muscular Disorders	Experimentally-induced arthritis	7,07E-04			CD44,CTSS,FGG,IL6ST,NAMPT,STAT1,STAT3	7
Cell-To-Cell Signaling and Interaction,Hematological System Development and Function,Immune Cell Trafficking,Inflammatory Response	Adhesion of neutrophils	7,07E-04	Increased	2,055	CD44,CORO1A,ICAM1,ITGB2,LCP1,PTPN6,VCAM1	7
Cellular Function and Maintenance	Function of phagocytes	7,11E-04			CAPG,CTSZ,DDX58,GPNMB,ICAM1,LCP1,RRAS2,STAT1,STAT3	9
Cancer,Organismal Injury and Abnormalities	Growth of solid tumor	7,16E-04		1,079	ABCG2,CD44,CTSS,DYNC1I1,ENTPD1,FGF2,GPNMB,IL6ST,MCAM,NDRG1,NDRG2,Nes,PML,S100A6,SFRP1,STAT1,STAT3	17
Cellular Function and Maintenance	Engulfment of phagocytes	7,18E-04	Increased	2,397	CAPG,CD44,ICAM1,ISG15,ITGB2,PTPN6,PTPRC,PTPRJ,RHOG,TGM2	10
Lipid Metabolism,Molecular Transport,Small Molecule Biochemistry	Transport of steroid	7,18E-04		-0,190	ABCA8,ANXA6,CLU,CTSS,ENTPD1,EPHX1,MSN,PLD2,PON1,SNTB1	10
Cancer,Organismal Injury and Abnormalities	Visceral metastasis	7,47E-04		1,383	CAPG,CD44,CLU,CTSZ,DMD,GLUL,GPNMB,HCLS1,HSP90B1,ICAM1,PARP3,PML,PTPRJ,PTPRZ1,STAT3,VCAM1	16
Cellular Movement,Hematological System Development and Function,Immune Cell Trafficking,Inflammatory Response	Chemotaxis of neutrophils	7,50E-04		1,199	CAPG,CORO1A,GNAI3,ICAM1,ITGB2,LSP1,PPIB,PTPN6	8
Cellular Movement,Hematological System Development and Function,Immune Cell Trafficking	Cellular infiltration by lymphocytes	7,50E-04		1,059	CD44,HLA-A,Ighg2b,IL6ST,MCAM,STAT1,STAT3,VCAM1	8
Cancer,Organismal Injury and Abnormalities,Tumor Morphology	Progression of tumor	7,68E-04		1,671	ALDH2,CD44,CLU,CRYAB,FGF2,HSP90B1,MCAM,PARP3,PML,PSMB10,PSMB8,PSMB9,STAT1,STAT3	14
Connective Tissue Development and Function,Skeletal and Muscular System Development and Function	Bone mineral density of femur	8,09E-04			FGF2,ITGB2,PTPN6,SFRP1	4
Cardiovascular System Development and Function,Cellular Movement	Migration of microvascular endothelial cells	8,09E-04		0,192	FGF2,PTPN1,PTPN6,STAT3	4
Cardiovascular System Development and Function,Cellular Function and Maintenance,Tissue Development	Function of endothelial cells	8,09E-04			CD44,CTSS,ENTPD1,FGF2	4
Cardiovascular System Development and Function,Ophthalmic Disease,Organismal Development,Organismal Injury and Abnormalities,Visual System Development and Function	Corneal neovascularization	8,09E-04		1,938	ADGRB1,FGF2,ICAM1,ITGB2	4
Cell Death and Survival	Cell death of splenocytes	8,09E-04			PML,PTPN6,PTPRC,STAT3	4
Cancer,Neurological Disease,Organismal Injury and Abnormalities	Growth of medulloblastoma	8,09E-04			ABCG2,FGF2,Nes,STAT3	4
Cancer,Cellular Development,Cellular Growth and Proliferation,Organismal Injury and Abnormalities,Tumor Morphology	Proliferation of melanoma cells	8,09E-04		0,000	CD44,MCAM,STAT1,STAT3	4
Molecular Transport	Transport of peptide	8,09E-04			ABCG2,STAT3,TAP1,TAP2	4
Amino Acid Metabolism,Post-Translational Modification,Small Molecule Biochemistry	Phosphorylation of L-tyrosine	8,18E-04		0,478	CD44,CNTN1,HCLS1,ICAM1,ITGB2,PTPN6,PTPRC,PTPRJ,PTPRZ1	9
Connective Tissue Development and Function,Skeletal and Muscular System Development and Function,Tissue Development	Morphology of bone	8,30E-04			ALPL,CALB1,CAPN1,CD44,FGF2,GNAI3,GPNMB,HEXB,IL6ST,ISG15,ITGB2,NDRG2,PPIB,PTPN6,PTPRC,SFRP1,SPON1,STAT1,STAT3	19
Cellular Development,Cellular Growth and Proliferation,Connective Tissue Development and Function,Tissue Development	Development of connective tissue cells	8,55E-04		0,623	CAPN1,CD44,EIF2AK2,FGF2,GPNMB,ICAM1,IL6ST,PTPN6,SFRP1,STAT1,STAT3,VCAM1	12
Cellular Movement,Nervous System Development and Function	Migration of neuroglia	8,55E-04		1,274	AQP4,GFAP,LAMA2,Nes,RRAS2,STAT3,TNR	7
Cell Morphology	Shape change of leukocytes	8,58E-04		1,432	CAPG,CD44,CORO1A,ICAM1,ITGB2,MYH9	6
Immunological Disease	Delayed hypersensitive reaction	8,58E-04		1,131	CD44,EIF2AK2,ICAM1,ITGB2,LGALS3BP,PSME2	6
Cellular Movement,Hematological System Development and Function,Immune Cell Trafficking	Cell movement of leukocyte cell lines	8,58E-04			C4A/C4B,CD44,ICAM1,ITGB2,MYH9,STAT3	6
Cell-To-Cell Signaling and Interaction,Hematological System Development and Function,Inflammatory Response	Immune response of neutrophils	8,68E-04		1,677	CD44,ICAM1,ITGB2,STAT3,VCAM1	5
Cell Death and Survival,Cellular Compromise	Cytotoxicity of natural killer cells	8,68E-04		0,958	CD44,ITGB2,MYH9,PTPN6,STAT1	5
Tissue Development	Disassembly of extracellular matrix	8,68E-04			A2M,CAPN1,CD44,CTSS,LCP1	5
Cellular Function and Maintenance	Function of dendritic cells	8,68E-04			CAPG,CTSZ,DDX58,GPNMB,RRAS2	5
Lipid Metabolism,Molecular Transport,Small Molecule Biochemistry	Quantity of steroid	8,88E-04		-0,214	ACOT11,Akr1b7,AMACR,ANXA6,ATP1A1,CLU,CRAT,CTSS,Gulo,ICAM1,LPCAT3,NAMPT,PON1,PON3,PTPN1,SLC12A2,STAT3,TGM2,VCAM1	19
Cellular Compromise,Inflammatory Response	Degranulation of cells	9,01E-04		1,229	A2M,C4A/C4B,CAPN1,CD44,CLU,CORO1A,CTSS,CTSZ,ENTPD1,FGG,FTH1,FTL,GYG1,HEXB,IQGAP1,ITGB2,LGALS3BP,MVP,NME2,PLD2,PNP,PTPN6,PTPRC,PTPRJ,PYGB,RHOG,SYNGR1,TAGLN2	28
Cellular Movement,Skeletal and Muscular System Development and Function	Cell movement of smooth muscle cells	9,39E-04		1,239	A2M,CD44,CLU,FGF2,IL6ST,LAMA2,NAMPT,PTPN1,STAT3	9
Developmental Disorder,Hereditary Disorder,Metabolic Disease,Organismal Injury and Abnormalities	Autosomal recessive inborn error of metabolism	9,39E-04			ALDH5A1,EPHX1,PNP,PPIB,PTPRC,SLC2A1,TAP1,TAP2,TAPBP	9
Lipid Metabolism,Molecular Transport,Small Molecule Biochemistry	Cholesterol transport	9,39E-04		-0,496	ABCA8,ANXA6,CLU,CTSS,ENTPD1,MSN,PLD2,PON1,SNTB1	9
Cell-mediated Immune Response,Cellular Movement,Hematological System Development and Function,Immune Cell Trafficking	Cell movement of memory T lymphocytes	9,65E-04			ICAM1,ITGB2,MYH9	3
Organismal Injury and Abnormalities,Renal and Urological Disease	Progressive glomerulopathy	9,65E-04			CLU,ICAM1,VCAM1	3
Cell-To-Cell Signaling and Interaction	Aggregation of lymphoma cell lines	9,65E-04			CD44,ICAM1,ITGB2	3
Cell-To-Cell Signaling and Interaction,Hematological System Development and Function	Aggregation of myeloid cells	9,65E-04			CD44,ICAM1,ITGB2	3
Cellular Movement,Hematological System Development and Function,Immune Cell Trafficking	Migration of lymphoblasts	9,65E-04			HCLS1,ICAM1,ITGB2	3
Cardiovascular System Development and Function,Organismal Development,Tissue Development	Angiogenesis of endothelial tissue	9,65E-04			ADGRB1,CD44,FGF2	3
Cell-To-Cell Signaling and Interaction,Hematological System Development and Function,Immune Cell Trafficking,Inflammatory Response	Aggregation of phagocytes	9,65E-04			CD44,ICAM1,ITGB2	3
Cell-To-Cell Signaling and Interaction,Hematological System Development and Function,Immune Cell Trafficking	Attachment of lymphocytes	9,65E-04			ICAM1,ITGB2,VCAM1	3
Cell Death and Survival	Cytolysis of natural killer cells	9,65E-04			CD44,IGHG1,STAT1	3
Cardiovascular System Development and Function,Organ Development	Activation of heart	9,65E-04			CRYAB,FGF2,SLC2A1	3
Cellular Compromise	Calcification of cells	9,65E-04			EIF2AK2,PTPN6,TGM2	3
Cell-mediated Immune Response,Cellular Development,Cellular Function and Maintenance,Cellular Growth and Proliferation,Embryonic Development,Hematological System Development and Function,Hematopoiesis,Lymphoid Tissue Structure and Development,Organ Development,Organismal Development,Tissue Development	Development of TREG cells	9,65E-04			DDX58,STAT1,STAT3	3
Connective Tissue Development and Function,Connective Tissue Disorders,Organ Morphology,Organismal Injury and Abnormalities,Skeletal and Muscular Disorders,Skeletal and Muscular System Development and Function,Tissue Development	Abnormal morphology of metaphysis	9,65E-04			ALPL,ITGB2,PTPRC	3
Cell-mediated Immune Response,Cellular Development,Cellular Function and Maintenance,Cellular Growth and Proliferation,Embryonic Development,Hematological System Development and Function,Hematopoiesis,Lymphoid Tissue Structure and Development,Organ Development,Organismal Development,Tissue Development	Development of Th17 cells	9,65E-04			DDX58,STAT1,STAT3	3
Cell Morphology,Hematological System Development and Function,Humoral Immune Response,Immunological Disease,Lymphoid Tissue Structure and Development,Tissue Morphology	Abnormal morphology of follicular B lymphocytes	9,65E-04			LCP1,PTPRC,PTPRJ	3
Cell-To-Cell Signaling and Interaction	Permeability of intercellular junctions	9,65E-04			FGF2,IL6ST,LAMA2	3
Cancer,Organismal Injury and Abnormalities,Reproductive System Disease	Delay in tumorigenesis of mammary tumor	9,65E-04			CTSZ,PTPN1,STAT3	3
Cell-To-Cell Signaling and Interaction,Humoral Immune Response,Inflammatory Response	Immune response of B lymphocytes	9,65E-04			CTSS,PTPRC,VCAM1	3
Cancer,Cell Death and Survival,Organismal Injury and Abnormalities,Tumor Morphology	Cell viability of leukemia cells	9,65E-04			CD44,NAMPT,VCAM1	3
Lipid Metabolism,Molecular Transport,Small Molecule Biochemistry	Concentration of sterol	9,82E-04		-0,044	ACOT11,Akr1b7,AMACR,ANXA6,ATP1A1,CLU,CTSS,Gulo,ICAM1,LPCAT3,NAMPT,PON1,PON3,TGM2,VCAM1	15
Cellular Growth and Proliferation	Cytostasis	9,90E-04		1,997	ABCG2,CLU,DDX58,EIF2AK2,GBP2,Irgm1,LXN,PML,PTPN1,PTPRC,RRAS2,STAT1,STAT3	13
Cell Death and Survival,Organismal Injury and Abnormalities	Apoptosis of epithelial cells	9,99E-04		1,539	ALDH2,CLU,CRYAB,CTSS,FGF2,LAMA2,NDRG1,NDRG2,PON3,PTPN1,SFRP1,STAT1,STAT3,TGM2	14
Psychological Disorders	Alcohol use disorder	1,03E-03			ALDH2,ALDH5A1,ALPL,CA5B,IFIT3,ISG15,STAT3	7
Cardiovascular System Development and Function,Cellular Movement	Migration of vascular endothelial cells	1,04E-03		-0,498	CD44,FGF2,GLUL,IQGAP1,PML,PTPN1,PTPN6,PTPRJ,PTPRZ1,STAT3	10
Cell-To-Cell Signaling and Interaction,Cellular Movement,Hematological System Development and Function,Immune Cell Trafficking,Inflammatory Response	Recruitment of macrophages	1,07E-03		1,314	CD44,CRYAB,ICAM1,ITGB2,LSP1,VCAM1	6
Cellular Movement	Cell movement of carcinoma cell lines	1,09E-03		1,336	CD44,CLU,DDX58,FGF2,GNAI3,NDRG1,NDRG2,Nes,PTPN1,PTPRZ1,STAT3,TAGLN2,TGM2,VCAM1	14
Cardiovascular Disease,Organismal Injury and Abnormalities	Atherogenesis	1,16E-03			CD44,CTSS,FGG,PON1,VCAM1	5
Cancer,Organismal Injury and Abnormalities,Respiratory Disease	Respiratory system tumor	1,16E-03		1,555	ABCA8,ABCG2,ACOT11,ALDH1L1,AMACR,ANO2,ANXA6,ATP1A1,CA5B,CALB1,CAPG,CAVIN1,CD44,CDC42EP4,CHD9,CLU,CNTN1,CRYAB,CTSZ,DCPS,DGKB,DMD,DTNA,DTX3L,EBP,EGFLAM,EML5,EPHX1,ERAP1,ESYT1,FAHD2B,FGF2,FGG,FLNC,FTH1,FTL,GBP2,GBP4,GFAP,GIMAP4,GNL3L,GPM6A,GPNMB,GRM6,HLA-A,HLA-DQA1,HLA-DQB1,HSP90B1,ICAM1,IDH2,IFIT3,IL6ST,IQGAP1,Irgm1,LAMA2,LCP1,LGSN,MCAM,MSN,MVP,MYH9,NAMPT,NDRG1,NDRG2,NME2,NUB1,OS9,PARP3,PDIA3,PDK2,…	101
Cellular Function and Maintenance	Internalization of cells	1,19E-03		1,049	ADGRB1,CAPG,CD44,ERAP1,ICAM1,ISG15,ITGB2,PLD2,PTPN6,PTPRC,PTPRJ,RHOG,RRAS2,SH3KBP1,TGM2,TMEM165	16
Endocrine System Disorders,Gastrointestinal Disease,Metabolic Disease,Organismal Injury and Abnormalities	Diabetic complication	1,19E-03			ATP1A1,CA5B,CALB1,CAVIN1,CLU,DMD,DTNA,GLIPR2,GLUL,MAOB,MCAM,MYH9,NDRG2,SLC1A4,STAT1,VCAM1	16
Lipid Metabolism,Molecular Transport,Small Molecule Biochemistry	Export of cholesterol	1,19E-03		-0,208	ABCA8,ANXA6,CLU,CTSS,ENTPD1,MSN,PON1,SNTB1	8
Inflammatory Response	Innate immune response	1,22E-03			CD44,DDX58,EIF2AK2,HSP90B1,ISG15,PML,SAMHD1,STAT1,VCAM1	9
Cellular Function and Maintenance	Engulfment of antigen presenting cells	1,22E-03	Increased	2,208	CAPG,CD44,ISG15,ITGB2,PTPN6,PTPRC,PTPRJ,RHOG,TGM2	9
Cell Cycle,Cell-To-Cell Signaling and Interaction,Cellular Growth and Proliferation	Contact growth inhibition	1,22E-03		1,859	ABCG2,DDX58,GBP2,Irgm1,PTPN1,PTPRC,RRAS2,STAT1,STAT3	9
Cell-To-Cell Signaling and Interaction,Renal and Urological System Development and Function	Binding of kidney cell lines	1,22E-03		0,130	CD44,FGG,ICAM1,ITGB2,PTPN1,RRAS,SH3KBP1	7
Cellular Movement,Hematological System Development and Function,Immune Cell Trafficking	Cell rolling of granulocytes	1,22E-03			CD44,ICAM1,ITGB2,VCAM1	4
Infectious Diseases	Infection by Orthomyxoviridae	1,22E-03			C4A/C4B,EIF2AK2,PML,PSMB9	4
Cellular Function and Maintenance,Hematological System Development and Function	Function of natural killer cells	1,22E-03			PTPRC,STAT1,STAT3,TAPBP	4
Cellular Movement,Nervous System Development and Function	Migration of astrocytes	1,22E-03			AQP4,GFAP,Nes,STAT3	4
Cellular Movement	Homing of blood cells	1,29E-03		1,617	CAPG,CD44,CORO1A,GNAI3,ICAM1,ITGB2,LCP1,LSP1,PPIB,PTPN6,PTPRC,PTPRJ,STAT3,VCAM1	14
Protein Trafficking	Interaction of protein	1,32E-03		0,713	AQP4,DDX58,FGF2,ISG15,PML,PTPN1,SAMHD1,SHMT2,STAT1,TGM2,VCAM1	11
Cancer,Endocrine System Disorders,Organismal Injury and Abnormalities,Reproductive System Disease	Advanced serous ovarian adenocarcinoma	1,32E-03			ABCA8,C4A/C4B,DTNA,MCAM,PARP3,RRAS	6
Cell Death and Survival	Apoptosis of macrophages	1,32E-03		0,041	EIF2AK2,ISG15,NAMPT,PTPN6,STAT1,STAT3	6
