# Supplementary material for: Neuroretinal degeneration in a mouse model of systemic chronic immune activation observed by proteomics
Source: Front Immunol. 2024 Apr 11;15:1374617. doi: 10.3389/fimmu.2024.1374617 (PMC11043527; doi:10.3389/fimmu.2024.1374617)
Supplement: Supplementary Table 1 — (A) Retina, 1 week, Identified and differentially expressed proteins. (B). Retina, 8 weeks, Identified and differentially expressed proteins. (C). Retina, 28 weeks, Identified and differentially expressed proteins. [file DataSheet_1.zip › Supplementary Tables submission/Supplementary Tables 9-12, Diseases & Function, IPA/12. Spleen/Table S12A Spleen, Diseases & Function, 1 week.xlsx]

## Sheet: Sheet0
© 2000-2022 QIAGEN. All rights reserved.
Categories	Diseases or Functions Annotation	p-value	Predicted Activation State	Activation z-score	Molecules	# Molecules
Protein Synthesis	Translation	4,02E-15		-0,526	AGO1,AGO2,AKAP8L,APEX1,BANK1,CALR,CAPRIN1,Celf1,CKAP5,CNOT1,COPS5,CRBN,CSDE1,CTNNB1,CYFIP1,DAP3,DARS1,DDX3X,DDX6,DHFR,DHPS,DKC1,EEF1A1,EEF1B2,EEF1G,EEF2,EIF2A,EIF2AK2,EIF2B1,EIF2B4,EIF2S1,EIF2S2,EIF2S3,EIF3A,EIF3B,EIF3C,EIF3D,EIF3E,EIF3F,EIF3G,EIF3H,EIF3I,EIF3J,EIF3L,EIF3M,EIF4A1,EIF4A2,EIF4E,EIF4G1,EIF4G2,EIF4H,EIF5A,EIF5B,EIF6,EPRS1,ETF1,FARSB,FMR1,FN1,FTH1,FXR1,GAPDH,GEMIN5,GFM1,GRSF1,GSPT1,HS…	206
Protein Synthesis	Translation of protein	3,73E-14		-1,048	AGO1,AGO2,AKAP8L,APEX1,BANK1,CALR,CAPRIN1,Celf1,CKAP5,CNOT1,COPS5,CRBN,CSDE1,CTNNB1,CYFIP1,DAP3,DARS1,DDX3X,DDX6,DHFR,DHPS,DKC1,EEF1A1,EIF2A,EIF2AK2,EIF2B1,EIF2B4,EIF2S1,EIF2S2,EIF2S3,EIF3A,EIF3B,EIF3C,EIF3D,EIF3E,EIF3F,EIF3G,EIF3H,EIF3I,EIF3J,EIF3L,EIF3M,EIF4A1,EIF4A2,EIF4E,EIF4G1,EIF4G2,EIF4H,EIF5A,EIF5B,EIF6,EPRS1,ETF1,FARSB,FMR1,FN1,FXR1,GAPDH,GEMIN5,GSPT1,HSPA5,ILF3,IMPACT,ITGB1,LARP1,LARP4B…	198
Protein Synthesis	Expression of protein	2,17E-13		-1,235	ADRM1,AGO1,AGO2,AKAP8L,ALDH3A1,APEX1,BANK1,CALR,CAPRIN1,CAV1,CDKN1B,Celf1,CKAP5,CNOT1,COPS5,CRBN,CREB1,CRK,CSDE1,CTNNB1,CYFIP1,DAP3,DARS1,DDX3X,DDX6,DHFR,DHPS,DKC1,EEF1A1,EIF2A,EIF2AK2,EIF2B1,EIF2B4,EIF2S1,EIF2S2,EIF2S3,EIF3A,EIF3B,EIF3C,EIF3D,EIF3E,EIF3F,EIF3G,EIF3H,EIF3I,EIF3J,EIF3L,EIF3M,EIF4A1,EIF4A2,EIF4E,EIF4G1,EIF4G2,EIF4H,EIF5A,EIF5B,EIF6,EPRS1,ETF1,FARSB,FGR,FMR1,FN1,FXR1,GAPDH,GEMIN5,GI…	223
Protein Synthesis	Initiation of translation of protein	1,15E-12		-0,436	AGO2,BANK1,DDX3X,EIF2A,EIF2B1,EIF2B4,EIF2S1,EIF2S2,EIF2S3,EIF3A,EIF3B,EIF3C,EIF3D,EIF3E,EIF3F,EIF3G,EIF3H,EIF3I,EIF3J,EIF3L,EIF3M,EIF4A1,EIF4A2,EIF4E,EIF4G1,EIF4G2,EIF4H,EIF5B,FMR1,IMPACT,LARP1,PABPC1,RPL10,RPL10A,RPL11,RPL12,RPL13,RPL13A,RPL14,RPL15,RPL17,RPL18,RPL18A,RPL19,RPL21,RPL22,RPL23,RPL24,RPL26,RPL27,RPL27A,RPL28,RPL3,RPL30,RPL31,RPL35,RPL35A,RPL37A,RPL38,RPL4,RPL5,RPL6,RPL7,RPL7A,RPL8,…	95
Protein Synthesis	Synthesis of protein	2,70E-12		1,426	ADRM1,AGO1,AGO2,AKAP8L,ALDH3A1,APEX1,ARHGEF1,ARRB1,AZGP1,B4GALT1,BANK1,CALR,CAPRIN1,CASP3,CAV1,CD22,CD4,CDCA8,CDK4,CDKN1B,Celf1,CKAP5,CNOT1,COPS5,CRBN,CREB1,CRK,CSDE1,CTNNB1,CYFIP1,CYP1B1,DAP3,DARS1,DDX3X,DDX6,DHFR,DHPS,DKC1,DNMT1,EEF1A1,EEF1B2,EEF1G,EEF2,EIF2A,EIF2AK2,EIF2B1,EIF2B4,EIF2S1,EIF2S2,EIF2S3,EIF3A,EIF3B,EIF3C,EIF3D,EIF3E,EIF3F,EIF3G,EIF3H,EIF3I,EIF3J,EIF3L,EIF3M,EIF4A1,EIF4A2,EIF4E,EI…	266
Protein Synthesis	Metabolism of protein	6,28E-08	Increased	2,215	AAK1,ADI1,ADRM1,AGAP2,AGO1,AGO2,AKAP8L,ALDH3A1,ALOX15,AMBP,ANAPC4,ANPEP,APEX1,APOA1,APOB,ARHGEF1,ARRB1,ATG4B,ATP1B1,ATP1B3,ATXN3,AZGP1,B2M,B4GALT1,BAG2,BAG5,BANK1,C4A/C4B,CALR,CAPN1,CAPN2,CAPNS1,CAPRIN1,CASP1,CASP3,CASP6,CASP8,CAST,CAT,CAV1,CBL,CBLB,CCAR2,CCDC47,CCT2,CCT3,CCT4,CCT5,CCT6A,CCT7,CCT8,CD22,CD4,CD74,CD81,CDC27,CDCA8,CDK4,CDKN1B,CDKN2AIP,Celf1,CFL1,CHEK2,CHP1,CKAP4,CKAP5,CLU,CNDP2,CNOT…	500
RNA Damage and Repair	Nonsense-mediated mRNA decay	8,71E-08			EIF3E,EIF4G1,ETF1,GSPT1,GSPT2,PABPC1,RNPS1,RPL10,RPL10A,RPL11,RPL12,RPL13,RPL13A,RPL14,RPL15,RPL17,RPL18,RPL18A,RPL19,RPL21,RPL22,RPL23,RPL24,RPL26,RPL27,RPL27A,RPL28,RPL3,RPL30,RPL31,RPL35,RPL35A,RPL37A,RPL38,RPL4,RPL5,RPL6,RPL7,RPL7A,RPL8,RPL9,RPLP0,RPLP2,RPS10,RPS11,RPS12,RPS13,RPS14,RPS15,RPS15A,RPS16,RPS17,RPS18,RPS19,RPS2,RPS20,RPS21,RPS23,RPS24,RPS25,RPS26,RPS28,RPS3,RPS4Y1,RPS5,RPS6,RPS7,…	72
RNA Damage and Repair	Decay of mRNA	2,25E-07			EIF3E,EIF4G1,ETF1,GSPT1,GSPT2,NCL,PABPC1,RNPS1,RPL10,RPL10A,RPL11,RPL12,RPL13,RPL13A,RPL14,RPL15,RPL17,RPL18,RPL18A,RPL19,RPL21,RPL22,RPL23,RPL24,RPL26,RPL27,RPL27A,RPL28,RPL3,RPL30,RPL31,RPL35,RPL35A,RPL37A,RPL38,RPL4,RPL5,RPL6,RPL7,RPL7A,RPL8,RPL9,RPLP0,RPLP2,RPS10,RPS11,RPS12,RPS13,RPS14,RPS15,RPS15A,RPS16,RPS17,RPS18,RPS19,RPS2,RPS20,RPS21,RPS23,RPS24,RPS25,RPS26,RPS28,RPS3,RPS4Y1,RPS5,RPS6,R…	74
Dermatological Diseases and Conditions,Organismal Injury and Abnormalities	Psoriasis	3,08E-07			ABCC1,ADAR,ADGRE5,ALDH3A2,ANXA2,ANXA3,APOD,ARHGDIA,ARHGDIB,ARPC1B,ATP1B1,ATP2A2,ATP6V0D1,ATXN3,BLNK,C4A/C4B,CALR,CAV1,CAVIN1,CBFB,CBX3,CCT5,CD2,CD36,CD4,CDK2,CFL1,CLEC3B,COL14A1,COL1A2,COPB2,CRAT,CRIP1,CTNNB1,CTSS,CYCS,CYP1B1,DBN1,DDX39A,DDX58,DHFR,DPP4,EEF1A1,EIF2S1,EIF2S2,EIF4E,EIF5A,EIF6,EPHX1,ETF1,F13A1,FABP5,FCGR1A,FCGR3A/FCGR3B,FEN1,FKBP1A,FMO5,FN1,GAPDH,GARS1,GBA,GBP2,GOT1,GOT2,GSTM1,GSTP1…	173
Cancer,Cardiovascular Disease,Developmental Disorder,Hematological Disease,Hereditary Disorder,Organismal Injury and Abnormalities	Diamond-Blackfan anemia	5,58E-07			DCK,NR3C1,POLA1,PRIM1,PRIM2,RPL11,RPL15,RPL18,RPL26,RPL27,RPL35,RPL35A,RPL5,RPS10,RPS15A,RPS17,RPS19,RPS20,RPS24,RPS26,RPS28,RPS7,RRM1,RRM2	24
Immunological Disease	Immunodeficiency	1,75E-06		1,778	ABCG1,ADA,ADAR,AGK,AK2,ARHGEF1,ARPC1B,B2M,BCL10,BLNK,C1QB,C2,C4A/C4B,C8B,CARD11,CARMIL2,CASP8,CD180,CD3E,CD3G,CD55,CD74,CD79A,CD79B,CD81,CDKN1B,CFB,CFH,CHAF1B,CLASP1,CLIC5,CLU,COCH,CORO1A,CR2,CSNK2B,CTPS1,CYBA,CYBB,CYBC1,CYP51A1,DOCK2,DOCK8,FCER2,FCGR1A,FCGR3A/FCGR3B,FCHO1,FGA,FGB,FGG,G6PD,GIMAP1,GRHPR,HDGFL3,HELLS,HYOU1,IGKC,IKBKB,IRAK4,IRF4,IRF8,ISG15,ITPR1,JAK1,LAMTOR2,LCK,MALT1,ME1,MGLL,MICAL…	114
Cancer,Hematological Disease,Immunological Disease,Organismal Injury and Abnormalities	Primary mediastinal large B-cell lymphoma	5,12E-06			CD22,CD3E,CD3G,CD79B,CR2,DCK,DHFR,FCER2,HSP90AA1,HSP90AB1,HSP90B1,IRF4,MME,MS4A1,NR3C1,POLA1,POLB,POLD1,POR,PRIM1,PRIM2,REL,RRM1,RRM2,STAT6,TOP2A,TOP2B,TUBA1C,TUBA8,TUBB3,TYMS	31
Gene Expression,Protein Synthesis	Translation of mRNA	6,03E-06	Decreased	-3,347	AGO2,BANK1,CALR,CAPRIN1,Celf1,CNOT1,COPS5,CYFIP1,DARS1,DDX3X,DDX6,DHFR,DHPS,EIF2A,EIF2AK2,EIF2B1,EIF2B4,EIF2S1,EIF2S3,EIF3B,EIF3C,EIF3D,EIF3E,EIF3F,EIF3G,EIF3H,EIF3I,EIF3L,EIF3M,EIF4A2,EIF4E,EIF4G1,EIF4G2,EIF4H,EIF5B,EPRS1,FARSB,FMR1,FXR1,GAPDH,GEMIN5,ILF3,IMPACT,LARP1,METAP1,MRPL15,MRPL19,MRPL39,MRPL41,MRPS7,PCIF1,PRKCA,PUS7,RACK1,RBM3,RPL10,RPL10A,RPL13A,RPL19,RPL23,RPL24,RPL27A,RPL30,RPL38,Rpl…	81
Gene Expression,Protein Synthesis	Translation of RNA	7,70E-06	Decreased	-3,347	AGO2,BANK1,CALR,CAPRIN1,Celf1,CNOT1,COPS5,CYFIP1,DARS1,DDX3X,DDX6,DHFR,DHPS,EIF2A,EIF2AK2,EIF2B1,EIF2B4,EIF2S1,EIF2S3,EIF3B,EIF3C,EIF3D,EIF3E,EIF3F,EIF3G,EIF3H,EIF3I,EIF3L,EIF3M,EIF4A2,EIF4E,EIF4G1,EIF4G2,EIF4H,EIF5B,EPRS1,ETF1,FARSB,FMR1,FXR1,GAPDH,GEMIN5,GSPT1,ILF3,IMPACT,LARP1,METAP1,MRPL15,MRPL19,MRPL39,MRPL41,MRPS7,PCIF1,PRKCA,PUS7,RACK1,RBM3,RPL10,RPL10A,RPL13A,RPL19,RPL23,RPL24,RPL27A,RPL3…	84
Cancer,Hematological Disease,Immunological Disease,Organismal Injury and Abnormalities	MYC mutation positive B-cell lymphoma	8,56E-06			ASF1B,CDK1,CDK2,CHAF1B,DCK,EZH2,INCENP,KIF11,KIF2C,KPNA2,LIG1,MKI67,NASP,NCAPD2,NCAPH,NUSAP1,PCNA,PRIM1,RPA1,RRM1,RRM2,SHCBP1,SMC2,STMN1,TK1,TOP2A,TPX2,TRIP13,TYMS,UBE2C	30
Inflammatory Response,Organismal Injury and Abnormalities	Inflammation of organ	8,61E-06		1,588	ABAT,ABCB1,ABCG1,ACOX1,ACTB,ACTN4,ADA,ADGRE1,AGO2,AHCY,AHSA1,AKAP12,AKT2,ALDH2,ALDOA,ALOX15,AMBP,ANXA3,ANXA4,ANXA5,APOA1,APOB,APOH,APRT,ARCN1,ARFGAP3,ARHGDIA,ARHGDIB,ARRB1,ATP11C,ATP1A1,ATP1B1,B2M,B4GALT1,BANK1,BGN,BSG,BUD23,C1GALT1,C4A/C4B,CA1,CA3,CALR,CAPG,CAPZB,CARD11,CASP1,CASP3,CASP8,CAT,CAV1,CBL,CBLB,CBR1,CD151,CD180,CD1D,CD2,CD200,Cd209b,CD22,CD36,CD38,CD4,CD44,CD5,CD55,CD5L,CD74,CD79A,CD7…	414
Cancer,Hematological Disease,Immunological Disease,Organismal Injury and Abnormalities	Thorax lymphoma	1,11E-05		1,982	BCL10,CD22,CD3E,CD3G,CD79B,CR2,DCK,DCN,DHFR,FCER2,HSP90AA1,HSP90AB1,HSP90B1,IRF4,LCK,MME,MS4A1,NCAPH2,NFKB1,NR3C1,PIK3R1,POLA1,POLB,POLD1,POR,PRIM1,PRIM2,PTPRC,REL,RRM1,RRM2,STAT6,Tcf7,TOP2A,TOP2B,TUBA1C,TUBA8,TUBB3,TYMS,XRCC6	40
Cancer,Hematological Disease,Immunological Disease,Organismal Injury and Abnormalities	Type M0 acute myeloid leukemia	1,13E-05			ABCB1,DCK,HPRT1,IDH1,IDH2,IMPDH1,IMPDH2,NPM1,POLA1,POLB,POLD1,POR,PRIM1,PRIM2,RRM1,RRM2,RUNX1,TOP2A,TOP2B	19
Cancer,Organismal Injury and Abnormalities,Reproductive System Disease	Uterine serous papillary cancer	1,35E-05			ABCB1,ANXA2,ANXA3,AOC3,APOD,CFB,CLEC3B,COL14A1,CPA3,DES,DPT,ENPEP,ENPP1,ENTPD1,F13A1,FBLN1,FBLN5,FEN1,FGL2,GALE,GUCY1A1,H1-2,IL18,ISG15,ITPR1,ITPR3,KIF11,KIF2C,KIFC1,KPNA2,LAMA4,LPP,LUM,MATN2,MYH11,MYLK,PDXK,PTGIS,RIPOR2,SAA1,SLC7A5,SMTN,STAT1,TGFB1I1,THEMIS2,TK1,TNS2,TOP2A,TPX2,TRIP13,UBE2C,UBE2S,UCHL1	53
Endocrine System Disorders,Gastrointestinal Disease,Organismal Injury and Abnormalities	Endocrine pancreatic dysfunction	1,68E-05		-0,121	AACS,ABCD3,ABCG1,ABHD16A,ACAA2,ACAD10,Acp5,ACSL1,AGPAT1,AGPS,AKR1B1,Akr1c12/Akr1c13,AKT2,ALDH2,ALOX15,AMBP,ANKRD44,ANXA11,ANXA2,ANXA5,AOC3,APOA1,APOB,APOBR,APOD,APOO,APPL1,ARHGAP15,ARHGEF6,ARL1,ATP1A1,ATP1B1,ATP1B3,ATP2A2,AZGP1,B2M,BANK1,BLK,C2,C4A/C4B,C8B,CA1,CA3,CACNA2D1,CALR,CAPG,CAPZA1,CARS1,CASP1,CASP3,CASP8,CAT,CAV1,CAVIN1,CAVIN2,CBLB,CCAR2,CCDC25,CD180,CD1D,CD200,CD22,CD36,CD38,CD3E,CD3G,C…	334
Cancer,Hematological Disease,Immunological Disease,Organismal Injury and Abnormalities	Mediastinal lymphoma	1,73E-05		1,982	CD22,CD3E,CD3G,CD79B,CR2,DCK,DCN,DHFR,FCER2,HSP90AA1,HSP90AB1,HSP90B1,IRF4,LCK,MME,MS4A1,NCAPH2,NFKB1,NR3C1,PIK3R1,POLA1,POLB,POLD1,POR,PRIM1,PRIM2,PTPRC,REL,RRM1,RRM2,STAT6,Tcf7,TOP2A,TOP2B,TUBA1C,TUBA8,TUBB3,TYMS,XRCC6	39
Cancer,Hematological Disease,Immunological Disease,Organismal Injury and Abnormalities	Lymphoma	1,91E-05		0,115	ABAT,ABCC1,ABCG1,ABLIM1,ABRAXAS1,ADA,ADAR,AIMP1,AKT2,ALDH9A1,ANPEP,ANXA11,ANXA2,ANXA4,ANXA6,AOC3,APOBEC3B,ARHGAP15,ARHGAP17,ARHGEF1,ARID1B,ASCC3,ASF1B,ASS1,ATP5F1D,ATP7A,ATXN3,B2M,BAG2,BASP1,BCL10,BCLAF1,BIRC6,BZW2,CAD,CARD11,CARMIL2,CASP3,CASP8,CAV1,CBLB,CCDC86,CCT3,CCT7,CD151,CD163,CD180,CD1D,CD2,CD200,CD22,CD36,CD38,CD3E,CD3G,CD4,CD44,CD5,CD74,CD79A,CD79B,CDC27,CDC34,Cdc42,CDK1,CDK2,CDK4,CDK6,…	475
Endocrine System Disorders,Gastrointestinal Disease,Metabolic Disease,Organismal Injury and Abnormalities	Diabetes mellitus	1,99E-05		-0,121	AACS,ABCD3,ABCG1,ABHD16A,ACAA2,ACAD10,Acp5,ACSL1,AGPAT1,AGPS,AKR1B1,Akr1c12/Akr1c13,AKT2,ALDH2,ALOX15,AMBP,ANKRD44,ANXA11,ANXA2,ANXA5,AOC3,APOA1,APOB,APOBR,APOD,APOO,APPL1,ARHGAP15,ARHGEF6,ARL1,ATP1A1,ATP1B1,ATP1B3,ATP2A2,AZGP1,B2M,BANK1,BLK,C2,C4A/C4B,C8B,CA1,CA3,CACNA2D1,CALR,CAPG,CAPZA1,CARS1,CASP1,CASP3,CASP8,CAT,CAV1,CAVIN1,CAVIN2,CBLB,CCAR2,CCDC25,CD180,CD1D,CD200,CD22,CD36,CD38,CD3E,CD3G,C…	333
Cancer,Hematological Disease,Immunological Disease,Organismal Injury and Abnormalities	Recurrent grade 3 follicular lymphoma	3,76E-05			CD3E,CD3G,DCK,HSP90AA1,HSP90AB1,HSP90B1,MS4A1,NR3C1,POLA1,POLB,POLD1,PRIM1,PRIM2,RRM1,RRM2,TOP2A,TOP2B	17
Cancer,Hematological Disease,Immunological Disease,Organismal Injury and Abnormalities	Refractory primary mediastinal large B-cell lymphoma	3,76E-05			CD3E,CD3G,DCK,HSP90AA1,HSP90AB1,HSP90B1,MS4A1,NR3C1,POLA1,POLB,POLD1,PRIM1,PRIM2,RRM1,RRM2,TOP2A,TOP2B	17
Cancer,Hematological Disease,Immunological Disease,Organismal Injury and Abnormalities	Relapsed primary mediastinal large B-cell lymphoma	3,76E-05			CD3E,CD3G,DCK,HSP90AA1,HSP90AB1,HSP90B1,MS4A1,NR3C1,POLA1,POLB,POLD1,PRIM1,PRIM2,RRM1,RRM2,TOP2A,TOP2B	17
Cancer,Endocrine System Disorders,Organismal Injury and Abnormalities	Adrenal cortex tumor	3,79E-05			ABAT,ACSF2,ACSL1,ALG1,ATP1A1,BGN,COL14A1,COL1A1,COL1A2,COL6A1,COL6A2,CTNNB1,DAD1,DAXX,DCN,DDOST,DPT,EZH2,FN1,GNAI2,GNAS,GSTA3,HSP90AA1,HSP90AB1,HSP90B1,LUM,MGAT1,MKI67,MYLK,NR3C1,OSTC,PAPSS2,PIK3R1,POR,PRELP,PRKACA,PRKAR1A,RPN1,RPN2,RPS6,STT3A,TOP2A,TOP2B,UBE2I	44
Organismal Injury and Abnormalities,Reproductive System Disease	Benign pelvic disease	4,05E-05			ABCG1,ACTB,ADGRE5,AK2,AKAP8L,ALDH1B1,ALDOA,ANXA2,APEX1,APOBEC3B,ASH2L,ATP1B1,BCL10,BSG,BYSL,CASP1,CASP8,CAVIN2,CBL,CD163,CD180,CD44,CDK1,CDKN1B,CETN3,CFH,CLUH,CNP,COCH,COL14A1,COL1A1,COL1A2,COL6A1,COL6A2,CREB1,CSF1R,CTNNA1,CTNNB1,CTNND1,CTSC,CYBA,CYP1B1,DCN,DDX6,DLGAP4,DNMT1,DNTTIP2,DPT,ENPP1,ERBIN,EZR,FKBP1A,FN1,FPR2,FTH1,GALK2,GBP2,GNAS,GRAP,GRB2,GSTP1,GUCY1B1,HINT1,HNMT,HSD17B10,HSP90AB1,IFIH1…	169
Cancer,Organismal Injury and Abnormalities,Reproductive System Disease	Uterine serous carcinoma	4,21E-05			ABCB1,ANXA2,ANXA3,AOC3,APOD,CFB,CLEC3B,COL14A1,CPA3,DES,DPT,ENPEP,ENPP1,ENTPD1,F13A1,FBLN1,FBLN5,FEN1,FGL2,GALE,GUCY1A1,H1-2,HSP90AA1,HSP90AB1,HSP90B1,IL18,ISG15,ITPR1,ITPR3,KIF11,KIF2C,KIFC1,KPNA2,LAMA4,LPP,LUM,MATN2,MYH11,MYLK,PDXK,POR,PTGIS,RIPOR2,SAA1,SLC7A5,SMTN,STAT1,TGFB1I1,THEMIS2,TK1,TNS2,TOP2A,TOP2B,TPX2,TRIP13,TUBA1C,TUBA8,TUBB3,UBE2C,UBE2S,UCHL1,XPO1	62
Cardiovascular Disease,Developmental Disorder,Hematological Disease,Organismal Injury and Abnormalities	Congenital aplastic anemia	4,52E-05			CAT,DCK,FANCI,FKBP1A,GPX1,IMPDH1,IMPDH2,NR3C1,POLA1,PRIM1,PRIM2,RPL11,RPL15,RPL18,RPL26,RPL27,RPL35,RPL35A,RPL5,RPS10,RPS15A,RPS17,RPS19,RPS20,RPS24,RPS26,RPS28,RPS7,RRM1,RRM2,RUNX1,SOD1	32
Protein Synthesis	Elongation of protein	4,78E-05		1,412	DAP3,EEF1A1,EEF1B2,EEF1G,EEF2,EIF5B,GFM1,MRPL1,MRPL11,MRPL13,MRPL15,MRPL16,MRPL19,MRPL27,MRPL28,MRPL37,MRPL39,MRPL40,MRPL41,MRPL44,MRPL46,MRPL58,MRPS11,MRPS15,MRPS2,MRPS21,MRPS22,MRPS23,MRPS26,MRPS27,MRPS30,MRPS31,MRPS36,MRPS5,MRPS7,MRPS9,PTCD3,RPS6,TUFM	39
Cellular Growth and Proliferation,Lymphoid Tissue Structure and Development	Proliferation of lymphatic system cells	5,42E-05		0,492	ABCG1,ABI1,ACTL6A,ADA,ADAR,AGO1,AKAP13,ANO6,APOH,APPL1,ARF6,ARHGDIA,ARHGDIB,ARHGEF1,ARHGEF6,B2M,BANK1,BCL10,BCLAF1,BLNK,BSG,CALR,CARD11,CARMIL2,CASP3,CASP8,CBFB,CBL,CBLB,CCDC134,CD151,CD180,CD1D,CD2,CD22,CD2AP,CD36,CD37,CD38,CD3E,CD3G,CD4,CD44,CD5,CD55,CD74,CD79A,CD79B,CD81,Cdc42,CDK2,CDK6,CDKN1B,CORO1A,CR2,CREB1,CSF1R,CTNNB1,CTPS1,CTSD,CTSZ,CUL1,CUL3,CUL5,CYBB,DAPP1,DCK,DGKA,DHFR,DHPS,DLG1,DNM2,…	270
Cancer,Cell Death and Survival,Organismal Injury and Abnormalities,Tumor Morphology	Cell death of osteosarcoma cells	5,76E-05	Decreased	-8,452	AQR,ARCN1,CASP3,COPA,COPB2,COPG1,CSE1L,EEF1A1,EIF3B,EIF3E,EIF3F,EIF3G,EIF3L,HSPA9,KPNB1,NAPA,NUP155,NUP160,NUP188,NUP214,PABPC1,PHF5A,PNO1,PSMA3,PSMA4,PSMA5,PSMA6,PSMA7,PSMB1,PSMB3,PSMC1,PSMC2,PSMC4,PSMC5,PSMC6,PSMD11,PSMD12,RAN,RPA2,RPL10,RPL11,RPL13,RPL13A,RPL19,Rpl23a,RPL27,RPL27A,RPL3,RPL31,Rpl32,RPL35,RPL35A,RPL37A,RPL38,RPL5,RPL6,RPL7,RPL7A,RPL9,RPLP0,RPS11,RPS12,RPS13,RPS14,RPS15A,RPS16,RP…	83
Cellular Development,Cellular Growth and Proliferation,Hematological System Development and Function,Lymphoid Tissue Structure and Development	Proliferation of lymphocytes	5,97E-05		0,292	ABCG1,ABI1,ADA,AGO1,AKAP13,ANO6,APOH,APPL1,ARF6,ARHGDIA,ARHGDIB,ARHGEF1,ARHGEF6,B2M,BANK1,BCL10,BCLAF1,BLNK,BSG,CALR,CARD11,CARMIL2,CASP3,CASP8,CBFB,CBL,CBLB,CCDC134,CD151,CD180,CD1D,CD2,CD22,CD2AP,CD36,CD37,CD38,CD3E,CD3G,CD4,CD44,CD5,CD55,CD74,CD79A,CD79B,CD81,Cdc42,CDK2,CDK6,CDKN1B,CORO1A,CR2,CREB1,CTNNB1,CTPS1,CTSD,CTSZ,CUL1,CUL3,CUL5,CYBB,DAPP1,DCK,DGKA,DHPS,DLG1,DNM2,DOCK2,DOCK8,DPP4,EHD1,E…	255
Cancer,Hematological Disease,Immunological Disease,Organismal Injury and Abnormalities	Lymphoblastic lymphoma	6,00E-05		-0,061	CD2,CD3E,CD3G,CD4,CDK2,CSF1R,DCK,DHFR,DNMT1,FBXO4,HELB,HPRT1,IMPDH1,IMPDH2,JAK1,LCK,MME,MS4A1,MSH2,NR3C1,POLA1,POLB,POLD1,POLE3,POR,PPP3CA,PPP3CB,PPP3R1,PRIM1,PRIM2,PSMB1,PSMB2,PSMD1,PSMD2,RB1,RPL3,RRM1,RRM2,Tcf7,TOP2A,TOP2B,TUBA1C,TUBA8,TUBB3,TYMS	45
Cancer,Cell Death and Survival,Organismal Injury and Abnormalities,Tumor Morphology	Necrosis of malignant tumor	6,16E-05	Decreased	-6,753	AGAP2,AKT2,ANPEP,AQR,ARCN1,B2M,BLNK,CASP1,CASP3,CASP6,CASP8,CAT,CD22,CD38,CD44,CD74,Cdc42,CDK1,CDK6,CDKN1B,CLU,COPA,COPB2,COPG1,CSE1L,CTNNB1,DAXX,DPP4,EEF1A1,EIF2AK2,EIF3B,EIF3C,EIF3E,EIF3F,EIF3G,EIF3L,ENO1,ERCC2,ETS1,FHL2,GRK6,HMOX1,HSP90AB1,HSPA9,IDH2,IKBKB,IRF4,ITGA1,ITGAV,KEAP1,KPNB1,LGALS1,LRRK2,LYPLA2,MAD2L1,MALT1,MCM2,MIF,MS4A1,NAMPT,NAPA,NCOA3,NDRG1,NFATC2,NFKB1,NR3C1,NUP155,NUP160,NUP188…	164
Cancer,Hematological Disease,Immunological Disease,Organismal Injury and Abnormalities,Tumor Morphology	Progressive diffuse large B-cell lymphoma	6,86E-05			CD79B,DCK,HSP90AA1,HSP90AB1,HSP90B1,MS4A1,NR3C1,POLA1,POLB,POLD1,PRIM1,PRIM2,RRM1,RRM2,TOP2A,TOP2B	16
Cancer,Cell Death and Survival,Organismal Injury and Abnormalities,Tumor Morphology	Cell death of cancer cells	7,65E-05	Decreased	-6,753	AGAP2,AKT2,ANPEP,AQR,ARCN1,B2M,BLNK,CASP1,CASP3,CASP6,CASP8,CAT,CD22,CD38,CD44,CD74,Cdc42,CDK1,CDK6,CDKN1B,CLU,COPA,COPB2,COPG1,CSE1L,CTNNB1,DAXX,DPP4,EEF1A1,EIF2AK2,EIF3B,EIF3C,EIF3E,EIF3F,EIF3G,EIF3L,ENO1,ETS1,FHL2,GRK6,HMOX1,HSP90AB1,HSPA9,IDH2,IKBKB,IRF4,ITGA1,ITGAV,KEAP1,KPNB1,LGALS1,LRRK2,LYPLA2,MAD2L1,MALT1,MCM2,MIF,MS4A1,NAMPT,NAPA,NCOA3,NDRG1,NFATC2,NFKB1,NR3C1,NUP155,NUP160,NUP188,NUP21…	163
Cellular Development,Cellular Growth and Proliferation,Hematological System Development and Function,Lymphoid Tissue Structure and Development	Proliferation of mononuclear leukocytes	8,19E-05		-0,083	ABCG1,ABI1,ADA,AGO1,AKAP13,ANO6,ANPEP,APOH,APPL1,ARF6,ARHGDIA,ARHGDIB,ARHGEF1,ARHGEF6,B2M,BANK1,BCL10,BCLAF1,BLNK,BSG,CALR,CARD11,CARMIL2,CASP3,CASP8,CBFB,CBL,CBLB,CCDC134,CD151,CD180,CD1D,CD2,CD22,CD2AP,CD36,CD37,CD38,CD3E,CD3G,CD4,CD44,CD5,CD55,CD74,CD79A,CD79B,CD81,Cdc42,CDK2,CDK6,CDKN1B,CORO1A,CR2,CREB1,CSF1R,CTNNB1,CTPS1,CTSD,CTSZ,CUL1,CUL3,CUL5,CYBB,DAPP1,DCK,DGKA,DHPS,DLG1,DNM2,DOCK2,DOCK8…	259
Cancer,Hematological Disease,Hereditary Disorder,Organismal Injury and Abnormalities	Constitutional bone marrow failure syndrome	8,69E-05			CAT,DCK,DNAJC21,FANCI,FKBP1A,GPX1,IMPDH1,IMPDH2,NR3C1,POLA1,PRIM1,PRIM2,RPL11,RPL15,RPL18,RPL26,RPL27,RPL35,RPL35A,RPL5,RPS10,RPS15A,RPS17,RPS19,RPS20,RPS24,RPS26,RPS28,RPS7,RRM1,RRM2,RUNX1,SOD1	33
Cancer,Organismal Injury and Abnormalities	Mediastinal neoplasm	9,27E-05		0,896	AKT2,CASP1,CD22,CD3E,CD3G,CD44,CD79B,CR2,CSF1R,DCK,DCN,DHFR,FCER2,FKBP1A,GART,HELB,HSP90AA1,HSP90AB1,HSP90B1,IRF4,LCK,MKI67,MME,MS4A1,NCAPH2,NFKB1,NR3C1,PIK3R1,POLA1,POLB,POLD1,POR,PRIM1,PRIM2,PRKAR1A,PTPRC,REL,RRM1,RRM2,STAT6,Tcf7,TOP2A,TOP2B,TUBA1C,TUBA8,TUBB3,TYMS,XRCC6	48
Cancer,Organismal Injury and Abnormalities	Early stage solid tumor	1,07E-04			AGO1,AGO2,AIMP2,ANXA2,B2M,BLK,CAPZA2,CCT3,CD44,CDK4,CDK6,CLEC3B,CMPK2,COL1A2,CYP1B1,DHFR,EEF1A1,EIF4A1,FDPS,FGG,FKBP1A,FN1,FTL,GART,HELB,HSP90AA1,HSP90AB1,HSP90B1,IFI30,IL16,MAP2K1,MS4A1,MYL12A,NDUFB4,NME2,NR3C1,PDE5A,POLA1,POLB,POLD1,POR,PRKRA,PTGS1,RAF1,RPL27,RPL7,RPS11,RPS6,RRM1,RRM2,SERPINE2,SIRT1,TF,TLR7,TOP1,TOP2A,TOP2B,TPT1,TUBA1C,TUBA8,TUBB3,TYMS,XPO5	63
Cancer,Organismal Injury and Abnormalities	Early stage tumor	1,10E-04			AGO1,AGO2,AIMP2,ANXA2,B2M,BLK,CAPZA2,CCT3,CD22,CD44,CD74,CD79A,CDK4,CDK6,CLEC3B,CMPK2,COL1A2,CRBN,CYP1B1,DHFR,EEF1A1,EIF4A1,FDPS,FGG,FKBP1A,FN1,FTL,GART,HELB,HSP90AA1,HSP90AB1,HSP90B1,IFI30,IL16,MAP2K1,MME,MS4A1,MYL12A,NDUFB4,NME2,NR3C1,PDE5A,POLA1,POLB,POLD1,POR,PRKRA,PSMB1,PSMB2,PSMD1,PSMD2,PTGS1,RAF1,RPL27,RPL7,RPS11,RPS6,RRM1,RRM2,SERPINE2,SIRT1,TF,TLR7,TOP1,TOP2A,TOP2B,TPT1,TUBA1C,TUBA8,TUBB…	72
Cellular Movement	Cell movement of blood cells	1,16E-04		-1,952	ABCB1,Abcb1b,ABCC1,ABCG1,ACTB,ACTN4,ADA,ADGRE5,AIMP1,AKR1B1,AKT2,ALOX15,ANO6,ANXA2,AOC3,APBB1IP,APOA1,APOB,APOD,ARHGAP18,ARHGEF1,ARHGEF6,ARRB1,ATP1B1,ATP1B3,B4GALT1,BGN,BSG,C1GALT1,C2,C4A/C4B,CALR,CAMK1,CAMK1D,CAPG,CASP1,CASP8,CAST,CAT,CAV1,CBFB,CBL,CBLB,CCDC134,CD151,CD1D,CD2,CD200,CD22,CD36,CD37,CD38,CD4,CD44,CD5,CD55,CD5L,CD74,CD81,CD93,Cdc42,CDH5,CES1,CFB,CFH,CLEC1B,CLU,CNN2,CNP,COCH,COL1A1,C…	325
Cancer,Hematological Disease,Immunological Disease,Organismal Injury and Abnormalities	Tumorigenesis of lymphocytes	1,18E-04		0,534	ABAT,ABCB1,ABCC1,ABCC3,ABCD1,ABCG1,ABLIM1,ABRAXAS1,ACAD11,ACP6,ACSS1,ADA,ADAR,ADD3,AIMP1,AKT2,ALDH9A1,ANPEP,ANXA11,ANXA2,ANXA4,ANXA5,ANXA6,AOC3,APOBEC3B,ARHGAP15,ARHGAP17,ARHGEF1,ARID1B,ARID4A,ARL6IP5,ASCC3,ASF1B,ASS1,ATP1B1,ATP5F1D,ATP6V1E1,ATP7A,ATXN3,B2M,BAG2,BASP1,BCL10,BCLAF1,BIRC6,BLNK,BRD3,BZW2,CAD,CARD11,CARMIL2,CASP3,CASP8,CAT,CAV1,CAVIN2,CBL,CBLB,CCDC86,CCT3,CCT7,CD151,CD163,CD180,CD1D,…	602
Cancer,Organismal Injury and Abnormalities	Stage I cancer	1,22E-04			AGO1,AGO2,AIMP2,ANXA2,B2M,BLK,CD44,CLEC3B,CRBN,CYP1B1,DHFR,EEF1A1,EIF4A1,FDPS,FGG,FKBP1A,FN1,FTL,GART,HELB,HSP90AA1,HSP90AB1,HSP90B1,IFI30,MAP2K1,MS4A1,MYL12A,NDUFB4,NR3C1,PDE5A,POLA1,POLB,POLD1,POR,PRKRA,PSMB1,PSMB2,PSMD1,PSMD2,PTGS1,RAF1,RPL27,RPL7,RPS11,RPS6,RRM1,RRM2,SIRT1,TOP1,TOP2A,TOP2B,TPT1,TUBA1C,TUBA8,TUBB3,TYMS,XPO5	57
Cancer,Hematological Disease,Immunological Disease,Organismal Injury and Abnormalities	Refractory ALK positive large B-cell lymphoma	1,25E-04			DCK,HSP90AA1,HSP90AB1,HSP90B1,MS4A1,NR3C1,POLA1,POLB,POLD1,PRIM1,PRIM2,RRM1,RRM2,TOP2A,TOP2B	15
Cancer,Hematological Disease,Immunological Disease,Organismal Injury and Abnormalities	High grade refractory B-cell non-Hodgkin lymphoma	1,25E-04			DCK,HSP90AA1,HSP90AB1,HSP90B1,MS4A1,NR3C1,POLA1,POLB,POLD1,PRIM1,PRIM2,RRM1,RRM2,TOP2A,TOP2B	15
Cancer,Hematological Disease,Immunological Disease,Organismal Injury and Abnormalities	High grade relapsed B-cell non-Hodgkin lymphoma	1,25E-04			DCK,HSP90AA1,HSP90AB1,HSP90B1,MS4A1,NR3C1,POLA1,POLB,POLD1,PRIM1,PRIM2,RRM1,RRM2,TOP2A,TOP2B	15
Cancer,Hematological Disease,Organismal Injury and Abnormalities,Tumor Morphology	Progressive ALK fusion positive malignant hematologic neoplasm	1,25E-04			DCK,HSP90AA1,HSP90AB1,HSP90B1,MS4A1,NR3C1,POLA1,POLB,POLD1,PRIM1,PRIM2,RRM1,RRM2,TOP2A,TOP2B	15
Cancer,Hematological Disease,Immunological Disease,Organismal Injury and Abnormalities	T(15;17) mutation negative acute myeloid leukemia	1,25E-04			CSF1R,DCK,DNMT1,NPM1,POLA1,POLB,POLD1,POR,PRIM1,PRIM2,PTPRC,RRM1,RRM2,TOP2A,TOP2B	15
Cancer,Hematological Disease,Immunological Disease,Organismal Injury and Abnormalities	Relapsed ALK positive large B-cell lymphoma	1,25E-04			DCK,HSP90AA1,HSP90AB1,HSP90B1,MS4A1,NR3C1,POLA1,POLB,POLD1,PRIM1,PRIM2,RRM1,RRM2,TOP2A,TOP2B	15
Immunological Disease	Systemic autoimmune syndrome	1,33E-04		0,695	ABCB1,ABCG1,ABHD16A,ACAD10,ACADM,Acp5,ACSL1,ACSL4,ACTL6A,ADA,ADAR,ADGRE5,ADSS2,AGPAT1,AK2,AKAP13,AKR1A1,AKR1B1,ALDH2,ALDOA,ALOX15,ANXA3,APBB1IP,APOA1,APOBR,ARCN1,ARHGAP15,ARHGDIB,ARHGEF6,ARRB1,ASAP1,ATP1A1,ATP1B1,ATP8A1,B2M,BANK1,BCL10,BGN,BLK,BLNK,BSG,C2,C4A/C4B,C9orf78,CA1,CALR,CAPG,CASP1,CASP3,CASP6,CASP8,CAST,CAT,CBLB,CD151,CD163,CD180,CD1D,CD22,CD36,CD38,CD3E,CD3G,CD4,CD44,CD5,CD74,CD79A,CD7…	411
Cancer,Hematological Disease,Immunological Disease,Organismal Injury and Abnormalities	Primary diffuse large B-cell lymphoma	1,35E-04			CD22,CD3E,CD3G,CD79B,CR2,DCK,DHFR,DNMT1,FCER2,HSP90AA1,HSP90AB1,HSP90B1,IRF4,MME,MS4A1,NR3C1,POLA1,POLB,POLD1,POR,PRIM1,PRIM2,REL,RRM1,RRM2,STAT6,TOP2A,TOP2B,TUBA1C,TUBA8,TUBB3,TYMS	32
Cancer,Organismal Injury and Abnormalities,Respiratory Disease	Non-small cell lung carcinoma	1,67E-04		-0,158	AAK1,ABCB1,ABCC3,ABCD1,ABCF3,ABRAXAS1,ACOT2,ACOX1,ACTB,ACTN1,ACTN4,ADAR,AGA,AGK,AGO1,AGO2,AIMP1,AKT2,ALDH1B1,ALDH3A1,ALDOA,ALG1,ANKRD13A,ANPEP,ANXA2,ANXA3,ANXA6,APBB1IP,APEX1,APOB,APOBEC3B,APOBR,APOD,AQR,ARFGAP2,ARFGEF1,ARHGAP15,ARHGAP30,ARHGEF6,ARID1B,ARID4B,ARRB1,ATAD2,ATP1A1,ATP1B1,ATP5F1D,ATP6V1E1,ATP7A,B2M,BASP1,BAZ1A,BGN,BIN2,BLK,BLNK,BMP2K,BRD3,BUD23,C8B,CACNA2D1,CAMK1,CAMK1D,CAPG,CAPRIN1,…	586
Cancer,Hematological Disease,Organismal Injury and Abnormalities	Hematologic cancer of cells	1,68E-04		-0,056	ABAT,ABCC1,ABCC3,ABCG1,ABLIM1,ABRAXAS1,ACAD11,ACP6,ACSS1,ACTB,ADA,ADAR,ADD3,AIMP1,AKT2,ALDH9A1,ANPEP,ANXA11,ANXA2,ANXA4,ANXA6,AOC3,APOBEC3B,ARHGAP15,ARHGAP17,ARHGEF1,ARID1B,ARL6IP5,ASCC3,ASF1B,ASS1,ATP1B1,ATP5F1D,ATP7A,ATXN3,B2M,BAG2,BASP1,BCL10,BCLAF1,BIRC6,BLNK,BRD3,BZW2,CAD,CARD11,CARMIL2,CASP3,CASP8,CAV1,CBFB,CBL,CBLB,CCDC86,CCT3,CCT7,CD151,CD163,CD180,CD1D,CD2,CD200,CD22,CD36,CD38,CD3E,CD3G,…	582
Immunological Disease	Primary immunodeficiency disorder	1,71E-04			ABCG1,ADA,ADAR,AK2,ARHGEF1,BCL10,C4A/C4B,CASP8,CD180,CD3E,CD3G,CD74,CD81,CDKN1B,COCH,CORO1A,CSNK2B,CTPS1,CYBA,CYBB,CYBC1,CYP51A1,DOCK8,FCER2,FCGR1A,FCGR3A/FCGR3B,G6PD,GRHPR,IKBKB,IRF4,IRF8,ITPR1,LCK,MGLL,MS4A1,MSN,NCF1,NCF2,OAS1,PGM3,PNP,PRKCD,PSMB2,PTPRC,RASGRP2,RIPK1,SLC6A4,SLC9A1,STAT2,STAT3,TAP1,TAP2,TAPBP,TFRC,TPP2,WAS	56
Hereditary Disorder,Immunological Disease,Organismal Injury and Abnormalities	Autosomal recessive immunodeficiency	1,71E-04			ADA,AGK,AK2,ARHGEF1,B2M,BCL10,BLNK,C1QB,C2,C4A/C4B,C8B,CARD11,CARMIL2,CASP8,CD3E,CD3G,CD55,CD79A,CD79B,CD81,CFB,CLASP1,CORO1A,CR2,CSNK2B,CTPS1,CYBA,CYBC1,DOCK2,DOCK8,FCGR3A/FCGR3B,FCHO1,FGA,FGB,FGG,HELLS,HYOU1,IGKC,IKBKB,IRAK4,IRF8,ISG15,ITPR1,LAMTOR2,LCK,MALT1,MICAL1,MS4A1,MTHFD1,NCF1,NCF2,NCKAP1L,PGM3,PIK3R1,PNP,PSMB2,PTPRC,RAB27A,RAD50,RIPK1,SLC9A1,SMARCD2,STAT2,STK4,TARDBP,TFRC,UNC93B1	67
Hematological Disease	Failure of bone marrow	1,80E-04		0,816	ACTL6A,ALDH2,ARID4A,CAT,CTNNB1,DCK,DNAJC21,FANCI,FKBP1A,GPX1,IMPDH1,IMPDH2,METTL3,NR3C1,POLA1,PRIM1,PRIM2,RPL11,RPL15,RPL18,RPL26,RPL27,RPL35,RPL35A,RPL5,RPS10,RPS15A,RPS17,RPS19,RPS20,RPS24,RPS26,RPS28,RPS7,RRM1,RRM2,RUNX1,SOD1	38
Inflammatory Response	Inflammation of absolute anatomical region	1,81E-04		1,246	ABAT,ABCB1,ABCC1,ABCG1,ACOX1,ACTB,ACTN4,ADA,ADGRE1,AGO2,AHSA1,AKAP12,AKT2,ALDH2,ALDOA,ALOX15,AMBP,ANXA3,ANXA4,ANXA5,APOA1,APOB,APOH,APRT,ARHGDIA,ARHGDIB,ARRB1,ATP11C,ATP1B1,B2M,B4GALT1,BANK1,BSG,BUD23,C1GALT1,C4A/C4B,CA1,CA3,CALR,CAPG,CARD11,CASP1,CASP3,CASP8,CAV1,CBL,CBLB,CD151,CD180,CD1D,CD2,CD200,Cd209b,CD22,CD36,CD38,CD4,CD44,CD5,CD55,CD74,CD79A,CD79B,CD81,CDK2,CFB,CFH,CKB,CLU,COCH,COL1A1,COL…	354
Cancer,Hematological Disease,Immunological Disease,Organismal Injury and Abnormalities	Neoplasia of leukocytes	1,82E-04		0,446	ABAT,ABCB1,ABCC1,ABCC3,ABCD1,ABCG1,ABLIM1,ABRAXAS1,ACAD11,ACP6,ACSS1,ACTB,ADA,ADAR,ADD3,AIMP1,AKT2,ALDH9A1,ANPEP,ANXA11,ANXA2,ANXA4,ANXA5,ANXA6,AOC3,APOBEC3B,ARHGAP15,ARHGAP17,ARHGEF1,ARID1B,ARID4A,ARL6IP5,ASCC3,ASF1B,ASS1,ATP1B1,ATP5F1D,ATP6V1E1,ATP7A,ATXN3,B2M,BAG2,BASP1,BCL10,BCLAF1,BIRC6,BLNK,BRD3,BZW2,C4A/C4B,CAD,CARD11,CARMIL2,CASP1,CASP3,CASP8,CAT,CAV1,CAVIN2,CBFB,CBL,CBLB,CCDC86,CCT3,CCT7…	626
Cellular Development,Cellular Growth and Proliferation,Hematological System Development and Function,Humoral Immune Response,Lymphoid Tissue Structure and Development	Proliferation of B lymphocytes	1,87E-04		-1,376	ADA,ARHGDIA,ARHGDIB,ARHGEF1,ARHGEF6,BANK1,BCL10,BLNK,CARD11,CASP3,CASP8,CBL,CBLB,CD180,CD22,CD38,CD3E,CD4,CD44,CD74,CD79A,CD79B,CD81,Cdc42,CDKN1B,CR2,CREB1,CTPS1,CYBB,DAPP1,ETS1,EZR,FCER2,FCGR3A/FCGR3B,FLI1,Foxp1,GIMAP1,HSPD1,Ighd,IGKC,Igkv1-117,IKBKB,IKZF3,IL18,IL1RN,IL4I1,INPP5D,IRAK4,IRF4,IRF8,ITGA5,ITPR1,ITPR2,ITPR3,LCP1,LGALS9B,LY75,LY9,LYN,MALT1,MAVS,MIF,MS4A1,MZB1,NCKAP1L,NFATC1,NFATC2,NFA…	104
Cancer,Hematological Disease,Immunological Disease,Organismal Injury and Abnormalities	Type M6 acute myeloid leukemia	1,88E-04			ABCB1,DCK,DHFR,HPRT1,IMPDH1,IMPDH2,INPP5D,NR3C1,POLA1,POLB,POLD1,POR,PRIM1,PRIM2,RRM1,RRM2,TOP2A,TOP2B	18
Cancer,Hematological Disease,Organismal Injury and Abnormalities	De novo myelodysplastic syndrome	1,88E-04			ABCB1,DCK,DHFR,DNMT1,HPRT1,IMPDH1,IMPDH2,NR3C1,POLA1,POLB,POLD1,POR,PRIM1,PRIM2,RRM1,RRM2,TOP2A,TOP2B	18
Cancer,Hematological Disease,Immunological Disease,Organismal Injury and Abnormalities,Tumor Morphology	Progressive multiple myeloma	1,88E-04			CD38,CD44,CRBN,HSP90AA1,HSP90AB1,HSP90B1,NFKB1,NR3C1,POR,PSMB1,PSMB10,PSMB2,PSMB8,PSMB9,PSMD1,PSMD2,TOP2A,TOP2B	18
Connective Tissue Disorders,Developmental Disorder,Gastrointestinal Disease,Organismal Injury and Abnormalities,Skeletal and Muscular Disorders	Abnormality of mandible	1,88E-04			BGN,GNA11,GNAQ,HAT1,HEXA,HEXB,LAMP1,LAMP2,MMP14,NFATC2,PDS5B,PGAP1,POSTN,PRKRA,SATB2,TCOF1,YBX1,ZMPSTE24	18
Organismal Injury and Abnormalities	Dyskeratosis congenita or aplastic anemia	1,93E-04			ACTL6A,ALDH2,C4A/C4B,CAT,CD38,CYP51A1,DCK,DKC1,FANCI,FCGR1A,FCGR3A/FCGR3B,FKBP1A,GPX1,IMPDH1,IMPDH2,INPP4A,MS4A1,NR3C1,PARP1,POLA1,PPP3CA,PPP3CB,PPP3R1,PRIM1,PRIM2,RPL11,RPL15,RPL18,RPL26,RPL27,RPL35,RPL35A,RPL5,RPS10,RPS15A,RPS17,RPS19,RPS20,RPS24,RPS26,RPS28,RPS7,RRM1,RRM2,RUNX1,SIRT1,SOD1,TPP1	48
Cellular Development,Cellular Growth and Proliferation,Hematological System Development and Function,Lymphoid Tissue Structure and Development	Proliferation of immune cells	1,95E-04		0,293	ABCG1,ABI1,ADA,AGO1,AKAP13,ANO6,ANPEP,APOH,APPL1,ARF6,ARHGDIA,ARHGDIB,ARHGEF1,ARHGEF6,B2M,BANK1,BCL10,BCLAF1,BLNK,BSG,CALR,CARD11,CARMIL2,CASP3,CASP8,CAT,CBFB,CBL,CBLB,CCDC134,CD151,CD180,CD1D,CD2,CD22,CD2AP,CD36,CD37,CD38,CD3E,CD3G,CD4,CD44,CD5,CD55,CD74,CD79A,CD79B,CD81,Cdc42,CDK2,CDK6,CDKN1B,CORO1A,CR2,CREB1,CSF1R,CTNNB1,CTPS1,CTSD,CTSZ,CUL1,CUL3,CUL5,CYBB,DAPP1,DCK,DCN,DGKA,DHPS,DLG1,DNM2,DOC…	271
Cancer,Endocrine System Disorders,Organismal Injury and Abnormalities	Secreting adrenocortical adenoma	2,35E-04			ABAT,ACSF2,ACSL1,ALG1,ATP1A1,BGN,COL14A1,COL1A1,COL1A2,COL6A1,COL6A2,CTNNB1,DAD1,DCN,DDOST,DPT,FN1,GNAS,GSTA3,LUM,MGAT1,MYLK,NR3C1,OSTC,PAPSS2,PIK3R1,PRELP,PRKACA,RPN1,RPN2,RPS6,STT3A,UBE2I	33
Cancer,Organismal Injury and Abnormalities	Thoracic neoplasm	2,48E-04		-0,193	AAK1,ABCB1,ABCC1,ABCC3,ABCD1,ABCF2,ABCF3,ABRAXAS1,ACAD8,ACAT2,ACOT2,ACOX1,ACTB,ACTN1,ACTN4,ADAR,ADD3,ADGRE5,ADRM1,AFDN,AGA,AGK,AGO1,AGO2,AHCY,AIMP1,AIMP2,AKAP12,AKR1B1,AKT2,ALDH1B1,ALDH3A1,ALDOA,ALG1,ALOX15,ANKRD13A,ANO6,ANPEP,ANXA2,ANXA3,ANXA6,APBB1IP,APEX1,APOA1,APOB,APOBEC3B,APOBR,APOD,AQR,ARF6,ARFGAP2,ARFGEF1,ARHGAP15,ARHGAP30,ARHGEF1,ARHGEF6,ARID1B,ARID4B,ARL6IP5,ARL8A,ARPC5,ARRB1,ARVCF,ASCC…	910
Cellular Development,Cellular Growth and Proliferation	Proliferation of blood cells	2,50E-04		-0,055	ABCB1,ABCG1,ABI1,ACTL6A,ADA,AGO1,AKAP13,ANO6,ANPEP,APOA1,APOH,APPL1,ARF6,ARHGDIA,ARHGDIB,ARHGEF1,ARHGEF6,B2M,BANK1,BCL10,BCLAF1,BLNK,BSG,CALR,CARD11,CARMIL2,CASP3,CASP8,CAT,CBFB,CBL,CBLB,CCDC134,CD151,CD163,CD180,CD1D,CD2,CD22,CD2AP,CD36,CD37,CD38,CD3E,CD3G,CD4,CD44,CD5,CD55,CD74,CD79A,CD79B,CD81,Cdc42,CDK2,CDK6,CDKN1B,CORO1A,CR2,CREB1,CSF1R,CTNNB1,CTPS1,CTSD,CTSZ,CUL1,CUL3,CUL5,CYBB,DAPP1,DCK,DC…	292
Hematological Disease,Immunological Disease	Lymphoproliferative disorder	2,78E-04		0,092	ABAT,ABCB1,ABCC1,ABCC3,ABCD1,ABCG1,ABLIM1,ABRAXAS1,ACAD11,ACP6,ACSS1,ACTB,ADA,ADAR,ADD3,AIMP1,AKT2,ALDH9A1,ANPEP,ANXA11,ANXA2,ANXA4,ANXA5,ANXA6,AOC3,APOBEC3B,ARHGAP15,ARHGAP17,ARHGEF1,ARID1B,ARID4A,ARL6IP5,ASCC3,ASF1B,ASS1,ATP1B1,ATP5F1D,ATP6V1E1,ATP7A,ATXN3,B2M,BAG2,BASP1,BCL10,BCLAF1,BIRC6,BLNK,BRD3,BZW2,CAD,CARD11,CARMIL2,CASP3,CASP8,CAT,CAV1,CAVIN2,CBFB,CBL,CBLB,CCDC86,CCT3,CCT7,CD151,CD163,C…	638
Metabolic Disease,Organismal Injury and Abnormalities	Glucose metabolism disorder	2,78E-04		1,772	AACS,ABCD3,ABCG1,ABHD16A,ACAA2,ACAD10,ACADL,ACAT2,Acp5,ACSL1,ACSS1,AGAP2,AGPAT1,AGPS,AKR1B1,Akr1b7,Akr1c12/Akr1c13,AKT2,ALDH2,ALOX15,AMBP,ANKRD44,ANXA11,ANXA2,ANXA5,AOC3,APOA1,APOB,APOBR,APOD,APOO,APPL1,ARHGAP15,ARHGEF6,ARL1,ATP1A1,ATP1B1,ATP1B3,ATP2A2,AZGP1,B2M,BANK1,BLK,C2,C4A/C4B,C8B,CA1,CA3,CACNA2D1,CALR,CAPG,CAPZA1,CARS1,CASP1,CASP3,CASP8,CAT,CAV1,CAVIN1,CAVIN2,CBLB,CCAR2,CCDC25,CD180,CD1D,C…	407
Cancer,Organismal Injury and Abnormalities	Mediastinal cancer	2,82E-04		1,982	CD22,CD3E,CD3G,CD79B,CR2,CSF1R,DCK,DCN,DHFR,FCER2,FKBP1A,GART,HELB,HSP90AA1,HSP90AB1,HSP90B1,IRF4,LCK,MME,MS4A1,NCAPH2,NFKB1,NR3C1,PIK3R1,POLA1,POLB,POLD1,POR,PRIM1,PRIM2,PTPRC,REL,RRM1,RRM2,STAT6,Tcf7,TOP2A,TOP2B,TUBA1C,TUBA8,TUBB3,TYMS,XRCC6	43
Cardiovascular Disease,Hematological Disease,Organismal Injury and Abnormalities	Aplastic anemia	2,82E-04			ACTL6A,ALDH2,C4A/C4B,CAT,CYP51A1,DCK,FANCI,FCGR1A,FCGR3A/FCGR3B,FKBP1A,GPX1,IMPDH1,IMPDH2,MS4A1,NR3C1,POLA1,PPP3CA,PPP3CB,PPP3R1,PRIM1,PRIM2,RPL11,RPL15,RPL18,RPL26,RPL27,RPL35,RPL35A,RPL5,RPS10,RPS15A,RPS17,RPS19,RPS20,RPS24,RPS26,RPS28,RPS7,RRM1,RRM2,RUNX1,SOD1,TPP1	43
Cellular Movement	Cell movement	2,83E-04		-1,485	ABCB1,Abcb1b,ABCC1,ABCG1,ABI1,ABI3,ACSL4,ACTB,ACTN1,ACTN4,ACTR2,ACTR3,ADA,ADD1,ADGRE5,ADI1,AFDN,AGAP2,AGK,AGO2,AHCY,AIMP1,AKAP12,AKR1B1,AKT2,ALDH2,ALDOA,ALOX15,ANO6,ANPEP,ANXA2,ANXA3,AOC3,APBB1IP,APOA1,APOB,APOD,APOH,APPL1,ARAP1,ARF4,ARF6,ARFGAP3,ARFGEF1,ARHGAP18,ARHGDIA,ARHGDIB,ARHGEF1,ARHGEF6,ARPC1B,ARPC2,ARPC3,ARRB1,ASAP1,ASH2L,ATP1B1,ATP1B3,ATP2A2,ATP6V1C1,ATP7A,ATP8A1,B4GALT1,BCAM,BCL10,BGN,…	660
Cancer,Hematological Disease,Immunological Disease,Organismal Injury and Abnormalities	Unclassifiable B-cell lymphoma	2,86E-04			CD79A,DCK,HSP90AA1,HSP90AB1,HSP90B1,MME,MS4A1,NR3C1,PAX5,POLA1,POLB,POLD1,POR,PRIM1,PRIM2,PTPRC,RRM1,RRM2,TOP2A,TOP2B,TUBA1C,TUBA8,TUBB3	23
Cellular Movement,Immune Cell Trafficking	Leukocyte migration	2,87E-04	Decreased	-2,070	ABCB1,Abcb1b,ABCC1,ABCG1,ACTB,ACTN4,ADA,ADGRE5,AIMP1,AKT2,ALOX15,ANO6,ANXA2,AOC3,APBB1IP,APOA1,APOB,APOD,ARHGAP18,ARHGEF1,ARHGEF6,ARRB1,ATP1B1,ATP1B3,B4GALT1,BGN,BSG,C1GALT1,C2,C4A/C4B,CALR,CAMK1,CAMK1D,CAPG,CASP1,CASP8,CAST,CAT,CAV1,CBFB,CBL,CBLB,CCDC134,CD151,CD1D,CD2,CD200,CD22,CD36,CD37,CD38,CD4,CD44,CD5,CD55,CD5L,CD74,CD81,CD93,Cdc42,CDH5,CES1,CFB,CFH,CLEC1B,CLU,CNN2,CNP,COCH,COL1A1,COL1A2,C…	319
Cellular Movement	Migration of cells	2,94E-04		-1,714	ABCB1,Abcb1b,ABCC1,ABCG1,ABI3,ACSL4,ACTB,ACTN1,ACTN4,ACTR3,ADA,ADD1,ADGRE5,ADI1,AFDN,AGAP2,AGK,AGO2,AHCY,AIMP1,AKAP12,AKT2,ALDOA,ALOX15,ANO6,ANPEP,ANXA2,ANXA3,AOC3,APBB1IP,APOA1,APOB,APOD,APOH,APPL1,ARF4,ARF6,ARFGAP3,ARFGEF1,ARHGAP18,ARHGDIA,ARHGDIB,ARHGEF1,ARHGEF6,ARPC2,ARRB1,ASAP1,ASH2L,ATP1B1,ATP1B3,ATP2A2,ATP6V1C1,ATP7A,ATP8A1,B4GALT1,BCAM,BCL10,BGN,BIN1,BLNK,BSG,C1GALT1,C2,C4A/C4B,CALR,CAMK1…	597
Inflammatory Response	Inflammation of body cavity	3,10E-04	Increased	2,353	ABAT,ABCB1,ABCG1,ACOX1,ACTB,ACTN4,ADA,ADGRE1,AHSA1,AKAP12,AKT2,ALDH2,ALDOA,ALOX15,AMBP,ANXA3,ANXA4,ANXA5,APOA1,APOB,APOH,APRT,ARHGDIA,ARHGDIB,ATP11C,ATP1B1,B2M,B4GALT1,BANK1,BSG,BUD23,C1GALT1,C4A/C4B,CALR,CAPG,CARD11,CASP1,CASP3,CASP8,CAV1,CBL,CBLB,CD151,CD180,CD1D,CD2,CD200,Cd209b,CD22,CD36,CD38,CD4,CD44,CD55,CD74,CD79A,CD79B,CD81,CDK2,CFB,CFH,CKB,CLU,COCH,COL1A1,COL1A2,COL4A1,CORO1A,COTL1,CPB2,…	299
Cancer,Endocrine System Disorders,Organismal Injury and Abnormalities	Aldosterone producing adrenocortical adenoma	3,23E-04			ABAT,ACSF2,ACSL1,ALG1,ATP1A1,BGN,COL14A1,COL1A1,COL1A2,COL6A1,COL6A2,CTNNB1,DAD1,DCN,DDOST,DPT,FN1,GNAS,GSTA3,LUM,MGAT1,MYLK,OSTC,PAPSS2,PIK3R1,PRELP,RPN1,RPN2,RPS6,STT3A	30
Connective Tissue Development and Function,Connective Tissue Disorders,Developmental Disorder,Gastrointestinal Disease,Organ Morphology,Organismal Development,Organismal Injury and Abnormalities,Skeletal and Muscular Disorders,Skeletal and Muscular System Development and Function,Tissue Development	Abnormal morphology of mandible	3,26E-04			BGN,GNA11,GNAQ,HAT1,HEXA,HEXB,LAMP1,LAMP2,MMP14,NFATC2,PDS5B,PGAP1,PRKRA,SATB2,TCOF1,YBX1,ZMPSTE24	17
Cancer,Hematological Disease,Immunological Disease,Organismal Injury and Abnormalities,Tumor Morphology	Progressive non-Hodgkin disease	3,26E-04			CD79B,CRBN,DCK,HSP90AA1,HSP90AB1,HSP90B1,MS4A1,NR3C1,POLA1,POLB,POLD1,PRIM1,PRIM2,RRM1,RRM2,TOP2A,TOP2B	17
Cancer,Hematological Disease,Immunological Disease,Organismal Injury and Abnormalities	M6 childhood acute erythroid leukemia	3,26E-04			ABCB1,DCK,DHFR,HPRT1,IMPDH1,IMPDH2,NR3C1,POLA1,POLB,POLD1,POR,PRIM1,PRIM2,RRM1,RRM2,TOP2A,TOP2B	17
Cancer,Hematological Disease,Immunological Disease,Organismal Injury and Abnormalities	M5a childhood acute myeloid leukemia	3,26E-04			ABCB1,DCK,DHFR,HPRT1,IMPDH1,IMPDH2,NR3C1,POLA1,POLB,POLD1,POR,PRIM1,PRIM2,RRM1,RRM2,TOP2A,TOP2B	17
Cancer,Hematological Disease,Immunological Disease,Organismal Injury and Abnormalities	M5b childhood acute monocytic leukemia	3,26E-04			ABCB1,DCK,DHFR,HPRT1,IMPDH1,IMPDH2,NR3C1,POLA1,POLB,POLD1,POR,PRIM1,PRIM2,RRM1,RRM2,TOP2A,TOP2B	17
Cancer,Hematological Disease,Immunological Disease,Organismal Injury and Abnormalities	M2 childhood acute myeloid leukemia	3,26E-04			ABCB1,DCK,DHFR,HPRT1,IMPDH1,IMPDH2,NR3C1,POLA1,POLB,POLD1,POR,PRIM1,PRIM2,RRM1,RRM2,TOP2A,TOP2B	17
Cancer,Hematological Disease,Immunological Disease,Organismal Injury and Abnormalities	Refractory high-grade B-cell lymphoma	3,26E-04			CD79B,DCK,DNMT1,HSP90AA1,HSP90AB1,HSP90B1,MS4A1,NR3C1,POLA1,POLB,POLD1,PRIM1,PRIM2,RRM1,RRM2,TOP2A,TOP2B	17
Cancer,Hematological Disease,Immunological Disease,Organismal Injury and Abnormalities	M7 childhood acute myeloid leukemia	3,26E-04			ABCB1,DCK,DHFR,HPRT1,IMPDH1,IMPDH2,NR3C1,POLA1,POLB,POLD1,POR,PRIM1,PRIM2,RRM1,RRM2,TOP2A,TOP2B	17
Cancer,Hematological Disease,Immunological Disease,Organismal Injury and Abnormalities	M1 childhood acute myeloid leukemia	3,26E-04			ABCB1,DCK,DHFR,HPRT1,IMPDH1,IMPDH2,NR3C1,POLA1,POLB,POLD1,POR,PRIM1,PRIM2,RRM1,RRM2,TOP2A,TOP2B	17
Cancer,Hematological Disease,Immunological Disease,Organismal Injury and Abnormalities	Relapsed CD20 positive diffuse large B-cell non-Hodgkin lymphoma	3,26E-04			DCK,HSP90AA1,HSP90AB1,HSP90B1,MS4A1,NR3C1,POLA1,POLB,POLD1,PRIM1,PRIM2,PSMB1,PSMB2,PSMD1,PSMD2,RRM1,RRM2	17
Cancer,Hematological Disease,Immunological Disease,Organismal Injury and Abnormalities	M4 childhood acute myeloid leukemia	3,26E-04			ABCB1,DCK,DHFR,HPRT1,IMPDH1,IMPDH2,NR3C1,POLA1,POLB,POLD1,POR,PRIM1,PRIM2,RRM1,RRM2,TOP2A,TOP2B	17
Cancer,Hematological Disease,Organismal Injury and Abnormalities	Secondary myelodysplastic syndrome	3,28E-04			DCK,DHFR,DNMT1,FKBP1A,HPRT1,IMPDH1,IMPDH2,NR3C1,POLA1,POLB,POLD1,POR,PPP3CA,PPP3CB,PRIM1,PRIM2,RRM1,RRM2,TOP2A,TOP2B	20
Connective Tissue Development and Function,Connective Tissue Disorders,Gastrointestinal Disease,Organ Morphology,Organismal Development,Organismal Injury and Abnormalities,Skeletal and Muscular Disorders,Skeletal and Muscular System Development and Function,Tissue Development	Abnormal morphology of jaw bone	3,28E-04			BGN,GNA11,GNAQ,HAT1,HEXA,HEXB,LAMP1,LAMP2,MECP2,MFGE8,MMP14,NFATC2,PDS5B,PGAP1,PRKRA,SATB2,STAT3,TCOF1,YBX1,ZMPSTE24	20
Humoral Immune Response,Protein Synthesis	Quantity of IgG	3,39E-04		-0,926	ABCB1,AKAP13,ARHGEF1,B2M,BANK1,BCL10,BLNK,CARD11,CD180,CD1D,Cd209b,CD22,CD36,CD37,CD81,CR2,CTSS,DAPP1,DHRS4,DOCK8,FCER2,FCGR1A,FCRLA,FLI1,FPR2,GNAI2,GRK6,IFIT2,Ighd,IGHG1,IGKC,IKZF3,IRF4,ITGB3,JCHAIN,LCK,LGALS3,LYN,MALT1,MAN2A1,MAVS,MSH2,NFATC1,NFATC2,NFKB1,NFKB2,NUP98,PKN1,PRKCD,RASSF5,REL,RELA,RFTN1,RSAD2,SASH3,SPPL2A,STAT6,TBC1D10C,TNFAIP8L2,TRAF5,TREX1,TRIP10,VAV2	63
Cancer,Hematological Disease,Organismal Injury and Abnormalities	Refractory hematologic cancer	3,40E-04			ADA,CD22,CD38,CD3E,CD3G,CD79B,CRBN,CSF1R,CSK,CUL4B,DCK,DHFR,DNMT1,EEF1A1,EZH2,FGR,FKBP1A,HELB,HSP90AA1,HSP90AB1,HSP90B1,IDH1,IDH2,IMPDH1,IMPDH2,IRF4,JAK1,LCK,LYN,MS4A1,NFKB1,NR3C1,PDP1,PNP,POLA1,POLB,POLD1,POLE3,POR,PPP3CA,PPP3CB,PPP3R1,PRIM1,PRIM2,PSMB1,PSMB10,PSMB2,PSMB8,PSMB9,PSMD1,PSMD2,PSME1,PTPRC,RAF1,RPL11,RPL3,RPL6,RPS12,RPS24,RPS25,RRM1,RRM2,STK24,TOP2A,TOP2B,TUBA1C,TUBA8,TUBB3,TYMS,XPO1	70
Cancer,Organismal Injury and Abnormalities	Intrathoracic malignant tumor	3,59E-04		0,500	AAK1,ABCB1,ABCC1,ABCC3,ABCD1,ABCF2,ABCF3,ABRAXAS1,ACAD8,ACAT2,ACOT2,ACOX1,ACTB,ACTN1,ACTN4,ADAR,ADD3,ADGRE5,ADRM1,AFDN,AGA,AGK,AGO1,AGO2,AHCY,AIMP1,AIMP2,AKAP12,AKR1B1,AKT2,ALDH1B1,ALDH3A1,ALDOA,ALG1,ANKRD13A,ANO6,ANPEP,ANXA2,ANXA3,ANXA6,APBB1IP,APEX1,APOA1,APOB,APOBEC3B,APOBR,APOD,AQR,ARF6,ARFGAP2,ARFGEF1,ARHGAP15,ARHGAP30,ARHGEF1,ARHGEF6,ARID1B,ARID4B,ARL8A,ARPC5,ARRB1,ARVCF,ASCC3,ASS1,ATAD2,AT…	895
Cancer,Hematological Disease,Immunological Disease,Organismal Injury and Abnormalities	Refractory diffuse large B-cell lymphoma	3,69E-04			CD3E,CD3G,CD79B,CRBN,DCK,DNMT1,HSP90AA1,HSP90AB1,HSP90B1,MS4A1,NR3C1,POLA1,POLB,POLD1,PRIM1,PRIM2,PSMB1,PSMB2,PSMD1,PSMD2,RRM1,RRM2,TOP2A,TOP2B,XPO1	25
Cancer,Endocrine System Disorders,Organismal Injury and Abnormalities	Adrenal cortex adenoma	3,81E-04			ABAT,ACSF2,ACSL1,ALG1,ATP1A1,BGN,COL14A1,COL1A1,COL1A2,COL6A1,COL6A2,CTNNB1,DAD1,DCN,DDOST,DPT,FN1,GNAS,GSTA3,LUM,MGAT1,MYLK,NR3C1,OSTC,PAPSS2,PIK3R1,PRELP,PRKACA,PRKAR1A,RPN1,RPN2,RPS6,STT3A,UBE2I	34
Infectious Diseases	Infection by mycobacteria	3,92E-04			ABCB1,APOBR,BUD23,C1QB,CTSG,CYP51A1,DHFR,DHPS,FKBP5,GBP2,GBP5,H1-2,H1-3,IFI16,IFI35,IFIH1,IFIT2,IFIT3,IL16,IL18,Irgm1,ITGB3,MFN2,MIF,MMP14,NR3C1,OAS1,OAS3,PHGDH,POLA1,POLB,POLD1,PSMB1,PSMB10,PSMB2,PSMB8,PSMB9,PTGS1,SELL,STAT1,STAT2,TAP1,TAP2,TOP2A,TYMS,UPF1	46
Cancer,Organismal Injury and Abnormalities	Intrathoracic organ tumor	4,13E-04		-0,193	AAK1,ABCB1,ABCC1,ABCC3,ABCD1,ABCF2,ABCF3,ABRAXAS1,ACAD8,ACAT2,ACOT2,ACOX1,ACTB,ACTN1,ACTN4,ADAR,ADD3,ADGRE5,ADRM1,AFDN,AGA,AGK,AGO1,AGO2,AHCY,AIMP1,AIMP2,AKAP12,AKR1B1,AKT2,ALDH1B1,ALDH3A1,ALDOA,ALG1,ALOX15,ANKRD13A,ANO6,ANPEP,ANXA2,ANXA3,ANXA6,APBB1IP,APEX1,APOA1,APOB,APOBEC3B,APOBR,APOD,AQR,ARF6,ARFGAP2,ARFGEF1,ARHGAP15,ARHGAP30,ARHGEF1,ARHGEF6,ARID1B,ARID4B,ARL6IP5,ARL8A,ARPC5,ARRB1,ARVCF,ASCC…	905
Cancer,Hematological Disease,Immunological Disease,Organismal Injury and Abnormalities	FLT3 ITD mutation positive t(15;17) negative acute myeloid leukemia	4,15E-04			CSF1R,DCK,POLA1,POLB,POLD1,POR,PRIM1,PRIM2,PTPRC,RRM1,RRM2,TOP2A,TOP2B	13
Cancer,Organismal Injury and Abnormalities,Skeletal and Muscular Disorders	Smooth muscle tumor	4,30E-04			ADGRE5,AK2,AKAP8L,ALDH1B1,ALDOA,ANXA2,ASH2L,BCL10,CAVIN2,CBL,CD163,CD44,CETN3,CFH,CLUH,CNP,COL14A1,COL1A1,COL1A2,CSF1R,CTNND1,CTSC,CYBA,CYP1B1,DDX6,DLGAP4,DNTTIP2,DPT,FCGR3A/FCGR3B,FERMT2,FH,FKBP1A,FN1,FTH1,GALK2,GRB2,HNMT,HSD17B10,HSP90AB1,IFIH1,IFIT3,IQGAP1,IRAG1,KPNA3,LAMA5,LAMB2,LCK,LRCH4,LSP1,LTN1,LUM,LYN,MAOA,MAPK3,MDH1,MGST1,MRPS23,MTHFD2,NDRG1,NPEPPS,NR3C1,NUP50,OGN,PCCA,PCNA,PDE5A,PDS5B,…	107
Cancer,Hematological Disease,Immunological Disease,Organismal Injury and Abnormalities	Grade 3 non-Hodgkin disease	4,40E-04			CD3E,CD3G,CD44,CD79B,CRBN,DCK,DNMT1,HELB,HSP90AA1,HSP90AB1,HSP90B1,IRF4,MS4A1,NR3C1,POLA1,POLB,POLD1,POR,PRIM1,PRIM2,RRM1,RRM2,TOP2A,TOP2B,TUBA1C,TUBA8,TUBB3	27
Organismal Injury and Abnormalities	Pulmonary fibrosis or aplastic anemia	4,64E-04		-1,110	ACTL6A,ADA,AGO1,AGO2,AKT2,ALDH2,BUD23,C4A/C4B,CAT,CAV1,CD36,CD44,CD55,CLIC5,CPB2,CRBN,CSF1R,CTNNB1,CYP51A1,DCK,DHFR,ENTPD1,FANCI,FCGR1A,FCGR3A/FCGR3B,FKBP1A,FN1,GBP4,GLRX,GPX1,HPRT1,IKBKB,IL1RN,IMPDH1,IMPDH2,ITGA5,LCK,LGALS3,LYN,MS4A1,MSR1,NCF1,NFKB1,NR3C1,NT5E,PDE5A,PHGDH,PIK3CB,PLA2G4A,PLG,POLA1,PPP3CA,PPP3CB,PPP3R1,PRIM1,PRIM2,RAC1,RPL11,RPL15,RPL18,RPL26,RPL27,RPL35,RPL35A,RPL5,RPS10,RPS15A,R…	89
Hereditary Disorder,Immunological Disease,Organismal Injury and Abnormalities	Autosomal recessive immunological disorder	4,94E-04			ADA,AGK,AK2,ARHGEF1,ARPC1B,ATAD1,B2M,BCL10,BLNK,C1QB,C2,C4A/C4B,C8B,CARD11,CARMIL2,CASP8,CD3E,CD3G,CD55,CD79A,CD79B,CD81,CFB,CLASP1,COL6A1,COL6A2,CORO1A,CR2,CSNK2B,CTPS1,CYBA,CYBC1,DHFR,DOCK2,DOCK8,FCGR3A/FCGR3B,FCHO1,FGA,FGB,FGG,GFPT1,HELLS,HYOU1,IGKC,IKBKB,IRAK4,IRF8,ISG15,ITPR1,LAMTOR2,LCK,MALT1,MCM4,MICAL1,MS4A1,MTHFD1,NCF1,NCF2,NCKAP1L,NR3C1,PGM3,PHB,PIK3R1,PNP,POR,PPP3CA,PPP3CB,PPP3R1,PSMB2…	92
Cancer,Hematological Disease,Immunological Disease,Organismal Injury and Abnormalities	Recurrent diffuse large B cell lymphoma	4,97E-04			CD3E,CD3G,CD79B,CRBN,DCK,DNMT1,HSP90AA1,HSP90AB1,HSP90B1,MS4A1,NR3C1,POLA1,POLB,POLD1,POR,PRIM1,PRIM2,PSMB1,PSMB2,PSMD1,PSMD2,RRM1,RRM2,TOP2A,TOP2B,TUBA1C,TUBA8,TUBB3,XPO1	29
Cancer,Organismal Injury and Abnormalities	Lymphoid cancer	5,03E-04		0,358	ABAT,ABCB1,ABCC1,ABCC3,ABCD1,ABCG1,ABLIM1,ABRAXAS1,ACAD11,ACP6,ACSS1,ACTB,ADA,ADAR,ADD3,AIMP1,AKT2,ALDH9A1,ANPEP,ANXA11,ANXA2,ANXA4,ANXA5,ANXA6,AOC3,APOBEC3B,ARHGAP15,ARHGAP17,ARHGEF1,ARID1B,ARID4A,ARL6IP5,ASCC3,ASF1B,ASS1,ATP1B1,ATP5F1D,ATP6V1E1,ATP7A,ATXN3,B2M,BAG2,BASP1,BCL10,BCLAF1,BIRC6,BLNK,BRD3,BZW2,CAD,CARD11,CARMIL2,CASP3,CASP8,CAT,CAV1,CAVIN2,CBFB,CBL,CBLB,CCDC86,CCT3,CCT7,CD151,CD163,C…	634
Cancer,Organismal Injury and Abnormalities	Stage I-II tumor	5,11E-04			AGO1,AGO2,AIMP2,ANXA2,B2M,BLK,CAPZA2,CCT3,CD44,CLEC3B,CMPK2,COL1A2,CRBN,CSF1R,CYBA,CYP1B1,DCK,DHFR,EEF1A1,EIF4A1,FDPS,FGG,FGR,FKBP1A,FN1,FTL,GART,HELB,HSP90AA1,HSP90AB1,HSP90B1,HTATIP2,IFI30,MAP2K1,MS4A1,MYL12A,NDUFB4,NFKB1,NME2,NR3C1,PDE5A,POLA1,POLB,POLD1,POR,PRIM1,PRIM2,PRKRA,PSMB1,PSMB2,PSMD1,PSMD2,PTGS1,RAF1,RPL27,RPL7,RPS11,RPS6,RRM1,RRM2,SERPINE2,SIRT1,TF,TOP1,TOP2A,TOP2B,TPT1,TUBA1C,TUBA8…	72
Cancer,Hematological Disease,Immunological Disease,Organismal Injury and Abnormalities	Refractory CD20 positive diffuse large B-cell non-Hodgkin lymphoma	5,47E-04			DCK,HSP90AA1,HSP90AB1,HSP90B1,MS4A1,NR3C1,POLA1,POLB,POLD1,PRIM1,PRIM2,PSMB1,PSMB2,PSMD1,PSMD2,RRM1,RRM2,TOP2A,TOP2B	19
Cancer,Hematological Disease,Immunological Disease,Organismal Injury and Abnormalities	Acute monocytic leukemia M5a	5,47E-04			ABCB1,CBL,DCK,DHFR,HPRT1,IMPDH1,IMPDH2,NPM1,NR3C1,POLA1,POLB,POLD1,POR,PRIM1,PRIM2,RRM1,RRM2,TOP2A,TOP2B	19
Cell Death and Survival	Apoptosis of lymphoid cells	5,50E-04		1,522	ADA,AIMP1,ARHGEF1,ARRB1,BCL10,BIRC6,BLNK,CASP1,CASP3,CASP6,CASP8,CAV1,CCDC86,CD1D,CD2,CD22,CD38,CD3E,CD4,CD44,CD5,CD79B,Cdc42,CDK2,CDKN1B,CHEK2,COL1A1,CORO1A,CR2,CREB1,CTNNB1,DCK,DFFA,DFFB,DHX58,DOCK8,EIF2AK2,EIF4E,ETS1,EZR,FCGR3A/FCGR3B,FGL2,Foxp1,GIMAP1,GIMAP1-GIMAP5,GIMAP4,Gm21596/Hmgb1,GNAS,GRAP2,Gzmb,H1-2,HSPA5,IKBKB,IL18,INPP5D,IRF4,Irgm1,ITGB1,ITPR1,ITPR2,ITPR3,LCK,LGALS1,LGALS3,LYN,MALT1,…	120
Infectious Diseases	Tuberculosis	5,55E-04			ABCB1,APOBR,BUD23,C1QB,CTSG,DHFR,DHPS,FKBP5,GBP2,GBP5,H1-2,H1-3,IFI16,IFI35,IFIH1,IFIT2,IFIT3,IL16,IL18,Irgm1,ITGB3,MFN2,MIF,MMP14,NR3C1,OAS1,OAS3,PHGDH,POLA1,POLB,POLD1,PSMB1,PSMB10,PSMB2,PSMB8,PSMB9,PTGS1,SELL,STAT1,STAT2,TAP1,TAP2,TOP2A,TYMS,UPF1	45
Cancer,Organismal Injury and Abnormalities,Respiratory Disease	Lung tumor	5,56E-04		-0,416	AAK1,ABCB1,ABCC1,ABCC3,ABCD1,ABCF2,ABCF3,ABRAXAS1,ACAD8,ACAT2,ACOT2,ACOX1,ACTB,ACTN1,ACTN4,ADAR,ADD3,ADGRE5,ADRM1,AFDN,AGA,AGK,AGO1,AGO2,AHCY,AIMP1,AIMP2,AKAP12,AKR1B1,AKT2,ALDH1B1,ALDH3A1,ALDOA,ALG1,ALOX15,ANKRD13A,ANO6,ANPEP,ANXA2,ANXA3,ANXA6,APBB1IP,APEX1,APOA1,APOB,APOBEC3B,APOBR,APOD,AQR,ARF6,ARFGAP2,ARFGEF1,ARHGAP15,ARHGAP30,ARHGEF1,ARHGEF6,ARID1B,ARID4B,ARL6IP5,ARL8A,ARPC5,ARRB1,ARVCF,ASCC…	902
Cancer,Organismal Injury and Abnormalities	Stage I-II cancer	5,56E-04			AGO1,AGO2,AIMP2,ANXA2,B2M,BLK,CAPZA2,CCT3,CD44,CLEC3B,CMPK2,COL1A2,CRBN,CYBA,CYP1B1,DCK,DHFR,EEF1A1,EIF4A1,FDPS,FGG,FGR,FKBP1A,FN1,FTL,GART,HELB,HSP90AA1,HSP90AB1,HSP90B1,HTATIP2,IFI30,MAP2K1,MS4A1,MYL12A,NDUFB4,NFKB1,NME2,NR3C1,PDE5A,POLA1,POLB,POLD1,POR,PRIM1,PRIM2,PRKRA,PSMB1,PSMB2,PSMD1,PSMD2,PTGS1,RAF1,RPL27,RPL7,RPS11,RPS6,RRM1,RRM2,SIRT1,TF,TOP1,TOP2A,TOP2B,TPT1,TUBA1C,TUBA8,TUBB3,TYMS,XPO5	70
Cancer,Hematological Disease,Organismal Injury and Abnormalities	Lymphocytic neoplasm	5,60E-04		0,131	ABAT,ABCB1,ABCC1,ABCC3,ABCD1,ABCG1,ABLIM1,ABRAXAS1,ACAD11,ACP6,ACSS1,ACTB,ADA,ADAR,ADD3,AIMP1,AKT2,ALDH9A1,ANPEP,ANXA11,ANXA2,ANXA4,ANXA5,ANXA6,AOC3,APOBEC3B,ARHGAP15,ARHGAP17,ARHGEF1,ARID1B,ARID4A,ARL6IP5,ASCC3,ASF1B,ASS1,ATP1B1,ATP5F1D,ATP6V1E1,ATP7A,ATXN3,B2M,BAG2,BASP1,BCL10,BCLAF1,BIRC6,BLNK,BRD3,BZW2,CAD,CARD11,CARMIL2,CASP3,CASP8,CAT,CAV1,CAVIN2,CBFB,CBL,CBLB,CCDC86,CCT3,CCT7,CD151,CD163,C…	633
Cancer,Hematological Disease,Immunological Disease,Organismal Injury and Abnormalities	Mantle cell lymphoma	5,64E-04			ADA,BIRC6,CARD11,CD5,CDKN1B,CRBN,CREBBP,DCK,DHFR,EIF4E,FCER2,FKBP1A,HSP90AA1,HSP90AB1,HSP90B1,IMPDH1,IMPDH2,ITPR1,ITPR2,MME,MS4A1,NFKB1,NOP16,NR3C1,PAG1,PLCG2,POLA1,POLB,POLD1,POLE3,POR,PPP3CA,PPP3CB,PPP3R1,PRIM1,PRIM2,PSMB1,PSMB2,PSMD1,PSMD2,RELA,RFTN1,RRM1,RRM2,SAMHD1,SMARCB1,STAT3,STEAP3,TOP2A,TOP2B,TUBA1C,TUBA8,TUBB3,UBR5,UNC13D,ZNF512	56
Cancer,Hematological Disease,Immunological Disease,Organismal Injury and Abnormalities	High grade B-cell non-Hodgkin lymphoma	5,69E-04			CD3E,CD3G,DCK,DHFR,HPRT1,HSP90AA1,HSP90AB1,HSP90B1,IMPDH1,IMPDH2,JAK1,LCK,MME,MS4A1,NR3C1,POLA1,POLB,POLD1,POR,PRIM1,PRIM2,PSMB1,PSMB2,PSMD1,PSMD2,RRM1,RRM2,TOP2A,TOP2B,TUBA1C,TUBA8,TUBB3,TYMS	33
Cellular Assembly and Organization,Cellular Function and Maintenance	Organization of actin filaments	5,72E-04		0,359	ACTN1,AKT2,ALDOA,ARAP1,ARF6,ARHGAP17,CD2AP,Cdc42,CDKN1B,CFL1,CFL2,CGNL1,CORO1A,CSK,DBN1,DLG1,DPYSL2,EVL,FLNA,FN1,FNBP1,ITGB1,JUP,LCP1,MSN,MTSS1,MYO1B,NCK1,NCK2,Pakap,Pdlim3,PLEC,PLS3,PTK2B,RAC1,RDX,RHOF,RPS6,RUFY3,SERPINC1,SH3BP1,TF,VTN	43
Cancer,Hematological Disease,Immunological Disease,Organismal Injury and Abnormalities	CD20 negative lymphoma	5,85E-04			DCK,DHFR,HPRT1,IMPDH1,IMPDH2,NR3C1,POLA1,POLB,POLD1,POR,PRIM1,PRIM2,PSMB1,PSMB2,PSMD1,PSMD2,RRM1,RRM2,TOP2A,TOP2B,TUBA1C,TUBA8,TUBB3,TYMS	24
Cancer,Hematological Disease,Immunological Disease,Organismal Injury and Abnormalities	Childhood lymphoma	5,85E-04			CD79A,DHFR,HELB,HPRT1,HSP90AA1,HSP90AB1,HSP90B1,IMPDH1,IMPDH2,IRF4,MAP2K1,MS4A1,NR3C1,PAX5,POLA1,POLB,POLD1,POR,PTPRC,TOP2A,TOP2B,TUBA1C,TUBA8,TUBB3	24
Cancer,Hematological Disease,Immunological Disease,Organismal Injury and Abnormalities	High-grade B-cell lymphoma	5,86E-04			CD3E,CD3G,CD79B,DCK,DHFR,DNMT1,HPRT1,HSP90AA1,HSP90AB1,HSP90B1,IMPDH1,IMPDH2,JAK1,LCK,MME,MS4A1,NR3C1,POLA1,POLB,POLD1,POR,PRIM1,PRIM2,PSMB1,PSMB2,PSMD1,PSMD2,RRM1,RRM2,TOP2A,TOP2B,TUBA1C,TUBA8,TUBB3,TYMS	35
Cellular Compromise,Hematological Disease,Immunological Disease,Organismal Injury and Abnormalities	Abnormal function of B lymphocytes	5,94E-04			ARHGDIA,ARHGDIB,ARHGEF6,BANK1,CARD11,CD22,CR2,CTSS,ELF1,Foxp1,GRK6,HCLS1,Ighd,IGHG1,INPP5D,IRF4,JCHAIN,LYN,MAVS,MS4A1,MYO1G,NFATC1,NFATC2,NFKB1,PIK3R1,PLCG2,PTPN6,PTPRC,PTPRJ,SASH3,SPPL2A,STAT6,STK4,TBC1D10C,TNFAIP8L2,VAV2,WAS	37
Cancer,Organismal Injury and Abnormalities	Childhood solid tumor	5,94E-04			CD79A,CTNNB1,DCK,DHFR,HELB,HNRNPUL1,HPRT1,HSP90AA1,HSP90AB1,HSP90B1,IMPDH1,IMPDH2,IRF4,MAP2K1,MS4A1,MYH9,NR3C1,OGN,PAX5,POLA1,POLB,POLD1,POR,PRIM1,PRIM2,PTPRC,RAF1,RRM1,RRM2,TOP1,TOP2A,TOP2B,TUBA1C,TUBA8,TUBB3,TYMS,UBE2E2	37
Cellular Function and Maintenance	Function of leukocytes	5,97E-04		-1,401	ABCB1,Abcb1b,ABCC1,ADA,ADGRE1,AKAP13,ANPEP,ARHGDIA,ARHGDIB,ARHGEF1,ARHGEF6,B2M,B4GALT1,BANK1,BCL10,CAPG,CASP8,CAV1,CBL,CBLB,CBX5,CD200,Cd209b,CD36,CD3E,CD3G,CD4,CD44,CD74,CD81,CNN2,CNPY3,CR2,CREB1,CSF1R,CTSC,CTSS,CTSZ,CYBB,DDX58,DLG1,DOCK8,ECM1,EIF5A,ERAP1,ETS1,FCER2,FCGR1A,FGR,FLOT1,FPR2,FYB1,GIMAP4,GNAI2,GNAI3,GRK6,GRN,Gzmb,HLA-A,HLA-E,HSP90AA1,IFI30,IFIH1,IL16,IL18,IMPDH1,IMPDH2,INPP5D,IRAK4,I…	150
Cancer,Cell Death and Survival,Organismal Injury and Abnormalities,Tumor Morphology	Cell death of tumor cells	6,01E-04	Decreased	-6,449	AGAP2,AIMP1,AKT2,ANPEP,ANXA2,AQR,ARCN1,B2M,BLNK,BSG,CASP1,CASP3,CASP6,CASP8,CAT,CAV1,CD22,CD38,CD44,CD74,Cdc42,CDK1,CDK2,CDK6,CDKN1B,CLU,COPA,COPB2,COPG1,CSE1L,CTNNB1,CYCS,DAXX,DPP4,EEF1A1,EIF2AK2,EIF3B,EIF3C,EIF3E,EIF3F,EIF3G,EIF3L,ENO1,ETS1,EZH2,FHL2,GRK6,HMOX1,HSP90AB1,HSPA9,IDH2,IKBKB,IL18,IPO4,IRF4,ITGA1,ITGAV,KEAP1,KPNB1,LGALS1,LRRK2,LYPLA2,MAD2L1,MALT1,MAP2K6,MAPK7,MCM2,MFGE8,MIF,MS4A1,NAM…	181
Cancer,Hematological Disease,Immunological Disease,Organismal Injury and Abnormalities	Lymphocytic cancer	6,05E-04		0,133	ABAT,ABCB1,ABCC1,ABCC3,ABCD1,ABCG1,ABLIM1,ABRAXAS1,ACAD11,ACP6,ACSS1,ACTB,ADA,ADAR,ADD3,AIMP1,AKT2,ALDH9A1,ANPEP,ANXA11,ANXA2,ANXA4,ANXA5,ANXA6,AOC3,APOBEC3B,ARHGAP15,ARHGAP17,ARHGEF1,ARID1B,ARID4A,ARL6IP5,ASCC3,ASF1B,ASS1,ATP1B1,ATP5F1D,ATP6V1E1,ATP7A,ATXN3,B2M,BAG2,BASP1,BCL10,BCLAF1,BIRC6,BLNK,BRD3,BZW2,CAD,CARD11,CARMIL2,CASP3,CASP8,CAT,CAV1,CAVIN2,CBFB,CBL,CBLB,CCDC86,CCT3,CCT7,CD151,CD163,C…	631
Cancer,Organismal Injury and Abnormalities	Primary solid tumor	6,19E-04			AGAP2,AGPS,AKAP13,ALAD,B2M,BLK,CARD11,CCT5,CD22,CD3E,CD3G,CD44,CD79A,CD79B,CDC27,CDK4,CDK5RAP3,CDK6,CHEK2,CLEC3B,CLU,COL4A1,COL6A2,CP,CPQ,CR2,CRBN,CSE1L,CSF1R,CSNK1G2,CTNNB1,DCK,DDX58,DES,DHFR,DNMT1,DOCK1,DPT,ELMO1,EXOC5,FABP4,FAM151A,FCER2,FKBP1A,FLNA,FN1,FOXRED1,GART,GNAS,GOT2,HELB,HOOK3,HSP90AA1,HSP90AB1,HSP90B1,IFI30,ILF2,ILF3,IPO5,IQSEC1,IRF4,KANK2,KPNA2,LAMB2,LCK,LGALS1,LGALS3,MAP2K1,MGLL,M…	121
Organismal Injury and Abnormalities	Benign lesion	6,33E-04		0,212	ABAT,ABCB1,ACSF2,ACSL1,ADGRE5,AGAP2,AIMP1,AK2,AKAP8L,ALDH1B1,ALDH2,ALDOA,ALG1,ALOX15,ANXA2,ANXA3,ANXA5,APOA1,ARHGDIA,ARID1B,ASCC3,ASH2L,ASS1,ATP1A1,ATP2A2,B4GALT1,BCL10,BCLAF1,BGN,BYSL,CA1,CAD,CALR,CAV1,CAVIN2,CBL,CCM2,CD38,CD44,CDC27,CDK1,CDK2,CDK4,CDKN1B,CETN3,CFB,CFH,CLU,CLUH,CNP,COL14A1,COL1A1,COL1A2,COL4A1,COL6A1,COL6A2,CRYZ,CSF1R,CTNNB1,CTNND1,CTSC,CYBA,CYP1B1,DAD1,DAP3,DAXX,DBN1,DCK,DCLK1,…	308
Cancer,Organismal Injury and Abnormalities,Respiratory Disease	Lung carcinoma	6,47E-04		-0,167	AAK1,ABCB1,ABCC1,ABCC3,ABCD1,ABCF2,ABCF3,ABRAXAS1,ACAD8,ACAT2,ACOT2,ACOX1,ACTB,ACTN1,ACTN4,ADAR,ADD3,ADGRE5,ADRM1,AFDN,AGA,AGK,AGO1,AGO2,AHCY,AIMP1,AKR1B1,AKT2,ALDH1B1,ALDH3A1,ALDOA,ALG1,ANKRD13A,ANO6,ANPEP,ANXA2,ANXA3,ANXA6,APBB1IP,APEX1,APOA1,APOB,APOBEC3B,APOBR,APOD,AQR,ARFGAP2,ARFGEF1,ARHGAP15,ARHGAP30,ARHGEF1,ARHGEF6,ARID1B,ARID4B,ARL8A,ARPC5,ARRB1,ARVCF,ASCC3,ASS1,ATAD2,ATP11C,ATP1A1,ATP1B1…	846
Cancer,Hematological Disease,Immunological Disease,Organismal Injury and Abnormalities	Undifferentiated acute leukemia	6,83E-04			CD3E,CD3G,DCK,DHFR,HPRT1,IMPDH1,IMPDH2,NR3C1,POLA1,POLB,POLD1,POR,PRIM1,PRIM2,PSMB1,PSMB2,PSMD1,PSMD2,RRM1,RRM2,TOP2A,TOP2B,TUBA1C,TUBA8,TUBB3,TYMS	26
RNA Post-Transcriptional Modification	Aminoacylation of tRNA	6,83E-04			AARS1,AIMP1,AIMP2,CARS1,DARS1,EEF1E1,EPRS1,FARS2,FARSB,GARS1,HARS1,HARS2,IARS1,KARS1,LARS1,LARS2,MARS1,NARS1,PPA1,PPA2,RARS1,SARS1,TARS1,VARS1,WARS1,YARS1	26
Cancer,Hematological Disease,Immunological Disease,Organismal Injury and Abnormalities	Grade 3b follicular lymphoma	6,83E-04			CD3E,CD3G,CD79B,CRBN,DCK,DNMT1,HELB,HSP90AA1,HSP90AB1,HSP90B1,IRF4,MS4A1,NR3C1,POLA1,POLB,POLD1,POR,PRIM1,PRIM2,RRM1,RRM2,TOP2A,TOP2B,TUBA1C,TUBA8,TUBB3	26
Cancer,Organismal Injury and Abnormalities,Respiratory Disease	Lung cancer	7,18E-04		0,040	AAK1,ABCB1,ABCC1,ABCC3,ABCD1,ABCF2,ABCF3,ABRAXAS1,ACAD8,ACAT2,ACOT2,ACOX1,ACTB,ACTN1,ACTN4,ADAR,ADD3,ADGRE5,ADRM1,AFDN,AGA,AGK,AGO1,AGO2,AHCY,AIMP1,AIMP2,AKAP12,AKR1B1,AKT2,ALDH1B1,ALDH3A1,ALDOA,ALG1,ANKRD13A,ANO6,ANPEP,ANXA2,ANXA3,ANXA6,APBB1IP,APEX1,APOA1,APOB,APOBEC3B,APOBR,APOD,AQR,ARF6,ARFGAP2,ARFGEF1,ARHGAP15,ARHGAP30,ARHGEF1,ARHGEF6,ARID1B,ARID4B,ARL8A,ARPC5,ARRB1,ARVCF,ASCC3,ASS1,ATAD2,AT…	888
Cancer,Organismal Injury and Abnormalities	Refractory malignant tumor	7,21E-04			ADA,BLK,CD22,CD38,CD3E,CD3G,CD79B,CDK4,CDK6,CLU,CRBN,CSF1R,CSK,CUL4B,DCK,DHFR,DNMT1,EEF1A1,EIF4E,EZH2,FER,FGR,FKBP1A,GART,HELB,HMOX1,HSP90AA1,HSP90AB1,HSP90B1,IDH1,IDH2,IMPDH1,IMPDH2,IRF4,JAK1,LCK,LYN,MAP2K1,MS4A1,NFKB1,NR3C1,PARP1,PDP1,PIK3CB,PNP,POLA1,POLB,POLD1,POLE3,POR,PPP3CA,PPP3CB,PPP3R1,PRIM1,PRIM2,PSMB1,PSMB10,PSMB2,PSMB8,PSMB9,PSMD1,PSMD2,PSME1,PTK2B,PTPRC,RAF1,RPL11,RPL3,RPL6,RPS12,RPS…	84
Cancer,Organismal Injury and Abnormalities	Lymphatic system tumor	7,24E-04		0,365	ABAT,ABCB1,ABCC1,ABCC3,ABCD1,ABCG1,ABLIM1,ABRAXAS1,ACAD11,ACP6,ACSS1,ACTB,ADA,ADAR,ADD3,AIMP1,AKT2,ALDH9A1,ANPEP,ANXA11,ANXA2,ANXA4,ANXA5,ANXA6,AOC3,APOBEC3B,ARHGAP15,ARHGAP17,ARHGEF1,ARID1B,ARID4A,ARL6IP5,ASCC3,ASF1B,ASS1,ATP1B1,ATP5F1D,ATP6V1E1,ATP7A,ATXN3,B2M,BAG2,BASP1,BCL10,BCLAF1,BIRC6,BLNK,BRD3,BZW2,CAD,CARD11,CARMIL2,CASP1,CASP3,CASP8,CAT,CAV1,CAVIN2,CBFB,CBL,CBLB,CCDC86,CCT3,CCT7,CD151,C…	641
Immunological Disease	Hypersensitive reaction	7,28E-04		-0,564	ACTB,AHCY,ALDH2,ALDH3A2,ALDOA,ANXA3,ANXA5,ARCN1,ARFGAP3,ATP1B1,B4GALT1,BCL10,BGN,C4A/C4B,CALR,CAPG,CAPZB,CARD11,CAT,CBR1,CD1D,CD2,CD4,CD44,CD74,CD81,CFH,CFL1,CNN3,CORO1A,CORO1B,CTSS,DBN1,DCN,DHFR,DOCK5,DPYSL2,ECM1,EEF1A1,EIF2AK2,EIF3E,ENO1,EZH2,FABP4,FABP5,FCER2,FCGR1A,FCGR3A/FCGR3B,FGR,FKBP1A,FKBP8,FLNA,FLOT1,FMR1,FPR2,GAPDH,GARS1,GNA11,GPD1,GRK2,GRSF1,HLA-A,HLA-DRB5,HMGCS2,HNMT,HNRNPAB,HPGDS,HS…	140
Cellular Function and Maintenance,Hematological System Development and Function	Function of lymphocytes	7,35E-04		-1,196	ABCB1,Abcb1b,ADGRE1,AKAP13,ARHGDIA,ARHGDIB,ARHGEF1,ARHGEF6,B2M,BANK1,BCL10,CBL,CBLB,CBX5,CD3E,CD3G,CD4,CD44,CD74,CD81,CNPY3,CR2,CREB1,CTSC,CTSS,DLG1,ECM1,EIF5A,ERAP1,ETS1,FYB1,GIMAP4,GNAI2,GNAI3,GRK6,Gzmb,HLA-A,HLA-E,IL16,IL18,IMPDH1,IMPDH2,INPP5D,IRAK4,IRF8,LCP1,LDHA,LGALS1,LGMN,LY75,MAP2K1,MYO1G,NEDD9,NFATC1,NFATC2,NFKB1,NPC2,NTAN1,P2RX4,PAWR,PDLIM2,PIK3R1,PKN1,PLCG2,PLEC,PPP3CB,PRKCQ,PSMB10,PS…	92
Inflammatory Disease,Neurological Disease,Skeletal and Muscular Disorders	Secondary progressive multiple sclerosis	7,57E-04			DCK,ITGA4,KEAP1,MS4A1,NR3C1,POLA1,POLE3,PTGS1,RRM1,RRM2,TOP2A,TOP2B	12
Cancer,Hematological Disease,Immunological Disease,Organismal Injury and Abnormalities	Acute myeloid leukemia with myelodysplasia-related changes	7,57E-04			DCK,NPM1,POLA1,POLB,POLD1,POR,PRIM1,PRIM2,RRM1,RRM2,TOP2A,TOP2B	12
Cancer,Hematological Disease,Immunological Disease,Organismal Injury and Abnormalities	5q deletion acute myeloid leukemia	7,57E-04			ABCB1,DCK,DNMT1,POLA1,POLB,POLD1,POLE3,POR,RRM1,RRM2,TOP2A,TOP2B	12
Cancer,Hematological Disease,Immunological Disease,Organismal Injury and Abnormalities	Favorable-risk acute myeloid leukemia	7,57E-04			DCK,IDH1,IDH2,POLA1,POLB,POLD1,POLE3,POR,RRM1,RRM2,TOP2A,TOP2B	12
Cancer,Hematological Disease,Immunological Disease,Organismal Injury and Abnormalities	Transformed indolent non-Hodgkin lymphoma	7,57E-04			DCK,HSP90AA1,HSP90AB1,HSP90B1,MS4A1,NR3C1,POLA1,PRIM1,PRIM2,RRM1,RRM2,XPO1	12
Cancer,Hematological Disease,Immunological Disease,Organismal Injury and Abnormalities	Stage III-IV diffuse B-cell lymphoma	7,58E-04			CRBN,DCK,DHFR,DNMT1,HSP90AA1,HSP90AB1,HSP90B1,MS4A1,NFKB1,NR3C1,POLA1,POLB,POLD1,POR,PRIM1,PRIM2,PSMB1,PSMB2,PSMD1,PSMD2,RRM1,RRM2,TOP2A,TOP2B,TUBA1C,TUBA8,TUBB3,TYMS	28
Cancer,Cardiovascular Disease,Neurological Disease,Organismal Injury and Abnormalities	Plexiform neurofibroma	7,58E-04			FEN1,LIG1,MAD2L1,MAP2K1,MCM2,MCM3,MCM4,MCM5,MCM6,MCM7,MYL9,POLA1,POLA2,POLD1,POLD2,POLD3,POLE3,PRIM1,PRIM2,RANBP1,RFC2,RFC4,RNASEH2A,RPA2,RUVBL1,RUVBL2,SYNCRIP,XRCC6	28
Cancer,Hematological Disease,Immunological Disease,Organismal Injury and Abnormalities	Stage III-IV aggressive mature B-cell lymphoma	7,58E-04			CRBN,DCK,DHFR,DNMT1,HSP90AA1,HSP90AB1,HSP90B1,MS4A1,NFKB1,NR3C1,POLA1,POLB,POLD1,POR,PRIM1,PRIM2,PSMB1,PSMB2,PSMD1,PSMD2,RRM1,RRM2,TOP2A,TOP2B,TUBA1C,TUBA8,TUBB3,TYMS	28
Cell Signaling	MAPKKK cascade	7,67E-04		-0,638	BANK1,CAV1,CD36,CD4,CD74,Cdc42,CTNNB1,CUL3,DAG1,DLG1,DLG2,DUSP3,EIF2AK2,GRB2,IL18,ILK,IQGAP1,JAK1,LAMTOR1,LAMTOR2,LEMD2,LRRK2,MAP2K1,MAP2K4,MAP2K6,MAPK3,MAPK7,MYDGF,NENF,PAK1,PEA15,PEBP1,PRKCD,PSAP,PSMA2,PSMA3,PSMA4,PSMA5,PSMA6,PSMA7,PSMB1,PSMB10,PSMB2,PSMB3,PSMB4,PSMB8,PSMB9,PSMC1,PSMC2,PSMC3,PSMC4,PSMC5,PSMC6,PSMD1,PSMD11,PSMD12,PSMD13,PSMD14,PSMD2,PSMD3,PSMD4,PSMD5,PSMD6,PSMD8,PSMD9,PSME1,PSME…	87
Gastrointestinal Disease,Inflammatory Response	Inflammation of gastrointestinal tract	7,98E-04		0,993	ABCB1,ABCC1,ADGRE1,AKT2,ALOX15,APOH,ARHGDIB,ATP11C,ATP1B1,B2M,BANK1,C1GALT1,CARD11,CASP1,CASP8,CAV1,CD180,Cd209b,CD4,CD44,CD74,CD79A,CD79B,CES1,CFB,CKB,COL1A1,COL1A2,CORO1A,CPA3,CR2,CRBN,CREB1,CSF1R,CTNNB1,CTSS,CYBB,DDX58,ECM1,ENTPD1,EPB41L3,EPX,EZH2,FCER2,FGA,FKBP1A,FN1,FPR2,GATM,GBP2,GBP5,GLG1,GLRX5,Gm21596/Hmgb1,GNAI2,GPX1,GSDMD,HLA-DRB5,HMOX1,HP,HPGD,HPGDS,HPRT1,HSP90B1,IFI16,IGHG1,IGKC,Iigp1…	150
Cancer,Neurological Disease,Organismal Injury and Abnormalities	Neurofibroma	8,11E-04			FEN1,KIF11,LIG1,MAD2L1,MAP2K1,MCM2,MCM3,MCM4,MCM5,MCM6,MCM7,MYL9,POLA1,POLA2,POLD1,POLD2,POLD3,POLE3,PRIM1,PRIM2,RANBP1,RFC2,RFC4,RNASEH2A,RPA2,RUNX1,RUVBL1,RUVBL2,SYNCRIP,XRCC6	30
Cancer,Organismal Injury and Abnormalities	Benign Tumors	8,34E-04		0,598	ABAT,ABCB1,ACSF2,ACSL1,ADGRE5,AK2,AKAP8L,ALDH1B1,ALDH2,ALDOA,ALG1,ALOX15,ANXA2,ANXA3,ANXA5,APOA1,ARID1B,ASCC3,ASH2L,ASS1,ATP1A1,ATP2A2,BCL10,BGN,BYSL,CA1,CAD,CALR,CAV1,CAVIN2,CBL,CCM2,CD44,CDC27,CDK1,CDK2,CDK4,CDKN1B,CETN3,CFH,CLU,CLUH,CNP,COL14A1,COL1A1,COL1A2,COL4A1,COL6A1,COL6A2,CSF1R,CTNNB1,CTNND1,CTSC,CYBA,CYP1B1,DAD1,DAP3,DAXX,DBN1,DCK,DCLK1,DCN,DDOST,DDX5,DDX6,DENND4B,DHFR,DKC1,DLGAP4,DMD,…	277
Cancer,Organismal Injury and Abnormalities	Refractory tumor	8,43E-04			ADA,BLK,CD22,CD38,CD3E,CD3G,CD79B,CDK4,CDK6,CLU,CRBN,CSF1R,CSK,CUL4B,DCK,DHFR,DNMT1,EEF1A1,EIF4E,EZH2,FDPS,FER,FGR,FKBP1A,GART,HELB,HMOX1,HSP90AA1,HSP90AB1,HSP90B1,IDH1,IDH2,IMPDH1,IMPDH2,IRF4,JAK1,LCK,LYN,MAP2K1,MS4A1,NFKB1,NR3C1,PARP1,PDP1,PIK3CB,PNP,POLA1,POLB,POLD1,POLE3,POR,PPP3CA,PPP3CB,PPP3R1,PRIM1,PRIM2,PSMB1,PSMB10,PSMB2,PSMB8,PSMB9,PSMD1,PSMD2,PSME1,PTK2B,PTPRC,RAF1,RPL11,RPL3,RPL6,RPS1…	85
Cancer,Hematological Disease,Immunological Disease,Organismal Injury and Abnormalities	Type M3 acute myeloid leukemia	8,44E-04			ARID1B,ATP1B1,DCK,DHFR,DNMT1,FKBP1A,HK3,HPRT1,IDH1,IMPDH1,IMPDH2,MGLL,NPM1,NR3C1,NUMA1,PIN1,POLA1,POLB,POLD1,POR,PPP3CA,PPP3CB,PPP3R1,PRIM1,PRIM2,PSMB10,PSMB8,PSMB9,RRM1,RRM2,TOP2A,TOP2B	32
Cell Death and Survival	Apoptosis of lymphocytes	8,47E-04		1,716	ADA,AIMP1,ARHGEF1,ARRB1,BCL10,BIRC6,BLNK,CASP1,CASP3,CASP6,CASP8,CAV1,CCDC86,CD1D,CD2,CD22,CD38,CD3E,CD4,CD44,CD5,CD79B,Cdc42,CDK2,CDKN1B,CHEK2,COL1A1,CORO1A,CR2,CREB1,CTNNB1,DCK,DFFA,DFFB,DHX58,DOCK8,EIF2AK2,EIF4E,ETS1,EZR,FCGR3A/FCGR3B,FGL2,Foxp1,GIMAP1,GIMAP1-GIMAP5,GIMAP4,Gm21596/Hmgb1,GNAS,GRAP2,Gzmb,H1-2,IKBKB,IL18,INPP5D,IRF4,Irgm1,ITGB1,ITPR1,ITPR2,ITPR3,LCK,LGALS1,LGALS3,LYN,MALT1,MAP2K1…	118
Cancer,Hematological Disease,Immunological Disease,Organismal Injury and Abnormalities	B-lymphoblastic leukemia/lymphoma with recurrent genetic abnormalities	8,61E-04			CBL,CD22,CD3E,CD3G,CSF1R,DCK,DHFR,HK2,HPRT1,IMPDH1,IMPDH2,JAK1,LCK,LGALS9B,LYN,MSH6,NR3C1,PAX5,POLA1,POLB,POLD1,POR,PRIM1,PRIM2,PTK2B,RRM1,RRM2,SDHA,TOP2A,TOP2B,TUBA1C,TUBA8,TUBB3,TYMS	34
Cancer,Hematological Disease,Immunological Disease,Organismal Injury and Abnormalities	High grade non-Hodgkin disease	8,61E-04			CD3E,CD3G,CD44,DCK,DHFR,HPRT1,HSP90AA1,HSP90AB1,HSP90B1,IMPDH1,IMPDH2,JAK1,LCK,MME,MS4A1,NR3C1,POLA1,POLB,POLD1,POR,PRIM1,PRIM2,PSMB1,PSMB2,PSMD1,PSMD2,RRM1,RRM2,TOP2A,TOP2B,TUBA1C,TUBA8,TUBB3,TYMS	34
Small Molecule Biochemistry	Catabolism of carboxylic acid	8,63E-04		-1,491	ABAT,ABHD16A,ACADL,ACADS,ACOT7,ACOX1,AKR1A1,BGN,CBR1,CD44,CHP1,CYP4F2,DCN,ECI2,GLB1,GNS,GUSB,HEXA,HEXB,LUM,LYPLA2,MGLL,MLYCD,NAGK,NPL,OGN,PCCA,PCCB,PLA2G15,PON1,PON3,PRELP,PTGR1,RENBP,SLC9A1,STAB2	36
Cancer,Hematological Disease,Immunological Disease,Organismal Injury and Abnormalities	Refractory B-cell lymphoma	8,63E-04			CD3E,CD3G,CD79B,CRBN,DCK,DNMT1,FKBP1A,HSP90AA1,HSP90AB1,HSP90B1,IMPDH1,IMPDH2,MS4A1,NR3C1,POLA1,POLB,POLD1,POLE3,POR,PPP3CA,PPP3CB,PPP3R1,PRIM1,PRIM2,PSMB1,PSMB2,PSMD1,PSMD2,RRM1,RRM2,TOP2A,TOP2B,TUBA1C,TUBA8,TUBB3,XPO1	36
Cancer,Hematological Disease,Organismal Injury and Abnormalities	Myeloid sarcoma	9,08E-04			DCK,FBXO4,IDH2,POLA1,POLB,POLD1,POR,PRIM1,PRIM2,PSMB1,PSMB2,PSMD1,PSMD2,RAF1,RRM1,RRM2,TOP2A,TOP2B	18
Cancer,Hematological Disease,Immunological Disease,Organismal Injury and Abnormalities	Acute monocytic leukemia M5b	9,08E-04			ABCB1,DCK,DHFR,HPRT1,IMPDH1,IMPDH2,NPM1,NR3C1,POLA1,POLB,POLD1,POR,PRIM1,PRIM2,RRM1,RRM2,TOP2A,TOP2B	18
Cancer,Cell Death and Survival,Organismal Injury and Abnormalities,Tumor Morphology	Necrosis of tumor	9,13E-04	Decreased	-6,590	AGAP2,AIMP1,AKT2,ANPEP,ANXA2,AQR,ARCN1,B2M,BLNK,BSG,CASP1,CASP3,CASP6,CASP8,CAT,CAV1,CD22,CD38,CD44,CD74,Cdc42,CDK1,CDK2,CDK6,CDKN1B,CLU,COPA,COPB2,COPG1,CSE1L,CTNNB1,CYCS,DAXX,DPP4,EEF1A1,EIF2AK2,EIF3B,EIF3C,EIF3E,EIF3F,EIF3G,EIF3L,ENO1,ERCC2,ETS1,EZH2,FGA,FHL2,GRK6,HMOX1,HSP90AB1,HSPA9,IDH2,IKBKB,IL18,IPO4,IRF4,ITGA1,ITGAV,KEAP1,KPNB1,LGALS1,LRRK2,LYPLA2,MAD2L1,MALT1,MAP2K6,MAPK7,MCM2,MFGE8,MIF…	183
Cancer,Hematological Disease,Immunological Disease,Organismal Injury and Abnormalities	Triple-hit lymphoma	9,22E-04			CD79B,DCK,DHFR,DNMT1,HSP90AA1,HSP90AB1,HSP90B1,MS4A1,NR3C1,POLA1,POLB,POLD1,POR,PRIM1,PRIM2,RRM1,RRM2,TOP2A,TOP2B,TUBA1C,TUBA8,TUBB3,XPO1	23
Cancer,Hematological Disease,Immunological Disease,Organismal Injury and Abnormalities	Stage III aggressive mature B-cell lymphoma	9,22E-04			CRBN,DCK,DHFR,HSP90AA1,HSP90AB1,HSP90B1,MS4A1,NFKB1,NR3C1,POLA1,POLB,POLD1,POR,PRIM1,PRIM2,RRM1,RRM2,TOP2A,TOP2B,TUBA1C,TUBA8,TUBB3,TYMS	23
Cancer,Hematological Disease,Immunological Disease,Organismal Injury and Abnormalities	T-cell/histiocyte rich large B-cell lymphoma	9,22E-04			CD3E,CD3G,CD79B,DCK,DNMT1,HSP90AA1,HSP90AB1,HSP90B1,MS4A1,NR3C1,POLA1,POLB,POLD1,POR,PRIM1,PRIM2,RRM1,RRM2,TOP2A,TOP2B,TUBA1C,TUBA8,TUBB3	23
Cancer,Hematological Disease,Immunological Disease,Organismal Injury and Abnormalities	Stage III diffuse B-cell lymphoma	9,22E-04			CRBN,DCK,DHFR,HSP90AA1,HSP90AB1,HSP90B1,MS4A1,NFKB1,NR3C1,POLA1,POLB,POLD1,POR,PRIM1,PRIM2,RRM1,RRM2,TOP2A,TOP2B,TUBA1C,TUBA8,TUBB3,TYMS	23
Inflammatory Response,Respiratory Disease	Inflammation of respiratory system component	9,65E-04		0,849	ABAT,ABCC1,ABCG1,ACTB,ADA,ADH5,AKT2,ALDH2,ALDOA,ALOX15,AMBP,ANXA3,ANXA5,APOA1,ATP1B1,BSG,BUD23,C4A/C4B,CACNA2D1,CARD11,CASP1,CASP3,CAV1,CBL,CD180,CD1D,CD2,CD200,CD36,CD4,CD44,COCH,COL1A1,CPB2,CROCC,CSK,CTSD,CTSS,CYBB,CYP51A1,DAD1,DHFR,DHPS,DPP4,ENO1,ENTPD1,EPX,EZH2,FCGR1A,FCGR3A/FCGR3B,FDPS,FKBP1A,FN1,FPR2,GAPDH,GIT2,GLRX5,GPX1,GSTM1,Gzmb,HLA-A,HMOX1,HNMT,HNRNPAB,HSPA5,IDE,IKBKB,IKZF3,IL16,IL18,I…	149
Cellular Development,Cellular Growth and Proliferation,Embryonic Development,Hematological System Development and Function,Hematopoiesis,Humoral Immune Response,Lymphoid Tissue Structure and Development,Organ Development,Organismal Development,Tissue Development	Differentiation of B lymphocytes	9,69E-04		-0,746	ADA,ATP11C,BCL10,BLK,BLNK,CARD11,CASP8,CD36,CD38,CD74,CD79A,CD79B,CD81,CHAF1A,CHAF1B,CR2,DCAF1,DCK,DDX58,DOCK10,DOCK11,ELF1,ETS1,EZH2,EZR,FLI1,Foxp1,GIMAP1,Hmgb3,HSPA9,IGKC,IKZF3,IL18,INPP5D,IRF3,IRF4,IRF8,JAK1,LCP1,LGALS1,LGALS3,LYN,MALT1,MMP14,MS4A1,MSH2,MZB1,NCKAP1L,NFATC1,NFKB1,NFKB2,PAX5,PIK3R1,PLCG2,PNP,PRKCD,PTK2B,PTPN6,PTPRC,PTPRJ,RASSF5,SP3,SPPL2A,STAT1,STAT3,STAT5A,SWAP70,SYK,TK1,TLR7,W…	73
Connective Tissue Disorders,Inflammatory Disease,Organismal Injury and Abnormalities,Skeletal and Muscular Disorders	Rheumatic Disease	9,97E-04		1,129	ABCB1,ABCC1,ACAD10,ACADM,ACSL1,ACSL4,ACTL6A,ACTR3,ADA,ADAR,ADGRE5,ADSS2,AK2,AKAP13,AKR1A1,ALDH2,ALDOA,ALOX15,ANAPC4,APOA1,APOH,ARCN1,ARHGDIB,ARPC3,ARPC5,ARRB1,ASAP1,ATP1B1,ATP8A1,AZGP1,B2M,BANK1,BCL10,BGN,BLK,BLNK,BSG,C1QB,C2,C4A/C4B,C9orf78,CACNA2D1,CALR,CAMK1,CAPN2,CASP1,CASP3,CASP6,CASP8,CAST,CD163,CD180,CD1D,CD200,CD22,CD36,CD3E,CD4,CD44,CD74,CD79A,CD79B,CD81,CDH5,CDK2,CDK6,CDKN1B,CFB,CFH,CHE…	389
Cancer,Hematological Disease,Immunological Disease,Organismal Injury and Abnormalities	Waldenström macroglobulinemia	1,05E-03			ABLIM1,ANXA11,ANXA2,ANXA4,ANXA6,ATP5F1D,BCLAF1,CASP8,CAV1,CD2,CD22,CD38,CD3G,CD5,CD79A,CDC27,CDK1,CDK2,CHAF1A,CLPTM1,CRBN,CREBBP,CSF1R,DCK,DDX39A,DNMT1,ECI2,ELOC,FCER2,FEN1,FGL2,FKBP1A,FN1,FUBP1,FYB1,G3BP1,GIT1,GTF2B,HAT1,HCLS1,HMOX1,IGF2R,IMPDH1,IMPDH2,IQGAP1,IQGAP2,ITGB3,ITM2B,ITSN2,JAK1,KAT6A,KAT7,KPNA2,LAMP1,LGMN,LPP,MALT1,MAP2K4,MGLL,MME,MPP1,MS4A1,NFKB1,NME1,NR3C1,NUCB2,P4HA1,PARP1,PAX5,PCN…	117
Cancer,Hematological Disease,Immunological Disease,Organismal Injury and Abnormalities	Stage III-IV mantle cell lymphoma	1,06E-03			CRBN,DCK,HSP90AA1,HSP90AB1,HSP90B1,MS4A1,NFKB1,NR3C1,POLA1,POLB,POLD1,POR,PRIM1,PRIM2,PSMB1,PSMB2,PSMD1,PSMD2,RRM1,RRM2,TOP2A,TOP2B,TUBA1C,TUBA8,TUBB3	25
Cancer,Hematological Disease,Immunological Disease,Organismal Injury and Abnormalities	Refractory Hodgkin lymphoma	1,06E-03			CRBN,DCK,HSP90AA1,HSP90AB1,HSP90B1,IMPDH1,IMPDH2,MS4A1,NR3C1,POLA1,POLB,POLD1,POR,PPP3CA,PPP3CB,PPP3R1,PRIM1,PRIM2,RRM1,RRM2,TOP2A,TOP2B,TUBA1C,TUBA8,TUBB3	25
Cancer,Hematological Disease,Immunological Disease,Organismal Injury and Abnormalities	Adult acute lymphocytic leukemia	1,06E-03			CD3E,CD3G,DCK,DHFR,HPRT1,IMPDH1,IMPDH2,MS4A1,NR3C1,POLA1,POLB,POLD1,POLE3,POR,PRIM1,PRIM2,RRM1,RRM2,TOP2A,TOP2B,TUBA1C,TUBA8,TUBB3,TYMS,XDH	25
Cellular Development,Cellular Growth and Proliferation,Hematological System Development and Function,Hematopoiesis,Lymphoid Tissue Structure and Development,Tissue Development	Arrest in differentiation of leukocytes	1,06E-03			BLK,BLNK,CASP8,CD1D,CD3E,CD74,CD79B,Foxp1,GRAP2,IGKC,IKZF3,IRF4,IRF8,JAK1,LYN,NFKB1,NFKB2,PAX5,PIK3R1,PLCG2,PRKCD,PTPRC,SPPL2A,SYK,XRCC6	25
Cancer,Hematological Disease,Immunological Disease,Organismal Injury and Abnormalities	Mixed-cell lymphoma	1,06E-03			B2M,CRBN,DCK,HSP90AA1,HSP90AB1,HSP90B1,MS4A1,NFKB1,NR3C1,NUP214,POLA1,POLB,POLD1,POR,PRIM1,PRIM2,RRM1,RRM2,STAT6,TOP2A,TOP2B,TUBA1C,TUBA8,TUBB3,XPO1	25
Cancer,Hematological Disease,Immunological Disease,Organismal Injury and Abnormalities	Advanced B-cell non-Hodgkin disease	1,06E-03			BCL10,CRBN,DCK,DHFR,DNMT1,HSP90AA1,HSP90AB1,HSP90B1,MS4A1,NFKB1,NR3C1,POLA1,POLB,POLD1,POR,PRIM1,PRIM2,RRM1,RRM2,TOP2A,TOP2B,TUBA1C,TUBA8,TUBB3,TYMS	25
Organismal Injury and Abnormalities,Respiratory Disease	Bronchopathy	1,11E-03			ABCC3,ABCD1,AGK,APOB,ARFGAP2,ARFGEF1,ARID1B,ARID4B,ARRB1,BAZ1A,BUD23,CD180,CDC27,CORO1C,CTTNBP2NL,CYP1B1,DDX3X,DHFR,DOCK8,EIF4A2,ENPP4,HELLS,HPGD,HSPA8,ILF2,ILF3,ITGB1,KIF15,LAMC1,LCP1,LDHB,LIG1,LPP,LYN,MMP14,NR3C1,NVL,PDE3A,PDE5A,PON1,POR,PPP3CA,PPP3CB,PPP3R1,SHCBP1,SLC12A2,STAT1,STAT3,TES,TIMP3,TK1,TMEM165,TOP2A,TOP2B,TTR,TYMS,XPO5,ZNF292,ZYX	59
Organ Morphology,Organismal Development,Organismal Injury and Abnormalities,Renal and Urological Disease,Renal and Urological System Development and Function	Abnormal morphology of kidney	1,12E-03			ACTN4,AGA,AKR1B1,APRT,ARHGDIA,B4GALT1,BCAM,BCAT2,BGN,BSG,C4A/C4B,CAT,CD151,Cd209b,CD2AP,CD36,CD55,CDK13,CFH,CLU,DCN,DLG1,EHD3,EXOC5,FBLN1,GLA,GNAS,GNE,GRK6,GRN,GSTK1,GSTZ1,HELLS,HEXB,HMOX1,HP,HSPA4L,IGF2R,ILK,ITGA1,ITGA8,ITGB1,LAMB2,LAMC1,LCAT,LGMN,LIN7C,LIPA,LRRK2,LYN,MAN2A1,MANBA,MMP14,MMUT,MTSS1,MYH9,MYO1E,NFATC3,NFIA,PARK7,PCCA,PLA2G15,PLA2G4A,PLG,PPP3CA,PPP3CB,PPT1,PSAP,PTGIS,PTGS1,SIRT1,SPT…	79
Cancer,Hematological Disease,Immunological Disease,Organismal Injury and Abnormalities	Refractory aggressive non-Hodgkin lymphoma	1,15E-03			CD3E,CD3G,CD79B,CRBN,DCK,DNMT1,FKBP1A,HSP90AA1,HSP90AB1,HSP90B1,MS4A1,NR3C1,POLA1,POLB,POLD1,POLE3,PRIM1,PRIM2,PSMB1,PSMB2,PSMD1,PSMD2,RRM1,RRM2,TOP2A,TOP2B,XPO1	27
Organ Development,Renal and Urological System Development and Function	Function of kidney	1,15E-03		0,116	AKR1B1,CASP1,CD2AP,CDK2,CYBB,GRN,HP,HSPA4L,ITGB1,LGALS3,LGMN,LIN7C,LRPAP1,MAN2A1,MIF,MYH9,MYO1E,NT5E,PARP1,PRKACA,PRKACB,PRKAR1A,PRKAR2A,PTGS1,STAB2,STAT6,VAV2	27
Cancer,Hematological Disease,Immunological Disease,Organismal Injury and Abnormalities	CD20 positive diffuse large B-cell non-Hodgkin lymphoma	1,15E-03			CD79B,CRBN,DCK,DHFR,HSP90AA1,HSP90AB1,HSP90B1,MS4A1,NR3C1,POLA1,POLB,POLD1,POR,PRIM1,PRIM2,PSMB1,PSMB2,PSMD1,PSMD2,RRM1,RRM2,TOP2A,TOP2B,TUBA1C,TUBA8,TUBB3,TYMS	27
Cancer,Hematological Disease,Immunological Disease,Organismal Injury and Abnormalities	Lymphoplasmacytic lymphoma	1,17E-03			ABLIM1,ANXA11,ANXA2,ANXA4,ANXA6,ATP5F1D,BCLAF1,CASP8,CAV1,CD2,CD22,CD38,CD3G,CD5,CD79A,CD79B,CDC27,CDK1,CDK2,CHAF1A,CLPTM1,CRBN,CREBBP,CSF1R,DCK,DDX39A,DNMT1,ECI2,ELOC,FCER2,FEN1,FGL2,FKBP1A,FN1,FUBP1,FYB1,G3BP1,GIT1,GTF2B,HAT1,HCLS1,HMOX1,IGF2R,IMPDH1,IMPDH2,IQGAP1,IQGAP2,ITGB3,ITM2B,ITSN2,JAK1,KAT6A,KAT7,KPNA2,LAMP1,LGMN,LPP,MALT1,MAP2K4,MGLL,MME,MPP1,MS4A1,NFKB1,NME1,NR3C1,NUCB2,P4HA1,PARP1,PA…	118
Cancer,Hematological Disease,Immunological Disease,Organismal Injury and Abnormalities	Philadelphia chromosome positive leukemia	1,19E-03			ABCC3,CD22,CD3E,CD3G,CSF1R,CSK,DCK,DHFR,FKBP1A,GNAQ,HK2,HPRT1,IMPDH1,IMPDH2,LCK,LGALS9B,LYN,MS4A1,NR3C1,PAX5,POLA1,POLB,POLD1,POR,PPP3CA,PPP3CB,PPP3R1,PRIM1,PRIM2,RPL3,RRM1,RRM2,STK24,TOP2A,TOP2B,TUBA1C,TUBA8,TUBB3,TYMS	39
Cancer,Organismal Injury and Abnormalities	Recurrent lymphoid cancer	1,20E-03			CD38,CD3E,CD3G,CD79B,CRBN,CSF1R,DCK,DHFR,DNMT1,EZH2,FKBP1A,GART,HELB,HPRT1,HSP90AA1,HSP90AB1,HSP90B1,LCK,MS4A1,NFKB1,NR3C1,PNP,POLA1,POLB,POLD1,POLE3,POR,PPP3CA,PPP3CB,PPP3R1,PRIM1,PRIM2,PSMB1,PSMB10,PSMB2,PSMB8,PSMB9,PSMD1,PSMD2,PTGS1,RRM1,RRM2,TOP1,TOP2A,TOP2B,TUBA1C,TUBA8,TUBB3,TYMS,XPO1	50
Drug Metabolism	Metabolism of xenobiotic	1,21E-03		-0,816	ACSL1,Akr1c12/Akr1c13,AKR7A2,ALDH3A1,ALDH3A2,AOC3,BPHL,CAT,CBR3,CES1,CMBL,CRYZ,CYB5B,CYP1B1,EPHX1,GSTM1,GSTM5,GSTP1,GUK1,HSP90AB1,MGST1,MTARC2,NAT1,NQO2,PAPSS2,PON1,POR,PTGES3,PTGS1	29
Cancer,Hematological Disease,Immunological Disease,Organismal Injury and Abnormalities	Stage II-IV aggressive non-Hodgkin lymphoma	1,21E-03			CD79B,CRBN,DCK,DHFR,DNMT1,HSP90AA1,HSP90AB1,HSP90B1,MS4A1,NFKB1,NR3C1,POLA1,POLB,POLD1,POR,PRIM1,PRIM2,PSMB1,PSMB2,PSMD1,PSMD2,RRM1,RRM2,TOP2A,TOP2B,TUBA1C,TUBA8,TUBB3,TYMS	29
Inflammatory Disease,Neurological Disease,Skeletal and Muscular Disorders	Relapsing-remitting multiple sclerosis	1,21E-03	Increased	2,219	DCK,DHFR,ISG15,ITGA4,KEAP1,MS4A1,NR3C1,OAS1,OAS3,POLA1,POLE3,PTGS1,RPS6,RRM1,RRM2,RSAD2,SERPING1,SLC6A4,TOP2A,TOP2B	20
Cancer,Hematological Disease,Immunological Disease,Organismal Injury and Abnormalities	Refractory Philadelphia chromosome-negative acute lymphoblastic leukemia	1,21E-03			CD22,CD3E,CD3G,DCK,DHFR,MS4A1,NR3C1,POLA1,POLB,POLD1,POR,PRIM1,PRIM2,RRM1,RRM2,TOP2A,TOP2B,TUBA1C,TUBA8,TUBB3	20
Cancer,Hematological Disease,Immunological Disease,Organismal Injury and Abnormalities	Relapsed Philadelphia chromosome-negative acute lymphoblastic leukemia	1,21E-03			CD22,CD3E,CD3G,DCK,DHFR,MS4A1,NR3C1,POLA1,POLB,POLD1,POR,PRIM1,PRIM2,RRM1,RRM2,TOP2A,TOP2B,TUBA1C,TUBA8,TUBB3	20
Cancer,Hematological Disease,Immunological Disease,Organismal Injury and Abnormalities	BCL2 rearrangement positive BCL6 rearrangement positive MYC rearrangement positive B-cell lymphoma	1,21E-03			CD79B,DCK,HSP90AA1,HSP90AB1,HSP90B1,MS4A1,NR3C1,POLA1,POLB,POLD1,POR,PRIM1,PRIM2,RRM1,RRM2,TOP2A,TOP2B,TUBA1C,TUBA8,TUBB3	20
Cancer,Hematological Disease,Immunological Disease,Organismal Injury and Abnormalities	ALK positive large B-cell lymphoma	1,21E-03			CD79B,DCK,HSP90AA1,HSP90AB1,HSP90B1,MS4A1,NR3C1,POLA1,POLB,POLD1,POR,PRIM1,PRIM2,RRM1,RRM2,TOP2A,TOP2B,TUBA1C,TUBA8,TUBB3	20
Cellular Development,Cellular Growth and Proliferation,Embryonic Development,Hematological System Development and Function,Hematopoiesis,Humoral Immune Response,Lymphoid Tissue Structure and Development,Organ Development,Organismal Development,Tissue Development	Arrest in differentiation of B lymphocytes	1,21E-03			BLK,BLNK,CD74,CD79B,Foxp1,IGKC,IKZF3,IRF4,IRF8,JAK1,LYN,NFKB1,NFKB2,PAX5,PIK3R1,PLCG2,PRKCD,SPPL2A,SYK,XRCC6	20
Cancer,Organismal Injury and Abnormalities	Refractory malignant lymphatic system neoplasm	1,21E-03			ADA,CD22,CD38,CD3E,CD3G,CD79B,CRBN,CSF1R,CSK,CUL4B,DCK,DHFR,DNMT1,EZH2,FGR,FKBP1A,HELB,HSP90AA1,HSP90AB1,HSP90B1,IMPDH1,IMPDH2,IRF4,LCK,LYN,MS4A1,NFKB1,NR3C1,PNP,POLA1,POLB,POLD1,POLE3,POR,PPP3CA,PPP3CB,PPP3R1,PRIM1,PRIM2,PSMB1,PSMB10,PSMB2,PSMB8,PSMB9,PSMD1,PSMD2,RAF1,RRM1,RRM2,STK24,TOP2A,TOP2B,TUBA1C,TUBA8,TUBB3,TYMS,XPO1	57
Cell-To-Cell Signaling and Interaction	Binding of breast cancer cell lines	1,22E-03		-1,682	AGO2,ARHGEF1,CBL,CD44,CRK,CTTN,DCN,ERP29,ETS1,EVL,FN1,GIT1,GRK6,ITGA4,ITGB1,ITGB3,ITGB5,KNG1,LASP1,LGALS3,MAPK7,MINK1,MMP14,MYO6,PAK1,PAK2,PARVB,PDLIM2,PRKCA,PTGES3,RAB21,SACM1L,SERPINH1,SIPA1,STX6,TGFB1I1,TJP1	37
Nervous System Development and Function	Sensation	1,25E-03		-0,811	ABHD12,ALDH7A1,ARRB1,CACNA2D1,CASP3,Ccdc50,CDKN1B,CLIC5,COCH,COL1A1,Crip2,CTSS,DLG2,EIF2A,EML2,ENTPD2,EPHX2,FABP5,FAM107B,FCGR3A/FCGR3B,FMR1,FXR2,GPX1,GRAP,GRK2,GUCY1B1,HEXA,HEXB,IL18,IL1RN,ITGA2,KNG1,LGALS1,MAPK3,MECP2,MGLL,MIF,MME,MYH14,MYO6,NIPBL,P2RX4,PAWR,PGAP1,PKM,PSAP,PTGES3,PTGS1,RIPOR2,RPL38,SERPINB6,SLC12A2,SLC33A1,SLC6A4,SLC9A1,SLC9A3R1,SLC9A3R2,SOD1,TIMM13,TJP1,UCHL1,WDR1	62
Infectious Diseases	COVID-19	1,26E-03			ABCB1,ACSL1,ACTB,ADAR,AKR1A1,ALDH9A1,APOA1,APOD,APOH,ARVCF,ASCC3,C1GALT1,C4A/C4B,CAPZA2,CD2AP,CD38,CD3G,CD74,CFB,CFL1,CLEC3B,CLU,CRBN,CYFIP1,DAPP1,DBN1,DHFR,DNMT1,DYSF,EEF1A1,EEF2,EIF2AK2,ELF1,ETS1,F5,FCGR1A,FCGR3A/FCGR3B,FGL2,FKBP5,FLNA,FMR1,GAPDH,GPD2,GPX1,GSTM1,HIRIP3,HLA-DRB5,HLA-E,HSPA5,HSPA8,IFIH1,IFIT2,IFIT3,IL18,IL1RN,ISG15,ITGB3,ITIH3,ITIH4,JAK1,KCTD12,LGALS1,LGALS3BP,LIPA,LYN,MAOA,MECP2…	110
Cancer,Hematological Disease,Immunological Disease,Organismal Injury and Abnormalities	Nasal type extranodal NK-/T-cell lymphoma	1,26E-03			BASP1,CD163,CD2,CD3E,CD4,CD5,COL1A1,COL1A2,DHFR,EZH2,FN1,FZD1,HSP90AA1,HSP90AB1,HSP90B1,IL4I1,IRF4,MKI67,MS4A1,NR3C1,PTPRC,RRM1,RRM2,STAT1,STAT2,STMN1,TIMP3,TLR7,TOP2A,TOP2B,TYMS,VCAM1,VWF	33
Cellular Function and Maintenance	Function of lymphatic system cells	1,27E-03		-1,196	ABCB1,Abcb1b,ADGRE1,AKAP13,ARHGDIA,ARHGDIB,ARHGEF1,ARHGEF6,B2M,BANK1,BCL10,CBL,CBLB,CBX5,CD3E,CD3G,CD4,CD44,CD74,CD81,CDKN1B,CLEC12A,CNPY3,CR2,CREB1,CTSC,CTSS,DLG1,ECM1,EIF5A,ERAP1,ETS1,FPR2,FYB1,GIMAP4,GNAI2,GNAI3,GRK6,Gzmb,HLA-A,HLA-E,IL16,IL18,IMPDH1,IMPDH2,INPP5D,IRAK4,IRF8,LCP1,LDHA,LGALS1,LGMN,LY75,MAP2K1,MYO1G,NEDD9,NFATC1,NFATC2,NFKB1,NPC2,NTAN1,P2RX4,PAWR,PDLIM2,PIK3R1,PKN1,PLCG2,PLEC,PP…	96
Cancer,Organismal Injury and Abnormalities,Respiratory Disease	Development of respiratory system tumor	1,28E-03		-0,767	AAK1,ABCC3,ABCD1,ABCF3,ABRAXAS1,ACTN1,ACTN4,AGK,AGO1,AGO2,AKT2,ALDH1B1,ALDOA,ALG1,ANKRD13A,ANPEP,ANXA3,APBB1IP,APOB,APOBEC3B,APOBR,APOD,AQR,ARFGAP2,ARFGEF1,ARHGAP15,ARHGAP30,ARHGEF6,ARID1B,ARID4B,ARRB1,ATAD2,ATP5F1D,B2M,BASP1,BAZ1A,BGN,BIN2,BLK,BLNK,BMP2K,BRD3,BUD23,C8B,CACNA2D1,CAMK1,CAMK1D,CAPG,CAPRIN1,CARD11,CAV1,CAVIN1,CBFB,CBL,CBWD1,CCDC22,CCT7,CD180,CD1D,CD4,CD44,CDC27,CDK1,CDK13,CDK4,CDK6,…	451
Cellular Function and Maintenance	Function of blood cells	1,28E-03		-1,938	ABCB1,Abcb1b,ABCC1,ADA,ADGRE1,AKAP13,ANO6,ANPEP,ARHGDIA,ARHGDIB,ARHGEF1,ARHGEF6,B2M,B4GALT1,BANK1,BCL10,CAPG,CAPN1,CASP8,CAV1,CBL,CBLB,CBX5,CD200,Cd209b,CD36,CD3E,CD3G,CD4,CD44,CD55,CD74,CD81,Cdc42,CLEC1B,CNN2,CNPY3,CR2,CREB1,CSF1R,CTSC,CTSS,CTSZ,CYBB,DDX58,DLG1,DOCK8,ECM1,EIF5A,ENTPD1,ERAP1,ETS1,FCER2,FCGR1A,FGR,FLNA,FLOT1,FPR2,FUBP1,FYB1,GIMAP4,GNAI2,GNAI3,GNAQ,GPX1,GRK6,GRN,Gzmb,HLA-A,HLA-E,HS…	168
Gastrointestinal Disease,Inflammatory Disease	Gastroenteritis	1,31E-03		0,900	ABCB1,ADGRE1,AKT2,ALOX15,APOH,ARHGDIB,ATP11C,ATP1B1,B2M,BANK1,C1GALT1,CARD11,CASP1,CASP8,CAV1,CD180,Cd209b,CD4,CD44,CD74,CD79A,CD79B,CFB,CKB,COL1A1,COL1A2,CORO1A,CR2,CRBN,CREB1,CSF1R,CTNNB1,CYBB,DDX58,ECM1,ENTPD1,EPX,EZH2,FGA,FKBP1A,FN1,FPR2,GATM,GBP2,GBP5,GLG1,GLRX5,Gm21596/Hmgb1,GNAI2,GPX1,GSDMD,HLA-DRB5,HMOX1,HP,HPGD,HPGDS,HPRT1,HSP90B1,IFI16,Iigp1,IKBKB,IKZF3,IL18,IL1RN,IMPDH1,INPP5D,IRF3,ITG…	137
Immunological Disease	Abnormal morphology of immune system	1,34E-03			ABCB1,Abcb1b,ABCD1,ACP2,B2M,BLNK,CARD11,CASP1,CASP8,CBLB,CCDC86,CD200,CD22,CD36,CD3E,CD4,CD5,CD5L,CD74,CD79A,CD79B,CD81,CLEC1B,CNN2,CP,CPA3,CR2,CREBBP,CSF1R,CTSD,DCK,DDX58,DOCK2,EPX,ETS1,FGR,FTL,GBA,GIMAP1-GIMAP5,GNAI2,GRAP2,Gzmb,HEXB,HLA-A,HSPA12A,IGHG1,IGKC,IL18,IL1RN,IMPDH1,IMPDH2,INPP5D,IRF4,IRF8,LAMTOR2,LCK,LCP1,LGALS3,LIPA,LIPE,LSP1,Ly6a (includes others),LY75,LY9,LYN,MALT1,MANBA,MAVS,Mug1/…	102
Cancer,Organismal Injury and Abnormalities	Adult solid tumor	1,36E-03			ARHGAP15,B2M,CACNA2D1,CARD11,CASP3,CBLB,CD2,CD4,CD5,CRBN,CSNK2B,DCK,DHFR,DLG1,DPP4,FDPS,FKBP1A,HLA-A,HNRNPA2B1,IDH2,IKBKB,IMPDH1,IMPDH2,IRF4,ITGB1,KMO,MAN2A1,NR3C1,PAK2,PDE3A,PDE5A,PLCG1,POLA1,POLB,POLD1,POR,PPP3CA,PPP3CB,PPP3R1,PRIM1,PRIM2,PRKCB,PRKCQ,PTPN1,PTPRC,RELA,RRM1,RRM2,SERPINC1,SLC6A4,STAT3,SYNCRIP,TOP1,TOP2A,TOP2B,TUBA1C,TUBA8,TUBB3,TYMS,ZNF638	60
Cancer,Organismal Injury and Abnormalities	Onset of neoplasia	1,38E-03	Increased	2,537	CAV1,CDK2,CDKN1B,CTNNB1,HSPA5,HTATIP2,ITGB3,ITGB5,REL,STAG1,STAT3	11
Cancer,Hematological Disease,Immunological Disease,Organismal Injury and Abnormalities	De novo FAB M6 acute myeloid leukemia	1,38E-03			DCK,POLA1,POLB,POLD1,POR,PRIM1,PRIM2,RRM1,RRM2,TOP2A,TOP2B	11
Cellular Assembly and Organization,Cellular Function and Maintenance	Quantity of lamellipodia	1,38E-03		-1,508	ACTR2,ARPC2,DOCK1,DOCK5,PAK1,RAC1,RALA,RALB,SLC9A3R2,STAT3,TPM3	11
Infectious Diseases	Infection by SARS coronavirus	1,41E-03			ABCB1,ACSL1,ACTB,ADAR,AKR1A1,ALDH9A1,APOA1,APOD,APOH,ARVCF,ASCC3,C1GALT1,C4A/C4B,CAPZA2,CD2AP,CD38,CD3G,CD74,CFB,CFL1,CLEC3B,CLU,CRBN,CYFIP1,DAPP1,DBN1,DHFR,DNMT1,DYSF,EEF1A1,EEF2,EIF2AK2,ELF1,ETS1,F5,FCGR1A,FCGR3A/FCGR3B,FGL2,FKBP5,FLNA,FMR1,GAPDH,GPD2,GPX1,GSTM1,HIRIP3,HLA-DRB5,HLA-E,HSPA5,HSPA8,IFIH1,IFIT2,IFIT3,IL18,IL1RN,ISG15,ITGB3,ITIH3,ITIH4,JAK1,KCTD12,LGALS1,LGALS3BP,LIPA,LYN,MAOA,MECP2…	111
Cancer,Organismal Injury and Abnormalities,Respiratory Disease	Respiratory system tumor	1,42E-03		-0,197	AAK1,ABCB1,ABCC1,ABCC3,ABCD1,ABCF2,ABCF3,ABRAXAS1,ACAD8,ACAT2,ACOT2,ACOX1,ACTB,ACTN1,ACTN4,ADAR,ADD1,ADD3,ADGRE5,ADRM1,AFDN,AGA,AGK,AGO1,AGO2,AHCY,AIMP1,AIMP2,AKAP12,AKR1B1,AKT2,ALDH1B1,ALDH3A1,ALDOA,ALG1,ALOX15,ANKRD13A,ANO6,ANPEP,ANXA2,ANXA3,ANXA6,APBB1IP,APEX1,APOA1,APOB,APOBEC3B,APOBR,APOD,AQR,ARF6,ARFGAP2,ARFGEF1,ARHGAP15,ARHGAP30,ARHGEF1,ARHGEF6,ARID1B,ARID4B,ARL6IP5,ARL8A,ARMC10,ARPC5,ARRB…	950
Cancer,Organismal Injury and Abnormalities,Respiratory Disease	Development of lung tumor	1,44E-03		-0,951	AAK1,ABCC3,ABCD1,ABCF3,ABRAXAS1,ACTN1,ACTN4,AGK,AGO1,AGO2,AKT2,ALDH1B1,ALDOA,ALG1,ANKRD13A,ANPEP,ANXA3,APBB1IP,APOB,APOBEC3B,APOBR,APOD,AQR,ARFGAP2,ARFGEF1,ARHGAP15,ARHGAP30,ARHGEF6,ARID1B,ARID4B,ARRB1,ATAD2,ATP5F1D,B2M,BASP1,BAZ1A,BGN,BIN2,BLK,BLNK,BMP2K,BRD3,BUD23,C8B,CACNA2D1,CAMK1,CAMK1D,CAPG,CAPRIN1,CARD11,CAV1,CAVIN1,CBFB,CBL,CBWD1,CCDC22,CCT7,CD180,CD1D,CD4,CD44,CDC27,CDK1,CDK13,CDK4,CDKN1…	450
Cancer,Hematological Disease,Immunological Disease,Organismal Injury and Abnormalities	Stage I-II aggressive mature B-cell lymphoma	1,45E-03			CRBN,DCK,DHFR,HSP90AA1,HSP90AB1,HSP90B1,MS4A1,NFKB1,NR3C1,POLA1,POLB,POLD1,POR,PRIM1,PRIM2,RRM1,RRM2,TOP2A,TOP2B,TUBA1C,TUBA8,TUBB3	22
Cancer,Hematological Disease,Immunological Disease,Organismal Injury and Abnormalities	Recurrent follicular B-cell or T-cell lymphoma	1,45E-03			CD3E,CD3G,DCK,HSP90AA1,HSP90AB1,HSP90B1,MS4A1,NR3C1,POLA1,POLB,POLD1,POLE3,POR,PRIM1,PRIM2,RRM1,RRM2,TOP2A,TOP2B,TUBA1C,TUBA8,TUBB3	22
Cancer,Hematological Disease,Immunological Disease,Organismal Injury and Abnormalities	Relapsed follicular non-Hodgkin disease	1,45E-03			CD3E,CD3G,CRBN,DCK,HSP90AA1,HSP90AB1,HSP90B1,MS4A1,NR3C1,POLA1,POLB,POLD1,POR,PRIM1,PRIM2,RRM1,RRM2,TOP2A,TOP2B,TUBA1C,TUBA8,TUBB3	22
Cancer,Cardiovascular Disease,Hematological Disease,Immunological Disease,Organismal Injury and Abnormalities	Refractory anemia with excess blasts in transformation	1,50E-03			DCK,DHFR,DNMT1,HPRT1,IMPDH1,IMPDH2,NR3C1,POLA1,POLB,POLD1,POR,PRIM1,PRIM2,RRM1,RRM2,TOP2A,TOP2B	17
Cancer,Hematological Disease,Immunological Disease,Organismal Injury and Abnormalities	Refractory follicular B-cell or T-cell lymphoma	1,50E-03			CRBN,DCK,EZH2,HSP90AA1,HSP90AB1,HSP90B1,MS4A1,NR3C1,POLA1,POLB,POLD1,POLE3,RRM1,RRM2,TOP2A,TOP2B,XPO1	17
Digestive System Development and Function,Organ Morphology,Organismal Development	Morphology of crypt of Lieberkuhn	1,50E-03			ABCB1,ADGRE5,B4GALT1,CDKN1B,CTNNB1,CTSD,FEN1,FPR2,GNAI2,PARK7,PTGS1,PYCARD,RIPK1,RIPK3,SLC6A4,TMPO,WAS	17
Cancer,Hematological Disease,Organismal Injury and Abnormalities	Recurrent hematologic cancer	1,52E-03			ABCB1,ADA,CD22,CD38,CD3E,CD3G,CD79B,CRBN,CSF1R,CSK,DCK,DHFR,DNMT1,EZH2,FKBP1A,GART,HELB,HPRT1,HSP90AA1,HSP90AB1,HSP90B1,IDH1,IDH2,IMPDH1,IMPDH2,LCK,LYN,MS4A1,NFKB1,NR3C1,PDP1,PNP,POLA1,POLB,POLD1,POLE3,POR,PPP3CA,PPP3CB,PPP3R1,PRIM1,PRIM2,PSMB1,PSMB10,PSMB2,PSMB8,PSMB9,PSMD1,PSMD2,PTPRC,RAF1,RPL3,RRM1,RRM2,STK24,TOP1,TOP2A,TOP2B,TUBA1C,TUBA8,TUBB3,TYMS,XPO1	63
Cell Death and Survival	Cell death of lymphoid cells	1,59E-03		1,538	ABCB1,Abcb1b,ADA,AIMP1,ARHGEF1,ARRB1,BCL10,BIRC6,BLNK,CASP1,CASP3,CASP6,CASP8,CAV1,CBL,CCDC86,CD1D,CD2,CD22,CD38,CD3E,CD4,CD44,CD5,CD79B,Cdc42,CDK1,CDK2,CDKN1B,CHEK2,COL1A1,CORO1A,CR2,CREB1,CTNNB1,CTSD,DCK,DFFA,DFFB,DHX58,DOCK8,EIF2AK2,EIF4E,ENTPD1,ETS1,EZR,FCGR3A/FCGR3B,FGL2,Foxp1,FTH1,GAPDH,GIMAP1,GIMAP1-GIMAP5,GIMAP4,Gm21596/Hmgb1,GNAS,GRAP2,GSDMD,Gzmb,H1-2,HSPA5,IKBKB,IL18,INPP5D,IRF4,Irgm1,I…	133
Organismal Injury and Abnormalities,Renal and Urological Disease,Renal and Urological System Development and Function	Abnormal morphology of urinary system	1,59E-03			ACTN4,AGA,AKR1B1,Anp32b,APRT,ARHGDIA,B4GALT1,BCAM,BCAT2,BGN,BSG,C4A/C4B,CACNA2D1,CAT,CD151,Cd209b,CD2AP,CD36,CD55,CDK13,CFH,CLU,DCN,DLG1,EHD3,EXOC5,FBLN1,GLA,GNAS,GNE,GRK6,GRN,GSTK1,GSTZ1,HELLS,HEXB,HMOX1,HP,HSPA4L,IGF2R,ILK,ITGA1,ITGA6,ITGA8,ITGB1,LAMB2,LAMC1,LCAT,LGMN,LIN7C,LIPA,LRRK2,LYN,MAN2A1,MANBA,MMP14,MMUT,MTSS1,MYH11,MYH9,MYLK,MYO1E,NFATC3,NFIA,PARK7,PCCA,PLA2G15,PLA2G4A,PLG,PPP3CA,PPP3C…	84
Cell Death and Survival	Apoptosis of lymphatic system cells	1,60E-03		1,370	ADA,AIMP1,ARHGEF1,ARRB1,BCL10,BGN,BIRC6,BLNK,CASP1,CASP3,CASP6,CASP8,CAV1,CCDC86,CD1D,CD2,CD22,CD38,CD3E,CD4,CD44,CD5,CD79B,Cdc42,CDK2,CDKN1B,CHEK2,COL1A1,CORO1A,CR2,CREB1,CTNNB1,DCK,DCN,DFFA,DFFB,DHX58,DOCK8,EIF2AK2,EIF4E,ETS1,EZR,FCGR3A/FCGR3B,FGL2,Foxp1,GIMAP1,GIMAP1-GIMAP5,GIMAP4,Gm21596/Hmgb1,GNAS,GRAP2,Gzmb,H1-2,HSPA5,IKBKB,IL18,INPP5D,IRF4,Irgm1,ITGB1,ITPR1,ITPR2,ITPR3,LCK,LGALS1,LGALS3,LY…	124
Cancer,Organismal Injury and Abnormalities	Subcutaneous tumor	1,60E-03		-1,980	ADGRE5,AK2,AKAP8L,ALDH1B1,ALDOA,ANXA2,ASH2L,BCL10,CAVIN2,CBL,CETN3,CFH,CLUH,CNP,COL14A1,COL1A1,COL1A2,COL4A1,COL6A1,COL6A2,CSF1R,CTNNB1,CTNND1,CTSC,CYBA,CYP1B1,DDX6,DHFR,DLGAP4,DNTTIP2,DPT,FERMT2,FH,FKBP1A,FTH1,GALK2,GNAS,GRB2,HNMT,HSD17B10,HSP90AB1,HSPA9,IDH2,IFIH1,IFIT3,IMPDH1,IMPDH2,IQGAP1,IRAG1,KCTD12,KPNA3,LAMA5,LAMB2,LRCH4,LSP1,LTN1,LUM,LYN,MAOA,MAPK3,MDH1,MGST1,MRPS23,MS4A1,MTHFD2,NDRG1,NP…	121
Cancer,Organismal Injury and Abnormalities	Stage I epithelial cancer	1,61E-03			AGO1,AGO2,ANXA2,B2M,BLK,CD44,CLEC3B,DHFR,EEF1A1,EIF4A1,FGG,FKBP1A,FN1,FTL,GART,HELB,HSP90AA1,HSP90AB1,HSP90B1,IFI30,MYL12A,NDUFB4,POR,PRKRA,PTGS1,RPL27,RPL7,RPS11,RPS6,RRM1,RRM2,SIRT1,TOP2A,TOP2B,TPT1,TUBA1C,TUBA8,TUBB3,TYMS,XPO5	40
Cancer,Hematological Disease,Immunological Disease,Organismal Injury and Abnormalities	Relapsed follicular B-cell or T-cell lymphoma	1,62E-03			CD3E,CD3G,CRBN,DCK,EZH2,HSP90AA1,HSP90AB1,HSP90B1,MS4A1,NR3C1,POLA1,POLB,POLD1,POR,PRIM1,PRIM2,RRM1,RRM2,TOP2A,TOP2B,TUBA1C,TUBA8,TUBB3,XPO1	24
Cancer,Hematological Disease,Immunological Disease,Organismal Injury and Abnormalities	Stage IV diffuse B-cell lymphoma	1,62E-03			CRBN,DCK,DHFR,DNMT1,HSP90AA1,HSP90AB1,HSP90B1,MS4A1,NFKB1,NR3C1,POLA1,POLB,POLD1,POR,PRIM1,PRIM2,RRM1,RRM2,TOP2A,TOP2B,TUBA1C,TUBA8,TUBB3,TYMS	24
Cancer,Hematological Disease,Immunological Disease,Organismal Injury and Abnormalities	Relapsed CD20-positive B-cell non-Hodgkin lymphoma	1,62E-03			CRBN,DCK,HSP90AA1,HSP90AB1,HSP90B1,MS4A1,NR3C1,POLA1,POLB,POLD1,POR,PRIM1,PRIM2,PSMB1,PSMB2,PSMD1,PSMD2,RRM1,RRM2,TOP2A,TOP2B,TUBA1C,TUBA8,TUBB3	24
Nucleic Acid Metabolism,Small Molecule Biochemistry	Catabolism of nucleotide	1,62E-03		-0,531	ADA,ENPP1,ENTPD1,ENTPD2,FERMT2,GDA,GPX1,HINT1,HPRT1,NCF1,NCF2,NT5C,NT5C2,NT5C3A,NT5E,NUDT5,NUDT9,PDE2A,PDE5A,PNP,SAMHD1,UPP1,VCP,XDH	24
Cellular Development,Cellular Growth and Proliferation,Embryonic Development,Hematological System Development and Function,Hematopoiesis,Lymphoid Tissue Structure and Development,Organ Development,Organismal Development,Tissue Development	Arrest in differentiation of lymphocytes	1,62E-03			BLK,BLNK,CD1D,CD3E,CD74,CD79B,Foxp1,GRAP2,IGKC,IKZF3,IRF4,IRF8,JAK1,LYN,NFKB1,NFKB2,PAX5,PIK3R1,PLCG2,PRKCD,PTPRC,SPPL2A,SYK,XRCC6	24
Cancer,Hematological Disease,Organismal Injury and Abnormalities	Relapsed hematologic cancer	1,65E-03			ABCB1,ADA,CD22,CD38,CD3E,CD3G,CD79B,CRBN,CSF1R,CSK,DCK,DHFR,DNMT1,EZH2,FKBP1A,HELB,HPRT1,HSP90AA1,HSP90AB1,HSP90B1,IDH1,IDH2,IMPDH1,IMPDH2,LCK,LYN,MS4A1,NFKB1,NR3C1,PDP1,PNP,POLA1,POLB,POLD1,POLE3,POR,PPP3CA,PPP3CB,PPP3R1,PRIM1,PRIM2,PSMB1,PSMB10,PSMB2,PSMB8,PSMB9,PSMD1,PSMD2,PTPRC,RAF1,RPL3,RRM1,RRM2,STK24,TOP2A,TOP2B,TUBA1C,TUBA8,TUBB3,TYMS,XPO1	61
Cancer,Hematological Disease,Immunological Disease,Organismal Injury and Abnormalities	Aggressive NK-cell leukemia	1,67E-03			CRBN,CUL4B,DHFR,GOLGA2,HSP90AA1,HSP90AB1,HSP90B1,NFKB1,NR3C1,RRM1,RRM2,STAT3,TOP2A,TOP2B	14
Cellular Function and Maintenance,Cellular Growth and Proliferation,Hematological System Development and Function	Production of leukocytes	1,67E-03		0,107	ADA,ARID4A,CCAR2,CDK13,CSF1R,ETS1,IL18,INPP5D,IRF8,ITGA4,PTK2B,PTPN1,RB1,STAT6	14
Infectious Diseases	Infection by enterobacteriaceae	1,67E-03		-0,625	CASP1,CASP8,CD44,DHFR,IL18,IRF8,NR3C1,PLG,RIPK3,RPS12,TOP2A,TOP2B,TYMS,USP18	14
Cell-To-Cell Signaling and Interaction	Activation of cells	1,71E-03		1,365	ABHD12,ADA,ANO6,ANXA2,APOA1,APOB,APOH,ARRB1,ATP2A2,ATP2A3,B2M,B4GALT1,BANK1,BCL10,BCLAF1,BLK,BLNK,BMP2K,Brd4,BSG,C4A/C4B,CALR,CARD11,CASP1,CASP3,CASP8,CAST,CAT,CBL,CBLB,CD163,CD180,CD1D,CD2,CD200,CD22,CD36,CD37,CD38,CD3E,CD3G,CD4,CD44,CD5,CD55,CD74,CD79A,CD79B,CD81,CD93,CDK4,CDK5RAP3,CDKN1B,CFH,CFL1,CHKB,CLEC1B,COL1A1,COL1A2,CORO1A,CPB2,CR2,CSF1R,CSK,CTNNB1,CTNND1,CTSG,CTSS,CYBB,CYFIP1,CYRIB,DAPP…	298
Organismal Injury and Abnormalities,Reproductive System Disease	Benign uterine disease	1,71E-03			ADGRE5,AK2,AKAP8L,ALDH1B1,ALDOA,ANXA2,ASH2L,BCL10,CAVIN2,CBL,CDKN1B,CETN3,CFH,CLUH,CNP,COL14A1,COL1A1,COL1A2,CTNNB1,CTNND1,CTSC,CYBA,CYP1B1,DDX6,DLGAP4,DNTTIP2,DPT,FKBP1A,FTH1,GALK2,GRB2,HNMT,HSD17B10,HSP90AB1,IFIH1,IFIT3,IQGAP1,IRAG1,KPNA3,LAMA5,LAMB2,LRCH4,LSP1,LTN1,LUM,LYN,MAOA,MAPK3,MDH1,MGST1,MRPS23,MTHFD2,NDRG1,NPEPPS,NR3C1,NUP50,OGN,PCCA,PCNA,PDE5A,PDS5B,PLD3,POSTN,PPP3CB,PSMA6,PTGR1,RAB9A…	90
Immunological Disease,Inflammatory Disease	Atopic disease	1,71E-03		-0,555	ACTB,AHCY,ALDH2,ALDOA,ANXA3,ANXA5,ARCN1,ARFGAP3,BGN,CAPG,CAPZB,CARD11,CAT,CBR1,CD2,CD44,CD74,CFL1,CNN3,CTSS,DHFR,DPYSL2,EEF1A1,EIF3E,ENO1,EZH2,FABP4,FABP5,FCER2,FGR,FKBP1A,FKBP8,FLNA,FLOT1,FPR2,GAPDH,GPD1,GRK2,GRSF1,HLA-DRB5,HMGCS2,HNMT,HNRNPAB,HSPA5,IDE,IFI30,IGHG1,IL18,IL1RN,ITGA6,JAK1,JUP,LAMA5,LGALS1,LGMN,LYN,MKI67,MSN,MYH9,MYL9,NAGK,NAPA,NR3C1,P4HB,PDIA3,PGM3,PHGDH,PPP3CA,PPP3CB,PPP3R1,PREX1…	90
Hematological System Development and Function,Tissue Morphology	Quantity of blood cells	1,73E-03	Decreased	-2,206	ABCB1,Abcb1b,ABCG1,ADA,ADD1,ADD3,ADGRE5,ADH5,AGK,AKAP13,ALDH2,ALOX15,AMBP,ANPEP,AOC3,APBB1IP,APOA1,APOB,ARHGDIA,ARHGDIB,ARHGEF1,ARHGEF6,ARID4A,ARID4B,ATP11C,B2M,B4GALT1,BANK1,BCL10,BCLAF1,BLK,BLNK,BRCC3,BSG,Bst2,C4A/C4B,CAPNS1,CARD11,CASP1,CASP3,CASP8,CAV1,CBFB,CBL,CBLB,CBR3,CD180,CD1D,CD200,Cd209b,CD22,CD36,CD38,CD3E,CD3G,CD4,CD44,CD5,CD5L,CD74,CD79A,CD79B,CD81,Cdc42,CDK2,CDK4,CDK6,CDKN1B,CFH,CI…	336
Organ Morphology,Organismal Development,Organismal Injury and Abnormalities,Renal and Urological Disease,Renal and Urological System Development and Function	Abnormal morphology of glomerular capsule	1,74E-03			ACTN4,AGA,APRT,ARHGDIA,B4GALT1,BCAM,BSG,C4A/C4B,CD151,Cd209b,CD2AP,CD55,CFH,CLU,EHD3,EXOC5,FBLN1,GNE,GRK6,GRN,GSTK1,ILK,ITGA1,ITGB1,LAMB2,LAMC1,LCAT,LGMN,MAN2A1,MYH9,MYO1E,PPT1,PTGIS,SIRT1,WAS,XDH	36
Cancer,Organismal Injury and Abnormalities	TP53 mutation positive cancer	1,74E-03			CRBN,DCK,DHFR,HSP90AA1,HSP90AB1,HSP90B1,MS4A1,NR3C1,POLA1,POLB,POLD1,POR,PRIM1,PRIM2,PSMB1,PSMB2,PSMD1,PSMD2,PTPRC,RRM1,RRM2,TOP2A,TOP2B,TUBA1C,TUBA8,TUBB3	26
Cancer,Organismal Injury and Abnormalities	Childhood malignant solid tumor	1,74E-03			CD79A,DHFR,HELB,HPRT1,HSP90AA1,HSP90AB1,HSP90B1,IMPDH1,IMPDH2,IRF4,MAP2K1,MS4A1,NR3C1,PAX5,POLA1,POLB,POLD1,POR,PTPRC,TOP1,TOP2A,TOP2B,TUBA1C,TUBA8,TUBB3,TYMS	26
Organismal Injury and Abnormalities,Renal and Urological Disease	Glomerulosclerosis	1,75E-03		1,519	ABAT,ACTN4,AGA,APRT,ARHGDIA,ATP1B1,B4GALT1,CAV1,CD151,CD1D,CD2AP,CD55,CDKN1B,CLU,CYP1B1,DCN,ELMO1,ENTPD1,EXOC5,FH,FKBP1A,HMOX1,IMPDH1,IMPDH2,ITGA1,ITGB1,KNG1,LCAT,LGMN,LIN7C,LYN,MAN2A1,MMP14,MTSS1,MYH9,MYO1E,NR3C1,PDLIM1,PHB,PLA2G4A,PTGIS,STAB2,STMN1,TFRC,TK1,VAV2,XDH	47
Cancer,Organismal Injury and Abnormalities,Reproductive System Disease,Skeletal and Muscular Disorders	Uterine smooth muscle tumor	1,76E-03			ADGRE5,AK2,AKAP8L,ALDH1B1,ALDOA,ANXA2,ASH2L,BCL10,CAVIN2,CBL,CETN3,CFH,CLUH,CNP,COL14A1,COL1A1,COL1A2,CTNND1,CTSC,CYBA,CYP1B1,DDX6,DLGAP4,DNTTIP2,DPT,FKBP1A,FTH1,GALK2,GRB2,HNMT,HSD17B10,HSP90AB1,IFIH1,IFIT3,IQGAP1,IRAG1,KPNA3,LAMA5,LAMB2,LRCH4,LSP1,LTN1,LUM,LYN,MAOA,MAPK3,MDH1,MGST1,MRPS23,MTHFD2,NDRG1,NPEPPS,NR3C1,NUP50,OGN,PCCA,PCNA,PDE5A,PDS5B,PLD3,POSTN,PPP3CB,PSMA6,PTGR1,RAB9A,RELA,RPL19,RP…	93
Cell Death and Survival	Apoptosis of mononuclear leukocytes	1,77E-03		1,628	ADA,AIMP1,ARHGEF1,ARRB1,BCL10,BIRC6,BLNK,CASP1,CASP3,CASP6,CASP8,CAV1,CCDC86,CD1D,CD2,CD22,CD38,CD3E,CD4,CD44,CD5,CD79B,Cdc42,CDK2,CDKN1B,CHEK2,COL1A1,CORO1A,CR2,CREB1,CTNNB1,DCK,DFFA,DFFB,DHX58,DOCK8,EIF2AK2,EIF4E,ETS1,EZR,FCGR3A/FCGR3B,FGL2,Foxp1,GIMAP1,GIMAP1-GIMAP5,GIMAP4,Gm21596/Hmgb1,GNAS,GRAP2,Gzmb,H1-2,IKBKB,IL18,INPP5D,IRF4,IRF8,Irgm1,ITGB1,ITPR1,ITPR2,ITPR3,LCK,LGALS1,LGALS3,LYN,MALT1,M…	122
Cell-To-Cell Signaling and Interaction	Adhesion of breast cancer cell lines	1,79E-03		-1,502	AGO2,ARHGEF1,CD44,CRK,CTTN,DCN,ERP29,ETS1,EVL,FN1,GIT1,GRK6,ITGA4,ITGB1,ITGB3,KNG1,LASP1,LGALS3,MAPK7,MINK1,MMP14,MYO6,PAK1,PAK2,PARVB,PDLIM2,PRKCA,PTGES3,RAB21,SACM1L,SIPA1,STX6,TGFB1I1,TJP1	34
Cancer,Hematological Disease,Immunological Disease,Organismal Injury and Abnormalities	High-grade diffuse B-cell lymphoma	1,83E-03			CD3E,CD3G,DCK,DHFR,HPRT1,IMPDH1,IMPDH2,JAK1,LCK,MME,MS4A1,NR3C1,POLA1,POLB,POLD1,POR,PRIM1,PRIM2,PSMB1,PSMB2,PSMD1,PSMD2,RRM1,RRM2,TOP2A,TOP2B,TUBA1C,TUBA8,TUBB3,TYMS	30
Cancer,Hematological Disease,Immunological Disease,Organismal Injury and Abnormalities	High-risk precursor B-cell acute lymphoblastic leukemia	1,83E-03			CD22,CD3E,CD3G,CSF1R,DCK,DHFR,HPRT1,IMPDH1,IMPDH2,JAK1,LCK,NR3C1,POLA1,POLB,POLD1,POR,PRIM1,PRIM2,PSMB1,PSMB2,PSMD1,PSMD2,RRM1,RRM2,TOP2A,TOP2B,TUBA1C,TUBA8,TUBB3,TYMS	30
Cancer,Organismal Injury and Abnormalities,Respiratory Disease	Bronchopulmonary carcinoma	1,87E-03			ABCC3,ABCD1,AGK,APOB,ARFGAP2,ARFGEF1,ARID1B,ARID4B,ARRB1,BAZ1A,CD180,CDC27,CORO1C,CTTNBP2NL,CYP1B1,DDX3X,DOCK8,EIF4A2,ENPP4,HELLS,HPGD,HSPA8,ILF2,ILF3,ITGB1,KIF15,LCP1,LDHB,LIG1,LPP,LYN,NVL,PON1,POR,SHCBP1,SLC12A2,STAT3,TES,TMEM165,TOP2A,TOP2B,TTR,XPO5,ZNF292,ZYX	45
Cancer,Hematological Disease,Immunological Disease,Organismal Injury and Abnormalities	Natural killer cell neoplasm	1,89E-03			BASP1,CD163,CD2,CD3E,CD4,CD5,COL1A1,COL1A2,CRBN,CTNNB1,CUL4B,DCK,DHFR,EZH2,FN1,FZD1,GOLGA2,HSP90AA1,HSP90AB1,HSP90B1,IL4I1,IMPDH1,IMPDH2,IRF4,JAK1,MKI67,MS4A1,NAPA,NFKB1,NR3C1,POLA1,PPP3CA,PPP3CB,PPP3R1,PREP,PRIM1,PRIM2,PTPN6,PTPRC,RRM1,RRM2,STAT1,STAT2,STAT3,STMN1,TIMP3,TLR7,TOP2A,TOP2B,TYMS,VCAM1,VWF	52
Cancer,Hematological Disease,Immunological Disease,Organismal Injury and Abnormalities	Adult T-cell non-Hodgkin lymphoma	1,89E-03			ARHGAP15,B2M,CARD11,CBLB,CD2,CD4,CD5,CRBN,CSNK2B,DCK,DHFR,DLG1,DPP4,FKBP1A,HLA-A,HNRNPA2B1,IDH2,IKBKB,IMPDH1,IMPDH2,IRF4,ITGB1,KMO,MAN2A1,NR3C1,PAK2,PLCG1,POLA1,POLB,POLD1,POR,PPP3CA,PPP3CB,PPP3R1,PRIM1,PRIM2,PRKCB,PRKCQ,PTPN1,PTPRC,RELA,RRM1,RRM2,STAT3,SYNCRIP,TOP2A,TOP2B,TUBA1C,TUBA8,TUBB3,TYMS,ZNF638	52
Cancer,Organismal Injury and Abnormalities,Reproductive System Disease,Skeletal and Muscular Disorders	Uterine leiomyoma	1,89E-03			ADGRE5,AK2,AKAP8L,ALDH1B1,ALDOA,ANXA2,ASH2L,BCL10,CAVIN2,CBL,CETN3,CFH,CLUH,CNP,COL14A1,COL1A1,COL1A2,CTNND1,CTSC,CYBA,CYP1B1,DDX6,DLGAP4,DNTTIP2,DPT,FKBP1A,FTH1,GALK2,GRB2,HNMT,HSD17B10,HSP90AB1,IFIH1,IFIT3,IQGAP1,IRAG1,KPNA3,LAMA5,LAMB2,LRCH4,LSP1,LTN1,LUM,LYN,MAOA,MAPK3,MDH1,MGST1,MRPS23,MTHFD2,NDRG1,NPEPPS,NR3C1,NUP50,OGN,PCCA,PCNA,PDE5A,PDS5B,PLD3,POSTN,PPP3CB,PSMA6,PTGR1,RAB9A,RELA,RPL19,RP…	88
Endocrine System Disorders,Gastrointestinal Disease,Hereditary Disorder,Metabolic Disease,Organismal Injury and Abnormalities	Familial diabetes mellitus	1,93E-03			AKT2,APOA1,APPL1,BLK,CAV1,CAVIN1,DNAJC3,ENPP1,GLUD1,GPD2,HADH,HFE,HK2,IL1RN,LARS2,LMNA,NR3C1,PON1,TGM2	19
Hematological System Development and Function,Lymphoid Tissue Structure and Development,Tissue Morphology	Quantity of memory T lymphocytes	1,93E-03		-0,058	APOA1,CARD11,CD79A,CD79B,CORO1A,DDX58,ETS1,GRAP2,GRK6,IL18,MALT1,MAN2A1,PIK3R1,RASSF5,SERPINB6,STAT1,STK17B,THEMIS,TPP2	19
Cell Death and Survival	Cell death of lymphocytes	1,93E-03		1,638	ABCB1,Abcb1b,ADA,AIMP1,ARHGEF1,ARRB1,BCL10,BIRC6,BLNK,CASP1,CASP3,CASP6,CASP8,CAV1,CBL,CCDC86,CD1D,CD2,CD22,CD38,CD3E,CD4,CD44,CD5,CD79B,Cdc42,CDK1,CDK2,CDKN1B,CHEK2,COL1A1,CORO1A,CR2,CREB1,CTNNB1,CTSD,DCK,DFFA,DFFB,DHX58,DOCK8,EIF2AK2,EIF4E,ENTPD1,ETS1,EZR,FCGR3A/FCGR3B,FGL2,Foxp1,FTH1,GAPDH,GIMAP1,GIMAP1-GIMAP5,GIMAP4,Gm21596/Hmgb1,GNAS,GRAP2,GSDMD,Gzmb,H1-2,IKBKB,IL18,INPP5D,IRF4,Irgm1,ITGB1,I…	132
Cancer,Organismal Injury and Abnormalities,Reproductive System Disease	Benign neoplasm of female genital organ	1,94E-03			ADGRE5,AK2,AKAP8L,ALDH1B1,ALDOA,ANXA2,ASH2L,BCL10,CAVIN2,CBL,CETN3,CFH,CLUH,CNP,COL14A1,COL1A1,COL1A2,CTNND1,CTSC,CYBA,CYP1B1,DDX6,DLGAP4,DNTTIP2,DPT,FKBP1A,FTH1,GALK2,GNAS,GRB2,HNMT,HSD17B10,HSP90AB1,IFIH1,IFIT3,IMPDH1,IMPDH2,IQGAP1,IRAG1,KPNA3,LAMA5,LAMB2,LRCH4,LSP1,LTN1,LUM,LYN,MAOA,MAPK3,MDH1,MGST1,MRPS23,MTHFD2,NDRG1,NPEPPS,NR3C1,NUP50,OGN,PCCA,PCNA,PDE5A,PDS5B,PLD3,POSTN,PPP3CB,PSMA6,PTGR1,…	91
Cancer,Organismal Injury and Abnormalities	Benign solid tumor	1,94E-03		0,598	ABAT,ABCB1,ACSF2,ACSL1,ADGRE5,AK2,AKAP8L,ALDH1B1,ALDH2,ALDOA,ALG1,ALOX15,ANXA2,ANXA3,ANXA5,APOA1,ARID1B,ASCC3,ASH2L,ASS1,ATP1A1,ATP2A2,BCL10,BGN,BYSL,CA1,CAD,CALR,CAV1,CAVIN2,CBL,CCM2,CD44,CDC27,CDK1,CDK2,CDK4,CDKN1B,CETN3,CFH,CLU,CLUH,CNP,COL14A1,COL1A1,COL1A2,COL4A1,COL6A1,COL6A2,CSF1R,CTNNB1,CTNND1,CTSC,CYBA,CYP1B1,DAD1,DAP3,DAXX,DBN1,DCLK1,DCN,DDOST,DDX5,DDX6,DENND4B,DHFR,DKC1,DLGAP4,DMD,DNMT…	271
Cellular Movement	Cellular infiltration by blood cells	1,97E-03		0,859	ABCB1,ABCG1,ADA,AKR1B1,ALOX15,ANXA2,APOA1,APOD,ARRB1,B4GALT1,BGN,BSG,C2,C4A/C4B,CASP1,CASP8,CAST,CAV1,CBFB,CBLB,CCDC134,CD2,CD36,CD38,CD44,CD55,CD93,Cdc42,CES1,CFB,CFH,CNP,CORO1A,CPB2,CSF1R,CTNNB1,CTSC,CTSG,CTTN,CYBB,DCN,DOCK2,DPP4,EPHX2,ETS1,EZR,FABP4,FGB,FGL2,FN1,FPR2,GBA,Gm21596/Hmgb1,GRK2,GSDMD,HARS1,HLA-A,HMOX1,Hrg,HSPA5,HSPD1,Ighg2b,IKBKB,IL16,IL18,IL1RN,ILK,INPP5D,IRAK4,IRF3,ITGA1,ITGA4,IT…	151
Organ Morphology,Organismal Development,Organismal Injury and Abnormalities,Renal and Urological Disease,Renal and Urological System Development and Function	Abnormal morphology of nephron	2,00E-03			ACTN4,AGA,APRT,ARHGDIA,B4GALT1,BCAM,BSG,C4A/C4B,CD151,Cd209b,CD2AP,CD55,CFH,CLU,EHD3,EXOC5,FBLN1,GNE,GRK6,GRN,GSTK1,HELLS,HEXB,HMOX1,ILK,ITGA1,ITGB1,LAMB2,LAMC1,LCAT,LGMN,LRRK2,MAN2A1,MMUT,MYH9,MYO1E,PCCA,PPT1,PTGIS,SIRT1,TK1,WAS,XDH	43
Cancer,Organismal Injury and Abnormalities,Respiratory Disease	Malignant neoplasm of respiratory system	2,01E-03		0,291	AAK1,ABCB1,ABCC1,ABCC3,ABCD1,ABCF2,ABCF3,ABRAXAS1,ACAD8,ACAT2,ACOT2,ACOX1,ACTB,ACTN1,ACTN4,ADAR,ADD1,ADD3,ADGRE5,ADRM1,AFDN,AGA,AGK,AGO1,AGO2,AHCY,AIMP1,AIMP2,AKAP12,AKR1B1,AKT2,ALDH1B1,ALDH3A1,ALDOA,ALG1,ANKRD13A,ANO6,ANPEP,ANXA2,ANXA3,ANXA6,APBB1IP,APEX1,APOA1,APOB,APOBEC3B,APOBR,APOD,AQR,ARF6,ARFGAP2,ARFGEF1,ARHGAP15,ARHGAP30,ARHGEF1,ARHGEF6,ARID1B,ARID4B,ARL8A,ARMC10,ARPC5,ARRB1,ARVCF,ASCC3,A…	936
Cancer,Neurological Disease,Organismal Injury and Abnormalities	Nerve sheath tumor	2,12E-03			BRD7,CD44,CDK4,CSF1R,FEN1,KIF11,LCK,LIG1,MAD2L1,MAP2K1,MCM2,MCM3,MCM4,MCM5,MCM6,MCM7,MYL9,NOP2,POLA1,POLA2,POLD1,POLD2,POLD3,POLE3,POR,PRIM1,PRIM2,RANBP1,RFC2,RFC4,RNASEH2A,RPA2,RUNX1,RUVBL1,RUVBL2,SMARCB1,STAT3,SYNCRIP,TOP2A,TOP2B,XRCC6	41
Hematological System Development and Function,Tissue Morphology	Quantity of leukocytes	2,12E-03	Decreased	-2,422	ABCB1,Abcb1b,ABCG1,ADA,ADGRE5,AKAP13,ALDH2,ALOX15,AMBP,ANPEP,AOC3,APBB1IP,APOA1,APOB,ARHGDIA,ARHGDIB,ARHGEF1,ARHGEF6,ARID4A,ARID4B,ATP11C,B2M,B4GALT1,BANK1,BCL10,BCLAF1,BLK,BLNK,BRCC3,BSG,Bst2,C4A/C4B,CARD11,CASP1,CASP3,CASP8,CAV1,CBFB,CBL,CBLB,CBR3,CD180,CD1D,CD200,Cd209b,CD22,CD36,CD38,CD3E,CD3G,CD4,CD44,CD5,CD5L,CD74,CD79A,CD79B,CD81,Cdc42,CDK6,CDKN1B,CFH,CLU,CNN2,CORO1A,CR2,CREB1,CREBBP,CSF1R…	295
Cancer,Endocrine System Disorders,Organismal Injury and Abnormalities	Adrenal gland tumor	2,14E-03		-0,336	ABAT,ACSF2,ACSL1,ALG1,ATP1A1,BGN,CDKN1B,COL14A1,COL1A1,COL1A2,COL6A1,COL6A2,CTNNB1,DAD1,DAXX,DCN,DDOST,DPT,EZH2,FH,FN1,GNAI2,GNAS,GRB2,GSTA3,HSP90AA1,HSP90AB1,HSP90B1,LUM,MGAT1,MKI67,MSH2,MYLK,NR3C1,OSTC,PAPSS2,PIK3R1,POR,PRELP,PRKACA,PRKAR1A,PTP4A2,RB1,RPN1,RPN2,RPS6,SDHA,STT3A,TOP2A,TOP2B,TUBA1C,TUBA8,TUBB3,TYMS,UBE2I	55
Cancer,Organismal Injury and Abnormalities	Benign connective or soft tissue neoplasm	2,16E-03		-0,339	ADGRE5,AK2,AKAP8L,ALDH1B1,ALDOA,ANXA2,ASH2L,BCL10,CAVIN2,CBL,CETN3,CFH,CLUH,CNP,COL14A1,COL1A1,COL1A2,COL4A1,COL6A1,COL6A2,CSF1R,CTNNB1,CTNND1,CTSC,CYBA,CYP1B1,DDX6,DHFR,DLGAP4,DNTTIP2,DPT,FABP4,FDPS,FERMT2,FH,FKBP1A,FLNA,FTH1,GALK2,GNAS,GRB2,HNMT,HSD17B10,HSP90AB1,HSPA9,IDH1,IDH2,IFIH1,IFIT3,IMPDH1,IMPDH2,IQGAP1,IRAG1,KPNA3,LAMA5,LAMB2,LRCH4,LSP1,LTN1,LUM,LYN,MAOA,MAPK3,MDH1,MGST1,MRPS23,MTHFD2,…	118
Cellular Function and Maintenance,Inflammatory Response	Phagocytosis	2,17E-03		-1,519	ABI1,ACTR2,ACTR3,AHSA1,ALOX15,ANPEP,ANXA3,ANXA5,APOA1,ARF6,ARPC2,ARPC3,ARPC4,ATG2B,BIN1,CALR,CAMK1D,CAPG,CASP1,CAT,CAV1,CBL,Cd209b,CD22,CD36,CD38,CD4,CD44,CD5L,CD93,Cdc42,CDK2,CERS2,CFH,CKB,CMAS,CNN2,CORO1A,CORO1C,CREBBP,CRK,CSF1R,CSK,CTNNB1,CYBA,CYBB,CYFIP1,CYRIB,DDX3X,DLG1,DNM2,DNTTIP1,DOCK1,DOCK2,DOCK8,DYSF,EHD1,EIF2AK2,EIF4E,ELMO1,ELOVL1,ERAP1,ERP44,FCER2,FCGR1A,FCGR3A/FCGR3B,FGR,FLNA,FPR2,GL…	175
Cancer,Hematological Disease,Immunological Disease,Organismal Injury and Abnormalities	T-cell non-Hodgkin lymphoma	2,23E-03		1,828	ADA,ADAR,ARHGAP15,ARID1B,B2M,BASP1,BCL10,CARD11,CARMIL2,CBLB,CD151,CD163,CD1D,CD2,CD200,CD3E,CD4,CD5,CDKN1B,CHD2,CLU,COL1A1,COL1A2,COL4A1,COL6A1,COL6A2,CR2,CRBN,CREBBP,CSNK2B,CTNNB1,CUL1,DCK,DCN,DHFR,DLG1,DNMT1,DPP4,EZH2,FCER2,FERMT2,FKBP1A,FN1,FZD1,GNAS,GP1BA,HELB,HLA-A,HNRNPA2B1,HPRT1,HSP90AA1,HSP90AB1,HSP90B1,IDH1,IDH2,IFI30,IFI35,IFIT2,IFIT3,IGKC,IKBKB,IL16,IL4I1,IMPDH1,IMPDH2,IRF4,ISG15,ISG2…	159
Cellular Function and Maintenance,Cellular Growth and Proliferation,Hematological System Development and Function	Production of blood cells	2,26E-03		-0,866	ADA,ARID4A,CALR,CCAR2,CDK13,CSF1R,ETS1,FLI1,GP1BA,IL18,INPP5D,IRF8,ITGA4,LYN,PTK2B,PTPN1,RB1,RGS10,STAT6,VWF,WASF2	21
Cancer,Hematological Disease,Immunological Disease,Organismal Injury and Abnormalities	Stage II mantle cell lymphoma	2,26E-03			CRBN,DCK,HSP90AA1,HSP90AB1,HSP90B1,MS4A1,NFKB1,NR3C1,POLA1,POLB,POLD1,POR,PRIM1,PRIM2,RRM1,RRM2,TOP2A,TOP2B,TUBA1C,TUBA8,TUBB3	21
Cancer,Hematological Disease,Immunological Disease,Organismal Injury and Abnormalities	Recurrent follicular non-Hodgkin disease	2,26E-03			CD3E,CD3G,DCK,HSP90AA1,HSP90AB1,HSP90B1,MS4A1,NR3C1,POLA1,POLB,POLD1,POR,PRIM1,PRIM2,RRM1,RRM2,TOP2A,TOP2B,TUBA1C,TUBA8,TUBB3	21
Cancer,Hematological Disease,Immunological Disease,Organismal Injury and Abnormalities	Stage II-IV T-cell non-Hodgkin lymphoma	2,26E-03			DHFR,HPRT1,IMPDH1,IMPDH2,NR3C1,POLA1,POLB,POLD1,POR,PSMB1,PSMB2,PSMD1,PSMD2,RRM1,RRM2,TOP2A,TOP2B,TUBA1C,TUBA8,TUBB3,TYMS	21
Cancer,Hematological Disease,Immunological Disease,Organismal Injury and Abnormalities	Stage IV mantle cell lymphoma	2,26E-03			CRBN,DCK,HSP90AA1,HSP90AB1,HSP90B1,MS4A1,NFKB1,NR3C1,POLA1,POLB,POLD1,POR,PRIM1,PRIM2,RRM1,RRM2,TOP2A,TOP2B,TUBA1C,TUBA8,TUBB3	21
Cancer,Hematological Disease,Immunological Disease,Organismal Injury and Abnormalities	Transformed diffuse large B-cell lymphoma	2,26E-03			CD79B,CRBN,DCK,DNMT1,HSP90AA1,HSP90AB1,HSP90B1,MS4A1,NR3C1,POLA1,POR,PRIM1,PRIM2,RRM1,RRM2,TOP2A,TOP2B,TUBA1C,TUBA8,TUBB3,XPO1	21
Cancer,Hematological Disease,Immunological Disease,Organismal Injury and Abnormalities	Stage III mantle cell lymphoma	2,26E-03			CRBN,DCK,HSP90AA1,HSP90AB1,HSP90B1,MS4A1,NFKB1,NR3C1,POLA1,POLB,POLD1,POR,PRIM1,PRIM2,RRM1,RRM2,TOP2A,TOP2B,TUBA1C,TUBA8,TUBB3	21
Cancer,Organismal Injury and Abnormalities,Respiratory Disease	Stage I-IIIA non-small cell lung cancer	2,36E-03			AGO1,AGO2,ANXA2,B2M,BLK,CD44,DHFR,EEF1A1,EIF4A1,FGG,FN1,FTL,GART,HSP90AA1,HSP90AB1,HSP90B1,HTATIP2,IFI30,MYL12A,NDUFB4,NR3C1,PRKRA,PTGS1,RPL27,RPL7,RPS11,RPS6,RRM1,RRM2,TOP2A,TOP2B,TPT1,TUBA1C,TUBA8,TUBB3,TYMS,XPO5	37
Cancer,Hematological Disease,Immunological Disease,Organismal Injury and Abnormalities	Gene rearrangement positive acute lymphoblastic leukemia	2,36E-03			CD22,CD3E,CD3G,CSF1R,CSK,DCK,DHFR,FKBP1A,HK2,HPRT1,IMPDH1,IMPDH2,LCK,LGALS1,LGALS9B,LYN,MS4A1,NR3C1,PAX5,POLA1,POLB,POLD1,POR,PPP3CA,PPP3CB,PPP3R1,PRIM1,PRIM2,RRM1,RRM2,STK24,TOP2A,TOP2B,TUBA1C,TUBA8,TUBB3,TYMS	37
Cancer,Organismal Injury and Abnormalities	Primary tumor	2,36E-03			AGAP2,AKAP13,B2M,BLK,CARD11,CCT5,CD22,CD3E,CD3G,CD44,CD5,CD79A,CD79B,CDC27,CDK4,CDK5RAP3,CDK6,CHEK2,CLEC3B,CLU,COL4A1,COL6A2,CP,CPQ,CR2,CRBN,CSE1L,CSF1R,CSNK1G2,DCK,DDX58,DES,DHFR,DNMT1,DOCK1,DPT,ELMO1,EXOC5,FABP4,FAM151A,FCER2,FKBP1A,FLNA,FN1,FOXRED1,GART,GOT2,HECTD1,HELB,HOOK3,HSP90AA1,HSP90AB1,HSP90B1,IDH2,IFI30,ILF2,ILF3,IPO5,IQSEC1,IRF4,KANK2,KPNA2,LAMB2,LCK,LGALS1,LGALS3,LYN,MAP2K1,MGLL,MME…	125
Infectious Diseases	Infection by coronavirus	2,36E-03	Decreased	-2,240	ABCB1,ACSL1,ACTB,ACTR2,ACTR3,ADAR,AKR1A1,ALDH9A1,ANPEP,APOA1,APOD,APOH,ARVCF,ASCC3,ATP1A1,C1GALT1,C4A/C4B,CAPZA2,CD2AP,CD38,CD3G,CD74,CFB,CFL1,CLEC3B,CLU,CRBN,CYFIP1,DAPP1,DBN1,DHFR,DNM2,DNMT1,DPP4,DYNC1H1,DYSF,EEF1A1,EEF2,EIF2A,EIF2AK2,ELF1,ETS1,F5,FCGR1A,FCGR3A/FCGR3B,FGL2,FKBP5,FLNA,FMR1,GAPDH,GPD2,GPX1,GSTM1,HIRIP3,HLA-DRB5,HLA-E,HSPA5,HSPA8,IFIH1,IFIT2,IFIT3,IL18,IL1RN,ISG15,ITGB3,ITIH3,ITIH…	125
Cellular Movement,Hematological System Development and Function,Immune Cell Trafficking	Cell movement of leukocytes	2,38E-03	Decreased	-2,216	ABCB1,Abcb1b,ABCC1,ABCG1,ACTB,ACTN4,ADA,AKT2,ALOX15,ANO6,ANXA2,AOC3,APBB1IP,APOA1,APOD,ARHGAP18,ARHGEF1,ARRB1,B4GALT1,BGN,BSG,C1GALT1,C2,C4A/C4B,CALR,CAMK1D,CAPG,CASP1,CASP8,CAST,CAT,CAV1,CBFB,CBLB,CCDC134,CD151,CD1D,CD2,CD200,CD22,CD36,CD37,CD38,CD4,CD44,CD5,CD55,CD74,CD81,CD93,Cdc42,CDH5,CES1,CFB,CFH,CLEC1B,CNN2,CNP,COL1A1,COL4A1,CORO1A,CPB2,CRK,CSF1R,CSK,CTNNB1,CTSC,CTSG,CTSS,CTSZ,CTTN,CYBB,DC…	275
Cancer,Gastrointestinal Disease,Hepatic System Disease,Organismal Injury and Abnormalities	Hepatocellular carcinoma	2,41E-03	Increased	2,038	ABAT,ACOX1,ADA,ADAR,ADD1,ADH5,AGAP2,AGO2,AGPS,ALAD,ALDH2,ALDH4A1,ALG8,ANXA3,ANXA5,APOA1,APOB,AQR,ARHGAP17,ARID1B,ARMC10,ARPC5,ASAP1,ASF1B,ASRGL1,ASS1,ATAD1,ATAD2,ATP1A1,ATP1B1,ATP1B3,ATP6V1E1,BAG2,BIRC6,BRD7,BSG,BUD23,CA1,CA3,CACNA2D1,CASP8,CAT,CD163,CD38,CD4,CD44,CD5L,CDC27,CDCA8,CDK2,CDK4,CDK5RAP3,CDKN1B,CEP135,CEP76,CERS2,CHEK2,CLEC1B,CNOT1,COCH,COL4A1,COL6A6,COPG1,CP,CRBN,CREB1,CREBBP,CRELD2,…	332
Cancer,Organismal Injury and Abnormalities	Benign connective or soft tissue neoplasm of pelvis	2,43E-03			ADGRE5,AK2,AKAP8L,ALDH1B1,ALDOA,ANXA2,ASH2L,BCL10,CAVIN2,CBL,CETN3,CFH,CLUH,CNP,COL14A1,COL1A1,COL1A2,CTNND1,CTSC,CYBA,CYP1B1,DDX6,DLGAP4,DNTTIP2,DPT,FKBP1A,FTH1,GALK2,GRB2,HNMT,HSD17B10,HSP90AB1,IFIH1,IFIT3,IMPDH1,IMPDH2,IQGAP1,IRAG1,KPNA3,LAMA5,LAMB2,LRCH4,LSP1,LTN1,LUM,LYN,MAOA,MAPK3,MDH1,MGST1,MRPS23,MTHFD2,NDRG1,NPEPPS,NR3C1,NUP50,OGN,PCCA,PCNA,PDE5A,PDS5B,PLD3,POSTN,PPP3CB,PSMA6,PTGR1,RAB9A…	90
Cancer,Hematological Disease,Immunological Disease,Organismal Injury and Abnormalities	Advanced lymphocytic cancer	2,47E-03			ARID1B,B2M,BCL10,CARD11,CD74,CRBN,CREBBP,DCK,DHFR,DNMT1,EZH2,HSP90AA1,HSP90AB1,HSP90B1,IL16,IRF8,MS4A1,NFKB1,NR3C1,POLA1,POLB,POLD1,POLE3,POR,PRIM1,PRIM2,RRM1,RRM2,STAT6,TOP2A,TOP2B,TUBA1C,TUBA8,TUBB3,TYMS	35
Cancer,Hematological Disease,Immunological Disease,Organismal Injury and Abnormalities	High-risk lymphocytic cancer	2,47E-03			CD22,CD3E,CD3G,CRBN,CSF1R,DCK,DHFR,HPRT1,HSP90AA1,HSP90AB1,HSP90B1,IMPDH1,IMPDH2,JAK1,LCK,MS4A1,NR3C1,POLA1,POLB,POLD1,POR,PRIM1,PRIM2,PSMB1,PSMB2,PSMD1,PSMD2,RRM1,RRM2,TOP2A,TOP2B,TUBA1C,TUBA8,TUBB3,TYMS	35
Protein Synthesis	Termination of translation of protein	2,47E-03			DAP3,ETF1,GSPT1,MRPL1,MRPL11,MRPL13,MRPL15,MRPL16,MRPL19,MRPL27,MRPL28,MRPL37,MRPL39,MRPL40,MRPL41,MRPL44,MRPL46,MRPL58,MRPS11,MRPS15,MRPS2,MRPS21,MRPS22,MRPS23,MRPS26,MRPS27,MRPS30,MRPS31,MRPS36,MRPS5,MRPS7,MRPS9,MRRF,PTCD3,UPF1	35
Connective Tissue Disorders,Hematological Disease,Hereditary Disorder,Organismal Injury and Abnormalities	Beta-thalassemia major	2,47E-03			CACNA2D1,DCK,DHFR,EIF2AK2,FKBP1A,IMPDH1,IMPDH2,JAK1,POLA1,PPP3CA,PPP3CB,PPP3R1,PRIM1,PRIM2,RRM1,RRM2	16
Cellular Assembly and Organization,Cellular Function and Maintenance	Organization of collagen fibrils	2,47E-03			ANXA2,ATP7A,BGN,COL14A1,COL1A1,COL1A2,CYP1B1,DCN,DPT,P3H1,P4HA1,PPIB,SERPINF2,SERPINH1,VIPAS39,VPS33B	16
Cancer,Dermatological Diseases and Conditions,Hematological Disease,Immunological Disease,Organismal Injury and Abnormalities	Leg type primary cutaneous diffuse large B-cell lymphoma	2,48E-03			CD79B,DCK,DNMT1,HSP90AA1,HSP90AB1,HSP90B1,IRF4,MME,MS4A1,NR3C1,POLA1,POLB,POLD1,POR,PRIM1,PRIM2,RRM1,RRM2,TOP2A,TOP2B,TUBA1C,TUBA8,TUBB3	23
Cancer,Hematological Disease,Immunological Disease,Organismal Injury and Abnormalities	Leukemic transformation	2,48E-03			CALR,CSF1R,DCK,DHFR,DNMT1,HPRT1,IDH1,IDH2,IMPDH1,IMPDH2,NR3C1,PIK3R1,POLA1,POLB,POLD1,POR,PRIM1,PRIM2,RRM1,RRM2,RUNX1,TOP2A,TOP2B	23
Connective Tissue Disorders,Immunological Disease,Inflammatory Disease,Organismal Injury and Abnormalities,Skeletal and Muscular Disorders	Systemic lupus erythematosus	2,51E-03		0,769	ABCB1,ACAD10,ACADM,ACSL4,ADAR,ALDH2,BANK1,BCL10,BLK,BSG,C2,C4A/C4B,CASP3,CASP6,CASP8,CD22,CD4,CD44,CDK2,CDKN1B,CFB,CFH,CLU,CPQ,CPT1A,CR2,CREB1,CRIP1,CSK,CTSG,CTSW,DAD1,DDX3Y,DDX58,DHFR,DHX58,DMD,DNMT1,DTX3L,EIF1AY,EIF2AK2,ERCC2,ETS1,FABP5,FCGR3A/FCGR3B,FGR,FKBP1A,GBP2,GNAQ,GNAS,GPD1L,GSTM1,HERC6,HPRT1,IFI16,IFI35,IFIH1,IFIT3,IKZF3,IL16,IL18,IMPDH1,IMPDH2,IRF3,IRF8,ISG15,ISG20,JAK1,JUP,LCK,LPP,LY9…	135
Cancer,Hematological Disease,Immunological Disease,Organismal Injury and Abnormalities	De novo FAB M4 acute myeloid leukemia	2,51E-03			DCK,POLA1,POLB,POLD1,PRIM1,PRIM2,RRM1,RRM2,TOP2A,TOP2B	10
Cancer,Hematological Disease,Immunological Disease,Organismal Injury and Abnormalities	De novo FAB M0 acute myeloid leukemia	2,51E-03			DCK,POLA1,POLB,POLD1,PRIM1,PRIM2,RRM1,RRM2,TOP2A,TOP2B	10
Cancer,Hematological Disease,Immunological Disease,Organismal Injury and Abnormalities	De novo FAB M2 acute myeloid leukemia	2,51E-03			DCK,POLA1,POLB,POLD1,PRIM1,PRIM2,RRM1,RRM2,TOP2A,TOP2B	10
Cancer,Hematological Disease,Immunological Disease,Organismal Injury and Abnormalities	M0 childhood acute myeloid leukemia	2,51E-03			ABCB1,HPRT1,IMPDH1,IMPDH2,POLA1,POLB,POLD1,POR,TOP2A,TOP2B	10
Cancer,Hematological Disease,Immunological Disease,Organismal Injury and Abnormalities	Inv(3) positive acute myeloid leukemia	2,51E-03			DCK,POLA1,POLB,POLD1,POLE3,POR,RRM1,RRM2,TOP2A,TOP2B	10
Cellular Movement,Skeletal and Muscular System Development and Function	Migration of HAoSMC cells	2,51E-03		-1,289	CDK4,CDK6,CTTN,GNA11,GNAQ,NFATC1,PAK1,PRKCD,RAC1,WASF2	10
Lipid Metabolism,Small Molecule Biochemistry	Mobilization of lipid	2,51E-03		0,918	ABCG1,APOA1,APOB,CAV1,CAVIN1,LGALS1,LIPA,LIPE,PLA2G4A,SIRT1	10
Cancer,Hematological Disease,Immunological Disease,Organismal Injury and Abnormalities	De novo FAB M1 acute myeloid leukemia	2,51E-03			DCK,POLA1,POLB,POLD1,PRIM1,PRIM2,RRM1,RRM2,TOP2A,TOP2B	10
Cancer,Hematological Disease,Immunological Disease,Organismal Injury and Abnormalities	De novo FAB M5 acute myeloid leukemia	2,51E-03			DCK,POLA1,POLB,POLD1,PRIM1,PRIM2,RRM1,RRM2,TOP2A,TOP2B	10
Cancer,Hematological Disease,Immunological Disease,Organismal Injury and Abnormalities	Advanced non-Hodgkin lymphoma	2,56E-03			ARID1B,B2M,BCL10,CARD11,CRBN,CREBBP,DCK,DHFR,DNMT1,EZH2,HSP90AA1,HSP90AB1,HSP90B1,IL16,IRF8,MS4A1,NFKB1,NR3C1,POLA1,POLB,POLD1,POR,PRIM1,PRIM2,RRM1,RRM2,STAT6,TOP2A,TOP2B,TUBA1C,TUBA8,TUBB3,TYMS	33
Cancer,Hematological Disease,Immunological Disease,Organismal Injury and Abnormalities	De novo acute myeloid leukemia	2,56E-03			CEBPZ,CRBN,DCK,DHFR,DNMT1,FKBP1A,IMPDH1,IMPDH2,NPM1,NR3C1,POLA1,POLB,POLD1,POLE3,POR,PPP3CA,PPP3CB,PPP3R1,PRIM1,PRIM2,PRKCA,PSMB1,PSMB2,PSMD1,PSMD2,RAF1,RELA,RPL3,RRM1,RRM2,RUNX1,TOP2A,TOP2B	33
Inflammatory Disease,Organismal Injury and Abnormalities	Granuloma	2,56E-03		-1,762	ABCG1,CD180,CD44,COCH,CRBN,CRIP1,CTSS,CYBA,CYBB,CYBC1,CYP51A1,DHFR,FDPS,FHL2,FKBP1A,G6PD,GRHPR,HPRT1,IL16,IL18,IL1RN,IMPDH1,IMPDH2,IRAK4,IRF8,LCK,MFGE8,MGLL,MMP14,MS4A1,MSR1,NCF1,NCF2,NFKB1,NOD1,NR3C1,PDCD2,PRTN3,STAT1,STAT3,TLR7,UNC13D,UQCRB,VCL	44
Lymphoid Tissue Structure and Development,Tissue Morphology	Quantity of lymphatic system cells	2,58E-03	Decreased	-3,875	ABCB1,Abcb1b,ABCG1,ADA,ADH5,AGK,AKAP13,ALDH2,ALOX15,ANPEP,APBB1IP,APOA1,ARHGDIA,ARHGDIB,ARHGEF1,ARHGEF6,ARID4A,ARID4B,ATP11C,B2M,B4GALT1,BANK1,BCL10,BCLAF1,BLK,BLNK,BSG,Bst2,CARD11,CASP3,CASP8,CAV1,CBFB,CBL,CBLB,CD151,CD180,CD1D,Cd209b,CD22,CD36,CD38,CD3E,CD3G,CD4,CD44,CD5,CD5L,CD74,CD79A,CD79B,CD81,Cdc42,CDK6,CDKN1B,CNN2,CORO1A,CR2,CREB1,CREBBP,CSF1R,CSK,CTNNB1,CTSD,CTSS,DAPP1,DCK,DDX58,DFFB,DGK…	251
Cancer,Organismal Injury and Abnormalities,Respiratory Disease	Development of lung carcinoma	2,60E-03		0,676	AAK1,ABCC3,ABCD1,ABCF3,ABRAXAS1,ACTN1,ACTN4,AGK,AGO1,AGO2,ALDH1B1,ALDOA,ALG1,ANKRD13A,ANPEP,ANXA3,APBB1IP,APOB,APOBEC3B,APOBR,APOD,AQR,ARFGAP2,ARFGEF1,ARHGAP15,ARHGAP30,ARHGEF6,ARID1B,ARID4B,ARRB1,ATAD2,ATP5F1D,B2M,BASP1,BAZ1A,BGN,BIN2,BLK,BLNK,BMP2K,BRD3,BUD23,C8B,CACNA2D1,CAMK1,CAMK1D,CAPG,CAPRIN1,CARD11,CAV1,CAVIN1,CBFB,CBL,CBWD1,CCDC22,CCT7,CD180,CD1D,CD4,CD44,CDC27,CDK1,CDK13,CDK4,CDKN1B,CEP…	442
Lymphoid Tissue Structure and Development,Tissue Morphology	Quantity of lymphoid tissue	2,60E-03	Decreased	-3,102	ABCB1,Abcb1b,AKAP12,AKAP13,APBB1IP,ARHGDIA,ARHGDIB,ARHGEF1,B2M,BANK1,BCL10,BLNK,BSG,C4A/C4B,CASP3,CASP8,CBFB,CBL,CD180,CD1D,CD200,CD22,CD37,CD3E,CD3G,CD4,CD44,CD5,CD5L,CD74,CD79A,CD79B,Cdc42,CDK6,CDKN1B,CORO1A,CR2,CREB1,CREBBP,CTSD,DCK,DDX58,DFFB,DOCK2,DOCK8,ETS1,EZH2,FLI1,FYB1,GBA,GIMAP1,GIMAP1-GIMAP5,GNAI2,GRAP2,GRK6,GSTK1,HELLS,HVCN1,IKZF3,INPP5D,IRF8,ITGA4,JAK1,KAT6A,LCK,LY9,LYN,MAD2L1,MALT1,…	123
Hematological Disease,Immunological Disease	Post-transplant lymphoproliferative disorder	2,61E-03			CD4,CD5,CD79A,CD79B,DCK,IGKC,IRF4,MKI67,MME,MS4A1,NR3C1,PAX5,POLA1,POR,PRIM1,PRIM2,PRMT5,PTPRC,RRM1,RRM2,TOP2A,TOP2B,TUBA1C,TUBA8,TUBB3	25
Cancer,Hematological Disease,Immunological Disease,Organismal Injury and Abnormalities	Recurrent aggressive non-Hodgkin lymphoma	2,63E-03			CD3E,CD3G,CD79B,CRBN,DCK,DNMT1,FKBP1A,HSP90AA1,HSP90AB1,HSP90B1,MS4A1,NR3C1,POLA1,POLB,POLD1,POLE3,POR,PRIM1,PRIM2,PSMB1,PSMB2,PSMD1,PSMD2,RRM1,RRM2,TOP2A,TOP2B,TUBA1C,TUBA8,TUBB3,XPO1	31
Nervous System Development and Function	Nociception	2,63E-03		-0,905	ARRB1,CACNA2D1,Crip2,CTSS,DLG2,EIF2A,EPHX2,FABP5,FCGR3A/FCGR3B,FMR1,FXR2,GRK2,GUCY1B1,IL18,IL1RN,ITGA2,KNG1,LGALS1,MAPK3,MECP2,MGLL,MME,P2RX4,PAWR,PKM,PTGES3,PTGS1,SLC33A1,SLC6A4,SLC9A1,UCHL1	31
Organismal Injury and Abnormalities,Renal and Urological Disease	Fibrosis of kidney	2,63E-03		0,736	AGA,APRT,ATP1B1,CAV1,CD151,CD1D,CLU,CYP1B1,DCN,ENTPD1,EXOC5,FH,FKBP1A,IMPDH1,IMPDH2,ITGB1,KNG1,LGMN,LIN7C,MAN2A1,MMP14,MTSS1,MYO1E,PHB,PLA2G4A,PTGIS,STAB2,STMN1,TFRC,VAV2,XDH	31
Cancer,Hematological Disease,Immunological Disease,Organismal Injury and Abnormalities	Relapsed B-cell non-Hodgkin lymphoma	2,63E-03			CD3E,CD3G,CD79B,CRBN,DCK,DNMT1,FKBP1A,HSP90AA1,HSP90AB1,HSP90B1,MS4A1,NR3C1,POLA1,POLB,POLD1,POLE3,POR,PRIM1,PRIM2,PSMB1,PSMB2,PSMD1,PSMD2,RRM1,RRM2,TOP2A,TOP2B,TUBA1C,TUBA8,TUBB3,XPO1	31
Cancer,Hematological Disease,Immunological Disease,Organismal Injury and Abnormalities	Philadelphia-positive B-lymphoblastic leukemia/lymphoma	2,67E-03			CD22,CD3E,CD3G,CSF1R,DCK,DHFR,HK2,HPRT1,IMPDH1,IMPDH2,LCK,LGALS9B,MSH6,NR3C1,PAX5,POLA1,POLB,POLD1,POR,PRIM1,PRIM2,RRM1,RRM2,TOP2A,TOP2B,TUBA1C,TUBA8,TUBB3,TYMS	29
Cancer,Hematological Disease,Immunological Disease,Organismal Injury and Abnormalities	Newly diagnosed acute lymphoblastic leukemia	2,67E-03			CD22,CD3E,CD3G,CSF1R,DCK,DHFR,HPRT1,IMPDH1,IMPDH2,LCK,NR3C1,POLA1,POLB,POLD1,POR,PRIM1,PRIM2,PSMB1,PSMB2,PSMD1,PSMD2,RRM1,RRM2,TOP2A,TOP2B,TUBA1C,TUBA8,TUBB3,TYMS	29
Cancer,Hematological Disease,Immunological Disease,Organismal Injury and Abnormalities	Stage I-IV B-cell non-Hodgkin lymphoma	2,67E-03			CD79B,CRBN,DCK,DHFR,DNMT1,HSP90AA1,HSP90AB1,HSP90B1,MS4A1,NFKB1,NR3C1,POLA1,POLB,POLD1,POR,PRIM1,PRIM2,PSMB1,PSMB2,PSMD1,PSMD2,RRM1,RRM2,TOP2A,TOP2B,TUBA1C,TUBA8,TUBB3,TYMS	29
Cancer,Organismal Injury and Abnormalities	Relapsed advanced cancer	2,67E-03			CDK4,CDK6,CRBN,DCK,FKBP1A,HSP90AA1,HSP90AB1,HSP90B1,IDH2,MAP2K1,MS4A1,NFKB1,NR3C1,PARP1,POLA1,POR,PRIM1,PRIM2,RRM1,RRM2,TOP1,TOP2A,TOP2B,TUBA1C,TUBA8,TUBB3,TYMS	27
Cancer,Hematological Disease,Immunological Disease,Organismal Injury and Abnormalities	Refractory lymphoma	2,75E-03			CD3E,CD3G,CD79B,CRBN,CSF1R,DCK,DHFR,DNMT1,EZH2,FKBP1A,HELB,HSP90AA1,HSP90AB1,HSP90B1,IMPDH1,IMPDH2,MS4A1,NR3C1,PNP,POLA1,POLB,POLD1,POLE3,POR,PPP3CA,PPP3CB,PPP3R1,PRIM1,PRIM2,PSMB1,PSMB2,PSMD1,PSMD2,RRM1,RRM2,TOP2A,TOP2B,TUBA1C,TUBA8,TUBB3,TYMS,XPO1	42
Hematological System Development and Function,Tissue Morphology	Quantity of mononuclear leukocytes	2,76E-03	Decreased	-4,066	ABCB1,Abcb1b,ABCG1,ADA,AKAP13,ANPEP,APBB1IP,APOA1,ARHGDIA,ARHGDIB,ARHGEF1,ARHGEF6,ARID4A,ARID4B,ATP11C,B2M,B4GALT1,BANK1,BCL10,BCLAF1,BLK,BLNK,BRCC3,BSG,Bst2,CARD11,CASP1,CASP3,CASP8,CAV1,CBFB,CBL,CBLB,CD180,CD1D,Cd209b,CD22,CD36,CD38,CD3E,CD3G,CD4,CD44,CD5,CD5L,CD74,CD79A,CD79B,CD81,Cdc42,CDK6,CDKN1B,CLU,CNN2,CORO1A,CR2,CREB1,CREBBP,CSF1R,CTNNB1,CTSD,CTSS,DAPP1,DCK,DDX58,DFFB,DGKA,DKC1,DMD,DNMT1…	245
Dermatological Diseases and Conditions,Inflammatory Disease,Inflammatory Response,Organismal Injury and Abnormalities	Dermatitis	2,77E-03		0,969	ADA,AHCY,ALOX15,ANXA5,ARCN1,ARFGAP3,ARHGDIA,ATP1A1,BGN,CALR,CAPG,CAPZB,CARD11,CASP1,CASP8,CAT,CBR1,CD1D,CD2,CD4,CD44,CD5,CD55,CD74,CFL1,CNN3,CSK,CYP51A1,DHFR,DHPS,DPP4,DPYSL2,EEF1A1,EIF2AK2,EIF3E,ENO1,FABP4,FABP5,FCER2,FGR,FKBP1A,FKBP8,FLNA,FLOT1,GBA,Gm21596/Hmgb1,GPD1,GRK2,GRSF1,GSTP1,HLA-A,HLA-DRB5,HLA-E,HMGCS2,HNMT,IDE,IFI30,IGHG1,Ighg2b,IGKC,IKBKB,IL16,IL18,IL1RN,ITGA6,ITGB3,JAK1,JUP,KEAP1,KN…	133
Cellular Development,Cellular Growth and Proliferation,Hematological System Development and Function,Lymphoid Tissue Structure and Development	Cell proliferation of T lymphocytes	2,77E-03		0,716	ABCG1,ABI1,AGO1,AKAP13,ANO6,APOH,APPL1,ARF6,ARHGDIA,ARHGDIB,ARHGEF1,ARHGEF6,B2M,BCL10,BCLAF1,BSG,CALR,CARD11,CARMIL2,CASP3,CASP8,CBFB,CBL,CBLB,CCDC134,CD151,CD1D,CD2,CD2AP,CD36,CD37,CD38,CD3E,CD3G,CD4,CD44,CD5,CD55,CD74,CD79A,CD81,CDK2,CDK6,CDKN1B,CORO1A,CREB1,CTNNB1,CTPS1,CTSD,CTSZ,CUL1,CUL3,CUL5,DCK,DGKA,DHPS,DLG1,DNM2,DOCK2,DOCK8,DPP4,EHD1,EHD3,EIF2AK2,EIF4E,ELF1,ERAP1,ETS1,FABP4,FGL2,FKBP1A,F…	199
Cancer,Hereditary Disorder,Organismal Injury and Abnormalities	Hereditary cancer-predisposing syndrome	2,79E-03	Increased	2,000	ABCB1,ABCC1,ABRAXAS1,ACTB,ALDH2,ALG8,BIRC6,CALR,CAT,CBL,CCM2,CDK4,CDK6,CDKN1B,CHAF1B,CHD1L,CHEK2,CLIC5,CLU,CR2,CSNK2B,CTNNA1,CTNNB1,DCK,DHFR,DMD,DNAJC21,ELOC,EPHX1,ERCC2,FANCI,FEN1,FH,FKBP1A,FLNA,GANAB,GNAI2,GPX1,HCLS1,HDGFL3,HFE,HMOX1,HNRNPA2B1,IMPDH1,IMPDH2,ITPR1,LASP1,LCP1,LPP,LRRK2,MAP2K1,ME1,MME,MRE11,MS4A1,MSH2,MSH6,MSR1,MYH9,MYL9,MYO1B,MYO1E,NFKB2,NHLRC2,NR3C1,PARP1,PARP14,PAX5,PCNA,PDCD10…	149
Protein Synthesis	Production of protein	2,79E-03		-0,409	ABCB1,ADAR,AKAP13,ARHGEF1,B2M,B4GALT1,BANK1,BCL10,BLNK,C4A/C4B,CARD11,CD180,CD1D,Cd209b,CD22,CD36,CD37,CD74,CD81,CNP,CNPY3,CR2,CTSS,DAPP1,DDX58,DHRS4,DOCK8,ECM1,FCER2,FCGR1A,FCRLA,FLI1,FPR2,GNAI2,GRK6,HEXB,HSP90B1,IFIT2,Ighd,IGHG1,IGKC,IKZF3,IRAK4,IRF3,IRF4,IRF8,ITGB3,JCHAIN,LCK,LGALS3,Ly6a (includes others),LYN,MALT1,MAN2A1,MAVS,MFGE8,MIF,MSH2,MSR1,NFATC1,NFATC2,NFKB1,NFKB2,NR3C1,NUP98,PKN1,PRKC…	94
Cancer,Gastrointestinal Disease,Organismal Injury and Abnormalities	Colorectal adenoma	2,84E-03			ABCB1,ALOX15,ANXA3,ASCC3,BYSL,CA1,CD44,CDK1,CDK2,CDK4,CFH,CLU,CTNNB1,DDX5,DPT,EPB41L3,FBLN1,FPR2,GLG1,GLTP,GNAS,GSTP1,HUWE1,ITGA6,ITGB1,JCHAIN,MAVS,MRPS23,MSH2,MSH6,NLE1,NUP37,PAG1,PGM5,PIK3R1,PLCG1,POLD1,POLR1C,PPA1,PRKCB,PRMT5,PSAT1,PTGIS,PTGS1,RB1,RUVBL1,SLC12A2,SLC29A1,SLC7A5,SND1,SNX30,SORD,TMEM65,UBE2S	54
Cancer,Organismal Injury and Abnormalities	Relapsed malignant lymphatic system neoplasm	2,84E-03			ADA,CD22,CD38,CD3E,CD3G,CD79B,CRBN,CSF1R,CSK,DCK,DHFR,DNMT1,EZH2,FKBP1A,HELB,HPRT1,HSP90AA1,HSP90AB1,HSP90B1,IMPDH1,IMPDH2,LCK,LYN,MS4A1,NFKB1,NR3C1,PNP,POLA1,POLB,POLD1,POLE3,POR,PPP3CA,PPP3CB,PPP3R1,PRIM1,PRIM2,PSMB1,PSMB10,PSMB2,PSMB8,PSMB9,PSMD1,PSMD2,RRM1,RRM2,STK24,TOP2A,TOP2B,TUBA1C,TUBA8,TUBB3,TYMS,XPO1	54
Infectious Diseases	Enterobacteriaceae infection	2,85E-03		-0,447	CASP1,CASP8,CD44,DHFR,IL18,NR3C1,PLG,RIPK3,RPS12,TOP2A,TOP2B,TYMS,USP18	13
Cancer,Hematological Disease,Immunological Disease,Organismal Injury and Abnormalities	Low risk plasma cell myeloma	2,85E-03			CRBN,HSP90AA1,HSP90AB1,HSP90B1,NFKB1,NR3C1,POR,PSMB1,PSMB2,PSMD1,PSMD2,TOP2A,TOP2B	13
Cellular Movement,Embryonic Development	Migration of neural crest cells	2,85E-03		-1,551	CAPNS1,CFL1,CORO1C,FN1,ITGA1,ITGA4,ITGA5,ITGAV,ITGB1,ITGB3,ITGB5,LAMA5,TCOF1	13
Cardiovascular Disease,Organismal Injury and Abnormalities	Systolic dysfunction	2,85E-03		0,956	ANXA5,CYBB,DPP4,GRK2,ITGA5,MARCKSL1,MME,MYDGF,NFKB1,PGAM2,RAF1,TF,Tpm1	13
Cancer,Hematological Disease,Immunological Disease,Organismal Injury and Abnormalities	Recurrent leukemia	2,98E-03			ABCB1,ADA,CD22,CD3E,CD3G,CRBN,CSF1R,CSK,DCK,DHFR,DNMT1,HPRT1,HSP90AA1,HSP90AB1,HSP90B1,IDH1,IDH2,IMPDH1,IMPDH2,LCK,LYN,MS4A1,NFKB1,NR3C1,PDP1,POLA1,POLB,POLD1,POLE3,POR,PPP3CA,PPP3CB,PPP3R1,PRIM1,PRIM2,PTPRC,RAF1,RPL3,RRM1,RRM2,STK24,TOP2A,TOP2B,TUBA1C,TUBA8,TUBB3,TYMS	47
Infectious Diseases	Parasitic Infection	2,98E-03		-0,501	ABAT,APOH,B2M,C4A/C4B,CD36,CD4,CD44,CD74,CD81,CFB,DHFR,DHPS,DPP4,EIF2AK2,FCER2,GBP2,GLRX5,GNAI2,Gzmb,HMOX1,Iigp1,IL18,IRF8,Irgm1,ITGAD,JCHAIN,LGALS3,MIF,MME,NFKB2,NR3C1,NT5E,PIK3R1,PLA2G4A,POR,PRKCD,PTGS1,REL,RRM1,RRM2,SLAMF1,SNX9,STAT6,TLR7,TOP1,TYMS,UNC93B1	47
Cellular Assembly and Organization,Cellular Function and Maintenance	Organization of filaments	2,98E-03		-0,477	ACTN1,AKT2,ALDOA,ANXA2,ARAP1,ARF6,ARHGAP17,ATP2A2,ATP7A,BGN,BIN1,CD2AP,Cdc42,CDKN1B,CFL1,CFL2,CGNL1,CHP1,CNP,COL14A1,COL1A1,COL1A2,CORO1A,CSK,CYP1B1,DBN1,DCN,DES,DLG1,DPT,DPYSL2,DYSF,EVL,FKBP1A,FLNA,FN1,FNBP1,GAPDH,GOLGA2,HOOK3,HSP90AB1,ILK,ITGB1,JUP,LCP1,MSN,MTSS1,MYO1B,MYOF,NCK1,NCK2,NUMA1,P3H1,P4HA1,Pakap,Pdlim3,PLEC,PLS3,PPIB,PTK2B,RAC1,RDX,RHOF,RPS6,RUFY3,SERPINC1,SERPINF2,SERPINH1,SH3BP1,SO…	75
Cancer,Hematological Disease,Immunological Disease,Organismal Injury and Abnormalities	Childhood Hodgkins lymphoma	3,07E-03			CD79A,HSP90AA1,HSP90AB1,HSP90B1,IRF4,MS4A1,NR3C1,PAX5,POLA1,POLB,POLD1,POR,PTPRC,TOP2A,TOP2B,TUBA1C,TUBA8,TUBB3	18
Cellular Compromise	Dysfunction of lymphocytes	3,12E-03			ARHGDIA,ARHGDIB,ARHGEF6,BANK1,CARD11,CD22,CR2,CTSS,ELF1,Foxp1,GBA,GRK6,HCLS1,Ighd,IGHG1,INPP5D,IRF4,JCHAIN,LYN,MAVS,MS4A1,MYO1G,NFATC1,NFATC2,NFKB1,PIK3R1,PLCG2,PTPN6,PTPRC,PTPRJ,SASH3,SPPL2A,STAT6,STK4,TBC1D10C,TNFAIP8L2,VAV2,WAS	38
Immunological Disease	Immediate hypersensitivity	3,18E-03		-0,676	ACTB,AHCY,ALDH2,ALDOA,ANXA3,ANXA5,ARCN1,ARFGAP3,BCL10,BGN,CAPG,CAPZB,CARD11,CAT,CBR1,CD2,CD44,CD74,CD81,CFL1,CNN3,CORO1A,CORO1B,CTSS,DBN1,DHFR,DOCK5,DPYSL2,EEF1A1,EIF3E,ENO1,EZH2,FABP4,FABP5,FCER2,FCGR1A,FGR,FKBP1A,FKBP8,FLNA,FLOT1,FPR2,GAPDH,GPD1,GRK2,GRSF1,HLA-DRB5,HMGCS2,HNMT,HNRNPAB,HSPA5,IDE,IFI30,IGHG1,IL18,IL1RN,ITGA6,JAK1,JUP,LAMA5,LGALS1,LGMN,Ly6a (includes others),LYN,MALT1,MKI67,MSN,MY…	101
Connective Tissue Disorders,Immunological Disease,Inflammatory Disease,Organismal Injury and Abnormalities,Skeletal and Muscular Disorders	Lupus erythematosus	3,18E-03		0,404	ABCB1,ACAD10,ACADM,ACSL4,ADAR,ALDH2,APOH,BANK1,BCL10,BLK,BSG,C1QB,C2,C4A/C4B,CASP3,CASP6,CASP8,CD22,CD4,CD44,CDK2,CDKN1B,CFB,CFH,CLU,CPQ,CPT1A,CR2,CREB1,CRIP1,CSK,CTSG,CTSW,DAD1,DDX3Y,DDX58,DHFR,DHX58,DMD,DNMT1,DTX3L,EIF1AY,EIF2AK2,ERCC2,ETS1,FABP5,FCGR3A/FCGR3B,FGR,FKBP1A,GBP2,GNAQ,GNAS,GPD1L,GSTM1,HERC6,HLA-A,HPRT1,HSPE1,IFI16,IFI35,IFIH1,IFIT3,IKZF3,IL16,IL18,IMPDH1,IMPDH2,IRF3,IRF8,ISG15,ISG2…	141
Lymphoid Tissue Structure and Development,Tissue Morphology	Quantity of lymphoid cells	3,21E-03	Decreased	-4,094	ABCB1,Abcb1b,ABCG1,ADA,ADH5,AKAP13,ALDH2,ANPEP,APBB1IP,APOA1,ARHGDIA,ARHGDIB,ARHGEF1,ARHGEF6,ARID4A,ARID4B,ATP11C,B2M,B4GALT1,BANK1,BCL10,BCLAF1,BLK,BLNK,BSG,Bst2,CARD11,CASP3,CASP8,CAV1,CBFB,CBL,CBLB,CD180,CD1D,Cd209b,CD22,CD36,CD38,CD3E,CD3G,CD4,CD44,CD5,CD5L,CD74,CD79A,CD79B,CD81,Cdc42,CDK6,CDKN1B,CORO1A,CR2,CREB1,CREBBP,CSF1R,CTNNB1,CTSD,CTSS,DAPP1,DCK,DDX58,DFFB,DGKA,DKC1,DNMT1,DOCK10,DOCK2,…	237
Cancer,Organismal Injury and Abnormalities	Nonsquamous tumor	3,21E-03		0,359	AAK1,ABCC3,ABCD1,ABCF3,ABRAXAS1,ACTN1,ACTN4,AGK,AGO1,AGO2,ALDH1B1,ALDOA,ALG1,ANKRD13A,ANPEP,ANXA3,APBB1IP,APOB,APOBEC3B,APOBR,APOD,AQR,ARFGAP2,ARFGEF1,ARHGAP15,ARHGAP30,ARHGEF6,ARID1B,ARID4B,ARRB1,ATAD2,ATP5F1D,B2M,BASP1,BAZ1A,BGN,BIN2,BLK,BLNK,BMP2K,BRD3,BUD23,C8B,CACNA2D1,CAMK1,CAMK1D,CAPG,CAPRIN1,CARD11,CAV1,CAVIN1,CBFB,CBL,CBWD1,CCDC22,CCT7,CD180,CD1D,CD4,CD44,CDC27,CDK1,CDK13,CDK4,CDKN1B,CEP…	444
Cancer,Organismal Injury and Abnormalities,Respiratory Disease	Tumorigenesis of non-small cell lung carcinoma	3,22E-03		0,607	AAK1,ABCC3,ABCD1,ABCF3,ABRAXAS1,ACTN1,ACTN4,AGK,AGO1,AGO2,ALDH1B1,ALDOA,ALG1,ANKRD13A,ANPEP,ANXA3,APBB1IP,APOB,APOBEC3B,APOBR,APOD,AQR,ARFGAP2,ARFGEF1,ARHGAP15,ARHGAP30,ARHGEF6,ARID1B,ARID4B,ARRB1,ATAD2,ATP5F1D,B2M,BASP1,BAZ1A,BGN,BIN2,BLK,BLNK,BMP2K,BRD3,BUD23,C8B,CACNA2D1,CAMK1,CAMK1D,CAPG,CAPRIN1,CARD11,CAV1,CAVIN1,CBFB,CBL,CBWD1,CCDC22,CCT7,CD180,CD1D,CD4,CD44,CDC27,CDK1,CDK13,CDK4,CDKN1B,CEP…	440
Cellular Movement	Cellular infiltration	3,28E-03		1,239	ABCB1,ABCG1,ACTB,ADA,AKR1B1,ALDH2,ALDOA,ALOX15,ANXA2,ANXA3,APOA1,APOD,ARRB1,B4GALT1,BGN,BSG,C2,C4A/C4B,CASP1,CASP8,CAST,CAV1,CBFB,CBL,CBLB,CCDC134,CD2,CD36,CD38,CD4,CD44,CD55,CD93,Cdc42,CES1,CFB,CFH,CNP,CORO1A,CPB2,CSF1R,CTNNB1,CTSC,CTSG,CTSS,CTTN,CYBB,DCN,DMD,DOCK2,DPP4,ENO1,EPHX2,ETS1,EZR,FABP4,FGB,FGL2,FN1,FPR2,GAPDH,GBA,Gm21596/Hmgb1,GRK2,GSDMD,HARS1,HLA-A,HMOX1,HNRNPAB,Hrg,HSPA5,HSPD1,Ighg2b…	171
Cancer,Organismal Injury and Abnormalities,Respiratory Disease	Stage I-II lung cancer	3,31E-03			AGO1,AGO2,AIMP2,ANXA2,B2M,BLK,CD44,DHFR,EEF1A1,EIF4A1,FGG,FN1,FTL,GART,HSP90AA1,HSP90AB1,HSP90B1,HTATIP2,IFI30,MYL12A,NDUFB4,PRKRA,RPL27,RPL7,RPS11,RPS6,RRM1,RRM2,TOP2A,TOP2B,TPT1,TUBA1C,TUBA8,TUBB3,TYMS,XPO5	36
Cancer,Hematological Disease,Immunological Disease,Organismal Injury and Abnormalities	Philadelphia-positive acute lymphoblastic leukemia	3,31E-03			CD22,CD3E,CD3G,CSF1R,CSK,DCK,DHFR,FKBP1A,HK2,HPRT1,IMPDH1,IMPDH2,LCK,LGALS9B,LYN,MS4A1,NR3C1,PAX5,POLA1,POLB,POLD1,POR,PPP3CA,PPP3CB,PPP3R1,PRIM1,PRIM2,RRM1,RRM2,STK24,TOP2A,TOP2B,TUBA1C,TUBA8,TUBB3,TYMS	36
Cancer,Hematological Disease,Immunological Disease,Organismal Injury and Abnormalities	Refractory lymphocytic cancer	3,37E-03			ADA,CD22,CD3E,CD3G,CD79B,CRBN,CSF1R,CSK,DCK,DHFR,DNMT1,EZH2,FGR,FKBP1A,HELB,HSP90AA1,HSP90AB1,HSP90B1,IMPDH1,IMPDH2,LCK,LYN,MS4A1,NR3C1,PNP,POLA1,POLB,POLD1,POLE3,POR,PPP3CA,PPP3CB,PPP3R1,PRIM1,PRIM2,PSMB1,PSMB2,PSMD1,PSMD2,RAF1,RRM1,RRM2,STK24,TOP2A,TOP2B,TUBA1C,TUBA8,TUBB3,TYMS,XPO1	50
Cancer,Hematological Disease,Immunological Disease,Organismal Injury and Abnormalities	Mature B-cell lymphoma	3,40E-03			ABLIM1,ADA,ANXA11,ANXA2,ANXA4,ANXA6,ARHGAP17,ARHGEF1,ARID1B,ATP5F1D,ATP7A,B2M,BCL10,BCLAF1,BIRC6,CARD11,CASP8,CAV1,CCT3,CD180,CD2,CD22,CD36,CD38,CD3E,CD3G,CD5,CD79A,CD79B,CDC27,CDC34,CDK1,CDK2,CDK6,CDKN1B,CHAF1A,CLPTM1,CORO2A,CR2,CRBN,CREBBP,CSF1R,CTNNB1,DCK,DDB1,DDX39A,DDX3X,DHFR,DNMT1,DOCK2,ECI2,EEF1A1,EIF4A1,EIF4E,ELOC,ETS1,EZH2,FCER2,FCGR3A/FCGR3B,FEN1,FGL2,FKBP1A,FN1,FUBP1,FYB1,G3BP1,GBP2,GE…	213
Cancer,Hematological Disease,Organismal Injury and Abnormalities	Philadelphia chromosome negative hematological system tumor	3,41E-03			ABI1,ANXA3,ARHGAP18,ARID4A,ATP1B1,CALR,CBL,CD44,CP,CRBN,CSF1R,CSK,DAAM1,DHFR,DNMT1,ETNK1,EZH2,FGR,FHL2,GNAS,HPRT1,IDH1,IDH2,IFIH1,IRF4,IRF8,ITGA5,ITGB3,JAK1,LCK,LYN,MS4A1,NR3C1,NUP98,PDE3A,POLA1,POLB,POLD1,POR,PRMT5,PTGS1,PURB,RRM1,RRM2,RUNX1,STAT5A,STK24,STK4,TIMP3,TOP2A,TOP2B,TUBA1C,TUBA8,TUBB3,VWF	55
Endocrine System Disorders,Gastrointestinal Disease,Immunological Disease,Metabolic Disease,Organismal Injury and Abnormalities	Insulin-dependent diabetes mellitus	3,43E-03		0,186	ABCG1,ABHD16A,ACAD10,Acp5,ACSL1,AGPAT1,ALDH2,APOBR,ARHGAP15,ARHGEF6,B2M,BANK1,CA1,CAPG,CASP1,CBLB,CD180,CD1D,CD22,CD38,CD3E,CD3G,CD4,CD5,CD74,CD79B,CDK4,CFB,CFH,CLEC12A,COL1A2,CPT1A,CR2,CTSS,CTSW,CYBB,DPP4,ECM1,FCER2,FCGR1A,FKBP1A,FLOT1,GAA,GANAB,GANC,GBP2,GBP4,HAAO,HCLS1,HERC6,HLA-A,HLA-DRB5,IFI16,IFIH1,IFIT1B,IFIT2,IFIT3,Iigp1,IKZF3,IL18,IMPDH1,IMPDH2,IRF4,Irgm1,ITGA4,ITIH4,ITPR1,ITPR3,KMO,LCK,…	123
Cancer,Organismal Injury and Abnormalities,Respiratory Disease	Nonsquamous non-small cell lung carcinoma	3,45E-03		0,359	AAK1,ABCC3,ABCD1,ABCF3,ABRAXAS1,ACTN1,ACTN4,AGK,AGO1,AGO2,ALDH1B1,ALDOA,ALG1,ANKRD13A,ANPEP,ANXA3,APBB1IP,APOB,APOBEC3B,APOBR,APOD,AQR,ARFGAP2,ARFGEF1,ARHGAP15,ARHGAP30,ARHGEF6,ARID1B,ARID4B,ARRB1,ATAD2,ATP5F1D,B2M,BASP1,BAZ1A,BGN,BIN2,BLK,BLNK,BMP2K,BRD3,BUD23,C8B,CACNA2D1,CAMK1,CAMK1D,CAPG,CAPRIN1,CARD11,CAV1,CAVIN1,CBFB,CBL,CBWD1,CCDC22,CCT7,CD180,CD1D,CD4,CD44,CDC27,CDK1,CDK13,CDK4,CDKN1B,CEP…	442
Organismal Injury and Abnormalities,Renal and Urological Disease	Renal impairment	3,46E-03		0,390	ABAT,ACTN4,ADA,AGA,AOC3,APOB,APRT,ARHGDIA,ATP1A1,ATP1B1,C4A/C4B,CA1,CA3,CACNA2D1,CASP1,CD151,CD1D,CDK2,CFB,CYP51A1,DCN,DPP4,F5,FCGR1A,FCGR3A/FCGR3B,FDPS,FKBP1A,GBA,GSTM1,GSTP1,GUCY1A1,GUCY1B1,HEXB,HMOX1,IL18,IL1RN,ILK,IMPDH1,IMPDH2,IRF4,ITGA1,KNG1,LAMC1,LCAT,LGMN,LIN7C,MMP14,MYH9,MYO1E,NR3C1,PDE3A,PDE5A,PHB,PIK3CB,PPP3CA,PPP3CB,PPP3R1,PRKCB,PRTN3,PTGS1,SERPINC1,SLC6A4,STMN1,TF,TOP2A,TOP2B,TTR,XDH	68
Organ Morphology,Organismal Development,Organismal Injury and Abnormalities,Renal and Urological Disease,Renal and Urological System Development and Function	Abnormal morphology of renal glomerulus	3,48E-03			ACTN4,AGA,ARHGDIA,B4GALT1,BCAM,BSG,C4A/C4B,CD151,Cd209b,CD2AP,CD55,CFH,CLU,EHD3,EXOC5,FBLN1,GNE,GRK6,GRN,GSTK1,ILK,ITGA1,ITGB1,LAMB2,LAMC1,LCAT,LGMN,MAN2A1,MYH9,MYO1E,PPT1,SIRT1,WAS,XDH	34
Cancer,Hematological Disease,Immunological Disease,Organismal Injury and Abnormalities	CD20 positive refractory non Hodgkin lymphoma	3,49E-03			CRBN,DCK,HSP90AA1,HSP90AB1,HSP90B1,MS4A1,NR3C1,POLA1,POLB,POLD1,PRIM1,PRIM2,PSMB1,PSMB2,PSMD1,PSMD2,RRM1,RRM2,TOP2A,TOP2B	20
Cancer,Hematological Disease,Immunological Disease,Organismal Injury and Abnormalities	Childhood B cell lymphoma	3,49E-03			CD79A,HELB,HSP90AA1,HSP90AB1,HSP90B1,IRF4,MAP2K1,MS4A1,NR3C1,PAX5,POLA1,POLB,POLD1,POR,PTPRC,TOP2A,TOP2B,TUBA1C,TUBA8,TUBB3	20
Cancer,Hematological Disease,Immunological Disease,Organismal Injury and Abnormalities	Refractory CD20-positive B-cell non-Hodgkin lymphoma	3,49E-03			CRBN,DCK,HSP90AA1,HSP90AB1,HSP90B1,MS4A1,NR3C1,POLA1,POLB,POLD1,PRIM1,PRIM2,PSMB1,PSMB2,PSMD1,PSMD2,RRM1,RRM2,TOP2A,TOP2B	20
Cancer,Cardiovascular Disease,Hematological Disease,Immunological Disease,Organismal Injury and Abnormalities	Intravascular large B-cell lymphoma	3,49E-03			DCK,DNMT1,HSP90AA1,HSP90AB1,HSP90B1,MS4A1,NR3C1,POLA1,POLB,POLD1,POR,PRIM1,PRIM2,RRM1,RRM2,TOP2A,TOP2B,TUBA1C,TUBA8,TUBB3	20
Gastrointestinal Disease,Organismal Injury and Abnormalities	Abnormality of ileum	3,49E-03		1,664	CASP8,CDKN1B,CTSD,DDX58,DOCK2,GSDMD,IGKC,INPP5D,ITGA4,LGALS9B,LYN,MLKL,NFKB1,NFKB2,NR3C1,PYCARD,RIPK3,SPPL2A,STAT3,ZBP1	20
Cancer,Organismal Injury and Abnormalities	TP53 mutation positive malignant solid tumor	3,49E-03			CRBN,DHFR,HSP90AA1,HSP90AB1,HSP90B1,MS4A1,NR3C1,POLA1,POLB,POLD1,POR,PSMB1,PSMB2,PSMD1,PSMD2,TOP2A,TOP2B,TUBA1C,TUBA8,TUBB3	20
Cell Death and Survival	Cell viability of ovarian cancer cell lines	3,49E-03		-1,804	ABCC1,ABCC3,AKT2,APEX1,CLU,COPB2,FN1,GALK2,ILK,PARP1,PDCD4,PIK3R1,PKM,POLB,POLD1,PSMB4,PTPN1,SOD1,SYK,TUBB3	20
Cancer,Gastrointestinal Disease,Hepatic System Disease,Organismal Injury and Abnormalities	Liver metastasis	3,49E-03		0,788	ACTN4,AKT2,C1GALT1,CD200,CD44,CDKN1B,CTNNB1,DPYSL3,FAM120A,HSP90AA1,HSP90AB1,HSP90B1,PDLIM1,POR,PTGS1,RAF1,TOP1,TOP2A,TOP2B,TYMS	20
Cancer,Hematological Disease,Immunological Disease,Organismal Injury and Abnormalities	CD4 positive T-cell lymphoma	3,49E-03			DHFR,HPRT1,IMPDH1,IMPDH2,MS4A1,NR3C1,POLA1,POLB,POLD1,POR,PSMB1,PSMB2,PSMD1,PSMD2,TOP2A,TOP2B,TUBA1C,TUBA8,TUBB3,TYMS	20
Cancer,Hematological Disease,Immunological Disease,Organismal Injury and Abnormalities	Diffuse large B-cell lymphoma associated with chronic inflammation	3,49E-03			DCK,DNMT1,HSP90AA1,HSP90AB1,HSP90B1,MS4A1,NR3C1,POLA1,POLB,POLD1,POR,PRIM1,PRIM2,RRM1,RRM2,TOP2A,TOP2B,TUBA1C,TUBA8,TUBB3	20
Cell Death and Survival	Cell death of lymphatic system cells	3,49E-03		1,545	ABCB1,Abcb1b,ADA,AIMP1,ARHGEF1,ARRB1,BCL10,BGN,BIRC6,BLNK,CASP1,CASP3,CASP6,CASP8,CAV1,CBL,CCDC86,CD1D,CD2,CD22,CD38,CD3E,CD4,CD44,CD5,CD79B,Cdc42,CDK1,CDK2,CDKN1B,CHEK2,COL1A1,CORO1A,CR2,CREB1,CTNNB1,CTSD,DCK,DCN,DFFA,DFFB,DHX58,DOCK8,EIF2AK2,EIF4E,ENTPD1,ETS1,EZR,FCGR3A/FCGR3B,FGL2,Foxp1,FTH1,GAPDH,GIMAP1,GIMAP1-GIMAP5,GIMAP4,Gm21596/Hmgb1,GNAS,GRAP2,GSDMD,Gzmb,H1-2,HSPA5,IKBKB,IL18,INPP5D,IRF4…	139
Cell Death and Survival	Apoptosis of leukocytes	3,50E-03		1,040	ABCG1,ADA,AIMP1,ANPEP,ARHGEF1,ARRB1,BCL10,BIRC6,BLNK,CASP1,CASP3,CASP6,CASP8,CAST,CAT,CAV1,CCDC86,CD1D,CD2,CD22,CD38,CD3E,CD4,CD44,CD5,CD5L,CD79B,Cdc42,CDK2,CDKN1B,CHEK2,COL1A1,CORO1A,CR2,CREB1,CTNNB1,CYBB,DCK,DCN,DFFA,DFFB,DHX58,DOCK8,EIF2AK2,EIF4E,ETS1,EZR,FCGR3A/FCGR3B,FGL2,Foxp1,GIMAP1,GIMAP1-GIMAP5,GIMAP4,Gm21596/Hmgb1,GNAS,GRAP2,GRN,Gzmb,H1-2,HSP90AB1,IKBKB,IL18,IL1RN,INPP5D,IRF3,IRF4,IRF8,…	152
Cancer,Organismal Injury and Abnormalities,Respiratory Disease	Lung adenocarcinoma	3,58E-03		0,359	AAK1,ABCC3,ABCD1,ABCF3,ABRAXAS1,ACTN1,ACTN4,AGK,AGO1,AGO2,ALDH1B1,ALDOA,ALG1,ANKRD13A,ANPEP,ANXA3,APBB1IP,APOB,APOBEC3B,APOBR,APOD,AQR,ARFGAP2,ARFGEF1,ARHGAP15,ARHGAP30,ARHGEF6,ARID1B,ARID4B,ARRB1,ATAD2,ATP5F1D,B2M,BASP1,BAZ1A,BGN,BIN2,BLK,BLNK,BMP2K,BRD3,BUD23,C8B,CACNA2D1,CAMK1,CAMK1D,CAPG,CAPRIN1,CARD11,CAV1,CAVIN1,CBFB,CBL,CBWD1,CCDC22,CCT7,CD180,CD1D,CD4,CD44,CDC27,CDK1,CDK13,CDK4,CDKN1B,CEP…	439
Dermatological Diseases and Conditions,Organismal Injury and Abnormalities	Chronic skin disorder	3,62E-03			ABCC1,ALDH3A2,ARHGDIA,ATP1B1,ATP2A2,C4A/C4B,CALR,CBFB,CCT5,CD2,CD4,COPB2,CRIP1,CYP1B1,CYP51A1,DDX39A,DHFR,EIF2S1,EIF2S2,EIF5A,ETF1,FABP5,FCGR1A,FCGR3A/FCGR3B,FKBP1A,GAPDH,GARS1,GOT1,GOT2,GSTM1,GSTP1,HMOX1,HSPA8,HSPE1,HSPH1,IL18,ITGA1,ITGA2,ITGA6,JAK1,KEAP1,KPNA2,KPNB1,KYNU,LGALS3,LGALS3BP,MANF,ME1,METAP2,MFSD10,MMUT,MTX1,NR3C1,PCNA,PGAM1,PHB,PKM,PLSCR1,PON2,POR,POSTN,PPP3CA,PPP3CB,PPP3R1,PSAP,PSM…	82
Protein Degradation,Protein Synthesis	Stabilization of protein	3,69E-03			AAK1,APOA1,ATP1B1,ATP1B3,BAG2,BAG5,CALR,CASP3,CCAR2,CCT2,CCT3,CCT4,CCT5,CCT6A,CCT7,CCT8,CD74,CD81,CDKN2AIP,CHEK2,CHP1,CLU,CREB1,CTNND1,DAD1,DDOST,FBXO4,FLNA,FLOT1,FLOT2,GAPDH,GGA3,GNAQ,GRN,GTPBP4,HSP90AA1,HSP90AB1,HSPA5,HSPA8,HSPD1,IFI30,IPO9,JAK1,LAMP1,LAMP2,LMNA,LRRK2,NAA15,NACA,NCKAP1,NCLN,NEDD4L,NPM1,P3H1,PARK7,PARVA,PDCD10,PEX19,PHB,PHB2,PIK3R1,PIN1,PPIB,PRKRA,PTGES3,PYCARD,RAB21,RASSF2,RPL1…	85
Cardiovascular Disease	Primary hypertension	3,75E-03			ADD1,AOC3,ATP1A1,CA1,CA3,CACNA2D1,CAV1,DHFR,FHL1,GNAI2,GUCY1A1,GUCY1B1,KNG1,MME,NEDD4L,PDE3A,PDE5A,PTGIS,PTGS1,SLC12A2,SLC9A1,STK39	22
Cancer,Hematological Disease,Immunological Disease,Organismal Injury and Abnormalities	Relapsed precursor B-cell acute lymphoblastic leukemia	3,75E-03			CD22,CD3E,CD3G,DCK,DHFR,HPRT1,IMPDH1,IMPDH2,NR3C1,POLA1,POLB,POLD1,PRIM1,PRIM2,RRM1,RRM2,TOP2A,TOP2B,TUBA1C,TUBA8,TUBB3,TYMS	22
Cancer,Organismal Injury and Abnormalities	Abdominal metastasis	3,75E-03		1,320	ACTN4,AKT2,C1GALT1,CD200,CD44,CDKN1B,CTNNB1,DPYSL3,FAM120A,HELB,HSP90AA1,HSP90AB1,HSP90B1,ITGA4,PDLIM1,POR,PTGS1,RAF1,TOP1,TOP2A,TOP2B,TYMS	22
Inflammatory Disease,Inflammatory Response,Organismal Injury and Abnormalities,Respiratory Disease	Inflammation of airway	3,76E-03		-1,856	ABAT,ABCC1,ACTB,ADH5,ALDH2,ALDOA,ALOX15,ANXA3,APOA1,BUD23,C4A/C4B,CACNA2D1,CARD11,CD2,CD4,CD44,COCH,COL1A1,CTSD,CTSS,CYP51A1,DAD1,DHFR,ENO1,EPX,EZH2,FCGR1A,FCGR3A/FCGR3B,FDPS,FN1,FPR2,GAPDH,GLRX5,GSTM1,Gzmb,HMOX1,HNMT,HNRNPAB,HSPA5,IKZF3,IL16,IL18,IL1RN,IMPDH1,ITGA4,LRRK2,LTA4H,MAPK3,MGLL,MKI67,MYH11,MYH9,MYLK,NOD1,NR3C1,P4HB,PDE3A,PDE5A,PDIA3,PEBP1,POSTN,PPP3CA,PPP3CB,PPP3R1,PREX1,PRKCA,PTGS1,PT…	88
Cancer,Hematological Disease,Immunological Disease,Organismal Injury and Abnormalities	Refractory mature B-cell lymphoma	3,78E-03			CD3E,CD3G,CD79B,CRBN,DCK,DNMT1,FKBP1A,HSP90AA1,HSP90AB1,HSP90B1,MS4A1,NR3C1,POLA1,POLB,POLD1,POLE3,PRIM1,PRIM2,PSMB1,PSMB2,PSMD1,PSMD2,RRM1,RRM2,TOP2A,TOP2B,TUBA1C,TUBA8,TUBB3,XPO1	30
Cancer,Organismal Injury and Abnormalities,Skeletal and Muscular Disorders	Leiomyoma	3,81E-03			ADGRE5,AK2,AKAP8L,ALDH1B1,ALDOA,ANXA2,ASH2L,BCL10,CAVIN2,CBL,CETN3,CFH,CLUH,CNP,COL14A1,COL1A1,COL1A2,CSF1R,CTNND1,CTSC,CYBA,CYP1B1,DDX6,DLGAP4,DNTTIP2,DPT,FERMT2,FH,FKBP1A,FTH1,GALK2,GRB2,HNMT,HSD17B10,HSP90AB1,IFIH1,IFIT3,IQGAP1,IRAG1,KPNA3,LAMA5,LAMB2,LRCH4,LSP1,LTN1,LUM,LYN,MAOA,MAPK3,MDH1,MGST1,MRPS23,MTHFD2,NDRG1,NPEPPS,NR3C1,NUP50,OGN,PCCA,PCNA,PDE5A,PDS5B,PLD3,POSTN,PPP3CB,PSMA6,PTGR1,RAB…	91
Cellular Development	Arrest in differentiation of cells	3,87E-03			BLK,BLNK,CASP8,CD1D,CD3E,CD74,CD79B,DPP4,FN1,Foxp1,GRAP2,IGKC,IKZF3,IRF4,IRF8,ITGA5,JAK1,LYN,NFKB1,NFKB2,PAX5,PIK3R1,PLCG2,PRKCD,PTPRC,SPPL2A,SYK,XRCC6	28
Cancer,Hematological Disease,Immunological Disease,Organismal Injury and Abnormalities	Untreated mantle cell lymphoma	3,88E-03			CRBN,DCK,HSP90AA1,HSP90AB1,HSP90B1,MS4A1,NR3C1,POLA1,POLB,POLD1,POR,PRIM1,PRIM2,PSMB1,PSMB2,PSMD1,PSMD2,RRM1,RRM2,TOP2A,TOP2B,TUBA1C,TUBA8,TUBB3	24
Cancer,Organismal Injury and Abnormalities	Visceral metastasis	3,90E-03		0,009	ACTN4,AKAP12,AKT2,ANPEP,ANXA2,ARF6,C1GALT1,CAPG,CASP8,CAV1,CD151,CD200,CD36,CD44,CDK4,CDK6,CDKN1B,CLU,COL4A1,CRBN,CRYZ,CSE1L,CSF1R,CTNNB1,CTNND1,CTSG,CTSZ,CYP51A1,DMD,DPYSL2,DPYSL3,EIF4E,EPB41L3,ERCC2,FAM120A,FCGR3A/FCGR3B,FDPS,G3BP2,GART,GLRX,GRK6,GSTP1,HCLS1,HMOX1,HSP90AA1,HSP90AB1,HSP90B1,IL18,ITGB1,ITGB3,ITPR3,LCK,LGALS1,LGALS3,LMCD1,LYN,MAP2K1,MAP2K4,MAP4,MME,NCOA3,NFATC2,NFKB1,NR3C1,NT5E,PA…	103
Gastrointestinal Disease,Organismal Injury and Abnormalities	Periodontal disease	3,92E-03			CCM2,CTSC,DGKA,DNMT1,ESYT1,ETS1,EVL,FDPS,FTH1,GLA,GSTM1,IGHG1,IL18,IL1RN,IMP3,MFGE8,MTSS1,NR3C1,PCNA,POSTN,PTGS1,RB1,SLC25A24,SOS1,STAT3,URI1	26
Cancer,Dermatological Diseases and Conditions,Hematological Disease,Immunological Disease,Organismal Injury and Abnormalities	Sézary syndrome	3,92E-03			ADA,BCL10,CARD11,CD1D,CD2,CD4,CD5,DHFR,DPP4,NEDD4L,NR3C1,PLCG1,PLS3,POR,PSMB1,PSMB2,PSMD1,PSMD2,PTPRC,RPA1,RRM1,RRM2,TLR7,TOP2A,TOP2B,TYMS	26
Cancer,Hematological Disease,Immunological Disease,Organismal Injury and Abnormalities	Lymphoblastic B-cell lymphoma	3,92E-03			CD3E,CD3G,DHFR,HPRT1,IMPDH1,IMPDH2,JAK1,LCK,MME,MS4A1,NR3C1,POLA1,POLB,POLD1,POR,PSMB1,PSMB2,PSMD1,PSMD2,RRM1,TOP2A,TOP2B,TUBA1C,TUBA8,TUBB3,TYMS	26
Gastrointestinal Disease,Organismal Injury and Abnormalities	Chronic bowel disorder	3,92E-03		0,625	ABCB1,ARHGDIB,BANK1,CD180,CD74,CD79A,CD79B,CR2,CYBB,GNAI2,HLA-DRB5,IFI16,Iigp1,IKZF3,ITGA4,MS4A1,MYH11,PSMB8,PTPRC,SERPINA3,Serpina3g (includes others),STAT3,TAP1,Tgtp1/Tgtp2,WAS,ZBP1	26
Cancer,Hematological Disease,Immunological Disease,Organismal Injury and Abnormalities	Relapsed mantle cell lymphoma	3,92E-03			CRBN,DCK,FKBP1A,HSP90AA1,HSP90AB1,HSP90B1,MS4A1,NR3C1,POLA1,POLB,POLD1,POLE3,POR,PRIM1,PRIM2,PSMB1,PSMB2,PSMD1,PSMD2,RRM1,RRM2,TOP2A,TOP2B,TUBA1C,TUBA8,TUBB3	26
Cellular Movement,Hematological System Development and Function,Immune Cell Trafficking	Cellular infiltration by leukocytes	3,93E-03		0,650	ABCB1,ABCG1,ADA,ALOX15,ANXA2,APOA1,APOD,ARRB1,B4GALT1,BGN,BSG,C2,C4A/C4B,CASP1,CASP8,CAST,CAV1,CBFB,CBLB,CCDC134,CD2,CD36,CD38,CD44,CD55,CD93,CES1,CFB,CFH,CNP,CORO1A,CPB2,CSF1R,CTNNB1,CTSC,CTSG,CTTN,CYBB,DCN,DOCK2,DPP4,EPHX2,ETS1,EZR,FABP4,FGB,FGL2,FN1,FPR2,GBA,Gm21596/Hmgb1,GRK2,GSDMD,HARS1,HLA-A,HMOX1,Hrg,HSPA5,HSPD1,Ighg2b,IKBKB,IL16,IL18,IL1RN,ILK,IRAK4,IRF3,ITGA1,ITGA4,ITGAD,ITGB1,ITGB3,KNG1…	147
Cell Morphology,Immunological Disease,Lymphoid Tissue Structure and Development	Abnormal morphology of lymphocytes	3,97E-03			ABCB1,Abcb1b,B2M,BLNK,CARD11,CASP1,CBLB,CCDC86,CD22,CD36,CD3E,CD4,CD5,CD5L,CD74,CD79A,CD79B,CD81,CR2,CREBBP,DCK,ETS1,GRAP2,Gzmb,HLA-A,IGHG1,IGKC,IL18,IL1RN,INPP5D,IRF4,IRF8,LCK,LCP1,LGALS3,LY75,LY9,LYN,MALT1,MAVS,Mug1/Mug2,NFKB2,PPP3CB,PRKCQ,PSMB10,PSMB9,PTPRC,PTPRJ,SASH3,Serpina3g (includes others),SOD1,SPPL2A,STAT6,STK4,SYK,TAP1,THEMIS,TLR7,UNC93B1,WAS,XRCC6	61
Cell Death and Survival	Apoptosis	4,02E-03		-1,313	AAAS,AAMDC,AARS1,AATF,ABCB1,ABCC1,ABCE1,ABCG1,ACSL1,ACSL4,ACTN4,ADA,ADAR,ADH5,ADI1,AGA,AGAP2,AGO1,AGO2,AHSA1,AIMP1,AIMP2,AKAP12,AKAP13,AKR1B1,AKT2,ALDH2,ALDH3A1,ALDOA,ALOX15,ANO6,Anp32b,ANPEP,ANXA11,ANXA2,ANXA4,ANXA5,ANXA6,AP2A2,APEX1,APIP,APOA1,APOBEC3B,APPL1,ARF4,ARF6,ARHGAP18,ARHGDIA,ARHGDIB,ARHGEF1,ARHGEF18,ARHGEF6,ARL6IP5,ARMC10,ARRB1,ASS1,ATAD2,ATP11C,ATP1A1,ATP1B3,ATP7A,ATXN3,B2M,B4GALT1,B…	802
Digestive System Development and Function,Gastrointestinal Disease,Organ Morphology,Organismal Development,Organismal Injury and Abnormalities	Abnormal morphology of crypt of lieberkuhn	4,03E-03			ABCB1,B4GALT1,CDKN1B,CTNNB1,CTSD,FEN1,FPR2,GNAI2,PTGS1,PYCARD,RIPK1,RIPK3,SLC6A4,TMPO,WAS	15
Cardiovascular Disease,Developmental Disorder,Hematological Disease,Organismal Injury and Abnormalities	Congenital anemia	4,03E-03			ALDOA,CAT,CPOX,DCK,EIF2AK2,FANCI,FKBP1A,G6PD,GPX1,IMPDH1,IMPDH2,MAN2A1,NR3C1,PKLR,POLA1,PRIM1,PRIM2,RPL11,RPL15,RPL18,RPL26,RPL27,RPL35,RPL35A,RPL5,RPS10,RPS15A,RPS17,RPS19,RPS20,RPS24,RPS26,RPS28,RPS7,RRM1,RRM2,RUNX1,SEC23B,SOD1	39
Cancer,Hematological Disease,Immunological Disease,Organismal Injury and Abnormalities	Recurrent lymphoma	4,03E-03			CD3E,CD3G,CD79B,CRBN,CSF1R,DCK,DHFR,DNMT1,EZH2,FKBP1A,GART,HELB,HSP90AA1,HSP90AB1,HSP90B1,MS4A1,NR3C1,PNP,POLA1,POLB,POLD1,POLE3,POR,PRIM1,PRIM2,PSMB1,PSMB2,PSMD1,PSMD2,RRM1,RRM2,TOP1,TOP2A,TOP2B,TUBA1C,TUBA8,TUBB3,TYMS,XPO1	39
Cellular Compromise	Dysfunction of leukocytes	4,03E-03			ARHGDIA,ARHGDIB,ARHGEF6,BANK1,CARD11,CD22,CR2,CTSS,ELF1,Foxp1,GBA,GRK6,HCLS1,Ighd,IGHG1,INPP5D,IRF4,IRF8,JCHAIN,LYN,MAVS,MS4A1,MYO1G,NFATC1,NFATC2,NFKB1,PIK3R1,PLCG2,PTPN6,PTPRC,PTPRJ,SASH3,SPPL2A,STAT6,STK4,TBC1D10C,TNFAIP8L2,VAV2,WAS	39
Cancer,Hematological Disease,Immunological Disease,Organismal Injury and Abnormalities	Mixed phenotype acute leukemia	4,03E-03			CD22,CD3E,CD3G,CD79A,CSF1R,DCK,DHFR,DNMT1,ERCC2,FKBP1A,HPRT1,IMPDH1,IMPDH2,JAK1,LCK,MME,NR3C1,POLA1,POLB,POLD1,POR,PPP3CA,PPP3CB,PPP3R1,PRIM1,PRIM2,PSMB1,PSMB2,PSMD1,PSMD2,RPL3,RRM1,RRM2,TOP2A,TOP2B,TUBA1C,TUBA8,TUBB3,TYMS	39
Inflammatory Response	Immune response of cells	4,08E-03		-0,511	ABCB1,Abcb1b,ABI1,ACTR2,ACTR3,AHSA1,ALOX15,ANPEP,ANXA3,ANXA5,APOA1,ARF6,ARPC2,ARPC3,ARPC4,ATP1A1,ATXN3,BIN1,BRD3,Brd4,CALR,CAMK1D,CAPG,CARD11,CASP1,CASP8,CAT,CAV1,CBL,CD180,CD1D,CD200,Cd209b,CD22,CD36,CD38,CD4,CD44,CD5L,CD74,CD79A,CD93,Cdc42,CDK2,CDKN1B,CERS2,CFH,CKB,CMAS,CNN2,COCH,CORO1A,CORO1C,CREBBP,CRK,CSF1R,CSK,CTNNB1,CTSD,CTSG,CTSS,CYBA,CYFIP1,CYP1B1,CYRIB,DCAF1,DDX3X,DDX58,DHX58,DLG1,DNM2,…	238
Cancer,Hematological Disease,Immunological Disease,Organismal Injury and Abnormalities	Hairy cell leukemia	4,09E-03			ABCC3,ACAD11,ADA,ARID1B,ARL6IP5,BRD3,CD200,CD22,CD5,CDKN1B,CFL1,COL1A1,COL1A2,CREBBP,CTTN,DCK,DDX58,DPP4,EEFSEC,ENPP1,FGR,GTF2F2,HUWE1,KTI12,LRRK2,MAP2K1,MME,MS4A1,PALD1,POLA1,POLE3,PRIM1,PRIM2,PTK7,RAF1,RFTN1,RIF1,RRM1,RRM2,SEC23B,SELENBP1,SERINC3,SNX18,SPAG9,STAB2,STMN2,TNC,TOX4,TXNDC12,UCKL1,WDR91	51
Dermatological Diseases and Conditions,Immunological Disease,Inflammatory Disease,Inflammatory Response,Organismal Injury and Abnormalities	Atopic dermatitis	4,16E-03			AHCY,ANXA5,ARCN1,ARFGAP3,BGN,CAPG,CAPZB,CARD11,CAT,CBR1,CD2,CD44,CD74,CFL1,CNN3,DHFR,DPYSL2,EEF1A1,EIF3E,ENO1,FABP4,FABP5,FCER2,FGR,FKBP1A,FKBP8,FLNA,FLOT1,GPD1,GRK2,GRSF1,HLA-DRB5,HMGCS2,HNMT,IDE,IFI30,IGHG1,IL1RN,ITGA6,JAK1,JUP,LAMA5,LGALS1,LGMN,LYN,MKI67,MSN,MYL9,NAGK,NAPA,NR3C1,PGM3,PHGDH,PPP3CA,PPP3CB,PPP3R1,PRKCB,PSAP,PTGS1,RAB11B,RUVBL1,SLC6A4,STAT1,SYK,TPM3,TYMS,UBE2I,VCL,VCP,VDAC2,XRCC6,…	72
Cancer,Gastrointestinal Disease,Organismal Injury and Abnormalities	Advanced malignant gastrointestinal neoplasm	4,16E-03			ABCB1,ANPEP,CAPG,CAV1,CD36,CD44,CDK4,CDK6,CIP2A,CLU,COL4A1,CRBN,CRYZ,CSE1L,CSF1R,DHFR,DMD,DPYSL2,EPB41L3,ERCC2,FCGR3A/FCGR3B,FKBP1A,GART,GLRX,GSTP1,HCLS1,HELB,HLA-E,HMOX1,HSP90AA1,HSP90AB1,HSP90B1,ITPR3,LCK,LGALS3,LYN,MAP2K1,MAP2K4,MAP4,MME,MS4A1,NFKB1,PAPSS2,PARP1,PLS3,POLA1,POLB,POLD1,POR,PPP3CA,PPP3CB,PPP3R1,PTGS1,PTPRC,RAC1,RAF1,RRM1,RRM2,RTN1,S100A4,STEAP3,STMN2,TCEA1,TF,TOP1,TOP2A,TOP2B,TUB…	72
Cell-To-Cell Signaling and Interaction	Response of lymphatic system cells	4,20E-03		1,274	ADA,APOA1,CASP1,CASP3,CASP8,CBLB,CD180,CD1D,CD200,CD22,CD38,CD3E,CD4,CD44,CD5,CD55,CDKN1B,CR2,CTSS,CYP1B1,DAPP1,DOCK8,ETS1,F9,FN1,Gm21596/Hmgb1,GNAS,HMOX1,HPGDS,HSDL1,HSP90B1,Igkv1-117,IKBKB,IL18,IRF8,ITGA4,LGALS1,LYN,MALT1,MSR1,NAMPT,NCF1,NFATC1,NFATC2,NFKB2,NR3C1,PARP1,PIK3R1,PLCG1,PNP,PON1,POSTN,PSMB10,PTPN6,PTPRC,PYCARD,REL,SIPA1,SLC1A5,STAT3,STAT5A,TLR7,VASP,VTN	64
Hematological System Development and Function,Lymphoid Tissue Structure and Development,Tissue Morphology	Quantity of lymphocytes	4,22E-03	Decreased	-3,996	ABCB1,Abcb1b,ABCG1,ADA,AKAP13,ANPEP,APBB1IP,APOA1,ARHGDIA,ARHGDIB,ARHGEF1,ARHGEF6,ARID4A,ARID4B,ATP11C,B2M,B4GALT1,BANK1,BCL10,BCLAF1,BLK,BLNK,BSG,Bst2,CARD11,CASP3,CASP8,CAV1,CBFB,CBL,CBLB,CD180,CD1D,Cd209b,CD22,CD36,CD38,CD3E,CD3G,CD4,CD44,CD5,CD5L,CD74,CD79A,CD79B,CD81,Cdc42,CDK6,CDKN1B,CORO1A,CR2,CREB1,CREBBP,CSF1R,CTNNB1,CTSD,CTSS,DAPP1,DCK,DDX58,DFFB,DGKA,DKC1,DNMT1,DOCK10,DOCK2,DOCK8,ELF1,…	235
Cancer,Hematological Disease,Immunological Disease,Organismal Injury and Abnormalities	Relapsed non-Hodgkin disease	4,31E-03			CD3E,CD3G,CD79B,CRBN,CSF1R,DCK,DHFR,DNMT1,EZH2,FKBP1A,HELB,HSP90AA1,HSP90AB1,HSP90B1,MS4A1,NR3C1,PNP,POLA1,POLB,POLD1,POLE3,POR,PRIM1,PRIM2,PSMB1,PSMB2,PSMD1,PSMD2,RRM1,RRM2,TOP2A,TOP2B,TUBA1C,TUBA8,TUBB3,TYMS,XPO1	37
Cancer,Hematological Disease,Immunological Disease,Organismal Injury and Abnormalities	Adult leukemia	4,34E-03			ABCB1,B2M,CARD11,CBLB,CD3E,CD3G,CRBN,CSNK2B,DCK,DHFR,FKBP1A,HNRNPA2B1,HPRT1,IDH2,IKBKB,IMPDH1,IMPDH2,IRF4,JAK1,MS4A1,NR3C1,PLCG1,POLA1,POLB,POLD1,POLE3,POR,PPP3CA,PPP3CB,PPP3R1,PRIM1,PRIM2,PRKCB,REL,RRM1,RRM2,STAT3,TOP2A,TOP2B,TUBA1C,TUBA8,TUBB3,TYMS,XDH	44
Cancer,Hematological Disease,Immunological Disease,Organismal Injury and Abnormalities	Recurrent lymphocytic cancer	4,34E-03			CD3E,CD3G,CD79B,CRBN,CSF1R,DCK,DHFR,DNMT1,EZH2,FKBP1A,GART,HELB,HPRT1,HSP90AA1,HSP90AB1,HSP90B1,LCK,MS4A1,NR3C1,PNP,POLA1,POLB,POLD1,POLE3,POR,PPP3CA,PPP3CB,PPP3R1,PRIM1,PRIM2,PSMB1,PSMB2,PSMD1,PSMD2,RRM1,RRM2,TOP1,TOP2A,TOP2B,TUBA1C,TUBA8,TUBB3,TYMS,XPO1	44
Connective Tissue Disorders,Organismal Injury and Abnormalities,Respiratory Disease	Interstitial lung disease	4,47E-03		0,103	AGO1,AGO2,ATP1B1,BSG,CAV1,CD180,CD44,CD55,CLIC5,COCH,COPA,CRBN,CREBBP,CSF1R,CTNNB1,DHFR,DPP4,FARSB,FBLN1,FKBP1A,GBP4,HAT1,HPRT1,IL1RN,IMPDH1,IMPDH2,LCK,LYN,MARS1,MGLL,MS4A1,MSR1,NFATC2,NFATC3,NFKB1,NR3C1,PDE5A,PHGDH,PLA2G4A,PPP3CA,PPP3CB,PTPN6,S100A4,SHMT2,SIRT1,SLC6A4,STAT1,STAT3,TYMS	49
Cancer,Hematological Disease,Immunological Disease,Organismal Injury and Abnormalities	High-grade lymphoma	4,48E-03		0,261	ADA,ARHGAP17,ARHGEF1,ARID1B,ATP7A,B2M,BCL10,BIRC6,CARD11,CCT3,CD2,CD22,CD36,CD38,CD3E,CD3G,CD4,CD44,CD5,CD79A,CD79B,CDC27,CDC34,CDK2,CDK6,CDKN1B,CORO2A,CR2,CRBN,CREBBP,CSF1R,CTNNB1,DCK,DDB1,DDX3X,DHFR,DNMT1,DOCK2,EIF4A1,EIF4E,ETS1,EZH2,FBXO4,FCER2,FEN1,FKBP1A,GET4,GMPPB,GNA11,GNAI2,GRB2,H6PD,HELB,HPRT1,HSP90AA1,HSP90AB1,HSP90B1,HSPH1,HUWE1,IKZF3,IMPDH1,IMPDH2,IQGAP1,IRF4,IRF8,ITPR1,ITPR2,JAK1,KIF…	139
Immunological Disease	Allergy	4,54E-03		-0,440	ACTB,AHCY,ALDH2,ALDOA,ANXA3,ANXA5,ARCN1,ARFGAP3,B4GALT1,BCL10,BGN,CAPG,CAPN1,CAPZB,CARD11,CASP1,CAT,CBR1,CD2,CD44,CD74,CD81,CFL1,CNN3,CORO1A,CORO1B,CTSS,CYP51A1,DBN1,DHFR,DOCK5,DPP4,DPYSL2,EEF1A1,EIF3E,ENO1,EZH2,FABP4,FABP5,FCER2,FCGR1A,FGR,FKBP1A,FKBP8,FLNA,FLOT1,FPR2,G6PD,GAPDH,GPD1,GRK2,GRSF1,HLA-DRB5,HLA-E,HMGCS2,HNMT,HNRNPAB,HPGDS,HSPA5,IDE,IFI30,IGHG1,IL16,IL18,IL1RN,ITGA6,JAK1,JUP,KIAA1109…	120
Cancer,Hematological Disease,Immunological Disease,Organismal Injury and Abnormalities	Mixed phenotype T cell/myeloid acute leukemia	4,57E-03			DNMT1,ERCC2,POLA1,POLB,POLD1,POR,RPL3,TOP2A,TOP2B	9
Cancer,Organismal Injury and Abnormalities	Onset of formation of tumor	4,57E-03	Increased	2,138	CAV1,CTNNB1,HSPA5,HTATIP2,ITGB3,ITGB5,REL,STAG1,STAT3	9
Infectious Diseases	Infection by Staphylococcus aureus	4,57E-03			CD36,DHFR,NCF1,NR3C1,RPS12,TOP2A,TOP2B,TYMS,UNC93B1	9
Cell Cycle	Anaphase	4,57E-03			ILK,MAD2L1,MCM4,NCAPD2,NUMA1,STAG1,TOP2A,TOP2B,TRIP13	9
Cancer,Hematological Disease,Immunological Disease,Organismal Injury and Abnormalities	P53 mutation positive acute myeloid leukemia	4,57E-03			DCK,POLA1,POLB,POLD1,PRIM1,PRIM2,PTPRC,RRM1,RRM2	9
Hepatic System Development and Function,Organ Morphology,Tissue Morphology	Quantity of hepatocytes	4,57E-03		1,156	ADA,BIRC6,CTNNB1,ENTPD1,Gm21596/Hmgb1,IQGAP2,MAP2K4,RB1,SCP2	9
Ophthalmic Disease,Organismal Injury and Abnormalities	Myopia	4,57E-03			ATAD2,BSG,CNP,CPSF1,GLA,LRPAP1,LUM,MAOA,PTGS1	9
Cancer,Hematological Disease,Immunological Disease,Organismal Injury and Abnormalities	Adult acute myeloid leukemia	4,57E-03			ABCB1,IDH2,JAK1,POLA1,POLB,POLD1,POR,TOP2A,TOP2B	9
Cell Death and Survival	Cell death of mononuclear leukocytes	4,57E-03		1,565	ABCB1,Abcb1b,ADA,AIMP1,ARHGEF1,ARRB1,BCL10,BIRC6,BLNK,CASP1,CASP3,CASP6,CASP8,CAV1,CBL,CCDC86,CD1D,CD2,CD22,CD38,CD3E,CD4,CD44,CD5,CD79B,Cdc42,CDK1,CDK2,CDKN1B,CHEK2,COL1A1,CORO1A,CR2,CREB1,CTNNB1,CTSD,DCK,DFFA,DFFB,DHX58,DOCK8,EIF2AK2,EIF4E,ENTPD1,ETS1,EZR,FCGR3A/FCGR3B,FGL2,Foxp1,FTH1,GAPDH,GIMAP1,GIMAP1-GIMAP5,GIMAP4,Gm21596/Hmgb1,GNAS,GRAP2,GSDMD,Gzmb,H1-2,IKBKB,IL18,INPP5D,IRF4,IRF8,Irgm1,IT…	136
Cancer,Organismal Injury and Abnormalities	Adenoma	4,57E-03		0,570	ABAT,ABCB1,ACSF2,ACSL1,ALDH2,ALG1,ALOX15,ANXA2,ANXA3,ANXA5,APOA1,ASCC3,ASS1,ATP1A1,BGN,BYSL,CA1,CAD,CALR,CAV1,CD44,CDC27,CDK1,CDK2,CDK4,CDKN1B,CFH,CLU,COL14A1,COL1A1,COL1A2,COL6A1,COL6A2,CTNNB1,CYP1B1,DAD1,DAP3,DCN,DDOST,DDX5,DENND4B,DHFR,DKC1,DNMT1,DPT,ENO3,EPB41L3,EZH2,FABP4,FBLN1,FN1,FPR2,GLG1,GLTP,GNAI2,GNAS,GNB4,GSTA3,GSTP1,HINT1,HMOX1,HP,HSP90AB1,HSPA9,HTATIP2,HUWE1,IFIT1B,ITGA6,ITGB1,JCHAI…	136
Cancer,Organismal Injury and Abnormalities,Respiratory Disease	Stage I-II non-small cell lung cancer	4,59E-03			AGO1,AGO2,ANXA2,B2M,BLK,CD44,DHFR,EEF1A1,EIF4A1,FGG,FN1,FTL,GART,HSP90AA1,HSP90AB1,HSP90B1,HTATIP2,IFI30,MYL12A,NDUFB4,PRKRA,RPL27,RPL7,RPS11,RPS6,RRM1,RRM2,TOP2A,TOP2B,TPT1,TUBA1C,TUBA8,TUBB3,TYMS,XPO5	35
Cancer,Gastrointestinal Disease,Organismal Injury and Abnormalities	Secondary neoplasm of digestive system	4,59E-03		0,788	ACTN4,AKT2,ANPEP,C1GALT1,CAPG,CAV1,CD200,CD36,CD44,CDK4,CDK6,CDKN1B,CLU,COL4A1,CRBN,CRYZ,CSE1L,CSF1R,CTNNB1,DMD,DPYSL2,DPYSL3,EPB41L3,ERCC2,FAM120A,FCGR3A/FCGR3B,GART,GLRX,GSTP1,HCLS1,HMOX1,HSP90AA1,HSP90AB1,HSP90B1,ITPR3,LCK,LGALS3,LYN,MAP2K1,MAP2K4,MME,NFKB1,PAPSS2,PARP1,PDLIM1,PLS3,POLA1,POLB,POLD1,POR,PPP3CA,PPP3CB,PPP3R1,PTGS1,RAC1,RAF1,RRM2,RTN1,S100A4,STEAP3,STMN2,TCEA1,TOP1,TOP2A,TOP2B,TU…	70
Cell Morphology	Morphology of leukocytes	4,64E-03			ABCB1,Abcb1b,ABCD1,ACP2,B2M,BLNK,CARD11,CASP1,CASP8,CBLB,CCDC86,CD200,CD22,CD36,CD3E,CD4,CD5,CD5L,CD74,CD79A,CD79B,CD81,Cdc42,CLEC1B,CNN2,CP,CPA3,CR2,CREBBP,CSF1R,CTSD,CTSZ,DCK,DDX58,EIF4E,EPX,ETS1,FGR,FLOT1,Foxp1,FTL,GBA,GIMAP1-GIMAP5,GLA,GRAP2,Gzmb,HEXB,HLA-A,HSPA12A,IGHG1,IGKC,IL18,IL1RN,IMPDH1,IMPDH2,INPP5D,IRF4,IRF8,Irgm1,LAMTOR2,LCK,LCP1,LGALS3,LIPA,LIPE,LRRK2,Ly6a (includes others),LY75,LY…	114
Cancer,Organismal Injury and Abnormalities,Respiratory Disease	Bronchiolo-alveolar adenocarcinoma	4,70E-03			ABCC3,ABCD1,AGK,APOB,ARFGAP2,ARFGEF1,ARID1B,ARID4B,ARRB1,BAZ1A,CD180,CDC27,CORO1C,CTTNBP2NL,CYP1B1,DDX3X,DOCK8,EIF4A2,ENPP4,HELLS,HPGD,HSPA8,ILF2,ILF3,ITGB1,KIF15,LCP1,LDHB,LIG1,LPP,LYN,NVL,PON1,SHCBP1,SLC12A2,STAT3,TES,TMEM165,TTR,XPO5,ZNF292,ZYX	42
Cancer,Hematological Disease,Immunological Disease,Organismal Injury and Abnormalities	Relapsed acute leukemia	4,70E-03			ABCB1,CD22,CD3E,CD3G,CRBN,CSF1R,CSK,DCK,DHFR,DNMT1,HPRT1,IDH1,IDH2,IMPDH1,IMPDH2,LCK,LYN,MS4A1,NR3C1,PDP1,POLA1,POLB,POLD1,POLE3,POR,PPP3CA,PPP3CB,PPP3R1,PRIM1,PRIM2,PTPRC,RAF1,RPL3,RRM1,RRM2,STK24,TOP2A,TOP2B,TUBA1C,TUBA8,TUBB3,TYMS	42
Cancer,Hematological Disease,Immunological Disease,Organismal Injury and Abnormalities	Diffuse large B-cell lymphoma	4,70E-03			ARHGAP17,ATP7A,B2M,BCL10,CARD11,CD22,CD36,CD38,CD3E,CD3G,CD5,CD79A,CD79B,CDC27,CORO2A,CR2,CRBN,CREBBP,CTNNB1,DCK,DDB1,DHFR,DNMT1,DOCK2,ETS1,EZH2,FCER2,FEN1,GET4,GMPPB,GRB2,H6PD,HELB,HSP90AA1,HSP90AB1,HSP90B1,HSPH1,HUWE1,IMPDH1,IMPDH2,IQGAP1,IRF4,IRF8,KIF21B,MGLL,MKI67,MME,MS4A1,MYO1G,NFKB1,NIPBL,NR3C1,PAX5,PGK1,POLA1,POLB,POLD1,POR,PPP2R5A,PPP3CA,PPP3CB,PPP3R1,PRIM1,PRIM2,PRMT5,PSMB1,PSMB2,PSMD1,…	90
Lymphoid Tissue Structure and Development,Organ Morphology,Tissue Morphology	Quantity of lymphoid organ	4,73E-03		-1,677	ABCB1,Abcb1b,AKAP12,AKAP13,ARHGDIA,ARHGDIB,ARHGEF1,B2M,BCL10,BLNK,BSG,CASP3,CASP8,CBFB,CBL,CD1D,CD200,CD3E,CD3G,CD4,CD44,CD5,CD5L,CD79A,CD79B,Cdc42,CDK6,CDKN1B,CORO1A,CREB1,CREBBP,CTSD,DCK,DFFB,DOCK8,ETS1,EZH2,FLI1,FYB1,GBA,GIMAP1-GIMAP5,GNAI2,GRAP2,GRK6,GSTK1,HELLS,INPP5D,IRF8,JAK1,KAT6A,LCK,LY9,LYN,MAPK3,MFGE8,NFATC1,NFKB1,NFKB2,NMT1,NR3C1,PAG1,PKN1,PNP,PPP3CB,PRKCQ,PSMB10,PSME3,PTPRC,RAC1,RASS…	93
Cancer,Organismal Injury and Abnormalities	Advanced extracranial solid tumor	4,74E-03		0,296	ABAT,ABCB1,ABCC3,AKAP12,AKT2,ANPEP,ANXA2,AOC3,ARF6,B2M,BCL10,BLK,BSG,C1GALT1,C4A/C4B,CAPG,CASP8,CAV1,CD151,CD200,CD36,CD44,CDK4,CDK6,CDKN1B,CFH,CHEK2,CIP2A,CLU,COL4A1,CRBN,CRYZ,CSE1L,CSF1R,CTNND1,CTSG,CTSZ,CYP51A1,DCK,DHFR,DMD,DPP4,DPYSL2,DPYSL3,EEF1A1,EIF4A1,EIF4E,ENPEP,EPB41L3,ERCC2,EZH2,FCGR3A/FCGR3B,FDPS,FER,FGG,FGR,FKBP1A,FLNA,FN1,FTL,G3BP2,GART,GLRX,GRK6,GSTM5,GSTP1,HCLS1,HELB,HLA-E,HMOX1,H…	163
Cancer,Organismal Injury and Abnormalities,Reproductive System Disease	Invasive breast carcinoma	4,75E-03			ANPEP,APOD,ARRB1,ATAD2,BCCIP,BGN,CAVIN1,CBL,CD44,CDK4,CDK6,COCH,COL1A2,CTNNB1,DCN,DMD,EZH2,FABP4,FBLN5,FERMT2,FHL2,FKBP1A,FN1,HELB,HELLS,HSP90AA1,HSP90AB1,HSP90B1,IQSEC1,ITGB1,JAK1,KCTD12,LGALS1,LTBP4,MCM2,MGLL,MKI67,MMP14,MTHFD2,MYH9,MYL9,MYLK,NR3C1,NUSAP1,PAK2,PARP1,PCNA,PHYHD1,PKM,POR,POSTN,PREX1,PSTPIP2,PTPRJ,RELA,RRM1,RRM2,SERPING1,SH3KBP1,SIRT1,SLC27A1,TBCE,TERF2IP,TNC,TOP2A,TOP2B,TUBA1C,TU…	73
Cell-To-Cell Signaling and Interaction,Cellular Compromise,Cellular Function and Maintenance	Endoplasmic reticulum stress response of tumor cell lines	4,85E-03	Decreased	-2,412	ATP2A2,ATXN3,CALR,EIF2A,EPHX2,ERO1A,HFE,HSP90B1,HSPA5,RTN1,TMBIM6,VCP	12
Cancer,Organismal Injury and Abnormalities	Advanced BRCA mutation positive malignant solid tumor	4,85E-03			HSP90AA1,HSP90AB1,HSP90B1,NR3C1,PARP1,POR,RRM1,RRM2,TOP1,TOP2A,TOP2B,TYMS	12
Cancer,Organismal Injury and Abnormalities	Advanced BRCA2 mutation positive cancer	4,85E-03			HSP90AA1,HSP90AB1,HSP90B1,NR3C1,PARP1,POR,RRM1,RRM2,TOP1,TOP2A,TOP2B,TYMS	12
Cancer,Hematological Disease,Immunological Disease,Organismal Injury and Abnormalities	Acute refractory myeloid leukemia	4,85E-03			DCK,DNMT1,POLA1,POLB,POLD1,POLE3,PRIM1,PRIM2,RRM1,RRM2,TOP2A,TOP2B	12
Cancer,Hematological Disease,Immunological Disease,Neurological Disease,Organismal Injury and Abnormalities,Tumor Morphology	Progressive primary central nervous system lymphoma	4,85E-03			DHFR,GART,HSP90AA1,HSP90AB1,HSP90B1,MS4A1,NR3C1,POLA1,POLB,POLD1,TOP1,TYMS	12
Cancer,Hematological Disease,Immunological Disease,Organismal Injury and Abnormalities	Refractory FLT3 internal tandem duplication positive acute myeloid leukemia	4,85E-03			CSF1R,DCK,POLA1,POLB,POLD1,POLE3,PRIM1,PRIM2,RRM1,RRM2,TOP2A,TOP2B	12
Cancer,Hematological Disease,Immunological Disease,Neurological Disease,Organismal Injury and Abnormalities	Recurrent primary central nervous system lymphoma	4,85E-03			DHFR,GART,HSP90AA1,HSP90AB1,HSP90B1,MS4A1,NR3C1,POLA1,POLB,POLD1,TOP1,TYMS	12
Cancer,Gastrointestinal Disease,Organismal Injury and Abnormalities	Relapsed colorectal cancer	4,85E-03			CRBN,CSF1R,ERCC2,NFKB1,POLA1,POLB,POLD1,PTGS1,RAF1,TNC,TOP1,TYMS	12
Cancer,Organismal Injury and Abnormalities	Advanced BRCA1 mutation positive cancer	4,85E-03			HSP90AA1,HSP90AB1,HSP90B1,NR3C1,PARP1,POR,RRM1,RRM2,TOP1,TOP2A,TOP2B,TYMS	12
Cancer,Hematological Disease,Organismal Injury and Abnormalities	Active stage malignant hematological system tumor	4,85E-03			ADA,CRBN,DCK,MS4A1,NFKB1,NR3C1,POLA1,PRIM1,PRIM2,PTPRC,RRM1,RRM2	12
Cancer,Hematological Disease,Immunological Disease,Organismal Injury and Abnormalities	Refractory classical hairy cell leukemia	4,85E-03			ADA,CD22,DCK,FGR,MS4A1,POLA1,POLE3,PRIM1,PRIM2,RAF1,RRM1,RRM2	12
Cancer,Hematological Disease,Organismal Injury and Abnormalities	Therapy-related myelodysplastic syndrome	4,85E-03			DCK,DHFR,FKBP1A,POLA1,POLB,POLD1,PPP3CA,PPP3CB,PRIM1,PRIM2,RRM1,RRM2	12
Cancer,Hematological Disease,Immunological Disease,Organismal Injury and Abnormalities	Primary FLT3-ITD activating mutation positive acute myeloid leukemia	4,85E-03			CSF1R,DCK,POLA1,POLB,POLD1,POR,PRIM1,PRIM2,RRM1,RRM2,TOP2A,TOP2B	12
Cancer,Hematological Disease,Immunological Disease,Organismal Injury and Abnormalities	Metastatic lymphoma	4,86E-03			DHFR,HPRT1,IMPDH1,IMPDH2,MS4A1,NR3C1,POLA1,POLB,POLD1,POR,TOP2A,TOP2B,TUBA1C,TUBA8,TUBB3,TYMS,YWHAZ	17
Cancer,Hematological Disease,Immunological Disease,Organismal Injury and Abnormalities	Refractory multiple myeloma	4,86E-03			CD38,CRBN,CUL4B,IRF4,NFKB1,NR3C1,POR,PSMB1,PSMB10,PSMB2,PSMB8,PSMB9,PSMD1,PSMD2,TOP2A,TOP2B,XPO1	17
Cardiovascular Disease,Inflammatory Disease,Inflammatory Response,Organismal Injury and Abnormalities	Inflammation of artery	4,86E-03		-0,806	DHFR,FCGR3A/FCGR3B,FDPS,HMOX1,HPRT1,IKBKB,IL1RN,IMPDH1,IMPDH2,JAK1,MS4A1,NR3C1,PTK2B,SYK,TIMP3,TK1,TLR7	17
Cancer,Hematological Disease,Immunological Disease,Organismal Injury and Abnormalities	Plasmablastic lymphoma	4,86E-03			CD38,CD79A,DHFR,IRF4,MS4A1,NR3C1,PAX5,POLA1,POLB,POLD1,POR,PRMT5,TOP2A,TOP2B,TUBA1C,TUBA8,TUBB3	17
Connective Tissue Disorders,Hematological Disease,Hereditary Disorder,Organismal Injury and Abnormalities	Beta thalassemia	4,86E-03			CACNA2D1,DCK,DHFR,EIF2AK2,FDPS,FKBP1A,IMPDH1,IMPDH2,JAK1,POLA1,PPP3CA,PPP3CB,PPP3R1,PRIM1,PRIM2,RRM1,RRM2	17
Cancer,Hematological Disease,Immunological Disease,Organismal Injury and Abnormalities	CD20 positive precursor B-cell acute lymphoblastic leukemia	4,86E-03			CD22,DHFR,HPRT1,IMPDH1,IMPDH2,MS4A1,NR3C1,POLA1,POLB,POLD1,POR,TOP2A,TOP2B,TUBA1C,TUBA8,TUBB3,TYMS	17
Lipid Metabolism,Small Molecule Biochemistry	Translocation of lipid	4,86E-03		1,316	ABCB1,Abcb1b,ABCC1,ABCC3,ABCG1,ANO6,APOA1,ATP11C,ATP8A1,CAV1,CD36,MS4A1,PLSCR1,PRKCD,PSAP,SCP2,TMEM30A	17
Cancer,Hematological Disease,Immunological Disease,Organismal Injury and Abnormalities	CD20 positive B-cell acute lymphocytic leukemia	4,86E-03			CD22,DHFR,HPRT1,IMPDH1,IMPDH2,MS4A1,NR3C1,POLA1,POLB,POLD1,POR,TOP2A,TOP2B,TUBA1C,TUBA8,TUBB3,TYMS	17
Cancer,Organismal Injury and Abnormalities,Respiratory Disease	Stage I lung cancer	4,87E-03			AGO1,AGO2,AIMP2,ANXA2,B2M,BLK,CD44,DHFR,EEF1A1,EIF4A1,FGG,FN1,FTL,GART,HSP90AA1,HSP90AB1,HSP90B1,IFI30,MYL12A,NDUFB4,PRKRA,RPL27,RPL7,RPS11,RPS6,RRM1,RRM2,TPT1,TUBA1C,TUBA8,TUBB3,TYMS,XPO5	33
Cancer,Hematological Disease,Immunological Disease,Organismal Injury and Abnormalities	Refractory leukemia	4,88E-03			ADA,CD22,CD3E,CD3G,CSF1R,CSK,DCK,DHFR,DNMT1,EEF1A1,FGR,IDH1,IDH2,IMPDH1,IMPDH2,LCK,LYN,MS4A1,NR3C1,PDP1,POLA1,POLB,POLD1,POLE3,POR,PPP3CA,PPP3CB,PPP3R1,PRIM1,PRIM2,PSME1,PTPRC,RAF1,RPL11,RPL3,RPL6,RPS12,RPS24,RPS25,RRM1,RRM2,STK24,TOP2A,TOP2B,TUBA1C,TUBA8,TUBB3	47
Cell Death and Survival	Necrosis	5,01E-03	Decreased	-3,104	AAAS,AAK1,AARS1,AATF,ABCB1,Abcb1b,ABCC1,ABCC3,ABCE1,ABCG1,ABHD14B,ACSL1,ACSL4,ACTB,ACTR2,ADA,ADAR,ADH5,ADI1,ADRM1,AGA,AGAP2,AGO1,AHSA1,AIMP1,AIMP2,AKAP12,AKR1B1,AKT2,ALDH2,ALDH3A1,ALDOA,ALOX15,ANPEP,ANXA2,ANXA5,AP2A2,APEX1,APIP,APOA1,APOB,APOBEC3B,APPL1,APRT,AQR,ARCN1,ARF6,ARHGAP18,ARHGDIA,ARHGEF1,ARHGEF6,ARMC10,ARPC2,ARPC3,ARRB1,AS3MT,ASS1,ATAD2,ATP1A1,ATP1B3,ATP2A2,ATP6V1C1,ATP7A,ATXN3,B2M,BAG2…	880
Hematological Disease	Progressive hematopoietic disorder	5,09E-03			CAT,CD38,CD44,CD79B,CRBN,DCK,FANCI,FKBP1A,GPX1,HSP90AA1,HSP90AB1,HSP90B1,IMPDH1,IMPDH2,MS4A1,NFKB1,NR3C1,PDP1,POLA1,POLB,POLD1,POR,PRIM1,PRIM2,PSMB1,PSMB10,PSMB2,PSMB8,PSMB9,PSMD1,PSMD2,RRM1,RRM2,RUNX1,SOD1,TOP2A,TOP2B,TUBA1C,TUBA8,TUBB3	40
Cancer,Hematological Disease,Immunological Disease,Organismal Injury and Abnormalities	Philadelphia chromosome negative leukemia	5,14E-03			CALR,CBL,CD22,CD3E,CD3G,CSF1R,CSK,DCK,DHFR,DNMT1,ETNK1,HPRT1,LCK,LYN,MS4A1,NR3C1,PAX5,POLA1,POLB,POLD1,POR,PRIM1,PRIM2,RRM1,RRM2,STK24,TOP2A,TOP2B,TUBA1C,TUBA8,TUBB3	31
Cancer,Hematological Disease,Immunological Disease,Organismal Injury and Abnormalities	High-risk acute lymphoblastic leukemia	5,14E-03			CD22,CD3E,CD3G,CSF1R,DCK,DHFR,HPRT1,IMPDH1,IMPDH2,JAK1,LCK,MS4A1,NR3C1,POLA1,POLB,POLD1,POR,PRIM1,PRIM2,PSMB1,PSMB2,PSMD1,PSMD2,RRM1,RRM2,TOP2A,TOP2B,TUBA1C,TUBA8,TUBB3,TYMS	31
Cancer,Hematological Disease,Organismal Injury and Abnormalities	Refractory cytopenia	5,14E-03			CALR,CBL,CRBN,CSF1R,DCK,DHFR,DNMT1,EZH2,FKBP1A,GNAS,HPRT1,IDH1,IDH2,IMPDH1,IMPDH2,NPM1,NR3C1,POLA1,POLB,POLD1,POR,PPP3CA,PPP3CB,PRIM1,PRIM2,PRKCA,RRM1,RRM2,RUNX1,TOP2A,TOP2B	31
Gastrointestinal Disease,Organismal Injury and Abnormalities	Abnormality of large intestine	5,29E-03		0,665	ABCB1,ADGRE1,AKT2,ALOX15,ARHGDIB,ATP11C,ATP1B1,B2M,BANK1,BCAM,CARD11,CASP1,CASP8,CBLB,CD180,Cd209b,CD44,CD74,CD79A,CD79B,CFB,CKB,COL1A1,COL1A2,CR2,CRBN,CSF1R,CTNNB1,CYBB,DDX58,ECM1,ENTPD1,EPX,EZH2,FGA,FKBP1A,FN1,FPR2,GATM,GBP2,GBP5,GLRX5,Gm21596/Hmgb1,GNAI2,GPX1,GUCY1B1,HLA-DRB5,HP,HPGD,HPGDS,HPRT1,HSP90B1,IFI16,Iigp1,IKBKB,IKZF3,IL18,IL1RN,IMPDH1,IRF3,ITGA1,ITGA4,ITGA6,ITGB3,ITGB5,JAK1,KEAP1,LBP…	125
Cell Morphology,Immunological Disease	Abnormal morphology of mononuclear leukocytes	5,37E-03			ABCB1,Abcb1b,B2M,BLNK,CARD11,CASP1,CBLB,CCDC86,CD22,CD36,CD3E,CD4,CD5,CD5L,CD74,CD79A,CD79B,CD81,CLEC1B,CR2,CREBBP,DCK,ETS1,FTL,GRAP2,Gzmb,HLA-A,IGHG1,IGKC,IL18,IL1RN,INPP5D,IRF4,IRF8,LCK,LCP1,LGALS3,LY75,LY9,LYN,MALT1,MAVS,Mug1/Mug2,NFKB2,PPP3CB,PRKCQ,PSMB10,PSMB9,PTPRC,PTPRJ,SASH3,Serpina3g (includes others),SOD1,SPPL2A,STAT6,STK4,SYK,TAP1,THEMIS,TLR7,UNC93B1,WAS,XRCC6	63
Hematological System Development and Function,Humoral Immune Response,Lymphoid Tissue Structure and Development,Tissue Morphology	Quantity of B lymphocytes	5,37E-03	Decreased	-4,934	ABCG1,AKAP13,APBB1IP,ARHGDIA,ARHGDIB,ARHGEF1,ARHGEF6,ARID4A,ARID4B,ATP11C,BANK1,BCL10,BCLAF1,BLK,BLNK,CASP8,CD180,Cd209b,CD22,CD36,CD38,CD74,CD79A,CD79B,CD81,Cdc42,CR2,CREBBP,DAPP1,DCK,DKC1,DOCK10,DOCK2,DOCK8,EPHX2,ETS1,EZH2,FCGR1A,FLI1,Foxp1,FUBP1,GIMAP1,GIMAP1-GIMAP5,GRK2,GSTP1,HCLS1,HELLS,HPX,HSP90B1,HVCN1,Ighd,IGKC,IKBKB,IKZF3,IL18,INPP5D,IRF4,IRF8,ITPR1,ITPR2,ITPR3,JAK1,JCHAIN,KAT6A,LY9,LYN,…	122
Cancer,Hematological Disease,Immunological Disease,Organismal Injury and Abnormalities	Stage II-IV T-cell lymphoblastic lymphoma	5,38E-03			DHFR,HPRT1,IMPDH1,IMPDH2,NR3C1,POLA1,POLB,POLD1,POR,PSMB1,PSMB2,PSMD1,PSMD2,TOP2A,TOP2B,TUBA1C,TUBA8,TUBB3,TYMS	19
Nucleic Acid Metabolism,Small Molecule Biochemistry	Catabolism of purine nucleotide	5,38E-03		-0,531	ADA,ENTPD1,ENTPD2,FERMT2,GDA,GPX1,HPRT1,NCF1,NCF2,NT5C,NT5C2,NT5E,NUDT9,PDE2A,PDE5A,PNP,SAMHD1,VCP,XDH	19
Cancer,Hematological Disease,Immunological Disease,Organismal Injury and Abnormalities	Leukemic transformation of myelodysplastic syndrome	5,38E-03			CALR,DCK,DHFR,DNMT1,HPRT1,IDH2,IMPDH1,IMPDH2,NR3C1,POLA1,POLB,POLD1,POR,PRIM1,PRIM2,RRM1,RRM2,TOP2A,TOP2B	19
Cancer,Hematological Disease,Immunological Disease,Organismal Injury and Abnormalities	CD20 negative lymphoblastic lymphoma	5,38E-03			DHFR,HPRT1,IMPDH1,IMPDH2,NR3C1,POLA1,POLB,POLD1,POR,PSMB1,PSMB2,PSMD1,PSMD2,TOP2A,TOP2B,TUBA1C,TUBA8,TUBB3,TYMS	19
Cancer,Hematological Disease,Immunological Disease,Organismal Injury and Abnormalities	Refractory chronic form of lymphocytic leukemia	5,38E-03			ADA,CD22,DCK,FGR,IMPDH1,IMPDH2,MS4A1,POLA1,POLE3,PPP3CA,PPP3CB,PPP3R1,PRIM1,PRIM2,RAF1,RRM1,RRM2,TOP2A,TOP2B	19
Cancer,Gastrointestinal Disease,Hepatic System Disease,Organismal Injury and Abnormalities	Hepatitis B surface antigen-negative hepatitis C virus negative hepatocellular carcinoma	5,38E-03			ASS1,CYB5A,EEF2,ENO1,FGB,GLUD1,HSP90B1,HSPA5,HSPA8,HSPA9,HSPD1,NME1,NPM1,PDIA3,PEBP1,RACK1,TF,TPM3,VCP	19
Cancer,Hematological Disease,Immunological Disease,Organismal Injury and Abnormalities	CD20 negative acute lymphocytic leukemia	5,38E-03			DHFR,HPRT1,IMPDH1,IMPDH2,NR3C1,POLA1,POLB,POLD1,POR,PSMB1,PSMB2,PSMD1,PSMD2,TOP2A,TOP2B,TUBA1C,TUBA8,TUBB3,TYMS	19
Cancer,Endocrine System Disorders,Organismal Injury and Abnormalities,Reproductive System Disease	Primary ovarian cancer	5,38E-03			CCT5,CD44,CHEK2,CLEC3B,COL4A1,CP,FABP4,FN1,IFI30,KPNA2,MRE11,MSH6,MTHFD2,POSTN,PSAT1,RAD50,SERPINA1,SMC4,TYMS	19
Cell Morphology,Immunological Disease	Abnormal morphology of leukocytes	5,51E-03			ABCB1,Abcb1b,B2M,BLNK,CARD11,CASP1,CASP8,CBLB,CCDC86,CD22,CD36,CD3E,CD4,CD5,CD5L,CD74,CD79A,CD79B,CD81,CLEC1B,CNN2,CR2,CREBBP,CSF1R,DCK,DDX58,ETS1,FTL,GIMAP1-GIMAP5,GRAP2,Gzmb,HLA-A,IGHG1,IGKC,IL18,IL1RN,IMPDH1,IMPDH2,INPP5D,IRF4,IRF8,LAMTOR2,LCK,LCP1,LGALS3,LIPE,Ly6a (includes others),LY75,LY9,LYN,MALT1,MAVS,Mug1/Mug2,NFKB2,PPP3CB,PRKCQ,PSMB10,PSMB9,PTPRC,PTPRJ,RASSF2,RIPK3,SASH3,Serpina3g (incl…	77
Cancer,Hematological Disease,Immunological Disease,Organismal Injury and Abnormalities	Transformed acute myeloid leukemia	5,58E-03			CALR,CSF1R,DCK,DHFR,DNMT1,EZH2,FKBP1A,IDH1,IDH2,IMPDH1,IMPDH2,NPM1,NR3C1,POLA1,POLB,POLD1,POR,PPP3CA,PPP3CB,PPP3R1,PRIM1,PRIM2,RRM1,RRM2,RUNX1,TOP2A,TOP2B	27
Cancer,Hematological Disease,Immunological Disease,Organismal Injury and Abnormalities	Classical Hodgkin lymphoma	5,58E-03			B2M,CD79A,CRBN,FKBP1A,HSP90AA1,HSP90AB1,HSP90B1,ITPR3,LGALS1,MS4A1,NR3C1,NUP214,PAX5,POLA1,POLB,POLD1,POR,PTPRC,RRM1,RRM2,STAT6,TOP2A,TOP2B,TUBA1C,TUBA8,TUBB3,XPO1	27
Humoral Immune Response,Protein Synthesis	Quantity of immunoglobulin	5,60E-03		-0,448	ABCB1,AKAP13,ARHGEF1,B2M,B4GALT1,BANK1,BCL10,BLNK,C4A/C4B,CARD11,CD180,CD1D,Cd209b,CD22,CD36,CD37,CD74,CD81,CR2,CTSS,DAPP1,DHRS4,DOCK8,ECM1,FCER2,FCGR1A,FCRLA,FLI1,FPR2,GNAI2,GRK6,HEXB,IFIT2,Ighd,IGHG1,IGKC,IKZF3,IRF4,IRF8,ITGB3,JCHAIN,LCK,LGALS3,Ly6a (includes others),LYN,MALT1,MAN2A1,MAVS,MFGE8,MSH2,MSR1,NFATC1,NFATC2,NFKB1,NFKB2,NUP98,PKN1,PRKCD,PYCARD,RABGEF1,RASSF5,REL,RELA,RFTN1,RSAD2,SASH3…	80
Cancer,Hematological Disease,Immunological Disease,Organismal Injury and Abnormalities	ALK fusion positive non-Hodgkin lymphoma	5,65E-03			CD79B,DCK,HSP90AA1,HSP90AB1,HSP90B1,MS4A1,NR3C1,POLA1,POLB,POLD1,POR,PRIM1,PRIM2,RRM1,RRM2,STAT1,TOP2A,TOP2B,TUBA1C,TUBA8,TUBB3	21
Cancer,Organismal Injury and Abnormalities	Recurrent primary neoplasia	5,65E-03			DHFR,GART,HSP90AA1,HSP90AB1,HSP90B1,MS4A1,NR3C1,PARP1,POLA1,POLB,POLD1,POR,RRM1,RRM2,TOP1,TOP2A,TOP2B,TUBA1C,TUBA8,TUBB3,TYMS	21
Inflammatory Disease	Autoinflammatory disorder	5,65E-03		1,982	ABCB1,CASP1,IL18,IL1RN,JAK1,NCKAP1L,OTULIN,PLCG2,PSMA3,PSMB10,PSMB4,PSMB8,PSMB9,PSMG2,PYCARD,RIPK1,TUBA1C,TUBA8,TUBB,TUBB3,WDR1	21
Cancer,Hematological Disease,Immunological Disease,Organismal Injury and Abnormalities	Acute myeloid leukemia associated with myelodysplastic syndrome	5,71E-03			CSF1R,DCK,DHFR,DNMT1,FKBP1A,IDH1,IDH2,IMPDH1,IMPDH2,NPM1,NR3C1,POLA1,POLB,POLD1,POR,PPP3CA,PPP3CB,PPP3R1,PRIM1,PRIM2,RRM1,RRM2,RUNX1,TOP2A,TOP2B	25
Organismal Injury and Abnormalities,Reproductive System Disease	Endometriosis	5,73E-03			ABCG1,ACTB,APEX1,APOBEC3B,ATP1B1,BSG,BYSL,CASP1,CASP8,CD163,CD180,CD44,CDK1,COCH,COL6A1,COL6A2,CREB1,CSF1R,CTNNA1,CTNNB1,DCN,DNMT1,ENPP1,ERBIN,EZR,FN1,FPR2,GBP2,GNAS,GRAP,GSTP1,GUCY1B1,HINT1,IL18,ISG20,ITGA1,ITGA5,ITGA6,ITGAV,ITGB1,ITGB3,ITGB5,ITSN2,JAK1,LAMA4,LCAT,MAOA,MCM4,MCM7,MGLL,MGST1,MMP14,NFKB1,NR3C1,OGFR,P4HA1,PARVA,PIK3R1,PLA2G4A,PON1,PPP3R1,PRKACB,PRKCB,PSMB1,PTGS1,RAC1,RALB,REL,RELA,R…	86
Cancer,Organismal Injury and Abnormalities,Tumor Morphology	Progressive ALK fusion positive solid tumor	5,75E-03			DCK,DHFR,FER,GART,HSP90AA1,HSP90AB1,HSP90B1,MS4A1,NR3C1,POLA1,POLB,POLD1,PRIM1,PRIM2,PTK2B,RRM1,RRM2,TOP2A,TOP2B,TUBA1C,TUBA8,TUBB3,TYMS	23
Cancer,Organismal Injury and Abnormalities	Poorly differentiated carcinoma	5,75E-03			CD44,CLEC3B,CTNNB1,DDX58,DHFR,HSP90AA1,HSP90AB1,HSP90B1,MCM2,PAK1,PARP1,PTGS1,RRM1,RRM2,STAT3,TOP1,TOP2A,TOP2B,TUBA1C,TUBA8,TUBB3,TYMS,UBE2C	23
Cancer,Hematological Disease,Immunological Disease,Organismal Injury and Abnormalities	Type M2 acute myeloid leukemia	5,75E-03			ABCB1,DCK,DHFR,DMD,FLNA,HPRT1,IDH1,IDH2,IMPDH1,IMPDH2,NPM1,NR3C1,POLA1,POLB,POLD1,POR,PRIM1,PRIM2,RRM1,RRM2,RUNX1,TOP2A,TOP2B	23
Cancer,Hematological Disease,Immunological Disease,Organismal Injury and Abnormalities	Treatment-related acute myeloid leukemia	5,75E-03			CHEK2,DCK,DHFR,DNMT1,FKBP1A,IDH1,IDH2,NPM1,NR3C1,POLA1,POLB,POLD1,POR,PPP3CA,PPP3CB,PRIM1,PRIM2,RPL3,RRM1,RRM2,RUNX1,TOP2A,TOP2B	23
Connective Tissue Disorders,Immunological Disease,Inflammatory Disease,Organismal Injury and Abnormalities,Skeletal and Muscular Disorders	Active stage systemic lupus erythematosus	5,75E-03			ALDH2,CDK2,CPQ,CRIP1,DDX3Y,DMD,EIF1AY,FGR,GPD1L,IFI35,IFIT3,IL18,ISG15,MME,PLSCR1,PPP3CB,RNPS1,RPS4Y1,RSAD2,STAT1,TNPO3,TRAF3IP3,TXN	23
Humoral Immune Response,Protein Synthesis	Quantity of IgM	5,80E-03		-0,134	ABCB1,ARHGEF1,B2M,BANK1,BCL10,BLNK,CARD11,Cd209b,CD22,CD36,CD74,CD81,CR2,CTSS,DAPP1,FCER2,GNAI2,IFIT2,IGKC,IKZF3,IRF4,IRF8,JCHAIN,LCK,LYN,MALT1,MAN2A1,MAVS,MSR1,NFATC1,NFKB1,NFKB2,PKN1,PRKCD,REL,SASH3,SIGLEC1,SPPL2A,STAT6,TRAF5,VAV2,WAS,XRCC6	43
Cancer,Hematological Disease,Immunological Disease,Organismal Injury and Abnormalities	Plasma cell neoplasm	5,84E-03			ABCB1,ABCD1,ABLIM1,ANXA11,ANXA2,ANXA4,ANXA5,ANXA6,ARID4A,ATP1B1,ATP5F1D,ATP6V1E1,B2M,BCLAF1,CASP3,CASP8,CAT,CAV1,CAVIN2,CD163,CD180,CD2,CD22,CD36,CD38,CD3G,CD44,CD5,CD79A,CDC27,CDK1,CDK2,CDK4,CDKN1B,CHAF1A,CHEK2,CLPTM1,COCH,COL6A1,CRBN,CREBBP,CRK,CSF1R,CSK,CTSC,CTSG,CUL4B,DCK,DDX39A,DHFR,DNMT1,DPT,ECI2,ELOC,EML4,EP400,EPN1,ESYT2,FAM120A,FANCI,FCER2,FDPS,FEN1,FGL2,FKBP1A,FLNA,FN1,FUBP1,FYB1,G3BP1,…	205
Cancer,Organismal Injury and Abnormalities	Stage II cancer	5,89E-03			ANXA2,BLK,CAPZA2,CCT3,CD44,CMPK2,COL1A2,CRBN,CYBA,CYP1B1,DCK,DHFR,FDPS,FGR,FKBP1A,GART,HELB,HSP90AA1,HSP90AB1,HSP90B1,MAP2K1,MS4A1,NFKB1,NME2,NR3C1,PDE5A,POLA1,POLB,POLD1,POR,PRIM1,PRIM2,PSMB1,PSMB2,PSMD1,PSMD2,PTGS1,RAF1,RRM1,RRM2,TF,TOP1,TOP2A,TOP2B,TUBA1C,TUBA8,TUBB3,TYMS	48
Cancer,Hematological Disease,Organismal Injury and Abnormalities	Advanced hematologic cancer	5,89E-03			ARID1B,B2M,BCL10,CARD11,CD74,CRBN,CREBBP,CSF1R,CSK,DCK,DHFR,DNMT1,EZH2,HSP90AA1,HSP90AB1,HSP90B1,IDH2,IL16,IRF8,LCK,LYN,MS4A1,NFKB1,NR3C1,POLA1,POLB,POLD1,POLE3,POR,PRIM1,PRIM2,PSMB1,PSMB2,PSMD1,PSMD2,RPL3,RRM1,RRM2,RUNX1,SMARCB1,STAT6,STK24,TOP2A,TOP2B,TUBA1C,TUBA8,TUBB3,TYMS	48
Cancer,Hematological Disease,Immunological Disease,Organismal Injury and Abnormalities	Natural killer cell lymphoma	5,89E-03			BASP1,CD163,CD2,CD3E,CD4,CD5,COL1A1,COL1A2,CRBN,CTNNB1,DCK,DHFR,EZH2,FN1,FZD1,HSP90AA1,HSP90AB1,HSP90B1,IL4I1,IMPDH1,IMPDH2,IRF4,JAK1,MKI67,MS4A1,NAPA,NR3C1,POLA1,PPP3CA,PPP3CB,PPP3R1,PRIM1,PRIM2,PTPN6,PTPRC,RRM1,RRM2,STAT1,STAT2,STAT3,STMN1,TIMP3,TLR7,TOP2A,TOP2B,TYMS,VCAM1,VWF	48
Humoral Immune Response,Protein Synthesis	Quantity of IgG1	5,91E-03		-1,346	ABCB1,AKAP13,BLNK,CARD11,CD22,CD36,CD37,CD81,CR2,FCER2,FCRLA,FLI1,FPR2,IFIT2,IGHG1,IKZF3,IRF4,LCK,LYN,MAVS,MSH2,NFATC1,NFATC2,NFKB1,NFKB2,NUP98,PKN1,PRKCD,REL,RELA,RSAD2,SASH3,SPPL2A,STAT6,TRAF5,VAV2	36
Cellular Movement	Cellular infiltration by myeloid cells	6,27E-03		0,119	ALOX15,ANXA2,APOA1,ARRB1,B4GALT1,BSG,C2,C4A/C4B,CASP1,CASP8,CAST,CAV1,CBFB,CD2,CD36,CD44,CD55,Cdc42,CES1,CFB,CFH,CNP,CORO1A,CSF1R,CTNNB1,CTSC,CTSG,CTTN,CYBB,DOCK2,DPP4,EPHX2,FABP4,FPR2,GBA,Gm21596/Hmgb1,GRK2,HMOX1,Hrg,HSPA5,Ighg2b,IKBKB,IL16,IL18,IL1RN,ILK,INPP5D,IRF3,ITGAD,ITGB1,ITGB3,KNG1,LBP,LGALS1,LGALS3,LMNB1,LRRK2,MAVS,MIF,MSR1,MYLK,NCF1,NDRG1,NPC1,NQO2,NT5E,OPA1,PARP1,PLA2G4A,PLG,PREX1,PRK…	105
Cancer,Organismal Injury and Abnormalities	Invasive carcinoma	6,28E-03			ANPEP,APOD,ARRB1,ATAD2,BCCIP,BGN,CAVIN1,CBL,CD44,CDK4,CDK6,CLU,COCH,COL1A2,CTNNB1,DCN,DMD,EZH2,FABP4,FBLN5,FERMT2,FHL2,FKBP1A,FN1,HELB,HELLS,HSP90AA1,HSP90AB1,HSP90B1,IQGAP1,IQSEC1,ITGB1,JAK1,KCTD12,LGALS1,LTBP4,MAP2K1,MCM2,MFGE8,MGLL,MKI67,MMP14,MTHFD2,MYH9,MYL9,MYLK,NR3C1,NUSAP1,PAK2,PARP1,PCNA,PHYHD1,PKM,POR,POSTN,PREX1,PSTPIP2,PTGS1,PTPN1,PTPRJ,RAF1,RELA,RRM1,RRM2,SERPING1,SH3KBP1,SIRT1,SLC27…	81
Cancer,Organismal Injury and Abnormalities	Recurrent cancer	6,33E-03			ABCB1,ADA,ALDH2,BLK,BSG,CD22,CD38,CD3E,CD3G,CD44,CD79B,CDK4,CDK6,CRBN,CSF1R,CSK,CYP51A1,DCK,DHFR,DNMT1,ERCC2,EZH2,FDPS,FER,FKBP1A,GART,HELB,HNRNPAB,HPRT1,HSP90AA1,HSP90AB1,HSP90B1,IDH1,IDH2,IMPDH1,IMPDH2,LCK,LYN,MAP2K1,MS4A1,NFKB1,NR3C1,PARP1,PDP1,PIK3CB,PNP,POLA1,POLB,POLD1,POLE3,POR,PPP3CA,PPP3CB,PPP3R1,PRIM1,PRIM2,PSMB1,PSMB10,PSMB2,PSMB8,PSMB9,PSMD1,PSMD2,PTGS1,PTK2B,PTPRC,RAF1,RPL3,RRAS2,RRM…	84
Connective Tissue Disorders,Organismal Injury and Abnormalities,Skeletal and Muscular Disorders,Tissue Morphology	Damage of bone	6,34E-03		0,866	AKR1A1,ALOX15,ARRB1,ASCC1,B2M,CFB,CSK,CTNNB1,FDPS,FHL2,IKBKB,IL18,IL1RN,INPP5D,IRF8,LMNA,MFGE8,NFATC1,NR3C1,OSTM1,PARP1,PLA2G4A,PLCG2,PLG,POSTN,PRKCQ,PSTPIP2,PTGS1,S100A4,SERPINC1,SLC6A4,STAT3,TIMP3,ZMPSTE24	34
Cancer,Hematological Disease,Immunological Disease,Organismal Injury and Abnormalities	Refractory lymphocytic leukemia	6,34E-03			ADA,CD22,CD3E,CD3G,CSF1R,CSK,DCK,DHFR,FGR,IMPDH1,IMPDH2,LCK,LYN,MS4A1,NR3C1,POLA1,POLB,POLD1,POLE3,POR,PPP3CA,PPP3CB,PPP3R1,PRIM1,PRIM2,RAF1,RRM1,RRM2,STK24,TOP2A,TOP2B,TUBA1C,TUBA8,TUBB3	34
Cancer,Hematological Disease,Organismal Injury and Abnormalities	Neoplasia of blood cells	6,47E-03		0,939	ABAT,ABCB1,ABCC1,ABCC3,ABCD1,ABCG1,ABI1,ABLIM1,ABRAXAS1,ACAD11,ACP6,ACSL1,ACSL4,ACSS1,ACTB,ADA,ADAR,ADD3,AFDN,AIMP1,AKAP13,AKT2,ALDH4A1,ALDH6A1,ALDH7A1,ALDH9A1,ALOX15,ANAPC4,ANPEP,ANXA11,ANXA2,ANXA3,ANXA4,ANXA5,ANXA6,AOC3,APEX1,APOB,APOBEC3B,ARHGAP15,ARHGAP17,ARHGAP18,ARHGEF1,ARID1B,ARID4A,ARID4B,ARL6IP5,ASCC3,ASF1B,ASH2L,ASS1,ATAD1,ATG2B,ATP1B1,ATP5F1D,ATP6V1E1,ATP7A,ATXN3,B2M,BAG2,BASP1,BCL10,B…	824
Gastrointestinal Disease,Inflammatory Disease,Inflammatory Response,Organismal Injury and Abnormalities	Inflammation of esophagus	6,54E-03			ABCB1,ALOX15,CES1,CPA3,EPB41L3,FCER2,IGHG1,IGKC,JCHAIN,LY75,NR3C1,POSTN,SLC9A1,STAT6	14
Skeletal and Muscular Disorders	Abnormality of digit	6,54E-03			ATP1A1,ATP2A2,B2M,BCLAF1,CAST,CYP51A1,HEXA,HEXB,HPGD,NR3C1,PLCD1,PLEC,PTGS1,TCOF1	14
Cancer,Hematological Disease,Immunological Disease,Organismal Injury and Abnormalities	Relapsed refractory multiple myeloma	6,54E-03			CD38,CRBN,NFKB1,NR3C1,POR,PSMB1,PSMB10,PSMB2,PSMB8,PSMB9,PSMD1,PSMD2,TOP2A,TOP2B	14
Carbohydrate Metabolism,Energy Production	Oxidation of carbohydrate	6,54E-03		0,415	APOA1,AZGP1,CD36,CRAT,MCU,MFN2,MLYCD,Nisch,NT5C2,PLIN2,PTGIS,SIRT1,STAT6,UGDH	14
Hepatic System Development and Function,Organ Morphology,Tissue Morphology	Quantity of liver cells	6,54E-03		0,172	ADA,BIRC6,CTNNB1,ENTPD1,FH,FLI1,Gm21596/Hmgb1,IQGAP2,MAP2K4,MTHFD2,NT5E,PLG,RB1,SCP2	14
Cancer,Hematological Disease,Organismal Injury and Abnormalities	Low risk myelodysplastic syndrome	6,54E-03			CRBN,DCK,DHFR,DNMT1,FKBP1A,POLA1,POLB,POLD1,PPP3CA,PPP3CB,PRIM1,PRIM2,RRM1,RRM2	14
Cell Morphology,Hematological System Development and Function,Immunological Disease,Lymphoid Tissue Structure and Development	Abnormal morphology of CD8+ T lymphocyte	6,54E-03			ABCB1,Abcb1b,B2M,CD3E,ETS1,Gzmb,HLA-A,LGALS3,LY75,PPP3CB,PSMB10,PSMB9,STAT6,TAP1	14
Carbohydrate Metabolism	Release of carbohydrate	6,54E-03		0,709	ABCB1,APOA1,CAT,CAVIN1,FABP4,FN1,H6PD,IL18,LIPE,PAK2,PRKACA,RIC8A,SYK,TIMP3	14
Infectious Diseases	Severe COVID-19	6,54E-03			ACSL1,ACTB,ADAR,APOA1,APOD,APOH,C4A/C4B,CD38,CD3G,CD74,CFB,CLEC3B,CLU,DYSF,EEF1A1,EEF2,EIF2AK2,ETS1,F5,FCGR1A,FCGR3A/FCGR3B,FLNA,HLA-DRB5,HLA-E,HSPA5,IFIT3,IL1RN,ISG15,ITIH3,ITIH4,JAK1,LGALS1,LGALS3BP,MMRN1,NR3C1,OAS3,PABPC1,PARP14,PARP9,PDE5A,PKM,PLBD1,POR,RACK1,RSAD2,SAA1,SAMD9L,SELL,SERPINA3,SIGLEC1,STAT1,TLR7,TPT1,TUBA1C,TUBA8,TUBB,TUBB3,VCAM1,VTN	59
Cancer,Organismal Injury and Abnormalities	Lymphoreticular neoplasm	6,71E-03		1,023	ABAT,ABCB1,ABCC1,ABCC3,ABCD1,ABCG1,ABI1,ABLIM1,ABRAXAS1,ACSL1,ACSL4,ACTB,ADA,ADAR,AFDN,AIMP1,AKAP13,AKT2,ALDH4A1,ALDH6A1,ALDH7A1,ALDH9A1,ALOX15,ANAPC4,ANPEP,ANXA11,ANXA2,ANXA3,ANXA4,ANXA6,AOC3,APEX1,APOB,APOBEC3B,ARHGAP15,ARHGAP17,ARHGAP18,ARHGEF1,ARID1B,ARID4A,ARID4B,ASCC3,ASF1B,ASH2L,ASS1,ATAD1,ATG2B,ATP1B1,ATP5F1D,ATP6V1E1,ATP7A,ATXN3,B2M,BAG2,BASP1,BCL10,BCLAF1,BIRC6,BMP2K,BRD7,BZW2,C4A/C4B,C…	711
Cell-To-Cell Signaling and Interaction,Hematological System Development and Function,Immune Cell Trafficking,Inflammatory Response	Activation of leukocytes	6,73E-03		0,679	ABHD12,ADA,ANO6,ANXA2,APOA1,APOH,B2M,BANK1,BCL10,BCLAF1,BLK,BLNK,BMP2K,BSG,C4A/C4B,CALR,CARD11,CASP1,CASP8,CBL,CBLB,CD163,CD180,CD1D,CD2,CD200,CD22,CD36,CD37,CD38,CD3E,CD3G,CD4,CD44,CD5,CD55,CD74,CD79A,CD79B,CD81,CD93,CDKN1B,CFH,CLEC1B,CORO1A,CPB2,CR2,CSF1R,CSK,CTNNB1,CTSG,CTSS,CYBB,CYRIB,DAPP1,DDOST,DDX58,DLG1,DOCK2,DPP4,DUSP3,DYSF,EPX,ERAP1,ETS1,F5,FCGR1A,FCGR3A/FCGR3B,FGG,FKBP1A,FN1,Foxp1,FPR2…	215
Cancer,Organismal Injury and Abnormalities,Respiratory Disease	Stage I non-small cell lung carcinoma	6,78E-03			AGO1,AGO2,ANXA2,B2M,BLK,CD44,DHFR,EEF1A1,EIF4A1,FGG,FN1,FTL,GART,HSP90AA1,HSP90AB1,HSP90B1,IFI30,MYL12A,NDUFB4,PRKRA,RPL27,RPL7,RPS11,RPS6,RRM1,RRM2,TPT1,TUBA1C,TUBA8,TUBB3,TYMS,XPO5	32
Cancer,Hematological Disease,Immunological Disease,Organismal Injury and Abnormalities	Relapsed acute lymphoblastic leukemia	6,78E-03			CD22,CD3E,CD3G,CSF1R,CSK,DCK,DHFR,HPRT1,IMPDH1,IMPDH2,LCK,LYN,MS4A1,NR3C1,POLA1,POLB,POLD1,POR,PPP3CA,PPP3CB,PPP3R1,PRIM1,PRIM2,RRM1,RRM2,STK24,TOP2A,TOP2B,TUBA1C,TUBA8,TUBB3,TYMS	32
Cancer,Organismal Injury and Abnormalities	Lymphohematopoietic neoplasia	6,81E-03		1,406	ABAT,ABCB1,ABCC1,ABCC3,ABCD1,ABCG1,ABI1,ABLIM1,ABRAXAS1,ACAD11,ACP6,ACSL1,ACSL4,ACSS1,ACTB,ADA,ADAR,ADD3,AFDN,AIMP1,AKAP13,AKT2,ALDH2,ALDH4A1,ALDH6A1,ALDH7A1,ALDH9A1,ALOX15,ANAPC4,ANPEP,ANXA11,ANXA2,ANXA3,ANXA4,ANXA5,ANXA6,AOC3,APEX1,APOB,APOBEC3B,ARHGAP15,ARHGAP17,ARHGAP18,ARHGEF1,ARID1B,ARID4A,ARID4B,ARL6IP5,ASCC3,ASF1B,ASH2L,ASS1,ATAD1,ATG2B,ATP1B1,ATP5F1D,ATP6V1E1,ATP7A,ATXN3,B2M,BAG2,BASP1,B…	846
Cancer,Hematological Disease,Immunological Disease,Organismal Injury and Abnormalities	T-cell malignant neoplasm	6,92E-03		1,054	ADA,ADAR,ANPEP,ARHGAP15,ARID1B,ATP1B1,B2M,BASP1,BCL10,CARD11,CARMIL2,CBFB,CBLB,CD151,CD163,CD180,CD1D,CD2,CD200,CD22,CD3E,CD3G,CD4,CD5,CDK4,CDKN1B,CHD2,CLU,COL1A1,COL1A2,COL4A1,COL6A1,COL6A2,CR2,CRBN,CREBBP,CSF1R,CSNK2B,CTNNB1,CUL1,DCK,DCN,DHFR,DLG1,DNM2,DNMT1,DPP4,ENDOG,ENO1,ERCC2,EZH2,F9,FCER2,FERMT2,FKBP1A,FN1,FZD1,GBP2,GNAS,GP1BA,HECTD1,HELB,HLA-A,HNRNPA2B1,HPRT1,HSP90AA1,HSP90AB1,HSP90B1,HSP…	201
Tissue Morphology	Quantity of progenitor cells	6,99E-03		-0,195	ABCB1,Abcb1b,ADD1,ADD3,ADH5,AGK,AKAP13,ALDH2,ALOX15,ARHGDIA,ARHGDIB,ARHGEF1,ARID4A,ARID4B,ATP11C,B2M,BCL10,BLK,BLNK,CAPNS1,CASP3,CASP8,CBFB,CBL,CD180,CD22,CD36,CD3E,CD3G,CD4,CD44,CD5,CD5L,CD79A,CD79B,Cdc42,CDK4,CDK6,CDKN1B,CORO1A,CREB1,CREBBP,CSK,CTSD,DCK,DCN,DFFB,EIF2AK2,ETS1,EZH2,FLI1,FLNA,FUBP1,FYB1,GIMAP1,GIMAP1-GIMAP5,GNAI2,GRAP2,HELLS,HSPA9,IGKC,IKZF3,INPP5D,IRF4,IRF8,Irgm1,ITGB3,ITPR1,ITPR…	152
Cancer,Hematological Disease,Immunological Disease,Organismal Injury and Abnormalities	Relapsed lymphocytic cancer	7,02E-03			ADA,CD22,CD3E,CD3G,CD79B,CRBN,CSF1R,CSK,DCK,DHFR,DNMT1,EZH2,FKBP1A,HELB,HPRT1,HSP90AA1,HSP90AB1,HSP90B1,IMPDH1,IMPDH2,LCK,LYN,MS4A1,NR3C1,PNP,POLA1,POLB,POLD1,POLE3,POR,PPP3CA,PPP3CB,PPP3R1,PRIM1,PRIM2,PSMB1,PSMB2,PSMD1,PSMD2,RRM1,RRM2,STK24,TOP2A,TOP2B,TUBA1C,TUBA8,TUBB3,TYMS,XPO1	49
Cellular Movement,Hematological System Development and Function,Immune Cell Trafficking,Inflammatory Response	Cellular infiltration by phagocytes	7,02E-03		0,258	ALOX15,ANXA2,APOA1,ARRB1,B4GALT1,BSG,C2,C4A/C4B,CASP1,CASP8,CAST,CAV1,CD36,CD44,CD55,CES1,CFB,CFH,CNP,CORO1A,CSF1R,CTNNB1,CTSC,CTSG,CTTN,CYBB,DOCK2,DPP4,EPHX2,FABP4,FPR2,GBA,GRK2,HMOX1,Hrg,HSPA5,Ighg2b,IKBKB,IL16,IL18,IL1RN,ILK,IRAK4,IRF3,ITGAD,ITGB1,ITGB3,LBP,LGALS1,LGALS3,LMNB1,LRRK2,MAPK3,MAVS,MIF,NCF1,NDRG1,NPC1,NQO2,NT5E,OPA1,PARP1,PLA2G4A,PLG,PREX1,PRKCA,PRKCD,PRKCQ,PRTN3,PSMB8,PTK2B,PTPN1,…	97
Humoral Immune Response,Protein Synthesis	Production of antibody	7,04E-03		-0,509	ABCB1,AKAP13,ARHGEF1,B2M,B4GALT1,BANK1,BCL10,BLNK,C4A/C4B,CARD11,CD180,CD1D,Cd209b,CD22,CD36,CD37,CD74,CD81,CR2,CTSS,DAPP1,DHRS4,DOCK8,ECM1,FCER2,FCGR1A,FCRLA,FLI1,FPR2,GNAI2,GRK6,HEXB,IFIT2,Ighd,IGHG1,IGKC,IKZF3,IRF3,IRF4,IRF8,ITGB3,JCHAIN,LCK,LGALS3,Ly6a (includes others),LYN,MALT1,MAN2A1,MAVS,MFGE8,MIF,MSH2,MSR1,NFATC1,NFATC2,NFKB1,NFKB2,NR3C1,NUP98,PKN1,PRKCD,PTPN6,PYCARD,RABGEF1,RASSF5,REL,R…	85
Cell Morphology,Lymphoid Tissue Structure and Development	Morphology of lymphocytes	7,07E-03			ABCB1,Abcb1b,B2M,BLNK,CARD11,CASP1,CBLB,CCDC86,CD22,CD36,CD3E,CD4,CD5,CD5L,CD74,CD79A,CD79B,CD81,Cdc42,CR2,CREBBP,DCK,ETS1,FLOT1,Foxp1,GRAP2,Gzmb,HLA-A,IGHG1,IGKC,IL18,IL1RN,INPP5D,IRF4,IRF8,LCK,LCP1,LGALS3,LY75,LY9,LYN,MALT1,MAVS,Mug1/Mug2,NFKB2,PPP3CB,PRKCQ,PSMB10,PSMB9,PTPRC,PTPRJ,SASH3,Serpina3g (includes others),SOD1,SPPL2A,STAT6,STK4,SYK,TAP1,THEMIS,TLR7,TRAF3IP3,UNC93B1,WAS,XRCC6	65
Cancer,Organismal Injury and Abnormalities	Lymphohematopoietic cancer	7,19E-03		1,131	ABAT,ABCB1,ABCC1,ABCC3,ABCD1,ABCG1,ABLIM1,ABRAXAS1,ACAD11,ACP6,ACSL1,ACSL4,ACSS1,ACTB,ADA,ADAR,ADD3,AFDN,AIMP1,AKAP13,AKT2,ALDH2,ALDH4A1,ALDH6A1,ALDH7A1,ALDH9A1,ALOX15,ANAPC4,ANPEP,ANXA11,ANXA2,ANXA4,ANXA5,ANXA6,AOC3,APEX1,APOB,APOBEC3B,ARHGAP15,ARHGAP17,ARHGEF1,ARID1B,ARID4A,ARID4B,ARL6IP5,ASCC3,ASF1B,ASH2L,ASS1,ATAD1,ATG2B,ATP1B1,ATP5F1D,ATP6V1E1,ATP7A,ATXN3,B2M,BAG2,BASP1,BCL10,BCLAF1,BIRC6,BL…	834
Cancer,Hematological Disease,Immunological Disease,Organismal Injury and Abnormalities	T-cell lymphoblastic lymphoma	7,21E-03			CD2,CD4,DHFR,DNMT1,HELB,HPRT1,IMPDH1,IMPDH2,JAK1,LCK,MME,MS4A1,NR3C1,POLA1,POLB,POLD1,POR,PSMB1,PSMB2,PSMD1,PSMD2,RPL3,RRM1,Tcf7,TOP2A,TOP2B,TUBA1C,TUBA8,TUBB3,TYMS	30
Cancer,Hematological Disease,Immunological Disease,Organismal Injury and Abnormalities	Acute biphenotypic leukemia	7,21E-03			CD22,CD79A,DCK,DHFR,DNMT1,ERCC2,FKBP1A,HPRT1,IMPDH1,IMPDH2,MME,NR3C1,POLA1,POLB,POLD1,POR,PPP3CA,PPP3CB,PPP3R1,PRIM1,PRIM2,RPL3,RRM1,RRM2,TOP2A,TOP2B,TUBA1C,TUBA8,TUBB3,TYMS	30
Cancer,Hematological Disease,Immunological Disease,Organismal Injury and Abnormalities	MLL rearrangement positive acute leukemia	7,21E-03			CD3E,CD3G,DCK,DHFR,DNMT1,FKBP1A,HPRT1,IMPDH1,IMPDH2,LCK,LGALS1,NR3C1,POLA1,POLB,POLD1,POR,PPP3CA,PPP3CB,PPP3R1,PRIM1,PRIM2,RRM1,RRM2,SUV39H1,TOP2A,TOP2B,TUBA1C,TUBA8,TUBB3,TYMS	30
Cancer,Cardiovascular Disease,Hematological Disease,Organismal Injury and Abnormalities	Refractory anemia	7,21E-03			CALR,CRBN,CSF1R,DCK,DHFR,DNMT1,EZH2,FKBP1A,GNAS,HPRT1,IDH1,IDH2,IMPDH1,IMPDH2,NPM1,NR3C1,POLA1,POLB,POLD1,POR,PPP3CA,PPP3CB,PRIM1,PRIM2,PRKCA,RRM1,RRM2,RUNX1,TOP2A,TOP2B	30
Cancer,Hematological Disease,Immunological Disease,Organismal Injury and Abnormalities	Refractory or relapsed acute myeloid leukemia	7,21E-03			ABCB1,CRBN,CSF1R,DCK,DNMT1,EEF1A1,IDH1,IDH2,NR3C1,PDP1,POLA1,POLB,POLD1,POLE3,POR,PRIM1,PRIM2,PSME1,PTPRC,RAF1,RPL11,RPL3,RPL6,RPS12,RPS24,RPS25,RRM1,RRM2,TOP2A,TOP2B	30
Cancer,Hematological Disease,Organismal Injury and Abnormalities	Hematopoietic neoplasm	7,22E-03		1,350	ABAT,ABCB1,ABCC1,ABCC3,ABCD1,ABCG1,ABI1,ABLIM1,ABRAXAS1,ACAD11,ACP6,ACSL1,ACSL4,ACSS1,ACTB,ADA,ADAR,ADD3,AFDN,AIMP1,AKAP13,AKT2,ALDH2,ALDH4A1,ALDH6A1,ALDH7A1,ALDH9A1,ALOX15,ANAPC4,ANPEP,ANXA11,ANXA2,ANXA3,ANXA4,ANXA5,ANXA6,AOC3,APEX1,APOB,APOBEC3B,ARHGAP15,ARHGAP17,ARHGAP18,ARHGEF1,ARID1B,ARID4A,ARID4B,ARL6IP5,ASCC3,ASF1B,ASH2L,ASS1,ATAD1,ATG2B,ATP1B1,ATP5F1D,ATP6V1E1,ATP7A,ATXN3,B2M,BAG2,BASP1,B…	844
Cell-To-Cell Signaling and Interaction,Cellular Function and Maintenance,Inflammatory Response	Phagocytosis of cells	7,26E-03		-1,672	ABI1,ACTR2,ACTR3,AHSA1,ALOX15,ANPEP,ANXA3,ANXA5,APOA1,ARF6,ARPC2,ARPC3,ARPC4,BIN1,CALR,CAMK1D,CAPG,CAT,CAV1,CBL,Cd209b,CD22,CD36,CD38,CD4,CD44,CD5L,CD93,Cdc42,CDK2,CERS2,CFH,CKB,CMAS,CNN2,CORO1A,CORO1C,CREBBP,CRK,CSF1R,CSK,CTNNB1,CYBA,CYFIP1,CYRIB,DDX3X,DLG1,DNM2,DNTTIP1,DOCK1,DOCK2,DOCK8,DYSF,EHD1,EIF4E,ELMO1,ELOVL1,ERAP1,ERP44,FCGR1A,FCGR3A/FCGR3B,FGR,FLNA,FPR2,GLRX,Gm21596/Hmgb1,GNAI2,GNE,GP1B…	156
Nucleic Acid Metabolism	Metabolism of nucleic acid component or derivative	7,28E-03		0,137	ABCB1,Abcb1b,ABHD14B,ACAA2,ACADSB,ACBD6,ACOT13,ACOT2,ACOT7,ACSF2,ADA,ADSS2,AHCY,AK1,AK2,AK3,ALDH2,ALDH6A1,ALDOA,APOA1,APRT,ARRB1,ATP1B1,Atp5e,ATP5F1D,ATP7A,CAD,CASP3,CASP8,CAT,CAV1,CD38,CDK1,CES1,CFH,CHEK2,CLPX,CMAS,CMPK2,CTNNB1,CTPS1,CTPS2,CUL4B,CYCS,CYP1B1,DCK,DCXR,DLG1,DNMT1,DPYSL2,DTYMK,EHHADH,ENO1,ENPP1,ENPP4,ENTPD1,ENTPD2,EPB41L2,EZR,FDPS,FER,FERMT2,FUT8,G6PD,GART,GDA,GFPT1,GMDS,GMPPB,GMPS,…	184
Cancer,Gastrointestinal Disease,Organismal Injury and Abnormalities	Metastatic gastrointestinal tract cancer	7,28E-03			ANPEP,CAPG,CAV1,CD36,CD44,CDK4,CDK6,CLU,COL4A1,CRBN,CRYZ,CSE1L,CSF1R,DHFR,DMD,DPYSL2,EPB41L3,ERCC2,FCGR3A/FCGR3B,FKBP1A,GART,GLRX,GSTP1,HCLS1,HELB,HLA-E,HMOX1,HSP90AA1,HSP90AB1,HSP90B1,ITPR3,LCK,LGALS3,LYN,MAP2K1,MAP2K4,MAP4,MME,MS4A1,NFKB1,PAPSS2,PARP1,PLS3,POLA1,POLB,POLD1,POR,PPP3CA,PPP3CB,PPP3R1,RAC1,RAF1,RRM1,RRM2,RTN1,S100A4,STEAP3,STMN2,TCEA1,TF,TOP1,TOP2A,TOP2B,TUBA1C,TUBA8,TUBB3,TYMS,VCA…	68
