# Supplementary material for: Neuroretinal degeneration in a mouse model of systemic chronic immune activation observed by proteomics
Source: Front Immunol. 2024 Apr 11;15:1374617. doi: 10.3389/fimmu.2024.1374617 (PMC11043527; doi:10.3389/fimmu.2024.1374617)
Supplement: Supplementary Table 1 — (A) Retina, 1 week, Identified and differentially expressed proteins. (B). Retina, 8 weeks, Identified and differentially expressed proteins. (C). Retina, 28 weeks, Identified and differentially expressed proteins. [file DataSheet_1.zip › Supplementary Tables submission/Supplementary Tables 9-12, Diseases & Function, IPA/12. Spleen/Table S12B Spleen, Diseases & Function, 8 week.xlsx]

## Sheet: Sheet0
© 2000-2022 QIAGEN. All rights reserved.
Categories	Diseases or Functions Annotation	p-value	Predicted Activation State	Activation z-score	Molecules	# Molecules
Developmental Disorder,Hereditary Disorder,Organismal Injury and Abnormalities,Skeletal and Muscular Disorders	Dystrophy of muscle	5,97E-09			AKR1B10,APBB1IP,ASPN,BGN,CELF2,CFL1,CHKB,COL12A1,COL14A1,COL6A1,CSRP2,CTSG,CTSS,DES,DPT,HLA-A,IFI30,LMNA,LUM,MBNL1,MGST1,MYL1,PLS3,PSAP,SAMHD1,SOD3,SYNPO,TAGLN,TGFBI,TMEM119,TOR1AIP1,TPPP3,TTN	33
Hereditary Disorder,Immunological Disease,Organismal Injury and Abnormalities	Familial autoimmune disease	7,10E-09			AKR1B10,APBB1IP,BGN,CDKN1B,CFH,COL12A1,COL14A1,COL6A1,COL7A1,CTSG,DPT,FCGR2B,IRF5,LUM,MGST1,MYH10,NCF2,SAMHD1,SOD3,STAT3,SYNPO,TAGLN,TMEM119,TPPP3,TREX1,ZAP70	26
Connective Tissue Disorders,Immunological Disease,Organismal Injury and Abnormalities	Collagen disease	1,35E-08			AKR1B10,APBB1IP,BGN,CFH,COL12A1,COL14A1,COL6A1,COL7A1,CTSG,DPT,LUM,MGST1,MYH10,SOD3,SYNPO,TAGLN,TMEM119,TPPP3	18
Connective Tissue Disorders,Developmental Disorder,Hereditary Disorder,Immunological Disease,Organismal Injury and Abnormalities,Skeletal and Muscular Disorders	Ullrich congenital muscular dystrophy	5,03E-08			AKR1B10,APBB1IP,BGN,COL12A1,COL14A1,COL6A1,CTSG,DPT,LUM,MGST1,SOD3,SYNPO,TAGLN,TMEM119,TPPP3	15
Immunological Disease	Systemic autoimmune syndrome	1,24E-07		0,521	ABCB10,AHSG,AIF1,AK2,AKR1A1,AKR1B1,AKR1B10,ALB,ANXA1,APBB1IP,APOA1,ARHGDIB,ARIH2,BGN,CA1,CA2,CALHM6,CASP1,CD163,CD4,CD40,CD74,CDKN1B,CELF2,CFH,CLU,COG6,COL12A1,COL14A1,COL6A1,COL7A1,CTSG,CTSH,CTSS,DCUN1D1,DPP4,DPT,DYNLL1,ECHDC1,ERH,FABP4,FABP7,FCGR2B,GBP2,GIMAP4,GLIPR2,GOLPH3,GZMA,HLA-A,IFI16,IFIT1B,IFIT3,IGHG1,Ighg2b,IGKC,Iigp1,IRF5,ISG15,LCK,LCP1,LGALS1,LPP,LSM2,LUM,LYZ,MBD1,MGST1,MIF,MYH10,MYL…	111
Endocrine System Disorders,Gastrointestinal Disease,Metabolic Disease,Organismal Injury and Abnormalities	Diabetes mellitus	5,52E-07		0,447	AACS,AEBP1,AHSG,AIF1,AKR1B1,Akr1c12/Akr1c13,AKT2,ALB,AMBP,ANXA1,ANXA11,ANXA2,ANXA5,APOA1,AQP1,CA1,CA2,CA3,CALHM6,CASP1,CD4,CD40,CD74,CDKN1B,CFH,CLU,COL12A1,COL14A1,COL6A1,COL7A1,CTNNBL1,CTSH,CTSS,DPP4,ENPP1,FABP4,FABP7,FBLN5,FCGR2B,Foxp1,GBP2,GGPS1,GLIPR2,GZMA,HEMGN,HLA-A,Hrg,HSPB1,IFI16,IFIT1B,IFIT3,Iigp1,LCK,LCP1,LGALS3,LMNA,LSM2,LYZ,ME1,MGST1,MIF,MZB1,NCF2,OAS1,PDLIM4,PEA15,PKLR,PKM,PPP3CB,PSM…	92
Hair and Skin Development and Function	Tensile strength of skin	6,69E-07	Increased	2,190	BGN,COL14A1,DCN,DPT,FBN1,FMOD,LUM,OGN	8
Humoral Immune Response,Inflammatory Response	Complement activation	7,30E-07		1,131	C1QB,CD5L,CFH,CFI,CLU,CR1L,FMOD,IGHG1,Ighg2a,Ighg2b,IGKC,JCHAIN,KLKB1,KNG1	14
Endocrine System Disorders,Gastrointestinal Disease,Immunological Disease,Metabolic Disease,Organismal Injury and Abnormalities	Insulin-dependent diabetes mellitus	4,12E-06			AIF1,ALB,ANXA1,CA1,CA2,CALHM6,CASP1,CD4,CD40,CD74,CFH,CTSH,CTSS,DPP4,FABP7,FCGR2B,GBP2,GZMA,HLA-A,IFI16,IFIT1B,IFIT3,Iigp1,LCK,LCP1,LSM2,LYZ,MZB1,OAS1,PPP3CB,PSMB9,S100A4,SH2D1A,SPN,TAP1,TAP2,TGFBI,Tgtp1/Tgtp2,THEMIS,XDH,ZBP1	41
Cardiovascular Disease,Cell Death and Survival,Connective Tissue Disorders,Developmental Disorder,Hematological Disease,Hereditary Disorder,Organismal Injury and Abnormalities	Hereditary spherocytosis	1,47E-05			ANK1,EPB42,SLC4A1,SPTA1,SPTB	5
Connective Tissue Disorders,Organ Morphology,Organismal Injury and Abnormalities,Skeletal and Muscular Disorders,Skeletal and Muscular System Development and Function,Tissue Morphology	Abnormal morphology of tendon	1,47E-05			BGN,COL14A1,DCN,FMOD,LUM	5
Cancer,Organismal Injury and Abnormalities,Reproductive System Disease	Uterine serous papillary cancer	1,63E-05			ANXA2,AQP1,CA2,COL14A1,DES,DPT,ENPP1,F13A1,FBLN1,FBLN5,GZMA,ISG15,LMOD1,LPP,LUM,MATN2,MFAP4,MYLK,TGFB1I1	19
Inflammatory Response,Organismal Injury and Abnormalities	Inflammation of organ	2,03E-05	Decreased	-2,325	ADD2,ADGRE1,AIF1,AKT2,ALB,AMBP,ANXA1,ANXA4,ANXA5,ANXA7,APOA1,APOA4,APOH,APRT,AQP1,ARHGDIB,ARIH2,BGN,CA1,CA2,CA3,CASP1,CBL,Cd209b,CD4,CD40,CD5L,CD74,CFH,CFI,CFL1,CLU,CTSS,DCN,DDT,DPP4,FAAH,FABP4,FCGR2B,FKBP8,GATM,GBP2,GC,GSDMD,GZMA,HLA-A,HMOX2,HPX,IDI1,IFI16,IFI30,IFIT3,IGHG1,Ighg2b,IGKC,Iigp1,IRF5,ISG15,JCHAIN,JPT1,KLKB1,KNG1,LAMTOR1,LGALS1,LGALS3,LRCH1,LYZ,MARK2,MIF,MYH10,MYLK,MZB1,NAPA,OLFM4,PA…	105
Dermatological Diseases and Conditions,Organismal Injury and Abnormalities	Psoriasis	3,12E-05			ANXA1,ANXA2,ARHGDIB,ATOX1,ATXN3,CALHM6,CD4,CDK5,CFL1,COL14A1,CSTB,CTSS,DPP4,EIF2S1,F13A1,FABP7,FCGR2B,FSCN1,GBP2,GM2A,IFI16,IFI30,IFIT3,ISG15,LGALS1,LGALS3,MANF,ME1,MIF,OAS1,OAS3,PDLIM4,PKM,PLG,PPP3CB,PSAP,PSMB6,PSME2,S100A9,SFN,TAGLN,TF,UBE2I,UBE2N,YWHAB,YWHAE,YWHAQ	47
Cancer,Organismal Injury and Abnormalities,Reproductive System Disease	Prostatic intraepithelial tumor	3,16E-05			ANXA2,ARHGDIB,ASS1,CD74,CDKN1B,CFH,CFI,CLU,COL7A1,FHL2,GBP2,GPX3,S100A9,SFN,STAT3	15
Metabolic Disease,Organismal Injury and Abnormalities	Glucose metabolism disorder	4,45E-05		-1,155	AACS,AEBP1,AGAP2,AHSG,AIF1,AKR1B1,Akr1c12/Akr1c13,AKT2,ALB,AMBP,ANXA1,ANXA11,ANXA2,ANXA5,APOA1,AQP1,CA1,CA2,CA3,CALHM6,CASP1,CD4,CD40,CD5L,CD74,CDKN1B,CFH,CLPP,CLU,COL12A1,COL14A1,COL6A1,COL7A1,CTNNBL1,CTSH,CTSS,DPP4,ENPP1,FAAH,FABP4,FABP7,FBLN5,FCGR2B,Foxp1,GBP2,GGPS1,GLIPR2,GZMA,HEMGN,HINT1,HLA-A,Hrg,HSPB1,IFI16,IFIT1B,IFIT3,Iigp1,LCK,LCP1,LGALS3,LMNA,LSM2,LSM3,LYZ,MARK2,ME1,MGST1,MIF,MZB1,NCF2…	103
Gastrointestinal Disease,Inflammatory Response	Inflammation of gastrointestinal tract	4,81E-05	Decreased	-2,844	ADGRE1,AKT2,ALB,ANXA1,APOA4,APOH,ARHGDIB,CA2,CASP1,Cd209b,CD4,CD40,CD74,CFI,CTSS,FAAH,FCGR2B,GATM,GBP2,IFI16,IGHG1,IGKC,Iigp1,JCHAIN,LGALS1,LGALS3,LYZ,MARK2,MZB1,OLFM4,PARK7,PKM,PLG,PPP3CB,PYCARD,S100A9,STAT3,TAP1,Tcf7,TF,Tgtp1/Tgtp2,TNFAIP8,TREX1,WAS,XDH,ZBP1	46
Cell Death and Survival	Cytolysis	5,28E-05		1,523	ALB,ANK1,ANXA1,CASP1,CD4,CFH,CFI,DPP4,EPB42,FCGR2B,GIMAP4,GZMA,HLA-A,IGHG1,Ighg2a,Ighg2b,ISG15,LCK,LGALS1,LGALS3,LYZ,PKLR,PLG,PPP3CB,PSME2,SH2D1A,SH3BGRL3,SLC4A1,SPTA1,SPTB,TAP1,VIM	32
Developmental Disorder,Hereditary Disorder,Organismal Injury and Abnormalities,Skeletal and Muscular Disorders	Progressive muscular dystrophy	6,10E-05			ASPN,BGN,CELF2,CFL1,COL6A1,CSRP2,CTSS,DES,HLA-A,IFI30,LMNA,MYL1,PLS3,PSAP,SAMHD1,TGFBI,TOR1AIP1,TTN	18
Organismal Injury and Abnormalities	Dehydration	6,56E-05		0,333	ADD2,ANXA5,APRT,AQP1,CDKN1B,EPB42,FCGR2B,FKBP8,SLC4A1	9
Developmental Disorder,Hereditary Disorder,Organismal Injury and Abnormalities,Skeletal and Muscular Disorders	Duchenne muscular dystrophy	7,48E-05			ASPN,BGN,CELF2,CFL1,COL6A1,CSRP2,CTSS,HLA-A,IFI30,MYL1,PLS3,PSAP,TGFBI	13
Cardiovascular Disease,Organismal Injury and Abnormalities	Chronic heart failure	8,04E-05			CA1,CA2,CA3,TF,XDH	5
Endocrine System Disorders,Organismal Injury and Abnormalities,Renal and Urological Disease	Hypercalciuria	8,23E-05			AHSG,AKR1B1,CA1,CA2,CA3,SLC4A1,XDH	7
Organismal Injury and Abnormalities,Renal and Urological Disease	Kidney stones	8,23E-05			AHSG,APRT,CA1,CA2,CA3,PLG,XDH	7
Cell-To-Cell Signaling and Interaction,Hematological System Development and Function,Immune Cell Trafficking,Inflammatory Response	Activation of memory T lymphocytes	9,95E-05		1,109	CD4,CDKN1B,CYRIB,HLA-A,MGST1,ZAP70	6
Connective Tissue Disorders,Developmental Disorder,Hereditary Disorder,Organismal Injury and Abnormalities,Skeletal and Muscular Disorders	Marfan syndrome	1,08E-04			APOA1,FBN1,GC,LTBP2,MFAP4,MYH10,MYLK,TAGLN,VCL	9
Cardiovascular Disease,Organismal Injury and Abnormalities,Reproductive System Disease	Preeclampsia	1,21E-04			ASPN,CD40,CFH,COBLL1,COL12A1,CTSS,DCUN1D5,FABP4,FKBP2,FMOD,GBP2,GMFB,GSTA3,GUK1,GZMA,HPX,KNG1,LGALS1,LMF1,LMNA,LMOD1,MTHFS,MYLK,NAXE,NUMA1,PGM5,PPP3CB,PRELP,SFN,SLC43A1,STAT3,TAGLN2,TF,TGFB1I1,TMED5,TMEM119,VCL,YBX3,YWHAQ	39
Skeletal and Muscular Disorders	Laminopathy	1,36E-04			ASPN,BGN,CELF2,CFL1,COL6A1,CSRP2,DCN,DES,IFI30,LMNA,PLS3,SNAP29,TGFBI,TTN	14
Cancer,Endocrine System Disorders,Organismal Injury and Abnormalities	Secreting adrenocortical adenoma	1,39E-04			ASPN,BGN,COL14A1,COL6A1,DCN,DPT,FLNC,FMOD,GSTA3,LUM,MYLK,PRELP,UBE2I	13
Connective Tissue Disorders,Hereditary Disorder,Organismal Injury and Abnormalities	Hereditary connective tissue disorder	1,49E-04			AEBP1,AKR1B10,AKT2,ALB,APBB1IP,APOA1,ASAH1,ASPN,ATP6V1E1,BANF1,BGN,CA2,CBL,CFH,CLU,COL12A1,COL14A1,COL6A1,COL7A1,CTSG,DCN,DPT,ENPP1,F13A1,FBLN5,FBN1,FCGR2B,GC,GGPS1,IRF5,KIF14,LMNA,LTBP2,LTBP4,LUM,MED12,MFAP4,MGST1,MTHFS,MYH10,MYLK,NCF2,PDLIM4,PSTPIP1,QRICH1,SAMHD1,SLC25A19,SNRPB,SOD3,SYNPO,TAGLN,TGFBI,TMEM119,TP53RK,TPPP3,TREX1,VAC14,VCL	58
Embryonic Development,Organ Development,Organismal Development,Renal and Urological System Development and Function,Tissue Development	Formation of kidney	1,67E-04			AKR1B1,ANXA2,ANXA4,APRT,AQP1,ARL3,CDKN1B,CFH,EFEMP1,FBLN1,FBN1,FCGR2B,ITGA8,LGALS3,NDUFS6,PANK1,PSAP,SPTA1,SPTB,TREX1,XDH	21
Cancer,Endocrine System Disorders,Organismal Injury and Abnormalities	Aldosterone producing adrenocortical adenoma	1,85E-04			ASPN,BGN,COL14A1,COL6A1,DCN,DPT,FLNC,FMOD,GSTA3,LUM,MYLK,PRELP	12
Dermatological Diseases and Conditions,Inflammatory Disease,Inflammatory Response,Organismal Injury and Abnormalities,Skeletal and Muscular Disorders	Dermatomyositis	1,86E-04			ASPN,BGN,CELF2,CFL1,COL6A1,CSRP2,FCGR2B,GBP2,IFI30,IFIT3,PLS3,PPP3CB,TGFBI	13
Connective Tissue Disorders,Inflammatory Disease,Organismal Injury and Abnormalities,Skeletal and Muscular Disorders	Rheumatic Disease	2,10E-04		1,068	ABCB10,AHSG,AIF1,AK2,AKR1A1,ALB,ANXA1,APOA1,APOH,ARHGDIB,ARPC5,ASPN,BGN,C1QB,CA2,CAMK1,CASP1,CD163,CD4,CD40,CD74,CDKN1B,CELF2,CFH,CLU,COG6,CTSG,CTSS,DCUN1D1,DPP4,DYNLL1,ECHDC1,ERH,F13A1,FABP4,FBN1,FCGR2B,FLNC,FMOD,GBP2,GGPS1,GLIPR2,GOLPH3,GZMA,HLA-A,IFI16,IFIT3,IGHG1,IGKC,Igkv1-117,IRF5,ISG15,LCK,LCP1,LGALS1,LPP,LUM,LYZ,MBD1,MIF,MYL12A,NCF2,NUDT21,NUP62,OAS1,PEA15,PGLYRP1,PLG,PPP1CA,PPP1R7,PPP3CB…	94
Cardiovascular Disease	Disorder of blood pressure	2,13E-04		1,188	ADD2,ALB,ARHGEF1,ASPN,CA1,CA2,CA3,CD40,CFH,COBLL1,COL12A1,CTNNBL1,CTSS,DCUN1D5,FABP4,FCGR2B,FKBP2,FMOD,GBP2,GMFB,GSTA3,GUK1,GZMA,HPX,KNG1,LGALS1,LMF1,LMNA,LMOD1,MIF,MTHFS,MYLK,NAXE,NUMA1,PGM5,PLG,PPP3CB,PRELP,SFN,SLC43A1,SLC44A1,STAT3,TAGLN,TAGLN2,TF,TGFB1I1,TMED5,TMEM119,VCL,XDH,YBX3,YWHAQ	52
Cell Morphology,Hematological System Development and Function,Immunological Disease,Lymphoid Tissue Structure and Development	Abnormal morphology of T lymphocytes	2,13E-04			CASP1,CD4,CD40,CD5L,FCGR2B,HLA-A,LCK,LGALS3,MARK2,PPP3CB,PSMB9,SH2D1A,TAP1,THEMIS,WAS	15
Connective Tissue Disorders,Hematological Disease,Organismal Injury and Abnormalities	Spherocytosis	2,26E-04			ADD2,ANK1,EPB42,SLC4A1,SPTA1,SPTB	6
Hereditary Disorder,Neurological Disease,Organismal Injury and Abnormalities	Familial focal epilepsy	2,26E-04			ASAH1,CA1,CA2,CA3,CSTB,MTHFS	6
Neurological Disease,Organismal Injury and Abnormalities,Psychological Disorders	Amyotrophic lateral sclerosis	2,36E-04			ANXA1,ANXA11,ANXA5,CASP1,CELF2,CLU,DBI,FBLN1,FHL3,GATM,JPT1,LMOD1,LUM,MIF,PARK7,PRPH,PSAP,S100A13,S100A4,SCFD1,TF,VIM	22
Molecular Transport	Transport of bicarbonate	2,56E-04			AQP1,CA1,CA2,CA3,SLC4A1	5
Cardiovascular Disease	Hypertension	2,84E-04		0,603	ADD2,ALB,ARHGEF1,ASPN,CA1,CA2,CA3,CD40,CFH,COBLL1,COL12A1,CTNNBL1,CTSS,DCUN1D5,FABP4,FCGR2B,FKBP2,FMOD,GBP2,GMFB,GSTA3,GUK1,GZMA,HPX,KNG1,LGALS1,LMF1,LMNA,LMOD1,MIF,MTHFS,MYLK,NAXE,NUMA1,PGM5,PLG,PPP3CB,PRELP,SFN,SLC43A1,STAT3,TAGLN,TAGLN2,TF,TGFB1I1,TMED5,TMEM119,VCL,XDH,YBX3,YWHAQ	51
Cell Morphology,Hematological System Development and Function,Lymphoid Tissue Structure and Development	Morphology of T lymphocytes	3,00E-04			CASP1,CD4,CD40,CD5L,FCGR2B,Foxp1,HLA-A,LCK,LGALS3,MARK2,PPP3CB,PSMB9,SH2D1A,TAP1,THEMIS,WAS	16
Infectious Diseases	Tuberculosis	3,00E-04			ANXA1,C1QB,CTSG,GBP2,IFI16,IFIT3,MIF,OAS1,OAS3,OLFM4,PSMB2,PSMB5,PSMB9,SP110,TAP1,TAP2	16
Skeletal and Muscular Disorders	Muscle laminopathy	3,36E-04			ASPN,BGN,CELF2,CFL1,COL6A1,CSRP2,DES,IFI30,LMNA,PLS3,TGFBI,TTN	12
Cancer,Endocrine System Disorders,Organismal Injury and Abnormalities	Benign neoplasm of endocrine gland	3,52E-04			AEBP1,ANXA2,ANXA5,APOA1,ASPN,ASS1,BGN,CBL,CDKN1B,COL14A1,COL6A1,DCN,DPT,FABP4,FLNC,FMOD,GSTA3,IFIT1B,LGALS3,LUM,MYLK,PARK7,PRELP,UBE2I	24
Organismal Injury and Abnormalities	Shock Response	3,84E-04		1,069	AKT2,ALB,ANXA1,BGN,CASP1,Cd209b,CR1L,CSTB,FCGR2B,HPX,IFI16,IRF5,KHDRBS1,LUM,MIF,PLG,PYCARD,RPS6KA4,S100A9,STAT3,TSC22D3,VAC14	22
Neurological Disease,Organismal Injury and Abnormalities	Progressive encephalopathy	4,26E-04		-1,192	AIF1,ALB,ANXA1,ANXA11,ANXA2,ANXA5,APOA1,APOA4,AQP1,ARHGDIB,ASAH1,ATP6V1E1,BGN,CASP1,CD74,CDK5,CELF2,CFL1,CLU,COPE,CSTB,CTSS,DBI,DCN,EIF2S1,FAAH,FBLN1,FCGR2B,FHL3,FIS1,GATM,GBP2,GC,GGPS1,GM2A,HMOX2,HPX,HSPB1,IGHG1,IGKC,JPT1,KHDRBS1,KNG1,LGALS1,LGALS3,LMOD1,LUM,MIF,NAXE,OGN,PARK7,PHYHD1,PLG,PRKDC,PRPH,PSAP,RNF114,S100A13,S100A4,S100A9,SCFD1,SELENOF,SLC25A19,STAT3,TAGLN,TF,TOR1A,TOR1AIP1,VIM,YWHAZ	70
Cardiovascular Disease,Organismal Injury and Abnormalities	Abnormality of left ventricle	4,29E-04			APOA1,APOA4,BGN,CA1,CA2,CA3,CBL,DES,DPP4,FBN1,FHL2,GLA,LMNA,MBNL1,MYH10,PPP3CB,SLC4A1,SRI,TF,TTN,VCL,XDH,YWHAE	23
Developmental Disorder,Hereditary Disorder,Organismal Injury and Abnormalities,Skeletal and Muscular Disorders	Autosomal dominant Emery-Dreifuss muscular dystrophy	4,40E-04			ASPN,BGN,CELF2,CFL1,COL6A1,CSRP2,IFI30,LMNA,PLS3,TGFBI	10
Cell Cycle	Arrest in G1 phase of breast cancer cell lines	4,52E-04			CAMK1,CDKN1B,DCN,LGALS1,LGALS3,PKM	6
Ophthalmic Disease,Organismal Injury and Abnormalities	Exfoliative glaucoma	4,52E-04			CA1,CA2,CLU,FBN1,LTBP2,MGST1	6
Hereditary Disorder,Organismal Injury and Abnormalities,Skeletal and Muscular Disorders	Hereditary myopathy	4,94E-04			AKR1B10,APBB1IP,APOA1,ASAH1,ASPN,BGN,C1QB,CA1,CA2,CELF2,CFL1,CHKB,COL12A1,COL14A1,COL6A1,CSRP2,CTSG,CTSS,DES,DPT,FBLN5,FBN1,FHL2,FLNC,GLA,GOLPH3,HINT1,HLA-A,HSPB1,IFI30,ISCU,LMNA,LMOD1,LUM,MBNL1,MGST1,MYL1,MYLK,NDUFS8,PLS3,PSAP,PSMB5,SAMHD1,SOD3,SYNPO,TAGLN,TGFBI,TMEM119,TOR1AIP1,TPPP3,TTN,VCL	52
Cell-To-Cell Signaling and Interaction,Cellular Function and Maintenance,Hematopoiesis	Positive selection of lymphocytes	4,99E-04			CD4,CD74,GIMAP4,LCK,LGALS1,THEMIS,ZAP70	7
Dermatological Diseases and Conditions,Inflammatory Disease,Inflammatory Response,Organismal Injury and Abnormalities,Skeletal and Muscular Disorders	Juvenile dermatomyositis	5,64E-04			ASPN,BGN,CELF2,CFL1,COL6A1,CSRP2,IFI30,PLS3,TGFBI	9
Organismal Injury and Abnormalities,Renal and Urological Disease	Acute kidney injury	6,08E-04			AHSG,AKR1A1,ALB,AMBP,CA1,CA2,CA3,CD5L,CLU,LYZ,PKM	11
Lipid Metabolism,Small Molecule Biochemistry	Stimulation of lipid	6,23E-04	Increased	2,216	ANXA2,KNG1,LGALS1,MIF,PLG	5
Cardiovascular Disease	Prehypertension	6,25E-04			CA1,CA2,CA3,XDH	4
Cellular Development,Cellular Growth and Proliferation,Connective Tissue Development and Function,Tissue Development	Proliferation of adipoblasts	6,25E-04			AKT2,BGN,DCN,STAT3	4
Carbohydrate Metabolism,Small Molecule Biochemistry	Biosynthesis of keratan sulfate	6,25E-04			FMOD,LUM,OGN,PRELP	4
Developmental Disorder,Neurological Disease,Organismal Injury and Abnormalities	Lennox-Gastaut syndrome	6,25E-04			CA1,CA2,CA3,GATM	4
Cell Morphology,Cellular Assembly and Organization	Abnormal morphology of collagen fibrils	6,25E-04			BGN,DCN,DPT,OGN	4
Connective Tissue Disorders,Organismal Injury and Abnormalities,Skeletal and Muscular Disorders	Non-traumatic arthropathy	6,34E-04		-1,029	ABCB10,AHSG,AIF1,AK2,AKR1A1,ALB,ANXA1,APOA1,ARHGDIB,ASPN,BGN,CA2,CASP1,CD163,CD4,CD40,CD74,CELF2,CLU,COG6,CTSG,DCUN1D1,DPP4,DYNLL1,ECHDC1,ERH,FABP4,FCGR2B,FLNC,FMOD,GBP2,GGPS1,GLIPR2,GOLPH3,GZMA,HLA-A,IGHG1,IGKC,IRF5,LCP1,LGALS1,LUM,LYZ,MBD1,MIF,MYL12A,PGLYRP1,PLG,PPP1R7,PPP3CB,PRDX5,PSMB9,RPL19,S100A9,SLFN5,SPTA1,STAT3,TAP2,TF,TRAF1,VIM,XDH	62
Cell Morphology,Immunological Disease,Lymphoid Tissue Structure and Development	Abnormal morphology of lymphocytes	6,62E-04			CASP1,CD4,CD40,CD5L,CD74,FCGR2B,HLA-A,IGHG1,IGKC,LCK,LCP1,LGALS3,MARK2,PPP3CB,PRKDC,PSMB9,SH2D1A,TAP1,THEMIS,WAS	20
Organismal Injury and Abnormalities	Lithiasis	7,98E-04			AHSG,ALB,APRT,CA1,CA2,CA3,HMCN1,PLG,XDH	9
Gastrointestinal Disease,Inflammatory Disease,Inflammatory Response,Organismal Injury and Abnormalities	Acute colitis	8,05E-04			CASP1,GBP2,IFI16,Iigp1,PYCARD,S100A9,Tgtp1/Tgtp2	7
Humoral Immune Response,Inflammatory Response	Classical complement pathway	8,05E-04			C1QB,CR1L,IGHG1,Ighg2a,Ighg2b,IGKC,JCHAIN	7
Hereditary Disorder,Organismal Injury and Abnormalities,Skeletal and Muscular Disorders	Autosomal dominant myopathy	8,14E-04			ASPN,BGN,CA1,CA2,CELF2,CFL1,COL12A1,COL6A1,CSRP2,DES,FBN1,FLNC,HSPB1,IFI30,LMNA,LMOD1,MBNL1,MYLK,PLS3,TGFBI,TTN,VCL	22
Inflammatory Disease,Inflammatory Response,Skeletal and Muscular Disorders	Inflammation of muscle	8,21E-04			ANXA1,APOA1,ASPN,BGN,CELF2,CFL1,COL6A1,CSRP2,FCGR2B,GBP2,IFI30,IFIT3,PLS3,PPP3CB,TGFBI,TREX1	16
Cardiovascular Disease,Organismal Injury and Abnormalities,Skeletal and Muscular Disorders	Left ventricular noncompaction	8,22E-04			CBL,DES,FHL2,LMNA,TTN,VCL	6
Gastrointestinal Disease,Inflammatory Disease,Inflammatory Response,Organismal Injury and Abnormalities	Dextran sodium sulfate-induced colitis	8,28E-04		-1,580	ARHGDIB,CASP1,Cd209b,CD74,GATM,GBP2,IFI16,Iigp1,LYZ,PYCARD,S100A9,STAT3,TAP1,Tcf7,Tgtp1/Tgtp2,TNFAIP8,ZBP1	17
Inflammatory Response	Inflammation of absolute anatomical region	8,63E-04	Decreased	-2,570	ADD2,ADGRE1,AIF1,AKT2,ALB,AMBP,ANXA1,ANXA4,ANXA5,ANXA7,APOA1,APOA4,APOH,APRT,AQP1,ARHGDIB,ARIH2,CA1,CA2,CA3,CASP1,CBL,Cd209b,CD4,CD40,CD74,CFH,CLU,CTSS,DCN,DDT,DPP4,FAAH,FCGR2B,GATM,GBP2,GC,GSDMD,GZMA,HLA-A,HMOX2,HPX,IDI1,IFI16,IFI30,IFIT3,IGHG1,Iigp1,IRF5,ISG15,KLKB1,LAMTOR1,LGALS1,LGALS3,LRCH1,LYZ,MARK2,MIF,MYH10,MYLK,MZB1,OLFM4,PARK7,PKM,PLEKHA2,PLG,PPP3CB,PSMB2,PSMB5,PSMB9,PYCARD,S100A4,S100A…	85
Cardiovascular Disease	Early-onset cardiovascular disorder	1,02E-03			APOA1,CA1,CA2,CA3,CD40,FABP4,LGALS1,TTN	8
Cellular Function and Maintenance	Function of leukocytes	1,04E-03	Increased	2,183	ADGRE1,ARHGDIB,ARHGEF1,ARIH2,CBL,Cd209b,CD4,CD40,CD74,CNN2,CTSS,FCGR2B,GIMAP4,GZMA,HLA-A,HSPB1,IFI30,IRF5,JCHAIN,LCP1,LGALS1,LGALS3,MIF,NEDD9,NPC2,PDLIM2,PLG,PLGRKT,PPP3CB,PRKDC,PSAP,PSME2,PSTPIP1,PYCARD,S100A4,SH2D1A,SPN,STAT3,TAGLN2,TAP1,Tcf7,WAS	42
Inflammatory Disease	Chronic inflammatory disorder	1,09E-03		-1,846	ABCB10,ADD2,AHSG,AIF1,AK2,AKR1A1,ALB,ANK1,ANXA1,ANXA4,APOA1,ARHGDIB,BGN,CA1,CA2,CA3,CASP1,CD4,CD40,CD74,CELF2,CFH,CLU,COG6,CTSG,DCUN1D1,DPP4,DYNLL1,ECHDC1,ERH,FABP4,FCGR2B,GBP2,GC,GGPS1,GLIPR2,GOLPH3,GZMA,HLA-A,IFI16,IGHG1,IGKC,Iigp1,IRF5,LCP1,LGALS1,LYZ,MARK2,MBD1,MIF,MYL12A,NCF2,PGLYRP1,PKM,PLG,PPP1R7,PPP3CB,PRDX5,PSMB2,PSMB5,PSMB9,PYCARD,RPL19,S100A4,S100A9,SLFN5,SPTA1,STAT3,TAP1,TAP2,TF,Tgtp1…	77
Cancer,Organismal Injury and Abnormalities,Reproductive System Disease	Female genital tract serous carcinoma	1,11E-03			AEBP1,ANXA2,AQP1,CA2,CDKN1B,CFH,CLU,COL14A1,DCAF1,DES,DPP4,DPT,ENPP1,F13A1,FBLN1,FBLN5,GPX3,GZMA,ISG15,JPT1,LIFR,LMOD1,LPP,LUM,MATN2,MFAP4,MYLK,PKM,SKP1,TGFB1I1	30
Cancer,Organismal Injury and Abnormalities	Pelvic serous carcinoma	1,11E-03			AEBP1,ANXA2,AQP1,CA2,CDKN1B,CFH,CLU,COL14A1,DCAF1,DES,DPP4,DPT,ENPP1,F13A1,FBLN1,FBLN5,GPX3,GZMA,ISG15,JPT1,LIFR,LMOD1,LPP,LUM,MATN2,MFAP4,MYLK,PKM,SKP1,TGFB1I1	30
Cancer,Organismal Injury and Abnormalities	Adenoma	1,17E-03		-0,369	AEBP1,ANXA2,ANXA5,APOA1,ASPN,ASS1,BGN,CA1,CA2,CDKN1B,CFH,CLU,COL14A1,COL6A1,DCN,DPT,FABP4,FBLN1,FLNC,FMOD,GLTP,GSTA3,HINT1,IFIT1B,JCHAIN,LGALS1,LGALS3,LUM,MED12,MYLK,PARK7,PGM5,PML,PRELP,STAT3,Tcf7,UBE2I	37
Connective Tissue Disorders,Inflammatory Disease,Inflammatory Response,Organismal Injury and Abnormalities,Skeletal and Muscular Disorders	Inflammation of joint	1,21E-03		1,191	ABCB10,AHSG,AIF1,AK2,AKR1A1,ALB,ANXA1,APOA1,ARHGDIB,ASPN,BGN,CA2,CAMK1,CASP1,CD163,CD4,CD40,CD74,CELF2,CLU,COG6,CTSG,CTSS,DCUN1D1,DPP4,DYNLL1,ECHDC1,ERH,F13A1,FABP4,FCGR2B,FLNC,FMOD,GBP2,GGPS1,GLIPR2,GOLPH3,GZMA,HLA-A,IGHG1,IGKC,Igkv1-117,IRF5,LCP1,LGALS1,LUM,LYZ,MBD1,MIF,MYL12A,NUP62,PGLYRP1,PLG,PPP1R7,PPP3CB,PRDX5,PSMB9,PSTPIP1,PYCARD,RPL19,S100A9,SH2D1A,SLFN5,SOD3,SPTA1,STAT3,TAP2,TF,TRADD,TRA…	72
Skeletal and Muscular Disorders	Progressive myopathy	1,22E-03			ASPN,BGN,CELF2,CFL1,COL6A1,CSRP2,CTSS,DES,GOLPH3,HLA-A,IFI30,LMNA,MBNL1,MYL1,PLS3,PSAP,SAMHD1,TGFBI,TOR1AIP1,TTN	20
Organismal Injury and Abnormalities	Dehydration of mice	1,24E-03		-0,378	APRT,AQP1,CDKN1B,EPB42,FCGR2B,FKBP8,SLC4A1	7
Developmental Disorder,Neurological Disease,Organismal Injury and Abnormalities,Psychological Disorders	Landau Kleffner syndrome	1,27E-03			CA1,CA2,CA3	3
Ophthalmic Disease,Organismal Injury and Abnormalities	Secondary glaucoma	1,27E-03			CA1,CA2,CA3	3
Digestive System Development and Function,Endocrine System Disorders,Gastrointestinal Disease,Organ Morphology,Organismal Development,Organismal Injury and Abnormalities	Abnormal morphology of enlarged islets of Langerhans	1,27E-03			AKT2,ANXA7,CDKN1B	3
Cardiovascular System Development and Function,Organismal Development,Tissue Morphology	Vasodilation of arteriole	1,27E-03			HMOX2,KNG1,PLG	3
Organismal Injury and Abnormalities,Psychological Disorders	Generalized social anxiety disorder	1,27E-03			CA1,CA2,CA3	3
Connective Tissue Disorders,Immunological Disease,Inflammatory Disease,Organismal Injury and Abnormalities,Skeletal and Muscular Disorders	Experimental systemic lupus erythematosus	1,27E-03			SH2D1A,TAP1,ZBP1	3
Skeletal and Muscular System Development and Function,Tissue Morphology	Strength of tendon	1,27E-03			COL14A1,FMOD,LUM	3
Hereditary Disorder,Nutritional Disease,Organismal Injury and Abnormalities,Psychological Disorders	Bulimia nervosa	1,27E-03			CA1,CA2,CA3	3
Cellular Assembly and Organization,Cellular Function and Maintenance	Enlargement of endosomal compartment	1,27E-03			CD74,CTSS,SNX3	3
Cell Cycle	Entry into S phase of lymphocytes	1,27E-03			CD40,CDKN1B,Igkv1-117	3
Psychological Disorders	Alcohol abuse	1,27E-03			CA1,CA2,CA3	3
Cell Morphology	Morphology of yeast	1,27E-03			CDK5,LCP1,PLS3	3
Organismal Injury and Abnormalities,Psychological Disorders	Primary anxiety disorder	1,27E-03			CA1,CA2,CA3	3
Psychological Disorders	Nicotine dependence	1,27E-03			CA1,CA2,CA3	3
Cardiovascular Disease,Cell Death and Survival,Connective Tissue Disorders,Developmental Disorder,Hematological Disease,Hereditary Disorder,Organismal Injury and Abnormalities	Dominant spherocytosis	1,27E-03			ANK1,SLC4A1,SPTB	3
Developmental Disorder,Organismal Injury and Abnormalities	Drug induced edema	1,27E-03			CA1,CA2,CA3	3
Ophthalmic Disease,Organismal Injury and Abnormalities	Acute angle closure glaucoma	1,27E-03			CA1,CA2,CA3	3
Cell-To-Cell Signaling and Interaction,Hematological System Development and Function,Hematopoiesis,Immune Cell Trafficking,Inflammatory Response	Aggregation of thymocytes	1,27E-03			CD4,LCK,SPN	3
Cardiovascular Disease,Cell Death and Survival,Connective Tissue Disorders,Developmental Disorder,Hematological Disease,Hereditary Disorder,Organismal Injury and Abnormalities	Recessive spherocytosis	1,27E-03			ANK1,EPB42,SPTA1	3
Psychological Disorders	Compulsive gambling	1,27E-03			CA1,CA2,CA3	3
Metabolic Disease,Organismal Injury and Abnormalities	Diabetes insipidus	1,27E-03			CA1,CA2,CA3	3
Hematological Disease,Metabolic Disease,Organismal Injury and Abnormalities	Diuretic-induced hypokalemia	1,27E-03			CA1,CA2,CA3	3
Neurological Disease,Organismal Injury and Abnormalities	Migraine with typical aura	1,27E-03			CA1,CA2,CA3	3
Hereditary Disorder,Neurological Disease,Organismal Injury and Abnormalities	Benign rolandic epilepsy	1,28E-03			ASAH1,CA1,CA2,CA3,CSTB	5
Hematological Disease,Metabolic Disease,Nutritional Disease,Organismal Injury and Abnormalities,Renal and Urological Disease	Hyperuricemia	1,28E-03			ALB,CA1,CA2,CA3,XDH	5
Cell Morphology,Lymphoid Tissue Structure and Development	Morphology of lymphocytes	1,32E-03			CASP1,CD4,CD40,CD5L,CD74,FCGR2B,Foxp1,HLA-A,IGHG1,IGKC,LCK,LCP1,LGALS3,MARK2,PPP3CB,PRKDC,PSMB9,SH2D1A,TAP1,THEMIS,WAS	21
Cell-mediated Immune Response,Cell-To-Cell Signaling and Interaction,Cellular Development,Cellular Function and Maintenance,Cellular Growth and Proliferation,Embryonic Development,Hematological System Development and Function,Hematopoiesis,Lymphoid Tissue Structure and Development,Organ Development,Organismal Development,Tissue Development	Positive selection of T lymphocytes	1,39E-03			CD4,CD74,GIMAP4,LCK,LGALS1,THEMIS	6
Cardiovascular Disease	Early onset hypertension	1,39E-03			CA1,CA2,CA3,CD40,FABP4,LGALS1	6
Inflammatory Response	Systemic inflammation	1,39E-03		-0,447	APOA1,CD5L,FAAH,LGALS3,STAT3,TREX1	6
Gastrointestinal Disease,Inflammatory Disease,Inflammatory Response,Organismal Injury and Abnormalities	Chronic colitis	1,45E-03			ARHGDIB,CD74,IFI16,Iigp1,LYZ,STAT3,TAP1,Tgtp1/Tgtp2,WAS,ZBP1	10
Infectious Diseases	Infection of mammalia	1,52E-03	Decreased	-2,177	CASP1,Cd209b,CD4,CD40,CD5L,CD74,DCN,FCGR2B,GBP2,GSDMD,GZMA,IFI30,Iigp1,IRF5,ISG15,JCHAIN,LCP1,LGALS3,MIF,OLFM4,PDLIM2,PLG,PML,PSMB9,PYCARD,S100A9,SAMHD1,SH2D1A,TAP1	29
Carbohydrate Metabolism,Drug Metabolism,Small Molecule Biochemistry	Binding of heparin	1,71E-03			CD4,CFH,CLU,LMF1	4
Cellular Movement,Embryonic Development	Movement of mesenchymal stem cells	1,71E-03		1,152	AQP1,FHL2,MIF,S100A4	4
Cardiovascular Disease,Cardiovascular System Development and Function,Hereditary Disorder,Organ Morphology,Organismal Development,Organismal Injury and Abnormalities,Skeletal and Muscular Disorders	Dilated cardiomyopathy 1S	1,71E-03			DES,LMNA,TTN,VCL	4
Embryonic Development,Nervous System Development and Function,Ophthalmic Disease,Organ Development,Organ Morphology,Organismal Development,Organismal Injury and Abnormalities,Tissue Development,Tissue Morphology,Visual System Development and Function	Abnormal morphology of corneal stroma	1,71E-03			DPT,LUM,PLG,PSAP	4
Neurological Disease	Progressive neurological disorder	1,72E-03		0,311	AIF1,ALB,ANXA1,ANXA11,ANXA2,ANXA5,APOA1,APOA4,AQP1,ARHGDIB,ASAH1,ATP6V1E1,BGN,CASP1,CD74,CDK5,CELF2,CFL1,CLU,COPE,CSTB,CTSS,DBI,DCN,EIF2S1,FAAH,FBLN1,FCGR2B,FHL3,FIS1,GATM,GBP2,GC,GGPS1,GM2A,GOLPH3,GSDMD,HMOX2,HPX,HSPB1,IGHG1,IGKC,ISG15,JPT1,KHDRBS1,KNG1,LGALS1,LGALS3,LMOD1,LUM,MIF,NAXE,OAS1,OAS3,OGN,PARK7,PHYHD1,PLG,PRKDC,PRPH,PSAP,RNF114,S100A13,S100A4,S100A9,SCFD1,SELENOF,SLC25A19,STAT3,TAGLN,…	76
Dermatological Diseases and Conditions,Organismal Injury and Abnormalities	Burn	1,85E-03			ALB,ANXA1,COL12A1,COL14A1,COL6A1,COL7A1,PLG	7
Renal and Urological System Development and Function	Morphology of urinary system	1,87E-03			AKR1B1,APRT,AQP1,BGN,Cd209b,CDK5,CDKN1B,CFH,CFI,CLU,CR1L,DCN,EFEMP1,FBLN1,FCGR2B,GLA,ITGA8,LMOD1,MARK2,MYLK,PANK1,PARK7,PLG,PPP3CB,PSAP,SYNPO,WAS,XDH	28
Organismal Injury and Abnormalities,Renal and Urological Disease	Nephrotoxicity	1,88E-03			ALB,CTSS,FABP4,FBN1,HPX,HSPB1,KNG1,LGALS1,LGALS3,LYZ,PPP3CB,YWHAH	12
Cellular Movement,Hematological System Development and Function,Immune Cell Trafficking,Inflammatory Response	Chemotaxis of mononuclear leukocytes	1,90E-03		1,826	AIF1,ANXA1,APOA1,CD40,CD74,CTSG,DPP4,LCP1,LGALS1,LGALS3,MIF,MYLK,NEDD9,PLG,S100A4,UBE2I,WAS	17
Organismal Injury and Abnormalities,Reproductive System Disease	Disorder of pregnancy	1,95E-03			ANXA5,APOH,ASPN,CA1,CA2,CD40,CFH,COBLL1,COL12A1,CTSS,DCUN1D5,F13A1,FAAH,FABP4,FCGR2B,FKBP2,FMOD,GBP2,GMFB,GPS1,GSTA3,GUK1,GZMA,HPX,KNG1,LGALS1,LMF1,LMNA,LMOD1,MTHFS,MYLK,NAXE,NUMA1,OGN,PGM5,PLG,PPP3CB,PRELP,SFN,SLC43A1,SPTA1,STAT3,TAGLN2,TF,TGFB1I1,TMED5,TMEM119,VCL,YBX3,YWHAQ	50
Ophthalmic Disease,Organismal Injury and Abnormalities	Macular degeneration	2,01E-03			CASP1,CFH,CFI,EFEMP1,FBLN1,FBLN5,HMCN1,PYCARD,TF	9
Cell Morphology,Hematological Disease,Immunological Disease,Lymphoid Tissue Structure and Development	Lack of lymphocytes	2,01E-03			CD4,CD40,HLA-A,IGHG1,IGKC,LCK,PRKDC,SH2D1A,TAP1	9
Antigen Presentation,Cell-mediated Immune Response,Cell-To-Cell Signaling and Interaction,Cellular Development,Cellular Function and Maintenance,Cellular Growth and Proliferation,Embryonic Development,Hematological System Development and Function,Hematopoiesis,Lymphoid Tissue Structure and Development,Organ Development,Organismal Development,Tissue Development	Selection of thymocytes	2,02E-03			CD4,CD74,GIMAP4,LCK,LGALS1,SPN,THEMIS,ZAP70	8
Embryonic Development,Nervous System Development and Function,Organ Development,Organ Morphology,Organismal Development,Tissue Development,Visual System Development and Function	Morphology of cornea	2,02E-03			AQP1,CSTB,DPT,FMOD,LUM,OGN,PLG,PSAP	8
Connective Tissue Disorders,Organismal Injury and Abnormalities,Skeletal and Muscular Disorders	Osteoporosis	2,15E-03	Decreased	-2,200	BGN,CA1,CA2,CA3,CD40,DPP4,EFEMP1,FHL2,GGPS1,PDLIM4,PLS3	11
Organismal Injury and Abnormalities,Renal and Urological Disease	Proximal tubular toxicity	2,15E-03			ALB,CTSS,FABP4,FBN1,HPX,HSPB1,KNG1,LGALS1,LGALS3,LYZ,YWHAH	11
Hereditary Disorder,Organismal Injury and Abnormalities,Renal and Urological Disease	Hereditary renal tubular disorder	2,21E-03			CA1,CA2,CA3,GATM,SLC4A1,XDH	6
Hematological System Development and Function	Fibrinolysis	2,21E-03			ANXA2,APOH,Hrg,KLKB1,KNG1,PLG	6
Cell-To-Cell Signaling and Interaction,Cellular Movement,Hematological System Development and Function,Immune Cell Trafficking,Inflammatory Response	Recruitment of phagocytes	2,26E-03	Increased	2,290	AKT2,ANXA1,APOA1,CAMK1,CASP1,CD4,CD40,CD5L,CD74,CLU,CNN2,CTSG,F13A1,FCGR2B,GC,IRF5,LGALS3,LYZ,MIF,PLG,PLGRKT,PYCARD,S100A4,STAT3,XDH	25
Neurological Disease,Organismal Injury and Abnormalities,Psychological Disorders	Traumatic brain injury	2,33E-03			CA1,CA2,CA3,PLG,PYCARD	5
Cell-mediated Immune Response,Cellular Development,Cellular Function and Maintenance,Cellular Growth and Proliferation,DNA Replication, Recombination, and Repair,Embryonic Development,Hematological System Development and Function,Hematopoiesis,Humoral Immune Response,Lymphoid Tissue Structure and Development,Organ Development,Organismal Development,Tissue Development	VDJ recombination	2,33E-03			DCAF1,Foxp1,IGKC,PRKDC,Tcf7	5
Embryonic Development,Organismal Development	Development of abdomen	2,36E-03		0,239	AACS,AEBP1,AKR1B1,ALB,ANXA1,ANXA2,ANXA4,APOA1,APRT,AQP1,ARL3,CDKN1B,CFH,CLU,CTSS,EFEMP1,EPB42,FBLN1,FBN1,FCGR2B,HSPB1,ITGA8,LGALS3,NDUFS6,PANK1,PKLR,PKM,PLG,PRKDC,PSAP,SELENOT,SPTA1,SPTB,TF,TMOD3,TREX1,XDH	37
Cell Morphology,Immunological Disease	Abnormal morphology of leukocytes	2,43E-03			CASP1,CD4,CD40,CD5L,CD74,CNN2,FCGR2B,HLA-A,IGHG1,IGKC,LCK,LCP1,LGALS3,MARK2,PML,PPP3CB,PRKDC,PSMB9,PSTPIP1,SH2D1A,TAP1,THEMIS,WAS	23
Organ Morphology,Organismal Development,Renal and Urological System Development and Function	Morphology of kidney	2,55E-03			AKR1B1,APRT,AQP1,BGN,Cd209b,CDK5,CDKN1B,CFH,CFI,CLU,CR1L,DCN,EFEMP1,FBLN1,FCGR2B,GLA,ITGA8,MARK2,PANK1,PARK7,PLG,PPP3CB,PSAP,SYNPO,WAS,XDH	26
Gastrointestinal Disease,Inflammatory Disease,Inflammatory Response,Organismal Injury and Abnormalities	Enteritis	2,65E-03	Decreased	-2,932	ADGRE1,AKT2,ALB,ANXA1,APOA4,APOH,ARHGDIB,CASP1,Cd209b,CD4,CD40,CD74,FAAH,GATM,GBP2,IFI16,Iigp1,LGALS3,LYZ,MZB1,PARK7,PKM,PLG,PPP3CB,PYCARD,S100A9,STAT3,TAP1,Tcf7,TF,Tgtp1/Tgtp2,TNFAIP8,TREX1,WAS,XDH,ZBP1	36
Skeletal and Muscular System Development and Function	Quantity of striated muscle	2,65E-03		-0,478	APOA1,CDKN1B,CLU,FLNC,PPP3CB,STAT3,VCL	7
Cell Death and Survival,Connective Tissue Disorders,Hematological Disease,Organismal Injury and Abnormalities	Hemolysis	2,71E-03		0,471	ALB,ANK1,ANXA1,CFH,CFI,DPP4,EPB42,FCGR2B,GIMAP4,Ighg2b,PKLR,PLG,PPP3CB,SLC4A1,SPTA1,SPTB	16
Infectious Diseases	Parasitic Infection	2,81E-03		-0,957	ANXA1,APOH,CD4,CD40,CD74,DPP4,FCGR2B,GBP2,GZMA,Iigp1,JCHAIN,LGALS3,MIF,SH2D1A,SLC4A1	15
Hematological System Development and Function,Tissue Morphology	Quantity of blood cells	2,84E-03	Increased	3,354	ADD2,AMBP,ANXA1,APBB1IP,APOA1,AQP1,ARHGDIB,ARHGEF1,CALHM6,CASP1,CBL,CBR3,Cd209b,CD4,CD40,CD5L,CD74,CDKN1B,CFH,CLU,CNN2,CTSS,DCN,DGKA,EPB42,F13A1,FAAH,FCGR2B,FHL2,Foxp1,GRAP,HINT1,HLA-A,HPX,Hrg,IGKC,IRF5,ISG15,JCHAIN,KLKB1,LAMTOR1,LCK,LGALS1,LGALS3,LUM,MARK2,MIF,MZB1,NEDD9,NPC2,PARK7,PGLYRP1,PKLR,PLG,PML,PPP3CB,PRKDC,PSAP,PSMB9,PYCARD,RIOX2,RNH1,RPS6KA4,S100A9,SFN,SH2D1A,SLC4A1,SPN,SPTA1,SPTB,STAM…	82
Cardiovascular Disease,Organismal Injury and Abnormalities	Myocardial dysfunction	3,16E-03			ANXA1,ANXA5,APOA1,APOA4,BGN,CBL,DES,DPP4,FHL2,GLA,LMNA,MBNL1,PLG,PPP3CB,SLC4A1,SRI,TF,TTN,VCL,XDH	20
Cancer,Cell Death and Survival,Organismal Injury and Abnormalities,Tumor Morphology	Apoptosis of chronic lymphocytic leukemia cells	3,35E-03		-1,964	ALB,FMOD,LYPLA1,LYPLA2,MIF,STAT3	6
Cardiovascular Disease,Cell Death and Survival,Connective Tissue Disorders,Developmental Disorder,Hematological Disease,Organismal Injury and Abnormalities	Congenital hemolytic anemia	3,35E-03			ANK1,EPB42,PKLR,SLC4A1,SPTA1,SPTB	6
Infectious Diseases	Quantity of virus	3,41E-03		1,166	ANXA2,CD4,CD74,CDKN1B,IFIT3,MIF,SP110,STAT3,TAP1	9
Cell-To-Cell Signaling and Interaction	Selection of lymphocytes	3,41E-03			CD4,CD40,CD74,GIMAP4,LCK,LGALS1,SPN,THEMIS,ZAP70	9
Cell-To-Cell Signaling and Interaction,Hematological System Development and Function,Immune Cell Trafficking,Inflammatory Response	Aggregation of leukocytes	3,41E-03		1,524	AKT2,CD4,CD40,CFH,CLU,KLKB1,LCK,S100A9,SPN	9
Cancer,Cell Death and Survival,Organismal Injury and Abnormalities,Tumor Morphology	Apoptosis of cancer cells	3,42E-03		-1,325	AGAP2,AKT2,ALB,ANXA1,CASP1,CD40,CDKN1B,CLU,DPP4,FHL2,FMOD,GZMA,IRF5,LGALS1,LYPLA1,LYPLA2,MIF,STAT3,TF	19
Cellular Function and Maintenance,Hematological System Development and Function	Function of T lymphocytes	3,43E-03		1,982	ADGRE1,ARHGDIB,CBL,CD4,CD74,CTSS,GIMAP4,HLA-A,IRF5,LGALS1,NEDD9,NPC2,PDLIM2,PPP3CB,PRKDC,PSME2,PSTPIP1,SH2D1A,SPN,STAT3,TAGLN2,Tcf7,WAS	23
Connective Tissue Development and Function,Tissue Development	Growth of connective tissue	3,47E-03		0,494	AEBP1,AIF1,AKR1A1,AKT2,ALB,ANXA1,ANXA2,AQP1,BABAM2,BGN,CBL,CD163,CD40,CD74,CDKN1B,COL14A1,DCN,DPP4,FBLN1,FBLN5,GNPNAT1,GOLPH3,HINT1,HSPB1,IFI16,IFI30,IRF5,KHDRBS1,KNG1,LGALS1,LGALS3,LMNA,LUM,MIF,MYH10,PML,PRDX4,PRKDC,S100A9,SFN,STAT3,TF,TGFB1I1,TMEM119,TNFAIP8,VCL,VIM,XDH	48
Gastrointestinal Disease,Inflammatory Disease	Gastroenteritis	3,56E-03	Decreased	-2,669	ADGRE1,AKT2,ALB,ANXA1,APOA4,APOH,ARHGDIB,CASP1,Cd209b,CD4,CD40,CD74,FAAH,GATM,GBP2,IFI16,Iigp1,LGALS3,LYZ,MZB1,OLFM4,PARK7,PKM,PLG,PPP3CB,PYCARD,S100A9,STAT3,TAP1,Tcf7,TF,Tgtp1/Tgtp2,TNFAIP8,TREX1,WAS,XDH,ZBP1	37
Lipid Metabolism,Small Molecule Biochemistry	Stimulation of prostaglandin	3,66E-03		1,987	ANXA2,KNG1,MIF,PLG	4
Cardiovascular Disease	Systolic hypertension	3,66E-03			CA1,CA2,CA3,FCGR2B	4
Cell Cycle	S phase of lymphocytes	3,66E-03			CD40,CDKN1B,Igkv1-117,LGALS1	4
Cardiovascular Disease	Moderate cardiovascular disorder	3,66E-03			CA1,CA2,CA3,CD40	4
Carbohydrate Metabolism,Drug Metabolism,Small Molecule Biochemistry	Metabolism of daunorubicin	3,66E-03			AKR1A1,AKR1B1,AKR1B10,CBR3	4
Inflammatory Disease,Ophthalmic Disease,Organismal Injury and Abnormalities	Anterior uveitis	3,66E-03			ANXA1,CA1,CA2,CA3	4
Cell Morphology,Hematological Disease,Hematological System Development and Function,Immunological Disease,Lymphoid Tissue Structure and Development	Lack of T lymphocytes	3,66E-03			CD4,HLA-A,SH2D1A,TAP1	4
Carbohydrate Metabolism,Drug Metabolism,Small Molecule Biochemistry	Metabolism of doxorubicin	3,66E-03			AKR1A1,AKR1B1,AKR1B10,CBR3	4
Cell Signaling,Post-Translational Modification,Protein Synthesis	Assembly of Respiratory chain complex I	3,66E-03			NDUFA11,NDUFA13,NDUFA5,NDUFA6,NDUFA8,NDUFB4,NDUFS6,NDUFS8	8
Ophthalmic Disease,Organismal Injury and Abnormalities	Open-angle glaucoma	3,71E-03			CA1,CA2,CA3,CLU,FBN1,LTBP2,MGST1	7
Cardiovascular Disease,Cell Death and Survival,Connective Tissue Disorders,Hematological Disease,Organismal Injury and Abnormalities	Hemolytic anemia	3,86E-03			ANK1,ANXA1,CFH,CFI,DPP4,EPB42,FCGR2B,GIMAP4,Ighg2b,PKLR,PLG,PPP3CB,SLC4A1,SPTA1,SPTB	15
Visual System Development and Function	Homeostasis of retina	3,89E-03			ALB,HSPB1,JCHAIN,LYZ,TF	5
Immunological Disease,Inflammatory Disease,Inflammatory Response,Neurological Disease,Organismal Injury and Abnormalities	Myelin oligodendrocyte glycoprotein induced experimental autoimmune encephalomyelitis	3,89E-03			CASP1,GSDMD,KLKB1,LRCH1,STAT3	5
Infectious Diseases	Infection by Reoviridae	3,89E-03		-1,067	ATP5PO,CASP1,CTSS,GSDMD,PYCARD	5
Organ Morphology,Reproductive System Development and Function,Tissue Development	Involution of mammary gland	3,89E-03			AEBP1,DYNLL1,PLG,STAT3,XDH	5
Organismal Injury and Abnormalities	Scar tissue	3,89E-03			CSTB,LPP,PLG,PPP3CB,VIM	5
Developmental Disorder,Hereditary Disorder,Immunological Disease,Metabolic Disease,Organismal Injury and Abnormalities	Severe combined immunodeficiency	3,89E-03			AK2,PRKDC,TAP1,TAP2,ZAP70	5
Cellular Movement	Invasion of cells	3,97E-03	Increased	3,263	AGAP2,AHSG,AKT2,ANXA1,ANXA2,ARHGEF18,CA3,CBL,CD74,CDK5,CDKN1B,CELF2,CFH,CLU,COL7A1,Cox5b/Gm34962,CTSH,CTSS,DCN,DGKA,DPP4,EFEMP1,FBLIM1,FBLN1,FBLN5,FHL2,FMOD,Folh1,FSCN1,GMFG,GOLPH3,IRF5,KNG1,LAMTOR1,LASP1,LCK,LCP1,LGALS1,LGALS3,LMNA,LYPLA1,MBNL1,MIF,MYCT1,MYH10,MYLK,NEDD9,OLFM4,OTULINL,PARK7,PDLIM2,PEA15,PKM,PLG,PLGRKT,PML,PTBP3,PYCARD,RNH1,S100A4,S100A9,SFN,SH3BGRL,SLFN5,STAT3,TAGLN,TAGLN2,TGFB1…	78
Gastrointestinal Disease,Inflammatory Disease,Inflammatory Response,Organismal Injury and Abnormalities	Colitis	4,05E-03	Decreased	-2,089	ADGRE1,AKT2,ALB,ANXA1,APOA4,ARHGDIB,CASP1,Cd209b,CD40,CD74,FAAH,GATM,GBP2,IFI16,Iigp1,LYZ,MZB1,PARK7,PKM,PLG,PPP3CB,PYCARD,S100A9,STAT3,TAP1,Tcf7,TF,Tgtp1/Tgtp2,TNFAIP8,TREX1,WAS,XDH,ZBP1	33
Cell-To-Cell Signaling and Interaction	Activation of cells	4,08E-03	Increased	4,282	ALB,ANXA1,ANXA2,APOA1,APOH,CASP1,CBL,CD163,CD4,CD40,CD74,CDKN1B,CFH,CFL1,CHKB,CLIC1,CR1L,CTSG,CTSH,CTSS,CYRIB,DGKA,DPP4,F13A1,FBN1,FCGR2B,FMOD,Foxp1,GC,GZMA,HLA-A,HPX,Hrg,IFI16,IGHG1,Ighg2a,Igkv1-117,IRF5,KLKB1,KNG1,LCK,LGALS1,LGALS3,LMOD1,MGST1,MIF,NPC2,PKM,PLEKHA2,PLG,PPP3CB,PRKDC,PSAP,PSMB9,PSME1,PSME2,PYCARD,RAB32,S100A9,SERPIND1,SH2D1A,SPN,SPTB,STAT3,TBC1D10C,TF,TRAF1,TREX1,UBE2N,VIM,WAS,YWH…	74
Organismal Injury and Abnormalities,Respiratory Disease	Acute lung injury	4,12E-03		-0,218	AHSG,ALB,APOH,CASP1,CD5L,CLU,CTSG,FCGR2B,JCHAIN,MIF,PLG,STAT3,TF	13
Cardiovascular Disease,Organismal Injury and Abnormalities	Organismal abnormalities of semilunar valve	4,35E-03			APOA1,APOA4,CA1,CA2,CA3,FBN1,MYH10,STAT3,TF	9
Organismal Injury and Abnormalities	Damage of genitourinary system	4,41E-03		-1,154	AHSG,AKR1A1,ALB,AMBP,ANXA7,CA1,CA2,CA3,CD5L,CFH,CLU,CR1L,GC,HPX,LYZ,MIF,PKM,PLG,TREX1	19
Cell-To-Cell Signaling and Interaction,Hematological System Development and Function,Immune Cell Trafficking,Inflammatory Response	Activation of antigen presenting cells	4,48E-03	Increased	2,551	ANXA2,APOA1,APOH,CASP1,CBL,CD4,CD40,CD74,CTSH,CTSS,FCGR2B,GC,HLA-A,IGHG1,Ighg2a,KNG1,LGALS3,MIF,PLG,PSAP,PSMB9,PSME1,PSME2,PYCARD,RAB32,S100A9,STAT3,TREX1,UBE2N	29
Molecular Transport	Transport of heavy metal	4,49E-03		-0,951	ABCB10,ADD2,ANK1,ATOX1,CCDC22,CD4,CLU,EPB42,HLA-A,HMOX2,HPX,NEDD8,NEDD9,SKP1,TF	15
Neurological Disease	Progressive neuropathy	4,57E-03		0,485	ALB,ANXA1,ANXA11,ANXA2,ANXA5,ARHGDIB,ATP6V1E1,CASP1,CD74,CELF2,CLU,COPE,CTSS,DBI,FBLN1,FCGR2B,FHL3,GATM,GGPS1,GSDMD,HMOX2,HSPB1,ISG15,JPT1,LMOD1,LUM,MIF,OAS1,OAS3,PARK7,PRPH,PSAP,RNF114,S100A13,S100A4,SCFD1,SELENOF,SLC25A19,TAP2,TF,TOR1A,VIM	42
Cardiovascular Disease,Organismal Injury and Abnormalities	Mild aortic stenosis	4,66E-03			CA1,CA2,CA3	3
Cell-To-Cell Signaling and Interaction	Aggregation of epithelial cells	4,66E-03			CD4,CLU,LCK	3
Organismal Injury and Abnormalities,Renal and Urological Disease	Abnormality of renal medulla	4,66E-03			AKR1B1,APRT,SLC4A1	3
Organismal Functions	Mobility of mice	4,66E-03			BGN,CBL,FMOD	3
Cellular Movement,Hematological System Development and Function,Immune Cell Trafficking,Inflammatory Response	Chemotaxis of peripheral blood monocytes	4,66E-03			ANXA1,APOA1,CTSG	3
Neurological Disease,Organismal Injury and Abnormalities	Basilar-type migraine	4,66E-03			CA1,CA2,CA3	3
Cardiovascular Disease,Organismal Injury and Abnormalities	Mild aortic regurgitation	4,66E-03			CA1,CA2,CA3	3
Cardiovascular Disease,Organismal Injury and Abnormalities	Moderate aortic stenosis	4,66E-03			CA1,CA2,CA3	3
Cardiovascular Disease,Organismal Injury and Abnormalities	Moderate aortic regurgitation	4,66E-03			CA1,CA2,CA3	3
Cardiovascular Disease	Resistant hypertension	4,66E-03			CA1,CA2,CA3	3
Metabolic Disease,Organismal Injury and Abnormalities	Metabolic alkalosis	4,66E-03			CA1,CA2,CA3	3
Connective Tissue Disorders,Hematological Disease,Hereditary Disorder,Organismal Injury and Abnormalities	Hereditary elliptocytosis	4,66E-03			SLC4A1,SPTA1,SPTB	3
Organismal Injury and Abnormalities	Nonseptic shock	4,66E-03			PLG,TSC22D3,VAC14	3
Neurological Disease	Essential tremor	4,66E-03			CA1,CA2,CA3	3
Connective Tissue Development and Function,Connective Tissue Disorders,Organ Morphology,Organismal Injury and Abnormalities,Skeletal and Muscular Disorders,Skeletal and Muscular System Development and Function,Tissue Development,Tissue Morphology	Abnormal morphology of articular cartilage	4,66E-03			BGN,FMOD,LUM	3
Hereditary Disorder,Neurological Disease,Organismal Injury and Abnormalities	Tourette syndrome	4,66E-03			CA1,CA2,CA3	3
Connective Tissue Development and Function,Skeletal and Muscular System Development and Function,Tissue Development	Mass of compact bone	4,66E-03			BGN,CD40,DCN	3
Psychological Disorders	Borderline personality disorder	4,66E-03			CA1,CA2,CA3	3
Hereditary Disorder,Organismal Injury and Abnormalities,Skeletal and Muscular Disorders	Autosomal dominant myofibrillar myopathy	4,66E-03			DES,FLNC,TTN	3
Cardiovascular Disease	Mild hypertension	4,66E-03			CA1,CA2,CA3	3
Neurological Disease,Organismal Injury and Abnormalities	Primary tonic-clonic seizure	4,66E-03			CA1,CA2,CA3	3
Neurological Disease,Organismal Injury and Abnormalities	Chronic migraine	4,66E-03			CA1,CA2,CA3	3
Cardiovascular Disease	Stage II systolic hypertension	4,66E-03			CA1,CA2,CA3	3
Neurological Disease,Organismal Injury and Abnormalities	Cluster headache	4,66E-03			CA1,CA2,CA3	3
Cardiovascular Disease	Childhood hypertension	4,66E-03			CA1,CA2,CA3	3
Cancer,Organismal Injury and Abnormalities	Development of benign tumor	4,69E-03		-0,603	AEBP1,ANXA2,ANXA5,ANXA7,APOA1,ASPN,ASS1,BGN,CA1,CA2,CDKN1B,CFH,CLU,COL14A1,COL6A1,DCN,DPT,FABP4,FBLN1,FLNC,FMOD,GGPS1,GLTP,GSTA3,HINT1,HLA-A,IFIT1B,JCHAIN,LGALS1,LGALS3,LUM,MED12,MYLK,PARK7,PGM5,PML,PRELP,PRKDC,S100A4,S100A9,STAT3,Tcf7,UBE2I	43
Cardiovascular Disease,Cell Death and Survival,Connective Tissue Disorders,Hematological Disease,Hereditary Disorder,Organismal Injury and Abnormalities	Familial hemolytic anemia	4,80E-03			ANK1,CFH,CFI,EPB42,PKLR,SLC4A1,SPTA1,SPTB	8
Ophthalmic Disease,Organismal Injury and Abnormalities	Age-related macular degeneration	4,80E-03			CASP1,CFH,CFI,FBLN1,FBLN5,HMCN1,PYCARD,TF	8
Immunological Disease	Severe immunodeficiency	4,87E-03			AK2,FCGR2B,PRKDC,TAP1,TAP2,ZAP70	6
Embryonic Development,Nervous System Development and Function,Ophthalmic Disease,Organ Development,Organ Morphology,Organismal Development,Organismal Injury and Abnormalities,Tissue Development,Visual System Development and Function	Abnormal morphology of cornea	4,87E-03			CSTB,DPT,LUM,OGN,PLG,PSAP	6
Nervous System Development and Function,Organ Morphology,Organismal Development	Morphology of spinal cord	4,87E-03			CDK5,FKBP8,KIF14,LIFR,MYH10,TOR1A	6
Organismal Injury and Abnormalities,Reproductive System Disease	Benign pelvic disease	4,90E-03			AK2,ANXA1,ANXA2,ARIH2,ASPN,CASP1,CBL,CD163,CDKN1B,CFH,COL12A1,COL14A1,COL6A1,COL7A1,CTSH,DCN,DPT,DYNLL1,ENPP1,FBN1,FMOD,GBP2,GPX3,GRAP,GZMA,HINT1,HSPB1,IFIT3,LIFR,LUM,MED12,MGST1,MYH10,OGN,PPP3CB,RPL19,S100A9,SEC22B,TGFBI,TRAF1,VIM,YWHAH	42
Organismal Injury and Abnormalities,Respiratory Disease	Lung injury	4,99E-03		-0,493	AHSG,AKT2,ALB,AMBP,ANXA2,APOH,CASP1,CD5L,CLU,CTSG,FCGR2B,GC,JCHAIN,MIF,PLG,PPP3CB,SOD3,STAT3,TF	19
Cell Cycle	Arrest in interphase of breast cancer cell lines	5,05E-03			CAMK1,CDKN1B,DCN,LGALS1,LGALS3,PKM,TSC22D3	7
Connective Tissue Disorders,Immunological Disease,Inflammatory Disease,Organismal Injury and Abnormalities,Skeletal and Muscular Disorders	Lupus erythematosus	5,44E-03		-0,243	ANXA1,APOH,C1QB,CD4,CD40,CDKN1B,CFH,CLU,CTSG,FCGR2B,GBP2,GZMA,HLA-A,IFI16,IFIT3,IRF5,ISG15,LCK,LPP,NCF2,OAS1,PEA15,PPP1CA,PPP3CB,PYCARD,S100A9,SAMHD1,SH2D1A,STAT3,TAP1,TBC1D10C,TREX1,UBE2L3,ZBP1	34
Organismal Injury and Abnormalities,Renal and Urological Disease	Damage of kidney	5,44E-03		-1,154	AHSG,AKR1A1,ALB,AMBP,ANXA7,CA1,CA2,CA3,CD5L,CFH,CLU,CR1L,GC,HPX,LYZ,MIF,PKM,TREX1	18
Carbohydrate Metabolism,Small Molecule Biochemistry	Synthesis of glycosaminoglycan	5,49E-03			BGN,CD40,DCN,FMOD,LUM,OGN,PRELP,SFN,STAT3	9
Organismal Injury and Abnormalities,Renal and Urological Disease	Injury of kidney	5,50E-03		-1,000	AHSG,AKR1A1,ALB,AMBP,ANXA7,CA1,CA2,CA3,CD5L,CFH,CLU,CR1L,LYZ,PKM	14
Cellular Function and Maintenance	Function of lymphatic system cells	5,60E-03		1,960	ADGRE1,ARHGDIB,ARHGEF1,CBL,CD4,CD74,CDKN1B,CTSS,GIMAP4,HLA-A,IRF5,LCP1,LGALS1,NEDD9,NPC2,PDLIM2,PPP3CB,PRKDC,PSME2,PSTPIP1,SH2D1A,SPN,STAT3,TAGLN2,TAP1,Tcf7,WAS	27
Connective Tissue Disorders,Inflammatory Disease,Organismal Injury and Abnormalities,Skeletal and Muscular Disorders	Chronic inflammatory arthropathy	5,76E-03			ABCB10,AHSG,AIF1,AK2,AKR1A1,ALB,ANXA1,APOA1,ARHGDIB,BGN,CA2,CD4,CD40,CD74,CELF2,CLU,COG6,CTSG,DCUN1D1,DPP4,DYNLL1,ECHDC1,ERH,FABP4,FCGR2B,GBP2,GLIPR2,GOLPH3,GZMA,HLA-A,IGHG1,IGKC,IRF5,LCP1,LGALS1,LYZ,MBD1,MIF,MYL12A,PGLYRP1,PPP1R7,PPP3CB,PRDX5,PSMB9,RPL19,S100A9,SLFN5,SPTA1,STAT3,TAP2,TRAF1,VIM,XDH	53
Organismal Injury and Abnormalities,Renal and Urological Disease,Renal and Urological System Development and Function	Abnormal morphology of urinary system	5,86E-03			AKR1B1,APRT,BGN,Cd209b,CFH,CFI,CLU,CR1L,DCN,FBLN1,GLA,ITGA8,LMOD1,MARK2,MYLK,PANK1,PARK7,PLG,PPP3CB,PSAP,SYNPO,WAS,XDH	23
Gastrointestinal Disease,Organismal Injury and Abnormalities	Abnormality of large intestine	5,88E-03	Decreased	-2,466	ADGRE1,AKT2,ALB,ANXA1,APOA4,ARHGDIB,CASP1,Cd209b,CD40,CD74,FAAH,GATM,GBP2,IFI16,Iigp1,LYZ,MZB1,PARK7,PKM,PLG,PPP3CB,PRKDC,PYCARD,S100A9,STAT3,TAP1,Tcf7,TF,Tgtp1/Tgtp2,TNFAIP8,TREX1,WAS,XDH,ZBP1	34
Hematological Disease,Infectious Diseases,Organismal Injury and Abnormalities	Endotoxin shock response	5,97E-03		1,324	AKT2,CASP1,Cd209b,FCGR2B,IFI16,LUM,MIF,PYCARD,RPS6KA4,S100A9,STAT3	11
Cell-To-Cell Signaling and Interaction	Binding of breast cancer cell lines	5,97E-03		1,215	ANXA1,ARHGEF1,CBL,DCN,ERP29,GOLPH3,KNG1,LASP1,LGALS3,PDLIM2,TGFB1I1	11
Cell Morphology,Cellular Assembly and Organization	Morphology of fibrils	6,08E-03			BGN,DCN,DPT,LUM,OGN	5
Antigen Presentation,Cell-mediated Immune Response,Cell-To-Cell Signaling and Interaction,Cellular Development,Cellular Function and Maintenance,Cellular Growth and Proliferation,Embryonic Development,Hematological System Development and Function,Hematopoiesis,Lymphoid Tissue Structure and Development,Organ Development,Organismal Development,Tissue Development	Positive selection of thymocytes	6,08E-03			CD74,GIMAP4,LCK,LGALS1,THEMIS	5
Humoral Immune Response,Immunological Disease,Protein Synthesis	Abnormal quantity of Immunoglobulin	6,08E-03			CD40,IGKC,LCK,RIOX2,SH2D1A	5
Hereditary Disorder,Organismal Injury and Abnormalities,Skeletal and Muscular Disorders	Familial myotonic disorder	6,08E-03			CA1,CA2,FBN1,MBNL1,TTN	5
Cell-mediated Immune Response,Cellular Movement,Hematological System Development and Function,Immune Cell Trafficking	T cell migration	6,13E-03		1,621	AIF1,BGN,CD4,CD40,CD74,CTSG,CTSS,DPP4,Foxp1,GSDMD,HLA-A,Hrg,Ighg2b,IRF5,LCK,LCP1,LGALS1,LGALS3,LRCH1,MIF,PYCARD,S100A4,SPN,STAT3,UBE2I,WAS,ZAP70	27
Cellular Movement,Hematological System Development and Function,Immune Cell Trafficking	Homing of mononuclear leukocytes	6,16E-03		1,988	AIF1,ANXA1,APOA1,CD40,CD74,CTSG,DPP4,LCP1,LGALS1,LGALS3,MIF,MYLK,NEDD9,PLG,S100A4,STAT3,UBE2I,WAS	18
Cellular Function and Maintenance,Hematological System Development and Function	Function of lymphocytes	6,25E-03		1,960	ADGRE1,ARHGDIB,ARHGEF1,CBL,CD4,CD74,CTSS,GIMAP4,HLA-A,IRF5,LCP1,LGALS1,NEDD9,NPC2,PDLIM2,PPP3CB,PRKDC,PSME2,PSTPIP1,SH2D1A,SPN,STAT3,TAGLN2,TAP1,Tcf7,WAS	26
Cellular Function and Maintenance	Function of blood cells	6,27E-03	Increased	2,183	ADD2,ADGRE1,ARHGDIB,ARHGEF1,ARIH2,CBL,Cd209b,CD4,CD40,CD74,CNN2,CR1L,CTSS,FCGR2B,GIMAP4,GZMA,HLA-A,HSPB1,IFI30,IRF5,JCHAIN,LCP1,LGALS1,LGALS3,MIF,NEDD9,NPC2,PDLIM2,PLG,PLGRKT,PPP3CB,PRKDC,PSAP,PSME2,PSTPIP1,PYCARD,S100A4,SH2D1A,SPN,STAT3,TAGLN2,TAP1,Tcf7,WAS	44
Neurological Disease	Progressive motor neuropathy	6,32E-03		0,485	ALB,ANXA1,ANXA11,ANXA2,ANXA5,ARHGDIB,ATP6V1E1,CASP1,CD74,CELF2,CLU,COPE,CTSS,DBI,FBLN1,FCGR2B,FHL3,GATM,GGPS1,GSDMD,HMOX2,HSPB1,ISG15,JPT1,LMOD1,LUM,MIF,OAS1,OAS3,PARK7,PRPH,PSAP,RNF114,S100A13,S100A4,SCFD1,SELENOF,TAP2,TF,TOR1A,VIM	41
Tissue Development	Organization of extracellular matrix	6,32E-03			BGN,COL6A1,COL7A1,CTSG,CTSS,DCN,DPP4,FBLN1,FBLN5,FBN1,FMOD,ITGA8,KLKB1,LCP1,LGALS3,LUM,PLG,PRDX4,TGFBI	19
Cell-To-Cell Signaling and Interaction,Cellular Growth and Proliferation	Stimulation of cells	6,49E-03	Increased	2,660	APOA1,CASP1,CD4,CD40,CD74,CTSG,DPP4,FAAH,Foxp1,KNG1,LCK,LGALS1,LGALS3,MIF,PSAP,PYCARD,S100A4,SPN,SPTB,VIM,XDH	21
Inflammatory Response	Inflammation of body cavity	6,64E-03	Decreased	-3,227	ADD2,ADGRE1,AKT2,ALB,AMBP,ANXA1,ANXA4,ANXA5,ANXA7,APOA1,APOA4,APOH,APRT,AQP1,ARHGDIB,ARIH2,CASP1,CBL,Cd209b,CD4,CD40,CD74,CFH,CLU,CTSS,DCN,DPP4,FAAH,FCGR2B,GATM,GBP2,GC,GZMA,HLA-A,HPX,IFI16,IFIT3,IGHG1,Iigp1,IRF5,ISG15,LGALS1,LGALS3,LYZ,MARK2,MIF,MYH10,MZB1,OLFM4,PARK7,PKM,PLEKHA2,PLG,PPP3CB,PSMB2,PSMB5,PYCARD,S100A4,S100A9,STAT3,TAP1,Tcf7,TF,Tgtp1/Tgtp2,TNFAIP8,TREX1,WAS,XDH,ZBP1	69
Cell Death and Survival	Cell death of mammary cells	6,69E-03		0,000	AGAP2,CBL,CDKN1B,STAT3	4
Organismal Injury and Abnormalities	Formation of scar tissue	6,69E-03			CSTB,LPP,PPP3CB,VIM	4
Connective Tissue Disorders,Organismal Injury and Abnormalities,Skeletal and Muscular Disorders	Abnormality of knee joint	6,69E-03			F13A1,FCGR2B,FMOD,LUM	4
Embryonic Development,Organ Development,Organismal Development,Renal and Urological System Development and Function,Tissue Development	Formation of renal glomerulus	6,69E-03			CFH,FBLN1,SPTA1,SPTB	4
Cell-mediated Immune Response,Cell-To-Cell Signaling and Interaction,Cellular Development,Cellular Function and Maintenance,Cellular Growth and Proliferation,Embryonic Development,Hematological System Development and Function,Hematopoiesis,Lymphoid Tissue Structure and Development,Organ Development,Organismal Development,Tissue Development	Negative selection of T lymphocytes	6,69E-03			CD4,LCK,LGALS1,THEMIS	4
Cell Death and Survival	Pyroptosis of bone marrow-derived macrophages	6,69E-03		1,698	CASP1,GSDMD,PYCARD,ZBP1	4
Cellular Assembly and Organization	Sliding of myofilaments	6,69E-03			DES,MYL1,TTN,VIM	4
Cellular Movement,Hematological System Development and Function,Immune Cell Trafficking,Inflammatory Response	Chemotaxis of PBMCs	6,69E-03		0,919	ANXA1,APOA1,CTSG,LCP1	4
Endocrine System Disorders,Gastrointestinal Disease,Metabolic Disease,Organismal Injury and Abnormalities	Adult-onset diabetes mellitus	6,69E-03			APOA1,CA1,CA2,CA3	4
Hematological System Development and Function,Immunological Disease,Lymphoid Tissue Structure and Development,Organ Morphology,Organismal Injury and Abnormalities,Tissue Morphology	Abnormal lymph node cell ratio	6,69E-03			CBL,CD74,TRAF1,ZAP70	4
Connective Tissue Disorders,Dermatological Diseases and Conditions,Immunological Disease,Inflammatory Disease,Organismal Injury and Abnormalities,Skeletal and Muscular Disorders	Cutaneous lupus erythematosus	6,69E-03			HLA-A,S100A9,SAMHD1,TREX1	4
Cancer,Hematological Disease,Immunological Disease,Organismal Injury and Abnormalities	Development of thymic lymphoma	6,69E-03			DCN,LCK,PRKDC,Tcf7	4
Cellular Assembly and Organization,Cellular Function and Maintenance	Organization of fibrils	6,73E-03			ANXA2,BGN,COL14A1,DCN,DPT,LTBP2,MFAP4	7
Drug Metabolism,Endocrine System Development and Function,Lipid Metabolism,Small Molecule Biochemistry,Vitamin and Mineral Metabolism	Synthesis of progesterone	6,73E-03		0,271	DBI,GSTA3,MZB1,PLG,VIM,XDH,YWHAG	7
Cellular Movement	Cell movement	6,79E-03	Increased	5,512	ADD2,AGAP2,AHSG,AIF1,AKR1B1,AKT2,ALB,ANXA1,ANXA2,APBB1IP,APOA1,APOH,AQP1,ARHGDIB,ARHGEF1,ARPC3,ATOX1,BGN,CA2,CAMK1,CASP1,CBL,CD4,CD40,CD5L,CD74,CDK5,CDKN1B,CFH,CFL1,CLIC1,CLU,CNN2,COL6A1,COL7A1,CTSG,CTSH,CTSS,CYRIB,DCN,DDT,DGKA,DPP4,DPT,EFEMP1,ENPP1,F13A1,FAAH,FABP4,FABP7,FBLIM1,FBLN5,FBN1,FCGR2B,FHL2,FHL3,FLNC,FMOD,Foxp1,FSCN1,GBP2,GC,GLIPR2,GMFG,GOLPH3,GSDMD,HLA-A,Hrg,HSPB1,IFI16,Ighg2b,IGKC,IR…	147
Endocrine System Disorders,Organismal Injury and Abnormalities	Benign thyroid nodule	6,84E-03			AHSG,ANXA4,ANXA5,APOA1,CASP1,GC,HSPB1,PARK7,PRDX5	9
Cellular Assembly and Organization,Cellular Function and Maintenance	Formation of multivesicular bodies	6,85E-03			ANXA2,PDCD6IP,SNF8,SNX3,STAM2,VPS25	6
Antigen Presentation,Cell-To-Cell Signaling and Interaction,Inflammatory Response	Antigen presentation by antigen presenting cells	6,85E-03			CD40,CD74,CTSS,SEC22B,TAP1,WAS	6
Immunological Disease,Inflammatory Disease,Inflammatory Response,Neurological Disease,Organismal Injury and Abnormalities	Experimental autoimmune encephalomyelitis	6,85E-03		1,635	AIF1,CASP1,CD4,CD40,CD74,DDT,DPP4,GSDMD,HLA-A,HPX,IDI1,IFI30,ISG15,KLKB1,LAMTOR1,LGALS1,LRCH1,MIF,MYLK,PLG,PSMB9,PYCARD,SPN,STAT3,Tcf7,XDH	26
Neurological Disease,Organismal Injury and Abnormalities,Psychological Disorders	Disorder of basal ganglia	6,93E-03			AEBP1,ALB,ANXA2,APOA4,AQP1,ARHGDIB,ARHGEF1,ARIH2,ARL3,ATP5MG,ATP5PO,ATP6V1E1,CA2,CAB39,CASP1,CD74,CDK5,CLU,COPE,CSRP2,CTSS,FABP7,Foxp1,HINT1,HMOX2,HSPB1,ISG15,KHDRBS1,KNG1,LIFR,LMOD1,MYL12A,NAPA,NDUFA13,NDUFA5,NDUFA7,NDUFA8,NUP62,PARK7,PKM,PSAP,PSMB6,PSMB9,PSME1,RGS14,RNF114,SAMHD1,SELENOF,SGTA,SLC25A19,SYPL1,TOMM70,TOR1A,TPD52L2,TREX1,TSC22D3,VAC14,VIM,YWHAZ	59
Organismal Injury and Abnormalities,Reproductive System Disease	Benign uterine disease	6,98E-03			AK2,ANXA1,ANXA2,ARIH2,ASPN,CBL,CDKN1B,CFH,COL12A1,COL14A1,COL7A1,DPT,FBN1,FMOD,IFIT3,LIFR,LUM,MED12,MGST1,MYH10,OGN,PPP3CB,RPL19,SEC22B,TGFBI	25
Cellular Growth and Proliferation,Connective Tissue Development and Function,Tissue Development	Proliferation of connective tissue cells	7,02E-03		0,840	AEBP1,AIF1,AKR1A1,AKT2,ALB,ANXA2,AQP1,BABAM2,BGN,CBL,CD40,CD74,CDKN1B,COL14A1,DCN,FBLN1,FBLN5,GNPNAT1,GOLPH3,HINT1,HSPB1,IFI16,IFI30,KHDRBS1,KNG1,LGALS1,LGALS3,LMNA,LUM,MIF,PML,PRDX4,PRKDC,S100A9,SFN,STAT3,TF,TGFB1I1,TMEM119,TNFAIP8,VCL,VIM,XDH	43
Nucleic Acid Metabolism,Small Molecule Biochemistry	Metabolism of ribonucleotide	7,15E-03			AK2,ATP5MG,ATP5PD,ATP5PO,CFH,ENPP1,GUK1,HINT1,NT5C,NUDT16,XDH	11
Cellular Movement,Hematological System Development and Function,Immune Cell Trafficking	Migration of mononuclear leukocytes	7,34E-03	Increased	2,763	AIF1,ANXA1,ANXA2,APBB1IP,ARHGEF1,BGN,CD4,CD40,CD74,CTSG,CTSS,DPP4,FHL2,Foxp1,GSDMD,HLA-A,Hrg,Ighg2b,IRF5,LCK,LCP1,LGALS1,LGALS3,LRCH1,MIF,MYLK,PLG,PYCARD,S100A4,SH2D1A,SKAP1,SPN,STAT3,UBE2I,WAS,ZAP70	36
Organismal Injury and Abnormalities,Renal and Urological Disease	Structural renal abnormality	7,39E-03		-1,724	APRT,BGN,CLU,DCN,EFEMP1,FCGR2B,GGPS1,ITGA8,LMOD1,PARK7,PLG,PPP3CB,PSAP,SLC4A1	14
Organismal Injury and Abnormalities	Calcinosis	7,86E-03		-1,091	AHSG,APOA1,APOA4,CA2,DES,ENPP1,ISG15,SLC4A1	8
Connective Tissue Development and Function,Skeletal and Muscular System Development and Function	Remodeling of bone	7,91E-03		0,118	AHSG,CA2,CBL,CTSS,DYNLL1,ENPP1,FBN1,GC,KHDRBS1,PLS3,PPP3CB,TF,TMEM119,VCL,WAS	15
Nutritional Disease	Weight gain	8,01E-03		0,000	AHSG,ANXA7,APOA4,CA1,CA2,CA3,CASP1,CBL,CDKN1B,FAAH,HLA-A,LGALS3,LMNA,MARK2,PANK1,PRDX5,PSAP,SLC4A1,STAT3,XDH	20
Small Molecule Biochemistry	Biosynthesis of amide	8,23E-03		1,530	ASAH1,BGN,CD40,DCN,FABP4,FMOD,LUM,OGN,PRELP,PRKDC,SFN,STAT3	12
Dermatological Diseases and Conditions,Inflammatory Disease,Inflammatory Response,Organismal Injury and Abnormalities	Dermatitis	8,24E-03		-0,239	ANXA1,ANXA5,ARIH2,BGN,CASP1,CD4,CD74,CFL1,DPP4,FABP4,FCGR2B,FKBP8,HLA-A,IDI1,IFI30,IGHG1,Ighg2b,IGKC,JPT1,KNG1,LGALS1,NAPA,PGLYRP1,PLGRKT,PPP3CB,PSAP,PSMB2,PSMB5,RPS6KA4,S100A9,SFN,SOD3,TREX1,UBE2I,VCL	35
Cellular Compromise,Inflammatory Response	Degranulation of blood platelets	8,30E-03			AHSG,ALB,ANXA5,APOA1,APOH,CLU,CYRIB,F13A1,KNG1,MANF,PLG,PSAP,TAGLN2,TF,TTN,VCL	16
Connective Tissue Disorders,Immunological Disease,Inflammatory Disease,Inflammatory Response,Organismal Injury and Abnormalities,Skeletal and Muscular Disorders	Rheumatoid arthritis	8,59E-03			ABCB10,AHSG,AIF1,AK2,AKR1A1,ALB,ANXA1,APOA1,ARHGDIB,BGN,CA2,CD4,CD40,CD74,CELF2,CLU,COG6,CTSG,DCUN1D1,DPP4,DYNLL1,ECHDC1,ERH,FABP4,FCGR2B,GBP2,GLIPR2,GOLPH3,GZMA,HLA-A,IGHG1,IGKC,IRF5,LCP1,LGALS1,LYZ,MBD1,MIF,MYL12A,PGLYRP1,PPP1R7,PPP3CB,PRDX5,PSMB9,RPL19,S100A9,SLFN5,SPTA1,STAT3,TAP2,TRAF1,VIM	52
Endocrine System Disorders,Gastrointestinal Disease,Metabolic Disease,Organismal Injury and Abnormalities	Diabetic complication	8,60E-03			AIF1,AKR1B1,Akr1c12/Akr1c13,AMBP,AQP1,CA1,CA2,CA3,CLU,COL12A1,COL14A1,COL6A1,COL7A1,CTSH,DPP4,FBLN5,GLIPR2,HEMGN,Hrg,LGALS3,ME1,MGST1,OAS1,PKLR,SERPIND1,SP110,TSC22D3,VIM,WDR89,XDH	30
Dermatological Diseases and Conditions,Immunological Disease,Inflammatory Disease,Organismal Injury and Abnormalities	Lichen planus	8,61E-03			CD74,CFL1,DYNLL1,GSDMD,HLA-A,IFI30,LCP1,PPP3CB,PSME2,S100A9	10
Cell-To-Cell Signaling and Interaction	Adhesion of breast cancer cell lines	8,61E-03		0,928	ANXA1,ARHGEF1,DCN,ERP29,GOLPH3,KNG1,LASP1,LGALS3,PDLIM2,TGFB1I1	10
Cell Death and Survival	Cytolysis of lymphatic system cells	8,61E-03		1,413	CD4,FCGR2B,GZMA,HLA-A,IGHG1,LCK,PSME2,SH2D1A,TAP1,VIM	10
Cell-To-Cell Signaling and Interaction,Cellular Movement,Hematological System Development and Function,Immune Cell Trafficking	Recruitment of leukocytes	8,72E-03		1,884	AKT2,ANXA1,APOA1,CAMK1,CASP1,CD4,CD40,CD5L,CD74,CLU,CNN2,CTSG,DPP4,F13A1,FCGR2B,GC,IRF5,LGALS1,LGALS3,LYZ,MIF,PLG,PLGRKT,PYCARD,S100A4,STAT3,XDH	27
Cellular Development,Cellular Growth and Proliferation,Skeletal and Muscular System Development and Function	Proliferation of muscle cell lines	8,79E-03		1,276	AIF1,ANXA1,Cox5b/Gm34962,PPP3CB,S100A4,SCPEP1,STAT3	7
Inflammatory Disease,Inflammatory Response,Ophthalmic Disease,Organismal Injury and Abnormalities	Keratitis	8,79E-03			ANXA1,CA1,CA2,CA3,HMOX2,LGALS1,PPP3CB	7
Cardiovascular Disease,Hereditary Disorder,Organismal Injury and Abnormalities	Familial arrhythmia	8,79E-03			DES,FBN1,FHL2,FLNC,LMNA,TTN,VCL	7
Cellular Movement,Hematological System Development and Function,Humoral Immune Response,Immune Cell Trafficking	Migration of B lymphocytes	8,79E-03		1,286	ARHGEF1,CD74,FHL2,LCP1,MIF,WAS,ZAP70	7
Organ Morphology,Organismal Development,Organismal Injury and Abnormalities,Renal and Urological Disease,Renal and Urological System Development and Function	Abnormal morphology of kidney	8,88E-03			AKR1B1,APRT,BGN,Cd209b,CFH,CFI,CLU,CR1L,DCN,FBLN1,GLA,ITGA8,MARK2,PANK1,PARK7,PLG,PPP3CB,PSAP,SYNPO,WAS,XDH	21
Dermatological Diseases and Conditions,Gastrointestinal Disease,Immunological Disease,Organismal Injury and Abnormalities	Stevens-Johnson syndrome	9,01E-03			ANXA1,CLU,FCGR2B,HLA-A,PPP3CB	5
Cell-To-Cell Signaling and Interaction	Negative selection of cells	9,01E-03			CD4,LCK,LGALS1,THEMIS,ZAP70	5
Cell-To-Cell Signaling and Interaction,Hematological System Development and Function,Immune Cell Trafficking,Inflammatory Response	Aggregation of mononuclear leukocytes	9,01E-03			CD4,CD40,CFH,LCK,SPN	5
Gastrointestinal Disease,Hematological Disease,Immunological Disease,Inflammatory Disease,Inflammatory Response,Organismal Injury and Abnormalities	Eosinophilia of esophagus	9,01E-03			CA2,CFI,IGHG1,IGKC,JCHAIN	5
Cell Morphology,Hematological System Development and Function,Immunological Disease,Lymphoid Tissue Structure and Development	Abnormal morphology of CD8+ T lymphocyte	9,01E-03			HLA-A,LGALS3,PPP3CB,PSMB9,TAP1	5
Cell-To-Cell Signaling and Interaction,Cellular Movement	Recruitment of cells	9,31E-03		1,754	AKT2,ANXA1,APOA1,CAMK1,CASP1,CD4,CD40,CD5L,CD74,CLU,CNN2,CTSG,DPP4,F13A1,FCGR2B,GC,IRF5,KLKB1,LGALS1,LGALS3,LYZ,MIF,PLG,PLGRKT,PYCARD,S100A4,SOD3,STAT3,VIM,XDH	30
Cell-To-Cell Signaling and Interaction,Cellular Growth and Proliferation,Hematological System Development and Function	Induction of lymphocytes	9,36E-03	Increased	2,219	CASP1,CD4,CD40,LGALS1,PYCARD,S100A4	6
Cellular Function and Maintenance,Hematological System Development and Function,Humoral Immune Response	Function of B lymphocytes	9,36E-03			ARHGEF1,LCP1,NEDD9,PRKDC,SH2D1A,STAT3	6
Organ Morphology,Reproductive System Development and Function	Size of gonad	9,36E-03			AKT2,ALB,CDKN1B,LGALS3,TF,TSC22D3	6
Cellular Assembly and Organization	Binding of cellular membrane	9,36E-03		-0,728	ATP5PO,CKAP4,FABP4,MIF,RAB5C,SLC4A1	6
Infectious Diseases,Organismal Injury and Abnormalities	Septic shock	9,40E-03		0,457	AKT2,ALB,ANXA1,CASP1,Cd209b,CSTB,FCGR2B,HPX,IFI16,KHDRBS1,LUM,MIF,PYCARD,RPS6KA4,S100A9,STAT3	16
Cellular Assembly and Organization	Organization of cellular membrane	9,49E-03		0,152	ANXA1,ARPC3,ARPC4,ARPC5,CAMK1,CBL,CD4,CDKN1B,CFL1,CLTA,FBLIM1,HSPB1,ITGA8,LMNA,SFN,SPTA1,SPTB,STAM2,TF,TOR1A,VCL,YWHAB,YWHAE,YWHAG,YWHAH,YWHAQ,YWHAZ	27
Endocrine System Disorders,Metabolic Disease,Organismal Injury and Abnormalities	Insulin resistance	9,49E-03		-0,842	AGAP2,AHSG,AKT2,APOA1,CA1,CA2,CA3,CASP1,CD40,CD5L,CDKN1B,CLPP,CLU,DPP4,ENPP1,FAAH,FABP4,GGPS1,HINT1,LMNA,LSM3,MIF,NDUFA4,PPP3CB,PRDX5,PYCARD,STAT3	27
Cancer,Cell Death and Survival,Organismal Injury and Abnormalities,Tumor Morphology	Apoptosis of tumor cells	9,57E-03		-1,333	AGAP2,AKT2,ALB,ANXA1,ANXA2,CASP1,CD40,CDKN1B,CLU,DPP4,FHL2,FMOD,GZMA,IRF5,LGALS1,LYPLA1,LYPLA2,MIF,PLG,PRKDC,STAT3,TF,TRADD	23
Inflammatory Response	Antibody response	9,66E-03	Increased	2,789	APBB1IP,ARHGEF1,CASP1,CD40,CTSS,DCN,FCGR2B,IGKC,JCHAIN,LCP1,MARK2,MIF,MZB1,PYCARD,SH2D1A,STAT3,WAS	17
Inflammatory Response	Immune response of brain	9,69E-03		1,286	AIF1,CASP1,CD4,CD40,CD74,DDT,DPP4,FCGR2B,GSDMD,HLA-A,HPX,IDI1,IFI30,ISG15,KLKB1,KNG1,LAMTOR1,LGALS1,LGALS3,LRCH1,MIF,MYLK,PLG,PPP3CB,PSMB9,PYCARD,SPN,STAT3,Tcf7,VIM,XDH	31
Developmental Disorder,Immunological Disease,Organismal Injury and Abnormalities	Hypoplasia of lymphoid organ	9,77E-03	Decreased	-3,695	ARHGDIB,CBL,CDKN1B,FBLN1,IGKC,LCK,NEDD9,PPP3CB,PRKDC,RPS6KA4,STAT3,Tcf7,TREX1,WAS	14
Cellular Movement,Hematological System Development and Function,Immune Cell Trafficking,Inflammatory Response	Chemotaxis of monocytes	9,86E-03		1,347	AIF1,ANXA1,APOA1,CTSG,LGALS1,LGALS3,PLG,WAS	8
Cell Death and Survival	Killing of bacteria	9,86E-03		1,634	ALB,CTSG,CTSS,GSDMD,Hrg,KNG1,LYZ,SNAP29	8
Inflammatory Response,Ophthalmic Disease,Organismal Injury and Abnormalities	Inflammation of eye	9,86E-03			ANXA1,CA1,CA2,CA3,HMOX2,LGALS1,PLG,PPP3CB	8
Cell-To-Cell Signaling and Interaction,Cellular Growth and Proliferation	Induction of cells	9,86E-03	Increased	2,630	APOA1,CASP1,CD4,CD40,LGALS1,PYCARD,S100A4,VIM	8
Dermatological Diseases and Conditions,Organismal Injury and Abnormalities	Ulceration of skin	9,86E-03			ANXA1,APOA1,CASP1,COL12A1,COL14A1,COL6A1,COL7A1,DPP4	8
Cardiovascular Disease,Organismal Injury and Abnormalities	Aortic valve disease	9,86E-03			APOA1,APOA4,CA1,CA2,CA3,FBN1,MYH10,TF	8
Hematological System Development and Function,Tissue Morphology	Quantity of leukocytes	1,01E-02	Increased	3,069	AMBP,ANXA1,APBB1IP,APOA1,ARHGDIB,ARHGEF1,CALHM6,CASP1,CBL,CBR3,Cd209b,CD4,CD40,CD5L,CD74,CDKN1B,CFH,CLU,CNN2,CTSS,DCN,DGKA,F13A1,FAAH,FCGR2B,FHL2,Foxp1,GRAP,HINT1,HLA-A,HPX,Hrg,IGKC,IRF5,ISG15,JCHAIN,KLKB1,LAMTOR1,LCK,LGALS1,LGALS3,LUM,MARK2,MIF,MZB1,NEDD9,NPC2,PGLYRP1,PLG,PML,PPP3CB,PRKDC,PSAP,PSMB9,PYCARD,RIOX2,RPS6KA4,S100A9,SFN,SH2D1A,SPN,STAM2,STAT3,TAP1,Tcf7,TGFBI,THEMIS,TRAF1,WAS,ZAP70	70
Cell-To-Cell Signaling and Interaction,Hematological System Development and Function,Immune Cell Trafficking,Inflammatory Response	Activation of leukocytes	1,01E-02	Increased	3,304	ANXA1,ANXA2,APOA1,APOH,CASP1,CBL,CD163,CD4,CD40,CD74,CDKN1B,CFH,CR1L,CTSG,CTSH,CTSS,CYRIB,DPP4,FCGR2B,Foxp1,GC,GZMA,HLA-A,HPX,IGHG1,Ighg2a,Igkv1-117,IRF5,KLKB1,KNG1,LCK,LGALS1,LGALS3,MGST1,MIF,PLEKHA2,PLG,PPP3CB,PSAP,PSMB9,PSME1,PSME2,PYCARD,RAB32,S100A9,SH2D1A,SPN,STAT3,TBC1D10C,TRAF1,TREX1,UBE2N,WAS,ZAP70	54
Protein Synthesis	Metabolism of cellular protein	1,03E-02			AHSG,ALB,APOA1,APOA4,CKAP4,CTSG,CTSH,FBN1,KNG1,LGALS1,LYZ,PLG,SERPIND1,TF,TGFBI	15
Cancer,Organismal Injury and Abnormalities,Reproductive System Disease,Skeletal and Muscular Disorders	Uterine leiomyoma	1,03E-02			AK2,ANXA1,ANXA2,ARIH2,ASPN,CBL,CFH,COL12A1,COL14A1,COL7A1,DPT,FBN1,FMOD,IFIT3,LIFR,LUM,MED12,MGST1,MYH10,OGN,PPP3CB,RPL19,SEC22B,TGFBI	24
Cancer,Cell Death and Survival,Organismal Injury and Abnormalities,Tumor Morphology	Apoptosis of leukemia cells	1,03E-02		-1,964	ALB,CASP1,CD40,CDKN1B,FMOD,LYPLA1,LYPLA2,MIF,STAT3	9
Antimicrobial Response,Inflammatory Response	Antimicrobial response	1,06E-02		0,832	BANF1,Cd209b,CD40,CLU,CTSG,HLA-A,Hrg,IFI16,IFIT1B,IFIT3,IGHG1,IRF5,ISG15,JCHAIN,LYZ,OAS1,OAS3,PGLYRP1,PYCARD,S100A9,SAMHD1,SPN,Tgtp1/Tgtp2,TOMM70,TREX1,ZBP1	26
Cellular Movement,Hematological System Development and Function,Immune Cell Trafficking	Lymphocyte migration	1,07E-02	Increased	2,093	AIF1,ANXA1,APBB1IP,ARHGEF1,BGN,CD4,CD40,CD74,CTSG,CTSS,DPP4,FHL2,Foxp1,GSDMD,HLA-A,Hrg,Ighg2b,IRF5,LCK,LCP1,LGALS1,LGALS3,LRCH1,MIF,MYLK,PYCARD,S100A4,SH2D1A,SKAP1,SPN,STAT3,UBE2I,WAS,ZAP70	34
Cell Cycle	Endoreduplication	1,07E-02			CLU,KIF14,PEA15	3
Cardiovascular Disease,Hereditary Disorder,Organismal Injury and Abnormalities,Skeletal and Muscular Disorders	Arrhythmogenic right ventricular dysplasia familial 9	1,07E-02			DES,LMNA,TTN	3
Inflammatory Response	Anti-inflammatory response	1,07E-02			ANXA1,CD163,STAT3	3
Cell Morphology,Cellular Assembly and Organization,DNA Replication, Recombination, and Repair	Morphology of nuclear envelope	1,07E-02			LMNA,TOR1A,TOR1AIP1	3
Cancer,Endocrine System Disorders,Gastrointestinal Disease,Organismal Injury and Abnormalities	Growth of pancreatic carcinoma	1,07E-02			CTSS,FBLN5,Hrg	3
Nutritional Disease,Psychological Disorders	Binge eating disorder	1,07E-02			CA1,CA2,CA3	3
Cellular Movement,Hematological System Development and Function,Immune Cell Trafficking	Migration of T-cell hybrid cells	1,07E-02			LCK,LRCH1,ZAP70	3
Organismal Injury and Abnormalities,Respiratory Disease	High-altitude pulmonary edema	1,07E-02			CA1,CA2,CA3	3
Developmental Disorder,Hereditary Disorder,Organismal Injury and Abnormalities	Prader-Willi syndrome	1,07E-02			CA1,CA2,CA3	3
Nutritional Disease	Central obesity	1,07E-02			CA1,CA2,CA3	3
Developmental Disorder,Hereditary Disorder,Metabolic Disease,Organismal Injury and Abnormalities,Renal and Urological Disease	Dent disease	1,07E-02			CA1,CA2,CA3	3
Cancer,Organismal Injury and Abnormalities	Metastasis of adenocarcinoma	1,07E-02			AKT2,LGALS1,VIM	3
Neurological Disease	Onset of motor neuron disease	1,07E-02			MIF,PARK7,PRPH	3
Lipid Metabolism,Molecular Transport,Small Molecule Biochemistry	Quantity of lactosylceramide	1,07E-02			ASAH1,GLA,PSAP	3
Cell-To-Cell Signaling and Interaction,Hematological System Development and Function,Hematopoiesis,Immune Cell Trafficking,Inflammatory Response	Activation of thymocytes	1,07E-02			Foxp1,LCK,WAS	3
Connective Tissue Disorders,Developmental Disorder,Hereditary Disorder,Organismal Injury and Abnormalities,Skeletal and Muscular Disorders	Classic Marfan syndrome	1,07E-02			FBN1,LTBP2,MYLK	3
Cell-To-Cell Signaling and Interaction,Hematological System Development and Function,Immune Cell Trafficking,Inflammatory Response	Activation of peritoneal macrophages	1,07E-02			APOH,CD40,S100A9	3
Connective Tissue Development and Function,Tissue Morphology	Quantity of abdominal adipose tissue	1,07E-02			LMNA,PLVAP,XDH	3
Gastrointestinal Disease,Organismal Injury and Abnormalities,Reproductive System Disease,Skeletal and Muscular Disorders	Rectal prolapse	1,07E-02			EFEMP1,MARK2,PLG	3
Developmental Disorder,Hereditary Disorder,Metabolic Disease,Organismal Injury and Abnormalities	Congenital disorder of glycosylation type 1a	1,07E-02			CA1,CA2,CA3	3
Cell-mediated Immune Response,Cellular Movement,Hematological System Development and Function,Immune Cell Trafficking	Cell movement of cytotoxic T cells	1,07E-02			CD40,Hrg,LGALS1	3
Neurological Disease,Organismal Injury and Abnormalities,Psychological Disorders	Multiple system atrophy	1,07E-02			NUP62,PARK7,VAC14	3
Neurological Disease,Psychological Disorders	Restless legs syndrome	1,07E-02			CA1,CA2,CA3	3
Cell-To-Cell Signaling and Interaction,Hematological System Development and Function	Interaction of CD4+ T-lymphocytes	1,07E-02			ANXA1,SKAP1,UBE2I	3
Hereditary Disorder,Ophthalmic Disease,Organismal Injury and Abnormalities	Autosomal dominant maculopathy	1,07E-02			CFI,FBLN5,HMCN1	3
Inflammatory Disease,Ophthalmic Disease,Organismal Injury and Abnormalities	Chronic anterior uveitis	1,07E-02			CA1,CA2,CA3	3
Auditory Disease	Tinnitus	1,07E-02			CA1,CA2,CA3	3
Cellular Movement,Embryonic Development	Migration of mesenchymal stem cells	1,07E-02			AQP1,FHL2,MIF	3
Cellular Assembly and Organization,Cellular Function and Maintenance,Tissue Development	Formation of intermediate filaments	1,07E-02			DES,HSPB1,VIM	3
Developmental Disorder,Hereditary Disorder,Immunological Disease,Metabolic Disease,Organismal Injury and Abnormalities	Autosomal recessive severe combined immunodeficiency	1,10E-02			AK2,TAP1,TAP2,ZAP70	4
Organismal Injury and Abnormalities,Skeletal and Muscular Disorders	Paramyotonia congenita or sodium channel myotonia	1,10E-02			CA1,CA2,FBN1,TTN	4
Cancer,Gastrointestinal Disease,Hepatic System Disease,Organismal Injury and Abnormalities	BCLC stage B hepatocellular carcinoma	1,10E-02			CA1,CA2,CA3,PML	4
Cell-To-Cell Signaling and Interaction,Hematological System Development and Function,Immune Cell Trafficking,Inflammatory Response	Aggregation of lymphocytes	1,10E-02			CD4,CD40,LCK,SPN	4
Connective Tissue Disorders,Organismal Injury and Abnormalities,Skeletal and Muscular Disorders	Advanced Dupuytren contracture	1,10E-02			COL12A1,COL14A1,COL6A1,COL7A1	4
Carbohydrate Metabolism,Small Molecule Biochemistry	Catabolism of keratan sulfate	1,10E-02			FMOD,LUM,OGN,PRELP	4
Humoral Immune Response,Inflammatory Response	Complement-dependent cytotoxicity	1,10E-02			CD5L,CFH,CR1L,IGHG1	4
Cell-To-Cell Signaling and Interaction,Hematological System Development and Function,Hematopoiesis	Activation of hematopoietic progenitor cells	1,10E-02			Foxp1,LCK,STAT3,WAS	4
Cancer,Organismal Injury and Abnormalities,Reproductive System Disease	Peyronie disease	1,10E-02			COL12A1,COL14A1,COL6A1,COL7A1	4
Cellular Function and Maintenance,Hematological System Development and Function,Humoral Immune Response,Tissue Development	Function of follicular B lymphocytes	1,10E-02			ARHGEF1,NEDD9,SH2D1A,STAT3	4
Cellular Assembly and Organization	Clustering of membrane rafts	1,10E-02	Increased	2,000	CD4,CR1L,LGALS1,WAS	4
Cardiovascular Disease,Hereditary Disorder,Organismal Injury and Abnormalities,Skeletal and Muscular Disorders	Familial left ventricular noncompaction	1,10E-02			DES,LMNA,TTN,VCL	4
Cancer,Organismal Injury and Abnormalities,Renal and Urological Disease	Chromophobe renal cell carcinoma	1,12E-02			ATP5MG,ATP5PD,DCN,FBLN5,GPX3,KIF14,LCK,NDUFA11,NDUFA13,NDUFA7,NDUFB4,NDUFS6	12
Cell-mediated Immune Response,Cellular Movement,Hematological System Development and Function,Immune Cell Trafficking	Movement of CD4+ T-lymphocytes	1,13E-02		-1,633	Foxp1,GSDMD,LCP1,LGALS1,LGALS3,STAT3,UBE2I	7
Neurological Disease,Skeletal and Muscular Disorders	Neuromuscular disease	1,15E-02		1,484	AEBP1,ALB,ANXA1,ANXA2,APOA4,AQP1,ARHGDIB,ARHGEF1,ARIH2,ARL3,ATP5MG,ATP5PO,ATP6V1E1,CA2,CA3,CAB39,CASP1,CD74,CDK5,CLU,COPE,CSRP2,CTSS,FABP7,FCGR2B,Foxp1,GGPS1,GSDMD,HINT1,HMOX2,HSPB1,ISG15,KHDRBS1,LIFR,LMNA,LMOD1,MIF,MYL12A,NAPA,NDUFA13,NDUFA5,NDUFA7,NDUFA8,OAS1,OAS3,PARK7,PKM,PPP3CB,PSAP,PSMB5,PSMB6,PSMB9,PSME1,RGS14,RNF114,SELENOF,SGTA,SYPL1,TAP2,TF,TOMM70,TOR1A,TPD52L2,TSC22D3,TTN,VIM,YWHAZ	67
Inflammatory Response	Inflammation of secretory structure	1,16E-02		-1,516	ALB,ANXA1,ANXA4,ANXA7,APOA1,CASP1,CLU,CTSS,FCGR2B,GC,LGALS1,MARK2,MIF,PKM,PPP3CB	15
Cellular Compromise	Disassembly of intermediate filaments	1,17E-02			PPP1CA,VIM	2
Embryonic Development,Nervous System Development and Function,Organ Development,Organ Morphology,Organismal Development,Tissue Development,Visual System Development and Function	Abnormal size of eye	1,17E-02			FMOD,LUM	2
Hereditary Disorder,Neurological Disease,Organismal Injury and Abnormalities,Psychological Disorders	Familial multiple system atrophy	1,17E-02			NUP62,VAC14	2
Connective Tissue Disorders,Dermatological Diseases and Conditions,Hereditary Disorder,Immunological Disease,Inflammatory Disease,Organismal Injury and Abnormalities,Skeletal and Muscular Disorders	Familial chilblain lupus erythematosus	1,17E-02			SAMHD1,TREX1	2
Cellular Assembly and Organization	Binding of endoplasmic reticulum membrane	1,17E-02			CKAP4,MIF	2
Cancer,Organismal Injury and Abnormalities,Reproductive System Disease,Tissue Morphology,Tumor Morphology	Size of mammary tumor	1,17E-02			CBR3,CSTB	2
Organismal Injury and Abnormalities	Postoperative hemorrhage	1,17E-02			KLKB1,PLG	2
Cardiovascular Disease,Connective Tissue Disorders,Developmental Disorder,Hematological Disease,Hereditary Disorder,Organismal Injury and Abnormalities	Hereditary pyropoikilocytosis	1,17E-02			SPTA1,SPTB	2
Gastrointestinal Disease,Inflammatory Disease,Inflammatory Response,Organismal Injury and Abnormalities	Inflammation of tongue	1,17E-02			IGHG1,TREX1	2
Cell-To-Cell Signaling and Interaction,Hematological System Development and Function,Inflammatory Response	CD4 T-cell response of T lymphocytes	1,17E-02			CASP1,PYCARD	2
Cellular Assembly and Organization	Aggregation of cellular membrane	1,17E-02			ANXA2,CD4	2
Cellular Assembly and Organization	Aggregation of chromaffin vesicles	1,17E-02			ANXA7,SRI	2
Cell Morphology,Cell-To-Cell Signaling and Interaction,Cellular Assembly and Organization,Cellular Function and Maintenance	Reorganization of focal adhesions	1,17E-02			CDKN1B,HSPB1	2
Cancer,Cellular Movement,Neurological Disease,Organismal Injury and Abnormalities,Tumor Morphology	Invasion of neuroblastoma cells	1,17E-02			AKT2,CLU	2
Connective Tissue Disorders,Developmental Disorder,Hereditary Disorder,Ophthalmic Disease,Organismal Injury and Abnormalities,Skeletal and Muscular Disorders	Weill-Marchesani syndrome	1,17E-02			FBN1,LTBP2	2
Cell Morphology,Hematological System Development and Function,Hematopoiesis,Immunological Disease,Lymphoid Tissue Structure and Development,Organ Morphology,Organismal Development,Organismal Injury and Abnormalities,Tissue Morphology	Abnormal morphology of double-positive thymocyte	1,17E-02			CD5L,WAS	2
Nervous System Development and Function,Neurological Disease,Organ Morphology,Organismal Development,Organismal Injury and Abnormalities	Lack of cerebral ventricles	1,17E-02			SLC25A19,VCL	2
Small Molecule Biochemistry	Reduction of aldehyde	1,17E-02			AKR1B1,AKR1B10	2
Nucleic Acid Metabolism,Small Molecule Biochemistry	Phosphorylation of dCMP	1,17E-02			CMPK1,CMPK2	2
Nervous System Development and Function,Neurological Disease	Abnormal morphology of small dorsal root ganglion	1,17E-02			FKBP8,VCL	2
Cellular Assembly and Organization	Assembly of parallel actin bundles	1,17E-02			AIF1,FSCN1	2
Hereditary Disorder,Immunological Disease,Organismal Injury and Abnormalities	Infantile-onset multisystem autoimmune disease	1,17E-02			STAT3,ZAP70	2
Cell-To-Cell Signaling and Interaction,Nervous System Development and Function	Neurotransmission of CA1 neuron	1,17E-02			CDK5,XDH	2
Molecular Transport	Transport of carbon dioxide	1,17E-02			AQP1,CA2	2
Cell Death and Survival	Killing of Streptococcus pyogenes strain AP1	1,17E-02			Hrg,KNG1	2
Cell Death and Survival,Cellular Compromise	Mitotic catastrophe of colorectal cancer cell lines	1,17E-02			SFN,YWHAH	2
Cell Cycle,Skeletal and Muscular System Development and Function	Cell cycle progression of smooth muscle cell lines	1,17E-02			AIF1,CDKN1B	2
Cardiovascular System Development and Function,Tissue Morphology	Morphology of aortic root	1,17E-02			FBN1,MYH10	2
Cellular Assembly and Organization	Association of membrane rafts	1,17E-02			EFHD2,Ighg2b	2
Cancer,Cardiovascular Disease,Cellular Movement,Connective Tissue Disorders,Organismal Injury and Abnormalities	Invasion of hepatic stellate cells	1,17E-02			FMOD,XDH	2
Organ Morphology,Organismal Injury and Abnormalities,Renal and Urological Disease	Atrophy of renal medulla	1,17E-02			APRT,SLC4A1	2
Cell-To-Cell Signaling and Interaction,Cellular Function and Maintenance,Hematological System Development and Function,Inflammatory Response	Phagocytic capacity of peritoneal macrophages	1,17E-02			FCGR2B,ISG15	2
Lipid Metabolism,Molecular Transport,Small Molecule Biochemistry	Release of 6-keto-prostaglandin F1 alpha	1,17E-02			KNG1,XDH	2
Lipid Metabolism,Molecular Transport,Small Molecule Biochemistry	Accumulation of globotriaosylceramide	1,17E-02			GLA,PSAP	2
Dermatological Diseases and Conditions,Hair and Skin Development and Function,Organismal Injury and Abnormalities	Skin fragility	1,17E-02			DCN,LUM	2
Developmental Disorder,Hematological Disease,Hereditary Disorder,Metabolic Disease,Neurological Disease,Organismal Injury and Abnormalities,Skeletal and Muscular Disorders	Hypokalemic periodic paralysis	1,17E-02			CA1,CA2	2
Nucleic Acid Metabolism,Small Molecule Biochemistry	Phosphorylation of UMP	1,17E-02			CMPK1,CMPK2	2
Developmental Disorder,Gastrointestinal Disease,Hereditary Disorder,Organ Morphology,Organismal Development,Organismal Injury and Abnormalities,Renal and Urological Disease,Renal and Urological System Development and Function,Skeletal and Muscular Disorders	Megacystis microcolon intestinal hypoperistalsis syndrome	1,17E-02			LMOD1,MYLK	2
Cell Death and Survival	Killing of thymocytes	1,17E-02			LGALS1,LGALS3	2
Cellular Movement,Embryonic Development	Homing of mesenchymal stem cells	1,17E-02			MIF,S100A4	2
Cell Cycle	Mitosis of lung cancer cell lines	1,17E-02			NUMA1,YWHAE	2
Developmental Disorder,Hematological Disease,Hereditary Disorder,Metabolic Disease,Neurological Disease,Organismal Injury and Abnormalities,Skeletal and Muscular Disorders	Hyperkalemic periodic paralysis	1,17E-02			CA1,CA2	2
Carbohydrate Metabolism,Drug Metabolism,Small Molecule Biochemistry	Binding of heparan sulfate	1,17E-02			CD4,CLU	2
Cell Cycle	Endoreduplication of tumor cell lines	1,17E-02			CLU,KIF14	2
Cell Cycle,Hematological System Development and Function,Humoral Immune Response	Entry into S phase of B lymphocytes	1,17E-02			CD40,Igkv1-117	2
Cancer,Organismal Injury and Abnormalities,Reproductive System Disease	Endocervical adenocarcinoma	1,17E-02			PKM,VIM	2
Endocrine System Disorders,Metabolic Disease,Organismal Injury and Abnormalities	Insulin resistance of fibroblast cell lines	1,17E-02			AHSG,GGPS1	2
Cellular Assembly and Organization,Neurological Disease,Organismal Development,Tissue Development	Development of amyloid-beta plaques	1,17E-02			ALB,LYZ	2
Cell Morphology,Cellular Movement,Embryonic Development	Cell spreading of trophoblast cells	1,17E-02			ARPC3,FAAH	2
Cellular Assembly and Organization	Fusion of vesicle membrane	1,17E-02			ANXA7,PSAP	2
Drug Metabolism,Lipid Metabolism,Small Molecule Biochemistry	Stimulation of prostaglandin E2	1,17E-02			ANXA2,PLG	2
Cellular Assembly and Organization	Quantity of collagen fibrils	1,17E-02			FMOD,LMNA	2
Skeletal and Muscular System Development and Function	Morphogenesis of knee joint	1,17E-02			FMOD,LUM	2
Cardiovascular Disease,Hereditary Disorder,Organismal Injury and Abnormalities,Skeletal and Muscular Disorders	Familial myopathy and cardiomyopathy	1,17E-02			DES,TTN	2
Cellular Movement,Hematological System Development and Function,Immune Cell Trafficking,Inflammatory Response	Migration of peripheral dendritic cells	1,17E-02			CD40,LGALS1	2
Cell Death and Survival	Apoptosis of bone marrow stromal cells	1,17E-02			BGN,DCN	2
Organ Morphology,Reproductive System Development and Function,Tissue Morphology	Quantity of ovarian cortex cells	1,17E-02			AKT2,TF	2
Developmental Disorder,Hereditary Disorder,Organismal Injury and Abnormalities,Skeletal and Muscular Disorders	Paramyotonia congenita	1,17E-02			CA1,CA2	2
Endocrine System Disorders,Gastrointestinal Disease,Metabolic Disease,Organismal Injury and Abnormalities	Mild hyperinsulinism	1,17E-02			AKT2,TSC22D3	2
Antigen Presentation,Cell-mediated Immune Response,Cell-To-Cell Signaling and Interaction,Cellular Development,Cellular Function and Maintenance,Cellular Growth and Proliferation,Embryonic Development,Hematological System Development and Function,Hematopoiesis,Lymphoid Tissue Structure and Development,Organ Development,Organismal Development,Tissue Development	T cell selection of single positive thymocytes	1,17E-02			CD4,LCK	2
Neurological Disease,Organismal Injury and Abnormalities,Psychological Disorders	Striatonigral degeneration	1,17E-02			NUP62,VAC14	2
Cellular Function and Maintenance	Respiration of B lymphocytes	1,17E-02			CD40,PLEKHA2	2
Cell-mediated Immune Response,Cellular Movement,Hematological System Development and Function,Immune Cell Trafficking,Inflammatory Response,Lymphoid Tissue Structure and Development	Chemotaxis of natural killer T lymphocytes	1,17E-02			CD74,MIF	2
Developmental Disorder,Organismal Injury and Abnormalities,Renal and Urological Disease	Dysplasia of kidney	1,17E-02			CLU,ITGA8	2
Metabolic Disease,Organismal Injury and Abnormalities,Renal and Urological Disease	Crystalluria	1,17E-02			APRT,XDH	2
Lipid Metabolism,Small Molecule Biochemistry	Degradation of globotriaosylceramide	1,17E-02			GLA,PSAP	2
Hair and Skin Development and Function	Laxity of skin	1,17E-02			ATOX1,LUM	2
Cell-mediated Immune Response,Cellular Development,Cellular Function and Maintenance,Cellular Growth and Proliferation,DNA Replication, Recombination, and Repair,Embryonic Development,Hematological System Development and Function,Hematopoiesis,Humoral Immune Response,Lymphoid Tissue Structure and Development,Organ Development,Organismal Development,Tissue Development	Immunoglobulin heavy chain V(D)J recombination	1,17E-02			IGKC,PRKDC	2
Cellular Function and Maintenance,Hematological System Development and Function	Elimination of leukocyte cell lines	1,17E-02			CD4,CD40	2
Cardiovascular Disease	Malignant hypertension	1,17E-02			CA1,CA2	2
Embryonic Development,Nervous System Development and Function,Ophthalmic Disease,Organ Development,Organ Morphology,Organismal Development,Organismal Injury and Abnormalities,Tissue Development,Visual System Development and Function	Thinning of cornea	1,17E-02			DPT,LUM	2
Organismal Injury and Abnormalities,Reproductive System Disease	Pregnancy in diabetics	1,17E-02			CA1,CA2	2
Cancer,Endocrine System Disorders,Gastrointestinal Disease,Organismal Injury and Abnormalities	Angiogenesis of pancreatic carcinoma	1,17E-02			CTSS,LGALS1	2
Connective Tissue Development and Function,Embryonic Development,Organ Development,Organismal Development,Skeletal and Muscular System Development and Function,Tissue Development	Ossification of tendon	1,17E-02			BGN,FMOD	2
Respiratory Disease	Hemothorax	1,17E-02			F13A1,FBN1	2
Cell-mediated Immune Response,Cellular Development,Cellular Function and Maintenance,Cellular Growth and Proliferation,DNA Replication, Recombination, and Repair,Embryonic Development,Hematological System Development and Function,Hematopoiesis,Humoral Immune Response,Lymphoid Tissue Structure and Development,Organ Development,Organismal Development,Tissue Development	Immunoglobulin light chain V-J recombination	1,17E-02			IGKC,PRKDC	2
Developmental Disorder,Hereditary Disorder,Metabolic Disease,Neurological Disease,Organismal Injury and Abnormalities,Skeletal and Muscular Disorders	Primary periodic paralysis	1,17E-02			CA1,CA2	2
Embryonic Development,Nervous System Development and Function,Ophthalmic Disease,Organ Development,Organ Morphology,Organismal Development,Organismal Injury and Abnormalities,Tissue Development,Visual System Development and Function	Thinning of sclera	1,17E-02			FMOD,LUM	2
Cellular Development,Nervous System Development and Function	Delay in differentiation of oligodendrocyte precursor cells	1,17E-02			CDKN1B,KHDRBS1	2
Connective Tissue Disorders,Organismal Injury and Abnormalities	Abnormality of adipose tissue	1,18E-02		0,480	AEBP1,AKT2,APOA1,CBL,CD5L,DPP4,ENPP1,FABP4,LMNA,PRDX5,STAT3	11
Cardiovascular Disease,Organismal Injury and Abnormalities	Ventricular dysfunction	1,21E-02			APOA1,APOA4,BGN,CBL,DES,DPP4,FHL2,GLA,LMNA,MBNL1,PLG,PPP3CB,SLC4A1,SRI,TTN,VCL,XDH	17
Embryonic Development,Nervous System Development and Function,Ophthalmic Disease,Organ Development,Organ Morphology,Organismal Development,Organismal Injury and Abnormalities,Tissue Development,Visual System Development and Function	Abnormal morphology of anterior segment of the eye	1,22E-02			CSTB,DPT,LTBP2,LUM,OGN,PLG,PSAP,SELENOF	8
Cancer,Dermatological Diseases and Conditions,Organismal Injury and Abnormalities	Papilloma	1,23E-02		-1,195	ALB,ANXA1,CDKN1B,CLU,HINT1,PEA15,PML,S100A9,SERPIND1,STAT3	10
Cell-To-Cell Signaling and Interaction,Cellular Movement	Recruitment of myeloid cells	1,23E-02		1,552	AKT2,ANXA1,APOA1,CAMK1,CASP1,CD4,CD40,CD5L,CD74,CNN2,CTSG,DPP4,FCGR2B,GC,LGALS1,LGALS3,LYZ,MIF,PLG,PLGRKT,PYCARD,S100A4,STAT3,XDH	24
Cardiovascular Disease,Cardiovascular System Development and Function,Cell Morphology,Organ Morphology,Organismal Development,Organismal Injury and Abnormalities,Skeletal and Muscular Disorders,Skeletal and Muscular System Development and Function,Tissue Morphology	Abnormal morphology of cardiomyocytes	1,24E-02			CLU,CSRP2,DES,FMOD,LUM,MYH10,TREX1,TTN,VCL	9
Cell-To-Cell Signaling and Interaction,Hematological System Development and Function	Aggregation of myeloid cells	1,25E-02		1,980	AKT2,CD4,CFH,KLKB1,LCK,S100A9	6
Inflammatory Response	Cytotoxic T lymphocyte response	1,25E-02	Increased	2,177	CASP1,CD4,FCGR2B,HLA-A,PYCARD,SH2D1A	6
Cellular Development,Cellular Growth and Proliferation,Hematological System Development and Function,Lymphoid Tissue Structure and Development	Cell proliferation of T lymphocytes	1,26E-02		0,849	AIF1,ANXA1,APOH,ARHGDIB,ARHGEF1,CBL,CD4,CD40,CD74,CDKN1B,CR1L,DGKA,DPP4,FABP4,FCGR2B,Foxp1,GRAP,HPX,IGHG1,Ighg2b,LAMTOR1,LCK,LCP1,LGALS1,LGALS3,MIF,PEA15,PPP3CB,PYCARD,RPS6KA4,SH2D1A,SKAP1,SLC4A1,SPN,SPTA1,STAM2,STAT3,TBC1D10C,Tcf7,THEMIS,TRADD,TRAF1,TSC22D3,UBE2N,VIM,WAS,ZAP70	47
Organismal Injury and Abnormalities,Respiratory Disease	Chronic pulmonary disease	1,27E-02		-0,775	ANXA1,CA1,CA2,CA3,CTSG,CTSS,FBLN5,FBN1,LCK,LGALS3,LTBP4,LYZ,MYLK,TF	14
Organismal Injury and Abnormalities,Renal and Urological Disease	Hematuria	1,28E-02			CFH,CLU,MYH10,PSMB2,PSMB5	5
Cell Death and Survival	Pyroptosis	1,28E-02		1,725	CASP1,GSDMD,GZMA,PYCARD,ZBP1	5
Cardiovascular Disease,Cardiovascular System Development and Function,Hereditary Disorder,Organ Morphology,Organismal Development,Organismal Injury and Abnormalities,Skeletal and Muscular Disorders	Dominant dilated cardiomyopathy	1,28E-02			DES,FLNC,LMNA,TTN,VCL	5
Cell Death and Survival,Cellular Compromise	Cytotoxicity of cytotoxic T cells	1,28E-02	Increased	2,168	CYRIB,GZMA,HLA-A,STX7,TAP2	5
Lipid Metabolism,Small Molecule Biochemistry	Catabolism of glycolipid	1,28E-02		1,977	CD40,GLA,GM2A,NAGA,PSAP	5
Dermatological Diseases and Conditions,Endocrine System Disorders,Gastrointestinal Disease,Metabolic Disease,Organismal Injury and Abnormalities,Skeletal and Muscular Disorders	Diabetic foot ulcer disorder	1,28E-02			COL12A1,COL14A1,COL6A1,COL7A1,DPP4	5
Cell Cycle	Cell cycle progression of breast cancer cell lines	1,28E-02			CLU,MIF,PML,PRKDC,SFN	5
Cancer,Gastrointestinal Disease,Hepatic System Disease,Organismal Injury and Abnormalities	Cholangiocarcinoma	1,30E-02			ALB,AMBP,ANXA1,ANXA2,GC,HPX,KNG1,PKM,PSMB2,PSMB5,STAT3,VIM	12
Immunological Disease	Primary immunodeficiency disorder	1,31E-02			AK2,ARHGEF1,CD74,CDKN1B,FCGR2B,LCK,NCF2,OAS1,PRKDC,SH2D1A,STAT3,TAP1,TAP2,WAS,ZAP70	15
Cardiovascular Disease,Organismal Injury and Abnormalities	Abnormality of heart ventricle	1,32E-02	Decreased	-2,000	APOA1,APOA4,BGN,CA1,CA2,CA3,CBL,CDKN1B,CLU,DES,DPP4,FBLN1,FBN1,FHL2,Foxp1,GLA,LMNA,MANF,MBNL1,MYH10,PLG,PPP3CB,SLC4A1,SRI,TF,TTN,VCL,XDH,YWHAE	29
Cell Cycle,Gene Expression	Binding of DNA	1,32E-02		0,920	AKT2,ALB,ANXA7,APOH,ASS1,BANF1,CD4,CD40,CFL1,CLU,FBN1,Foxp1,GBP2,IFI16,KNG1,LCK,LGALS1,LMNA,MIF,OAS1,PKM,PLG,PML,PRDX4,PRKDC,SPN,STAT3,TAGLN,TF,TRADD,TSC22D3,UBE2N,YBX3,YWHAB,YWHAE,YWHAG,YWHAZ,ZBP1	38
Developmental Disorder,Organismal Injury and Abnormalities	Congenital malformation of genitourinary system	1,33E-02			AEBP1,ARHGDIB,ARL3,CLPP,CLU,COL14A1,FBLN1,ITGA8,KIF14,LIFR,LTBP4,MATN2,MYL12A,PML,PPP3CB,PSMB9,RBMS1,SLC4A1,TAGLN,TSC22D3	20
Organismal Injury and Abnormalities	Ulcer	1,38E-02			ANXA1,APOA1,CASP1,CLU,COL12A1,COL14A1,COL6A1,COL7A1,DPP4,PLG,STAT3	11
Cell-To-Cell Signaling and Interaction,Hematological System Development and Function,Immune Cell Trafficking,Inflammatory Response	Activation of T lymphocytes	1,42E-02		1,642	ANXA1,CD4,CD40,CD74,CDKN1B,CR1L,CTSG,CYRIB,DPP4,FCGR2B,Foxp1,GZMA,HLA-A,HPX,IRF5,LCK,LGALS1,MGST1,MIF,PPP3CB,PYCARD,SPN,STAT3,TBC1D10C,TRAF1,TREX1,UBE2N,WAS,ZAP70	29
Inflammatory Disease,Ophthalmic Disease,Organismal Injury and Abnormalities	Conjunctivitis	1,42E-02			ANXA1,CA1,CA2,CA3,CLU,PLG,PPP3CB	7
Psychological Disorders	Alcohol use disorder	1,42E-02			CA1,CA2,CA3,IFIT3,ISG15,S100A4,STAT3	7
Organismal Injury and Abnormalities	Cytosis of blood cells	1,44E-02		-0,066	ADD2,ANK1,APOA1,CASP1,CBL,EPB42,LCK,LGALS3,S100A9,SLC4A1,SPTA1,SPTB,STAT3,TSC22D3	14
Hematological Disease,Immunological Disease	Lymphopenia	1,45E-02			CD4,CD40,CR1L,HLA-A,IGHG1,IGKC,LCK,PRKDC,SH2D1A,TAP1	10
Inflammatory Disease,Inflammatory Response,Neurological Disease,Organismal Injury and Abnormalities	Encephalitis	1,46E-02		1,082	AIF1,CASP1,CD4,CD40,CD74,DDT,DPP4,FCGR2B,GSDMD,HLA-A,HPX,IDI1,IFI30,ISG15,KLKB1,LAMTOR1,LGALS1,LGALS3,LRCH1,MIF,MYLK,PLG,PPP3CB,PSMB9,PYCARD,SPN,STAT3,Tcf7,VIM,XDH	30
Molecular Transport	Transport of molecule	1,48E-02		1,694	ABCB10,ADD2,AEBP1,AKT2,ALB,ANK1,ANXA1,ANXA2,ANXA6,AP1G2,APOA1,APOA4,APOH,AQP1,ARL3,ASAH1,ATOX1,ATP5MG,ATP6V1E1,CA1,CA2,CA3,CAMK1,CASP1,CCDC22,CD4,CD40,CD74,CDK5,CDKN1B,CFL1,CHCHD4,CLIC1,CLU,CTSG,CTSS,ENPP1,EPB42,ERP29,FABP4,FABP7,FBLN5,FIS1,GC,GM2A,GOLGA4,GOLPH3,GUK1,HIKESHI,HLA-A,HMOX2,HPX,Hrg,Ighg2a,KHDRBS1,KNG1,LAMTOR1,LASP1,LGALS1,LMF1,LMNA,LTBP2,LTBP4,MIF,NAPA,NAXE,NEDD8,NEDD9,NPC2,NUP62,PEA…	109
Hematological System Development and Function,Lymphoid Tissue Structure and Development,Tissue Morphology	Quantity of natural killer cells	1,49E-02		1,942	CALHM6,CD40,ISG15,NPC2,PRKDC,PYCARD,Tcf7,WAS	8
Cardiovascular Disease,Organismal Injury and Abnormalities	Left ventricular dysfunction	1,50E-02			APOA1,APOA4,BGN,CBL,DES,DPP4,FHL2,GLA,LMNA,MBNL1,PPP3CB,SLC4A1,SRI,TTN,VCL,XDH	16
Cancer,Organismal Injury and Abnormalities,Skeletal and Muscular Disorders	Smooth muscle tumor	1,54E-02			AK2,ANXA1,ANXA2,ARIH2,ASPN,CBL,CD163,CFH,COL12A1,COL14A1,COL7A1,DPT,FBN1,FMOD,IFIT3,LCK,LIFR,LUM,MED12,MGST1,MYH10,OGN,PPP3CB,PSMB9,RPL19,SEC22B,TGFBI	27
Nutritional Disease,Psychological Disorders	Hyperphagia	1,62E-02			CA1,CA2,CA3,CBL,PANK1,STAT3	6
Hematological Disease,Immunological Disease	Primary antiphospholipid antibody syndrome	1,62E-02			CD163,ISG15,NCF2,NUP62,SNRPA1,ZFPL1	6
Dermatological Diseases and Conditions,Organismal Injury and Abnormalities	Pruritus	1,62E-02			APOA1,CTSG,CTSH,CTSS,S100A9,STAT3	6
Humoral Immune Response,Protein Synthesis	Quantity of IgM	1,63E-02	Increased	2,031	ARHGEF1,Cd209b,CD40,CD74,CTSS,FCGR2B,IGKC,JCHAIN,LCK,MARK2,PRKDC,SFN,SH2D1A,WAS	14
Nucleic Acid Metabolism,Small Molecule Biochemistry	Metabolism of nucleoside triphosphate	1,64E-02		1,970	AK2,APOA1,ATP5MG,ATP5MK,ATP5PD,ATP5PO,CFH,CMPK1,CMPK2,ENPP1,GUK1,NDUFS6,PARK7,PKLR,PKM,PLG,PML,SAMHD1,STAT3	19
Immunological Disease	Immunodeficiency	1,66E-02			AK2,ARHGEF1,C1QB,CD40,CD74,CDKN1B,CFH,CFI,CLU,FCGR2B,IGKC,ISG15,LCK,ME1,NCF2,OAS1,PRKDC,SH2D1A,SMARCD2,STAT3,TAP1,TAP2,TGFBI,WAS,ZAP70	25
Cancer,Organismal Injury and Abnormalities	Invasion of tissue	1,66E-02		1,139	AHSG,AKT2,FMOD,Folh1,ITGA8,KHDRBS1,MIF,MYH10,NEDD9,OLFM4,PLG,PLGRKT,STAT3,TGFB1I1,XDH	15
Drug Metabolism	Conjugation of glutathione	1,68E-02		1,993	GSTA3,Gstt1,MIF,XDH	4
Cardiovascular System Development and Function,Cell-To-Cell Signaling and Interaction	Activation of vascular endothelial cells	1,68E-02		1,114	ALB,CD163,KLKB1,SERPIND1	4
Dermatological Diseases and Conditions,Organismal Injury and Abnormalities	Melanosis	1,68E-02			AMBP,FABP7,GOLGA4,PLG	4
Cell-To-Cell Signaling and Interaction,Nervous System Development and Function	Firing of neurons	1,68E-02			CTSS,KNG1,MIF,STAT3	4
Connective Tissue Disorders,Hereditary Disorder,Immunological Disease,Inflammatory Disease,Organismal Injury and Abnormalities,Skeletal and Muscular Disorders	Familial systemic lupus erythematosus	1,68E-02			FCGR2B,IRF5,NCF2,TREX1	4
Cell-mediated Immune Response,Cellular Development,Cellular Function and Maintenance,Cellular Growth and Proliferation,Embryonic Development,Hematological System Development and Function,Hematopoiesis,Lymphoid Tissue Structure and Development,Organ Development,Organismal Development,Tissue Development	Differentiation of alpha-beta T lymphocytes	1,68E-02			ANXA1,FCGR2B,Tcf7,ZAP70	4
Infectious Diseases	Infection by rotavirus	1,68E-02		-1,067	ATP5PO,CASP1,GSDMD,PYCARD	4
Cellular Assembly and Organization	Formation of actin ring	1,68E-02			DYNLL1,VCL,WAS,ZAP70	4
Embryonic Development,Organ Development,Organ Morphology,Organismal Development,Organismal Injury and Abnormalities,Reproductive System Development and Function,Reproductive System Disease,Tissue Development	Abnormal morphology of mammary gland	1,68E-02			AGAP2,CBL,PLG,TGFB1I1	4
Cancer,Cell Cycle,Organismal Injury and Abnormalities	Cell cycle progression of cancer cells	1,68E-02			CD40,CDKN1B,DPP4,STAT3	4
Cellular Development,Cellular Growth and Proliferation,Hepatic System Development and Function	Proliferation of liver cell lines	1,68E-02		1,000	ARMC10,FIS1,MIF,STAT3	4
Cellular Compromise	Destabilization of filaments	1,68E-02			F13A1,MARK2,S100A4,STAT3	4
Cell-mediated Immune Response,Cellular Development,Cellular Function and Maintenance,Cellular Growth and Proliferation,Embryonic Development,Hematological System Development and Function,Hematopoiesis,Lymphoid Tissue Structure and Development,Organ Development,Organismal Development,Tissue Development	Development of memory T lymphocytes	1,68E-02		0,849	CD4,CD40,HLA-A,Tcf7	4
Nucleic Acid Metabolism,Small Molecule Biochemistry	Metabolism of deoxyribonucleotide	1,68E-02			AK2,GUK1,NT5C,SAMHD1	4
Cardiovascular Disease,Hereditary Disorder,Organismal Injury and Abnormalities,Skeletal and Muscular Disorders	Arrhythmogenic right ventricular cardiomyopathy	1,68E-02			DES,FHL2,LMNA,TTN	4
Cardiovascular Disease,Cardiovascular System Development and Function,Hereditary Disorder,Organ Morphology,Organismal Development,Organismal Injury and Abnormalities,Skeletal and Muscular Disorders	Dilated cardiomyopathy type 1B	1,68E-02			FLNC,LMNA,TTN,VCL	4
Cellular Movement,Hepatic System Development and Function	Migration of liver cells	1,68E-02			LGALS1,MIF,MYH10,PLG	4
Cancer,Organismal Injury and Abnormalities,Renal and Urological Disease	Hyperplasia of mesangial cells	1,68E-02	Decreased	-2,000	CFH,CLU,MARK2,WAS	4
Cardiovascular Disease,Organismal Injury and Abnormalities	Vascular calcification	1,68E-02			AHSG,CA2,ENPP1,ISG15	4
Lipid Metabolism,Molecular Transport,Small Molecule Biochemistry	Export of cholesterol	1,71E-02		1,239	AEBP1,ALB,ANXA6,APOA1,APOA4,CLU,CTSS,FABP4,LAMTOR1,NAXE,NPC2,S100A9	12
Infectious Diseases	Endotoxicosis	1,71E-02		1,365	AKT2,CASP1,Cd209b,FCGR2B,GZMA,IFI16,LUM,MIF,PYCARD,RPS6KA4,S100A9,STAT3	12
Inflammatory Response,Neurological Disease	Inflammation of central nervous system	1,73E-02		1,147	AIF1,ANXA1,CASP1,CD4,CD40,CD74,DDT,DPP4,FCGR2B,GSDMD,HLA-A,HPX,IDI1,IFI30,ISG15,KLKB1,LAMTOR1,LGALS1,LGALS3,LRCH1,MIF,MYLK,PLG,PPP3CB,PSMB9,PYCARD,SPN,STAT3,Tcf7,VIM,XDH	31
Connective Tissue Disorders,Inflammatory Disease,Inflammatory Response,Organismal Injury and Abnormalities,Skeletal and Muscular Disorders	Adjuvant arthritis	1,75E-02		0,152	APOA1,FCGR2B,MIF,PYCARD,STAT3	5
Nervous System Development and Function,Neurological Disease,Organ Morphology,Organismal Development,Organismal Injury and Abnormalities	Abnormal morphology of spinal cord	1,75E-02			CDK5,FKBP8,KIF14,MYH10,TOR1A	5
Skeletal and Muscular Disorders	Hand deformity	1,75E-02			COL12A1,COL14A1,COL6A1,COL7A1,LMNA	5
Cell-To-Cell Signaling and Interaction	Joining of cells	1,75E-02			ANXA7,KNG1,LCK,SH2D1A,TBC1D10C	5
Cellular Function and Maintenance,Organ Development,Skeletal and Muscular System Development and Function,Tissue Development	Function of muscle cells	1,75E-02			AQP1,DES,MTPN,MYH10,TTN	5
Cellular Development,Cellular Growth and Proliferation,Connective Tissue Development and Function,Tissue Development	Cell proliferation of fibroblasts	1,76E-02		1,208	AEBP1,AIF1,ALB,ANXA2,AQP1,BABAM2,CD40,CD74,CDKN1B,COL14A1,DCN,GNPNAT1,HINT1,HSPB1,IFI30,KNG1,LGALS3,LMNA,LUM,MIF,PML,PRDX4,PRKDC,S100A9,STAT3,TGFB1I1,TNFAIP8,VCL,VIM	29
Hematological Disease,Respiratory Disease	Hypoxia	1,77E-02			CA1,CA2,CA3,HMOX2,Hrg,PARK7,XDH	7
Cellular Development	Commitment	1,77E-02			FKBP8,LCK,LMNA,PML,PRKDC,STAT3,TGFB1I1	7
Dermatological Diseases and Conditions,Organ Morphology,Organismal Injury and Abnormalities	Abnormal morphology of dermis	1,77E-02			AKT2,APOA1,BGN,COL7A1,DCN,DPT,LUM	7
Cellular Movement	Dissemination of cells	1,77E-02		-0,301	ANXA2,ARHGEF1,CD40,Hrg,LYZ,PYCARD,S100A9	7
