# Supplementary material for: Neuroretinal degeneration in a mouse model of systemic chronic immune activation observed by proteomics
Source: Front Immunol. 2024 Apr 11;15:1374617. doi: 10.3389/fimmu.2024.1374617 (PMC11043527; doi:10.3389/fimmu.2024.1374617)
Supplement: Supplementary Table 1 — (A) Retina, 1 week, Identified and differentially expressed proteins. (B). Retina, 8 weeks, Identified and differentially expressed proteins. (C). Retina, 28 weeks, Identified and differentially expressed proteins. [file DataSheet_1.zip › Supplementary Tables submission/Supplementary Tables 9-12, Diseases & Function, IPA/12. Spleen/Table S12C Spleen, Diseases & Function, 28 week.xlsx]

## Sheet: Sheet0
© 2000-2022 QIAGEN. All rights reserved.
Categories	Diseases or Functions Annotation	p-value	Predicted Activation State	Activation z-score	Molecules	# Molecules
Skeletal and Muscular Disorders	Laminopathy	6,27E-11			ASPN,BGN,COL1A1,COL6A1,COL6A2,COLEC12,CPQ,CSRP2,DCN,DES,DMD,EMD,ENG,FN1,LBR,LMNA,LMNB2,LOXL1,NEXN,SERPINH1,SGCD,SUN1,SUN2,SYNE1,TGFBI,TMEM43	26
Developmental Disorder,Hereditary Disorder,Organismal Injury and Abnormalities,Skeletal and Muscular Disorders	Dystrophy of muscle	6,65E-10	Decreased	-2,414	ABLIM1,ASPN,BGN,COL12A1,COL14A1,COL1A1,COL6A1,COL6A2,COLEC12,CPQ,CSRP2,CYCS,DES,DMD,DPT,DTNA,EMD,ENG,FN1,HLA-A,HMGCS2,INPP5K,LMNA,LOXL1,NR3C1,PFN2,PLEC,SERPINH1,SGCD,SMCHD1,SOD3,STRN4,SUN1,SUN2,SYNE1,SYNPO,TGFBI,TMEM43,TPPP3	39
Skeletal and Muscular Disorders	Muscle laminopathy	2,89E-09			ASPN,BGN,COL1A1,COL6A1,COL6A2,COLEC12,CPQ,CSRP2,DES,DMD,EMD,ENG,LMNA,LOXL1,NEXN,SERPINH1,SGCD,SUN1,SUN2,SYNE1,TGFBI,TMEM43	22
Hereditary Disorder,Organismal Injury and Abnormalities,Skeletal and Muscular Disorders	Autosomal dominant myopathy	1,46E-07			ABLIM1,ASPN,BGN,COL12A1,COL1A1,COL6A1,COL6A2,COLEC12,CPQ,CRYAB,CSRP2,DES,DMD,DTNA,EMD,ENG,FBN1,FLNC,HSPB1,LMNA,LMOD1,LOXL1,MYH11,MYL9,MYLK,NEXN,SERPINH1,SGCD,SLMAP,STIM1,SYNE1,TGFBI,TMEM43,VCL	34
Developmental Disorder,Hereditary Disorder,Organismal Injury and Abnormalities,Skeletal and Muscular Disorders	Emery-Dreifuss muscular dystrophy	2,23E-07			ASPN,BGN,COL1A1,COL6A1,COL6A2,COLEC12,CPQ,CSRP2,EMD,ENG,LMNA,LOXL1,SERPINH1,SUN1,SUN2,SYNE1,TGFBI,TMEM43	18
Cancer,Gastrointestinal Disease,Organismal Injury and Abnormalities	Non-colon gastrointestinal cancer	2,41E-07			ABCB7,ABCC1,ACAT1,ACIN1,ACTN4,ADD3,AEBP1,AHCTF1,AKAP13,AKNA,ALCAM,APOA1,APOB,ARAF,ARAP1,ARHGAP1,ARHGAP26,ARHGEF1,ARHGEF18,ARHGEF7,ARID1B,ARID4A,ARVCF,ASPN,ATL3,AXL,AZGP1,B4GALNT1,BGN,C1orf198,CARD11,CAV1,CAVIN1,CD79A,CDC5L,CDH11,CDK19,CHAMP1,CIRBP,CLU,CNN1,CNPY4,COBLL1,COL12A1,COL14A1,COL18A1,COL1A1,COL6A2,COLEC12,COQ9,CPQ,CRELD2,CROCC,CRYAB,CSF1R,CSTF3,CTNNB1,CTPS1,CTPS2,CTR9,CTTN,CYFIP2,CYTH4,D…	295
Cancer,Gastrointestinal Disease,Organismal Injury and Abnormalities	Upper gastrointestinal tract cancer	3,34E-07			ABCB7,ABCC1,ACAT1,ACIN1,ACTN4,ADD3,AEBP1,AHCTF1,AKAP13,AKNA,ALCAM,APOA1,APOB,ARAF,ARAP1,ARHGAP1,ARHGAP26,ARHGEF1,ARHGEF18,ARHGEF7,ARID1B,ARID4A,ARVCF,ASPN,ATL3,AXL,AZGP1,B4GALNT1,BGN,C1orf198,CARD11,CAV1,CD79A,CDC5L,CDH11,CDK19,CHAMP1,CIRBP,CLU,CNN1,CNPY4,COBLL1,COL12A1,COL14A1,COL18A1,COL1A1,COL6A2,COLEC12,COQ9,CPQ,CRELD2,CROCC,CRYAB,CSF1R,CSTF3,CTNNB1,CTPS1,CTPS2,CTR9,CTTN,CYFIP2,CYTH4,DAAM2,DC…	285
Cancer,Gastrointestinal Disease,Organismal Injury and Abnormalities	Upper gastrointestinal tract tumor	3,99E-07		-0,849	ABCB7,ABCC1,ACAT1,ACIN1,ACTN4,ADD3,AEBP1,AHCTF1,AKAP13,AKNA,ALCAM,APOA1,APOB,ARAF,ARAP1,ARHGAP1,ARHGAP26,ARHGEF1,ARHGEF18,ARHGEF7,ARID1B,ARID4A,ARVCF,ASPN,ATL3,AXL,AZGP1,B4GALNT1,BGN,C1orf198,CARD11,CAV1,CD79A,CDC5L,CDH11,CDK19,CHAMP1,CIRBP,CLU,CNN1,CNPY4,COBLL1,COL12A1,COL14A1,COL18A1,COL1A1,COL6A2,COLEC12,COQ9,CPQ,CRELD2,CROCC,CRYAB,CSF1R,CSTF3,CTNNB1,CTPS1,CTPS2,CTR9,CTTN,CYFIP2,CYTH4,DAAM2,DC…	286
Hereditary Disorder,Organismal Injury and Abnormalities,Skeletal and Muscular Disorders	Hereditary myopathy	6,80E-07	Decreased	-2,602	ABLIM1,ADSS1,APOA1,ASPN,B4GALNT1,BGN,CAVIN1,COL12A1,COL14A1,COL1A1,COL6A1,COL6A2,COLEC12,CPQ,CRYAB,CSRP2,CYCS,DES,DMD,DPT,DTNA,EMD,ENG,FBLN5,FBN1,FLNC,FN1,GSN,GYG1,HLA-A,HMGCS2,HSP90B1,HSPB1,INPP5K,KLC2,LMNA,LMOD1,LOXL1,MAP1B,MME,MT-ND5,MYH11,MYL9,MYLK,NDUFS4,NEXN,NR3C1,OPA1,PFN2,PLEC,SERPINH1,SGCD,SLMAP,SMCHD1,SOD3,STIM1,STRN4,SUCLA2,SUCLG2,SUN1,SUN2,SVIL,SYNE1,SYNPO,TGFBI,TMEM43,TMPO,TPPP3,UCHL…	71
Skeletal and Muscular System Development and Function	Muscle contraction	8,05E-07		1,560	ADA,ANXA6,ARRB1,C5,CAV1,CNN1,CRYAB,CTTN,DES,DMD,DTNA,EMD,GNAQ,GSN,LMOD1,MYH11,MYL12A,MYL9,MYLK,MYOF,PRKG1,SGCD,SMTN,SNTB1,SORBS1,SORBS3,SRSF1,Tpm1,Tpm2,VCL	30
Embryonic Development,Organ Development,Organismal Development,Skeletal and Muscular System Development and Function,Tissue Development	Formation of muscle	9,62E-07	Increased	2,112	ACTN4,AKAP13,BGN,CAV1,CRYAB,CTNNB1,DEF6,DES,DMD,EHD2,EMD,ENG,F2,FLNB,FLNC,Fmnl1,FMOD,FN1,GSN,HNRNPU,IFI16,INPP5K,ITGA8,LMNB1,MAPK1,MEF2C,MYH10,MYH11,MYLK,MYOF,PDGFRB,PLEC,RRAS,SGCD,SMTN,STIM1,SVIL,Tpm1,UCHL1,VASP,VCL,VIM,Wasl	43
Cancer,Organismal Injury and Abnormalities	Squamous-cell carcinoma	9,85E-07		0,363	ABCC1,ACADL,ACIN1,ACOT2,ACSS2,ACTN4,ADD3,AKAP13,ALCAM,ANGPTL2,ANXA6,APOB,ARAF,ARAP1,ARHGAP15,ARHGAP26,ARHGEF1,ARID4A,ARVCF,ASPN,AXL,BGN,BRD2,C1orf198,CARD11,CAV1,CAVIN1,CCDC88C,CD163,CDC5L,CDH11,CFB,CLU,CNN1,COBLL1,COL12A1,COL14A1,COL18A1,COL1A1,COL6A2,COQ9,CSF1R,CSRP2,CSTF3,CTNNB1,CTPS1,CTR9,CTTN,CYBC1,CYFIP2,CYTH4,DAAM2,DCLK1,DCN,DCPS,DDX47,DENND4B,DES,DGKA,DMD,DNAJC9,DPEP1,DPP4,DPT,EIF4G3,EMD,…	221
Cancer,Organismal Injury and Abnormalities	Serous neoplasm	1,13E-06			AEBP1,ARID1B,AZGP1,CDH11,CFB,CLU,CNN1,COL14A1,COL18A1,COL6A2,CP,CROCC,CSTF3,CTNNB1,CYFIP2,DCLK1,DENND4B,DES,DIAPH1,DPP4,DPT,DTNA,EED,ENPEP,ENPP1,ERCC2,F2,FBLN5,FUBP1,GNAQ,GPX3,GSTM5,GYG1,H1-2,H2BC5,HMCN1,HSP90B1,IRAK1,ITGA8,IWS1,LMOD1,MAPK1,MATN2,MCAM,MEF2C,MFAP4,MYH11,MYLK,MYOF,NCOR2,NEDD4L,NELFB,NFIA,OSBPL2,PARP3,PDGFRB,PGAP1,PGM5,POLDIP3,POR,PTK7,QSOX1,RBM15,RDH12,RRAS,SMC1A,SMC3,SMTN,SON,SPN,…	81
Cancer,Organismal Injury and Abnormalities	Transitional-cell carcinoma	1,18E-06			ARID1B,AXL,CAVIN1,CSF1R,CTNNB1,CYFIP2,DAXX,DCN,ERCC2,FBLN5,FN1,FUBP1,GNAQ,GPX3,H1-2,H2BC5,HCLS1,HSP90B1,KCTD12,MAPK1,MYL9,NR3C1,PARP3,PDGFRB,POR,RPS6KA4,SF3B1,SMC1A,SMC3,SPN,SRSF2,TAF1,TOP2B,TUBG1,VIM,ZNF512	36
Cancer,Organismal Injury and Abnormalities	Neoplasia of cells	1,20E-06	Increased	2,321	ABCC1,ABLIM1,ABRAXAS1,ACADL,ACIN1,ACOT2,ACP6,ACSS2,ACTN4,ADA,ADD3,AKAP13,AKNA,ALCAM,ANGPTL2,ANXA6,APOB,ARAF,ARAP1,ARHGAP1,ARHGAP15,ARHGAP26,ARHGEF1,ARHGEF7,ARID1B,ARID4A,ARL6IP5,ARVCF,ASPN,AXL,B4GALNT1,BGN,BNIP2,BRD2,C1orf198,C5,CARD11,CARMIL1,CAV1,CAVIN1,CCDC88C,CD163,CD3E,CD79A,CDC5L,CDH11,CFB,CHAMP1,Clca3a1/Clca3a2,CLCC1,CLPTM1,CLU,CNN1,COBLL1,COL12A1,COL14A1,COL18A1,COL1A1,COL6A1,COL6A2,COQ9,…	344
Embryonic Development,Organismal Development	Development of body axis	1,39E-06	Increased	2,143	AGPAT3,ALG5,AP1S2,APOB,ASPN,AXL,CASP6,CCM2,CD3E,COL18A1,COL1A1,CP,CREB1,CRYAB,CSF1R,CTNNB1,DCLK1,DCN,DIAPH1,DPT,EML1,EPHX2,EZR,FMOD,FN1,Gm21596/Hmgb1,GNAQ,HLA-A,HNRNPK,HSP90B1,IFI16,ITGA8,ITGAV,LCK,LOXL1,LTBP2,MACROH2A2,MAP1B,MAPK1,MAPK3,MECP2,MEF2C,MYH10,NCOR2,NDUFS4,NFIA,NFIC,NIPBL,NR3C1,OGN,PAX5,PGAP1,PLG,POLB,POR,PRKG1,PSIP1,PTK7,PURA,RBP1,RDH12,RRAS,SEPTIN4,SERPINF1,SF3B1,SMCHD1,SPI1,STIM1,S…	79
Cancer,Organismal Injury and Abnormalities	Serous adenocarcinoma	1,41E-06			AEBP1,ARID1B,AZGP1,CDH11,CFB,CLU,CNN1,COL14A1,COL18A1,COL6A2,CP,CROCC,CSTF3,CTNNB1,CYFIP2,DCLK1,DENND4B,DES,DIAPH1,DPP4,DPT,DTNA,EED,ENPEP,ENPP1,ERCC2,F2,FBLN5,FUBP1,GNAQ,GPX3,GSTM5,GYG1,H1-2,H2BC5,HMCN1,HSP90B1,IRAK1,ITGA8,IWS1,LMOD1,MAPK1,MATN2,MCAM,MEF2C,MFAP4,MYH11,MYLK,MYOF,NCOR2,NEDD4L,NELFB,NFIA,OSBPL2,PARP3,PDGFRB,PGAP1,PGM5,POLDIP3,POR,PTK7,QSOX1,RBM15,RDH12,RRAS,SMC1A,SMC3,SMTN,SON,SPN,…	80
Cancer,Gastrointestinal Disease,Organismal Injury and Abnormalities	Upper gastrointestinal carcinoma	1,45E-06			ABCB7,ABCC1,ACAT1,ACIN1,ACTN4,ADD3,AEBP1,AHCTF1,AKAP13,AKNA,ALCAM,APOA1,APOB,ARAF,ARAP1,ARHGAP1,ARHGAP26,ARHGEF1,ARHGEF18,ARHGEF7,ARID1B,ARID4A,ARVCF,ASPN,ATL3,AXL,AZGP1,B4GALNT1,BGN,C1orf198,CARD11,CAV1,CD79A,CDC5L,CDH11,CDK19,CHAMP1,CIRBP,CLU,CNN1,CNPY4,COBLL1,COL12A1,COL14A1,COL18A1,COL1A1,COL6A2,COLEC12,COQ9,CPQ,CRELD2,CROCC,CRYAB,CSF1R,CSTF3,CTNNB1,CTPS1,CTPS2,CTR9,CTTN,CYFIP2,CYTH4,DAAM2,DC…	276
Cancer,Gastrointestinal Disease,Organismal Injury and Abnormalities	Gastroesophageal cancer	1,50E-06			ABCC1,ACAT1,ACIN1,ACTN4,ADD3,AEBP1,AHCTF1,AKAP13,AKNA,ALCAM,APOA1,APOB,ARAF,ARAP1,ARHGAP1,ARHGAP26,ARHGEF1,ARHGEF18,ARHGEF7,ARID1B,ARID4A,ASPN,ATL3,AXL,AZGP1,B4GALNT1,C1orf198,CARD11,CAV1,CD79A,CDC5L,CDH11,CDK19,CHAMP1,CIRBP,CLU,CNN1,CNPY4,COBLL1,COL12A1,COL14A1,COL18A1,COL1A1,COL6A2,COLEC12,CPQ,CRELD2,CROCC,CSF1R,CSTF3,CTNNB1,CTPS1,CTPS2,CTR9,CTTN,DCLK1,DDX17,DENND4B,DES,DGKA,DMD,DNAJA2,EHD2,EIF…	242
Connective Tissue Disorders,Hereditary Disorder,Organismal Injury and Abnormalities	Hereditary connective tissue disorder	1,79E-06		-0,822	AEBP1,APOA1,ASPN,BGN,CAV1,CAVIN1,CDH11,CEP135,CLU,CNN1,COL12A1,COL14A1,COL1A1,COL6A1,COL6A2,CSF1R,CTC1,CTNNB1,CYFIP2,DCN,DCPS,DIAPH1,DNASE1L3,DPT,ENPP1,FBLN5,FBN1,FLNA,FLNB,FN1,GC,GSN,HMGCS2,HNRNPK,KDM3B,LBR,LMNA,LMNB2,LTBP2,LTBP4,MAPK1,MFAP4,MKRN2,MTHFS,MYH10,MYH11,MYLK,NELFE,PDGFRB,PLEC,POR,PSTPIP1,RBM8A,RRAS,RTN1,SEC61A1,SERPINF1,SERPINH1,SLTM,SMARCAD1,SOD3,SPI1,SYNE1,SYNPO,TCOF1,TGFBI,TMPO,TM…	73
Cancer,Organismal Injury and Abnormalities,Reproductive System Disease	Female genital tract serous carcinoma	2,11E-06			AEBP1,CDH11,CFB,CLU,CNN1,COL14A1,COL6A2,CP,CTNNB1,DES,DPP4,DPT,DTNA,ENPEP,ENPP1,ERCC2,FBLN5,GPX3,GSTM5,H1-2,H2BC5,HSP90B1,IRAK1,LMOD1,MAPK1,MATN2,MCAM,MEF2C,MFAP4,MYH11,MYLK,PARP3,POR,RRAS,SMC1A,SMC3,SMTN,SYNM,TAF1,TOP2B,TUBG1,UCHL1	42
Cancer,Organismal Injury and Abnormalities	Pelvic serous carcinoma	2,11E-06			AEBP1,CDH11,CFB,CLU,CNN1,COL14A1,COL6A2,CP,CTNNB1,DES,DPP4,DPT,DTNA,ENPEP,ENPP1,ERCC2,FBLN5,GPX3,GSTM5,H1-2,H2BC5,HSP90B1,IRAK1,LMOD1,MAPK1,MATN2,MCAM,MEF2C,MFAP4,MYH11,MYLK,PARP3,POR,RRAS,SMC1A,SMC3,SMTN,SYNM,TAF1,TOP2B,TUBG1,UCHL1	42
Embryonic Development,Organismal Development	Development of head	2,71E-06	Increased	2,143	AGPAT3,AP1S2,APOB,ASPN,AXL,CASP6,CCM2,CD3E,COL18A1,COL1A1,CP,CREB1,CRYAB,CSF1R,CTNNB1,DCLK1,DCN,DIAPH1,DPT,EML1,EPHX2,EZR,FMOD,FN1,Gm21596/Hmgb1,GNAQ,HLA-A,HNRNPK,IFI16,ITGA8,ITGAV,LCK,LOXL1,LTBP2,MACROH2A2,MAP1B,MAPK1,MAPK3,MECP2,MEF2C,MYH10,NCOR2,NDUFS4,NFIA,NFIC,NIPBL,NR3C1,OGN,PAX5,PGAP1,PLG,POLB,POR,PRKG1,PSIP1,PTK7,PURA,RBP1,RDH12,RRAS,SEPTIN4,SERPINF1,SMCHD1,SPI1,STIM1,SUN1,SUN2,TACC1,TAF1…	76
Cardiovascular Disease,Cardiovascular System Development and Function,Hereditary Disorder,Organ Morphology,Organismal Development,Organismal Injury and Abnormalities,Skeletal and Muscular Disorders	Dominant dilated cardiomyopathy	2,76E-06			CRYAB,DES,DMD,EMD,FLNC,LMNA,NEXN,SGCD,TMPO,VCL	10
Skeletal and Muscular Disorders,Skeletal and Muscular System Development and Function	Abnormal morphology of muscle	3,33E-06			ACADM,AKAP13,ARAF,BGN,CAV1,CCM2,CLU,COL12A1,COL14A1,COL6A1,CSRP2,DCN,DES,DMD,EMD,ENG,ENPP1,FBN1,FLNC,FMOD,FN1,HSP90B1,ILF3,ITGAV,LMNA,LMNB1,LMNB2,MAPK1,MYH10,MYH11,MYOF,PDLIM5,PLEC,POR,SUN1,SUN2,SYNE1,SYNM,VCL	39
Developmental Disorder,Hereditary Disorder,Organismal Injury and Abnormalities,Skeletal and Muscular Disorders	Progressive muscular dystrophy	3,72E-06			ASPN,BGN,COL1A1,COL6A1,COL6A2,COLEC12,CPQ,CSRP2,CYCS,DES,DMD,ENG,HLA-A,LMNA,LOXL1,NR3C1,PFN2,PLEC,SERPINH1,SGCD,SMCHD1,STRN4,TGFBI	23
Cancer,Gastrointestinal Disease,Organismal Injury and Abnormalities	Development of digestive organ tumor	3,91E-06		0,472	AAAS,ABCB7,ABCC1,ABHD14B,ABLIM1,ACAD9,ACADM,ACAT1,ACIN1,ACP6,ACTN4,ADA,ADD3,AEBP1,AHCTF1,AKAP13,AKNA,ALCAM,ALG5,APOA1,APOB,ARAF,ARAP1,ARHGAP1,ARHGAP15,ARHGAP26,ARHGDIA,ARHGEF1,ARHGEF18,ARHGEF7,ARID1B,ARID4A,ARVCF,ASPN,ATL3,AXL,AZGP1,B4GALNT1,BCL7B,BGN,BRD2,C11orf68,CARD11,CAV1,CAVIN1,CBX1,CBX3,CCDC22,CD163,CD79A,CDC5L,CDH11,CDK19,CFB,CHAMP1,CHD1L,CIRBP,CLCC1,CLU,CNN1,CNPY4,COBLL1,COL12A1,COL14A1,…	375
Connective Tissue Disorders,Immunological Disease,Organismal Injury and Abnormalities	Collagen disease	4,22E-06			BGN,COL12A1,COL14A1,COL1A1,COL6A1,COL6A2,DPT,HMGCS2,MYH10,NR3C1,SEC61A1,SERPINH1,SOD3,SYNPO,TPPP3	15
Cancer,Organismal Injury and Abnormalities	Histiocytoma	5,31E-06			CREB1,CSF1R,CTNNB1,LCK,PDGFRB,POR,TOP2B	7
Cellular Assembly and Organization,Cellular Function and Maintenance,Tissue Development	Formation of actin stress fibers	6,03E-06		1,583	AKAP13,APOA1,ARAP1,ARHGEF1,ARHGEF18,ARRB1,CARMIL1,CAV1,CDH11,COL18A1,CREB1,CTTN,Cyb5r3,DIAPH1,F2,FBLIM1,FN1,GNAQ,INPP5K,KANK2,LIMCH1,MAPK1,MPRIP,MYLK,PALLD,PFN2,PHLDB2,SDC4,SORBS1,SORBS3,TGFBI,THY1,TJP1,TNS3,Tpm1,TRIP10,VASP,Wasl	38
Cardiovascular Disease,Hereditary Disorder,Organismal Injury and Abnormalities,Skeletal and Muscular Disorders	Autosomal dominant cardiomyopathy	6,22E-06			CRYAB,DES,DMD,DTNA,EMD,FLNC,LMNA,NEXN,SGCD,TMEM43,VCL	11
Connective Tissue Disorders,Developmental Disorder,Hereditary Disorder,Organismal Injury and Abnormalities,Skeletal and Muscular Disorders	Marfan syndrome	6,22E-06			APOA1,CNN1,FBN1,FLNA,GC,LTBP2,MFAP4,MYH10,MYH11,MYLK,VCL	11
Cancer,Gastrointestinal Disease,Organismal Injury and Abnormalities	Gastro-esophageal carcinoma	6,65E-06			ABCC1,ACAT1,ACIN1,ACTN4,ADD3,AEBP1,AHCTF1,AKAP13,AKNA,ALCAM,APOA1,APOB,ARAF,ARAP1,ARHGAP1,ARHGAP26,ARHGEF1,ARHGEF18,ARHGEF7,ARID1B,ARID4A,ASPN,ATL3,AXL,AZGP1,B4GALNT1,C1orf198,CARD11,CAV1,CD79A,CDC5L,CDH11,CDK19,CHAMP1,CIRBP,CLU,CNN1,CNPY4,COBLL1,COL12A1,COL14A1,COL18A1,COL1A1,COL6A2,COLEC12,CPQ,CRELD2,CROCC,CSF1R,CSTF3,CTNNB1,CTPS1,CTPS2,CTR9,CTTN,DCLK1,DDX17,DENND4B,DES,DGKA,DMD,DNAJA2,EHD2,EIF…	233
Developmental Disorder,Hereditary Disorder,Organismal Injury and Abnormalities,Skeletal and Muscular Disorders	Autosomal dominant Emery-Dreifuss muscular dystrophy	6,80E-06			ASPN,BGN,COL1A1,COL6A1,COL6A2,COLEC12,CPQ,CSRP2,ENG,LMNA,LOXL1,SERPINH1,SYNE1,TGFBI,TMEM43	15
Cellular Assembly and Organization,Tissue Development	Fibrogenesis	6,90E-06	Increased	3,296	AKAP13,APOA1,ARAP1,ARHGEF1,ARHGEF18,ARRB1,CARMIL1,CAV1,CDH11,COL18A1,CREB1,CRYAB,CTTN,Cyb5r3,DES,DIAPH1,DMD,F2,FBLIM1,FBN1,Fmnl1,FMOD,FN1,GNAQ,GSN,HCLS1,HDGFL3,HSPB1,INPP5K,KANK2,LIMCH1,LMOD1,MAP1B,MAPK1,MEF2C,MME,MPRIP,MYH10,MYLK,MYO1C,OGN,PALLD,PFN2,PHLDB2,PSTPIP1,SDC4,SERPINA3,SERPINF1,SERPINH1,SORBS1,SORBS3,SPI1,STK4,SYNM,TGFBI,THY1,TJP1,TNS3,Tpm1,TRIP10,VASP,VIM,Wasl	63
Cancer,Organismal Injury and Abnormalities,Renal and Urological Disease	Urothelial transitional cell carcinoma	7,80E-06			ARID1B,AXL,CAVIN1,CSF1R,CTNNB1,CYFIP2,DAXX,DCN,ERCC2,FBLN5,FUBP1,GNAQ,GPX3,H1-2,H2BC5,HCLS1,HSP90B1,KCTD12,MAPK1,MYL9,PDGFRB,POR,RPS6KA4,SF3B1,SMC1A,SMC3,SPN,SRSF2,TAF1,TOP2B,TUBG1,ZNF512	32
Cellular Assembly and Organization,Tissue Development	Formation of filaments	8,50E-06	Increased	3,240	AKAP13,APOA1,ARAP1,ARHGEF1,ARHGEF18,ARRB1,CARMIL1,CAV1,CDH11,COL18A1,CREB1,CRYAB,CTTN,Cyb5r3,DES,DIAPH1,F2,FBLIM1,FBN1,FMOD,FN1,GNAQ,GSN,HCLS1,HDGFL3,HSPB1,INPP5K,KANK2,LIMCH1,LMOD1,MAP1B,MAPK1,MME,MPRIP,MYLK,MYO1C,OGN,PALLD,PFN2,PHLDB2,PSTPIP1,SDC4,SERPINA3,SERPINF1,SERPINH1,SORBS1,SORBS3,STK4,SYNM,TGFBI,THY1,TJP1,TNS3,Tpm1,TRIP10,VASP,VIM,Wasl	58
Cancer,Endocrine System Disorders,Organismal Injury and Abnormalities	Adrenal cortex tumor	9,51E-06			ASPN,BGN,COL14A1,COL1A1,COL6A1,COL6A2,CTNNB1,DAXX,DCN,DPT,FLNC,FMOD,FN1,HSP90B1,MT-ND5,MYLK,NR3C1,POR,PRELP,TOP2B	20
Cellular Assembly and Organization	Quantity of filaments	1,03E-05		0,579	ARAP1,CLU,COL18A1,CTNNB1,DIAPH1,F2,FLNA,FLNB,FMOD,FN1,LIMA1,LMNA,LTBP2,MAP1B,MME,MPRIP,MYH10,PLEC,RPS6KA3,SERPINH1,SPTAN1,SYNPO,Tpm1,VIM	24
Cardiovascular Disease,Hereditary Disorder,Organismal Injury and Abnormalities	Familial aortic disorder	1,13E-05			BGN,COL1A1,FBN1,FLNA,MYH11,MYLK,PRKG1,TMPO	8
Cancer,Gastrointestinal Disease,Organismal Injury and Abnormalities	Colorectal cancer	1,16E-05		-1,671	AAAS,ABCB7,ABCC1,ABHD14B,ABLIM1,ACAD9,ACADM,ACAT1,ACIN1,ACP6,ADA,ADD3,AEBP1,AHCTF1,AHCY,AKAP13,ALCAM,ALG5,ANGPTL2,APOB,ARAF,ARAP1,ARHGAP1,ARHGAP15,ARHGDIA,ARHGEF18,ARHGEF7,ARID1B,ARVCF,ASPN,ATL3,AXL,B4GALNT1,BGN,BRD2,C11orf68,CARD11,CAV1,CAVIN1,CBX1,CBX3,CCDC22,CD163,CD79A,CDC5L,CDH11,CFB,CHAMP1,CHD1L,CIRBP,CLCC1,CLU,COBLL1,COL12A1,COL14A1,COL18A1,COL1A1,COL6A1,COL6A2,COLEC12,CP,CPQ,CRELD2,CRYAB,…	323
Gene Expression	Initiation of transcription	1,31E-05	Increased	2,379	AKAP13,CAVIN1,ERCC2,FUBP1,GTF2A1,GTF2B,GTF3C4,MAPK3,MECP2,NFIC,NR3C1,NRBP1,POLR2A,POLR2B,POLR2C,POLR2J,RBM17,TAF1,TAF6,YY1	20
Neurological Disease,Organismal Injury and Abnormalities	Syndromic encephalopathy	1,43E-05			ABLIM1,AP1S2,ARID1B,BCAP31,CASP6,CCDC22,CCM2,CDH11,CHAMP1,CLU,COL1A1,CREB1,CSF1R,CYFIP2,DMD,DPF2,EED,ERCC2,F2,FDXR,FLNA,GLS,GSTM1,HCFC1,HNRNPK,HNRNPU,INPP5K,KDM3B,MECP2,MT-ND5,MTHFS,NONO,OPA1,PDGFRB,PIGK,PIGT,POLR2A,PURA,RBM8A,SERPINA1,SERPINA3,SLC25A22,SMARCC2,SMARCE1,SMC1A,SMCHD1,SMU1,SON,SPTAN1,SUCLA2,SUCLG2,SVIL,TAF1,TAF6,TMX2,TP53BP1,UBA2,WDR26	58
Cancer,Gastrointestinal Disease,Organismal Injury and Abnormalities	Stomach tumor	1,53E-05			ABCC1,ACAT1,ACIN1,ACTN4,ADD3,AEBP1,AHCTF1,AKAP13,AKNA,ALCAM,APOA1,APOB,ARAF,ARAP1,ARHGAP1,ARHGAP26,ARHGEF1,ARHGEF18,ARHGEF7,ARID1B,ARID4A,ASPN,ATL3,AZGP1,B4GALNT1,CARD11,CAV1,CD79A,CDC5L,CDH11,CDK19,CHAMP1,CIRBP,CNN1,CNPY4,COBLL1,COL12A1,COL14A1,COL18A1,COL1A1,COL6A2,COLEC12,CPQ,CRELD2,CROCC,CSF1R,CSTF3,CTNNB1,CTPS1,CTPS2,CTR9,CTTN,DCLK1,DDX17,DENND4B,DES,DMD,DNAJA2,EHD2,EIF4G3,EML1,EML4,ENG,ENPE…	227
Cancer,Gastrointestinal Disease,Organismal Injury and Abnormalities	Gastric cancer	1,53E-05			ABCC1,ACAT1,ACIN1,ACTN4,ADD3,AEBP1,AHCTF1,AKAP13,AKNA,ALCAM,APOA1,APOB,ARAF,ARAP1,ARHGAP1,ARHGAP26,ARHGEF1,ARHGEF18,ARHGEF7,ARID1B,ARID4A,ASPN,ATL3,AZGP1,B4GALNT1,CARD11,CAV1,CD79A,CDC5L,CDH11,CDK19,CHAMP1,CIRBP,CNN1,CNPY4,COBLL1,COL12A1,COL14A1,COL18A1,COL1A1,COL6A2,COLEC12,CPQ,CRELD2,CROCC,CSF1R,CSTF3,CTNNB1,CTPS1,CTPS2,CTR9,CTTN,DCLK1,DDX17,DENND4B,DES,DMD,DNAJA2,EHD2,EIF4G3,EML1,EML4,ENG,ENPE…	226
Cancer,Organismal Injury and Abnormalities	Cancer of cells	1,62E-05		1,007	ABCC1,ABLIM1,ABRAXAS1,ACADL,ACIN1,ACOT2,ACP6,ACSS2,ACTN4,ADA,ADD3,AKAP13,AKNA,ALCAM,ANGPTL2,ANXA6,APOB,ARAF,ARAP1,ARHGAP1,ARHGAP15,ARHGAP26,ARHGEF1,ARID1B,ARID4A,ARL6IP5,ARVCF,ASPN,AXL,BGN,BNIP2,BRD2,C1orf198,CARD11,CARMIL1,CAV1,CAVIN1,CCDC88C,CD163,CD3E,CD79A,CDC5L,CDH11,CFB,Clca3a1/Clca3a2,CLCC1,CLPTM1,CLU,CNN1,COBLL1,COL12A1,COL14A1,COL18A1,COL1A1,COL6A1,COL6A2,COQ9,CREB1,CRYAB,CSF1R,CSRP2,CST…	300
Cardiovascular Disease,Cardiovascular System Development and Function,Hereditary Disorder,Organ Morphology,Organismal Development,Organismal Injury and Abnormalities,Skeletal and Muscular Disorders	Familial dilated cardiomyopathy	1,74E-05			CRYAB,DES,DMD,EMD,FLNC,LMNA,NEXN,SGCD,SYNE1,TMEM43,TMPO,VCL	12
Cardiovascular Disease,Hereditary Disorder,Organismal Injury and Abnormalities	Familial thoracic aortic aneurysms and dissections	2,11E-05			BGN,COL1A1,FBN1,FLNA,MYH11,MYLK,PRKG1	7
Hair and Skin Development and Function	Tensile strength of skin	2,11E-05		1,951	BGN,COL14A1,DCN,DPT,FBN1,FMOD,OGN	7
Connective Tissue Disorders,Organismal Injury and Abnormalities,Skeletal and Muscular Disorders	Dupuytren contracture	2,11E-05			COL12A1,COL14A1,COL18A1,COL1A1,COL6A1,COL6A2,NR3C1	7
Cancer,Organismal Injury and Abnormalities	Invasive carcinoma	2,12E-05			ARHGEF7,ARRB1,BGN,CAVIN1,CLU,CNN1,CTNNB1,DCN,DMD,FBLN5,FN1,GPX3,HSP90B1,HSPA1A/HSPA1B,KCTD12,LGALS1,LIMA1,LTBP4,MEF2C,MYL9,MYLK,NR3C1,PALLD,PARP3,PDGFRB,POR,PSIP1,RBM39,SYNE1,TERF2IP,TOP2B,TUBG1,VIM	33
Cancer,Organismal Injury and Abnormalities,Reproductive System Disease	Breast or ovarian cancer	2,15E-05			ABCB7,ABCC1,ABLIM1,ABRAXAS1,ACIN1,ACSS2,ACTN4,AEBP1,AHCTF1,AK1,AKAP13,AKNA,ALCAM,ALG5,ANGPTL2,APOA1,APOB,ARAF,ARHGDIA,ARHGEF1,ARHGEF18,ARHGEF7,ARID1B,ARRB1,ATL3,AXL,AZGP1,B4GALNT1,BGN,C1orf198,C5,CARD11,CAV1,CAVIN1,CBX3,CDC5L,CDH11,CDK19,CFB,CLU,CNN1,COL12A1,COL14A1,COL18A1,COL1A1,COL6A1,COL6A2,CP,CPQ,CROCC,CRYAB,CSF1R,CSTF3,CTC1,CTNNB1,CTR9,CTRB2,Cyb5r3,CYCS,CYFIP2,CYTH4,DAAM2,DAXX,DCLK1,DCN,DDX…	257
Cancer,Organismal Injury and Abnormalities	Incidence of tumor	2,15E-05		-1,039	AAAS,ABCB7,ABCC1,ABHD14B,ABLIM1,ABRAXAS1,ACAD9,ACADM,ACAT1,ACIN1,ACP6,ACSS2,ACTN4,ADA,ADD3,AEBP1,AHCTF1,AHCY,AKAP13,AKNA,ALCAM,ALG5,AMBP,ANGPTL2,AP1S2,APOA1,APOB,ARAF,ARAP1,ARHGAP1,ARHGAP15,ARHGAP26,ARHGDIA,ARHGEF1,ARHGEF18,ARHGEF7,ARID1B,ARID4A,ARL6IP5,ARRB1,ARVCF,ASPN,ATL3,AXL,AZGP1,B4GALNT1,BCL7B,BGN,BLVRB,BOK,BRD2,C11orf68,C3orf38,C5,CARD11,CASP6,CAV1,CAVIN1,CBX1,CBX3,CCDC22,CCDC88C,CCM2,CD16…	490
Skeletal and Muscular System Development and Function	Contractility of muscle	2,25E-05	Increased	3,490	AK1,ANXA6,APOB,ARRB1,CAV1,CLU,COL6A1,DES,DMD,EMD,LMNA,MAPK1,MCU,MEF2C,MYH11,MYLK,NEDD4L,NEXN,PDLIM5,PKN1,PRKG1,SGCD,Tpm1,VCL	24
Cancer,Organismal Injury and Abnormalities,Reproductive System Disease	Uterine serous carcinoma	2,25E-05			CDH11,CFB,CNN1,COL14A1,DES,DPT,ENPEP,ENPP1,FBLN5,H1-2,HSP90B1,IRAK1,LMOD1,MATN2,MEF2C,MFAP4,MYH11,MYLK,POR,SMTN,SYNM,TOP2B,TUBG1,UCHL1	24
Cancer,Gastrointestinal Disease,Organismal Injury and Abnormalities	Colon cancer	2,32E-05		-1,400	AAAS,ABCB7,ABCC1,ABHD14B,ABLIM1,ACAD9,ACADM,ACAT1,ACIN1,ACP6,ADA,ADD3,AEBP1,AHCTF1,AHCY,AKAP13,ALG5,APOB,ARAF,ARAP1,ARHGAP1,ARHGAP15,ARHGDIA,ARHGEF18,ARHGEF7,ARID1B,ARVCF,ATL3,AXL,B4GALNT1,BGN,BRD2,C11orf68,CARD11,CAV1,CAVIN1,CBX1,CBX3,CCDC22,CD163,CD79A,CDC5L,CDH11,CFB,CHAMP1,CHD1L,CIRBP,CLCC1,CLU,COBLL1,COL12A1,COL18A1,COL1A1,COL6A1,COL6A2,COLEC12,CP,CRELD2,CSF1R,CSRP2,CTNNB1,CTPS2,CTR9,CYFIP2,…	297
Cancer,Organismal Injury and Abnormalities	Tumorigenesis of epithelial neoplasm	2,41E-05		-1,702	AAAS,ABCB7,ABCC1,ABHD14B,ABLIM1,ABRAXAS1,ACAD9,ACADM,ACAT1,ACIN1,ACP6,ACSS2,ACTN4,ADA,ADD3,AEBP1,AHCTF1,AHCY,AKAP13,AKNA,ALCAM,ALG5,AMBP,ANGPTL2,AP1S2,APOA1,APOB,ARAF,ARAP1,ARHGAP1,ARHGAP15,ARHGAP26,ARHGDIA,ARHGEF1,ARHGEF18,ARHGEF7,ARID1B,ARID4A,ARRB1,ARVCF,ASPN,ATL3,AXL,AZGP1,B4GALNT1,BGN,BLVRB,BOK,BRD2,C11orf68,C3orf38,C5,CARD11,CASP6,CAV1,CAVIN1,CBX1,CBX3,CCDC22,CCDC88C,CCM2,CD163,CD79A,CDC5L,…	479
Cancer,Organismal Injury and Abnormalities	Frequency of tumor	2,46E-05		-1,171	AAAS,ABCB7,ABCC1,ABHD14B,ABLIM1,ABRAXAS1,ACAD9,ACADM,ACAT1,ACIN1,ACP6,ACSS2,ACTN4,ADA,ADD3,AEBP1,AHCTF1,AHCY,AKAP13,AKNA,ALCAM,ALG5,AMBP,ANGPTL2,AP1S2,APOA1,APOB,ARAF,ARAP1,ARHGAP1,ARHGAP15,ARHGAP26,ARHGDIA,ARHGEF1,ARHGEF18,ARHGEF7,ARID1B,ARID4A,ARRB1,ARVCF,ASPN,ATL3,AXL,AZGP1,B4GALNT1,BCL7B,BGN,BLVRB,BOK,BRD2,C11orf68,C3orf38,C5,CARD11,CASP6,CAV1,CAVIN1,CBX1,CBX3,CCDC22,CCDC88C,CCM2,CD163,CD3E,C…	483
Cancer,Organismal Injury and Abnormalities	Extrapulmonary squamous cell carcinoma	2,47E-05		0,856	ABCC1,ACADL,ACIN1,ACSS2,ACTN4,ADD3,AKAP13,ANGPTL2,APOB,ARAP1,ARHGAP15,ARHGAP26,ARHGEF1,ARID4A,ARVCF,ASPN,AXL,BGN,C1orf198,CARD11,CAV1,CD163,CDC5L,CDH11,CFB,CLU,CNN1,COBLL1,COL12A1,COL18A1,COL1A1,COL6A2,COQ9,CSF1R,CSTF3,CTNNB1,CTPS1,CTR9,CTTN,CYBC1,CYFIP2,CYTH4,DAAM2,DCLK1,DCN,DDX47,DENND4B,DES,DGKA,DMD,DNAJC9,DPEP1,DPP4,DPT,EIF4G3,EMD,EML4,ENPEP,EPHX2,ERCC2,ESYT2,EZR,FAM151A,FBN1,FCGR3A/FCGR3B,FL…	188
Cancer,Gastrointestinal Disease,Organismal Injury and Abnormalities	Colorectal tumor	2,55E-05		-1,671	AAAS,ABCB7,ABCC1,ABHD14B,ABLIM1,ACAD9,ACADM,ACAT1,ACIN1,ACP6,ADA,ADD3,AEBP1,AHCTF1,AHCY,AKAP13,ALCAM,ALG5,ANGPTL2,APOB,ARAF,ARAP1,ARHGAP1,ARHGAP15,ARHGDIA,ARHGEF18,ARHGEF7,ARID1B,ARVCF,ASPN,ATL3,AXL,B4GALNT1,BGN,BOK,BRD2,C11orf68,CARD11,CAV1,CAVIN1,CBX1,CBX3,CCDC22,CD163,CD79A,CDC5L,CDH11,CFB,CHAMP1,CHD1L,CIRBP,CLCC1,CLU,CNN1,COBLL1,COL12A1,COL14A1,COL18A1,COL1A1,COL6A1,COL6A2,COLEC12,CP,CPQ,CREL…	327
Gene Expression	Transcription of RNA	2,63E-05		1,716	ABHD14B,ABLIM1,ACTN4,AEBP1,AKNA,ARID1B,ARID4A,ARRB1,BRD2,CAV1,CAVIN1,CBX1,CBX3,CD3E,CDC5L,COL1A1,CREB1,CRYAB,CTNNB1,CTR9,DAXX,DCLK1,DCN,DDX17,DMD,DNTTIP1,DPF2,DTX3L,EED,ENG,ERCC2,EXOSC9,EZR,F2,FBLN5,FLNA,FN1,FUBP1,Fus,Gm21596/Hmgb1,GNAQ,GTF2A1,GTF2B,GTF2I,GTF3C4,H1-2,HCFC1,HCLS1,HDGF,HMGB2,HMGCS2,HNRNPK,HNRNPU,HP1BP3,HTATSF1,IFI16,ILF2,ILF3,IMPACT,INPP5K,IRAK1,IWS1,KANK2,KAT7,KDM5A,LCK,LGALS1,LMN…	137
Cancer,Organismal Injury and Abnormalities	Lymphohematopoietic cancer	2,63E-05		-0,397	ABCC1,ABLIM1,ABRAXAS1,ACP6,ADA,ADD3,AKAP13,AKNA,ANXA6,APOB,ARAF,ARHGAP1,ARHGAP15,ARHGAP26,ARHGEF1,ARID1B,ARID4A,ARL6IP5,AXL,B4GALNT1,BNIP2,BRD2,C5,CARD11,CARMIL1,CAV1,CD163,CD3E,CD79A,CDH11,CHAMP1,CLCC1,CLPTM1,CLU,CNOT10,COBLL1,COL12A1,COL14A1,COL18A1,COL1A1,COL6A1,COL6A2,CP,CRYAB,CSF1R,CSTF3,CTC1,CTNNB1,CTPS2,CTTN,CYCS,CYFIP2,DAXX,DCN,DENND4B,DENND4C,DES,DGKA,DGLUCY,DIAPH1,DMD,DPEP1,DPF2,DPP4,DP…	234
Developmental Disorder,Hereditary Disorder,Neurological Disease,Organismal Injury and Abnormalities	Familial syndromic intellectual disability	2,67E-05			AP1S2,ARID1B,BCAP31,CCDC22,COL1A1,DMD,DPF2,EED,ERCC2,FLNA,HCFC1,HNRNPK,INPP5K,MECP2,NONO,POLR2A,SERPINA1,SMARCC2,SMARCE1,SON,TAF1,TAF6,UBA2	23
Connective Tissue Disorders,Developmental Disorder,Hereditary Disorder,Immunological Disease,Organismal Injury and Abnormalities,Skeletal and Muscular Disorders	Ullrich congenital muscular dystrophy	2,95E-05			BGN,COL12A1,COL14A1,COL1A1,COL6A1,COL6A2,DPT,HMGCS2,SERPINH1,SOD3,SYNPO,TPPP3	12
Cardiovascular Disease,Hereditary Disorder,Organismal Injury and Abnormalities	Familial arrhythmia	2,95E-05			DES,DMD,FBN1,FLNA,FLNC,LMNA,MYH11,NEXN,PLEC,SLMAP,TMEM43,VCL	12
Skeletal and Muscular Disorders	Hand deformity	2,99E-05			COL12A1,COL14A1,COL18A1,COL1A1,COL6A1,COL6A2,LMNA,NR3C1	8
Dermatological Diseases and Conditions,Endocrine System Disorders,Gastrointestinal Disease,Metabolic Disease,Organismal Injury and Abnormalities,Skeletal and Muscular Disorders	Diabetic foot ulcer disorder	2,99E-05			COL12A1,COL14A1,COL18A1,COL1A1,COL6A1,COL6A2,DPP4,PDGFRB	8
Developmental Disorder,Neurological Disease,Organismal Injury and Abnormalities	Congenital encephalopathy	3,13E-05	Decreased	-2,387	ABCB7,ACADM,APOB,ARID1B,BCAP31,BGN,CAV1,CCDC22,CCDC88C,CDH11,CLU,COL18A1,COL1A1,CP,CSF1R,DCLK1,DIAPH1,DPF2,EED,EML1,ENG,ERCC2,EXOSC9,FAM126A,FLNA,HCFC1,HNRNPK,INPP5K,KDM3B,MAP1B,MECP2,MEF2C,MT-ND5,MYH11,NEDD4L,NFIA,OPA1,PALLD,PDGFRB,PIGT,POR,PURA,RPS6KA3,SERPINA1,SMARCC2,SMARCE1,SMCHD1,SON,SPTAN1,SUCLA2,SUCLG2,TAF1,TAF6,TCOF1,TMX2,TUBG1,UBA2,WDR26,YY1,ZNF148	60
Hereditary Disorder,Ophthalmic Disease,Organismal Injury and Abnormalities	Hereditary Eye Disease	3,27E-05			AAAS,ARHGEF18,CAV1,CFB,CLCC1,CLU,COL18A1,CP,CRYAB,CTC1,CTNNB1,DCN,DIAPH1,DMD,FAM126A,FBLN5,FBN1,GSN,HMCN1,IDH3A,INPP5K,LOXL1,LRPAP1,LTBP2,MAP1B,MYEF2,NR3C1,OPA1,PRPF3,PRPF8,RBP1,RDH12,SMCHD1,STIM1,TGFBI,TJP1,TP53BP1,TRNT1,VIM	39
Cardiovascular System Development and Function	Morphology of vasculature	3,27E-05			ACTN4,ADA,ARHGDIA,ARID4A,AXL,CAV1,CCM2,CLU,CNN1,COL18A1,CREB1,CRYAB,CTTN,CYGB,ENG,ENPP1,EPHX2,FBLN5,FBN1,FLNA,FMOD,FN1,ITGAV,KAT7,LMNA,MAPK1,MEF2C,MPRIP,MYH10,MYH11,NDUFS4,PARVA,PDGFRB,PRKG1,Pzp,SDC4,SERPINH1,STK4,VIM	39
Cancer,Hematological Disease,Organismal Injury and Abnormalities	Hematologic cancer	3,29E-05		-0,032	ABCC1,ABLIM1,ABRAXAS1,ACP6,ADA,ADD3,AKAP13,AKNA,ANXA6,APOB,ARAF,ARHGAP1,ARHGAP15,ARHGAP26,ARHGEF1,ARID1B,ARID4A,ARL6IP5,AXL,B4GALNT1,BNIP2,BRD2,C5,CARD11,CARMIL1,CAV1,CD163,CD3E,CD79A,CDH11,CHAMP1,CLCC1,CLPTM1,CLU,CNOT10,COBLL1,COL12A1,COL14A1,COL18A1,COL1A1,COL6A1,COL6A2,CP,CRYAB,CSF1R,CSTF3,CTC1,CTNNB1,CTPS2,CTTN,CYCS,CYFIP2,DAXX,DCN,DENND4B,DENND4C,DES,DGKA,DGLUCY,DIAPH1,DMD,DPEP1,DPF2,DPP4,DP…	233
Cancer,Hematological Disease,Organismal Injury and Abnormalities	Neoplasia of blood cells	3,31E-05		0,103	ABCC1,ABLIM1,ABRAXAS1,ACP6,ADA,ADD3,AKAP13,AKNA,ANXA6,APOB,ARAF,ARHGAP1,ARHGAP15,ARHGAP26,ARHGEF1,ARHGEF7,ARID1B,ARID4A,ARL6IP5,AXL,B4GALNT1,BNIP2,BRD2,C5,CARD11,CARMIL1,CAV1,CD163,CD3E,CD79A,CDH11,CHAMP1,CLCC1,CLPTM1,CLU,COBLL1,COL12A1,COL14A1,COL18A1,COL1A1,COL6A1,COL6A2,CP,CRYAB,CSF1R,CSTF3,CTC1,CTNNB1,CTPS2,CTTN,CYCS,CYFIP2,DAXX,DCN,DENND4B,DENND4C,DES,DGKA,DGLUCY,DIAPH1,DMD,DPEP1,DPF2,DPP4,D…	231
Organismal Development,Organismal Injury and Abnormalities	Abnormal morphology of thoracic cavity	3,45E-05			ABCC1,ACADL,ACADM,ADA,AKAP13,ARAF,ARHGDIA,ARRB1,BGN,CARD11,CAV1,CD3E,CLU,COL18A1,CREB1,CRYAB,CSRP2,CTC1,CTNNB1,DCN,DES,DMD,DTNA,EMD,F2,FBN1,FLNA,FLNC,FMOD,FN1,FUBP1,FUT8,GNAQ,GPX1,GPX3,GRAP2,GSN,H1-2,HSP90B1,ITCH,ITGA8,ITGAV,KDM2A,LASP1,LCK,LMNA,LMNB1,LMNB2,LOXL1,MAPK1,MAPK3,MEF2C,MFAP4,MYH10,MYH11,MYL9,NCOR2,NEDD4L,NEXN,NR3C1,PDLIM5,PDS5B,PLEC,PLG,POLB,POR,PRKG1,PURA,RNASEL,SGCD,SMTN,SPI1,SPTAN1…	86
Cancer,Cardiovascular Disease,Organismal Injury and Abnormalities	Metastatic angiosarcoma	3,51E-05			CSF1R,FN1,LCK,PDGFRB,POR,TOP2B	6
Cancer,Dermatological Diseases and Conditions,Metabolic Disease,Organismal Injury and Abnormalities	Metastatic malignant fibrous histiocytoma	3,51E-05			CSF1R,FN1,LCK,PDGFRB,POR,TOP2B	6
Cancer,Organismal Injury and Abnormalities,Skeletal and Muscular Disorders	Metastatic leiomyosarcoma	3,51E-05			CSF1R,FN1,LCK,PDGFRB,POR,TOP2B	6
Connective Tissue Disorders,Organismal Injury and Abnormalities,Skeletal and Muscular Disorders	Advanced Dupuytren contracture	3,51E-05			COL12A1,COL14A1,COL18A1,COL1A1,COL6A1,COL6A2	6
Cardiovascular Disease,Hereditary Disorder,Organismal Injury and Abnormalities	Familial aortic aneurysm	3,51E-05			FBN1,FLNA,MYH11,MYLK,PRKG1,TMPO	6
Cancer,Organismal Injury and Abnormalities,Reproductive System Disease	Peyronie disease	3,51E-05			COL12A1,COL14A1,COL18A1,COL1A1,COL6A1,COL6A2	6
Cancer,Dermatological Diseases and Conditions,Metabolic Disease,Organismal Injury and Abnormalities	Grade 2-3 malignant fibrous histiocytoma	3,51E-05			CSF1R,FN1,LCK,PDGFRB,POR,TOP2B	6
Cancer,Organismal Injury and Abnormalities,Skeletal and Muscular Disorders	Grade 2-3 leiomyosarcoma	3,51E-05			CSF1R,FN1,LCK,PDGFRB,POR,TOP2B	6
Developmental Disorder,Hereditary Disorder,Organismal Injury and Abnormalities,Skeletal and Muscular Disorders	Duchenne muscular dystrophy	3,53E-05			ASPN,BGN,COL1A1,COL6A1,COL6A2,COLEC12,CPQ,CSRP2,CYCS,DMD,ENG,HLA-A,LOXL1,NR3C1,SERPINH1,TGFBI	16
Cancer,Gastrointestinal Disease,Organismal Injury and Abnormalities	Colon tumor	3,55E-05		-1,400	AAAS,ABCB7,ABCC1,ABHD14B,ABLIM1,ACAD9,ACADM,ACAT1,ACIN1,ACP6,ADA,ADD3,AEBP1,AHCTF1,AHCY,AKAP13,ALG5,APOB,ARAF,ARAP1,ARHGAP1,ARHGAP15,ARHGDIA,ARHGEF18,ARHGEF7,ARID1B,ARVCF,ATL3,AXL,B4GALNT1,BGN,BRD2,C11orf68,CARD11,CAV1,CAVIN1,CBX1,CBX3,CCDC22,CD163,CD79A,CDC5L,CDH11,CFB,CHAMP1,CHD1L,CIRBP,CLCC1,CLU,CNN1,COBLL1,COL12A1,COL18A1,COL1A1,COL6A1,COL6A2,COLEC12,CP,CRELD2,CSF1R,CSRP2,CTNNB1,CTPS2,CTR9,CY…	299
Skeletal and Muscular System Development and Function	Morphology of muscle	3,81E-05			ACADM,ADA,AKAP13,ANGPTL2,ARAF,AZGP1,BGN,CAV1,CCM2,CLU,COL12A1,COL14A1,COL6A1,CRYAB,CSRP2,CTNNB1,DCN,DES,DMD,DTNA,EMD,ENG,ENPP1,FBN1,FLNC,FMOD,FN1,GNAQ,GPX1,HSP90B1,ILF3,INPP5K,ITCH,ITGAV,LMNA,LMNB1,LMNB2,MAPK1,MEF2C,MPRIP,MYH10,MYH11,MYL9,MYOF,OPA1,PARVA,PDLIM5,PLEC,POR,PRKG1,SGCD,SPTAN1,STIM1,SUN1,SUN2,SYNE1,SYNM,VCL	58
Skeletal and Muscular Disorders	Abnormality of the upper limb	3,96E-05			COL12A1,COL14A1,COL18A1,COL1A1,COL6A1,COL6A2,FLNB,LMNA,NIPBL,NR3C1,PDS5B	11
Cancer,Organismal Injury and Abnormalities,Renal and Urological Disease	Urothelial bladder carcinoma	4,01E-05			ARID1B,AXL,CAVIN1,CTNNB1,CYFIP2,DAXX,DCN,ERCC2,FBLN5,GNAQ,GPX3,H1-2,H2BC5,HCLS1,HSP90B1,KCTD12,MAPK1,MYL9,PDGFRB,POR,RPS6KA4,SF3B1,SMC1A,SMC3,SPN,SRSF2,TAF1,TOP2B,TUBG1,ZNF512	30
Cancer,Organismal Injury and Abnormalities	Lymphohematopoietic neoplasia	4,03E-05		-0,391	ABCC1,ABLIM1,ABRAXAS1,ACP6,ADA,ADD3,AKAP13,AKNA,ANXA6,APOB,ARAF,ARHGAP1,ARHGAP15,ARHGAP26,ARHGEF1,ARHGEF7,ARID1B,ARID4A,ARL6IP5,AXL,B4GALNT1,BNIP2,BRD2,C5,CARD11,CARMIL1,CAV1,CD163,CD3E,CD79A,CDH11,CHAMP1,CLCC1,CLPTM1,CLU,CNOT10,COBLL1,COL12A1,COL14A1,COL18A1,COL1A1,COL6A1,COL6A2,CP,CRYAB,CSF1R,CSTF3,CTC1,CTNNB1,CTPS2,CTTN,CYCS,CYFIP2,DAXX,DCN,DENND4B,DENND4C,DES,DGKA,DGLUCY,DIAPH1,DMD,DPEP1,DPF2…	236
Cancer,Organismal Injury and Abnormalities,Reproductive System Disease	Sarcoma of the female genital tract	4,19E-05			APOB,ARID1B,BRD2,CD163,CSF1R,CTNNB1,DPM1,DTX3L,ENG,EPHX2,FBN1,FCGR3A/FCGR3B,HMCN1,HNRNPF,HSP90B1,INPP5K,ITGA8,ITIH2,KDM2A,LCK,MAP4K2,MYO1C,MYO1D,NAE1,NHSL2,PARP3,PDGFRB,PLEC,PLG,POR,PPP1R10,PRKG1,PRR14,PTBP1,RAB9A,SERPINA1,SETDB1,SFPQ,SLTM,SYNE1,SYNPO,SYNPO2,TAF1,TJP1,TNKS1BP1,TOP2B,TP53BP1,TUBG1,ZC3H18	49
Cancer,Organismal Injury and Abnormalities,Reproductive System Disease	Uterine serous papillary cancer	4,29E-05			CDH11,CFB,CNN1,COL14A1,DES,DPT,ENPEP,ENPP1,FBLN5,H1-2,IRAK1,LMOD1,MATN2,MEF2C,MFAP4,MYH11,MYLK,SMTN,SYNM,UCHL1	20
Respiratory System Development and Function	Respiratory system development	4,74E-05		1,937	ADA,ARRB1,CAV1,CDH11,CREB1,CTNNB1,FBN1,FUBP1,FUT8,Gm21596/Hmgb1,ITGA8,LMNB1,LMNB2,LOXL1,MAPK1,MAPK3,MECP2,MFAP4,NCOR2,NEDD4L,NOL7,NR3C1,PLG,POLB,RBP1,SMCHD1,STK4,SYNE1,TGFBI,TNS3,ZNF148	31
Skeletal and Muscular Disorders	Progressive myopathy	4,99E-05			ASPN,BGN,COL1A1,COL6A1,COL6A2,COLEC12,CPQ,CSRP2,CYCS,DES,DMD,ENG,HLA-A,LMNA,LOXL1,MT-ND5,NR3C1,PDGFRB,PFN2,PLEC,SERPINA3,SERPINH1,SGCD,SMCHD1,STRN4,TGFBI,TUBG1	27
Cancer,Organismal Injury and Abnormalities	Malignant neoplasm of connective or soft tissue of abdomen	5,16E-05			APOB,ARID1B,BRD2,CD163,CSF1R,CTNNB1,DPM1,DTX3L,ENG,EPHX2,FBN1,FCGR3A/FCGR3B,HMCN1,HNRNPF,HSP90B1,INPP5K,ITGA8,ITIH2,KDM2A,LCK,MAP4K2,MAPK1,MYO1C,MYO1D,NAE1,NHSL2,NR3C1,PARP3,PDGFRB,PLEC,PLG,POR,PPP1R10,PRKG1,PRR14,PTBP1,RAB9A,SERPINA1,SETDB1,SFPQ,SLTM,SYNE1,SYNPO,SYNPO2,TAF1,TJP1,TNKS1BP1,TOP2B,TP53BP1,TUBG1,ZC3H18	51
Cancer,Hematological Disease,Organismal Injury and Abnormalities	Hematopoietic neoplasm	5,28E-05		-0,031	ABCC1,ABLIM1,ABRAXAS1,ACP6,ADA,ADD3,AKAP13,AKNA,ANXA6,APOB,ARAF,ARHGAP1,ARHGAP15,ARHGAP26,ARHGEF1,ARHGEF7,ARID1B,ARID4A,ARL6IP5,AXL,B4GALNT1,BNIP2,BRD2,C5,CARD11,CARMIL1,CAV1,CD163,CD3E,CD79A,CDH11,CHAMP1,CLCC1,CLPTM1,CLU,CNOT10,COBLL1,COL12A1,COL14A1,COL18A1,COL1A1,COL6A1,COL6A2,CP,CRYAB,CSF1R,CSTF3,CTC1,CTNNB1,CTPS2,CTTN,CYCS,CYFIP2,DAXX,DCN,DENND4B,DENND4C,DES,DGKA,DGLUCY,DIAPH1,DMD,DPEP1,DPF2…	235
Skeletal and Muscular System Development and Function	Function of muscle	5,40E-05	Increased	3,640	ADA,ANGPTL2,ANXA6,APOB,ARRB1,AZGP1,BGN,CAV1,CLU,COL12A1,CSRP2,DES,DMD,EMD,F2,FLNC,HLA-A,INPP5K,LMNA,MAPK1,MCU,MEF2C,MYH10,MYH11,NEDD4L,NEXN,OPA1,PDLIM5,PKN1,PLEC,PRKG1,SGCD,SYNM,Tpm1,VASP,VCL	36
Gene Expression	Initiation of transcription of RNA	5,63E-05		1,940	CAVIN1,ERCC2,FUBP1,GTF2A1,GTF2B,GTF3C4,MAPK3,MECP2,NFIC,NR3C1,NRBP1,POLR2A,POLR2B,POLR2C,POLR2J,TAF1,TAF6,YY1	18
Cardiovascular System Development and Function,Organ Development,Organ Morphology,Skeletal and Muscular System Development and Function	Contractility of cardiac muscle	5,64E-05	Increased	3,064	ANXA6,APOB,ARRB1,CAV1,CLU,DES,DMD,EMD,LMNA,MAPK1,MCU,MEF2C,NEDD4L,NEXN,PDLIM5,PKN1,PRKG1,SGCD,Tpm1,VCL	20
Gene Expression	Transcription	5,79E-05	Increased	2,559	ABHD14B,ABLIM1,ACTN4,AEBP1,AKAP13,AKNA,APOB,ARID1B,ARID4A,ARRB1,BRD2,CAV1,CAVIN1,CBX1,CBX3,CD3E,CDC5L,CLU,COL1A1,CREB1,CRYAB,CTNNB1,CTR9,DAXX,DCLK1,DCN,DDX17,DMD,DNTTIP1,DPF2,DTX3L,EED,ENG,EPHX2,ERCC2,EXOSC9,EZR,F2,FBLN5,FLNA,FN1,FUBP1,Fus,FUT8,Gm21596/Hmgb1,GNAQ,GPX1,GSN,GTF2A1,GTF2B,GTF2I,GTF3C4,H1-2,HCFC1,HCLS1,HDGF,HMGB2,HMGCS2,HNRNPK,HNRNPU,HP1BP3,Hrg,HSPA1A/HSPA1B,HTATSF1,IFI16,ILF2,ILF3,IM…	155
Cancer,Organismal Injury and Abnormalities	Development of carcinoma	6,14E-05		-1,965	AAAS,ABCB7,ABCC1,ABHD14B,ABLIM1,ABRAXAS1,ACAD9,ACADM,ACAT1,ACIN1,ACP6,ACSS2,ACTN4,ADA,ADD3,AEBP1,AHCTF1,AHCY,AKAP13,AKNA,ALCAM,ALG5,AMBP,ANGPTL2,AP1S2,APOA1,APOB,ARAF,ARAP1,ARHGAP1,ARHGAP15,ARHGAP26,ARHGDIA,ARHGEF1,ARHGEF18,ARHGEF7,ARID1B,ARID4A,ARRB1,ARVCF,ASPN,ATL3,AXL,AZGP1,B4GALNT1,BGN,BLVRB,BRD2,C11orf68,C3orf38,C5,CARD11,CASP6,CAV1,CAVIN1,CBX1,CBX3,CCDC22,CCDC88C,CCM2,CD163,CD79A,CDC5L,CDH1…	472
Cancer,Organismal Injury and Abnormalities	Breast or colorectal cancer	6,21E-05		-1,671	AAAS,ABCB7,ABCC1,ABHD14B,ABLIM1,ACAD9,ACADM,ACAT1,ACIN1,ACP6,ACSS2,ADA,ADD3,AEBP1,AHCTF1,AHCY,AK1,AKAP13,ALCAM,ALG5,ANGPTL2,APOA1,APOB,ARAF,ARAP1,ARHGAP1,ARHGAP15,ARHGDIA,ARHGEF1,ARHGEF18,ARHGEF7,ARID1B,ARRB1,ARVCF,ASPN,ATL3,AXL,B4GALNT1,BGN,BRD2,C11orf68,C1orf198,CARD11,CAV1,CAVIN1,CBX1,CBX3,CCDC22,CD163,CD79A,CDC5L,CDH11,CDK19,CFB,CHAMP1,CHD1L,CIRBP,CLCC1,CLU,CNN1,COBLL1,COL12A1,COL14A1,COL18A1…	381
Cardiovascular Disease,Hereditary Disorder,Organismal Injury and Abnormalities,Skeletal and Muscular Disorders	Familial left ventricular noncompaction	6,22E-05			DES,DMD,DTNA,LMNA,NEXN,TMEM43,VCL	7
Cancer,Organismal Injury and Abnormalities	Invasive cancer	6,35E-05			ARHGEF7,ARRB1,BGN,CAVIN1,CLU,CNN1,CTNNB1,DCN,DMD,FBLN5,FN1,GPX3,HSP90B1,HSPA1A/HSPA1B,KCTD12,LGALS1,LIMA1,LTBP4,MEF2C,MYL9,MYLK,NR3C1,PALLD,PARP3,PDGFRB,POR,PSIP1,RBM39,SETDB1,SNTB1,SYNE1,TAF1,TERF2IP,TOP2B,TUBG1,VIM	36
Cancer,Hematological Disease,Organismal Injury and Abnormalities	Myeloid or lymphoid neoplasm	6,58E-05		0,136	ABCC1,ABLIM1,ABRAXAS1,ACP6,ADA,ADD3,AKAP13,AKNA,ANXA6,APOB,ARAF,ARHGAP1,ARHGAP15,ARHGAP26,ARHGEF1,ARHGEF7,ARID1B,ARID4A,ARL6IP5,AXL,B4GALNT1,BNIP2,BRD2,CARD11,CARMIL1,CAV1,CD163,CD3E,CD79A,CDH11,CHAMP1,CLCC1,CLPTM1,CLU,CNOT10,COBLL1,COL12A1,COL14A1,COL18A1,COL1A1,COL6A1,COL6A2,CP,CRYAB,CSF1R,CSTF3,CTC1,CTNNB1,CTPS2,CTTN,CYCS,CYFIP2,DAXX,DCN,DENND4B,DENND4C,DES,DGKA,DGLUCY,DIAPH1,DMD,DPEP1,DPF2,DP…	233
Cardiovascular System Development and Function	Morphology of cardiovascular system	6,60E-05			ABCC1,ACADL,ACADM,ACTN4,ADA,AKAP13,APOB,ARAF,ARHGAP1,ARHGDIA,ARID4A,AXL,BGN,CAV1,CCM2,CFB,CLU,CNN1,COL18A1,CREB1,CRYAB,CSRP2,CTNNB1,CTTN,CYGB,DES,DMD,DTNA,EMD,ENG,ENPP1,F2,FBLN5,FBN1,FLNA,FLNC,FMOD,FN1,FUBP1,GNAQ,GPX1,GPX3,GSN,H1-2,HP1BP3,HSP90B1,ITCH,ITGAV,KAT7,KDM2A,LASP1,LMNA,MAPK1,MAPK3,MEF2C,MPRIP,MYH10,MYH11,MYL9,NCOR2,NEDD4L,NEXN,PARVA,PDGFRB,PDLIM5,PDS5B,PLEC,POR,PRKG1,SERPINH1,SGCD,SMTN,…	85
Cardiovascular Disease,Hereditary Disorder,Organismal Injury and Abnormalities,Skeletal and Muscular Disorders	Familial cardiomyopathy	7,00E-05			APOA1,CRYAB,DES,DMD,DTNA,EMD,FLNC,GSN,LMNA,NEXN,PLEC,SGCD,SYNE1,TMEM43,TMPO,VCL	16
Cancer,Hematological Disease,Immunological Disease,Neurological Disease,Organismal Injury and Abnormalities	Primary central nervous system lymphoma	7,00E-05			CARD11,CD3E,CD79A,COL12A1,COL6A2,DES,DPT,FAM151A,HSP90B1,KANK2,MYH11,NR3C1,PDLIM5,POLB,TOP2B,TUBG1	16
Cardiovascular System Development and Function	Development of vasculature	7,12E-05	Increased	2,527	ACTN4,ADA,ALCAM,ANGPTL2,AP1S2,APOA1,APOB,ARHGDIA,ARID4A,AXL,C5,CAV1,CCM2,CD3E,CFB,CLU,CNN1,COL18A1,COL1A1,CREB1,CRYAB,CSF1R,CTNNB1,CTTN,CYCS,CYGB,DCN,DGKA,EMD,ENG,ENPEP,ENPP1,EPHX2,F2,FBLN5,FBN1,FLNA,FLNB,FMOD,FN1,Gm21596/Hmgb1,GPX1,GRAP2,GSN,GSTM1,GTF2I,HMGB2,Hrg,HSPB1,IDH3A,IFI16,IGHM,ILF3,ITGAV,KAT7,LDHA,LGALS1,LMNA,LMNB1,LRPAP1,LRRFIP1,MAPK1,MCAM,MECP2,MEF2C,MPRIP,MYH10,MYH11,MYOF,NDUFS4,Nedd…	98
Respiratory System Development and Function	Morphology of respiratory system	7,27E-05			ADA,ARRB1,CAV1,CDH11,COL6A1,CREB1,DMD,FBN1,FLNC,FUBP1,FUT8,GTF2I,ILF3,ITGA8,LGALS1,LMNB1,LMNB2,LOXL1,MECP2,MFAP4,NEDD4L,NR3C1,PDS5B,PLG,POLB,STK4,SYNE1,TCOF1,TGFBI	29
Cancer,Gastrointestinal Disease,Organismal Injury and Abnormalities	Gastric carcinoma	7,36E-05			ABCC1,ACAT1,ACIN1,ACTN4,ADD3,AEBP1,AHCTF1,AKAP13,AKNA,ALCAM,APOA1,APOB,ARAF,ARAP1,ARHGAP1,ARHGAP26,ARHGEF1,ARHGEF18,ARHGEF7,ARID1B,ARID4A,ASPN,ATL3,AZGP1,B4GALNT1,CARD11,CD79A,CDC5L,CDH11,CDK19,CHAMP1,CIRBP,CNN1,CNPY4,COBLL1,COL12A1,COL14A1,COL18A1,COL1A1,COL6A2,COLEC12,CPQ,CRELD2,CROCC,CSF1R,CSTF3,CTNNB1,CTPS1,CTPS2,CTR9,CTTN,DCLK1,DDX17,DENND4B,DES,DMD,DNAJA2,EHD2,EIF4G3,EML1,EML4,ENG,ENPEP,ERM…	217
Cardiovascular Disease,Hereditary Disorder,Organismal Injury and Abnormalities	Familial heart disease	7,47E-05			APOA1,CRYAB,DES,DMD,DTNA,EMD,FBN1,FLNA,FLNC,GSN,KDM5A,LMNA,MYH11,Nedd4,NEXN,NONO,PLEC,SGCD,SLMAP,STK4,SYNE1,TMEM43,TMPO,VCL,VIM	25
Cancer,Endocrine System Disorders,Organismal Injury and Abnormalities	Secreting adrenocortical adenoma	7,56E-05			ASPN,BGN,COL14A1,COL1A1,COL6A1,COL6A2,CTNNB1,DCN,DPT,FLNC,FMOD,FN1,MYLK,NR3C1,PRELP	15
Cancer,Gastrointestinal Disease,Organismal Injury and Abnormalities	Gastrointestinal carcinoma	8,86E-05			AAAS,ABCB7,ABCC1,ABHD14B,ABLIM1,ACAD9,ACADM,ACAT1,ACIN1,ACP6,ACSS2,ACTN4,ADA,ADD3,AEBP1,AHCTF1,AHCY,AKAP13,AKNA,ALCAM,ALG5,AMBP,ANGPTL2,ANXA6,APMAP,APOA1,APOB,ARAF,ARAP1,ARHGAP1,ARHGAP15,ARHGAP26,ARHGDIA,ARHGEF1,ARHGEF18,ARHGEF7,ARID1B,ARID4A,ARVCF,ASPN,ATL3,AXL,AZGP1,B4GALNT1,BCL7B,BGN,BLVRB,BNIP2,BRD2,C11orf68,C1orf198,C3orf38,C5,CARD11,CARMIL1,CAV1,CAVIN1,CBX1,CBX3,CCDC12,CCDC22,CCDC88C,CCM2,C…	502
Cellular Development,Connective Tissue Development and Function	Adipogenesis of fibroblast cell lines	9,01E-05		1,173	CREB1,CTNNB1,FN1,HNRNPF,HNRNPK,NCOR2,NR3C1,PLG,PRKG1,SFPQ	10
Cancer,Organismal Injury and Abnormalities,Reproductive System Disease	Female genital tract cancer	9,02E-05			AAAS,ABCB7,ABCC1,ABLIM1,ABRAXAS1,ACADM,ACIN1,ACSS2,ACTN4,ADD3,AEBP1,AHCTF1,AHCY,AKNA,ALCAM,ALG5,ANGPTL2,AP1S2,APOA1,APOB,ARAF,ARAP1,ARHGAP15,ARHGAP26,ARHGEF1,ARHGEF18,ARID1B,ARID4A,ARRB1,ARVCF,ASPN,ATL3,AZGP1,BGN,BRD2,C3orf38,C5,CARD11,CASP6,CAV1,CAVIN1,CBX3,CCDC88C,CCM2,CD163,CDH11,CDK19,CFB,CLU,CNN1,COL12A1,COL14A1,COL18A1,COL1A1,COL6A2,COLEC12,CP,CROCC,CRYAB,CSF1R,CSTF3,CTNNB1,CTPS1,CTPS2,CTR9…	320
Cancer,Organismal Injury and Abnormalities	Development of malignant tumor	1,01E-04		-1,519	AAAS,ABCB7,ABCC1,ABHD14B,ABLIM1,ABRAXAS1,ACAD9,ACADM,ACAT1,ACIN1,ACP6,ACSS2,ACTN4,ADA,ADD3,AEBP1,AHCTF1,AHCY,AKAP13,AKNA,ALCAM,ALG5,AMBP,ANGPTL2,AP1S2,APOA1,APOB,ARAF,ARAP1,ARHGAP1,ARHGAP15,ARHGAP26,ARHGDIA,ARHGEF1,ARHGEF18,ARHGEF7,ARID1B,ARID4A,ARRB1,ARVCF,ASPN,ATL3,AXL,AZGP1,B4GALNT1,BGN,BLVRB,BRD2,C11orf68,C3orf38,C5,CARD11,CASP6,CAV1,CAVIN1,CBX1,CBX3,CCDC22,CCDC88C,CCM2,CD163,CD3E,CD79A,CDC5L…	474
Cell-To-Cell Signaling and Interaction,Cellular Assembly and Organization	Quantity of actin stress fibers	1,06E-04		-0,341	ARAP1,COL18A1,CTNNB1,DIAPH1,F2,FLNA,FLNB,FN1,LIMA1,LTBP2,MPRIP,PLEC,RPS6KA3,SPTAN1,Tpm1	15
Cellular Development,Cellular Growth and Proliferation,Embryonic Development,Organ Development,Organismal Development,Skeletal and Muscular System Development and Function,Tissue Development	Formation of muscle cells	1,11E-04	Increased	2,887	ACTN4,AKAP13,DEF6,DES,DMD,F2,FLNC,Fmnl1,FN1,GSN,HNRNPU,LMNB1,MEF2C,MYH10,MYH11,MYLK,MYOF,PDGFRB,PLEC,RRAS,SGCD,STIM1,UCHL1	23
Cancer,Endocrine System Disorders,Organismal Injury and Abnormalities	Aldosterone producing adrenocortical adenoma	1,14E-04			ASPN,BGN,COL14A1,COL1A1,COL6A1,COL6A2,CTNNB1,DCN,DPT,FLNC,FMOD,FN1,MYLK,PRELP	14
Cancer,Gastrointestinal Disease,Hepatic System Disease,Organismal Injury and Abnormalities	Hepatobiliary system cancer	1,16E-04		-0,091	AAAS,ABCC1,ABRAXAS1,ACAD9,ACSS2,ACTN4,ADA,AEBP1,AHCTF1,AKAP13,AKNA,ALCAM,ALG5,AMBP,AP1S2,APOA1,APOB,ARAF,ARAP1,ARHGDIA,ARHGEF7,ARID1B,ARID4A,ARRB1,ARVCF,ASPN,ATL3,AXL,BNIP2,BRD2,C11orf68,C1orf198,C3orf38,C5,CARD11,CARMIL1,CAVIN1,CBX3,CCDC12,CCDC22,CCDC88C,CD163,CDH11,CEP135,CFB,CHD1L,CIRBP,CLCC1,CLU,CNN1,COBLL1,COL12A1,COL18A1,COL1A1,COL6A1,COL6A2,COQ9,CP,CPQ,CREB1,CRELD2,CROCC,CSF1R,CTNNB1,CTPS1…	292
Cancer,Organismal Injury and Abnormalities,Reproductive System Disease	Female genital neoplasm	1,22E-04			AAAS,ABCB7,ABCC1,ABLIM1,ABRAXAS1,ACADM,ACIN1,ACSS2,ACTN4,ADD3,AEBP1,AHCTF1,AHCY,AKNA,ALCAM,ALG5,ANGPTL2,AP1S2,APOA1,APOB,ARAF,ARAP1,ARHGAP15,ARHGAP26,ARHGEF1,ARHGEF18,ARID1B,ARID4A,ARRB1,ARVCF,ASPN,ATL3,AXL,AZGP1,BGN,BRD2,C3orf38,C5,CARD11,CASP6,CAV1,CAVIN1,CBX3,CCDC88C,CCM2,CD163,CDH11,CDK19,CFB,CLU,CNN1,COL12A1,COL14A1,COL18A1,COL1A1,COL6A2,COLEC12,CP,CROCC,CRYAB,CSF1R,CSTF3,CTNNB1,CTPS1,CTPS2,…	328
Cancer,Organismal Injury and Abnormalities	Synovial sarcoma	1,24E-04			CSF1R,CTNNB1,LCK,PDGFRB,POR,TOP2B	6
Cancer,Organismal Injury and Abnormalities	Myxosarcoma	1,24E-04			CSF1R,FN1,LCK,PDGFRB,POR,TOP2B	6
Cardiovascular Disease,Cardiovascular System Development and Function,Hereditary Disorder,Organ Morphology,Organismal Development,Organismal Injury and Abnormalities,Skeletal and Muscular Disorders	Dilated cardiomyopathy 1A	1,24E-04			DES,DMD,EMD,LMNA,NEXN,SGCD	6
Cancer,Organismal Injury and Abnormalities	Round cell sarcoma	1,24E-04			CSF1R,FN1,LCK,PDGFRB,POR,TOP2B	6
Cancer,Endocrine System Disorders,Organismal Injury and Abnormalities	Adrenal gland tumor	1,35E-04			ASPN,BGN,COL14A1,COL1A1,COL6A1,COL6A2,CTNNB1,DAXX,DCN,DPT,ENG,FLNC,FMOD,FN1,HSP90B1,MT-ND5,MYLK,NR3C1,POR,PRELP,TOP2B,TUBG1	22
Cancer,Organismal Injury and Abnormalities	Papillary adenocarcinoma	1,36E-04			ACP6,AKNA,ARAF,ARID1B,AXL,CLU,CPQ,CREB1,CSF1R,CTNNB1,DCN,DPP4,DTNA,ENG,ENPEP,FBLN5,FN1,GPX1,GPX3,GSTM5,HSP90B1,LCK,LSM14A,MCAM,MT-ND5,NCOR2,PDGFRB,PLEC,RRAS,SERPINA1,SERPINF1,SF3B1,TUBG1,VIM	34
Cancer,Organismal Injury and Abnormalities	Multiple cancers	1,39E-04			ABCB7,ABCC1,ABLIM1,ABRAXAS1,ACIN1,ACSS2,ACTN4,AEBP1,AHCTF1,AK1,AKAP13,AKNA,ALCAM,ALG5,ANGPTL2,APOA1,APOB,ARAF,ARHGDIA,ARHGEF1,ARHGEF18,ARHGEF7,ARID1B,ARID4A,ARRB1,ATL3,AXL,AZGP1,B4GALNT1,BGN,C1orf198,C5,CARD11,CAV1,CAVIN1,CBX3,CDC5L,CDH11,CDK19,CFB,CLU,CNN1,COL12A1,COL14A1,COL18A1,COL1A1,COL6A1,COL6A2,CP,CPQ,CROCC,CRYAB,CSF1R,CSTF3,CTC1,CTNNB1,CTR9,CTRB2,Cyb5r3,CYCS,CYFIP2,CYTH4,DAAM2,DAXX,DCLK1,…	259
Cancer,Organismal Injury and Abnormalities,Reproductive System Disease	Uterine sarcoma	1,39E-04			APOB,ARID1B,BRD2,CSF1R,CTNNB1,DPM1,DTX3L,ENG,EPHX2,FBN1,HMCN1,HNRNPF,HSP90B1,INPP5K,ITGA8,ITIH2,KDM2A,LCK,MAP4K2,MYO1C,MYO1D,NAE1,NHSL2,PARP3,PDGFRB,PLEC,PLG,POR,PPP1R10,PRKG1,PRR14,PTBP1,RAB9A,SERPINA1,SETDB1,SFPQ,SLTM,SYNE1,SYNPO,SYNPO2,TAF1,TJP1,TNKS1BP1,TOP2B,TP53BP1,TUBG1,ZC3H18	47
Cardiovascular Disease,Organismal Injury and Abnormalities,Skeletal and Muscular Disorders	Cardiomyopathy of left ventricle	1,41E-04			CAV1,DES,DMD,DTNA,LMNA,NEXN,TMEM43,VCL	8
Cancer,Organismal Injury and Abnormalities,Reproductive System Disease	Tumorigenesis of reproductive tract	1,43E-04			AAAS,ABCB7,ABCC1,ABLIM1,ABRAXAS1,ACADM,ACIN1,ACSS2,ACTN4,ADD3,AEBP1,AHCTF1,AHCY,AKNA,ALCAM,ALG5,ANGPTL2,AP1S2,APOA1,APOB,ARAF,ARAP1,ARHGAP15,ARHGAP26,ARHGEF1,ARHGEF18,ARID1B,ARID4A,ARRB1,ARVCF,ASPN,ATL3,AXL,AZGP1,BGN,BRD2,C3orf38,C5,CARD11,CASP6,CAV1,CAVIN1,CBX3,CCDC88C,CCM2,CD163,CDH11,CDK19,CFB,CLU,CNN1,COL12A1,COL14A1,COL18A1,COL1A1,COL6A2,COLEC12,CP,CROCC,CRYAB,CSF1R,CSTF3,CTNNB1,CTPS1,CTPS2,…	327
Gene Expression	Activation of DNA endogenous promoter	1,44E-04		0,478	ABHD14B,ABLIM1,AEBP1,AKNA,ARID4A,ARRB1,BRD2,CAV1,CDC5L,CREB1,CTNNB1,CTR9,DAXX,DCN,DDX17,DPF2,EED,ENG,ERCC2,EXOSC9,EZR,FBLN5,FUBP1,Gm21596/Hmgb1,GTF2A1,GTF2B,H1-2,HCFC1,HCLS1,HDGF,HMGB2,HNRNPK,HNRNPU,HTATSF1,IFI16,IMPACT,KANK2,KAT7,KDM5A,LRRFIP1,MACROH2A2,MAPK3,MECP2,MEF2C,MYEF2,NCOR2,Nedd4,NFIA,NFIC,NIPBL,NR3C1,PAWR,PAX5,PKN1,POLR2A,POLR2B,POLR2C,POLR2J,PPP1R12A,PTBP1,RBM15,RBM39,RNASEL,RPS6KA3,R…	81
Cancer,Endocrine System Disorders,Organismal Injury and Abnormalities,Reproductive System Disease	Ovarian serous tumor	1,45E-04			AEBP1,ARID1B,AZGP1,CLU,COL18A1,COL6A2,CP,CROCC,CSTF3,CTNNB1,CYFIP2,DCLK1,DENND4B,DIAPH1,DPP4,DTNA,EED,ENPEP,ERCC2,F2,FUBP1,GNAQ,GPX3,GSTM5,GYG1,H1-2,H2BC5,HMCN1,HSP90B1,ITGA8,IWS1,MAPK1,MCAM,MYH11,MYOF,NCOR2,NEDD4L,NELFB,NFIA,OSBPL2,PARP3,PDGFRB,PGAP1,PGM5,POLDIP3,POR,PTK7,QSOX1,RBM15,RDH12,RRAS,SMC1A,SMC3,SON,SPN,SUCLG2,SUMF2,SUN1,SYNE1,TAF1,TNS3,TOP2B,TUBG1	63
Embryonic Development,Organ Development,Organismal Development,Respiratory System Development and Function,Tissue Development	Formation of lung	1,51E-04		1,698	ADA,ARRB1,CAV1,CDH11,CREB1,CTNNB1,FBN1,FUBP1,FUT8,Gm21596/Hmgb1,ITGA8,LMNB1,LMNB2,LOXL1,MAPK1,MAPK3,MECP2,MFAP4,NCOR2,NEDD4L,NR3C1,PLG,POLB,RBP1,STK4,SYNE1,TGFBI,TNS3,ZNF148	29
Cardiovascular Disease,Cardiovascular System Development and Function,Hereditary Disorder,Organ Morphology,Organismal Development,Organismal Injury and Abnormalities,Skeletal and Muscular Disorders	Dilated cardiomyopathy type 1B	1,51E-04			DMD,EMD,FLNC,LMNA,NEXN,SGCD,VCL	7
Cancer,Organismal Injury and Abnormalities,Reproductive System Disease	Invasive breast carcinoma	1,57E-04			ARHGEF7,ARRB1,BGN,CAVIN1,CNN1,CTNNB1,DCN,DMD,FBLN5,FN1,GPX3,HSP90B1,KCTD12,LGALS1,LIMA1,LTBP4,MEF2C,MYL9,MYLK,NR3C1,PALLD,PARP3,POR,RBM39,SYNE1,TERF2IP,TOP2B,TUBG1	28
Skeletal and Muscular Disorders	Abnormality of limb	1,62E-04		0,152	BGN,COL12A1,COL14A1,COL18A1,COL1A1,COL6A1,COL6A2,CSF1R,EMD,FLNB,FLNC,FMOD,FN1,LGALS1,LMNA,MAP1B,MYOF,NIPBL,NR3C1,OPA1,PDS5B,PLEC,PLG,PRKG1,SYNM,TCOF1,TMPO	27
Cancer,Endocrine System Disorders,Organismal Injury and Abnormalities,Reproductive System Disease	Gonadal tumor	1,70E-04		-1,951	ABRAXAS1,ACAD9,ACSS2,ACTN4,AEBP1,AKNA,ALCAM,ALG5,APOA1,APOB,ARAF,ARHGEF1,ARHGEF18,ARID1B,AXL,AZGP1,C5,CD79A,CDK19,CFB,CLU,CNOT10,COL18A1,COL6A2,CP,CROCC,CSF1R,CSTF3,CTNNB1,CTRB2,CYFIP2,CYTH4,DCLK1,DEF6,DENND4B,DIAPH1,DPP4,DTNA,EED,EMD,ENG,ENPEP,EPHX1,ERCC2,F2,FN1,FUBP1,GC,GGT5,GNAQ,GPALPP1,GPX3,GSTM1,GSTM5,GTF2A1,GYG1,H1-2,H2BC5,HCFC1,HCLS1,HDGFL3,HMCN1,HP1BP3,HSP90B1,HSPB1,IGHM,ITCH,ITGA8,IWS1,K…	134
Cardiovascular Disease,Hereditary Disorder,Organismal Injury and Abnormalities	Familial cardiovascular disease	1,73E-04			APOA1,APOB,BGN,CAV1,CCM2,CFB,COL1A1,CRYAB,CTC1,DCN,DES,DMD,DPP4,DTNA,EMD,ENG,ENPP1,EPHX2,F2,FBN1,FLNA,FLNC,GSN,KDM5A,LBR,LMNA,MKRN2,MYH11,MYLK,Nedd4,NEXN,NONO,NR3C1,PDGFRB,PLEC,PLG,PRKG1,SERPINA1,SGCD,SLMAP,STK4,SYNE1,TMEM43,TMPO,VCL,VIM	46
Dermatological Diseases and Conditions,Inflammatory Disease,Inflammatory Response,Organismal Injury and Abnormalities,Skeletal and Muscular Disorders	Juvenile dermatomyositis	1,76E-04			ASPN,BGN,COL1A1,COL6A1,COL6A2,COLEC12,CPQ,CSRP2,ENG,LOXL1,SERPINH1,TGFBI	12
Cellular Assembly and Organization	Quantity of actin filaments	1,77E-04		-0,082	ARAP1,COL18A1,CTNNB1,DIAPH1,F2,FLNA,FLNB,FN1,LIMA1,LTBP2,MPRIP,MYH10,PLEC,RPS6KA3,SPTAN1,Tpm1	16
Cancer,Hematological Disease,Organismal Injury and Abnormalities	Myelodysplastic syndrome or leukemia	1,83E-04		0,375	ABCC1,ACP6,ADA,ADD3,AKAP13,AKNA,APOB,ARAF,ARHGAP26,ARID1B,ARID4A,ARL6IP5,AXL,B4GALNT1,BNIP2,C5,CARD11,CD3E,CD79A,CDH11,CHAMP1,COBLL1,COL12A1,COL14A1,COL1A1,COL6A1,CP,CSF1R,CTC1,CTNNB1,CTPS2,CTTN,CYCS,CYFIP2,DAXX,DENND4B,DENND4C,DES,DGLUCY,DMD,DPEP1,DPF2,DPP4,DTNA,EED,EEFSEC,EML1,ENPEP,ENPP1,EPHX1,ERCC2,F2,FBN1,FCGR3A/FCGR3B,FETUB,FLNA,FLNC,GLS,GNAQ,GOLGA4,GPX3,GSTM1,GYG1,HLA-A,HMCN1,HSP90B1,HSPA1…	155
Cancer,Gastrointestinal Disease,Organismal Injury and Abnormalities	Colon adenocarcinoma	1,90E-04			AAAS,ABCB7,ABCC1,ABHD14B,ABLIM1,ACAD9,ACADM,ACAT1,ACIN1,ACP6,ADA,ADD3,AEBP1,AHCTF1,AKAP13,ALG5,APOB,ARAF,ARAP1,ARHGAP1,ARHGAP15,ARHGDIA,ARHGEF18,ARHGEF7,ARID1B,ARVCF,ATL3,AXL,B4GALNT1,BGN,BRD2,C11orf68,CARD11,CAVIN1,CBX1,CBX3,CCDC22,CD163,CD79A,CDC5L,CDH11,CFB,CHAMP1,CHD1L,CLCC1,CLU,COBLL1,COL12A1,COL18A1,COL1A1,COL6A1,COL6A2,COLEC12,CP,CRELD2,CSF1R,CSRP2,CTNNB1,CTPS2,CTR9,CYFIP2,CYTH4,DAXX,DCLK1…	273
Skeletal and Muscular System Development and Function	Quantity of muscle	2,01E-04		1,557	APOA1,CDH11,CLU,COL1A1,DES,EMD,ENG,FLNC,HDGF,HSP90B1,MYOF,PDGFRB,PLG,SYNM,VCL	15
Embryonic Development,Organ Development,Organismal Development,Tissue Development	Development of sensory organ	2,03E-04		1,732	AGPAT3,AP1S2,APOB,CASP6,CCM2,COL18A1,COL1A1,CP,CRYAB,CTNNB1,DPT,EPHX2,FMOD,Gm21596/Hmgb1,HLA-A,IFI16,ITGA8,LCK,LOXL1,LTBP2,MAP1B,MAPK1,MAPK3,MYH10,NIPBL,NR3C1,OGN,PAX5,PLG,POR,PSIP1,PTK7,RBP1,RDH12,SERPINF1,SMCHD1,SPI1,TCOF1,THY1,YY1	40
Cardiovascular Disease,Organismal Injury and Abnormalities,Skeletal and Muscular Disorders	Cardiomyopathy of heart ventricle	2,06E-04			CAV1,DES,DMD,DTNA,LMNA,NEXN,PLEC,TMEM43,VCL	9
Cancer,Gastrointestinal Disease,Organismal Injury and Abnormalities	Colon carcinoma	2,12E-04			AAAS,ABCB7,ABCC1,ABHD14B,ABLIM1,ACAD9,ACADM,ACAT1,ACIN1,ACP6,ADA,ADD3,AEBP1,AHCTF1,AKAP13,ALG5,APOB,ARAF,ARAP1,ARHGAP1,ARHGAP15,ARHGDIA,ARHGEF18,ARHGEF7,ARID1B,ARVCF,ATL3,AXL,B4GALNT1,BGN,BRD2,C11orf68,CARD11,CAV1,CAVIN1,CBX1,CBX3,CCDC22,CD163,CD79A,CDC5L,CDH11,CFB,CHAMP1,CHD1L,CIRBP,CLCC1,CLU,COBLL1,COL12A1,COL18A1,COL1A1,COL6A1,COL6A2,COLEC12,CP,CRELD2,CSF1R,CSRP2,CTNNB1,CTPS2,CTR9,CYFIP2,CYTH4…	279
Cancer,Gastrointestinal Disease,Organismal Injury and Abnormalities	Hepatobiliary carcinoma	2,16E-04		-0,562	AAAS,ABCC1,ABRAXAS1,ACAD9,ACSS2,ADA,AEBP1,AHCTF1,AKAP13,AKNA,ALCAM,ALG5,AMBP,AP1S2,APOA1,APOB,ARAF,ARAP1,ARHGDIA,ARHGEF7,ARID1B,ARID4A,ARRB1,ARVCF,ASPN,ATL3,AXL,BNIP2,BRD2,C11orf68,C1orf198,C3orf38,C5,CARD11,CARMIL1,CAVIN1,CBX3,CCDC12,CCDC22,CCDC88C,CD163,CDH11,CEP135,CFB,CHD1L,CIRBP,CLCC1,CNN1,COBLL1,COL12A1,COL18A1,COL1A1,COL6A1,COL6A2,COQ9,CP,CPQ,CREB1,CRELD2,CROCC,CSF1R,CTNNB1,CTPS1,CTPS2,CTT…	284
Cancer,Organismal Injury and Abnormalities,Reproductive System Disease	Development of genital tumor	2,23E-04			AAAS,ABCB7,ABCC1,ABLIM1,ABRAXAS1,ACADM,ACIN1,ACSS2,ACTN4,ADD3,AEBP1,AHCTF1,AHCY,AKNA,ALG5,ANGPTL2,AP1S2,APOB,ARAF,ARAP1,ARHGAP15,ARHGAP26,ARHGEF1,ARHGEF18,ARID1B,ARID4A,ARRB1,ARVCF,ASPN,ATL3,AZGP1,BGN,BRD2,C3orf38,C5,CARD11,CASP6,CAV1,CAVIN1,CBX3,CCDC88C,CCM2,CD163,CDH11,CDK19,CFB,CLU,CNN1,COL12A1,COL14A1,COL18A1,COL1A1,COL6A2,COLEC12,CP,CROCC,CRYAB,CSF1R,CSTF3,CTNNB1,CTPS1,CTPS2,CTR9,CTRB2,CYFIP…	318
Cancer,Connective Tissue Disorders,Organismal Injury and Abnormalities	TNM stage T2b liposarcoma	2,27E-04			CSF1R,LCK,PDGFRB,POR,TOP2B	5
Cancer,Organismal Injury and Abnormalities	TNM stage T2a non-rhabdomyosarcoma soft tissue sarcoma	2,27E-04			CSF1R,LCK,PDGFRB,POR,TOP2B	5
Cancer,Organismal Injury and Abnormalities	TNM stage T2a mesenchymal chondrosarcoma	2,27E-04			CSF1R,LCK,PDGFRB,POR,TOP2B	5
Cancer,Cardiovascular Disease,Organismal Injury and Abnormalities	Soft tissue angiosarcoma	2,27E-04			CSF1R,LCK,PDGFRB,POR,TOP2B	5
Cancer,Connective Tissue Disorders,Organismal Injury and Abnormalities	TNM stage T2a liposarcoma	2,27E-04			CSF1R,LCK,PDGFRB,POR,TOP2B	5
Cancer,Organismal Injury and Abnormalities	TNM stage T2b non-rhabdomyosarcoma soft tissue sarcoma	2,27E-04			CSF1R,LCK,PDGFRB,POR,TOP2B	5
Connective Tissue Disorders,Developmental Disorder,Organismal Injury and Abnormalities,Skeletal and Muscular Disorders	Lethal skeletal dysplasia	2,27E-04			COL1A1,FLNA,FLNB,LBR,SLTM	5
Cancer,Neurological Disease,Organismal Injury and Abnormalities	Metastatic malignant peripheral nerve sheath tumor	2,27E-04			CSF1R,LCK,PDGFRB,POR,TOP2B	5
Cancer,Dermatological Diseases and Conditions,Metabolic Disease,Organismal Injury and Abnormalities	Nonmetastatic malignant fibrous histiocytoma	2,27E-04			CSF1R,LCK,PDGFRB,POR,TOP2B	5
Cardiovascular Disease,Hereditary Disorder,Organismal Injury and Abnormalities	Familial thoracic aortic aneurysm	2,27E-04			FBN1,FLNA,MYH11,MYLK,PRKG1	5
Cell Morphology	Shape change of nucleus	2,27E-04			LMNA,LMNB1,LMNB2,SUN1,SUN2	5
Connective Tissue Disorders,Developmental Disorder,Hereditary Disorder,Organismal Injury and Abnormalities,Skeletal and Muscular Disorders	Classic Marfan syndrome	2,27E-04			FBN1,FLNA,LTBP2,MYH11,MYLK	5
Cancer,Organismal Injury and Abnormalities	TNM stage T2b mesenchymal chondrosarcoma	2,27E-04			CSF1R,LCK,PDGFRB,POR,TOP2B	5
Cancer,Organismal Injury and Abnormalities	TNM stage T2a synovial sarcoma	2,27E-04			CSF1R,LCK,PDGFRB,POR,TOP2B	5
Tissue Development	Formation of elastic fibers	2,27E-04			FBLN5,LOXL1,LTBP4,MFAP4,MYH11	5
Cancer,Dermatological Diseases and Conditions,Metabolic Disease,Organismal Injury and Abnormalities	TNM stage T2a malignant fibrous histiocytoma	2,27E-04			CSF1R,LCK,PDGFRB,POR,TOP2B	5
Cancer,Organismal Injury and Abnormalities	TNM stage T2b fibrosarcoma	2,27E-04			CSF1R,LCK,PDGFRB,POR,TOP2B	5
Cancer,Organismal Injury and Abnormalities	Metastatic synovial sarcoma	2,27E-04			CSF1R,LCK,PDGFRB,POR,TOP2B	5
Cancer,Organismal Injury and Abnormalities,Skeletal and Muscular Disorders	TNM stage T2b leiomyosarcoma	2,27E-04			CSF1R,LCK,PDGFRB,POR,TOP2B	5
Cancer,Organismal Injury and Abnormalities	TNM stage T2b synovial sarcoma	2,27E-04			CSF1R,LCK,PDGFRB,POR,TOP2B	5
Cancer,Organismal Injury and Abnormalities,Skeletal and Muscular Disorders	TNM stage T2a leiomyosarcoma	2,27E-04			CSF1R,LCK,PDGFRB,POR,TOP2B	5
Cancer,Connective Tissue Disorders,Organismal Injury and Abnormalities	Grade 2-3 liposarcoma	2,27E-04			CSF1R,LCK,PDGFRB,POR,TOP2B	5
Cancer,Organismal Injury and Abnormalities	TNM stage T2a fibrosarcoma	2,27E-04			CSF1R,LCK,PDGFRB,POR,TOP2B	5
Cancer,Connective Tissue Disorders,Organismal Injury and Abnormalities	Primary liposarcoma	2,27E-04			CSF1R,LCK,PDGFRB,POR,TOP2B	5
Cancer,Organismal Injury and Abnormalities	Giant cell soft tissue tumor	2,27E-04			CSF1R,LCK,PDGFRB,POR,TOP2B	5
Cellular Assembly and Organization,Cellular Function and Maintenance,Tissue Development	Formation of actin filaments	2,29E-04	Increased	2,404	AKAP13,APOA1,ARAP1,ARHGEF1,ARHGEF18,ARRB1,CARMIL1,CAV1,CDH11,COL18A1,CREB1,CTTN,Cyb5r3,DIAPH1,F2,FBLIM1,FN1,GNAQ,GSN,HCLS1,INPP5K,KANK2,LIMCH1,LMOD1,MAPK1,MPRIP,MYLK,MYO1C,PALLD,PFN2,PHLDB2,SDC4,SORBS1,SORBS3,STK4,TGFBI,THY1,TJP1,TNS3,Tpm1,TRIP10,VASP,Wasl	43
RNA Post-Transcriptional Modification	Splicing of RNA	2,36E-04		0,135	CDC5L,CSTF3,DDX17,DDX47,DNAJC8,Fus,HCFC1,HNRNPA0,HNRNPF,HNRNPK,HNRNPU,MECP2,METTL3,NONO,PNN,POLR2A,POLR2B,POLR2C,POLR2J,PPIE,PPP1R8,PRPF3,PRPF40A,PRPF4B,PRPF8,PTBP1,RBM15,RBM17,RBM8A,RNPS1,SART3,SF3B1,SFPQ,SMU1,SNRNP70,SNRPD1,SON,SPI1,SRSF1,SRSF2,SRSF7,SYMPK,THRAP3,WBP11	44
Organismal Development	Morphology of body cavity	2,37E-04			ABCC1,ACADL,ACADM,ACTN4,ADA,AEBP1,AKAP13,AMBP,APOA1,APOB,ARAF,ARHGAP1,ARHGDIA,ARHGEF1,ARID4A,ARRB1,AXL,AZGP1,B4GALNT1,BGN,BOK,C5,CARD11,CAV1,Cd209b,CD3E,CDH11,CFB,CLU,CNN1,COL18A1,CP,CREB1,CRYAB,CSF1R,CSRP2,CTC1,CTNNB1,DCN,DES,DIAPH1,DMD,DPP4,DTNA,EMD,EPHX2,EZR,F2,FBN1,FETUB,FLNA,FLNC,FMOD,FN1,FUBP1,FUT8,GNAQ,GPX1,GPX3,GRAP2,GSN,H1-2,HP1BP3,HSP90B1,IGHM,IRAK1,ITCH,ITGA8,ITGAD,ITGAV,KDM2A,KDM3B,LA…	135
Neurological Disease	Movement Disorders	2,42E-04	Decreased	-3,683	ABCB7,ACADM,ACAT1,ADD3,AEBP1,AHCY,AK1,AP1S2,ARAF,ARHGEF1,ARHGEF7,ARL6IP5,ARRB1,B4GALNT1,BCAP31,BGN,C5,CASP6,CAV1,CCDC88C,CDH11,CIRBP,CLU,COQ9,CP,CREB1,CRYAB,CSF1R,CSRP2,CTNNB1,CWF19L1,CYCS,CYFIP2,DAAM2,DCPS,Dst,DTNA,EML1,EPHX2,FBL,FCGR3A/FCGR3B,FMOD,FUBP1,GLS,GNAQ,HMGB2,HMGCS2,HNRNPU,HSPA1A/HSPA1B,HSPB1,IDH3A,ILF3,ISOC1,ITIH4,KDM5A,LDHA,LMNA,LMNB2,LMOD1,MAP1B,MCU,MECP2,MEF2C,MME,MT-ND5,MYEF2,MYL1…	104
Cancer,Organismal Injury and Abnormalities,Reproductive System Disease	Genital tumor	2,46E-04		-1,391	AAAS,ABCB7,ABCC1,ABLIM1,ABRAXAS1,ACAD9,ACADM,ACIN1,ACP6,ACSS2,ACTN4,ADD3,AEBP1,AHCTF1,AHCY,AKAP13,AKNA,ALCAM,ALG5,ANGPTL2,ANXA6,AP1S2,APMAP,APOA1,APOB,ARAF,ARAP1,ARHGAP15,ARHGAP26,ARHGEF1,ARHGEF18,ARID1B,ARID4A,ARRB1,ARVCF,ASPN,ATL3,AXL,AZGP1,B4GALNT1,BGN,BNIP2,BRD2,C3orf38,C5,CAPZA1,CARD11,CARMIL1,CASP6,CAV1,CAVIN1,CBX1,CBX3,CCDC88C,CCM2,CD163,CD79A,CDC5L,CDH11,CDK19,CFB,CHAMP1,CIRBP,CLU,CNN1,CN…	396
Cancer,Organismal Injury and Abnormalities,Reproductive System Disease	Breast or gynecological cancer	2,50E-04			AAAS,ABCB7,ABCC1,ABLIM1,ABRAXAS1,ACADM,ACIN1,ACSS2,ACTN4,ADD3,AEBP1,AHCTF1,AHCY,AK1,AKAP13,AKNA,ALCAM,ALG5,ANGPTL2,AP1S2,APOA1,APOB,ARAF,ARAP1,ARHGAP15,ARHGAP26,ARHGDIA,ARHGEF1,ARHGEF18,ARHGEF7,ARID1B,ARID4A,ARRB1,ARVCF,ASPN,ATL3,AXL,AZGP1,B4GALNT1,BGN,BRD2,C1orf198,C3orf38,C5,CARD11,CASP6,CAV1,CAVIN1,CBX3,CCDC88C,CCM2,CD163,CDC5L,CDH11,CDK19,CFB,CLU,CNN1,COL12A1,COL14A1,COL18A1,COL1A1,COL6A1,COL…	377
Cardiovascular System Development and Function,Tissue Morphology	Morphology of blood vessel	2,51E-04			ACTN4,ARHGDIA,ARID4A,AXL,CCM2,CLU,CNN1,CRYAB,CTTN,CYGB,ENG,ENPP1,FBLN5,FBN1,FLNA,FMOD,FN1,ITGAV,KAT7,LMNA,MEF2C,MPRIP,MYH10,MYH11,PARVA,PDGFRB,SERPINH1,STK4,VIM	29
Cancer,Organismal Injury and Abnormalities	Liquid tumor	2,52E-04		0,375	ABCC1,ACP6,ADA,ADD3,AKAP13,AKNA,APOB,ARAF,ARHGAP26,ARHGEF7,ARID1B,ARID4A,ARL6IP5,AXL,B4GALNT1,BNIP2,C5,CARD11,CD3E,CD79A,CDH11,CHAMP1,COBLL1,COL12A1,COL14A1,COL1A1,COL6A1,CP,CSF1R,CTC1,CTNNB1,CTPS2,CTTN,CYCS,CYFIP2,DAXX,DENND4B,DENND4C,DES,DGLUCY,DMD,DPEP1,DPF2,DPP4,DTNA,DTX3L,EED,EEFSEC,EML1,ENPEP,ENPP1,EPHX1,ERCC2,F2,FBN1,FCGR3A/FCGR3B,FETUB,FLNA,FLNC,GLS,GNAQ,GOLGA4,GPX3,GSN,GSTM1,GYG1,HLA-A,H…	158
Embryonic Development,Organ Development,Organ Morphology,Organismal Development,Respiratory System Development and Function,Tissue Development	Morphology of lung	2,56E-04			ADA,ARRB1,CAV1,CDH11,CREB1,FBN1,FUBP1,FUT8,ITGA8,LMNB1,LMNB2,LOXL1,MECP2,MFAP4,NEDD4L,NR3C1,PLG,POLB,STK4,SYNE1,TGFBI	21
Developmental Disorder,Neurological Disease,Organismal Injury and Abnormalities	Intellectual disability and congenital malformations	2,64E-04			ARID1B,CDH11,COL1A1,DPF2,FLNA,HCFC1,HNRNPK,INPP5K,KDM3B,SERPINA1,SMARCC2,SMARCE1,SON,TAF1,TAF6,UBA2,WDR26	17
Cancer,Endocrine System Disorders,Organismal Injury and Abnormalities,Reproductive System Disease	Ovarian tumor	2,66E-04			ABRAXAS1,ACSS2,ACTN4,AEBP1,AKNA,ALCAM,ALG5,APOA1,APOB,ARAF,ARHGEF1,ARHGEF18,ARID1B,AXL,AZGP1,C5,CDK19,CFB,CLU,COL18A1,COL6A2,CP,CROCC,CSF1R,CSTF3,CTNNB1,CTRB2,CYFIP2,CYTH4,DCLK1,DEF6,DENND4B,DIAPH1,DPP4,DTNA,EED,EMD,ENG,ENPEP,EPHX1,ERCC2,F2,FN1,FUBP1,GC,GGT5,GNAQ,GPX3,GSTM1,GSTM5,GTF2A1,GYG1,H1-2,H2BC5,HCFC1,HCLS1,HDGFL3,HMCN1,HP1BP3,HSP90B1,HSPB1,IGHM,ITCH,ITGA8,IWS1,KDM3B,LASP1,LCK,LMNA,LOXL1,L…	128
Cancer,Organismal Injury and Abnormalities	Mucosal melanoma	2,67E-04			ABRAXAS1,ACIN1,AKAP13,APOB,ARHGAP26,AXL,CAVIN1,CLPTM1,COL14A1,CROCC,CTNNB1,DIAPH1,EIF4G3,F2,GNAQ,HLA-A,HSP90B1,ITIH1,LTBP4,MAP4K2,MAPK1,MCU,NELFE,PDGFRB,PDLIM5,PRKG1,RFX1,SERPINA3,SF3B1,SON,SSB,SUMF2,SVIL,THEMIS,TUBG1	35
Cardiovascular Disease,Organismal Injury and Abnormalities,Skeletal and Muscular Disorders	Ventricular noncompaction	2,68E-04			DES,DMD,DTNA,LMNA,NAE1,NEXN,TMEM43,VCL	8
Cardiovascular Disease,Organismal Injury and Abnormalities	Thoracic aortic aneurysms and dissections	2,68E-04			BGN,COL1A1,FBN1,FLNA,MYH11,MYLK,PRKG1,RASSF2	8
Connective Tissue Development and Function,Connective Tissue Disorders,Organismal Development,Organismal Injury and Abnormalities,Skeletal and Muscular Disorders,Skeletal and Muscular System Development and Function,Tissue Development	Abnormal morphology of skull	2,72E-04			BGN,COL18A1,CSF1R,FLNB,FMOD,GNAQ,LMNA,MECP2,MYH10,NFIC,NIPBL,PDS5B,PGAP1,RPS6KA3,TCOF1	15
Developmental Disorder,Neurological Disease,Organismal Injury and Abnormalities	Syndromic mental retardation	2,77E-04			AP1S2,ARID1B,BCAP31,CCDC22,CDH11,CHAMP1,COL1A1,DMD,DPF2,EED,ERCC2,FLNA,HCFC1,HNRNPK,INPP5K,KDM3B,MECP2,NONO,POLR2A,SERPINA1,SMARCC2,SMARCE1,SON,TAF1,TAF6,UBA2,WDR26	27
Neurological Disease	Motor dysfunction or movement disorder	2,88E-04	Decreased	-3,799	ABCB7,ACADM,ACAT1,ADD3,AEBP1,AHCY,AK1,AP1S2,ARAF,ARHGEF1,ARHGEF7,ARL6IP5,ARRB1,B4GALNT1,BCAP31,BGN,C5,CASP6,CAV1,CCDC88C,CDH11,CIRBP,CLU,COQ9,CP,CREB1,CRYAB,CSF1R,CSRP2,CTNNB1,CWF19L1,CYCS,CYFIP2,DAAM2,DCPS,Dst,DTNA,EML1,ENPP1,EPHX2,FBL,FCGR3A/FCGR3B,FMOD,FUBP1,GLS,GNAQ,HMGB2,HMGCS2,HNRNPU,HSPA1A/HSPA1B,HSPB1,IDH3A,ILF3,ISOC1,ITIH4,KDM5A,LDHA,LMNA,LMNB2,LMOD1,MAP1B,MCU,MECP2,MEF2C,MME,MT-ND5,MYEF…	105
Cancer,Organismal Injury and Abnormalities,Reproductive System Disease	Breast cancer	2,91E-04			ABCB7,ABCC1,ABLIM1,ACIN1,ACSS2,AEBP1,AHCTF1,AK1,AKAP13,ANGPTL2,APOA1,APOB,ARAF,ARHGDIA,ARHGEF1,ARHGEF7,ARID1B,ARRB1,ATL3,AXL,B4GALNT1,BGN,C1orf198,CARD11,CAV1,CAVIN1,CBX3,CDC5L,CDH11,CDK19,CLU,CNN1,COL12A1,COL14A1,COL1A1,COL6A1,CP,CPQ,CRYAB,CSF1R,CTC1,CTNNB1,CTR9,Cyb5r3,CYCS,CYTH4,DAAM2,DAXX,DCN,DDX17,DENND2D,DENND4B,DGLUCY,DIAPH1,DMD,DPEP1,DPP4,EED,EIF4G3,EML4,ENG,EPHX2,ERCC2,ESYT1,ESYT2,EXOSC9,…	196
Cancer,Gastrointestinal Disease,Organismal Injury and Abnormalities	Tumorigenesis of gastrointestinal tumor	3,02E-04			AAAS,ABCB7,ABCC1,ABHD14B,ABLIM1,ACAD9,ACADM,ACAT1,ACIN1,ACP6,ADA,ADD3,AEBP1,AHCTF1,AKAP13,ALG5,APOB,ARAF,ARAP1,ARHGAP1,ARHGAP15,ARHGDIA,ARHGEF18,ARHGEF7,ARID1B,ARVCF,ATL3,AXL,B4GALNT1,BCL7B,BGN,BRD2,C11orf68,CARD11,CAV1,CAVIN1,CBX1,CBX3,CCDC22,CD163,CD79A,CDC5L,CDH11,CFB,CHAMP1,CHD1L,CIRBP,CLCC1,CLU,COBLL1,COL12A1,COL18A1,COL1A1,COL6A1,COL6A2,COLEC12,CP,CPQ,CRELD2,CSF1R,CSRP2,CTNNB1,CTPS2,CTR9,CY…	292
Cardiovascular System Development and Function,Organismal Development	Vasculogenesis	3,07E-04	Increased	2,635	ADA,ALCAM,ANGPTL2,AP1S2,APOA1,APOB,ARHGDIA,AXL,C5,CAV1,CCM2,CD3E,CFB,COL18A1,COL1A1,CREB1,CRYAB,CSF1R,CTNNB1,CYCS,CYGB,DCN,DGKA,EMD,ENG,EPHX2,F2,FBLN5,FLNA,FN1,Gm21596/Hmgb1,GPX1,GRAP2,GSN,GSTM1,HMGB2,IDH3A,IFI16,ILF3,ITGAV,LDHA,LGALS1,LMNA,LRPAP1,LRRFIP1,MAPK1,MCAM,MEF2C,MYH10,MYOF,Nedd4,NR3C1,PDGFRB,PLG,POR,PRKG1,PTK7,RAB9A,RBM15,RRAS,SDC4,SERPINA3,SERPINF1,SERPINH1,SMOC2,STIM1,STK4,TGFBI,THRAP…	74
Cancer,Neurological Disease,Organismal Injury and Abnormalities	Granular cell tumor	3,19E-04			ACAT1,CSF1R,LCK,PDGFRB	4
Developmental Disorder,Gastrointestinal Disease,Hereditary Disorder,Organismal Injury and Abnormalities,Skeletal and Muscular Disorders	Familial visceral myopathy	3,19E-04			LMOD1,MYH11,MYL9,MYLK	4
Connective Tissue Disorders,Organ Morphology,Organismal Injury and Abnormalities,Skeletal and Muscular Disorders,Skeletal and Muscular System Development and Function,Tissue Morphology	Abnormal morphology of tendon	3,19E-04			BGN,COL14A1,DCN,FMOD	4
Cancer,Organismal Injury and Abnormalities	Angiomatoid fibrous histiocytoma	3,19E-04			CREB1,CSF1R,LCK,PDGFRB	4
Developmental Disorder,Hereditary Disorder,Ophthalmic Disease,Organismal Injury and Abnormalities	Autosomal dominant congenital eye anomaly	3,22E-04			CAV1,CRYAB,DCN,FBN1,SMCHD1,STIM1,VIM	7
Organ Morphology,Organismal Injury and Abnormalities,Respiratory Disease,Respiratory System Development and Function,Skeletal and Muscular Disorders,Skeletal and Muscular System Development and Function	Abnormal morphology of diaphragm	3,22E-04			COL6A1,DMD,FBN1,FLNC,ILF3,LMNB1,LMNB2	7
Cellular Assembly and Organization	Formation of cytoskeleton	3,31E-04	Increased	2,376	AKAP13,APOA1,ARAP1,ARHGEF1,ARHGEF18,ARRB1,CARMIL1,CAV1,CDH11,COL18A1,CREB1,CTTN,Cyb5r3,DIAPH1,DMD,F2,FBLIM1,FLNA,FN1,GNAQ,GSN,HCLS1,HDGFL3,INPP5K,KANK2,LIMCH1,LMOD1,MAP1B,MAPK1,MPRIP,MYL9,MYLK,MYO1C,Pakap,PALLD,PFN2,PHLDB2,SDC4,SERPINF1,SORBS1,SORBS3,STK4,SYNPO2,TGFBI,THY1,TJP1,TNS3,Tpm1,TRIP10,VASP,Wasl	51
Cancer,Gastrointestinal Disease,Hepatic System Disease,Organismal Injury and Abnormalities	Liver cancer	3,32E-04		-0,655	AAAS,ABCC1,ABRAXAS1,ACAD9,ACSS2,ACTN4,ADA,AEBP1,AHCTF1,AKAP13,AKNA,ALCAM,ALG5,AMBP,AP1S2,APOA1,APOB,ARAF,ARAP1,ARHGDIA,ARHGEF7,ARID1B,ARID4A,ARRB1,ARVCF,ASPN,ATL3,AXL,BNIP2,BRD2,C11orf68,C3orf38,C5,CARD11,CARMIL1,CAVIN1,CBX3,CCDC12,CCDC22,CCDC88C,CD163,CDH11,CEP135,CFB,CHD1L,CIRBP,CLCC1,CLU,CNN1,COBLL1,COL12A1,COL18A1,COL1A1,COL6A1,COL6A2,COQ9,CP,CPQ,CREB1,CRELD2,CROCC,CSF1R,CTNNB1,CTPS1,CTTN,CYF…	272
Cancer,Organismal Injury and Abnormalities,Reproductive System Disease	Endometrial mixed tumor	3,38E-04			APOB,ARID1B,BRD2,CTNNB1,DPM1,DTX3L,ENG,EPHX2,FBN1,HMCN1,HNRNPF,HSP90B1,INPP5K,ITGA8,ITIH2,KDM2A,MAP4K2,MYO1C,MYO1D,NAE1,NHSL2,PARP3,PLEC,PLG,POR,PPP1R10,PRKG1,PRR14,PTBP1,RAB9A,SERPINA1,SETDB1,SFPQ,SLTM,SYNE1,SYNPO,SYNPO2,TAF1,TJP1,TNKS1BP1,TOP2B,TP53BP1,TUBG1,ZC3H18	44
Cancer,Endocrine System Disorders,Organismal Injury and Abnormalities,Reproductive System Disease	Ovarian cancer	3,43E-04			ABRAXAS1,ACTN4,AEBP1,AKNA,ALCAM,ALG5,APOA1,APOB,ARAF,ARHGEF1,ARHGEF18,ARID1B,AZGP1,C5,CDK19,CFB,CLU,COL18A1,COL6A2,CP,CROCC,CSF1R,CSTF3,CTNNB1,CTRB2,CYFIP2,CYTH4,DCLK1,DEF6,DENND4B,DIAPH1,DPP4,DTNA,EED,EMD,ENPEP,EPHX1,ERCC2,F2,FN1,FUBP1,GC,GGT5,GNAQ,GPX3,GSTM1,GSTM5,GTF2A1,GYG1,H1-2,H2BC5,HCFC1,HCLS1,HDGFL3,HMCN1,HP1BP3,HSP90B1,HSPB1,IGHM,ITCH,ITGA8,IWS1,KDM3B,LASP1,LCK,LMNA,LOXL1,LTBP4,MAPK1,MCA…	125
Cancer,Gastrointestinal Disease,Organismal Injury and Abnormalities	Gastrointestinal tract cancer	3,43E-04		-1,327	AAAS,ABCB7,ABCC1,ABHD14B,ABLIM1,ACAD9,ACADM,ACAT1,ACIN1,ACP6,ACSS2,ACTN4,ADA,ADD3,AEBP1,AHCTF1,AHCY,AKAP13,AKNA,ALCAM,ALG5,AMBP,ANGPTL2,ANXA6,APMAP,APOA1,APOB,ARAF,ARAP1,ARHGAP1,ARHGAP15,ARHGAP26,ARHGDIA,ARHGEF1,ARHGEF18,ARHGEF7,ARID1B,ARID4A,ARVCF,ASPN,ATL3,AXL,AZGP1,B4GALNT1,BCL7B,BGN,BLVRB,BNIP2,BRD2,C11orf68,C1orf198,C3orf38,C5,CARD11,CARMIL1,CAV1,CAVIN1,CBX1,CBX3,CCDC12,CCDC22,CCDC88C,CCM2,C…	509
Respiratory Disease,Respiratory System Development and Function	Abnormal morphology of respiratory system	3,45E-04			ADA,ARRB1,CAV1,COL6A1,CREB1,DMD,FBN1,FLNC,FUBP1,FUT8,GTF2I,ILF3,ITGA8,LGALS1,LMNB1,LMNB2,LOXL1,MFAP4,NEDD4L,NR3C1,PDS5B,PLG,POLB,SYNE1,TCOF1,TGFBI	26
Dermatological Diseases and Conditions,Metabolic Disease,Organismal Injury and Abnormalities	Xanthoma	3,45E-04			ACAT1,APOA1,CSF1R,FN1,LCK,PDGFRB,POR,TOP2B,VCL	9
Developmental Disorder,Hereditary Disorder,Organismal Injury and Abnormalities,Skeletal and Muscular Disorders	Autosomal recessive muscular dystrophy	3,45E-04			COL6A1,COL6A2,DES,FN1,INPP5K,LMNA,PLEC,SGCD,STRN4	9
Connective Tissue Development and Function,Connective Tissue Disorders,Organismal Injury and Abnormalities,Skeletal and Muscular Disorders,Skeletal and Muscular System Development and Function,Tissue Development	Abnormal morphology of bone	3,48E-04			ARHGAP1,BGN,CAV1,COL12A1,COL18A1,CSF1R,DCN,ENPP1,FBLIM1,FBN1,FLNB,FMOD,GNAQ,GSN,IGHM,LMNA,MECP2,MYH10,NDRG2,NFIC,NIPBL,PDS5B,PGAP1,PTK7,RASSF2,RPS6KA3,SLC30A5,SYNM,TCOF1	29
Cancer,Organismal Injury and Abnormalities	Primary solid tumor	3,58E-04			AKAP13,AXL,CARD11,CD3E,CD79A,CLU,COL12A1,COL6A2,CP,CPQ,CSF1R,CTNNB1,DES,DPT,FAM151A,FLNA,FN1,HSP90B1,ILF2,ILF3,KANK2,LCK,LGALS1,MAPK1,MME,MT-ND5,MYH11,NR3C1,PARP3,PDGFRB,PDLIM5,PLEC,POLB,POR,PSIP1,SERPINA1,TOP2B,TUBG1	38
Organismal Injury and Abnormalities	Ulcer	3,62E-04			APOA1,CLU,COL12A1,COL14A1,COL18A1,COL1A1,COL6A1,COL6A2,DPP4,F2,GPX1,NR3C1,PDGFRB,PLG,PRKG1	15
Cancer,Organismal Injury and Abnormalities,Reproductive System Disease	Female genital tract adenocarcinoma	3,65E-04			AAAS,ABCB7,ABCC1,ABLIM1,ABRAXAS1,ACADM,ACIN1,ACSS2,ACTN4,ADD3,AEBP1,AHCTF1,AHCY,AKNA,ALG5,ANGPTL2,AP1S2,APOB,ARAF,ARAP1,ARHGAP15,ARHGAP26,ARHGEF1,ARHGEF18,ARID1B,ARID4A,ARRB1,ARVCF,ASPN,ATL3,AZGP1,BGN,C3orf38,C5,CARD11,CASP6,CAVIN1,CBX3,CCDC88C,CCM2,CD163,CDH11,CDK19,CFB,CLU,CNN1,COL12A1,COL14A1,COL18A1,COL1A1,COL6A2,COLEC12,CP,CROCC,CRYAB,CSF1R,CSTF3,CTNNB1,CTPS1,CTPS2,CTR9,CTRB2,CYFIP2,CYTH4,DA…	285
Gene Expression	Transcription of DNA	3,69E-04		-0,340	ABHD14B,ABLIM1,AEBP1,AKNA,ARID4A,ARRB1,BRD2,CAV1,CAVIN1,CBX1,CBX3,CDC5L,COL1A1,CREB1,CRYAB,CTNNB1,CTR9,DAXX,DCN,DDX17,DMD,DPF2,DTX3L,EED,ENG,ERCC2,EXOSC9,EZR,FBLN5,FUBP1,Gm21596/Hmgb1,GTF2A1,GTF2B,H1-2,HCFC1,HCLS1,HDGF,HMGB2,HNRNPK,HNRNPU,HP1BP3,HTATSF1,IFI16,ILF2,ILF3,IMPACT,INPP5K,IRAK1,KANK2,KAT7,KDM5A,LRRFIP1,MACROH2A2,MAPK1,MAPK3,MECP2,MEF2C,MYEF2,NCOR2,Nedd4,NFIA,NFIC,NIPBL,NONO,NR3C1,PAWR,…	102
Connective Tissue Development and Function,Skeletal and Muscular System Development and Function,Tissue Development	Cartilage development	3,71E-04		-0,422	B4GALNT1,BGN,COL12A1,CREB1,CTNNB1,DCN,ENPP1,Gm21596/Hmgb1,HMGB2,MAPK3,MEF2C,NOL7	12
Cancer,Organismal Injury and Abnormalities	Connective or soft tissue tumor	3,75E-04		-0,342	ABCC1,ABRAXAS1,AHCTF1,APOB,ARID1B,ARID4A,ASPN,BRD2,CAV1,CD163,CDH11,CNN1,COL12A1,COL14A1,COL18A1,COL1A1,COL6A1,COL6A2,CREB1,CRYAB,CSF1R,CTNNB1,CTTN,DCN,DES,DPM1,DPP4,DPT,DTX3L,ENG,EPHX2,ERCC2,EZR,F2,FBN1,FCGR3A/FCGR3B,FLNA,FMOD,FN1,GLS,GTF3C4,HCFC1,HMCN1,HNRNPF,Hrg,HSP90B1,INPP5K,ISOC1,ITGA8,ITIH2,KCTD12,KDM2A,KDM3B,LCK,LMNB2,LTBP4,MAP4K2,MAPK1,MAPK3,MCAM,MLYCD,MME,MT-ND5,MYH10,MYO1C,MYO1D,NAE1,N…	112
Developmental Disorder	Agenesis	3,80E-04	Decreased	-2,804	AKAP13,ARHGAP1,ARHGDIA,ARID4A,AXL,CTNNB1,DCLK1,EML1,FUBP1,ITGA8,MAP1B,NFIA,RASSF2,RPS6KA3,RPS6KA4,STIM1,TGFBI,UBA2,XRCC6	19
Cancer,Gastrointestinal Disease,Organismal Injury and Abnormalities	Intestinal cancer	3,80E-04		-1,671	AAAS,ABCB7,ABCC1,ABHD14B,ABLIM1,ACAD9,ACADM,ACAT1,ACIN1,ACP6,ACSS2,ACTN4,ADA,ADD3,AEBP1,AHCTF1,AHCY,AKAP13,AKNA,ALCAM,ALG5,AMBP,ANGPTL2,ANXA6,APMAP,APOB,ARAF,ARAP1,ARHGAP1,ARHGAP15,ARHGAP26,ARHGDIA,ARHGEF1,ARHGEF18,ARHGEF7,ARID1B,ARID4A,ARVCF,ASPN,ATL3,AXL,AZGP1,B4GALNT1,BCL7B,BGN,BLVRB,BNIP2,BRD2,C11orf68,C1orf198,C3orf38,C5,CARD11,CARMIL1,CAV1,CAVIN1,CBX1,CBX3,CCDC12,CCDC22,CCDC88C,CCM2,CD163,C…	484
Cancer,Organismal Injury and Abnormalities,Reproductive System Disease	Breast or ovarian carcinoma	3,80E-04			ABLIM1,ACIN1,ACSS2,ACTN4,AEBP1,AHCTF1,AK1,AKNA,ALG5,ANGPTL2,APOB,ARAF,ARHGEF1,ARHGEF18,ARHGEF7,ARID1B,ARRB1,ATL3,AXL,AZGP1,B4GALNT1,BGN,C1orf198,C5,CARD11,CAV1,CAVIN1,CDC5L,CDK19,CLU,CNN1,COL12A1,COL14A1,COL18A1,COL1A1,COL6A1,COL6A2,CP,CROCC,CSF1R,CSTF3,CTC1,CTNNB1,CTR9,CTRB2,CYFIP2,CYTH4,DAAM2,DAXX,DCLK1,DCN,DEF6,DENND4B,DGLUCY,DIAPH1,DMD,DPEP1,DPP4,DTNA,EED,EIF4G3,EMD,EML4,ENPEP,EPHX1,ERCC2,ESY…	210
Developmental Disorder,Neurological Disease,Organismal Injury and Abnormalities	Congenital mental retardation	3,81E-04			ARID1B,BCAP31,CCDC22,CDH11,COL1A1,DPF2,EED,ERCC2,FLNA,HCFC1,HNRNPK,INPP5K,KDM3B,MEF2C,SERPINA1,SMARCC2,SMARCE1,SON,TAF1,TAF6,TUBG1,UBA2,WDR26	23
Cardiovascular System Development and Function,Organ Development,Skeletal and Muscular System Development and Function	Function of cardiac muscle	3,90E-04	Increased	2,933	ANXA6,APOB,ARRB1,CAV1,CLU,DES,DMD,EMD,LMNA,MAPK1,MCU,MEF2C,MYH10,NEDD4L,NEXN,PDLIM5,PKN1,PRKG1,SGCD,Tpm1,VCL	21
Cancer,Gastrointestinal Disease,Organismal Injury and Abnormalities	Intestinal tumor	3,95E-04		-1,671	AAAS,ABCB7,ABCC1,ABHD14B,ABLIM1,ACAD9,ACADM,ACAT1,ACIN1,ACP6,ACSS2,ACTN4,ADA,ADD3,AEBP1,AHCTF1,AHCY,AKAP13,AKNA,ALCAM,ALG5,AMBP,ANGPTL2,ANXA6,APMAP,APOB,ARAF,ARAP1,ARHGAP1,ARHGAP15,ARHGAP26,ARHGDIA,ARHGEF1,ARHGEF18,ARHGEF7,ARID1B,ARID4A,ARVCF,ASPN,ATL3,AXL,AZGP1,B4GALNT1,BCL7B,BGN,BLVRB,BNIP2,BOK,BRD2,C11orf68,C1orf198,C3orf38,C5,CARD11,CARMIL1,CAV1,CAVIN1,CBX1,CBX3,CCDC12,CCDC22,CCDC88C,CCM2,CD1…	486
Cancer,Gastrointestinal Disease,Organismal Injury and Abnormalities	Colorectal carcinoma	3,98E-04			AAAS,ABCB7,ABCC1,ABHD14B,ABLIM1,ACAD9,ACADM,ACAT1,ACIN1,ACP6,ADA,ADD3,AEBP1,AHCTF1,AKAP13,ALG5,APOB,ARAF,ARAP1,ARHGAP1,ARHGAP15,ARHGDIA,ARHGEF18,ARHGEF7,ARID1B,ARVCF,ATL3,AXL,B4GALNT1,BGN,BRD2,C11orf68,CARD11,CAV1,CAVIN1,CBX1,CBX3,CCDC22,CD163,CD79A,CDC5L,CDH11,CFB,CHAMP1,CHD1L,CIRBP,CLCC1,CLU,COBLL1,COL12A1,COL18A1,COL1A1,COL6A1,COL6A2,COLEC12,CP,CPQ,CRELD2,CSF1R,CSRP2,CTNNB1,CTPS2,CTR9,CYFIP2,C…	288
Cancer,Gastrointestinal Disease,Organismal Injury and Abnormalities	Colorectal adenocarcinoma	4,08E-04			AAAS,ABCB7,ABCC1,ABHD14B,ABLIM1,ACAD9,ACADM,ACAT1,ACIN1,ACP6,ADA,ADD3,AEBP1,AHCTF1,AKAP13,ALG5,APOB,ARAF,ARAP1,ARHGAP1,ARHGAP15,ARHGDIA,ARHGEF18,ARHGEF7,ARID1B,ARVCF,ATL3,AXL,B4GALNT1,BGN,BRD2,C11orf68,CARD11,CAVIN1,CBX1,CBX3,CCDC22,CD163,CD79A,CDC5L,CDH11,CFB,CHAMP1,CHD1L,CLCC1,CLU,COBLL1,COL12A1,COL18A1,COL1A1,COL6A1,COL6A2,COLEC12,CP,CPQ,CRELD2,CSF1R,CSRP2,CTNNB1,CTPS2,CTR9,CYFIP2,CYTH4,DAXX,D…	280
Cancer,Gastrointestinal Disease,Organismal Injury and Abnormalities	Gastrointestinal adenocarcinoma	4,22E-04			AAAS,ABCB7,ABCC1,ABHD14B,ABLIM1,ACAD9,ACADM,ACAT1,ACIN1,ACP6,ACSS2,ACTN4,ADA,ADD3,AEBP1,AHCTF1,AHCY,AKAP13,AKNA,ALCAM,ALG5,AMBP,ANGPTL2,ANXA6,APMAP,APOB,ARAF,ARAP1,ARHGAP1,ARHGAP15,ARHGAP26,ARHGDIA,ARHGEF1,ARHGEF18,ARHGEF7,ARID1B,ARID4A,ARVCF,ASPN,ATL3,AXL,AZGP1,B4GALNT1,BCL7B,BGN,BLVRB,BNIP2,BRD2,C11orf68,C1orf198,C3orf38,C5,CARD11,CARMIL1,CAV1,CAVIN1,CBX1,CBX3,CCDC12,CCDC22,CCDC88C,CCM2,CD163,C…	480
Cancer,Cardiovascular Disease,Organismal Injury and Abnormalities	Vascular tumor	4,29E-04			ALCAM,ARID1B,AXL,CCM2,CLU,CSF1R,CTNNB1,DAXX,DCLK1,DMD,FUBP1,GNAQ,GSTM5,HLA-A,LCK,MAPK1,NR3C1,PAX5,PDGFRB,POR,SMC3,THY1,TJP1,TOP2B,TUBG1	25
Cancer,Organismal Injury and Abnormalities,Reproductive System Disease	Genital tract cancer	4,30E-04			AAAS,ABCB7,ABCC1,ABLIM1,ABRAXAS1,ACADM,ACIN1,ACP6,ACSS2,ACTN4,ADD3,AEBP1,AHCTF1,AHCY,AKAP13,AKNA,ALCAM,ALG5,ANGPTL2,ANXA6,AP1S2,APMAP,APOA1,APOB,ARAF,ARAP1,ARHGAP15,ARHGAP26,ARHGEF1,ARHGEF18,ARID1B,ARID4A,ARRB1,ARVCF,ASPN,ATL3,AXL,AZGP1,B4GALNT1,BGN,BNIP2,BRD2,C3orf38,C5,CAPZA1,CARD11,CARMIL1,CASP6,CAV1,CAVIN1,CBX1,CBX3,CCDC88C,CCM2,CD163,CD79A,CDC5L,CDH11,CDK19,CFB,CHAMP1,CIRBP,CLU,CNN1,CNOT10,C…	387
Cell-To-Cell Signaling and Interaction	Binding of connective tissue cells	4,46E-04	Increased	2,074	ARHGAP1,BGN,CDH11,CLU,COL1A1,DCN,FBN1,FN1,GSN,IPO9,ITGAV,LRPAP1,LTBP2,MAPK1,MAPK3,MME,PALLD,PLEC,RNASEL,SDC4,SPN,TGFBI,THY1,VCL	24
Cardiovascular System Development and Function	Morphology of vessel	4,46E-04			ACTN4,ARHGDIA,ARID4A,AXL,CCM2,CLU,CNN1,CRYAB,CTTN,CYGB,ENG,ENPP1,FBLN5,FBN1,FLNA,FMOD,FN1,IGHM,ITGAV,KAT7,LMNA,MEF2C,MPRIP,MYH10,MYH11,PARVA,PDGFRB,SERPINH1,STK4,VIM	30
Cancer,Gastrointestinal Disease,Organismal Injury and Abnormalities	Gastrointestinal tumor	4,57E-04		-1,365	AAAS,ABCB7,ABCC1,ABHD14B,ABLIM1,ACAD9,ACADM,ACAT1,ACIN1,ACP6,ACSS2,ACTN4,ADA,ADD3,AEBP1,AHCTF1,AHCY,AKAP13,AKNA,ALCAM,ALG5,AMBP,ANGPTL2,ANXA6,APMAP,APOA1,APOB,ARAF,ARAP1,ARHGAP1,ARHGAP15,ARHGAP26,ARHGDIA,ARHGEF1,ARHGEF18,ARHGEF7,ARID1B,ARID4A,ARVCF,ASPN,ATL3,AXL,AZGP1,B4GALNT1,BCL7B,BGN,BLVRB,BNIP2,BOK,BRD2,C11orf68,C1orf198,C3orf38,C5,CARD11,CARMIL1,CAV1,CAVIN1,CBX1,CBX3,CCDC12,CCDC22,CCDC88C,CC…	510
Dermatological Diseases and Conditions,Organismal Injury and Abnormalities	Burn	4,73E-04			COL12A1,COL14A1,COL18A1,COL1A1,COL6A1,COL6A2,NR3C1,PLG	8
Cancer,Cardiovascular Disease,Organismal Injury and Abnormalities	Advanced angiosarcoma	4,73E-04			CSF1R,ENG,FN1,LCK,PDGFRB,POR,TOP2B,TUBG1	8
Cancer,Gastrointestinal Disease,Organismal Injury and Abnormalities	Gastroesophageal adenocarcinoma	4,74E-04			ABCC1,ACAT1,ADD3,AHCTF1,AKAP13,AKNA,APOB,ARAF,ARAP1,ARHGAP1,ARHGAP26,ARHGEF18,ARID1B,ARID4A,ASPN,AZGP1,B4GALNT1,CARD11,CAV1,CDH11,CHAMP1,CIRBP,COBLL1,COL12A1,COL14A1,COL18A1,COL1A1,COL6A2,CPQ,CRELD2,CROCC,CSF1R,CTNNB1,CTPS1,DCLK1,DDX17,DENND4B,DGKA,DMD,EHD2,EIF4G3,EML1,EML4,ENG,ENPEP,FBN1,FLNA,FLNB,FLNC,FN1,GLS,GNAQ,GSN,GSTM1,GTF3C4,HDGFL3,HMCN1,HMGB2,HNRNPK,HP1BP3,HSP90B1,HSPA12A,IFI16,INMT,ITGA…	138
Organ Morphology,Organismal Injury and Abnormalities,Skeletal and Muscular Disorders,Skeletal and Muscular System Development and Function	Abnormal morphology of skeletal muscle	4,77E-04			CAV1,COL12A1,COL6A1,DES,DMD,EMD,FBN1,FLNC,ILF3,LMNB1,LMNB2,MYOF,PLEC,SYNE1,SYNM	15
Cancer,Gastrointestinal Disease,Organismal Injury and Abnormalities	Large intestine adenocarcinoma	4,88E-04			AAAS,ABCB7,ABCC1,ABHD14B,ABLIM1,ACAD9,ACADM,ACAT1,ACIN1,ACP6,ACSS2,ACTN4,ADA,ADD3,AEBP1,AHCTF1,AHCY,AKAP13,AKNA,ALCAM,ALG5,AMBP,ANGPTL2,ANXA6,APMAP,APOB,ARAF,ARAP1,ARHGAP1,ARHGAP15,ARHGAP26,ARHGDIA,ARHGEF1,ARHGEF18,ARHGEF7,ARID1B,ARID4A,ARVCF,ASPN,ATL3,AXL,AZGP1,B4GALNT1,BCL7B,BGN,BLVRB,BNIP2,BRD2,C11orf68,C1orf198,C3orf38,C5,CARD11,CARMIL1,CAVIN1,CBX1,CBX3,CCDC12,CCDC22,CCDC88C,CCM2,CD163,CD3E,C…	468
Cancer,Gastrointestinal Disease,Organismal Injury and Abnormalities	Intestinal carcinoma	4,89E-04			AAAS,ABCB7,ABCC1,ABHD14B,ABLIM1,ACAD9,ACADM,ACAT1,ACIN1,ACP6,ACSS2,ACTN4,ADA,ADD3,AEBP1,AHCTF1,AHCY,AKAP13,AKNA,ALCAM,ALG5,AMBP,ANGPTL2,ANXA6,APMAP,APOB,ARAF,ARAP1,ARHGAP1,ARHGAP15,ARHGAP26,ARHGDIA,ARHGEF1,ARHGEF18,ARHGEF7,ARID1B,ARID4A,ARVCF,ASPN,ATL3,AXL,AZGP1,B4GALNT1,BCL7B,BGN,BLVRB,BNIP2,BRD2,C11orf68,C1orf198,C3orf38,C5,CARD11,CARMIL1,CAV1,CAVIN1,CBX1,CBX3,CCDC12,CCDC22,CCDC88C,CCM2,CD163,C…	472
Cancer,Organismal Injury and Abnormalities,Reproductive System Disease	Breast carcinoma	5,17E-04			ABLIM1,ACIN1,ACSS2,AEBP1,AHCTF1,AK1,ANGPTL2,APOB,ARAF,ARHGEF1,ARHGEF7,ARID1B,ARRB1,ATL3,AXL,B4GALNT1,BGN,C1orf198,CARD11,CAV1,CAVIN1,CDC5L,CDK19,CLU,CNN1,COL12A1,COL14A1,COL1A1,COL6A1,CSF1R,CTC1,CTNNB1,CTR9,CYTH4,DAAM2,DAXX,DCN,DENND4B,DGLUCY,DIAPH1,DMD,DPEP1,DPP4,EED,EIF4G3,EML4,ERCC2,ESYT1,ESYT2,EXOSC9,FBLN5,FBN1,FLNA,FLNB,FLNC,FN1,FUBP1,GLS,GNAQ,GPX3,GSN,H1-2,HCFC1,HLA-A,HMCN1,HNRNPK,HSP90B1,H…	152
Cancer,Gastrointestinal Disease,Organismal Injury and Abnormalities	Large intestine neoplasm	5,25E-04		-1,671	AAAS,ABCB7,ABCC1,ABHD14B,ABLIM1,ACAD9,ACADM,ACAT1,ACIN1,ACP6,ACSS2,ACTN4,ADA,ADD3,AEBP1,AHCTF1,AHCY,AKAP13,AKNA,ALCAM,ALG5,AMBP,ANGPTL2,ANXA6,APMAP,APOB,ARAF,ARAP1,ARHGAP1,ARHGAP15,ARHGAP26,ARHGDIA,ARHGEF1,ARHGEF18,ARHGEF7,ARID1B,ARID4A,ARVCF,ASPN,ATL3,AXL,AZGP1,B4GALNT1,BCL7B,BGN,BLVRB,BNIP2,BOK,BRD2,C11orf68,C1orf198,C3orf38,C5,CARD11,CARMIL1,CAV1,CAVIN1,CBX1,CBX3,CCDC12,CCDC22,CCDC88C,CCM2,CD1…	485
Cancer,Gastrointestinal Disease,Organismal Injury and Abnormalities	Malignant neoplasm of large intestine	5,28E-04		-1,671	AAAS,ABCB7,ABCC1,ABHD14B,ABLIM1,ACAD9,ACADM,ACAT1,ACIN1,ACP6,ACSS2,ACTN4,ADA,ADD3,AEBP1,AHCTF1,AHCY,AKAP13,AKNA,ALCAM,ALG5,AMBP,ANGPTL2,ANXA6,APMAP,APOB,ARAF,ARAP1,ARHGAP1,ARHGAP15,ARHGAP26,ARHGDIA,ARHGEF1,ARHGEF18,ARHGEF7,ARID1B,ARID4A,ARVCF,ASPN,ATL3,AXL,AZGP1,B4GALNT1,BCL7B,BGN,BLVRB,BNIP2,BRD2,C11orf68,C1orf198,C3orf38,C5,CARD11,CARMIL1,CAV1,CAVIN1,CBX1,CBX3,CCDC12,CCDC22,CCDC88C,CCM2,CD163,C…	483
Organ Morphology,Skeletal and Muscular System Development and Function,Tissue Morphology	Quantity of muscle cells	5,56E-04		1,860	CDH11,CLU,COL1A1,DES,EMD,ENG,FLNC,HDGF,HSP90B1,MYOF,PDGFRB,PLG,SYNM,VCL	14
Cellular Movement	Migration of sarcoma cell lines	5,56E-04	Increased	2,621	ACTN4,CAV1,CTTN,FBLIM1,FBLN5,FLNA,FLNB,FLNC,FN1,HNRNPK,MAPK1,MCAM,PARVA,SERPINF1	14
Cellular Development,Connective Tissue Development and Function	Adipogenesis of cells	5,62E-04		0,872	CREB1,CTNNB1,FN1,HNRNPF,HNRNPK,NCOR2,NR3C1,PLG,PRKG1,SERPINF1,SFPQ	11
Cellular Development,Cellular Growth and Proliferation	Cell proliferation of tumor cell lines	5,67E-04	Increased	3,798	ABCB7,ABCC1,ABLIM1,ACAT1,ACIN1,ACTN4,AHCY,ALCAM,ANGPTL2,ANXA6,APOB,ARAF,ARID4A,AXL,CARD11,CAV1,CBX1,CCDC88C,CD163,CD79A,CDH11,CDK19,CIRBP,CLU,CNN1,COBLL1,COL14A1,COL18A1,COL1A1,CREB1,CRYAB,CSF1R,CTNNB1,CTR9,CTTN,DCLK1,DCN,DDX17,DPEP1,DPF2,DPP4,EED,ENG,EZR,F2,FBLN5,FDXR,FLNA,FN1,FUT8,GLS,GNAQ,GPX1,GSTM1,GTF2I,H1-2,HDGF,HNRNPK,HSPB1,IFI16,IGHM,ILF2,ILF3,IMMT,INPP5K,IRAK1,ITCH,ITGAV,KCTD12,KDM2A,KDM…	150
Cardiovascular Disease,Organismal Injury and Abnormalities	Microangiopathy	5,70E-04			ACTN4,ARHGDIA,ARID1B,AXL,C5,CFB,CLU,CSF1R,CTC1,DAXX,DMD,F2,FUBP1,GNAQ,GSTM5,HLA-A,NR3C1,PAX5,PDGFRB,PLG,SMC3,THY1	22
Auditory and Vestibular System Development and Function,Embryonic Development,Organ Development,Organismal Development,Tissue Development	Development of ear	5,78E-04			AP1S2,CCM2,CTNNB1,HLA-A,IFI16,ITGA8,MAPK1,MAPK3,NIPBL,PTK7	10
Tissue Morphology	Quantity of cells	5,93E-04	Increased	3,452	ACAT1,ACTN4,ADA,ADD3,AKAP13,ALCAM,AMBP,ANGPTL2,APOA1,APOB,ARHGAP1,ARHGDIA,ARHGEF1,ARHGEF7,ARID1B,ARID4A,AXL,B4GALNT1,BGN,C5,CARD11,CAV1,Cd209b,CD3E,CD79A,CDH11,CLU,CNN1,COL18A1,COL1A1,CP,CREB1,CRYAB,CSF1R,CTC1,CTNNB1,DCLK1,DCN,DEF6,DES,DGKA,DIAPH1,DMD,EED,EMD,ENG,EPHX2,F2,FBLIM1,FLNA,FLNC,FN1,FUBP1,Fus,GLS,Gm21596/Hmgb1,GNAQ,GPX1,GRAP2,GSN,HCLS1,HDGF,HLA-A,Hrg,HSP90B1,HSPB1,IGHM,IRAK1,ITCH,ITGAD,…	143
Cellular Development,Skeletal and Muscular System Development and Function,Tissue Development	Differentiation of muscle	6,00E-04		0,340	ACADM,AKAP13,ARHGAP26,BNIP2,CTNNB1,DAXX,DCN,DDX17,DES,EMD,ENG,FN1,GPX1,GTF3C5,HSP90B1,IFI16,LGALS1,LMNA,MAPK1,MEF2C,NFIC,OGN,PAX5,PLG,POLR2C,STIM1,STK4,SYNE1,THY1,VASP	30
Cancer,Connective Tissue Disorders,Organismal Injury and Abnormalities	Metastatic liposarcoma	6,17E-04			CSF1R,FN1,LCK,PDGFRB,POR,TOP2B,TUBG1	7
Dermatological Diseases and Conditions,Inflammatory Disease,Inflammatory Response,Organismal Injury and Abnormalities,Skeletal and Muscular Disorders	Dermatomyositis	6,23E-04			ASPN,BGN,C5,COL1A1,COL6A1,COL6A2,COLEC12,CPQ,CSRP2,ENG,FCGR3A/FCGR3B,LOXL1,NR3C1,SERPINH1,TGFBI	15
Cardiovascular Disease,Cardiovascular System Development and Function,Organ Morphology,Organismal Development,Organismal Injury and Abnormalities,Skeletal and Muscular Disorders	Primary dilated cardiomyopthy	6,23E-04			CRYAB,DES,DMD,DTNA,EMD,FLNC,LMNA,NEDD4L,NEXN,SGCD,STK38,SYNE1,TMEM43,TMPO,VCL	15
Cell Morphology	Sprouting	6,27E-04	Increased	2,473	ALCAM,ANGPTL2,ARHGEF7,ARID1B,CAV1,CCM2,COL18A1,CREB1,CTNNB1,DCN,DIAPH1,EIF4G3,EPHX2,EZR,FN1,Gm21596/Hmgb1,HMGB2,HNRNPK,LASP1,LMNB1,LRPAP1,MAP1B,MAPK1,MAPK3,MECP2,Nedd4,OPA1,PFN2,PRKG1,RPS6KA3,SEPTIN11,SERPINF1,SORBS2,STK4,TGFBI,UCHL1,VASP,VIM,Wasl,YY1	40
Cancer,Gastrointestinal Disease,Organismal Injury and Abnormalities	Large intestine carcinoma	6,69E-04			AAAS,ABCB7,ABCC1,ABHD14B,ABLIM1,ACAD9,ACADM,ACAT1,ACIN1,ACP6,ACSS2,ACTN4,ADA,ADD3,AEBP1,AHCTF1,AHCY,AKAP13,AKNA,ALCAM,ALG5,AMBP,ANGPTL2,ANXA6,APMAP,APOB,ARAF,ARAP1,ARHGAP1,ARHGAP15,ARHGAP26,ARHGDIA,ARHGEF1,ARHGEF18,ARHGEF7,ARID1B,ARID4A,ARVCF,ASPN,ATL3,AXL,AZGP1,B4GALNT1,BCL7B,BGN,BLVRB,BNIP2,BRD2,C11orf68,C1orf198,C3orf38,C5,CARD11,CARMIL1,CAV1,CAVIN1,CBX1,CBX3,CCDC12,CCDC22,CCDC88C,CCM2,CD163,C…	471
Cell Morphology,Cellular Development	Branching of cells	6,72E-04	Increased	2,292	ALCAM,ANGPTL2,ARHGEF7,ARID1B,CAV1,COL18A1,CREB1,CTNNB1,DCN,DIAPH1,EIF4G3,EZR,FN1,Gm21596/Hmgb1,HMGB2,HNRNPK,LASP1,LMNB1,LRPAP1,MAP1B,MAPK1,MAPK3,MECP2,Nedd4,OPA1,PALLD,PFN2,PLG,PRKG1,RPS6KA3,RRAS,SEPTIN11,SORBS2,TGFBI,UCHL1,VASP,Wasl,YY1	38
Organismal Development	Abnormal morphology of body cavity	6,74E-04			ABCC1,ACADL,ACADM,ACTN4,ADA,AEBP1,AKAP13,AMBP,APOA1,ARAF,ARHGDIA,ARHGEF1,ARID4A,ARRB1,AXL,AZGP1,BGN,CARD11,CAV1,Cd209b,CD3E,CLU,COL18A1,CP,CREB1,CRYAB,CSF1R,CSRP2,CTC1,CTNNB1,DCN,DES,DIAPH1,DMD,DTNA,EMD,EZR,F2,FBN1,FETUB,FLNA,FLNC,FMOD,FN1,FUBP1,FUT8,GNAQ,GPX1,GPX3,GRAP2,GSN,H1-2,HSP90B1,IGHM,IRAK1,ITCH,ITGA8,ITGAV,KDM2A,KDM3B,LASP1,LCK,LMNA,LMNB1,LMNB2,LMOD1,LOXL1,MAPK1,MAPK3,MEF2C,MFAP4,MYH10,M…	119
Cellular Development,Cellular Growth and Proliferation,Nervous System Development and Function,Tissue Development	Development of neurons	6,88E-04	Increased	3,016	ALCAM,ARHGDIA,ARHGEF7,ARID1B,CASP6,CAV1,CD3E,CLU,COBLL1,CREB1,CTNNB1,CTTN,CYFIP2,DCLK1,DIAPH1,DMD,Dst,EIF4G3,EZR,FLNA,FUT8,GSN,HDGFL3,HMGB2,HNRNPK,HSPB1,LASP1,LMNB1,LRPAP1,MAP1B,MAPK1,MAPK3,MATN2,MECP2,MEF2C,MYH10,Nedd4,NFIA,OPA1,PALLD,PDLIM5,PFN2,PITPNA,PLG,PRKG1,PURA,RAB29,RPS6KA3,SEPTIN11,SEPTIN2,SEPTIN4,SERPINF1,SORBS2,SUN1,SUN2,SYN2,SYNE1,THY1,TOP2B,TRIP10,UCHL1,VASP,VIM,Wasl	64
Cancer,Hematological Disease,Immunological Disease,Organismal Injury and Abnormalities	Neoplasia of leukocytes	6,96E-04		-0,283	ABCC1,ABLIM1,ABRAXAS1,ACP6,ADA,ADD3,AKNA,ANXA6,ARAF,ARHGAP1,ARHGAP15,ARHGAP26,ARHGEF1,ARID1B,ARID4A,ARL6IP5,AXL,BNIP2,BRD2,C5,CARD11,CARMIL1,CAV1,CD163,CD3E,CD79A,CDH11,CLCC1,CLPTM1,CLU,COL12A1,COL14A1,COL18A1,COL1A1,COL6A1,COL6A2,CRYAB,CSF1R,CSTF3,CTC1,CTNNB1,CTTN,DCN,DES,DGKA,DIAPH1,DMD,DPP4,DPT,DTNA,EED,EEFSEC,EML4,ENG,ENPEP,ENPP1,ERCC2,ESYT2,F2,FAM151A,FBN1,FCGR3A/FCGR3B,FLNA,FN1,FUBP1,GSN,GS…	169
Embryonic Development,Organ Development,Organismal Development,Skeletal and Muscular System Development and Function,Tissue Development	Development of striated muscle	7,03E-04		0,000	CAV1,DMD,ENG,FLNB,Fmnl1,HNRNPU,MEF2C,MYH10,MYH11,PDGFRB,PLEC,SGCD,SVIL,Tpm1,VASP,VCL,VIM	17
Cell Morphology,Cellular Assembly and Organization	Morphology of collagen fibrils	7,06E-04			BGN,DCN,DPT,OGN,SERPINH1	5
Connective Tissue Disorders,Organismal Injury and Abnormalities,Tissue Morphology	Abnormal morphology of elastic fibers	7,06E-04			CAV1,FBN1,FUT8,ITGA8,LOXL1	5
Cardiovascular System Development and Function,Organ Development,Organ Morphology	Cardiac contractility	7,06E-04	Increased	2,680	ANXA6,APOA1,APOB,ARRB1,CAV1,CLU,DES,DMD,EMD,LMNA,MAPK1,MCU,MEF2C,NEDD4L,NEXN,PDLIM5,PKN1,PRKG1,SGCD,Tpm1,VCL	21
Cancer,Gastrointestinal Disease,Hepatic System Disease,Organismal Injury and Abnormalities	Liver carcinoma	7,08E-04		-1,165	AAAS,ABCC1,ABRAXAS1,ACAD9,ACSS2,ADA,AEBP1,AHCTF1,AKAP13,AKNA,ALCAM,ALG5,AP1S2,APOA1,APOB,ARAF,ARAP1,ARHGDIA,ARHGEF7,ARID1B,ARID4A,ARRB1,ARVCF,ASPN,ATL3,AXL,BNIP2,BRD2,C11orf68,C3orf38,C5,CARD11,CARMIL1,CAVIN1,CBX3,CCDC12,CCDC22,CCDC88C,CD163,CDH11,CEP135,CFB,CHD1L,CIRBP,CLCC1,CNN1,COBLL1,COL12A1,COL18A1,COL1A1,COL6A1,COL6A2,COQ9,CP,CPQ,CREB1,CRELD2,CROCC,CSF1R,CTNNB1,CTPS1,CTTN,CYFIP2,CYGB,DAAM2,…	263
Tissue Morphology	Quantity of epithelial tissue	7,20E-04		-0,942	ADA,ALCAM,APOA1,APOB,B4GALNT1,CAV1,CREB1,CSF1R,CTNNB1,Gm21596/Hmgb1,GNAQ,LMNA,MME,NAE1,NR3C1,PDGFRB,PLG,STK4	18
Organismal Development	Morphology of head	7,26E-04			ACSS2,AGPAT3,AKAP13,APOB,AXL,B4GALNT1,BGN,CASP6,CAV1,CCM2,CDH11,COL18A1,COL1A1,CP,CSF1R,CTNNB1,CYFIP2,DCLK1,DCN,DIAPH1,DPT,EML1,FLNA,FLNB,FMOD,FUBP1,GNAQ,GTF2I,ITGA8,ITGAV,KDM3B,LCK,LGALS1,LMNA,LMNB1,LMNB2,LOXL1,LTBP2,MACROH2A2,MAP1B,MECP2,MYH10,NCOR2,NDUFS4,NFIA,NFIC,NIPBL,OGN,PDGFRB,PDS5B,PFN2,PGAP1,PITPNA,PLG,POLB,POR,PRKG1,PSIP1,PURA,RBP1,RDH12,RPS6KA3,SERPINF1,SPI1,SUN1,SUN2,SYN2,TCOF1,TOP2B…	75
Cellular Function and Maintenance	Retention of cells	7,33E-04		0,129	COL18A1,CSF1R,FN1,MCAM,NFIC,SERPINH1	6
Cellular Movement	Cell movement of connective tissue cells	7,39E-04	Increased	2,952	ARHGAP1,ARHGEF7,C5,CAV1,COL1A1,CSF1R,CTNNB1,CYGB,DMD,DPT,ENG,EZR,FBN1,FLNB,FN1,GSN,HSPB1,LGALS1,LIMA1,LRPAP1,MAPK1,MAPK3,MYH10,PALLD,PLEC,SDC4,SERPINF1,TNS3,VASP,VCL,VIM	31
Endocrine System Disorders,Gastrointestinal Disease,Metabolic Disease,Organismal Injury and Abnormalities	Diabetic complication	7,58E-04			AMBP,ARHGAP15,AZGP1,CAPZA1,CAVIN1,CCDC88C,CDH11,CLU,COL12A1,COL14A1,COL18A1,COL1A1,COL6A1,COL6A2,CTNNB1,DMD,DPEP1,DPP4,DTNA,ENPEP,EPHX2,EXOSC9,FBLN5,FN1,HMGCS2,Hrg,INPP5K,MCAM,MEF2C,MME,NDRG2,NEDD4L,NR3C1,PDGFRB,Pzp,SERPINF1,TACC1,VIM	38
Cardiovascular Disease,Cardiovascular System Development and Function	Abnormal morphology of cardiovascular system	7,67E-04			ABCC1,ACADL,ACADM,ACTN4,ADA,AKAP13,ARAF,ARHGDIA,ARID4A,AXL,BGN,CAV1,CCM2,CLU,COL18A1,CREB1,CRYAB,CSRP2,CTNNB1,CTTN,DES,DMD,DTNA,EMD,ENG,ENPP1,F2,FBN1,FLNA,FLNC,FMOD,FN1,FUBP1,GNAQ,GPX1,GPX3,GSN,H1-2,HSP90B1,ITCH,ITGAV,KAT7,KDM2A,LASP1,LMNA,MAPK1,MAPK3,MEF2C,MYH10,MYH11,MYL9,NCOR2,NEDD4L,NEXN,PDGFRB,PDLIM5,PDS5B,PLEC,POR,PRKG1,SGCD,SMTN,SPTAN1,SRSF2,STK38,STK4,SYNE1,TMEM43,TMPO,TOP2B,Tpm1,VCL,Wasl	73
Nervous System Development and Function,Neurological Disease,Organ Morphology,Organismal Development,Organismal Injury and Abnormalities	Abnormal morphology of brainstem	7,90E-04			B4GALNT1,COL18A1,CP,MAP1B,MYH10,NDUFS4,PITPNA,XRCC6	8
Hereditary Disorder,Organismal Injury and Abnormalities	X-linked hereditary disease	7,91E-04			ABCB7,AP1S2,ARHGEF7,ASPN,BCAP31,BGN,C5,CARMIL1,CCDC22,CLU,COL1A1,COL6A1,COL6A2,COLEC12,CPQ,CSRP2,CYCS,DMD,EMD,ENG,FCGR3A/FCGR3B,FLNA,GPX1,HCFC1,HDGFL3,HLA-A,LOXL1,MECP2,NHSL2,NONO,NR3C1,POLB,POR,RPS6KA3,SERPINA1,SERPINH1,SLC9A7,SMC1A,TAF1,TGFBI	40
Cell Morphology,Cellular Development,Cellular Growth and Proliferation,Nervous System Development and Function,Organismal Development,Tissue Development	Morphogenesis of neurons	7,96E-04	Increased	3,008	ALCAM,ARHGDIA,ARHGEF7,ARID1B,CASP6,CAV1,CD3E,CLU,COBLL1,CREB1,CTNNB1,CTTN,CYFIP2,DCLK1,DIAPH1,Dst,EIF4G3,EZR,FLNA,FUT8,HDGFL3,HMGB2,HNRNPK,LASP1,LMNB1,LRPAP1,MAP1B,MAPK1,MAPK3,MATN2,MECP2,MEF2C,MYH10,Nedd4,NFIA,OPA1,PALLD,PFN2,PITPNA,PLG,PRKG1,RPS6KA3,SEPTIN11,SEPTIN2,SEPTIN4,SERPINF1,SORBS2,SYNE1,THY1,TOP2B,TRIP10,UCHL1,VASP,VIM,Wasl	55
Organismal Development,Organismal Injury and Abnormalities	Abnormal morphology of head	7,97E-04			ACSS2,APOB,AXL,B4GALNT1,BGN,CASP6,CAV1,CCM2,CDH11,COL18A1,CP,CSF1R,CYFIP2,DCLK1,DCN,DIAPH1,DPT,EML1,FLNB,FMOD,FUBP1,GNAQ,GTF2I,ITGA8,ITGAV,KDM3B,LGALS1,LMNA,LMNB1,LMNB2,LOXL1,LTBP2,MACROH2A2,MAP1B,MECP2,MYH10,NCOR2,NDUFS4,NFIA,NFIC,NIPBL,OGN,PDGFRB,PDS5B,PFN2,PGAP1,PITPNA,PLG,POLB,POR,PURA,RBP1,RDH12,RPS6KA3,SERPINF1,SPI1,SUN1,SUN2,SYN2,TCOF1,TOP2B,VCL,VWA8,WDR26,XRCC6	65
Cancer,Hematological Disease,Immunological Disease,Organismal Injury and Abnormalities	Leukemia	7,98E-04		0,327	ABCC1,ACP6,ADA,ADD3,AKAP13,AKNA,APOB,ARAF,ARHGAP26,ARID1B,ARID4A,ARL6IP5,AXL,B4GALNT1,BNIP2,C5,CARD11,CD3E,CD79A,CDH11,CHAMP1,COBLL1,COL12A1,COL14A1,COL1A1,COL6A1,CP,CSF1R,CTC1,CTNNB1,CTPS2,CTTN,CYCS,CYFIP2,DENND4B,DES,DGLUCY,DMD,DPEP1,DPF2,DPP4,DTNA,EED,EEFSEC,EML1,ENPEP,ENPP1,EPHX1,ERCC2,F2,FBN1,FCGR3A/FCGR3B,FETUB,FLNA,FLNC,GLS,GNAQ,GOLGA4,GPX3,GSTM1,GYG1,HLA-A,HMCN1,HSP90B1,HSPB1,IRAK1,KANK2,…	146
Cancer,Organismal Injury and Abnormalities	Head and neck squamous cell carcinoma	8,16E-04			ABCC1,ACADL,ACIN1,ACSS2,ADD3,AKAP13,ARAP1,ARHGAP15,ARHGAP26,ARID4A,ARVCF,ASPN,BGN,CDC5L,CDH11,CFB,CLU,CNN1,COBLL1,COL12A1,COL18A1,COL6A2,COQ9,CSTF3,CTNNB1,CTPS1,CTR9,CTTN,CYBC1,CYFIP2,CYTH4,DAAM2,DCLK1,DCN,DDX47,DENND4B,DES,DMD,DNAJC9,DPEP1,DPP4,DPT,EIF4G3,EMD,EML4,ENPEP,EPHX2,ERCC2,ESYT2,EZR,FAM151A,FLNC,FMOD,FN1,GPX3,GSTM5,GTF2B,H1-2,H2BC5,HCLS1,HLA-A,HMCN1,HSP90B1,HTATSF1,ILF3,IRAK1,ITCH,ITGA8…	149
RNA Post-Transcriptional Modification	Processing of mRNA	8,37E-04		0,605	CDC5L,CSTF3,DDX17,DNAJC8,ERCC2,HCFC1,HNRNPA0,HNRNPF,HNRNPK,HNRNPU,IWS1,MECP2,METTL3,NONO,PABPC1,PNN,POLR2A,POLR2B,POLR2C,POLR2J,PPIE,PPP1R8,PRPF3,PRPF40A,PRPF8,PTBP1,RBM15,RBM17,RBM8A,RNGTT,RNPS1,SART3,SF3B1,SFPQ,SMU1,SNRNP70,SNRPD1,SON,SPI1,SRSF1,SRSF2,SRSF7,SYMPK,TENT4B,THRAP3,WBP11	46
Cancer,Organismal Injury and Abnormalities	Invasive tumor	8,48E-04		1,917	ABLIM1,ABRAXAS1,ACTN4,ALCAM,AMBP,ANGPTL2,APOA1,ARAF,ARHGEF1,ARHGEF7,ARID1B,ARRB1,AXL,BGN,C5,CARD11,CAV1,CAVIN1,Clca3a1/Clca3a2,CLU,CNN1,COL18A1,COLEC12,CREB1,CRYAB,CSF1R,CTNNB1,CTTN,DAXX,DCN,DMD,ENG,ERCC2,EZR,F2,FBLN5,FCGR3A/FCGR3B,FLNA,FN1,FUT8,GPX3,HCLS1,HMGB2,Hrg,HSP90B1,HSPA1A/HSPA1B,IGHM,ITGAV,KCTD12,KDM5A,LCK,LGALS1,LIMA1,LTBP4,MAPK1,MCAM,MEF2C,MME,MYL12A,MYL9,MYLK,MYO1C,MYOF,NCOR2,NDRG2,NR…	101
Cancer,Organismal Injury and Abnormalities	Lymphoid cancer	8,54E-04		-0,651	ABCC1,ABLIM1,ABRAXAS1,ACP6,ADA,ADD3,AKNA,ANXA6,ARAF,ARHGAP1,ARHGAP15,ARHGAP26,ARHGEF1,ARID1B,ARID4A,ARL6IP5,AXL,BNIP2,BRD2,CARD11,CARMIL1,CAV1,CD163,CD3E,CD79A,CDH11,CLCC1,CLPTM1,CLU,CNOT10,COL12A1,COL14A1,COL18A1,COL1A1,COL6A1,COL6A2,CRYAB,CSF1R,CSTF3,CTC1,CTNNB1,CTTN,DCN,DES,DGKA,DIAPH1,DMD,DPP4,DPT,DTNA,EED,EEFSEC,EML4,ENG,ENPEP,ENPP1,ERCC2,ESYT2,F2,FAM151A,FBN1,FCGR3A/FCGR3B,FLNA,FN1,FUBP1,GS…	172
Respiratory System Development and Function	Respiration of mice	8,56E-04		0,612	AK1,ARID4A,FBN1,FUT8,GNAQ,MECP2,NDUFS4,PLEC,TOP2B	9
Cancer,Organismal Injury and Abnormalities	Anogenital cancer	8,70E-04			AAAS,ABCB7,ABCC1,ABLIM1,ABRAXAS1,ACADM,ACIN1,ACP6,ACSS2,ACTN4,ADD3,AEBP1,AHCTF1,AHCY,AK1,AKAP13,AKNA,ALCAM,ALG5,ANGPTL2,ANXA6,AP1S2,APMAP,APOA1,APOB,ARAF,ARAP1,ARHGAP15,ARHGAP26,ARHGDIA,ARHGEF1,ARHGEF18,ARHGEF7,ARID1B,ARID4A,ARRB1,ARVCF,ASPN,ATL3,AXL,AZGP1,B4GALNT1,BGN,BNIP2,BRD2,C1orf198,C3orf38,C5,CAPZA1,CARD11,CARMIL1,CASP6,CAV1,CAVIN1,CBX1,CBX3,CCDC88C,CCM2,CD163,CD79A,CDC5L,CDH11,CDK19,CFB,C…	425
Cancer,Organismal Injury and Abnormalities,Renal and Urological Disease	Papillary renal cancer	8,88E-04			ACP6,AKNA,ARAF,ARID1B,AXL,CPQ,CSF1R,CTNNB1,DCN,FBLN5,GPX1,GPX3,LCK,LSM14A,MT-ND5,NCOR2,PDGFRB,PLEC,SF3B1	19
Cancer,Gastrointestinal Disease,Organismal Injury and Abnormalities	Gastric adenocarcinoma	8,96E-04			ABCC1,ACAT1,ADD3,AHCTF1,AKAP13,AKNA,APOB,ARAF,ARAP1,ARHGAP1,ARHGAP26,ARHGEF18,ARID1B,ARID4A,ASPN,AZGP1,B4GALNT1,CARD11,CDH11,CHAMP1,CIRBP,COBLL1,COL12A1,COL14A1,COL18A1,COL1A1,COL6A2,CPQ,CRELD2,CROCC,CSF1R,CTNNB1,CTPS1,DCLK1,DDX17,DENND4B,DMD,EHD2,EIF4G3,EML1,EML4,ENG,ENPEP,FBN1,FLNA,FLNB,FLNC,FN1,GLS,GNAQ,GSN,GSTM1,GTF3C4,HDGFL3,HMCN1,HMGB2,HNRNPK,HP1BP3,HSP90B1,HSPA12A,IFI16,ITIH4,JADE2,LIMCH1,…	126
Connective Tissue Development and Function,Tissue Development	Growth of connective tissue	8,98E-04		1,536	AEBP1,ARAF,ARHGAP1,BGN,CAV1,CD163,CIRBP,COL14A1,COL1A1,CREB1,CSF1R,CTC1,CTNNB1,CYGB,DCN,DPP4,EMD,ENG,F2,FBLN5,FN1,GNAQ,HDGF,HSPA1A/HSPA1B,HSPB1,IFI16,ITGAV,KDM5A,LGALS1,LIMA1,LMNA,LMNB1,MAPK1,MAPK3,MORC3,MYH10,NDRG2,NDUFS4,NFIC,NR3C1,PAWR,PDGFRB,PITPNA,POR,PURA,RPS6KA3,SDC4,SERPINF1,SERPINH1,SETDB1,SH3KBP1,SMC3,SPI1,TACC1,TMPO,VCL,VIM,Wasl,YY1	59
Cancer,Organismal Injury and Abnormalities,Reproductive System Disease	Endometrial carcinosarcoma	9,10E-04			APOB,ARID1B,BRD2,CTNNB1,DPM1,DTX3L,ENG,EPHX2,FBN1,HMCN1,HNRNPF,HSP90B1,INPP5K,ITGA8,ITIH2,KDM2A,MAP4K2,MYO1C,MYO1D,NAE1,NHSL2,PARP3,PLEC,PLG,PPP1R10,PRKG1,PRR14,PTBP1,RAB9A,SERPINA1,SETDB1,SFPQ,SLTM,SYNE1,SYNPO,SYNPO2,TAF1,TJP1,TNKS1BP1,TP53BP1,TUBG1,ZC3H18	42
Dermatological Diseases and Conditions,Organismal Injury and Abnormalities	Skin lesion	9,14E-04		-0,257	AAAS,ABCB7,ABCC1,ACAD9,ACADL,ACADM,ACIN1,ACP6,ACTN4,ADA,ADD3,AEBP1,AGPAT3,AHCTF1,AHCY,AKAP13,AKNA,ALCAM,AMBP,ANGPTL2,APMAP,APOA1,APOB,ARAF,ARHGAP15,ARHGAP26,ARHGEF1,ARHGEF18,ARHGEF7,ARID1B,ARID4A,ARRB1,ARVCF,AXL,AZGP1,B4GALNT1,BCAP31,BGN,BLVRB,BRD2,C11orf68,C1orf198,C3orf38,C5,CARD11,CARMIL1,CASP6,CAV1,CAVIN1,CCDC22,CCDC88C,CD163,CD3E,CD79A,CDC5L,CDH11,CEP135,CFB,CHAMP1,CHD1L,CLU,CNN1,CNOT10,COBL…	400
Cancer,Organismal Injury and Abnormalities	Lymphoreticular neoplasm	9,35E-04		0,324	ABCC1,ABLIM1,ABRAXAS1,ADA,AKAP13,ANXA6,APOB,ARAF,ARHGAP1,ARHGAP15,ARHGAP26,ARHGEF1,ARHGEF7,ARID1B,ARID4A,AXL,B4GALNT1,BRD2,CARD11,CARMIL1,CAV1,CD163,CD3E,CD79A,CDH11,CHAMP1,CLCC1,CLPTM1,CLU,COBLL1,COL12A1,COL18A1,COL1A1,COL6A1,COL6A2,CP,CSF1R,CSTF3,CTNNB1,CTPS2,CYCS,CYFIP2,DAXX,DCN,DENND4B,DENND4C,DES,DGKA,DGLUCY,DIAPH1,DMD,DPEP1,DPF2,DPP4,DPT,DTX3L,EED,EML1,ENG,EPHX1,ERCC2,FAM151A,FBN1,FCGR3A/FC…	191
Cancer,Organismal Injury and Abnormalities	Lymphatic system tumor	9,43E-04		-0,806	ABCC1,ABLIM1,ABRAXAS1,ACP6,ADA,ADD3,AKNA,ANXA6,ARAF,ARHGAP1,ARHGAP15,ARHGAP26,ARHGEF1,ARID1B,ARID4A,ARL6IP5,AXL,BNIP2,BRD2,CARD11,CARMIL1,CAV1,CD163,CD3E,CD79A,CDH11,CLCC1,CLPTM1,CLU,CNOT10,COL12A1,COL14A1,COL18A1,COL1A1,COL6A1,COL6A2,CRYAB,CSF1R,CSTF3,CTC1,CTNNB1,CTTN,DCN,DES,DGKA,DIAPH1,DMD,DPP4,DPT,DTNA,EED,EEFSEC,EML4,ENG,ENPEP,ENPP1,ERCC2,ESYT2,F2,FAM151A,FBN1,FCGR3A/FCGR3B,FLNA,FN1,FUBP1,GS…	174
Cellular Assembly and Organization,Cellular Function and Maintenance	Organization of cytoskeleton	9,75E-04	Increased	4,503	ABCC1,ABLIM1,ACTN4,ALCAM,ARAP1,ARHGAP1,ARHGDIA,ARHGEF1,ARHGEF18,ARHGEF7,ARID1B,ARRB1,AXL,C5,CARMIL1,CASP6,CAV1,CD3E,CHAMP1,CLU,COL1A1,CREB1,CROCC,CRYAB,CSF1R,CTNNB1,CTTN,CYFIP2,DCLK1,DES,DIAPH1,Dst,DYNC1LI2,EHD2,EIF4G3,EML1,EML4,ENG,EPHX2,EZR,F2,FLNA,FLNB,FLNC,FN1,FUT8,GOLGA4,GSN,GSTM1,HDGF,HDGFL3,HMGB2,HNRNPK,HSPB1,INPP5K,ITGA8,ITGAV,JAKMIP1,LASP1,LCK,LIMA1,LMNB1,LRPAP1,MAP1B,MAPK1,MAPK3,MATN2,M…	124
Organismal Injury and Abnormalities,Reproductive System Disease	Abnormality of endometrium	1,00E-03			AAAS,ABCB7,ABCC1,ABLIM1,ABRAXAS1,ACADM,ACIN1,ACSS2,ACTN4,ADD3,AGPAT3,AHCTF1,AHCY,ALG5,ANGPTL2,AP1S2,APOB,ARAF,ARAP1,ARHGAP15,ARHGAP26,ARHGEF18,ARID1B,ARID4A,ARRB1,ARVCF,ASPN,ATL3,BGN,BRD2,C3orf38,CARD11,CASP6,CAV1,CAVIN1,CBX3,CCDC88C,CCM2,CD163,CDH11,CDK19,CFB,CLU,CNN1,COL12A1,COL14A1,COL18A1,COL1A1,COL6A2,COLEC12,CP,CROCC,CRYAB,CSF1R,CTNNB1,CTPS1,CTPS2,CTR9,CYFIP2,CYTH4,DAAM2,DCLK1,DCN,DCPS,DENN…	262
Cancer,Hematological Disease,Immunological Disease,Organismal Injury and Abnormalities	Acute leukemia	1,00E-03		0,842	ABCC1,ACP6,ADA,ADD3,AKAP13,APOB,ARHGAP26,ARID1B,ARID4A,AXL,B4GALNT1,BNIP2,CD3E,CD79A,CDH11,CHAMP1,COBLL1,COL12A1,COL14A1,COL6A1,CP,CSF1R,CTC1,CTNNB1,CTPS2,CYCS,CYFIP2,DENND4B,DES,DGLUCY,DMD,DPEP1,DPF2,DTNA,EED,EML1,ENPEP,ENPP1,EPHX1,ERCC2,F2,FBN1,FETUB,FLNA,FLNC,GLS,GNAQ,GOLGA4,GPX3,GSTM1,GYG1,HLA-A,HMCN1,HSPB1,KANK2,KDM5A,LCK,LGALS1,LIMA1,LMNB1,LSM14A,LTBP2,LTBP4,MCAM,MEF2C,MME,MORC3,MRC1,MT-ND5…	126
Cancer,Organismal Injury and Abnormalities	Connective tissue tumor	1,01E-03		-0,478	ABRAXAS1,AHCTF1,APOB,ARID1B,ARID4A,ASPN,BRD2,CAV1,CD163,CDH11,CNN1,COL12A1,COL14A1,COL18A1,COL1A1,COL6A1,COL6A2,CREB1,CRYAB,CSF1R,CTNNB1,CTTN,DCN,DPM1,DTX3L,ENG,EPHX2,ERCC2,F2,FBN1,FCGR3A/FCGR3B,FLNA,FN1,GTF3C4,HCFC1,HMCN1,HNRNPF,Hrg,HSP90B1,INPP5K,ITGA8,ITIH2,KDM2A,KDM3B,LCK,LMNB2,LTBP4,MAP4K2,MAPK1,MCAM,MLYCD,MME,MT-ND5,MYH10,MYO1C,MYO1D,NAE1,NFIA,NHSL2,NIPBL,NR3C1,PARP3,PDGFRB,PDLIM5,PLEC,PLG,…	91
Cancer,Hematological Disease,Immunological Disease,Organismal Injury and Abnormalities	Lymphocytic cancer	1,03E-03		-0,250	ABCC1,ABLIM1,ABRAXAS1,ACP6,ADA,ADD3,AKNA,ANXA6,ARAF,ARHGAP1,ARHGAP15,ARHGAP26,ARHGEF1,ARID1B,ARID4A,ARL6IP5,AXL,BNIP2,BRD2,CARD11,CARMIL1,CAV1,CD163,CD3E,CD79A,CDH11,CLCC1,CLPTM1,CLU,CNOT10,COL12A1,COL14A1,COL18A1,COL1A1,COL6A1,COL6A2,CRYAB,CSF1R,CSTF3,CTC1,CTNNB1,CTTN,DCN,DES,DGKA,DIAPH1,DMD,DPP4,DPT,DTNA,EED,EEFSEC,EML4,ENG,ENPEP,ENPP1,ERCC2,ESYT2,F2,FAM151A,FBN1,FCGR3A/FCGR3B,FLNA,FN1,FUBP1,GS…	171
Cancer,Organismal Injury and Abnormalities	Cancer of head	1,07E-03			ABCC1,ACADM,ACP6,ADD3,AGPAT3,AKAP13,AKNA,ANGPTL2,APOB,ARAF,ARAP1,ARHGAP26,ARHGDIA,ARHGEF1,ARID1B,ARVCF,ASPN,AXL,BGN,C11orf68,CARD11,CARMIL1,CCDC88C,CD79A,CDC5L,CHAMP1,CIRBP,CLCC1,CLPTM1,CNN1,COBLL1,COL14A1,COL1A1,COL6A2,COQ9,CROCC,CRYAB,CSTF3,CTC1,CTNNB1,CTPS1,CTR9,CTTN,CYFIP2,CYTH4,DAAM2,DCLK1,DCN,DDX47,DEF6,DMD,DNAJC9,DNTTIP1,DPEP1,DPP4,DPT,DTX3L,EEFSEC,EHD2,EIF4G3,EIPR1,EMD,EML4,ENPEP,ENPP1,EP…	206
Cardiovascular Disease,Cardiovascular System Development and Function,Organismal Injury and Abnormalities	Abnormal morphology of vasculature	1,08E-03			ACTN4,ADA,ARHGDIA,ARID4A,AXL,CAV1,CCM2,CLU,COL18A1,CREB1,CTTN,ENG,ENPP1,EPHX2,FBN1,FLNA,FMOD,FN1,ITGAV,KAT7,MAPK1,MEF2C,MYH11,NDUFS4,PDGFRB,Pzp,SDC4,STK4	28
Organismal Survival	Organismal death	1,08E-03	Decreased	-10,511	ABCB7,ABCC1,ABRAXAS1,ACADL,ACADM,ACTL6A,ACTN4,ADA,AEBP1,AHCTF1,AKAP13,AKNA,AMBP,APOA1,APOB,ARAF,ARHGAP1,ARHGDIA,ARHGEF7,ARID4A,ARRB1,AXL,B4GALNT1,BGN,BRD2,C5,CAV1,CCM2,CD3E,CDK19,CFB,COBLL1,COL12A1,COL6A2,COQ9,CREB1,CRYAB,CSF1R,CTC1,CTNNB1,CTR9,CTTN,CYCS,CYGB,DAXX,DCN,DDX17,DES,DMD,DPP4,Dst,EED,EML1,ENG,ERCC2,F2,FBL,FBLIM1,FBN1,FDXR,FLNA,FLNB,FLNC,FN1,FUBP1,Fus,FUT8,GGT5,Gm21596/Hmgb1,GNAQ,GPX1,G…	203
Cell-To-Cell Signaling and Interaction,Cellular Growth and Proliferation,Hematological System Development and Function	Stimulation of mononuclear leukocytes	1,09E-03		1,961	CARD11,CAV1,CD3E,CYCS,DIAPH1,DPP4,F2,FLNA,FN1,Gm21596/Hmgb1,GRAP2,HSP90B1,LBR,LCK,LGALS1,PRKG1,SPN	17
RNA Post-Transcriptional Modification	Splicing of mRNA	1,09E-03		-0,351	CDC5L,CSTF3,DDX17,DNAJC8,HCFC1,HNRNPA0,HNRNPF,HNRNPK,HNRNPU,MECP2,METTL3,PNN,POLR2A,POLR2B,POLR2C,POLR2J,PPIE,PPP1R8,PRPF3,PRPF40A,PRPF8,PTBP1,RBM15,RBM17,RBM8A,RNPS1,SART3,SF3B1,SFPQ,SMU1,SNRNP70,SNRPD1,SPI1,SRSF1,SRSF2,SRSF7,SYMPK,THRAP3,WBP11	39
Embryonic Development,Organ Development,Organ Morphology,Organismal Development,Organismal Injury and Abnormalities,Respiratory Disease,Respiratory System Development and Function,Tissue Development	Abnormal morphology of lung	1,09E-03			ADA,ARRB1,CAV1,CREB1,FBN1,FUBP1,FUT8,ITGA8,LMNB1,LMNB2,LOXL1,MFAP4,NEDD4L,NR3C1,PLG,POLB,SYNE1,TGFBI	18
Cancer,Hematological Disease,Organismal Injury and Abnormalities	Hematologic cancer of cells	1,10E-03		-0,250	ABCC1,ABLIM1,ABRAXAS1,ACP6,ADA,ADD3,AKNA,ANXA6,ARAF,ARHGAP1,ARHGAP15,ARHGAP26,ARHGEF1,ARID1B,ARL6IP5,AXL,BNIP2,BRD2,CARD11,CARMIL1,CAV1,CD163,CD3E,CD79A,CDH11,CLCC1,CLPTM1,CLU,COL12A1,COL14A1,COL18A1,COL1A1,COL6A1,COL6A2,CSF1R,CSTF3,CTC1,CTNNB1,CTTN,DCN,DES,DGKA,DIAPH1,DMD,DPP4,DPT,DTNA,EED,EEFSEC,ENG,ENPEP,ENPP1,ERCC2,F2,FAM151A,FBN1,FCGR3A/FCGR3B,FN1,FUBP1,GSN,GSTM1,GTF2B,GTF2I,H1-2,HCLS1,HLA-A…	156
Respiratory Disease	Respiratory failure	1,13E-03	Decreased	-3,284	C5,CTNNB1,FCGR3A/FCGR3B,FLNC,LMNB1,LMNB2,NR3C1,POLB,STIM1,STK4,SYNE1,TCOF1,TOP2B	13
Cancer,Organismal Injury and Abnormalities	Upper aero-digestive squamous cell carcinoma	1,14E-03			ABCC1,ACSS2,ADD3,ARHGAP15,ARHGAP26,ARVCF,ASPN,AXL,BGN,C1orf198,CDC5L,CDH11,CLU,CNN1,COBLL1,COL12A1,COL1A1,COL6A2,COQ9,CSTF3,CTNNB1,CTPS1,CTR9,CTTN,CYBC1,CYFIP2,CYTH4,DAAM2,DCLK1,DCN,DDX47,DMD,DNAJC9,DPEP1,DPP4,DPT,EMD,EML4,ENPEP,ERCC2,EZR,FAM151A,FN1,GTF2B,HCLS1,HLA-A,HMCN1,HSP90B1,HTATSF1,ILF3,IRAK1,ITGA8,ITGAD,JADE2,KANK2,KDM3B,LGALS1,LMOD1,LRRFIP1,LTBP4,MAPK1,MATN2,MECP2,MEF2C,MFAP4,MPRIP,MRC1…	103
Cancer,Dermatological Diseases and Conditions,Organismal Injury and Abnormalities	Skin tumor	1,16E-03		-0,216	AAAS,ABCB7,ABCC1,ACAD9,ACADL,ACADM,ACIN1,ACP6,ACTN4,ADA,ADD3,AEBP1,AGPAT3,AHCTF1,AHCY,AKAP13,AKNA,ALCAM,AMBP,ANGPTL2,APMAP,APOB,ARAF,ARHGAP15,ARHGAP26,ARHGEF1,ARHGEF18,ARHGEF7,ARID1B,ARID4A,ARRB1,ARVCF,AXL,AZGP1,B4GALNT1,BCAP31,BGN,BLVRB,BRD2,C11orf68,C1orf198,C3orf38,C5,CARD11,CARMIL1,CASP6,CAV1,CAVIN1,CCDC22,CCDC88C,CD163,CD3E,CD79A,CDC5L,CDH11,CEP135,CFB,CHAMP1,CHD1L,CLU,CNN1,CNOT10,COBLL1,COL…	397
Cancer,Organismal Injury and Abnormalities	Upper aerodigestive tract carcinoma	1,17E-03			ABCB7,ABCC1,ACSS2,ADD3,ARHGAP15,ARHGAP26,ARVCF,ASPN,AXL,BGN,C1orf198,CAV1,CDC5L,CDH11,CLU,CNN1,COBLL1,COL12A1,COL1A1,COL6A2,COQ9,CRYAB,CSTF3,CTNNB1,CTPS1,CTPS2,CTR9,CTTN,CYBC1,CYFIP2,CYTH4,DAAM2,DCLK1,DCN,DDX47,DGKA,DMD,DNAJC9,DPEP1,DPP4,DPT,EMD,EML4,ENG,ENPEP,ERCC2,EZR,FAM151A,FN1,GNAQ,GTF2B,HCLS1,HLA-A,HMCN1,HSP90B1,HTATSF1,IFI16,ILF3,IRAK1,ITGA8,ITGAD,ITGAV,JADE2,KANK2,KDM3B,LGALS1,LMOD1,LRPAP…	125
Cancer,Dermatological Diseases and Conditions,Organismal Injury and Abnormalities	Skin cancer	1,19E-03		0,826	AAAS,ABCB7,ABCC1,ACAD9,ACADL,ACADM,ACIN1,ACP6,ACTN4,ADA,ADD3,AEBP1,AGPAT3,AHCTF1,AHCY,AKAP13,AKNA,ALCAM,AMBP,ANGPTL2,APMAP,APOB,ARAF,ARHGAP15,ARHGAP26,ARHGEF1,ARHGEF18,ARHGEF7,ARID1B,ARID4A,ARRB1,ARVCF,AXL,AZGP1,B4GALNT1,BCAP31,BGN,BLVRB,BRD2,C11orf68,C1orf198,C3orf38,C5,CARD11,CARMIL1,CASP6,CAV1,CAVIN1,CCDC22,CCDC88C,CD163,CD3E,CD79A,CDC5L,CDH11,CEP135,CFB,CHAMP1,CHD1L,CLU,CNN1,CNOT10,COBLL1,COL…	396
Cancer,Hematological Disease,Organismal Injury and Abnormalities	Lymphocytic neoplasm	1,19E-03		-0,250	ABCC1,ABLIM1,ABRAXAS1,ACP6,ADA,ADD3,AKNA,ANXA6,ARAF,ARHGAP1,ARHGAP15,ARHGAP26,ARHGEF1,ARID1B,ARID4A,ARL6IP5,AXL,BNIP2,BRD2,CARD11,CARMIL1,CAV1,CD163,CD3E,CD79A,CDH11,CLCC1,CLPTM1,CLU,CNOT10,COL12A1,COL14A1,COL18A1,COL1A1,COL6A1,COL6A2,CRYAB,CSF1R,CSTF3,CTC1,CTNNB1,CTTN,DCN,DES,DGKA,DIAPH1,DMD,DPP4,DPT,DTNA,EED,EEFSEC,EML4,ENG,ENPEP,ENPP1,ERCC2,ESYT2,F2,FAM151A,FBN1,FCGR3A/FCGR3B,FLNA,FN1,FUBP1,GS…	171
Cancer,Organismal Injury and Abnormalities	Primary tumor	1,21E-03			AKAP13,AXL,CARD11,CD3E,CD79A,CLU,COL12A1,COL6A2,CP,CPQ,CSF1R,DES,DPT,FAM151A,FLNA,FN1,HSP90B1,IGHM,ILF2,ILF3,KANK2,LCK,LGALS1,MAPK1,MME,MT-ND5,MYH11,NR3C1,PARP3,PDGFRB,PDLIM5,PLEC,POLB,POR,PSIP1,SERPINA1,TOP2B,TUBG1	38
Dermatological Diseases and Conditions,Organismal Injury and Abnormalities	Ulceration of skin	1,22E-03			APOA1,COL12A1,COL14A1,COL18A1,COL1A1,COL6A1,COL6A2,DPP4,NR3C1,PDGFRB	10
Cancer,Organismal Injury and Abnormalities,Respiratory Disease	Lung squamous cell carcinoma	1,23E-03			ALCAM,ANXA6,APOB,ARAF,AXL,BRD2,CAVIN1,CCDC88C,COL12A1,COL14A1,COL1A1,CSF1R,CTNNB1,DCLK1,DCN,DCPS,DMD,ESYT1,FBLN5,FCGR3A/FCGR3B,FDXR,FLNA,FN1,FUT8,GPX3,GSTM1,H1-2,H2BC5,HLA-A,HNRNPU,HSP90B1,IRAK1,KCTD12,KDM5A,LCK,MAPK1,MYL9,MYLK,OPA1,PARP3,PDGFRB,PKN1,PLEC,PRKG1,PRPF4B,PTK7,RAB12,RNASEL,RPS6KA3,RPS6KA4,SF3B1,SMC1A,SMC3,SON,SORBS1,SORBS2,STK19,STK4,SYMPK,TAF1,TOP2B,TP53RK,TUBG1,UBXN6	64
Organismal Injury and Abnormalities,Reproductive System Disease	Abnormal growth in endometrium	1,24E-03			AAAS,ABCB7,ABCC1,ABLIM1,ABRAXAS1,ACADM,ACIN1,ACSS2,ACTN4,ADD3,AGPAT3,AHCTF1,AHCY,ALG5,ANGPTL2,AP1S2,APOB,ARAF,ARAP1,ARHGAP15,ARHGAP26,ARHGEF18,ARID1B,ARID4A,ARRB1,ARVCF,ASPN,ATL3,BGN,BRD2,C3orf38,CARD11,CASP6,CAV1,CAVIN1,CBX3,CCDC88C,CCM2,CD163,CDH11,CDK19,CFB,CLU,CNN1,COL12A1,COL14A1,COL18A1,COL1A1,COL6A2,COLEC12,CP,CROCC,CRYAB,CSF1R,CTNNB1,CTPS1,CTPS2,CTR9,CYFIP2,CYTH4,DAAM2,DCLK1,DCN,DCPS,DENN…	261
Skeletal and Muscular Disorders	Limb defect	1,27E-03			BGN,COL12A1,COL14A1,COL18A1,COL1A1,COL6A1,COL6A2,CTNNB1,FLNA,FLNB,FMOD,HNRNPU,LMNA,NIPBL,NR3C1,PDS5B,POR,RPS6KA3,SYNM,UBA2	20
Cardiovascular Disease,Organismal Injury and Abnormalities	Heart conduction disorder	1,28E-03			DMD,FLNA,FLNC,LMNA,MECP2,MYH11,NR3C1,SLC30A5,VCL	9
Developmental Disorder	Growth failure or short stature	1,29E-03	Decreased	-6,095	ACTN4,AEBP1,AKAP13,ARHGAP1,ARHGEF7,ARID1B,BGN,COL1A1,CSF1R,CYCS,DAXX,DIAPH1,F2,FBN1,FLNA,FLNB,FN1,FUBP1,FUT8,GGT5,Gm21596/Hmgb1,GPX1,H1-2,ITGAV,KAT7,KDM2A,KDM3B,LBR,LMNA,MACROH2A2,MAPK1,MECP2,MEF2C,NDUFS4,Nedd4,NELFE,PAX5,PDS5B,PGAP1,PITPNA,POLB,POLR2A,POR,PURA,RASSF2,RBM39,RBP1,SLC30A5,SLTM,SMC1A,SMTN,SPI1,STIM1,STK4,SYNE1,TCOF1,TGFBI,TP53BP1,VCL,Wasl,XRCC6,ZNF148	62
Connective Tissue Disorders,Organismal Injury and Abnormalities,Skeletal and Muscular Disorders	Abnormality of cartilage tissue	1,32E-03		1,912	ARRB1,ASPN,BGN,C5,CAV1,CFB,F2,FLNB,FMOD,FN1,SDC4,SETDB1	12
Connective Tissue Development and Function,Skeletal and Muscular System Development and Function,Tissue Development	Ossification of bone	1,32E-03			BGN,CAV1,COL12A1,CSF1R,ENPP1,FLNB,FMOD,NIPBL,PDS5B,RPS6KA3,SF3B1,TCOF1	12
Embryonic Development,Organ Development,Organ Morphology,Organismal Development,Respiratory System Development and Function,Tissue Development	Morphology of pulmonary alveolus	1,32E-03			ADA,ARRB1,CAV1,CDH11,FBN1,FUBP1,FUT8,LMNB1,LMNB2,LOXL1,NEDD4L,POLB	12
Organismal Survival	Morbidity or mortality	1,34E-03	Decreased	-10,374	ABCB7,ABCC1,ABRAXAS1,ACADL,ACADM,ACTL6A,ACTN4,ADA,AEBP1,AHCTF1,AKAP13,AKNA,AMBP,APOA1,APOB,ARAF,ARHGAP1,ARHGDIA,ARHGEF7,ARID4A,ARRB1,AXL,B4GALNT1,BGN,BRD2,C5,CAV1,CCM2,Cd209b,CD3E,CDK19,CFB,COBLL1,COL12A1,COL6A2,COQ9,CREB1,CRYAB,CSF1R,CTC1,CTNNB1,CTR9,CTTN,CYCS,CYGB,DAXX,DCN,DDX17,DES,DMD,DPP4,Dst,EED,EML1,ENG,ERCC2,F2,FBL,FBLIM1,FBN1,FDXR,FLNA,FLNB,FLNC,FN1,FUBP1,Fus,FUT8,GGT5,Gm21596/Hmgb1,GNAQ…	204
Cancer,Organismal Injury and Abnormalities	Pelvic tumor	1,38E-03		-1,471	AAAS,ABCB7,ABCC1,ABLIM1,ABRAXAS1,ACADM,ACIN1,ACP6,ACSS2,ACTN4,ADD3,AEBP1,AHCTF1,AHCY,AKAP13,AKNA,ALCAM,ALG5,ANGPTL2,ANXA6,AP1S2,APMAP,APOA1,APOB,ARAF,ARAP1,ARHGAP15,ARHGAP26,ARHGEF1,ARHGEF18,ARID1B,ARID4A,ARRB1,ARVCF,ASPN,ATL3,AXL,AZGP1,B4GALNT1,BGN,BNIP2,BRD2,C3orf38,C5,CAPZA1,CARD11,CARMIL1,CASP6,CAV1,CAVIN1,CBX1,CBX3,CCDC88C,CCM2,CD163,CDC5L,CDH11,CDK19,CFB,CHAMP1,CIRBP,CLU,CNN1,CNOT10,COBLL1,…	408
Cell Morphology,Cellular Assembly and Organization,Cellular Development,Cellular Function and Maintenance,Cellular Growth and Proliferation,Nervous System Development and Function,Organismal Development,Tissue Development	Neuritogenesis	1,41E-03	Increased	2,851	ALCAM,ARHGDIA,ARHGEF7,ARID1B,CASP6,CAV1,CD3E,CLU,CREB1,CTNNB1,CTTN,CYFIP2,DCLK1,DIAPH1,Dst,EIF4G3,EZR,FLNA,FUT8,HDGFL3,HMGB2,HNRNPK,LASP1,LMNB1,LRPAP1,MAP1B,MAPK1,MAPK3,MATN2,MECP2,MYH10,Nedd4,NFIA,OPA1,PALLD,PFN2,PITPNA,PLG,PRKG1,RPS6KA3,SEPTIN11,SEPTIN2,SEPTIN4,SERPINF1,SORBS2,SYNE1,THY1,TOP2B,TRIP10,UCHL1,VASP,VIM,Wasl	53
Embryonic Development,Nervous System Development and Function,Organ Morphology,Tissue Morphology	Quantity of neural precursor cells	1,43E-03		0,326	LMNB1,LMNB2,Nes,SERPINF1	4
Cancer,Organismal Injury and Abnormalities,Renal and Urological Disease	Locally advanced renal clear cell adenocarcinoma	1,43E-03			AXL,CSF1R,LCK,PDGFRB	4
Cardiovascular Disease,Connective Tissue Disorders,Developmental Disorder,Hereditary Disorder,Organismal Injury and Abnormalities,Skeletal and Muscular Disorders	Loeys-Dietz syndrome	1,43E-03			FBN1,MYH11,MYLK,TMPO	4
Cardiovascular Disease,Cardiovascular System Development and Function,Hereditary Disorder,Organ Morphology,Organismal Development,Organismal Injury and Abnormalities,Skeletal and Muscular Disorders	Dilated cardiomyopathy 1S	1,43E-03			DES,LMNA,NEXN,VCL	4
Cancer,Organismal Injury and Abnormalities,Renal and Urological Disease	Metastatic sarcomatoid renal cell carcinoma	1,43E-03			AXL,CSF1R,LCK,PDGFRB	4
Embryonic Development,Nervous System Development and Function,Organ Development,Organismal Development,Tissue Development	Formation of mesencephalon	1,43E-03			CTNNB1,PAX5,TAF1,TCOF1	4
Gastrointestinal Disease	Hypoperistalsis	1,43E-03			LMOD1,MYH11,MYLK,SMTN	4
Cancer,Dermatological Diseases and Conditions,Organismal Injury and Abnormalities	Dermatofibrosarcoma protuberans	1,43E-03			CSF1R,PDGFRB,POR,TOP2B	4
Cellular Assembly and Organization,Cellular Function and Maintenance,Tissue Development	Formation of intermediate filaments	1,43E-03			DES,HSPB1,SYNM,VIM	4
Embryonic Development,Nervous System Development and Function,Organ Development	Patterning of cerebral cortex	1,43E-03			FUBP1,LMNB1,LMNB2,MAP1B,SPTAN1,TOP2B	6
Cardiovascular Disease,Hereditary Disorder,Organismal Injury and Abnormalities,Skeletal and Muscular Disorders	Arrhythmogenic right ventricular cardiomyopathy	1,43E-03			DES,DMD,LMNA,NEXN,PLEC,TMEM43	6
Cancer,Hematological Disease,Immunological Disease,Organismal Injury and Abnormalities	Philadelphia chromosome-negative acute myeloid leukemia	1,43E-03			AXL,CSF1R,NR3C1,POLB,POR,TOP2B	6
Skeletal and Muscular System Development and Function	Morphology of joint	1,43E-03			BGN,CAV1,FLNB,FMOD,FN1,LMNA	6
Cancer,Organismal Injury and Abnormalities,Reproductive System Disease	Mammary tumor	1,44E-03		-0,418	ABCB7,ABCC1,ABLIM1,ACIN1,ACSS2,AEBP1,AHCTF1,AK1,AKAP13,ANGPTL2,APOA1,APOB,ARAF,ARHGDIA,ARHGEF1,ARHGEF7,ARID1B,ARRB1,ATL3,AXL,B4GALNT1,BGN,C1orf198,CARD11,CAV1,CAVIN1,CBX3,CDC5L,CDH11,CDK19,CLU,CNN1,COL12A1,COL14A1,COL1A1,COL6A1,CP,CPQ,CRYAB,CSF1R,CTC1,CTNNB1,CTR9,CTTN,Cyb5r3,CYCS,CYTH4,DAAM2,DAXX,DCN,DDX17,DENND2D,DENND4B,DGLUCY,DIAPH1,DMD,DPEP1,DPP4,EED,EIF4G3,EML4,ENG,EPHX2,ERCC2,ESYT1,ESYT2,EX…	198
Neurological Disease	Neurological signs	1,44E-03		-0,555	ACADM,ACAT1,AEBP1,AHCY,AK1,APOA1,ARAF,ARHGEF1,ARHGEF7,ARL6IP5,B4GALNT1,CASP6,CAV1,CDH11,CIRBP,CLU,CP,CREB1,CRYAB,CSRP2,CTNNB1,CYCS,CYFIP2,DAAM2,DCPS,DTNA,EML1,EPHX2,FBL,HMGB2,HMGCS2,HNRNPU,HSPA1A/HSPA1B,IDH3A,ISOC1,ITIH4,KDM5A,LDHA,LMOD1,MME,MYEF2,MYL12A,NGLY1,NR3C1,PDLIM7,PDP1,PFN2,RDH12,SDC4,SERPINA1,SERPINA3,SETDB1,Slc25a1,SLC25A22,SLMAP,SMTN,STRN4,SUCLA2,SUN1,TAF1,TNFAIP8L2,TRAM1,UCHL1,XRCC6	64
Organ Morphology,Skeletal and Muscular System Development and Function	Morphology of skeletal muscle	1,46E-03			ANGPTL2,AZGP1,CAV1,COL12A1,COL6A1,CTNNB1,DES,DMD,EMD,FBN1,FLNC,ILF3,INPP5K,LMNA,LMNB1,LMNB2,MYOF,OPA1,PLEC,SYNE1,SYNM	21
Nervous System Development and Function	Development of central nervous system	1,49E-03		0,240	AXL,CD3E,CREB1,CSF1R,CTNNB1,CYCS,DAAM2,DCLK1,DIAPH1,EED,EML1,ENG,ERCC2,EZR,FN1,FUBP1,Gm21596/Hmgb1,HNRNPK,LMNB1,LMNB2,MACROH2A2,MAP1B,MAPK1,MAPK3,MECP2,MYH10,NCOR2,NDUFS4,NFIA,NIPBL,NR3C1,PAX5,PGAP1,POR,PRKG1,PURA,RPS6KA3,SEPTIN4,SPTAN1,STK4,SUN1,SUN2,TACC1,TAF1,TCOF1,TMX2,TOP2B,UCHL1,VIM	49
Cardiovascular System Development and Function,Organ Development,Organ Morphology	Contractility of heart ventricle	1,52E-03		1,164	ANXA6,APOA1,ARRB1,CAV1,DES,EMD,LMNA,MEF2C,PRKG1,Tpm1,VCL	11
Cancer,Organismal Injury and Abnormalities	Tubular adenocarcinoma	1,52E-03			ACP6,AKNA,ARAF,ARID1B,AXL,CPQ,CSF1R,CTNNB1,DCN,FBLN5,GPX1,GPX3,HSP90B1,LCK,LSM14A,NCOR2,PDGFRB,PLEC,SF3B1,TUBG1	20
Cardiovascular Disease,Organismal Injury and Abnormalities	Dysfunction of heart	1,56E-03		-1,254	APOA1,APOB,BGN,CAV1,CRYAB,CTNNB1,DES,DMD,DPP4,DTNA,GNAQ,GPX1,LMNA,MEF2C,MME,MYH11,NEXN,NR3C1,PDLIM5,PLG,PRKG1,STK4,TMEM43,Tpm1,VCL	25
Hereditary Disorder,Ophthalmic Disease,Organismal Injury and Abnormalities	Hereditary retinal disease	1,63E-03			ARHGEF18,CFB,CLCC1,COL18A1,CTC1,CTNNB1,DMD,FBLN5,HMCN1,IDH3A,NR3C1,OPA1,PRPF3,PRPF8,RBP1,RDH12,TP53BP1,TRNT1	18
Cardiovascular System Development and Function,Tissue Morphology	Permeability of vascular system	1,63E-03		-0,463	ARHGDIA,ARHGEF7,AXL,C5,CAV1,COL18A1,CREB1,CTNNB1,CTTN,DTNA,ENG,F2,GSN,LRPAP1,MCAM,MYLK,MYOF,PLG,PRKG1,SERPINF1,TGFBI,VASP	22
Cellular Assembly and Organization	Organization of plasma membrane	1,65E-03		1,131	CARMIL1,CAV1,CDH11,CSF1R,CTNNB1,FBLIM1,FLNA,HSPB1,ITGA8,LIMA1,MECP2,Nedd4,OSBPL2,PALLD,SEPTIN11,Tpm1,VCL	17
Respiratory System Development and Function	Morphology of respiratory tract	1,65E-03			ADA,ARRB1,CAV1,CDH11,FBN1,FUBP1,FUT8,GTF2I,ITGA8,LGALS1,LMNB1,LMNB2,LOXL1,NEDD4L,PLG,POLB,TCOF1	17
Cancer,Hematological Disease,Immunological Disease,Organismal Injury and Abnormalities	FLT3-ITD mutation positive Philadelphia chromosome negative acute myeloid leukemia secondary to myelodysplastic syndrome	1,67E-03			AXL,CSF1R,POLB,POR,TOP2B	5
Cancer,Organismal Injury and Abnormalities	Epithelioid sarcoma	1,67E-03			CSF1R,LCK,PDGFRB,POR,TOP2B	5
Protein Synthesis	Catabolism of peptide	1,67E-03			CPQ,DPEP1,ENPEP,GGT5,LTA4H	5
Connective Tissue Disorders,Organismal Injury and Abnormalities,Skeletal and Muscular Disorders,Skeletal and Muscular System Development and Function	Abnormal morphology of joint	1,67E-03			BGN,CAV1,FLNB,FMOD,LMNA	5
Cancer,Organismal Injury and Abnormalities	Metastatic chondrosarcoma	1,67E-03			CSF1R,LCK,PDGFRB,POR,TOP2B	5
Cell Cycle,Cell Morphology,Cellular Assembly and Organization,Cellular Movement	Elongation of actin filaments	1,67E-03		1,159	ACTN4,Fmnl1,FN1,SYNPO,VASP	5
Cardiovascular System Development and Function,Organismal Development	Angiogenesis	1,69E-03	Increased	2,527	ADA,ALCAM,ANGPTL2,AP1S2,APOA1,APOB,ARHGDIA,AXL,C5,CAV1,CCM2,CD3E,CFB,COL18A1,COL1A1,CREB1,CRYAB,CSF1R,CTNNB1,CYCS,CYGB,DCN,DGKA,EMD,ENG,ENPEP,EPHX2,F2,FBLN5,FLNA,FLNB,FN1,Gm21596/Hmgb1,GPX1,GRAP2,GSN,GSTM1,GTF2I,HMGB2,Hrg,HSPB1,IDH3A,IFI16,ILF3,ITGAV,LDHA,LGALS1,LMNA,LMNB1,LRPAP1,LRRFIP1,MAPK1,MCAM,MECP2,MEF2C,MYH10,MYOF,NDUFS4,Nedd4,NR3C1,PARVA,PDGFRB,PLG,POR,PRKG1,PTK7,RAB9A,RBM15,RRAS,SDC4,SER…	84
Cancer,Organismal Injury and Abnormalities,Reproductive System Disease	Malignant mixed Mullerian tumor in endometrium	1,70E-03			APOB,ARID1B,BRD2,CTNNB1,DPM1,DTX3L,ENG,EPHX2,FBN1,HMCN1,HNRNPF,INPP5K,ITGA8,ITIH2,KDM2A,MAP4K2,MYO1C,MYO1D,NAE1,NHSL2,PLEC,PLG,PPP1R10,PRKG1,PRR14,PTBP1,RAB9A,SERPINA1,SETDB1,SFPQ,SLTM,SYNE1,SYNPO,SYNPO2,TAF1,TJP1,TNKS1BP1,TP53BP1,ZC3H18	39
Cardiovascular Disease,Organismal Injury and Abnormalities,Skeletal and Muscular Disorders	Myopathy of heart	1,70E-03			CAV1,DES,DMD,DTNA,LMNA,NEXN,PLEC,SRSF2,TMEM43,VCL	10
Cell-To-Cell Signaling and Interaction,Cellular Growth and Proliferation,Hematological System Development and Function	Co-stimulation of T lymphocytes	1,70E-03			CARD11,CAV1,CD3E,DPP4,FLNA,FN1,GRAP2,LCK,LGALS1,SPN	10
Cell-To-Cell Signaling and Interaction	Adhesion of connective tissue cells	1,72E-03	Increased	2,110	ARHGAP1,CDH11,CLU,COL1A1,FBN1,FN1,IPO9,ITGAV,LRPAP1,LTBP2,MAPK1,MAPK3,MME,PALLD,PLEC,RNASEL,SDC4,SPN,TGFBI,THY1,VCL	21
Cancer,Organismal Injury and Abnormalities	Pelvic cancer	1,73E-03			AAAS,ABCB7,ABCC1,ABLIM1,ABRAXAS1,ACADM,ACIN1,ACP6,ACSS2,ACTN4,ADD3,AEBP1,AHCTF1,AHCY,AKAP13,AKNA,ALCAM,ALG5,ANGPTL2,ANXA6,AP1S2,APMAP,APOA1,APOB,ARAF,ARAP1,ARHGAP15,ARHGAP26,ARHGEF1,ARHGEF18,ARID1B,ARID4A,ARRB1,ARVCF,ASPN,ATL3,AXL,AZGP1,B4GALNT1,BGN,BNIP2,BRD2,C3orf38,C5,CAPZA1,CARD11,CARMIL1,CASP6,CAV1,CAVIN1,CBX1,CBX3,CCDC88C,CCM2,CD163,CDC5L,CDH11,CDK19,CFB,CHAMP1,CIRBP,CLU,CNN1,CNOT10,COBLL1,…	401
Cancer,Organismal Injury and Abnormalities	Development of adenocarcinoma	1,75E-03		-1,982	AAAS,ABCB7,ABCC1,ABLIM1,ABRAXAS1,ACADM,ACAT1,ACIN1,ACP6,ACSS2,ACTN4,ADD3,AEBP1,AHCTF1,AHCY,AKNA,ALG5,AMBP,ANGPTL2,AP1S2,APOB,ARAF,ARAP1,ARHGAP15,ARHGAP26,ARHGEF1,ARHGEF18,ARHGEF7,ARID1B,ARID4A,ARRB1,ARVCF,ASPN,ATL3,AXL,AZGP1,BGN,BLVRB,BRD2,C11orf68,C3orf38,C5,CARD11,CASP6,CAV1,CAVIN1,CBX3,CCDC22,CCDC88C,CCM2,CD163,CDH11,CDK19,CEP135,CFB,CLPTM1,CLU,COL12A1,COL14A1,COL18A1,COL1A1,COL6A2,COLEC12,CP,…	339
Neurological Disease	Dyskinesia	1,77E-03			ACADM,ACAT1,AEBP1,AHCY,AK1,ARHGEF1,ARHGEF7,B4GALNT1,CASP6,CAV1,CDH11,CIRBP,CLU,CP,CREB1,CRYAB,CSRP2,CTNNB1,CYCS,CYFIP2,DAAM2,DTNA,EML1,EPHX2,FBL,HMGB2,HMGCS2,HNRNPU,HSPA1A/HSPA1B,IDH3A,ISOC1,ITIH4,KDM5A,LDHA,LMOD1,MYEF2,MYL12A,NGLY1,PDLIM7,PDP1,PFN2,RDH12,SDC4,SERPINA1,SERPINA3,SETDB1,Slc25a1,SLC25A22,SLMAP,SMTN,STRN4,SUCLA2,TRAM1,UCHL1,XRCC6	55
Developmental Disorder	Growth Failure	1,77E-03	Decreased	-6,016	ACTN4,AEBP1,AKAP13,ARHGAP1,ARHGEF7,ARID1B,CSF1R,CYCS,DAXX,DIAPH1,F2,FLNB,FN1,FUBP1,FUT8,GGT5,Gm21596/Hmgb1,GPX1,H1-2,ITGAV,KAT7,KDM2A,KDM3B,LMNA,MACROH2A2,MAPK1,MECP2,MEF2C,NDUFS4,Nedd4,NELFE,PAX5,PDS5B,PGAP1,PITPNA,POLB,POLR2A,POR,PURA,RASSF2,RBM39,RBP1,SLC30A5,SMC1A,SMTN,SPI1,STIM1,STK4,SYNE1,TCOF1,TGFBI,TP53BP1,VCL,Wasl,ZNF148	55
Cancer,Organismal Injury and Abnormalities	Advanced metastatic solid tumor	1,81E-03			CSF1R,FN1,PDGFRB,POLB,POR,TOP2B,TUBG1	7
Cancer,Endocrine System Disorders,Organismal Injury and Abnormalities,Reproductive System Disease	Ovarian adenocarcinoma	1,84E-03			ACTN4,AEBP1,AKNA,ALG5,APOB,ARHGEF1,ARHGEF18,ARID1B,AZGP1,C5,CDK19,CLU,COL18A1,COL6A2,CP,CROCC,CSTF3,CTNNB1,CTRB2,CYFIP2,CYTH4,DCLK1,DEF6,DENND4B,DIAPH1,DPP4,DTNA,EED,ENPEP,EPHX1,ERCC2,F2,FUBP1,GGT5,GNAQ,GPX3,GSTM5,GYG1,H1-2,H2BC5,HCFC1,HCLS1,HDGFL3,HMCN1,HP1BP3,HSP90B1,ITCH,ITGA8,IWS1,KDM3B,LASP1,LOXL1,LTBP4,MAPK1,MCAM,MCRS1,MYH10,MYH11,MYOF,NCOR2,NEDD4L,NELFB,NFIA,NR3C1,OSBPL2,PANK4,PARP3,PDGFRB…	103
Cancer,Organismal Injury and Abnormalities,Skeletal and Muscular Disorders	Leiomyosarcoma	1,86E-03			CD163,CSF1R,FCGR3A/FCGR3B,FN1,LCK,PDGFRB,POR,TOP2B,TUBG1	9
Cancer,Organismal Injury and Abnormalities,Tumor Morphology	Progressive recurrent malignant neoplasm	1,86E-03			AXL,CSF1R,LCK,NR3C1,PARP3,PDGFRB,POR,TOP2B,TUBG1	9
Developmental Disorder,Neurological Disease,Organismal Injury and Abnormalities	Mental retardation	1,86E-03			ACP6,ADSS1,AP1S2,APOB,ARHGEF7,ARID1B,BCAP31,CCDC22,CDH11,CHAMP1,CHD1L,COL12A1,COL18A1,COL1A1,CTNNB1,CYFIP2,DDX47,DMD,DPF2,EED,ERCC2,FAM126A,FLNA,HCFC1,HNRNPK,HNRNPU,IGHM,INPP5K,JAKMIP1,KDM3B,KDM5A,KDSR,MECP2,MEF2C,NEDD4L,NIPBL,NONO,OPA1,PGAP1,POLR2A,PURA,RBM8A,RPS6KA3,SERPINA1,SLC9A7,SMARCC2,SMARCE1,SMC1A,SMC3,SMCHD1,SON,SPTAN1,SYNE1,TAF1,TAF6,TAPBPL,TUBG1,UBA2,WDR26,YY1	60
Cancer,Organismal Injury and Abnormalities	Primary neoplasm	1,87E-03			AKAP13,AXL,CARD11,CD3E,CD79A,CLU,COL12A1,COL6A2,CP,CPQ,CSF1R,CTNNB1,DES,DPT,ENG,EZR,F2,FAM151A,FLNA,FN1,HSP90B1,IGHM,ILF2,ILF3,KANK2,LCK,LDHA,LGALS1,MAPK1,MME,MT-ND5,MYH11,NR3C1,PARP3,PDGFRB,PDLIM5,PLEC,POLB,POR,PSIP1,SERPINA1,TOP2B,TUBG1,YEATS4	44
Cell Morphology,Cellular Assembly and Organization,Cellular Function and Maintenance	Formation of cellular protrusions	1,88E-03	Increased	4,608	ABLIM1,ACTN4,ALCAM,ARAP1,ARHGAP1,ARHGDIA,ARHGEF7,ARID1B,ARRB1,C5,CARMIL1,CASP6,CAV1,CD3E,CLU,CREB1,CROCC,CTNNB1,CTTN,CYFIP2,DCLK1,DIAPH1,Dst,EIF4G3,ENG,EPHX2,EZR,F2,FLNA,FN1,FUT8,GSN,HDGFL3,HMGB2,HNRNPK,HSPB1,INPP5K,LASP1,LIMA1,LMNB1,LRPAP1,MAP1B,MAPK1,MAPK3,MATN2,MECP2,MPRIP,MYH10,MYL9,MYLK,Nedd4,NFIA,OPA1,PALLD,PARVA,PFN2,PHLDB2,PITPNA,PLEC,PLG,PRKG1,PTK7,RAB29,RPS6KA3,SDC4,SEPTIN11,SEPTIN2,SEP…	81
Cancer,Hematological Disease,Immunological Disease,Organismal Injury and Abnormalities	Tumorigenesis of lymphocytes	1,88E-03		-0,455	ABCC1,ABLIM1,ABRAXAS1,ACP6,ADA,ADD3,AKNA,ANXA6,ARAF,ARHGAP1,ARHGAP15,ARHGEF1,ARID1B,ARID4A,ARL6IP5,BNIP2,BRD2,CARD11,CARMIL1,CAV1,CD163,CD3E,CD79A,CDH11,CLCC1,CLPTM1,CLU,COL12A1,COL14A1,COL18A1,COL1A1,COL6A1,COL6A2,CRYAB,CSF1R,CSTF3,CTNNB1,CTTN,DCN,DES,DGKA,DIAPH1,DMD,DPP4,DPT,DTNA,EED,EEFSEC,EML4,ENG,ENPEP,ENPP1,ESYT2,FAM151A,FBN1,FCGR3A/FCGR3B,FLNA,FN1,FUBP1,GSN,GSTM1,GTF2B,GTF2I,H1-2,HCLS1,HLA…	160
Neurological Disease,Organismal Injury and Abnormalities	Cerebral disorder	1,88E-03	Decreased	-3,361	ACADM,ACP6,ADA,ADD3,AGPAT3,AKAP13,ANGPTL2,APOA1,APOB,ARAP1,ARHGDIA,ARHGEF1,AXL,B4GALNT1,BCAP31,C11orf68,C5,CARD11,CARMIL1,CASP6,CAV1,CCDC88C,CCM2,CD79A,CFB,CHAMP1,CIRBP,CLCC1,CLPTM1,CLU,CNN1,COBLL1,COL14A1,COL1A1,CREB1,CROCC,CSF1R,CTC1,CTR9,CTTN,CYGB,DCLK1,DDX47,DEF6,DIAPH1,DMD,DNTTIP1,DPEP1,DTNA,DTX3L,EEFSEC,EHD2,EIF4G3,EIPR1,EML1,EML4,ENPP1,EPHX2,ERMP1,EZR,F2,FAM126A,FBLIM1,FBN1,FDXR,FLNA,FLNB,…	179
Cancer,Organismal Injury and Abnormalities	Mesenchymal tumor	1,89E-03			COL12A1,COL14A1,COL18A1,COL1A1,COL6A1,COL6A2,CREB1,CRYAB,CSF1R,CTNNB1,FLNA,FN1,Hrg,HSP90B1,LCK,PDGFRB,POR,TOP2B,TUBG1	19
Cellular Assembly and Organization,Tissue Development	Formation of fibrils	1,92E-03		1,049	CRYAB,FMOD,MME,OGN,PSTPIP1,SERPINA3,SERPINH1,TNS3	8
Cellular Movement,Connective Tissue Development and Function	Cell movement of fibroblasts	1,93E-03	Increased	3,001	ARHGAP1,ARHGEF7,C5,CAV1,COL1A1,CTNNB1,CYGB,DPT,ENG,EZR,FBN1,FLNB,FN1,GSN,HSPB1,LRPAP1,MAPK1,MYH10,PALLD,PLEC,SDC4,SERPINF1,TNS3,VASP,VCL,VIM	26
Cancer,Hematological Disease,Immunological Disease,Organismal Injury and Abnormalities	B-cell neoplasm	1,95E-03		0,478	ABCC1,ABLIM1,ACP6,ADA,ADD3,AKNA,ANXA6,ARAF,ARHGAP1,ARHGEF1,ARID1B,ARID4A,ARL6IP5,BNIP2,BRD2,CARD11,CARMIL1,CAV1,CD163,CD3E,CD79A,CLCC1,CLPTM1,COL12A1,COL14A1,COL18A1,COL1A1,COL6A1,CRYAB,CSF1R,CSTF3,CTNNB1,CTTN,DGKA,DIAPH1,DMD,DPP4,DPT,DTNA,EED,EEFSEC,EML4,ENPEP,ENPP1,ESYT2,FBN1,FCGR3A/FCGR3B,FLNA,FN1,FUBP1,GSN,GTF2B,GTF2I,H1-2,HCLS1,HLA-A,HMCN1,HMGB2,HNRNPU,HSP90B1,HSPA12A,HSPB1,IDH3A,IGHM,IKBIP,…	134
Cancer,Endocrine System Disorders,Organismal Injury and Abnormalities,Reproductive System Disease	Serous ovarian adenocarcinoma	1,95E-03			AEBP1,CLU,COL6A2,CP,CTNNB1,DPP4,DTNA,ENPEP,ERCC2,GPX3,GSTM5,H1-2,H2BC5,HSP90B1,MAPK1,MCAM,PARP3,POR,RRAS,SMC1A,SMC3,TAF1,TOP2B,TUBG1	24
Inflammatory Disease,Inflammatory Response,Skeletal and Muscular Disorders	Inflammation of muscle	1,96E-03			APOA1,ASPN,BGN,C5,COL1A1,COL6A1,COL6A2,COLEC12,CPQ,CSRP2,DMD,ENG,FCGR3A/FCGR3B,LOXL1,NR3C1,OPA1,SERPINH1,TGFBI	18
Cancer,Organismal Injury and Abnormalities,Renal and Urological Disease	Papillary renal cell carcinoma	1,96E-03			ACP6,AKNA,ARAF,ARID1B,AXL,CPQ,CSF1R,CTNNB1,DCN,FBLN5,GPX1,GPX3,LCK,LSM14A,NCOR2,PDGFRB,PLEC,SF3B1	18
Cancer,Organismal Injury and Abnormalities,Skeletal and Muscular Disorders	Smooth muscle tumor	1,99E-03			ASPN,CD163,COL12A1,COL14A1,COL18A1,COL1A1,CSF1R,DPT,FBN1,FCGR3A/FCGR3B,FMOD,FN1,ISOC1,LCK,MAPK1,MAPK3,MYH10,NOL7,NR3C1,OGN,PCCA,PDGFRB,PDS5B,POR,PRPF8,RAB9A,SERPINA1,SERPINH1,SMOC2,SORBS2,TGFBI,TOP2B,TUBG1,ZNF148	34
Cardiovascular System Development and Function,Cell Morphology,Cellular Development,Organismal Development,Tissue Development	Tubulation of endothelial cells	1,99E-03		0,981	ALCAM,AXL,CAV1,COL1A1,CRYAB,ENG,FLNA,PLG,SERPINF1,STIM1,TGFBI,THY1,VIM,YY1	14
Embryonic Development,Organismal Development,Tissue Development	Growth of embryonic tissue	2,03E-03		1,976	CLU,COL18A1,CTNNB1,EED,EML1,F2,FBLN5,FLNA,LGALS1,LMNA,LMNB1,LMNB2,NCOR2,Nes,PLG,PURA,RRAS,SETDB1,SYNE1,TCOF1,VCL	21
Cancer,Endocrine System Disorders,Gastrointestinal Disease,Organismal Injury and Abnormalities	Metastatic pancreatic neoplasm	2,04E-03			AXL,CSF1R,HSP90B1,NR3C1,PARP3,PDGFRB,PDP1,PLEC,POR,TOP2B,TUBG1	11
Cardiovascular Disease,Cardiovascular System Development and Function,Organismal Injury and Abnormalities,Tissue Morphology	Permeability of endothelial tissue	2,04E-03		-0,107	ARHGDIA,ARHGEF7,CTNNB1,CTTN,ENG,F2,LRPAP1,MCAM,MYLK,TGFBI,VASP	11
Cancer,Organismal Injury and Abnormalities	Malignant neoplasm of aerodigestive tract	2,04E-03			ABCB7,ABCC1,ACSS2,ADD3,ARHGAP15,ARHGAP26,ARVCF,ASPN,AXL,BGN,C1orf198,CAV1,CDC5L,CDH11,CLU,CNN1,COBLL1,COL12A1,COL1A1,COL6A2,COQ9,CRYAB,CSTF3,CTNNB1,CTPS1,CTPS2,CTR9,CTTN,CYBC1,CYFIP2,CYTH4,DAAM2,DCLK1,DCN,DDX47,DGKA,DMD,DNAJC9,DPEP1,DPP4,DPT,EMD,EML4,ENG,ENPEP,ERCC2,EZR,FAM151A,FN1,GNAQ,GTF2B,HCLS1,HLA-A,HMCN1,HSP90B1,HTATSF1,IFI16,ILF3,IRAK1,ITGA8,ITGAD,ITGAV,JADE2,KANK2,KDM3B,LGALS1,LMOD1,LRPAP…	127
Cell-To-Cell Signaling and Interaction,Cellular Growth and Proliferation,Hematological System Development and Function	Stimulation of T lymphocytes	2,04E-03		1,510	CARD11,CAV1,CD3E,CYCS,DIAPH1,DPP4,FLNA,FN1,Gm21596/Hmgb1,GRAP2,HSP90B1,LCK,LGALS1,PRKG1,SPN	15
Cancer,Organismal Injury and Abnormalities,Reproductive System Disease	Endometrium tumor	2,04E-03			AAAS,ABCB7,ABCC1,ABLIM1,ABRAXAS1,ACADM,ACIN1,ACSS2,ACTN4,ADD3,AHCTF1,AHCY,ALG5,ANGPTL2,AP1S2,APOB,ARAF,ARAP1,ARHGAP15,ARHGAP26,ARHGEF18,ARID1B,ARID4A,ARRB1,ARVCF,ASPN,ATL3,BGN,BRD2,C3orf38,CARD11,CASP6,CAV1,CAVIN1,CBX3,CCDC88C,CCM2,CD163,CDH11,CFB,CLU,CNN1,COL12A1,COL14A1,COL18A1,COL1A1,COL6A2,COLEC12,CP,CROCC,CRYAB,CSF1R,CTNNB1,CTPS1,CTPS2,CTR9,CYFIP2,CYTH4,DAAM2,DCLK1,DCN,DCPS,DENND4C,DES,DGLUC…	259
Cancer,Gastrointestinal Disease,Organismal Injury and Abnormalities	Cecum adenocarcinoma	2,06E-03			ADD3,APOB,ARAF,ARID1B,ATL3,AXL,B4GALNT1,CARD11,CCDC22,COL12A1,COL18A1,CSF1R,CTNNB1,DAXX,DDX17,DENND4B,EIF4G3,FAM151A,FLNB,FUBP1,GGT5,GNAQ,HDGF,ITGAV,MXRA8,MYH11,NCOR2,NELFE,PAX5,PDGFRB,PGM5,POLR2A,RNASEL,RPS6KA4,SF3B1,SMARCC2,SMTN,SVIL,SYNPO2,TMPO,TOP2B,TP53RK,UVRAG,ZC3H18	44
Developmental Disorder	Autism or intellectual disability	2,07E-03			ACP6,ADSS1,AP1S2,APOB,ARHGEF7,ARID1B,BCAP31,C5,CCDC22,CDH11,CHAMP1,CHD1L,COL12A1,COL18A1,COL1A1,CTNNB1,CYFIP2,DDX47,DMD,DPF2,EED,ERCC2,FAM126A,FCGR3A/FCGR3B,FLNA,HCFC1,HNRNPK,HNRNPU,IGHM,INPP5K,JAKMIP1,KDM3B,KDM5A,KDSR,MECP2,MEF2C,NEDD4L,NIPBL,NONO,OPA1,PGAP1,POLR2A,PURA,RBM8A,RPS6KA3,SERPINA1,SLC9A7,SMARCC2,SMARCE1,SMC1A,SMC3,SMCHD1,SON,SPTAN1,SYNE1,TAF1,TAF6,TAPBPL,TUBG1,UBA2,WDR26,YY1	62
Cancer,Organismal Injury and Abnormalities	Melanoma	2,09E-03		0,855	AAAS,ABCB7,ABCC1,ABRAXAS1,ACAD9,ACADL,ACADM,ACIN1,ACOT2,ACP6,ACTL6A,ACTN4,ADA,ADD3,AEBP1,AGPAT3,AHCTF1,AHCY,AKAP13,AKNA,ALCAM,ALG5,AMBP,ANGPTL2,APMAP,APOA1,APOB,ARAF,ARHGAP1,ARHGAP15,ARHGAP26,ARHGEF1,ARHGEF18,ARHGEF7,ARID1B,ARID4A,ARL6IP5,ARRB1,ARVCF,AXL,AZGP1,B4GALNT1,BCAP31,BGN,BLVRB,BNIP2,BOK,BRD2,C11orf68,C1orf198,C3orf38,C5,CARD11,CARMIL1,CASP6,CAV1,CAVIN1,CCDC22,CCDC88C,CD163,CD3E,CD79A,CDC…	418
Cancer,Organismal Injury and Abnormalities	Malignant genitourinary solid tumor	2,11E-03		-1,331	AAAS,ABCB7,ABCC1,ABLIM1,ABRAXAS1,ACADM,ACAT1,ACIN1,ACP6,ACSS2,ACTN4,ADD3,AEBP1,AHCTF1,AHCY,AK1,AKAP13,AKNA,ALCAM,ALG5,AMBP,ANGPTL2,ANXA6,AP1S2,APMAP,APOA1,APOB,ARAF,ARAP1,ARHGAP15,ARHGAP26,ARHGDIA,ARHGEF1,ARHGEF18,ARHGEF7,ARID1B,ARID4A,ARRB1,ARVCF,ASPN,ATL3,AXL,AZGP1,B4GALNT1,BGN,BLVRB,BNIP2,BRD2,C11orf68,C1orf198,C3orf38,C5,CAPZA1,CARD11,CARMIL1,CASP6,CAV1,CAVIN1,CBX1,CBX3,CCDC88C,CCM2,CD163,CD7…	446
Cardiovascular Disease,Organismal Injury and Abnormalities,Skeletal and Muscular Disorders	Dilated or arrhythmogenic cardiomyopathy	2,14E-03			ABCC1,BGN,CAV1,CREB1,CRYAB,DES,DMD,DTNA,EMD,FLNC,FN1,GNAQ,GPX1,LMNA,MYH11,NEDD4L,NEXN,PDLIM5,PLEC,SGCD,SRSF2,STK38,STK4,SYNE1,TMEM43,TMPO,TOP2B,VCL	28
Cancer,Organismal Injury and Abnormalities	Breast or pancreatic cancer	2,16E-03			ABCB7,ABCC1,ABLIM1,ABRAXAS1,ACIN1,ACSS2,ACTN4,AEBP1,AHCTF1,AK1,AKAP13,AKNA,ALCAM,ALG5,ANGPTL2,APOA1,APOB,ARAF,ARHGDIA,ARHGEF1,ARHGEF18,ARHGEF7,ARID1B,ARRB1,ATL3,AXL,AZGP1,B4GALNT1,BGN,C1orf198,C5,CARD11,CARMIL1,CASP6,CAV1,CAVIN1,CBX3,CCDC88C,CD163,CDC5L,CDH11,CDK19,CEP135,CFB,CLU,CNN1,COBLL1,COL12A1,COL14A1,COL18A1,COL1A1,COL6A1,COL6A2,COLEC12,CP,CPQ,CROCC,CRYAB,CSF1R,CSRP2,CSTF3,CTC1,CTNNB1,CTR9…	299
Cancer,Hematological Disease,Immunological Disease,Organismal Injury and Abnormalities	Peripheral T-cell lymphoma	2,22E-03			CARD11,CDH11,CLU,COL12A1,COL6A1,COL6A2,CTNNB1,ENG,FBN1,FN1,GTF2I,HSP90B1,IGHM,LCK,MAPK3,MME,MYOF,NR3C1,PDGFRB,POLB,POR,SERPINF1,SERPINH1,TAF1,THY1,TJP1,TOP2B,TUBG1,ZNF148	29
Embryonic Development,Organismal Development	Development of body trunk	2,23E-03	Increased	2,353	ACADM,ADA,AEBP1,AKAP13,APOA1,ARHGAP1,ARRB1,AXL,C5,CAV1,CCM2,CD3E,CDH11,CLU,CREB1,CSF1R,CTC1,CTNNB1,CYCS,DMD,EED,ENG,ERMP1,EZR,FBN1,FLNA,Fmnl1,FN1,FUBP1,FUT8,Gm21596/Hmgb1,GNAQ,GRAP2,GSN,GTF2B,HDGF,HNRNPK,HNRNPU,HP1BP3,HSPB1,IFI16,ITCH,ITGA8,KDM2A,LCK,LMNB1,LMNB2,LOXL1,MAPK1,MAPK3,MECP2,MEF2C,MFAP4,MYH10,MYH11,MYLK,NAE1,NCOR2,NEDD4L,NIPBL,NR3C1,PAX5,PDGFRB,Pdlim3,PKN1,PLEC,PLG,POLB,POR,PTK7,RAB9A,…	87
Hematological System Development and Function,Lymphoid Tissue Structure and Development,Organ Morphology,Organismal Development,Tissue Morphology	Morphology of thymus gland	2,24E-03			ARAF,ARHGDIA,ARHGEF1,B4GALNT1,BOK,CARD11,CD3E,CTC1,CTNNB1,DCN,GRAP2,H1-2,LCK,NR3C1,PURA,RASSF2,RNASEL,SPI1,THEMIS,TP53BP1,Wasl,XRCC6	22
Cancer,Cardiovascular Disease,Organismal Injury and Abnormalities	Hemangioma	2,26E-03			ALCAM,ARID1B,AXL,CCM2,CLU,CSF1R,DAXX,DCLK1,DMD,FUBP1,GNAQ,GSTM5,HLA-A,MAPK1,NR3C1,PAX5,PDGFRB,SMC3,THY1	19
Cancer,Organismal Injury and Abnormalities	Soft tissue neoplasm	2,30E-03			ABCC1,AHCTF1,APOB,ARID1B,ASPN,BRD2,CD163,CSF1R,CTNNB1,CTTN,DES,DPM1,DTX3L,ENG,EPHX2,EZR,F2,FBN1,FCGR3A/FCGR3B,FN1,GLS,GTF3C4,HCFC1,HMCN1,HNRNPF,HSP90B1,INPP5K,ITGA8,ITIH2,KCTD12,KDM2A,KDM3B,LCK,LTBP4,MAP4K2,MLYCD,MME,MYO1C,MYO1D,NAE1,NFIA,NHSL2,NR3C1,PARP3,PDGFRB,PDLIM5,PLEC,PLG,PLIN4,POR,PPP1R10,PRKG1,PRR14,PTBP1,RAB9A,RASAL3,SERPINA1,SETDB1,SFPQ,SLTM,SMCHD1,SYNE1,SYNPO,SYNPO2,TAF1,TGFBRAP1,TJP1…	73
Developmental Disorder,Neurological Disease	Congenital neurological disorder	2,30E-03	Decreased	-2,577	AAAS,ABCB7,ACADM,APOA1,APOB,ARID1B,BCAP31,BGN,CAV1,CCDC22,CCDC88C,CDH11,CLU,COL18A1,COL1A1,CP,CSF1R,CTNNB1,DCLK1,DCPS,DIAPH1,DPF2,EED,EML1,ENG,ERCC2,EXOSC9,FAM126A,FBN1,FLNA,GNAQ,GSN,HCFC1,HNRNPK,INPP5K,JAKMIP1,KDM3B,MAP1B,MECP2,MEF2C,MT-ND5,MTHFS,MYH11,NEDD4L,NFIA,OPA1,PALLD,PDGFRB,PIGT,POR,PURA,RPS6KA3,SERPINA1,SERPINF1,SMARCC2,SMARCE1,SMCHD1,SON,SPTAN1,SUCLA2,SUCLG2,TAF1,TAF6,TCOF1,TMX2,TP53RK…	73
Cancer,Organismal Injury and Abnormalities,Reproductive System Disease	Endometrial cancer	2,32E-03			AAAS,ABCB7,ABCC1,ABLIM1,ABRAXAS1,ACADM,ACIN1,ACSS2,ACTN4,ADD3,AHCTF1,AHCY,ALG5,ANGPTL2,AP1S2,APOB,ARAF,ARAP1,ARHGAP15,ARHGAP26,ARHGEF18,ARID1B,ARID4A,ARRB1,ARVCF,ASPN,ATL3,BGN,BRD2,C3orf38,CARD11,CASP6,CAV1,CAVIN1,CBX3,CCDC88C,CCM2,CD163,CDH11,CFB,CLU,CNN1,COL12A1,COL14A1,COL18A1,COL1A1,COL6A2,COLEC12,CP,CROCC,CRYAB,CSF1R,CTNNB1,CTPS1,CTPS2,CTR9,CYFIP2,CYTH4,DAAM2,DCLK1,DCN,DCPS,DENND4C,DES,DGLUC…	258
Cellular Growth and Proliferation,Connective Tissue Development and Function,Tissue Development	Proliferation of connective tissue cells	2,37E-03		1,846	AEBP1,ARHGAP1,BGN,CAV1,CIRBP,COL14A1,COL1A1,CREB1,CSF1R,CTC1,CTNNB1,CYGB,DCN,EMD,ENG,F2,FBLN5,FN1,GNAQ,HDGF,HSPA1A/HSPA1B,HSPB1,IFI16,ITGAV,KDM5A,LGALS1,LIMA1,LMNA,LMNB1,MAPK1,MAPK3,MORC3,NDRG2,NDUFS4,NFIC,NR3C1,PAWR,PDGFRB,PITPNA,POR,PURA,RPS6KA3,SDC4,SERPINF1,SERPINH1,SETDB1,SMC3,TACC1,TMPO,VCL,VIM,Wasl,YY1	53
Cancer,Organismal Injury and Abnormalities	Sclerosing epithelioid fibrosarcoma	2,39E-03			CSF1R,LCK,PDGFRB	3
Cancer,Endocrine System Disorders,Organismal Injury and Abnormalities	Symptomatic stage persistent thyroid oncocytic carcinoma	2,39E-03			CSF1R,LCK,PDGFRB	3
Cancer,Endocrine System Disorders,Organismal Injury and Abnormalities	Symptomatic stage iodine-refractory papillary thyroid cancer	2,39E-03			CSF1R,LCK,PDGFRB	3
Endocrine System Disorders,Gastrointestinal Disease,Metabolic Disease,Ophthalmic Disease,Organismal Injury and Abnormalities	Nonproliferative diabetic retinopathy	2,39E-03			EPHX2,NR3C1,SERPINF1	3
Cancer,Endocrine System Disorders,Organismal Injury and Abnormalities	Symptomatic stage persistent papillary thyroid cancer	2,39E-03			CSF1R,LCK,PDGFRB	3
Cancer,Cardiovascular Disease,Organismal Injury and Abnormalities	Glomangiosarcoma	2,39E-03			CSF1R,LCK,PDGFRB	3
Cancer,Endocrine System Disorders,Organismal Injury and Abnormalities,Tumor Morphology	Progressive papillary thyroid carcinoma	2,39E-03			CSF1R,LCK,PDGFRB	3
Cancer,Organismal Injury and Abnormalities	Stage II-III epithelioid sarcoma	2,39E-03			CSF1R,LCK,PDGFRB	3
Connective Tissue Disorders,Developmental Disorder,Hereditary Disorder,Immunological Disease,Organismal Injury and Abnormalities,Skeletal and Muscular Disorders	Bethlem myopathy	2,39E-03			COL12A1,COL6A1,COL6A2	3
Cancer,Organismal Injury and Abnormalities	Myoepithelioma	2,39E-03			CSF1R,LCK,PDGFRB	3
Cancer,Endocrine System Disorders,Organismal Injury and Abnormalities	Symptomatic stage locoregional papillary thyroid cancer	2,39E-03			CSF1R,LCK,PDGFRB	3
Lipid Metabolism,Molecular Transport,Small Molecule Biochemistry	Quantity of fat	2,39E-03			APOB,GPX1,LRPAP1	3
Cellular Movement	Initiation of migration of fibrosarcoma cell lines	2,39E-03			FLNA,FLNB,FLNC	3
Developmental Disorder,Skeletal and Muscular Disorders	Lordokyphosis	2,39E-03			ARHGAP1,LMNA,SUN1	3
Cancer,Organismal Injury and Abnormalities	Low-grade fibromyxoid sarcoma	2,39E-03			CSF1R,LCK,PDGFRB	3
Cancer,Cardiovascular Disease,Organismal Injury and Abnormalities	Intimal sarcoma	2,39E-03			CSF1R,LCK,PDGFRB	3
Cancer,Endocrine System Disorders,Organismal Injury and Abnormalities	Iodine-refractory unresectable papillary thyroid cancer	2,39E-03			CSF1R,LCK,PDGFRB	3
Cancer,Organismal Injury and Abnormalities,Renal and Urological Disease	TNM stage T4 renal clear cell adenocarcinoma	2,39E-03			CSF1R,LCK,PDGFRB	3
Cancer,Neurological Disease,Organismal Injury and Abnormalities	Malignant granular cell tumor	2,39E-03			CSF1R,LCK,PDGFRB	3
Cell Morphology,Organismal Injury and Abnormalities	Blebbing of nucleus	2,39E-03			LMNB1,SUN1,SUN2	3
Cancer,Organismal Injury and Abnormalities,Renal and Urological Disease	TNM stage T3 renal clear cell adenocarcinoma	2,39E-03			CSF1R,LCK,PDGFRB	3
Carbohydrate Metabolism,Connective Tissue Development and Function,Skeletal and Muscular System Development and Function,Small Molecule Biochemistry,Tissue Development	Synthesis of chondroitin sulfate B	2,39E-03			B4GALNT1,BGN,DCN	3
Cancer,Endocrine System Disorders,Organismal Injury and Abnormalities	Locoregional unresectable papillary thyroid cancer	2,39E-03			CSF1R,LCK,PDGFRB	3
Cancer,Endocrine System Disorders,Organismal Injury and Abnormalities	Iodine-refractory locoregional papillary thyroid cancer	2,39E-03			CSF1R,LCK,PDGFRB	3
Cancer,Organismal Injury and Abnormalities	Low grade sarcoma	2,39E-03			CSF1R,LCK,PDGFRB	3
Cardiovascular Disease,Neurological Disease,Organismal Injury and Abnormalities	Cerebral arterial disease	2,39E-03			F2,NR3C1,SERPINA1	3
Cellular Function and Maintenance,Hair and Skin Development and Function	Melanogenesis of melanoma cell lines	2,39E-03			CTNNB1,NDRG2,STIM1	3
Cancer,Organismal Injury and Abnormalities,Renal and Urological Disease	Unresectable renal clear cell adenocarcinoma	2,39E-03			CSF1R,LCK,PDGFRB	3
Cancer,Organismal Injury and Abnormalities,Renal and Urological Disease	TNM stage T1-4N1 renal clear cell adenocarcinoma	2,39E-03			CSF1R,LCK,PDGFRB	3
Cancer,Organismal Injury and Abnormalities	Ossifying fibromyxoid tumor	2,39E-03			CSF1R,LCK,PDGFRB	3
Cardiovascular System Development and Function,Cell Morphology,Organ Morphology,Skeletal and Muscular System Development and Function,Tissue Morphology	Morphology of vascular smooth muscle cells	2,39E-03			LMNA,MPRIP,PARVA	3
Nervous System Development and Function,Neurological Disease,Organ Morphology,Organismal Development,Organismal Injury and Abnormalities	Abnormal morphology of fourth cerebral ventricle	2,39E-03			COL18A1,CP,MYH10	3
Cancer,Inflammatory Response,Organismal Injury and Abnormalities	Metastatic inflammatory myofibroblastic tumor	2,39E-03			CSF1R,LCK,PDGFRB	3
Cancer,Organismal Injury and Abnormalities	Undifferentiated spindle cell sarcoma	2,39E-03			CSF1R,LCK,PDGFRB	3
Cancer,Dermatological Diseases and Conditions,Neurological Disease,Organismal Injury and Abnormalities	Malignant triton tumor	2,39E-03			CSF1R,LCK,PDGFRB	3
Cancer,Organismal Injury and Abnormalities	Metastatic solitary fibrous tumor	2,39E-03			CSF1R,LCK,PDGFRB	3
Cancer,Endocrine System Disorders,Organismal Injury and Abnormalities	Symptomatic stage recurrent papillary thyroid cancer	2,39E-03			CSF1R,LCK,PDGFRB	3
Cancer,Organismal Injury and Abnormalities,Renal and Urological Disease	Nonmetastatic renal clear cell adenocarcinoma	2,39E-03			CSF1R,LCK,PDGFRB	3
Cancer,Organismal Injury and Abnormalities	Myoepithelial carcinoma	2,39E-03			CSF1R,LCK,PDGFRB	3
Cellular Assembly and Organization	Quantity of heterochromatin	2,39E-03			LMNA,SUN1,SUN2	3
Cancer,Endocrine System Disorders,Organismal Injury and Abnormalities	Symptomatic stage unresectable papillary thyroid cancer	2,39E-03			CSF1R,LCK,PDGFRB	3
Cancer,Organismal Injury and Abnormalities,Renal and Urological Disease	TNM stage N0 renal clear cell adenocarcinoma	2,39E-03			CSF1R,LCK,PDGFRB	3
Cancer,Organismal Injury and Abnormalities	Metastatic alveolar soft part sarcoma	2,39E-03			CSF1R,LCK,PDGFRB	3
Cancer,Organismal Injury and Abnormalities,Renal and Urological Disease	TNM stage T2 renal clear cell adenocarcinoma	2,39E-03			CSF1R,LCK,PDGFRB	3
Cancer,Organismal Injury and Abnormalities	Metastatic soft tissue chondrosarcoma	2,39E-03			CSF1R,LCK,PDGFRB	3
Cellular Function and Maintenance	Retention of tumor cell lines	2,39E-03			COL18A1,MCAM,SERPINH1	3
Cancer,Dermatological Diseases and Conditions,Metabolic Disease,Organismal Injury and Abnormalities	Atypical fibroxanthoma	2,39E-03			CSF1R,LCK,PDGFRB	3
Organismal Injury and Abnormalities,Respiratory Disease	Severe chronic obstructive pulmonary disease	2,39E-03			HSPA1A/HSPA1B,NR3C1,SERPINA1	3
Cancer,Organismal Injury and Abnormalities	Extraskeletal myxoid chondrosarcoma	2,39E-03			CSF1R,LCK,PDGFRB	3
Cancer,Organismal Injury and Abnormalities	Myofibroblastic sarcoma	2,39E-03			CSF1R,LCK,PDGFRB	3
Developmental Disorder,Hereditary Disorder,Neurological Disease,Organismal Injury and Abnormalities	X-linked mental retardation	2,42E-03			AP1S2,ARHGEF7,BCAP31,CCDC22,DMD,FLNA,HCFC1,MECP2,NONO,RPS6KA3,SERPINA1,SLC9A7,TAF1	13
Cancer,Organismal Injury and Abnormalities	Genitourinary tumor	2,46E-03		-1,744	AAAS,ABCB7,ABCC1,ABLIM1,ABRAXAS1,ACAD9,ACADM,ACAT1,ACIN1,ACP6,ACSS2,ACTN4,ADD3,AEBP1,AHCTF1,AHCY,AK1,AKAP13,AKNA,ALCAM,ALG5,AMBP,ANGPTL2,ANXA6,AP1S2,APMAP,APOA1,APOB,ARAF,ARAP1,ARHGAP15,ARHGAP26,ARHGDIA,ARHGEF1,ARHGEF18,ARHGEF7,ARID1B,ARID4A,ARRB1,ARVCF,ASPN,ATL3,AXL,AZGP1,B4GALNT1,BGN,BLVRB,BNIP2,BRD2,C11orf68,C1orf198,C3orf38,C5,CAPZA1,CARD11,CARMIL1,CASP6,CAV1,CAVIN1,CBX1,CBX3,CCDC88C,CCM2,CD1…	452
Developmental Disorder,Neurological Disease,Organismal Injury and Abnormalities	Congenital anomaly of central nervous system	2,46E-03	Decreased	-2,387	ACADM,APOB,ARID1B,BCAP31,CCDC88C,COL18A1,CSF1R,DCLK1,DPF2,EML1,ERCC2,EXOSC9,FLNA,MAP1B,MECP2,MEF2C,MYH11,NEDD4L,NFIA,OPA1,PALLD,PDGFRB,POR,PURA,RPS6KA3,SMARCC2,SMARCE1,SPTAN1,TCOF1,TMX2,TUBG1,YY1,ZNF148	33
Cancer,Organismal Injury and Abnormalities	Malignant solid organ tumor	2,49E-03		0,826	AAAS,ABCB7,ABCC1,ACAD9,ACADL,ACADM,ACIN1,ACP6,ACTN4,ADA,ADD3,AEBP1,AGPAT3,AHCTF1,AHCY,AKAP13,AKNA,ALCAM,AMBP,ANGPTL2,APMAP,APOB,ARAF,ARHGAP15,ARHGAP26,ARHGEF1,ARHGEF18,ARHGEF7,ARID1B,ARID4A,ARRB1,ARVCF,ASPN,AXL,AZGP1,B4GALNT1,BCAP31,BGN,BLVRB,BRD2,C11orf68,C1orf198,C3orf38,C5,CARD11,CARMIL1,CASP6,CAV1,CAVIN1,CCDC22,CCDC88C,CD163,CD3E,CD79A,CDC5L,CDH11,CEP135,CFB,CHAMP1,CHD1L,CLU,CNN1,CNOT10,COBLL…	397
Cancer,Dermatological Diseases and Conditions,Organismal Injury and Abnormalities	Cutaneous melanoma	2,52E-03			AAAS,ABCB7,ABCC1,ACAD9,ACADL,ACADM,ACIN1,ACP6,ACTN4,ADA,ADD3,AEBP1,AGPAT3,AHCTF1,AHCY,AKAP13,AKNA,ALCAM,AMBP,ANGPTL2,APMAP,APOB,ARAF,ARHGAP15,ARHGAP26,ARHGEF1,ARHGEF18,ARHGEF7,ARID1B,ARID4A,ARRB1,ARVCF,AXL,AZGP1,B4GALNT1,BCAP31,BGN,BLVRB,BRD2,C11orf68,C1orf198,C3orf38,C5,CARD11,CARMIL1,CASP6,CAV1,CAVIN1,CCDC22,CCDC88C,CD163,CD3E,CD79A,CDC5L,CDH11,CEP135,CFB,CHAMP1,CHD1L,CLU,CNN1,CNOT10,COBLL1,COL…	379
Cancer,Hematological Disease,Immunological Disease,Organismal Injury and Abnormalities	Newly diagnosed FLT3 internal tandem duplication positive acute myeloid leukemia	2,54E-03			AXL,NR3C1,PDGFRB,POLB,POR,TOP2B	6
Cell Morphology,Cellular Assembly and Organization	Morphology of fibrils	2,54E-03			BGN,CAV1,DCN,DPT,OGN,SERPINH1	6
Cancer,Organismal Injury and Abnormalities	Unresectable metastatic soft tissue tumor	2,54E-03			CSF1R,FN1,PDGFRB,POR,TOP2B,TUBG1	6
Cancer,Organismal Injury and Abnormalities	Undifferentiated malignant neoplasm	2,55E-03			ABCC1,ARAF,ARID1B,AXL,CAV1,CD3E,CSF1R,CTNNB1,DAXX,ENG,FN1,FUT8,HSP90B1,IRAK1,LCK,MCAM,MYLK,NCOR2,NR3C1,PARP3,PDGFRB,POLB,POR,PRKG1,PRPF4B,PTK7,RTN1,SETDB1,SKAP1,SMARCAD1,SNTB1,SPTAN1,STK4,TAF1,TOP2B,TUBG1	36
Cancer,Organismal Injury and Abnormalities,Renal and Urological Disease	Upper urinary tract tumor	2,59E-03		-1,463	ACAT1,ACIN1,ACP6,AKNA,AMBP,ARAF,ARHGAP26,ARHGEF7,ARID1B,AXL,BLVRB,C11orf68,CAV1,CAVIN1,CLU,COL12A1,CPQ,CSF1R,CTC1,CTNNB1,CTR9,DCN,ENG,ENPEP,EPHX1,ERCC2,ESYT1,FBLN5,FBN1,FLNA,FLNC,FN1,FUBP1,GGT5,GLS,GNAQ,GPX1,GPX3,GSN,GSTM1,H1-2,HCLS1,HLA-A,HMCN1,HNRNPK,HSP90B1,IFI16,IRAK1,KAT7,LCK,LMNA,LSM14A,LTA4H,MAPK1,MCAM,MCRS1,METTL3,MME,MT-ND5,MYL9,NCOR2,NDUFA11,NDUFS4,NHSL2,NIPBL,NONO,PABPC1,PALLD,PDGFRB,P…	103
Cell Morphology,Connective Tissue Development and Function	Shape change of fibroblasts	2,62E-03	Increased	2,208	ARHGDIA,FBN1,FN1,GSN,PALLD,SDC4,TNS3,VASP,VCL	9
Cancer,Organismal Injury and Abnormalities	Metastatic unresectable advanced malignant tumor	2,62E-03			CSF1R,FN1,HSP90B1,LCK,PDGFRB,POLB,POR,TOP2B,TUBG1	9
Ophthalmic Disease,Organismal Injury and Abnormalities	Visual disturbance	2,62E-03		-1,342	ACP6,AXL,DIAPH1,MAP1B,MAPK1,MAPK3,NDUFS4,NR3C1,PGAP1	9
Embryonic Development,Organ Development,Organ Morphology,Organismal Development,Organismal Injury and Abnormalities,Respiratory Disease,Respiratory System Development and Function,Tissue Development	Abnormal morphology of pulmonary alveolus	2,69E-03			ADA,ARRB1,CAV1,FBN1,FUBP1,FUT8,LMNB1,LMNB2,LOXL1,NEDD4L,POLB	11
Cardiovascular Disease,Hereditary Disorder,Organismal Injury and Abnormalities,Skeletal and Muscular Disorders	Familial hypertrophic cardiomyopathy	2,69E-03			CRYAB,DES,DMD,DTNA,EMD,FLNC,LMNA,NEXN,TMEM43,TMPO,VCL	11
Cancer,Organismal Injury and Abnormalities	High grade sarcoma	2,83E-03			CSF1R,FN1,HSP90B1,LCK,PDGFRB,POR,TOP2B,TUBG1	8
Neurological Disease,Organismal Injury and Abnormalities	Severe encephalopathy	2,83E-03			C5,CASP6,CLU,FCGR3A/FCGR3B,MECP2,NR3C1,PURA,TMX2	8
Cell Morphology,Cellular Movement,Connective Tissue Development and Function	Cell spreading of fibroblasts	2,86E-03		1,706	FBN1,FN1,PALLD,SDC4,TNS3,VASP,VCL	7
Cancer,Organismal Injury and Abnormalities	Fibroma	2,92E-03			COL12A1,COL14A1,COL18A1,COL1A1,COL6A1,COL6A2,CSF1R,CTNNB1,PDGFRB,POR,TOP2B,TUBG1	12
Cell Morphology,Nervous System Development and Function,Neurological Disease,Tissue Morphology	Abnormal morphology of neurites	2,94E-03			B4GALNT1,CAV1,COQ9,DCLK1,LMNA,MAP1B,MME,MYH10,Nedd4,PDS5B,PFN2,PLEC,PURA,SERPINA3,SORBS2,SUN1,SUN2	17
Organismal Injury and Abnormalities	Wound	3,00E-03	Increased	2,621	AEBP1,ARHGAP1,B4GALNT1,C5,CAV1,CFB,COL1A1,CTNNB1,DMD,Dst,FN1,GSN,HSPB1,LIMA1,NFIC,PDGFRB,PLEC,PLG,PTK7,SDC4,SORBS3,SYNPO,Tpm1,VIM	24
Cancer,Organismal Injury and Abnormalities	Stromal neoplasm	3,10E-03			ABCC1,CSF1R,CTNNB1,DES,EZR,GLS,HSP90B1,KCTD12,LCK,PARP3,PDGFRB,POR,TOP2B,TUBG1	14
Cancer,Gastrointestinal Disease,Hepatic System Disease,Organismal Injury and Abnormalities	Liver tumor	3,12E-03		0,230	AAAS,ABCC1,ABRAXAS1,ACAD9,ACIN1,ACSS2,ACTN4,ADA,AEBP1,AHCTF1,AKAP13,AKNA,ALCAM,ALG5,AMBP,AP1S2,APOA1,APOB,ARAF,ARAP1,ARHGDIA,ARHGEF18,ARHGEF7,ARID1B,ARID4A,ARRB1,ARVCF,ASPN,ATL3,AXL,BNIP2,BRD2,C11orf68,C3orf38,C5,CARD11,CARMIL1,CAVIN1,CBX3,CCDC12,CCDC22,CCDC88C,CD163,CDH11,CEP135,CFB,CHD1L,CIRBP,CLCC1,CLU,CNN1,COBLL1,COL12A1,COL18A1,COL1A1,COL6A1,COL6A2,COQ9,CP,CPQ,CREB1,CRELD2,CROCC,CSF1R,CTNNB1…	299
Cell Morphology,Cellular Assembly and Organization,Cellular Development,Cellular Function and Maintenance,Cellular Growth and Proliferation,Embryonic Development,Nervous System Development and Function,Organismal Development,Tissue Development	Branching of neurites	3,12E-03		1,998	ALCAM,ARHGEF7,ARID1B,CAV1,CREB1,CTNNB1,DIAPH1,EIF4G3,EZR,HMGB2,HNRNPK,LASP1,LMNB1,LRPAP1,MAP1B,MAPK1,MAPK3,MECP2,Nedd4,OPA1,PFN2,PRKG1,RPS6KA3,SEPTIN11,SORBS2,UCHL1,VASP,Wasl	28
Cancer,Organismal Injury and Abnormalities	Embryonal tumor	3,13E-03		-0,640	ABCC1,AKNA,ALCAM,APOB,ARID1B,ARRB1,ATL3,C5,CAV1,CCDC88C,CLU,COL1A1,CSF1R,CSRP2,CTNNB1,CTR9,CYCS,DTNA,ENG,FCGR3A/FCGR3B,FLNA,FN1,H1-2,HSP90B1,INPP5K,ITGAV,KDM5A,LMNB2,MCAM,MT-ND5,NAE1,NDRG2,Nes,NIPBL,NONO,NR3C1,OGN,PALLD,PDGFRB,PDP1,POLR2J,POR,RBM15,RBP1,SEPTIN4,SERPINA1,SERPINA3,SF3B1,SMC1A,SMC3,TAF1,TGFBI,TOP2B,TUBG1,VCL	55
Cell Cycle	Interaction of DNA	3,14E-03		1,635	CAV1,CBX1,CD3E,CLU,CREB1,CTNNB1,CTR9,ERCC2,F2,FBN1,FN1,Gm21596/Hmgb1,GPX1,GSTM5,GTF2A1,GTF2B,HMGB2,HSPA1A/HSPA1B,IFI16,KDM2A,LCK,LGALS1,LMNA,MAPK1,MAPK3,NFIC,NR3C1,PARP3,PDGFRB,PKN1,PLG,POLB,POR,PSIP1,PURA,RPS6KA3,SART3,SERPINF1,SFPQ,SMC3,SPI1,SPN,STK4,TCOF1,TSNAX,XRCC6,YY1	47
Cell Morphology	Morphology of tumor cell lines	3,16E-03			CLU,CRYAB,CTNNB1,CTR9,DEF6,DPP4,EZR,LASP1,MAPK1,MAPK3,MCRS1,MYO18A,PAX5,PDGFRB,POLDIP3,PRELP,PRKG1,PRR14,SEPTIN11,SMARCE1,SMOC2,SYNM,VASP,VCL,VIM	25
Cell Morphology,Nervous System Development and Function,Tissue Morphology	Morphology of neurites	3,16E-03			ARID1B,B4GALNT1,CAV1,COQ9,CTNNB1,DCLK1,DIAPH1,Dst,LMNA,LMNB1,LRPAP1,MAP1B,MECP2,MME,MYH10,Nedd4,PDS5B,PFN2,PLEC,PLG,PURA,SERPINA3,SORBS2,SUN1,SUN2	25
Cancer,Hematological Disease,Immunological Disease,Organismal Injury and Abnormalities	Angioimmunoblastic T-cell lymphoma	3,26E-03			CARD11,CDH11,CLU,COL6A1,COL6A2,CTNNB1,ENG,GTF2I,HSP90B1,IGHM,LCK,MAPK3,MME,NR3C1,POLB,POR,SERPINF1,SERPINH1,THY1,TOP2B,TUBG1	21
Neurological Disease,Organismal Injury and Abnormalities	Epilepsy	3,30E-03			ABCC1,ARHGEF7,C5,CDK19,CLU,CYFIP2,DTNA,EPHX1,FCGR3A/FCGR3B,GLS,HNRNPU,HSP90B1,HSPA1A/HSPA1B,LMNB2,MECP2,MEF2C,MT-ND5,MTHFS,NEDD4L,NGLY1,NR3C1,PDP1,SLC25A22,SMC1A,SPTAN1,SYN2	26
Cardiovascular Disease,Organismal Injury and Abnormalities,Skeletal and Muscular Disorders	Primary cardiomyopathy	3,35E-03			APOA1,CRYAB,DES,DMD,DTNA,EMD,FLNC,GSN,LMNA,NEDD4L,NEXN,PLEC,SGCD,STK38,SYNE1,TMEM43,TMPO,VCL	18
Cell-To-Cell Signaling and Interaction,Cellular Growth and Proliferation,Hematological System Development and Function	Stimulation of leukocytes	3,35E-03	Increased	2,198	C5,CARD11,CAV1,CD3E,CYCS,DIAPH1,DPP4,F2,FLNA,FN1,Gm21596/Hmgb1,GRAP2,HSP90B1,LBR,LCK,LGALS1,PRKG1,SPN	18
Cancer,Gastrointestinal Disease,Hepatic System Disease,Organismal Injury and Abnormalities,Tumor Morphology	Progressive hepatocellular carcinoma	3,36E-03			AXL,CSF1R,PDGFRB,POR,TOP2B	5
Endocrine System Development and Function,Lipid Metabolism,Small Molecule Biochemistry,Vitamin and Mineral Metabolism	Metabolism of glucocorticoid	3,36E-03			APOA1,DIAPH1,MECP2,NR3C1,SERPINA6	5
Cellular Assembly and Organization	Organization of membrane ruffles	3,36E-03			CARMIL1,CSF1R,LIMA1,PALLD,Tpm1	5
Inflammatory Disease,Inflammatory Response,Organismal Injury and Abnormalities,Respiratory Disease	Severe pneumonitis	3,36E-03			C5,CSF1R,FCGR3A/FCGR3B,NR3C1,PDGFRB	5
Cancer,Endocrine System Disorders,Gastrointestinal Disease,Organismal Injury and Abnormalities	Unresectable pancreatic endocrine tumor	3,36E-03			AXL,CSF1R,PDGFRB,POR,TOP2B	5
Cancer,Endocrine System Disorders,Gastrointestinal Disease,Organismal Injury and Abnormalities	Metastatic neuroendocrine tumor of pancreatic origin	3,36E-03			AXL,CSF1R,PDGFRB,POR,TOP2B	5
Organismal Development,Skeletal and Muscular Disorders,Skeletal and Muscular System Development and Function	Abnormal morphology of hindlimb	3,36E-03			COL12A1,EMD,FLNC,MAP1B,MYOF	5
Cancer,Dermatological Diseases and Conditions,Organismal Injury and Abnormalities	Non-melanoma skin cancer	3,37E-03			ANGPTL2,APOB,ARHGEF1,AXL,CARD11,CAV1,CD163,CDH11,COBLL1,COL18A1,CSF1R,CTNNB1,CYFIP2,CYTH4,DCLK1,DGKA,FBN1,FUT8,GPX1,GSTM1,GTF3C4,ITGA8,LTBP2,MATN2,MEF2C,MYEF2,MYLK,MYO18A,NEXN,PDGFRB,POFUT2,POLB,POR,SEC31A,SORBS1,SORBS2,SPTAN1,STK19,SYNE1,TOP2B,TP53BP1,VIM	42
Cancer,Organismal Injury and Abnormalities,Renal and Urological Disease	Renal tumor	3,37E-03		-1,463	ACAT1,ACIN1,ACP6,AKNA,AMBP,ARAF,ARHGAP26,ARHGEF7,ARID1B,AXL,BLVRB,C11orf68,CAV1,CAVIN1,CLU,COL12A1,CPQ,CSF1R,CTC1,CTNNB1,CTR9,DCN,ENG,ENPEP,EPHX1,ERCC2,ESYT1,FBLN5,FBN1,FLNA,FLNC,FN1,GGT5,GLS,GNAQ,GPX1,GPX3,GSN,GSTM1,H1-2,HCLS1,HLA-A,HMCN1,HNRNPK,HSP90B1,IFI16,IRAK1,KAT7,LCK,LMNA,LSM14A,LTA4H,MAPK1,MCAM,MCRS1,METTL3,MME,MT-ND5,MYL9,NCOR2,NDUFA11,NDUFS4,NHSL2,NIPBL,NONO,PABPC1,PALLD,PDGFRB,PDLIM7,…	102
Developmental Disorder,Neurological Disease,Organismal Injury and Abnormalities	Congenital malformation of brain	3,40E-03	Decreased	-2,387	ACADM,APOB,ARID1B,BCAP31,CCDC88C,COL18A1,CSF1R,DCLK1,DPF2,EML1,EXOSC9,FLNA,MAP1B,MECP2,MEF2C,MYH11,NEDD4L,NFIA,OPA1,PALLD,PDGFRB,POR,PURA,RPS6KA3,SMARCC2,SMARCE1,SPTAN1,TCOF1,TMX2,TUBG1,YY1,ZNF148	32
Cancer,Organismal Injury and Abnormalities	Fibrous tissue tumor	3,51E-03			COL12A1,COL14A1,COL18A1,COL1A1,COL6A1,COL6A2,CSF1R,CTNNB1,FLNA,FN1,Hrg,HSP90B1,LCK,PDGFRB,POR,TOP2B,TUBG1	17
Connective Tissue Disorders,Inflammatory Disease,Inflammatory Response,Organismal Injury and Abnormalities,Skeletal and Muscular Disorders	Osteoarthritis	3,51E-03			ASPN,BGN,CD163,CDH11,CLU,CRYAB,DPEP1,FLNC,FMOD,KANK2,LIMCH1,MBL2,NR3C1,PLG,PSIP1,SDC4,TUBG1	17
Gastrointestinal Disease,Organismal Injury and Abnormalities	Oral lesion	3,57E-03			ABCC1,ADD3,ARHGAP26,ARVCF,ASPN,AXL,BGN,CDC5L,CNN1,COL1A1,COL6A2,COQ9,CRYAB,CSTF3,CTNNB1,CTPS1,CTR9,CYFIP2,CYTH4,DAAM2,DCN,DDX47,DMD,DNAJC9,DPP4,DPT,EMD,ENPEP,ERCC2,EZR,FAM151A,FN1,GSTM1,HCLS1,HMCN1,HSP90B1,HTATSF1,ILF3,IRAK1,ITGA8,ITGAD,KANK2,KDM3B,LGALS1,LMOD1,LRRFIP1,LTBP4,MATN2,MECP2,MEF2C,MFAP4,MPRIP,MRC1,MYO18A,NDRG2,NFIC,NR3C1,PCCA,PDGFRB,PDLIM5,PHLDB2,PRKG1,PTBP1,PURA,RIOX2,SFPQ,SLTM,SNTB1…	81
Cell Morphology	Shape change of neurons	3,62E-03	Increased	2,145	ALCAM,ARHGEF7,ARID1B,CAV1,CREB1,CTNNB1,DIAPH1,EIF4G3,EZR,F2,HMGB2,HNRNPK,LASP1,LMNB1,LRPAP1,MAP1B,MAPK1,MAPK3,MECP2,Nedd4,OPA1,PFN2,PRKG1,RPS6KA3,SEPTIN11,SORBS2,UCHL1,VASP,Wasl	29
Cancer,Organismal Injury and Abnormalities	Metastatic soft tissue sarcoma	3,62E-03			CSF1R,FN1,HSP90B1,LCK,PARP3,PDGFRB,POR,TOP2B,TUBG1	9
Cancer,Hematological Disease,Immunological Disease,Organismal Injury and Abnormalities	Unclassifiable B-cell lymphoma	3,62E-03			CD79A,HSP90B1,MME,NR3C1,PAX5,POLB,POR,TOP2B,TUBG1	9
Cancer,Organismal Injury and Abnormalities,Reproductive System Disease	Uterine cancer	3,71E-03			AAAS,ABCB7,ABCC1,ABLIM1,ABRAXAS1,ACADM,ACIN1,ACSS2,ACTN4,ADD3,AHCTF1,AHCY,ALG5,ANGPTL2,AP1S2,APOB,ARAF,ARAP1,ARHGAP15,ARHGAP26,ARHGEF18,ARID1B,ARID4A,ARRB1,ARVCF,ASPN,ATL3,BGN,BRD2,C3orf38,CARD11,CASP6,CAV1,CAVIN1,CBX3,CCDC88C,CCM2,CD163,CDH11,CFB,CLU,CNN1,COL12A1,COL14A1,COL18A1,COL1A1,COL6A2,COLEC12,CP,CROCC,CRYAB,CSF1R,CTNNB1,CTPS1,CTPS2,CTR9,CYFIP2,CYTH4,DAAM2,DCLK1,DCN,DCPS,DENND4C,DES,DGLUC…	269
Organismal Injury and Abnormalities,Tissue Morphology	Permeability of epithelial tissue	3,72E-03		-0,430	ARHGDIA,ARHGEF7,CTNNB1,CTTN,ENG,F2,LRPAP1,MCAM,MYLK,SERPINF1,TGFBI,VASP	12
Developmental Disorder,Organismal Injury and Abnormalities,Renal and Urological Disease	Congenital anomalies of kidney and urinary tract	3,73E-03			AEBP1,ARHGAP1,ARHGDIA,CAVIN1,CDC5L,CHD1L,CLU,COL14A1,CP,CTNNB1,CYGB,FLNA,GSN,ITGA8,MATN2,MYL12A,NFIA,PALLD,PRKG1	19
Behavior	Emotional behavior	3,73E-03		-1,181	AMBP,CDH11,CREB1,CTNNB1,DIAPH1,DPP4,GNAQ,HSPA1A/HSPA1B,MAPK1,MAPK3,MECP2,MEF2C,NDUFS4,PAWR,PFN2,SERPINA6,SETDB1,SYN2,SYNE1	19
Cancer,Endocrine System Disorders,Organismal Injury and Abnormalities,Reproductive System Disease	Ovarian carcinoma	3,75E-03			ACTN4,AEBP1,AKNA,ALG5,APOB,ARHGEF1,ARHGEF18,ARID1B,AZGP1,C5,CDK19,CLU,COL18A1,COL6A2,CP,CROCC,CSTF3,CTNNB1,CTRB2,CYFIP2,CYTH4,DCLK1,DEF6,DENND4B,DIAPH1,DPP4,DTNA,EED,EMD,ENPEP,EPHX1,ERCC2,F2,FUBP1,GGT5,GNAQ,GPX3,GSTM5,GYG1,H1-2,H2BC5,HCFC1,HCLS1,HDGFL3,HMCN1,HP1BP3,HSP90B1,ITCH,ITGA8,IWS1,KDM3B,LASP1,LOXL1,LTBP4,MAPK1,MCAM,MCRS1,MYH10,MYH11,MYOF,NCOR2,NEDD4L,NELFB,NFIA,NR3C1,OSBPL2,PANK4,PARP3,PD…	106
Cancer,Organismal Injury and Abnormalities,Tumor Morphology	Invasion of malignant tumor	3,76E-03		1,580	AHCY,ALCAM,CLU,CTNNB1,CTTN,DPP4,EZR,F2,LGALS1,MAPK1,MCAM,PLG,SETDB1,VASP,VIM	15
Cancer,Organismal Injury and Abnormalities	Anaplastic carcinoma	3,79E-03			ABCC1,ARAF,ARID1B,AXL,CAV1,CSF1R,CTNNB1,DAXX,ENG,FUT8,HSP90B1,IRAK1,LCK,MCAM,MYLK,NCOR2,PARP3,PDGFRB,POR,PRKG1,PRPF4B,PTK7,RTN1,SETDB1,SKAP1,SMARCAD1,SNTB1,SPTAN1,STK4,TAF1,TOP2B,TUBG1	32
Cancer,Immunological Disease,Organismal Injury and Abnormalities	Thymus gland tumor	3,82E-03		-0,577	CSF1R,DCN,EED,GTF2I,HSP90B1,LCK,NCOR2,NR3C1,PDGFRB,POR,TOP2B,TUBG1,XRCC6	13
Tissue Development	Accumulation of extracellular matrix	3,82E-03			COL1A1,FN1,PLG,THY1	4
Cell Morphology,Cellular Assembly and Organization	Abnormal morphology of collagen fibrils	3,82E-03			BGN,DCN,DPT,OGN	4
Amino Acid Metabolism,Small Molecule Biochemistry	Cleavage of amino acids	3,82E-03		1,964	AHCY,CPM,ENPEP,GLS	4
Organ Morphology,Organismal Injury and Abnormalities,Skeletal and Muscular Disorders,Skeletal and Muscular System Development and Function	Abnormal morphology of intercostal muscle	3,82E-03			COL6A1,FBN1,FLNC,ILF3	4
