# Supplementary material for: Neuroretinal degeneration in a mouse model of systemic chronic immune activation observed by proteomics
Source: Front Immunol. 2024 Apr 11;15:1374617. doi: 10.3389/fimmu.2024.1374617 (PMC11043527; doi:10.3389/fimmu.2024.1374617)
Supplement: Supplementary Table 1 — (A) Retina, 1 week, Identified and differentially expressed proteins. (B). Retina, 8 weeks, Identified and differentially expressed proteins. (C). Retina, 28 weeks, Identified and differentially expressed proteins. [file DataSheet_1.zip › Supplementary Tables submission/Supplementary Tables 9-12, Diseases & Function, IPA/10. RPE-choroid/Table S10C RPE-choroid, Diseases & Function, 28 weeks.xlsx]

## Sheet: Sheet0
© 2000-2022 QIAGEN. All rights reserved.
Categories	Diseases or Functions Annotation	p-value	Predicted Activation State	Activation z-score	Molecules	# Molecules
Cellular Compromise,Inflammatory Response	Degranulation of myeloid cells	8,15E-25		1,042	ACTR2,AGA,ALDH3B1,AMPD3,ANO6,ANXA3,AP1M1,APRT,ARL8A,ARMC8,ARPC5,ATG7,ATP6V0C,BIN2,C3,C4A/C4B,CAP1,CAPN1,CD36,CD44,CD63,CD68,CD84,CD9,CD93,CHI3L1,CKAP4,COPB1,CORO1A,CORO1B,COTL1,CPNE1,CPNE3,CREG1,CSK,CSTB,CTSA,CTSB,CTSC,CTSD,CTSH,CTSS,CTSZ,CYBB,DBNL,DDOST,DGAT1,DHCR7,DIAPH1,DOCK2,DPP7,EEF1A1,EEF2,ERP44,FABP5,FCGR2B,FTL,GAA,GALNS,GDI2,GGH,GLA,GLB1,GM2A,GMFG,GNS,GRK2,GSDMD,GUSB,HEXB,HGSNAT,HK3,HPSE,…	144
Cellular Compromise,Inflammatory Response	Degranulation of leukocytes	2,73E-24		1,105	ACTR2,AGA,ALDH3B1,AMPD3,ANO6,ANXA3,AP1M1,APRT,ARL8A,ARMC8,ARPC5,ATG7,ATP6V0C,BIN2,C3,C4A/C4B,CAP1,CAPN1,CD36,CD44,CD63,CD68,CD84,CD9,CD93,CHI3L1,CKAP4,COPB1,CORO1A,CORO1B,COTL1,CPNE1,CPNE3,CREG1,CSK,CSTB,CTSA,CTSB,CTSC,CTSD,CTSH,CTSS,CTSZ,CYBB,DBNL,DDOST,DGAT1,DHCR7,DIAPH1,DOCK2,DPP7,EEF1A1,EEF2,ERP44,FABP5,FCGR2B,FTL,GAA,GALNS,GDI2,GGH,GLA,GLB1,GM2A,GMFG,GNS,GRK2,GSDMD,GUSB,HEXB,HGSNAT,HK3,HPSE,…	144
Inflammatory Response	Degranulation	4,68E-24		1,337	A2M,ACTN1,ACTR2,AGA,ALDH3B1,AMPD3,ANO6,ANXA3,AP1M1,APRT,ARL8A,ARMC8,ARPC5,ATG7,ATP6V0C,BIN2,C3,C4A/C4B,CAP1,CAPN1,CD109,CD36,CD44,CD63,CD68,CD84,CD9,CD93,CHI3L1,CKAP4,COPB1,CORO1A,CORO1B,COTL1,CPNE1,CPNE3,CREG1,CSK,CSTB,CTSA,CTSB,CTSC,CTSD,CTSH,CTSS,CTSZ,CYBB,CYRIB,DBNL,DDOST,DGAT1,DHCR7,DIAPH1,DOCK2,DPP7,ECM1,EEF1A1,EEF2,ERP44,F13A1,FABP5,FCGR2B,FERMT3,FGG,FLNA,FN1,FTL,GAA,GALNS,GDI2,GGH,GLA,GLB…	165
Cellular Compromise,Inflammatory Response	Degranulation of phagocytes	4,72E-24		1,215	ACTR2,AGA,ALDH3B1,AMPD3,ANO6,ANXA3,AP1M1,APRT,ARL8A,ARMC8,ARPC5,ATG7,ATP6V0C,BIN2,C3,C4A/C4B,CAP1,CAPN1,CD36,CD44,CD63,CD68,CD84,CD9,CD93,CHI3L1,CKAP4,COPB1,CORO1A,CORO1B,COTL1,CPNE1,CPNE3,CREG1,CSTB,CTSA,CTSB,CTSC,CTSD,CTSH,CTSS,CTSZ,CYBB,DBNL,DDOST,DGAT1,DHCR7,DIAPH1,DOCK2,DPP7,EEF1A1,EEF2,ERP44,FABP5,FCGR2B,FTL,GAA,GALNS,GDI2,GGH,GLA,GLB1,GM2A,GMFG,GNS,GRK2,GSDMD,GUSB,HEXB,HGSNAT,HK3,HPSE,IDH1…	142
Cellular Compromise,Inflammatory Response	Degranulation of cells	5,26E-24		1,316	A2M,ACTN1,ACTR2,AGA,ALDH3B1,AMPD3,ANO6,ANXA3,AP1M1,APRT,ARL8A,ARMC8,ARPC5,ATG7,ATP6V0C,BIN2,C3,C4A/C4B,CAP1,CAPN1,CD109,CD36,CD44,CD63,CD68,CD84,CD9,CD93,CHI3L1,CKAP4,COPB1,CORO1A,CORO1B,COTL1,CPNE1,CPNE3,CREG1,CSK,CSTB,CTSA,CTSB,CTSC,CTSD,CTSH,CTSS,CTSZ,CYBB,CYRIB,DBNL,DDOST,DGAT1,DHCR7,DIAPH1,DOCK2,DPP7,ECM1,EEF1A1,EEF2,ERP44,F13A1,FABP5,FCGR2B,FERMT3,FGG,FLNA,FN1,FTL,GAA,GALNS,GDI2,GGH,GLA,GLB…	164
Cellular Compromise,Inflammatory Response	Degranulation of granulocytes	3,24E-23		1,555	ACTR2,AGA,ALDH3B1,AMPD3,ANO6,ANXA3,AP1M1,APRT,ARL8A,ARMC8,ARPC5,ATG7,ATP6V0C,BIN2,C3,CAP1,CAPN1,CD36,CD44,CD63,CD68,CD93,CHI3L1,CKAP4,COPB1,COTL1,CPNE1,CPNE3,CREG1,CSK,CSTB,CTSA,CTSB,CTSC,CTSD,CTSH,CTSS,CTSZ,CYBB,DBNL,DDOST,DGAT1,DIAPH1,DOCK2,DPP7,EEF1A1,EEF2,ERP44,FABP5,FCGR2B,FTL,GAA,GALNS,GDI2,GGH,GLA,GLB1,GM2A,GMFG,GNS,GSDMD,GUSB,HEXB,HGSNAT,HK3,HPSE,IDH1,IGF2R,IQGAP1,ITGAM,ITGAX,ITGB2,LAMP1,…	131
Cellular Compromise,Inflammatory Response	Degranulation of neutrophils	3,02E-22	Increased	2,213	ACTR2,AGA,ALDH3B1,AMPD3,ANO6,ANXA3,AP1M1,APRT,ARL8A,ARMC8,ARPC5,ATG7,ATP6V0C,BIN2,C3,CAP1,CAPN1,CD36,CD44,CD63,CD68,CD93,CHI3L1,CKAP4,COPB1,COTL1,CPNE1,CPNE3,CREG1,CSTB,CTSA,CTSB,CTSC,CTSD,CTSH,CTSS,CTSZ,CYBB,DBNL,DDOST,DGAT1,DIAPH1,DOCK2,DPP7,EEF1A1,EEF2,ERP44,FABP5,FTL,GAA,GALNS,GDI2,GGH,GLA,GLB1,GM2A,GMFG,GNS,GSDMD,GUSB,HEXB,HGSNAT,HK3,HPSE,IDH1,IGF2R,IQGAP1,ITGAM,ITGAX,ITGB2,LAMP1,LAMP2,LAMTO…	128
Cellular Movement	Cell movement of blood cells	7,70E-16	Increased	5,731	ADA,AKT1,ALOX5AP,ANGPTL2,ANO6,APBB1IP,APOE,ARHGAP25,ATG7,BGN,BLVRA,C2,C3,C4A/C4B,CALR,CAPG,CASP1,CCN2,CD36,CD44,CD63,CD84,CD9,CD93,CFB,CFH,CHI3L1,CLEC11A,CMA1,CORO1A,CSK,CTSB,CTSC,CTSS,CTSV,CTSZ,CYBB,DBNL,DCN,DIAPH1,DOCK11,DOCK2,DOCK8,ECM1,EGFR,ELMO1,ENG,EVL,F13A1,FABP4,FABP5,FCGR2B,FERMT3,FLNA,FN1,GALNT1,GBA,GIT2,GJB2,GLG1,GRB2,GRK2,GSDMD,HCLS1,HDAC1,HEBP1,HLA-A,HPSE,HSPA5,ICAM1,IGKC,IL1RN,INPP5…	163
Cellular Movement,Hematological System Development and Function,Immune Cell Trafficking	Cell movement of leukocytes	1,58E-15	Increased	6,146	ADA,AKT1,ALOX5AP,ANGPTL2,ANO6,APBB1IP,APOE,ARHGAP25,ATG7,BGN,BLVRA,C2,C3,C4A/C4B,CALR,CAPG,CASP1,CCN2,CD36,CD44,CD63,CD9,CD93,CFB,CFH,CLEC11A,CMA1,CORO1A,CSK,CTSB,CTSC,CTSS,CTSV,CTSZ,CYBB,DBNL,DCN,DIAPH1,DOCK11,DOCK2,DOCK8,ECM1,EGFR,ELMO1,ENG,EVL,FABP4,FABP5,FERMT3,FLNA,FN1,GALNT1,GBA,GIT2,GJB2,GRK2,GSDMD,HCLS1,HEBP1,HLA-A,HPSE,HSPA5,ICAM1,IL1RN,INPP5D,IRAK4,Irgm1,ITGAM,ITGAX,ITGB2,KNG1,LBP,LCP1,…	143
Cellular Movement,Immune Cell Trafficking	Leukocyte migration	3,29E-15	Increased	5,937	ADA,AKT1,ALOX5AP,ANGPTL2,ANO6,APBB1IP,APOE,ARHGAP25,ATG7,BGN,BLVRA,C2,C3,C4A/C4B,CALR,CAPG,CASP1,CCN2,CD36,CD44,CD63,CD84,CD9,CD93,CFB,CFH,CHI3L1,CLEC11A,CMA1,CORO1A,CSK,CTSB,CTSC,CTSS,CTSV,CTSZ,CYBB,DBNL,DCN,DIAPH1,DOCK11,DOCK2,DOCK8,ECM1,EGFR,ELMO1,ENG,EVL,F13A1,FABP4,FABP5,FCGR2B,FERMT3,FLNA,FN1,GALNT1,GBA,GIT2,GJB2,GLG1,GRB2,GRK2,GSDMD,HCLS1,HDAC1,HEBP1,HLA-A,HPSE,HSPA5,ICAM1,IGKC,IL1RN,INPP5…	160
Cell-To-Cell Signaling and Interaction,Hematological System Development and Function,Immune Cell Trafficking,Inflammatory Response	Activation of leukocytes	1,84E-14	Increased	4,270	ABHD12,ADA,AKT1,ANO6,AP3B1,APOE,ATG5,ATG7,BAX,C1QA,C3,C4A/C4B,CALR,CASP1,CD180,CD36,CD44,CD63,CD84,CD93,CFH,CHI3L1,CLEC11A,CORO1A,CSK,CTSH,CTSS,CYBB,CYRIB,DDOST,DOCK2,DUSP3,EGFR,ERAP1,FCGR2B,FGG,FN1,GBA,GPNMB,GRK2,HEBP1,HLA-A,HPSE,HSP90B1,HYOU1,ICAM1,IGF2R,IGHG1,Ighg2a,Igkv1-117,IL1RN,INPP5D,IRAK4,ITGAM,ITGB2,KNG1,LBP,LGALS3,LGALS3BP,LGALS9B,LYST,MAGT1,MAPK14,MAPK3,MME,NCF1,NFKB1,NMI,NPC1,PARP1,P…	106
RNA Damage and Repair	Nonsense-mediated mRNA decay	4,82E-14			EIF4G1,ETF1,GSPT1,PPP2R2A,RPL11,RPL12,RPL13,RPL13A,RPL14,RPL15,RPL17,RPL18,RPL18A,RPL19,RPL21,RPL22,RPL23,RPL24,RPL26,RPL27,RPL28,RPL3,RPL31,RPL35,RPL4,RPL5,RPL6,RPL7A,RPL8,RPL9,RPLP0,RPS11,RPS13,RPS14,RPS15,RPS15A,RPS17,RPS18,RPS2,RPS20,RPS23,RPS24,RPS25,RPS3,RPS4Y1,RPS7,RPS9	47
RNA Damage and Repair	Decay of mRNA	6,35E-14			EIF4G1,ETF1,GSPT1,PPP2R2A,RPL11,RPL12,RPL13,RPL13A,RPL14,RPL15,RPL17,RPL18,RPL18A,RPL19,RPL21,RPL22,RPL23,RPL24,RPL26,RPL27,RPL28,RPL3,RPL31,RPL35,RPL4,RPL5,RPL6,RPL7A,RPL8,RPL9,RPLP0,RPS11,RPS13,RPS14,RPS15,RPS15A,RPS17,RPS18,RPS2,RPS20,RPS23,RPS24,RPS25,RPS3,RPS4Y1,RPS7,RPS9,XRN1	48
Cell-To-Cell Signaling and Interaction,Hematological System Development and Function	Activation of blood cells	6,38E-14	Increased	4,177	ABHD12,ADA,AKT1,ANO6,AP3B1,APOE,ATG5,ATG7,BAX,C1QA,C3,C4A/C4B,CALR,CASP1,CD180,CD36,CD44,CD63,CD84,CD93,CFH,CHI3L1,CLEC11A,CLIC1,CORO1A,CSK,CTSH,CTSS,CYBB,CYRIB,DDOST,DOCK2,DUSP3,EGFR,ERAP1,FCGR2B,FGG,FLNA,FN1,GBA,GNB1,GPNMB,GRK2,GUCY1B1,HEBP1,HLA-A,HPSE,HSP90B1,HSPG2,HYOU1,ICAM1,IGF2R,IGHG1,Ighg2a,Igkv1-117,IL1RN,INPP5D,IRAK4,ITGAM,ITGB2,KNG1,LBP,LGALS3,LGALS3BP,LGALS9B,LYST,MAGT1,MAPK1,MAPK14,M…	116
Immunological Disease	Immunodeficiency	4,19E-13			ADA,ALOX5AP,ARPC1B,C1QA,C1QB,C1QC,C1S,C2,C3,C4A/C4B,CARMIL1,CD180,CFB,CFH,CORO1A,CYBB,CYBC1,DOCK2,DOCK8,FCGR2B,FERMT3,FGG,G6PD,GFPT2,HYOU1,IGKC,IRAK4,ITGB2,KIF5C,MAGT1,MASP2,MICAL1,MSN,MYO1E,NCF1,NCF2,NCF4,NFKB1,PLCG2,PNP,PRKCD,PTPRC,RAC2,RBCK1,RIPK1,SERPING1,STAT1,STAT2,STAT3,STK4,TAP1,TAP2,TAPBP,TGFBI,TLR3,TPP2	56
Cellular Movement	Cell movement of myeloid cells	4,88E-13	Increased	6,052	ALOX5AP,ANGPTL2,ANO6,APOE,ARHGAP25,BLVRA,C2,C3,C4A/C4B,CAPG,CASP1,CCN2,CD36,CD44,CD9,CFB,CFH,CLEC11A,CMA1,CORO1A,CSK,CTSB,CTSC,CTSS,CTSV,CYBB,DOCK11,DOCK2,EGFR,ENG,FABP4,FERMT3,FLNA,FN1,GBA,GIT2,GJB2,GRK2,HEBP1,HSPA5,ICAM1,IL1RN,INPP5D,Irgm1,ITGAM,ITGAX,ITGB2,KNG1,LBP,LCP1,LGALS3,LGMN,LIPA,LSP1,MAOA,MAP3K5,MAPK1,MAPK14,MAPK3,MASP2,Mcpt4,MOSPD2,MPP1,MYH9,MYO1E,MYO1F,MYO9B,NCF1,NCKAP1L,NPC1,PARP1,P…	109
Cellular Movement,Hematological System Development and Function,Immune Cell Trafficking,Inflammatory Response	Cell movement of phagocytes	7,56E-13	Increased	6,603	ALOX5AP,ANGPTL2,ANO6,APOE,ARHGAP25,BLVRA,C2,C3,C4A/C4B,CALR,CAPG,CASP1,CCN2,CD36,CD44,CD9,CFB,CFH,CLEC11A,CORO1A,CTSB,CTSC,CTSS,CTSV,CTSZ,CYBB,DIAPH1,DOCK11,DOCK2,DOCK8,EGFR,ENG,FABP4,FERMT3,FLNA,FN1,GBA,GIT2,GJB2,GRK2,HCLS1,HEBP1,HPSE,HSPA5,ICAM1,IL1RN,INPP5D,IRAK4,Irgm1,ITGAM,ITGAX,ITGB2,LBP,LGALS3,LGMN,LSP1,MAOA,MAP3K5,MAPK1,MAPK14,MAPK3,MASP2,Mcpt4,MOSPD2,MPP1,MYH9,MYO1E,MYO1F,MYO9B,NCF1,NCKA…	110
Immunological Disease	Systemic autoimmune syndrome	1,66E-12		0,188	ACOT9,Acp5,ACSL4,ACSL5,ADA,ADSS2,AKR1A1,AKR1B10,AKT1,ALDH2,ALOX5AP,ANXA3,APBB1IP,APOE,ARCN1,ARHGDIB,ATG5,ATIC,BAX,BGN,C1QA,C1S,C2,C3,C4A/C4B,CALR,CAPG,CASP1,CASP6,CD180,CD36,CD44,CD68,CD84,CFB,CFH,CHI3L1,COL12A1,COL14A1,COL6A1,COL6A2,COPA,CSK,CTSA,CTSB,CTSC,CTSH,CTSS,CTSV,CYBB,DIAPH1,DNASE2,DTX3L,ECI2,ECM1,EEF1G,EEF2,EIF3C,EIF3D,FABP4,FABP5,FABP7,FCGR2B,FN1,GAA,GALNT1,GALNT2,GBP2,GBP4,GIMAP4,GPNM…	174
Cellular Function and Maintenance	Function of leukocytes	2,23E-12	Increased	2,194	ADA,AKT1,APOE,ARHGDIA,ARHGDIB,C3,CAPG,CD36,CD44,CD84,CD9,CHI3L1,CMA1,CTSC,CTSS,CTSZ,CYBB,DOCK8,ECM1,EIF5A,ERAP1,FCGR2B,GIMAP4,GPNMB,HLA-A,ICAM1,INPP5D,IRAK4,ITGAM,ITGB2,JCHAIN,LCP1,LGALS3,LGMN,LSP1,Mcpt4,MMP3,MYO9B,NCEH1,NFKB1,NPC2,P2RX4,PARP1,PAWR,PKN1,PLA2G4A,PLCG2,PLXNA1,PPIA,PTPRC,RAC2,RHOG,S100A4,SIRPA,STAT1,STAT2,STAT3,STK10,STK4,TAP1,TAPBP,TGM2,TLR3,TPP2,VAV1	65
Inflammatory Response	Immune response of cells	5,79E-12	Increased	4,935	ACTR2,ACTR3,ANXA3,APOE,ARF6,ARPC2,ARPC4,ATG5,ATG7,BAX,C1QA,C3,CALB1,CALR,CAPG,CASP1,CD180,CD36,CD44,CD68,CD93,CERS2,CFH,COLEC12,CORO1A,CSK,CTSB,CTSD,CTSS,CYRIB,DOCK2,DOCK8,ELMO1,ENG,ERAP1,ERP44,FCGR2B,FERMT3,FLNA,FN1,GRB2,HSP90B1,ICAM1,IDH1,IGHG1,Ighg2a,INPP5D,ITGAM,ITGAX,ITGB2,ITGB5,LGALS3,LMAN2,MAPK1,MAPK14,MFGE8,MGAT1,MYH9,MYO9B,NAMPT,NCF1,NCKAP1L,PARP1,PFN1,PLA2G4A,PLD4,PLEK,PLXNA1,PNP,POSTN,…	109
Cellular Function and Maintenance,Inflammatory Response	Phagocytosis	6,73E-12	Increased	4,807	ACTR2,ACTR3,ANXA3,ARF6,ARL8B,ARPC2,ARPC4,ATG2B,ATG5,ATG7,C1QA,C3,CALR,CAPG,CASP1,CD36,CD44,CD93,CERS2,CFH,COLEC12,CORO1A,CSK,CYBB,CYRIB,DOCK2,DOCK8,ELMO1,ERAP1,ERP44,FCGR2B,FERMT3,FLNA,GRB2,ICAM1,IDH1,IGHG1,Ighg2a,INPP5D,ITGAM,ITGB2,ITGB5,LAMP1,LAMP2,LGALS3,LMAN2,MAPK1,MAPK14,MFGE8,MGAT1,MSN,MYH9,MYO9B,NCF1,NCKAP1L,PFN1,PLA2G4A,PLD4,PLEK,PPP6R1,PRKCB,PRKCD,PSEN1,PTPN6,PTPRC,RAB31,RAB35,RAB7A,RAC2…	92
Hematological System Development and Function,Tissue Morphology	Quantity of leukocytes	9,85E-12	Increased	3,112	ADA,AKT1,ALDH2,AP3B1,APBB1IP,APOE,ARHGDIA,ARHGDIB,ATG5,ATG7,BAX,C1QA,C3,C4A/C4B,CASP1,CBR3,CD180,CD36,CD44,CD84,CFH,CHI3L1,CLEC11A,CORO1A,CTSB,CTSD,CTSS,CTSV,CYBB,DCN,DGAT1,DIAPH1,DNASE2,DOCK2,DOCK8,DUSP3,ECM1,ELMO1,F13A1,FABP5,FCGR2B,FERMT3,FLNA,GALNT1,GBA,GRK2,HCLS1,HEXB,HLA-A,HPSE,HSP90B1,ICAM1,IGF2R,IGKC,IL1RN,INPP5D,ITGAM,ITGB2,ITGB5,JCHAIN,LAMTOR1,LGALS3,LGALS9B,LGMN,LSP1,LYST,MAN2A1,MAPK1,…	123
Inflammatory Response	Inflammatory response	1,38E-11	Increased	5,016	ABHD12,Acp5,ADA,AKT1,ALDH2,ALOX5AP,ANGPTL2,ANO6,AP3B1,APOE,ARHGAP25,ATG7,C3,C4A/C4B,CALR,CAPG,CASP1,CD36,CD44,CD63,CD84,CD9,CFH,CHI3L1,CMA1,CORO1A,CTSB,CTSS,CYBB,DIAPH1,DOCK2,ECM1,EGFR,ELMO1,ENG,FABP4,FCGR2B,FGG,FN1,GIT2,GRK2,HEBP1,HLA-A,HPSE,HSPG2,ICAM1,IGHG1,IL1RN,INPP5D,ITGAM,ITGB2,KNG1,LBP,LCP1,LGALS3,LGALS3BP,LGALS9B,LGMN,LIPA,LSP1,LYST,LYZ,MAPK1,MAPK14,MAPK3,MFGE8,MME,MOSPD2,MPP1,MYDGF,MYO1…	119
Immunological Disease	Abnormal morphology of immune system	2,09E-11			ACP2,APOE,BAX,C3,CASP1,CD36,CD84,CHI3L1,CPA3,CTBS,CTSD,DOCK2,ENTPD5,FCGR2B,FTL,GBA,HEXB,HLA-A,HPSE,ICAM1,IGHG1,IGKC,IL1RN,INPP5D,ITGAM,ITGB2,LCP1,LGALS3,LIPA,LSP1,MAN2B1,MANBA,Mug1/Mug2,NPC2,PLCG2,PLD4,PSMB9,PTPRC,Pzp,RASSF2,SGPL1,SOAT1,STK4,SYK,TAP1,TPP2,VAV1	47
Cellular Function and Maintenance	Function of blood cells	3,41E-11	Increased	2,000	ADA,AKT1,AMPD3,ANO6,APOE,ARHGDIA,ARHGDIB,ATG7,BAX,C3,CAPG,CAPN1,CD36,CD44,CD84,CD9,CHI3L1,CMA1,CTSC,CTSS,CTSZ,CYBB,DOCK8,ECM1,EIF5A,ERAP1,FCGR2B,FLNA,GIMAP4,GPNMB,HLA-A,ICAM1,INPP5D,IRAK4,ITGAM,ITGB2,JCHAIN,LCP1,LGALS3,LGMN,LSP1,Mcpt4,MINK1,MMP3,MYO9B,NCEH1,NFKB1,NPC2,P2RX4,PARP1,PAWR,PKN1,PLA2G4A,PLCG2,PLXNA1,PPIA,PTPRC,RAC2,RHOG,S100A4,SIRPA,STAT1,STAT2,STAT3,STK10,STK4,TAP1,TAPBP,TGM2,TLR3,TPP…	72
Cell-To-Cell Signaling and Interaction,Cellular Function and Maintenance,Inflammatory Response	Phagocytosis of cells	3,67E-11	Increased	4,457	ACTR2,ACTR3,ANXA3,ARF6,ARPC2,ARPC4,ATG5,ATG7,C1QA,C3,CALR,CAPG,CD36,CD44,CD93,CERS2,CFH,COLEC12,CORO1A,CSK,CYRIB,DOCK2,DOCK8,ELMO1,ERAP1,ERP44,FCGR2B,FERMT3,FLNA,GRB2,ICAM1,IDH1,IGHG1,Ighg2a,INPP5D,ITGAM,ITGB2,ITGB5,LGALS3,LMAN2,MAPK1,MAPK14,MFGE8,MGAT1,MYH9,MYO9B,NCKAP1L,PFN1,PLA2G4A,PLD4,PLEK,PPP6R1,PRKCB,PRKCD,PSEN1,PTPN6,PTPRC,RAB31,RAB35,RAC2,RACK1,RALB,RHOG,RRAGA,SERPINE1,SH3KBP1,SIGLEC1,SI…	82
Protein Synthesis	Initiation of translation of protein	4,68E-11			EIF2A,EIF3B,EIF3C,EIF3D,EIF3H,EIF4A1,EIF4A2,EIF4G1,EIF5B,RPL11,RPL12,RPL13,RPL13A,RPL14,RPL15,RPL17,RPL18,RPL18A,RPL19,RPL21,RPL22,RPL23,RPL24,RPL26,RPL27,RPL28,RPL3,RPL31,RPL35,RPL4,RPL5,RPL6,RPL7A,RPL8,RPL9,RPLP0,RPS11,RPS13,RPS14,RPS15,RPS15A,RPS17,RPS18,RPS2,RPS20,RPS23,RPS24,RPS25,RPS3,RPS4Y1,RPS7,RPS9	52
Cellular Movement	Chemotaxis	6,80E-11	Increased	5,896	A2M,ACTN1,AKT1,ANGPTL2,ANO6,APOE,ARHGAP25,BIN2,C3,C4A/C4B,CALR,CAPG,CCN2,CD36,CD44,CD9,CORO1A,CORO1B,CSK,CYBB,CYRIB,DIAPH1,DOCK2,DUSP3,EGFR,ELMO1,ELMO2,ENG,FN1,GIT2,GNB1,GRB2,GRK2,HCLS1,HEBP1,HPSE,ICAM1,IGF2R,INPP5D,IRAK4,ITGAM,ITGB2,KNG1,LBP,LCP1,LGALS3,LGMN,LSP1,LYST,MAP3K5,MAPK1,MAPK14,MAPK3,MOSPD2,MPP1,MYO1E,MYO1F,MYO9B,NCKAP1L,P2RX4,PFN1,PLCG2,PON2,PPIA,PPIB,PRKCB,PRKCD,PTPN6,PTPRC,RAB7A,RAC…	92
Cell Morphology	Morphology of leukocytes	7,42E-11			ACP2,AKT1,APOE,BAX,C3,CASP1,CD36,CD84,CHI3L1,CPA3,CTBS,CTSD,CTSZ,ENTPD5,FCGR2B,FTL,GBA,GLA,HEXB,HLA-A,HPSE,ICAM1,IGHG1,IGKC,IL1RN,INPP5D,Irgm1,ITGAM,ITGB2,LCP1,LGALS3,LIPA,LYST,MAN2B1,MANBA,Mug1/Mug2,NPC2,PLCG2,PLD4,PON2,PSMB9,PTPRC,Pzp,RASSF2,SGPL1,SOAT1,STK4,SYK,TAP1,TPP2,VAV1,VCAM1	52
Inflammatory Response	Inflammation of body cavity	7,71E-11	Decreased	-3,398	ADA,AKT1,ALDH2,AMPD3,AMY2A,ANXA3,ANXA4,APOE,APRT,AQP1,ARHGDIA,ARHGDIB,ATG5,ATG7,BAX,C1QA,C3,C4A/C4B,CALR,CAPG,CASP1,CD180,CD36,CD44,CFB,CFH,CORO1A,COTL1,CROCC,CSK,CTSB,CTSD,CTSS,CTSV,CYBB,DCN,ECM1,EGFR,ENTPD5,FAIM,FCGR2B,FN1,GAA,GBP2,GIT2,GLG1,GPNMB,GPX7,GSS,HDAC1,HLA-A,HSP90B1,HSPA5,ICAM1,IDE,IGHG1,Iigp1,IL1RN,INPP5D,IRAK4,ITGAM,ITGAX,ITGB2,ITGB5,LBP,LGALS3,LGALS9B,LIPA,LYZ,MAN2A1,MAP3K5,MAPK14,…	126
Cell-To-Cell Signaling and Interaction	Activation of cells	8,74E-11	Increased	4,295	ABCA4,ABHD12,ACSL5,ADA,AKT1,ANO6,AP3B1,APOE,ATG5,ATG7,BAX,C1QA,C3,C4A/C4B,CALR,CASP1,CCN2,CD180,CD36,CD44,CD63,CD84,CD9,CD93,CDK5RAP3,CFH,CFL1,CHI3L1,CHKB,CLEC11A,CLIC1,CORO1A,CSK,CTSH,CTSS,CYBB,CYRIB,DDOST,DGAT1,DOCK2,DUSP3,EGFR,ERAP1,F13A1,FCGR2B,FGG,FLNA,FMOD,FN1,GBA,GNB1,GPNMB,GRB2,GRK2,GUCY1B1,GUCY2D,HEBP1,HLA-A,HPSE,HSP90B1,HSPG2,HYOU1,ICAM1,IGF2R,IGHG1,Ighg2a,Igkv1-117,IL1RN,INPP5D,IQGAP1,…	135
Cell Death and Survival,Cellular Compromise	Cytotoxicity of leukocytes	1,24E-10	Increased	3,534	ARL8B,ATG5,CASP1,CD44,CYBB,CYRIB,DOCK2,DOCK8,FERMT3,FN1,HLA-A,ICAM1,IGHG1,ITGAM,ITGB2,LAMP1,LGALS3,MYH9,NFKB1,NPC1,PLCG2,PNP,PTPN6,PTPRC,STAT1,SYK,TAP2,TXN,TYR,VAV1	30
Cellular Movement	Cellular infiltration by blood cells	1,56E-10		1,268	ADA,AKT1,ALOX5AP,APOE,ARHGAP25,ATG7,BGN,C2,C3,C4A/C4B,CASP1,CCN2,CD36,CD44,CD93,CFB,CFH,CMA1,CORO1A,CTSB,CTSC,CYBB,DBNL,DCN,DOCK2,EGFR,FABP4,FN1,GBA,GJB2,GRK2,GSDMD,HLA-A,HSPA5,ICAM1,IL1RN,INPP5D,IRAK4,ITGAM,ITGB2,KNG1,LBP,LGALS3,MAP3K5,MAPK14,MAPK3,MASP2,Mcpt4,MTAP,NCF1,NFKB1,NPC1,PARP1,PLA2G4A,PPIA,PRCP,PRKCD,PSMB8,PTPN1,PTPN6,RAC2,RIPK1,RPL13A,RRAGA,S100A4,SERPINE1,SERPINE2,SERPING1,STAT1,STAT…	77
Cellular Movement,Hematological System Development and Function,Immune Cell Trafficking	Cellular infiltration by leukocytes	1,73E-10		1,432	ADA,AKT1,ALOX5AP,APOE,ARHGAP25,ATG7,BGN,C2,C3,C4A/C4B,CASP1,CCN2,CD36,CD44,CD93,CFB,CFH,CMA1,CORO1A,CTSB,CTSC,CYBB,DBNL,DCN,DOCK2,EGFR,FABP4,FN1,GBA,GJB2,GRK2,GSDMD,HLA-A,HSPA5,ICAM1,IL1RN,IRAK4,ITGAM,ITGB2,KNG1,LBP,LGALS3,MAP3K5,MAPK14,MAPK3,MASP2,Mcpt4,MTAP,NCF1,NFKB1,NPC1,PARP1,PLA2G4A,PPIA,PRCP,PRKCD,PSMB8,PTPN1,PTPN6,RAC2,RIPK1,RPL13A,RRAGA,S100A4,SERPINE1,SERPINE2,SERPING1,STAT1,STAT3,TGM2,…	76
Cell-To-Cell Signaling and Interaction,Hematological System Development and Function,Immune Cell Trafficking,Inflammatory Response	Activation of antigen presenting cells	2,41E-10	Increased	3,307	ABHD12,AP3B1,APOE,ATG7,C3,C4A/C4B,CALR,CASP1,CD36,CD44,CD84,CHI3L1,CTSH,CTSS,CYBB,EGFR,ERAP1,FCGR2B,FGG,FN1,GBA,GRK2,HLA-A,HPSE,HSP90B1,ICAM1,IGHG1,Ighg2a,IL1RN,ITGB2,KNG1,LBP,LGALS3,LGALS9B,MAPK14,NMI,NPC1,PDE6B,PLA2G4A,PRKCD,PSEN1,PSMB8,PSMB9,PTPN6,RAB35,RAB8B,RBP4,SERPINF1,SERPING1,SIRPA,STAT1,STAT3,SYK,TGM2,THBS1,TLR3,TMEM106B,VTN	58
Cellular Function and Maintenance	Internalization of cells	2,62E-10	Increased	4,592	ACTR2,ACTR3,ARF6,ARPC2,ARPC4,ATG5,ATG7,C3,CALR,CAPG,CD36,CD44,CD93,CERS2,CFH,COLEC12,CSK,CYRIB,DOCK2,DOCK8,EGFR,ERAP1,ERP44,FCGR2B,FERMT3,GRB2,ICAM1,IDH1,INPP5D,ITGAM,ITGB2,ITSN1,LGALS3,LMAN2,MAPK1,MAPK14,MFGE8,MGAT1,MYO9B,NCKAP1L,PFN1,PLEK,PLEKHF1,PPP6R1,PRKCB,PRKCD,PSEN1,PTPN6,PTPRC,RAB31,RAC2,RALB,RHOG,RRAGA,SERPINE1,SH3KBP1,SIGLEC1,SIRPA,SNX5,SOAT1,STT3A,SYK,TGM2,THBS1,TLR3,TMEM165,VTN,WASF2	68
Cellular Movement	Cellular infiltration	3,26E-10		1,432	ADA,AKT1,ALDH2,ALOX5AP,ANXA3,APOE,ARHGAP25,ATG7,BGN,C2,C3,C4A/C4B,CASP1,CCN2,CD36,CD44,CD93,CFB,CFH,CMA1,CORO1A,CTSB,CTSC,CTSS,CYBB,DBNL,DCN,DOCK2,EGFR,ENG,FABP4,FN1,GBA,GJB2,GRK2,GSDMD,HLA-A,HSPA5,ICAM1,IL1RN,INPP5D,IRAK4,ITGAM,ITGB2,KNG1,LAMTOR1,LBP,LGALS3,MAP3K5,MAPK14,MAPK3,MASP2,Mcpt4,MTAP,MYH9,NCF1,NFKB1,NPC1,P4HB,PARP1,PDIA3,PLA2G4A,PPIA,PRCP,PRDX1,PRKCD,PSMB8,PTPN1,PTPN6,RAC2,RIPK1,RPL13A…	86
Endocrine System Disorders,Gastrointestinal Disease,Immunological Disease,Metabolic Disease,Organismal Injury and Abnormalities	Insulin-dependent diabetes mellitus	4,00E-10		1,980	Acp5,ALDH2,ALOX5AP,C3,CAPG,CASP1,CD180,CD84,CFB,CFH,CTSB,CTSH,CTSS,CTSV,CYBB,ECM1,FABP7,FCGR2B,GAA,GBP2,GBP4,GPNMB,HCLS1,HLA-A,HPSE,ICAM1,IFIT1B,IGFBP7,Iigp1,Irgm1,ITGAX,ITGB2,LCP1,LYZ,MOGS,MPEG1,MYO1F,NCF1,NFKB1,PLD4,PLEK,PPIA,PRKCB,PSMB8,PSMB9,PTPRC,S100A4,SERPING1,STAT1,STAT2,TAP1,TAP2,TGFBI,VCAM1,XDH	55
Lymphoid Tissue Structure and Development,Tissue Morphology	Quantity of lymphatic system cells	4,26E-10	Increased	4,374	ADA,AKT1,AP3B1,APBB1IP,APOE,ARHGDIA,ARHGDIB,ATG5,ATG7,BAX,C3,CD180,CD36,CD44,CD84,CD9,CHI3L1,CLEC11A,CORO1A,CSK,CTSB,CTSD,CTSS,CTSV,DGAT1,DIAPH1,DNASE2,DOCK2,DOCK8,DPP3,FABP5,FCGR2B,FLNA,GALNT1,GBA,GRK2,HCLS1,HEXB,HLA-A,HSP90B1,ICAM1,IGF2R,IGKC,INPP5D,ITGAM,ITGB2,JCHAIN,LAMTOR1,LGALS3,LGALS9B,LGMN,LSP1,MAN2A1,MAPK1,MAPK14,MAPK3,MSN,NFKB1,NPC1,NPC2,PARP1,PAWR,PKN1,PLCG2,PLD4,PNP,PPIA,PRDX1,PRKCB,P…	98
Cellular Movement	Homing of cells	4,98E-10	Increased	5,944	A2M,ACTN1,ACTR2,AKT1,ANGPTL2,ANO6,APOE,ARHGAP25,ARPC2,BIN2,C3,C4A/C4B,CALR,CAPG,CCN2,CD36,CD44,CD9,CORO1A,CORO1B,CSK,CYBB,CYRIB,DIAPH1,DOCK2,DUSP3,EGFR,ELMO1,ELMO2,ENG,FN1,GIT2,GNB1,GRB2,GRK2,HCLS1,HEBP1,HPSE,ICAM1,IGF2R,INPP5D,IRAK4,ITGAM,ITGB2,KNG1,LBP,LCP1,LGALS3,LGMN,LSP1,LYST,MAP3K5,MAPK1,MAPK14,MAPK3,MOSPD2,MPP1,MYO1E,MYO1F,MYO9B,NCKAP1L,P2RX4,PFN1,PLCG2,PON2,PPIA,PPIB,PRKCB,PRKCD,PTPN1,PTP…	95
Cellular Movement	Migration of cells	6,12E-10	Increased	7,776	A2M,ACSL4,ACTN1,ACTR3,ADA,AKT1,ALOX5AP,ANGPTL2,ANO6,ANXA3,APBB1IP,APOE,AQP1,ARF4,ARF6,ARHGAP25,ARHGDIA,ARHGDIB,ARPC2,ASPH,ATG5,ATG7,BAX,BGN,BLVRA,C2,C3,C4A/C4B,CALR,CALU,CAP1,CAPG,CAPN1,CARMIL1,CASP1,CCN2,CD36,CD44,CD63,CD84,CD9,CD93,CFB,CFH,CFL1,CHI3L1,CLEC11A,CMA1,CNDP2,COL6A1,COPA,CORO1A,CORO1B,CPNE3,CSK,CTSB,CTSC,CTSH,CTSS,CTSV,CTSZ,CYBB,CYRIB,DAB2,DAPK3,DBNL,DCN,DIAPH1,Diaph2,DOCK11,DOCK2,DO…	267
Cell-To-Cell Signaling and Interaction,Hematological System Development and Function,Immune Cell Trafficking,Inflammatory Response	Activation of mononuclear leukocytes	9,22E-10	Increased	2,725	ADA,AKT1,ANO6,APOE,ATG5,BAX,C1QA,C3,C4A/C4B,CALR,CD180,CD44,CD93,CORO1A,CSK,CYRIB,DDOST,DOCK2,DUSP3,EGFR,FCGR2B,FN1,GPNMB,HEBP1,HLA-A,HSP90B1,HYOU1,ICAM1,IGF2R,Ighg2a,Igkv1-117,IL1RN,INPP5D,IRAK4,ITGAM,ITGB2,LBP,LGALS3,LYST,MAGT1,MAPK14,MAPK3,NCF1,NFKB1,PARP1,PLCG2,PPIA,PRDX1,PRKCB,PTPN6,PTPRC,RPS3,SH3KBP1,SIGLEC1,STAT1,STAT3,STXBP2,SYK,THBS1,TLR3,TNC,TPSAB1/TPSB2,TXLNA,TYR,VAV1	65
Hematological System Development and Function,Lymphoid Tissue Structure and Development,Tissue Morphology	Quantity of lymphocytes	1,09E-09	Increased	4,723	ADA,AKT1,AP3B1,APBB1IP,APOE,ARHGDIA,ARHGDIB,ATG5,ATG7,BAX,C3,CD180,CD36,CD44,CD84,CHI3L1,CORO1A,CTSB,CTSD,CTSS,CTSV,DGAT1,DIAPH1,DNASE2,DOCK2,DOCK8,FABP5,FCGR2B,GALNT1,GRK2,HCLS1,HEXB,HLA-A,HSP90B1,ICAM1,IGF2R,IGKC,INPP5D,ITGAM,ITGB2,JCHAIN,LAMTOR1,LGALS3,LGALS9B,LGMN,LSP1,MAN2A1,MAPK1,MAPK14,MAPK3,MSN,NFKB1,NPC1,NPC2,PARP1,PAWR,PKN1,PLCG2,PLD4,PNP,PPIA,PRDX1,PRKCB,PRKCD,PSMB8,PSMB9,PTPN6,PTPRC,R…	91
Cell-To-Cell Signaling and Interaction,Hematological System Development and Function	Activation of myeloid cells	1,23E-09	Increased	3,857	ABHD12,APOE,ATG7,C3,C4A/C4B,CASP1,CD36,CD44,CD63,CD84,CD93,CFH,CHI3L1,CLEC11A,CYBB,EGFR,FCGR2B,FGG,FN1,GRK2,HLA-A,HPSE,ICAM1,IGHG1,IL1RN,ITGAM,ITGB2,KNG1,LBP,LGALS3,LGALS3BP,LGALS9B,MAPK14,MAPK3,MME,NMI,NPC1,PDE6B,PLA2G4A,PPIA,PRKCD,PSEN1,PTPN6,SERPINF1,SERPING1,SIRPA,STAT1,STAT3,SYK,TGM2,THBS1,TLR3,TMEM106B,VAV1,VCAM1,VTN	56
Inflammatory Response,Organismal Injury and Abnormalities	Inflammation of organ	1,59E-09	Decreased	-2,462	ABCA4,ADA,AKT1,ALDH2,AMPD3,AMY2A,ANXA3,ANXA4,APOE,APRT,AQP1,ARCN1,ARHGDIA,ARHGDIB,ATG5,ATG7,BAX,BGN,C1QA,C3,C4A/C4B,CALR,CAPG,CAPZB,CASP1,CD180,CD36,CD44,CD68,CFB,CFH,CFL1,CORO1A,COTL1,CPA3,CPNE1,CROCC,CSK,CTSB,CTSD,CTSS,CTSV,CYBB,DCN,DGAT1,DHCR7,DIAPH1,DOCK8,ECM1,EEF1A1,EGFR,ENTPD5,FABP4,FABP5,FAIM,FCGR2B,FLNA,FN1,GAA,GBA,GBP2,GIT2,GLG1,GPNMB,GPX7,GRK2,GSDMD,GSR,GSS,HDAC1,HLA-A,HMGCS2,HSP90B1,HS…	169
Hereditary Disorder,Immunological Disease,Organismal Injury and Abnormalities	Autosomal recessive immunodeficiency	1,70E-09			ADA,C1QA,C1QB,C1QC,C2,C3,C4A/C4B,CFB,CORO1A,CYBC1,DOCK2,DOCK8,FERMT3,FGG,HYOU1,IGKC,IRAK4,ITGB2,MASP2,MICAL1,NCF1,NCF2,NCF4,PNP,PRKCD,PTPRC,RBCK1,RIPK1,STAT2,STK4,TAP1,TAP2,TAPBP,TLR3	34
Hematological System Development and Function,Lymphoid Tissue Structure and Development,Tissue Morphology	Morphology of lymphoid tissue	1,77E-09			ACP2,Acp5,ADA,AKT1,APOE,ARHGDIA,ARHGDIB,ARL6IP5,ATG5,BAX,C3,C4A/C4B,CALR,CD84,CTSA,CTSD,DBNL,DCN,DIAPH1,DNASE2,DOCK2,EFEMP1,FCGR2B,GBA,GIT2,GPX7,GRK2,H1-0,H1-2,H1f4,HSP90B1,IGKC,IL1RN,INPP5D,IRAK4,ITGB2,LAMP2,LCP1,LGALS9B,LGMN,LIPA,LMNA,MAN2A1,MAN2B1,MAPK14,MAPK3,MFGE8,MTAP,NFKB1,PARP1,PAWR,PKN1,PLD4,PNP,PRDX1,PRKCB,PRKCD,PSEN1,PTPN6,PTPRC,RASSF2,RIPK1,SLC4A4,STAT3,STEAP3,STK3,STK4,SYK,TGFBI,TGM2…	74
Hematological System Development and Function,Tissue Morphology	Quantity of mononuclear leukocytes	2,47E-09	Increased	4,600	ADA,AKT1,AP3B1,APBB1IP,APOE,ARHGDIA,ARHGDIB,ATG5,ATG7,BAX,C3,CASP1,CD180,CD36,CD44,CD84,CHI3L1,CLEC11A,CORO1A,CTSB,CTSD,CTSS,CTSV,DGAT1,DIAPH1,DNASE2,DOCK2,DOCK8,FABP5,FCGR2B,GALNT1,GRK2,HCLS1,HEXB,HLA-A,HSP90B1,ICAM1,IGF2R,IGKC,INPP5D,ITGAM,ITGB2,ITGB5,JCHAIN,LAMTOR1,LGALS3,LGALS9B,LGMN,LSP1,MAN2A1,MAPK1,MAPK14,MAPK3,MSN,NFKB1,NPC1,NPC2,PARP1,PAWR,PKN1,PLCG2,PLD4,PNP,PPIA,PRDX1,PRKCB,PRKCD,PSMB8…	94
Cell Death and Survival	Cell death of phagocytes	3,14E-09		1,998	AKT1,APOE,BAX,C1QA,CASP1,CASP6,CD44,CTSB,CYBB,DCN,FABP4,GSDMD,IL1RN,INPP5D,ITGAM,ITGB2,LGALS3,LYZ,MAP3K5,MAPK14,NAMPT,NCEH1,NFKB1,NPC1,PARP1,PLA2G4A,PRKCD,PTPN6,RIPK1,SERPINA3,SERPINF1,SOAT1,STAT1,STAT3,STK4,SYK,TLR3,TPSAB1/TPSB2,VTN	39
Cellular Function and Maintenance	Engulfment of blood cells	3,42E-09	Increased	4,603	ACTR2,ACTR3,APOE,ARPC2,ARPC4,ATG5,ATG7,C3,CALR,CAPG,CD36,CD44,CD93,CERS2,CFH,CYRIB,DOCK2,DOCK8,ELMO1,ERP44,FCGR2B,FERMT3,HYOU1,ICAM1,INPP5D,ITGAM,ITGB2,LGALS3,MAPK1,MAPK14,MFGE8,MGAT1,NCKAP1L,PLEK,PPP6R1,PRKCB,PRKCD,PSEN1,PTPN6,PTPRC,RAC2,RHOG,RRAGA,SERPINE1,SIGLEC1,SIRPA,SOAT1,STK4,STT3A,SYK,TGM2,THBS1,TLR3,TMEM165,VTN,WASF2,WNK1	57
Cell-To-Cell Signaling and Interaction,Cellular Function and Maintenance,Inflammatory Response	Phagocytosis of blood cells	3,46E-09	Increased	3,838	ACTR2,ACTR3,ARPC2,ARPC4,ATG5,ATG7,C3,CALR,CAPG,CD36,CD44,CD93,CERS2,CFH,CYRIB,DOCK2,DOCK8,ERP44,FCGR2B,FERMT3,ICAM1,INPP5D,ITGAM,ITGB2,LGALS3,MAPK1,MAPK14,MFGE8,MGAT1,NCKAP1L,PLEK,PPP6R1,PRKCB,PRKCD,PSEN1,PTPRC,RAC2,RRAGA,SERPINE1,SIGLEC1,SIRPA,SOAT1,STT3A,SYK,TGM2,THBS1,TLR3,TMEM165,VTN,WASF2	50
Cell-To-Cell Signaling and Interaction,Cellular Function and Maintenance,Inflammatory Response	Phagocytosis of tumor cell lines	3,65E-09	Increased	2,973	ACTR2,ACTR3,ARF6,ARPC2,ARPC4,CALR,CD44,CD93,CERS2,CSK,CYRIB,DOCK2,ERAP1,ERP44,FCGR2B,FERMT3,GRB2,ICAM1,IDH1,INPP5D,ITGAM,ITGB2,LMAN2,MAPK1,MGAT1,MYO9B,NCKAP1L,PFN1,PLEK,PPP6R1,PRKCB,PRKCD,PTPN6,RAB31,RALB,RHOG,RRAGA,SH3KBP1,STT3A,TGM2,TMEM165,WASF2	42
Cell Death and Survival	Cell death of myeloid cells	3,74E-09		1,824	AKT1,APOE,ARF6,ATG7,BAX,C1QA,CASP1,CASP6,CD44,CTSB,CYBB,DCN,DNASE2,FABP4,GSDMD,HDAC1,IL1RN,INPP5D,ITGAM,ITGB2,LGALS3,LYZ,MAPK14,NAMPT,NCEH1,NPC1,PARP1,PLA2G4A,PRKCD,PTPN6,RAF1,RIPK1,SERPINA3,SERPINF1,SIRPA,SOAT1,STAT1,STAT3,STK4,SYK,TLR3,TPSAB1/TPSB2,VTN	43
Connective Tissue Disorders,Inflammatory Disease,Organismal Injury and Abnormalities,Skeletal and Muscular Disorders	Rheumatic Disease	3,95E-09		-0,161	ACOT9,ACSL4,ACSL5,ACTR3,ADA,ADSS2,AKR1A1,AKT1,ALDH2,ALOX5AP,AP3B1,APOE,ARCN1,ARHGDIB,ARPC5,ATG5,ATIC,BAX,BGN,C1QA,C1QB,C1S,C2,C3,C4A/C4B,CALR,CASP1,CASP6,CD180,CD36,CD44,CD68,CFB,CFH,CHI3L1,CMA1,COPB2,CSK,CTSA,CTSB,CTSC,CTSS,DIAPH1,DNASE2,DTX3L,EEF1G,EEF2,ERAP1,F13A1,FABP4,FABP5,FCGR2B,FGG,FMOD,FN1,FTL,GALNT1,GALNT2,GBP2,GSR,GSS,GUSB,HCLS1,HDAC1,HEXA,HLA-A,HPSE,HSP90B1,HSPA5,HSPE1,HSPG2,ICAM1,IDE…	161
Inflammatory Response	Inflammation of absolute anatomical region	4,27E-09	Decreased	-2,330	ABCA4,ADA,AKT1,ALDH2,AMPD3,AMY2A,ANXA3,ANXA4,APOE,APRT,AQP1,ARHGDIA,ARHGDIB,ATG5,ATG7,BAX,C1QA,C3,C4A/C4B,CALR,CAPG,CASP1,CD180,CD36,CD44,CD68,CFB,CFH,CORO1A,COTL1,CROCC,CSK,CTSB,CTSD,CTSS,CTSV,CYBB,DCN,DGAT1,DHCR7,DOCK8,ECM1,EGFR,ENTPD5,FAIM,FCGR2B,FN1,GAA,GBP2,GIT2,GLG1,GPNMB,GPX7,GSDMD,GSS,GUCY1B1,HDAC1,HLA-A,HSP90B1,HSPA5,ICAM1,IDE,IGHG1,Iigp1,IL1RN,INPP5D,IRAK4,Irgm1,ITGAM,ITGAX,ITGB2,ITGB5,…	143
Cell-To-Cell Signaling and Interaction	Activation of lymphoid cells	4,88E-09	Increased	2,318	ADA,AKT1,ANO6,APOE,ATG5,BAX,C1QA,C3,C4A/C4B,CALR,CD180,CD44,CORO1A,CSK,CYRIB,DDOST,DOCK2,DUSP3,EGFR,FCGR2B,FN1,GPNMB,HEBP1,HLA-A,HSP90B1,HYOU1,ICAM1,IGF2R,Ighg2a,Igkv1-117,IL1RN,INPP5D,IRAK4,ITGAM,ITGAX,ITGB2,LGALS3,LYST,MAGT1,MAPK14,NCF1,NFKB1,PARP1,PLCG2,PRDX1,PRKCB,PTPN6,PTPRC,RPS3,SH3KBP1,SIGLEC1,STAT1,STAT3,STXBP2,SYK,THBS1,TLR3,TNC,TXLNA,TYR,VAV1	61
Cell Death and Survival	Cell death of macrophages	5,31E-09		1,443	AKT1,APOE,C1QA,CASP1,CASP6,CTSB,CYBB,DCN,FABP4,GSDMD,INPP5D,LGALS3,LYZ,MAPK14,NAMPT,NCEH1,NPC1,PARP1,PLA2G4A,PTPN6,RIPK1,SERPINA3,SERPINF1,SOAT1,STAT1,STAT3,STK4,TLR3	28
Cell-To-Cell Signaling and Interaction,Hematological System Development and Function,Immune Cell Trafficking,Inflammatory Response	Activation of macrophages	5,87E-09	Increased	2,875	ABHD12,APOE,ATG7,C3,C4A/C4B,CASP1,CD36,CD44,CD84,CHI3L1,CYBB,EGFR,FCGR2B,FGG,FN1,GRK2,HLA-A,HPSE,ICAM1,IGHG1,IL1RN,ITGB2,KNG1,LBP,LGALS3,LGALS9B,MAPK14,NMI,NPC1,PDE6B,PLA2G4A,PSEN1,PTPN6,SERPINF1,SERPING1,SIRPA,STAT1,STAT3,SYK,TGM2,THBS1,TLR3,TMEM106B,VTN	44
Hematological System Development and Function,Tissue Morphology	Quantity of blood cells	7,18E-09	Increased	2,990	ADA,AKT1,ALDH2,AP3B1,APBB1IP,APOE,AQP1,ARHGDIA,ARHGDIB,ATG5,ATG7,BAX,C1QA,C3,C4A/C4B,CASP1,CBR3,CD180,CD36,CD44,CD84,CD9,CFH,CHI3L1,CLEC11A,CORO1A,CSK,CTSB,CTSD,CTSS,CTSV,CYBB,DCN,DGAT1,DIAPH1,DNASE2,DOCK2,DOCK8,DUSP3,ECM1,ELMO1,F13A1,FABP5,FCGR2B,FERMT3,FLNA,GALNT1,GBA,GFER,GRK2,HCLS1,HEXB,HLA-A,HPSE,HSP90B1,ICAM1,IGF2R,IGKC,IL1RN,INPP5D,Irgm1,ITGAM,ITGB2,ITGB5,JCHAIN,LAMTOR1,LGALS3,LGALS9B,LGMN…	129
Organismal Injury and Abnormalities,Tissue Morphology	Morphology of lesion	7,62E-09			AKT1,APOE,ARL6IP5,ATG7,BAX,C1QA,C3,CAPN1,CASP1,CBR3,CD44,CREG1,CSTB,CTSB,CTSS,CTSV,CTSZ,EFEMP1,EGFR,ENG,FABP4,FGG,GPX3,HLA-A,ICAM1,IL1RN,IQGAP1,ITGAM,KNG1,LGALS3,LSP1,MAOA,MAP3K5,MAPK1,MAPK14,MASP2,Mcpt4,MMP3,MYDGF,NAMPT,NPC1,PARP1,PKN1,PLA2G4A,PLS3,PON3,POSTN,PPIA,PRDX1,PRKCB,PRKCD,PSEN1,PTPN6,RIPK1,SERPINE1,SERPING1,SIRPA,SOAT1,STAB1,STAT3,TGM2,THBS1,TLR3,TPSAB1/TPSB2,TXN,VCAM1	66
Hematological System Development and Function,Lymphoid Tissue Structure and Development,Organ Morphology,Tissue Morphology	Morphology of lymphoid organ	8,24E-09			ACP2,Acp5,ADA,AKT1,APOE,ARHGDIA,ARHGDIB,ARL6IP5,ATG5,BAX,C3,C4A/C4B,CALR,CTSA,CTSD,DBNL,DCN,DIAPH1,DNASE2,DOCK2,EFEMP1,FCGR2B,GBA,GIT2,GPX7,GRK2,H1-0,H1-2,H1f4,HSP90B1,IL1RN,INPP5D,IRAK4,ITGB2,LAMP2,LGMN,LIPA,LMNA,MAN2A1,MAN2B1,MAPK14,MAPK3,MFGE8,MTAP,NFKB1,PARP1,PAWR,PLD4,PNP,PRDX1,PRKCB,PRKCD,PSEN1,PTPN6,PTPRC,RASSF2,RIPK1,SLC4A4,STAT3,STEAP3,STK3,STK4,TGFBI,TGM2,TLR3,TPP2,VAV1,VCAM1	68
Cell Death and Survival	Cytotoxicity	8,37E-09	Increased	3,455	ARL8B,ATG5,CASP1,CD44,CORO1A,CTSB,CYBB,CYRIB,DOCK2,DOCK8,FERMT3,FN1,GCLM,HLA-A,ICAM1,IGHG1,IL1RN,ITGAM,ITGB2,LAMP1,LGALS3,MAPK1,MYH9,NAMPT,NFKB1,NPC1,PLCG2,PNP,PPIA,PPIB,PRKCD,PTPN6,PTPRC,STAT1,SYK,TAP2,TXN,TYR,VAV1	39
Cellular Function and Maintenance,Hematological System Development and Function	Function of lymphocytes	8,68E-09		1,974	AKT1,APOE,ARHGDIA,ARHGDIB,CD44,CD84,CHI3L1,CTSC,CTSS,ECM1,EIF5A,ERAP1,GIMAP4,HLA-A,ICAM1,INPP5D,IRAK4,LCP1,LGMN,MMP3,NFKB1,NPC2,P2RX4,PAWR,PKN1,PLCG2,PLXNA1,PPIA,PTPRC,RHOG,STAT1,STAT3,STK10,STK4,TAP1,TAPBP,TGM2,TLR3,TPP2,VAV1	40
Cellular Function and Maintenance	Function of lymphatic system cells	8,89E-09		1,974	AKT1,APOE,ARHGDIA,ARHGDIB,BAX,CD44,CD84,CHI3L1,CTSC,CTSS,ECM1,EIF5A,ERAP1,GIMAP4,HLA-A,ICAM1,INPP5D,IRAK4,LCP1,LGMN,MMP3,NFKB1,NPC2,P2RX4,PAWR,PKN1,PLCG2,PLXNA1,PPIA,PTPRC,RHOG,STAT1,STAT3,STK10,STK4,TAP1,TAPBP,TGM2,TLR3,TPP2,VAV1	41
Cellular Movement	Cell movement	9,81E-09	Increased	7,708	A2M,ACSL4,ACTN1,ACTR2,ACTR3,ADA,AKT1,ALDH2,ALOX5AP,ANGPTL2,ANO6,ANXA3,APBB1IP,APOE,AQP1,ARF4,ARF6,ARHGAP25,ARHGDIA,ARHGDIB,ARPC1B,ARPC2,ASPH,ATG5,ATG7,BAX,BGN,BIN2,BLVRA,C2,C3,C4A/C4B,CALR,CALU,CAP1,CAPG,CAPN1,CARMIL1,CASP1,CCN2,CD36,CD44,CD63,CD84,CD9,CD93,CFB,CFH,CFL1,CHI3L1,CLEC11A,CLIC1,CMA1,CNDP2,COL6A1,COPA,CORO1A,CORO1B,CPNE3,CSK,CTSB,CTSC,CTSH,CTSS,CTSV,CTSZ,CUL4B,CYBB,CYRIB,DAB2,DAPK3,DB…	288
Cell-To-Cell Signaling and Interaction,Hematological System Development and Function,Immune Cell Trafficking,Inflammatory Response	Activation of lymphocytes	1,02E-08	Increased	2,210	ADA,AKT1,ANO6,APOE,ATG5,BAX,C1QA,C3,C4A/C4B,CALR,CD180,CD44,CORO1A,CSK,CYRIB,DDOST,DOCK2,DUSP3,EGFR,FCGR2B,FN1,GPNMB,HEBP1,HLA-A,HSP90B1,HYOU1,ICAM1,IGF2R,Ighg2a,Igkv1-117,IL1RN,INPP5D,IRAK4,ITGAM,ITGB2,LGALS3,LYST,MAGT1,MAPK14,NCF1,NFKB1,PARP1,PLCG2,PRDX1,PRKCB,PTPN6,PTPRC,RPS3,SH3KBP1,SIGLEC1,STAT1,STAT3,STXBP2,SYK,THBS1,TLR3,TNC,TXLNA,TYR,VAV1	60
Cell-To-Cell Signaling and Interaction,Inflammatory Response	Immune response of tumor cell lines	1,03E-08	Increased	3,063	ACTR2,ACTR3,ARF6,ARPC2,ARPC4,ATG5,ATG7,CALR,CD44,CD93,CERS2,CSK,CTSB,CTSD,CYRIB,DOCK2,ENG,ERAP1,ERP44,FCGR2B,FERMT3,GRB2,HSP90B1,ICAM1,IDH1,IGHG1,INPP5D,ITGAM,ITGB2,LMAN2,MAPK1,MGAT1,MYO9B,NCKAP1L,PFN1,PLEK,PPP6R1,PRKCB,PRKCD,PTPN6,RAB31,RALB,RHOG,RRAGA,SH3KBP1,SIRPA,STAT3,STT3A,TGM2,TMEM165,WASF2	51
Cell-To-Cell Signaling and Interaction,Hematological System Development and Function,Immune Cell Trafficking,Inflammatory Response	Activation of phagocytes	1,04E-08	Increased	3,745	ABHD12,APOE,ATG7,C3,C4A/C4B,CALR,CASP1,CD36,CD44,CD63,CD84,CD93,CFH,CHI3L1,CYBB,EGFR,FCGR2B,FGG,FN1,GRK2,HLA-A,HPSE,HSP90B1,ICAM1,IGHG1,IL1RN,ITGAM,ITGB2,KNG1,LBP,LGALS3,LGALS3BP,LGALS9B,MAPK14,MAPK3,MME,NMI,NPC1,PDE6B,PLA2G4A,PPIA,PRKCD,PSEN1,PTPN6,SERPINF1,SERPING1,SIRPA,STAT1,STAT3,SYK,TGM2,THBS1,TLR3,TMEM106B,VAV1,VTN	56
Cellular Movement,Hematological System Development and Function,Immune Cell Trafficking	Cell movement of granulocytes	1,10E-08	Increased	5,389	ALOX5AP,APOE,ARHGAP25,C2,C3,C4A/C4B,CAPG,CASP1,CCN2,CD36,CD44,CFB,CFH,CLEC11A,CMA1,CORO1A,CSK,CTSB,CTSC,CYBB,DOCK2,EGFR,ENG,FABP4,FERMT3,FN1,GIT2,GJB2,GRK2,ICAM1,IL1RN,INPP5D,ITGAM,ITGB2,KNG1,LBP,LGALS3,LSP1,MAPK14,MASP2,MOSPD2,MPP1,MYH9,MYO1E,MYO1F,NCF1,NCKAP1L,PARP1,PLCG2,PPIA,PPIB,PRKCB,PSEN1,PTPN6,RAC2,RTN4,SERPINB1,SERPINE1,SIRPA,STAT3,SYK,TGM2,TLR3,TPSAB1/TPSB2,TXN,VAV1,VCAM1,VTN	68
Cellular Movement	Chemotaxis of blood cells	1,22E-08	Increased	5,475	ANGPTL2,ANO6,APOE,ARHGAP25,C3,CALR,CAPG,CD9,CORO1A,CYBB,DIAPH1,DOCK2,ELMO1,FN1,GIT2,HEBP1,HPSE,ICAM1,INPP5D,ITGAM,ITGB2,LBP,LCP1,LGALS3,LGMN,LSP1,LYST,MAPK1,MAPK14,MAPK3,MOSPD2,MPP1,MYO1E,MYO1F,MYO9B,NCKAP1L,PFN1,PLCG2,PON2,PPIA,PPIB,PRKCB,PTPN6,PTPRC,RAC2,RPL13A,S100A4,SERPINA3,SERPINB1,SERPINE1,STK4,SYK,THBS1,TPSAB1/TPSB2,TXN,VAV1,VCAM1,VTN	58
Cell Death and Survival,Cellular Compromise	Toxicity of cells	1,23E-08	Increased	3,248	ARL8B,ATG5,CASP1,CD44,CORO1A,CTSB,CYBB,CYRIB,DOCK2,DOCK8,FERMT3,FN1,GCLM,HLA-A,ICAM1,IGHG1,IL1RN,ITGAM,ITGB2,LAMP1,LGALS3,MAPK1,MYH9,NAMPT,NFKB1,NPC1,PLCG2,PNP,PRKCD,PTPN6,PTPRC,STAT1,SYK,TAP2,TXN,TYR,VAV1	37
Hematological System Development and Function	Hemostasis	1,37E-08		1,180	A2M,AKT1,ANO6,AP3B1,APOE,C3,C4A/C4B,CALU,CAPN1,CAPZA1,CAPZA2,CAPZB,CARMIL1,CD36,CD84,CLIC1,CYBB,DOCK11,DOCK8,F13A1,FERMT3,FGG,FLNA,FN1,GNB1,GUCY1B1,HDAC1,HSPG2,ICAM1,INPP5D,ITGAM,KNG1,LGALS3,LRPAP1,LYST,MAP3K5,MAPK1,MAPK3,Mcpt4,MFGE8,MICAL1,NPC1,P2RX4,PLCG2,PLEK,PON2,PPIA,PPIB,PRCP,PRKCB,PRKCD,PSEN1,PTPN6,RAF1,RAP2B,SERPINE1,SERPINE2,SERPINF1,SERPING1,SERPINH1,STXBP2,SYK,THBS1,TSPAN8,VAV1,VTN	66
Cellular Function and Maintenance	Internalization of tumor cell lines	1,39E-08	Increased	2,837	ACTR2,ACTR3,ARF6,ARPC2,ARPC4,CALR,CD44,CD93,CERS2,CSK,CYRIB,DOCK2,ERAP1,ERP44,FCGR2B,FERMT3,GRB2,ICAM1,IDH1,INPP5D,ITGAM,ITGB2,LMAN2,MAPK1,MGAT1,MYO9B,NCKAP1L,PFN1,PLEK,PPP6R1,PRKCB,PRKCD,PTPN6,RAB31,RALB,RHOG,RRAGA,SERPINE1,SH3KBP1,STT3A,TGM2,TMEM165,WASF2	43
Immunological Disease	Primary immunodeficiency disorder	1,56E-08			ADA,C3,C4A/C4B,CD180,CORO1A,CYBB,CYBC1,DOCK8,FCGR2B,FERMT3,G6PD,ITGB2,MSN,NCF1,NCF2,NCF4,PNP,PRKCD,PTPRC,RIPK1,STAT2,STAT3,TAP1,TAP2,TAPBP,TLR3,TPP2	27
Cell Morphology	Morphology of blood cells	2,05E-08			ACP2,AKT1,ANO6,APOE,ARF6,BAX,C3,CASP1,CD36,CD84,CHI3L1,CPA3,CTBS,CTSD,CTSZ,ENTPD5,FCGR2B,FERMT3,FTL,GBA,GLA,HEXB,HLA-A,HPSE,HSP90B1,ICAM1,IGHG1,IGKC,IL1RN,INPP5D,Irgm1,ITGAM,ITGB2,LCP1,LGALS3,LGMN,LIPA,LYST,MAN2A1,MAN2B1,MANBA,Mug1/Mug2,NCKAP1L,NPC2,PIK3C2A,PLCG2,PLD4,PON2,PRDX1,PSMB9,PTPRC,Pzp,RASSF2,SGPL1,SLC4A4,SOAT1,STAT1,STEAP3,STK4,SYK,TAP1,THBS1,TPP2,VAV1,VCAM1	65
Hematological System Development and Function,Immunological Disease,Lymphoid Tissue Structure and Development,Organ Morphology,Organismal Injury and Abnormalities,Tissue Morphology	Abnormal morphology of lymphoid organ	2,19E-08			AKT1,ARHGDIA,ARHGDIB,ARL6IP5,ATG5,BAX,C3,C4A/C4B,CALR,CTSA,CTSD,DCN,DIAPH1,DNASE2,DOCK2,EFEMP1,FCGR2B,GBA,GIT2,GPX7,GRK2,H1-0,H1-2,H1f4,IL1RN,INPP5D,IRAK4,ITGB2,LAMP2,LGMN,LIPA,LMNA,MAN2A1,MAN2B1,MAPK3,MFGE8,NFKB1,PAWR,PLD4,PRDX1,PRKCD,PSEN1,PTPN6,PTPRC,RASSF2,RIPK1,SLC4A4,STEAP3,STK3,STK4,TGFBI,TGM2,TLR3,TPP2,VAV1	55
Cell-To-Cell Signaling and Interaction,Cellular Function and Maintenance,Hematological System Development and Function,Inflammatory Response	Phagocytosis of red blood cells	2,49E-08	Increased	2,903	ACTR2,ACTR3,ARPC2,ARPC4,CD36,CD44,CD93,CERS2,CYRIB,DOCK2,ERP44,FERMT3,ICAM1,ITGAM,ITGB2,MAPK1,MGAT1,NCKAP1L,PLEK,PPP6R1,PRKCB,PRKCD,RAC2,RRAGA,SIRPA,STT3A,SYK,TMEM165,WASF2	29
Cellular Movement,Hematological System Development and Function,Immune Cell Trafficking,Inflammatory Response	Chemotaxis of leukocytes	2,54E-08	Increased	5,475	ANGPTL2,ANO6,APOE,ARHGAP25,C3,CALR,CAPG,CD9,CORO1A,CYBB,DIAPH1,DOCK2,ELMO1,FN1,GIT2,HEBP1,HPSE,ICAM1,INPP5D,ITGAM,ITGB2,LBP,LCP1,LGALS3,LGMN,LSP1,LYST,MAPK1,MAPK14,MAPK3,MOSPD2,MPP1,MYO1E,MYO1F,MYO9B,NCKAP1L,PFN1,PLCG2,PON2,PPIA,PPIB,PRKCB,PTPN6,RAC2,RPL13A,S100A4,SERPINA3,SERPINB1,SERPINE1,STK4,SYK,THBS1,TPSAB1/TPSB2,TXN,VAV1,VCAM1,VTN	57
Cellular Movement	Homing of blood cells	2,59E-08	Increased	5,561	ANGPTL2,ANO6,APOE,ARHGAP25,C3,CALR,CAPG,CD44,CD9,CORO1A,CYBB,DIAPH1,DOCK2,ELMO1,FN1,GIT2,HEBP1,HPSE,ICAM1,INPP5D,ITGAM,ITGB2,LBP,LCP1,LGALS3,LGMN,LSP1,LYST,MAPK1,MAPK14,MAPK3,MOSPD2,MPP1,MYO1E,MYO1F,MYO9B,NCKAP1L,PFN1,PLCG2,PON2,PPIA,PPIB,PRKCB,PTPN6,PTPRC,RAC2,RPL13A,S100A4,SERPINA3,SERPINB1,SERPINE1,STAT3,STK4,SYK,THBS1,TPSAB1/TPSB2,TXN,VAV1,VCAM1,VTN	60
Cellular Function and Maintenance	Function of phagocytes	2,72E-08			ADA,APOE,C3,CAPG,CD36,CD9,CHI3L1,CMA1,CTSZ,CYBB,DOCK8,FCGR2B,GPNMB,ICAM1,IRAK4,ITGAM,LCP1,LGALS3,LGMN,Mcpt4,MYO9B,NCEH1,NFKB1,PARP1,PLA2G4A,PLCG2,PLXNA1,RAC2,SIRPA,STAT1,STAT2,STAT3,STK4,TLR3	34
Endocrine System Disorders,Gastrointestinal Disease,Metabolic Disease,Organismal Injury and Abnormalities	Diabetes mellitus	2,72E-08		0,602	A2M,Acp5,AEBP1,AKT1,ALDH2,ALOX5AP,AMY2A,APOE,AQP1,ARL1,ATG5,BAX,C1S,C2,C3,C4A/C4B,CALB1,CALR,CAPG,CAPZA1,CASP1,CCN2,CD180,CD36,CD44,CD84,CEPT1,CFB,CFH,CHI3L1,CMA1,COL12A1,COL14A1,COL6A1,COL6A2,CTSB,CTSD,CTSH,CTSS,CTSV,CYBB,DPYSL3,ECHS1,ECM1,EEF2,EGFR,ELMO1,ENPP1,FABP4,FABP7,FBLN5,FCGR2B,FN1,GAA,GALNT2,GBP2,GBP4,GLUD1,GPLD1,GPNMB,GRB2,GSS,HCLS1,HDAC1,HEBP1,HLA-A,HMGCL,HMGCS2,HPSE,HSPA5,ICAM1,IDE,I…	144
Cellular Movement,Hematological System Development and Function,Immune Cell Trafficking,Inflammatory Response	Cell movement of neutrophils	2,83E-08	Increased	5,319	ALOX5AP,APOE,ARHGAP25,C2,C3,C4A/C4B,CAPG,CASP1,CCN2,CD36,CD44,CFB,CFH,CORO1A,CTSB,CTSC,CYBB,DOCK2,EGFR,ENG,FABP4,FERMT3,FN1,GIT2,GJB2,GRK2,ICAM1,IL1RN,INPP5D,ITGAM,ITGB2,LBP,LGALS3,LSP1,MAPK14,MASP2,MOSPD2,MPP1,MYH9,MYO1E,MYO1F,NCF1,NCKAP1L,PARP1,PLCG2,PPIA,PPIB,PRKCB,PSEN1,PTPN6,RAC2,RTN4,SERPINB1,SERPINE1,STAT3,SYK,TLR3,TPSAB1/TPSB2,TXN,VAV1,VCAM1,VTN	62
Organismal Injury and Abnormalities,Tissue Morphology	Size of lesion	2,83E-08			AKT1,APOE,ARL6IP5,ATG7,BAX,C1QA,C3,CAPN1,CASP1,CBR3,CD44,CREG1,CSTB,CTSB,CTSS,CTSV,CTSZ,EFEMP1,EGFR,ENG,FABP4,FGG,GPX3,HLA-A,ICAM1,IL1RN,IQGAP1,ITGAM,KNG1,LGALS3,MAOA,MAP3K5,MAPK1,MAPK14,MASP2,Mcpt4,MMP3,MYDGF,NAMPT,PARP1,PKN1,PLA2G4A,PLS3,PON3,POSTN,PPIA,PRKCB,PRKCD,PSEN1,PTPN6,RIPK1,SERPINE1,SERPING1,SOAT1,STAB1,STAT3,TGM2,THBS1,TLR3,TPSAB1/TPSB2,TXN,VCAM1	62
Hereditary Disorder,Immunological Disease,Organismal Injury and Abnormalities	Autosomal recessive immunological disorder	2,95E-08			ADA,APOE,ARPC1B,C1QA,C1QB,C1QC,C2,C3,C4A/C4B,CFB,COL6A1,COL6A2,CORO1A,CYBC1,DOCK2,DOCK8,FERMT3,FGG,GFPT1,HYOU1,IGKC,IRAK4,ITGB2,MASP2,MICAL1,NCF1,NCF2,NCF4,PNP,PPIA,PRKCD,PSMB4,PSMB9,PTPN6,PTPRC,RBCK1,RIPK1,SERPING1,STAT2,STK4,TAP1,TAP2,TAPBP,TLR3,TUBG2	45
Infectious Diseases	Infection of mammalia	3,16E-08	Decreased	-3,776	APOE,C1QA,C3,C4A/C4B,CAPG,CASP1,CD36,CD44,CFB,Cux1,CYBB,DCN,FCGR2B,GBP2,GIT2,GRB2,GSDMD,Iigp1,IL1RN,IRAK4,Irgm1,ITGAM,ITGAX,ITGB2,JCHAIN,LBP,LCP1,LGALS3,MMP3,NCF1,NFKB1,PLCG2,PRKCD,PSMB9,RAC2,SAMHD1,SERPINB1,SERPINE1,SIGLEC1,STAT1,TAP1,TLR3,TPSAB1/TPSB2	43
Cellular Movement,Hematological System Development and Function,Immune Cell Trafficking,Inflammatory Response	Chemotaxis of phagocytes	3,22E-08	Increased	4,841	ANGPTL2,ANO6,APOE,ARHGAP25,C3,CALR,CAPG,CD9,CORO1A,CYBB,DOCK2,GIT2,HEBP1,HPSE,ICAM1,INPP5D,ITGAM,ITGB2,LBP,LGALS3,LGMN,LSP1,MAPK1,MAPK14,MAPK3,MOSPD2,MPP1,MYO1E,MYO1F,MYO9B,NCKAP1L,PFN1,PLCG2,PON2,PPIA,PPIB,PRKCB,PTPN6,RAC2,RPL13A,S100A4,SERPINA3,SERPINB1,SERPINE1,SYK,THBS1,TPSAB1/TPSB2,VAV1,VCAM1,VTN	50
Cell Death and Survival,Cellular Compromise	Cytotoxicity of lymphocytes	3,42E-08	Increased	3,231	ARL8B,ATG5,CD44,CYRIB,DOCK2,DOCK8,FERMT3,FN1,HLA-A,ICAM1,IGHG1,ITGB2,LAMP1,LGALS3,MYH9,NPC1,PLCG2,PNP,PTPN6,PTPRC,STAT1,SYK,TAP2,TYR,VAV1	25
Cellular Function and Maintenance	Endocytosis by eukaryotic cells	3,59E-08	Increased	5,202	ACTR2,ACTR3,APOE,ARF6,ARPC2,ARPC4,ATG5,ATG7,ATP6V0C,C3,CALR,CAPG,CD36,CD44,CD93,CERS2,CFH,CSK,CYRIB,DAB2,DOCK2,DOCK8,ELMO1,ERAP1,ERP44,FCGR2B,FERMT3,FLNA,GRB2,HSPA5,HYOU1,ICAM1,IDH1,INPP5D,ITGAM,ITGB2,LGALS3,LMAN2,LRPAP1,MAPK1,MAPK14,MFGE8,MGAT1,MRC2,MYH9,MYO9B,NCKAP1L,NME1,NME2,PFN1,PLA2G4A,PLEK,PLEKHF1,PPP6R1,PRKCB,PRKCD,PSEN1,PTPN6,PTPRC,RAB31,RAC2,RACK1,RALB,RHOG,RRAGA,RUFY1,SCARB2,SERPINE1,S…	83
Cell Death and Survival	Apoptosis of phagocytes	3,82E-08		0,596	AKT1,APOE,BAX,C1QA,CASP1,CASP6,CD44,CYBB,DCN,IL1RN,INPP5D,ITGAM,ITGB2,LGALS3,MAPK14,NAMPT,NCEH1,NFKB1,NPC1,PLA2G4A,PRKCD,PTPN6,RIPK1,SERPINA3,SERPINF1,SOAT1,STAT1,STAT3,SYK,TLR3,TPSAB1/TPSB2,VTN	32
Cellular Movement,Hematological System Development and Function,Immune Cell Trafficking	Homing of leukocytes	3,88E-08	Increased	5,561	ANGPTL2,ANO6,APOE,ARHGAP25,C3,CALR,CAPG,CD44,CD9,CORO1A,CYBB,DIAPH1,DOCK2,ELMO1,FN1,GIT2,HEBP1,HPSE,ICAM1,INPP5D,ITGAM,ITGB2,LBP,LCP1,LGALS3,LGMN,LSP1,LYST,MAPK1,MAPK14,MAPK3,MOSPD2,MPP1,MYO1E,MYO1F,MYO9B,NCKAP1L,PFN1,PLCG2,PON2,PPIA,PPIB,PRKCB,PTPN6,RAC2,RPL13A,S100A4,SERPINA3,SERPINB1,SERPINE1,STAT3,STK4,SYK,THBS1,TPSAB1/TPSB2,TXN,VAV1,VCAM1,VTN	59
Hematological System Development and Function,Lymphoid Tissue Structure and Development,Tissue Morphology	Quantity of T lymphocytes	3,89E-08	Increased	4,155	ADA,AP3B1,APBB1IP,APOE,ARHGDIA,ARHGDIB,ATG5,ATG7,BAX,CD44,CD84,CHI3L1,CORO1A,CTSD,CTSS,CTSV,DGAT1,DIAPH1,DNASE2,DOCK2,DOCK8,FABP5,FCGR2B,GALNT1,HEXB,HLA-A,HSP90B1,ICAM1,IGF2R,INPP5D,ITGAM,ITGB2,LAMTOR1,LGALS9B,MAN2A1,MAPK1,MAPK14,MAPK3,MSN,NFKB1,PARP1,PLD4,PNP,PPIA,PRDX1,PRKCB,PSMB8,PSMB9,PTPN6,PTPRC,RAC2,RASSF2,RIPK1,RRAGA,SERPINB6,SGPL1,SIGLEC1,SIRPA,STAT1,STAT3,STK4,SYK,TAP1,TAPBP,THBS1,TLR3,T…	69
Inflammatory Disease	Chronic inflammatory disorder	3,99E-08		-0,894	ADA,ADSS2,AKR1A1,AKT1,AMY2A,ANXA4,APOE,ARCN1,ARHGDIB,ATIC,BGN,C1QA,C2,C3,C4A/C4B,CALR,CAPG,CASP1,CD180,CD36,CD44,CD68,CFB,CFH,CHI3L1,COTL1,CTSB,CTSC,CTSD,CYBB,CYBC1,DNASE2,ECM1,EEF1G,EEF2,EGFR,FABP4,FCGR2B,FN1,G6PD,GAA,GALNT1,GALNT2,GBP2,GPNMB,GPX7,GSR,GSS,GUSB,HCLS1,HDAC1,HEXA,HLA-A,HPSE,HSP90B1,HSPA5,ICAM1,IDE,IGFBP7,IGHG1,IGKC,Iigp1,IL1RN,ITGB2,LAP3,LBP,LCP1,LEMD2,LYZ,MAPK3,MASP2,MINK1,MME,MMP…	136
Cell-To-Cell Signaling and Interaction	Response of tumor cell lines	4,74E-08	Increased	2,801	ACTR2,ACTR3,ARF6,ARPC2,ARPC4,ATG5,ATG7,CALR,CD44,CD93,CERS2,CSK,CTSB,CTSD,CYRIB,DOCK2,EIF2A,ENG,ERAP1,ERP44,FCGR2B,FERMT3,GRB2,HSP90B1,HSPA5,ICAM1,IDH1,IGHG1,INPP5D,ITGAM,ITGB2,LMAN2,MAP3K5,MAPK1,MGAT1,MYO9B,NCKAP1L,PFN1,PLEK,PPP6R1,PRKCB,PRKCD,PTPN6,RAB31,RALB,RHOG,RRAGA,SH3KBP1,SIRPA,STAT3,STT3A,TGM2,TLR3,TMEM165,VAV1,WASF2,XDH	57
Connective Tissue Disorders,Inflammatory Disease,Inflammatory Response,Organismal Injury and Abnormalities,Skeletal and Muscular Disorders	Inflammation of joint	5,48E-08		0,387	ADA,ADSS2,AKR1A1,ALOX5AP,AP3B1,APOE,ARCN1,ARHGDIB,ATIC,BGN,C1QA,C2,C3,C4A/C4B,CALR,CASP1,CD180,CD36,CD44,CD68,CFB,CHI3L1,CMA1,COPB2,CSK,CTSB,CTSC,CTSS,DNASE2,EEF1G,EEF2,ERAP1,F13A1,FABP4,FCGR2B,FGG,FMOD,FN1,FTL,GALNT1,GALNT2,GBP2,GSR,GUSB,HCLS1,HDAC1,HEXA,HLA-A,HSP90B1,HSPA5,HSPG2,ICAM1,IDE,IGFBP7,IGHG1,IGKC,Igkv1-117,IL1RN,ITGAM,ITGB2,LAP3,LBP,LCP1,LEMD2,LGALS9B,LYZ,MAOA,MAPK14,MAPK3,MASP2,MINK1…	126
Metabolic Disease,Organismal Injury and Abnormalities	Glucose metabolism disorder	5,68E-08	Decreased	-2,344	A2M,Acp5,AEBP1,AKT1,ALDH2,ALOX5AP,AMY2A,APOE,AQP1,ARL1,ATG5,ATG7,BAX,BCAP31,C1QA,C1S,C2,C3,C4A/C4B,CALB1,CALR,CAPG,CAPZA1,CASP1,CCN2,CD180,CD36,CD44,CD84,CD93,CEPT1,CFB,CFH,CHI3L1,CMA1,COL12A1,COL14A1,COL6A1,COL6A2,CTSB,CTSD,CTSH,CTSS,CTSV,CYBB,DGAT1,DOCK2,DPP7,DPYSL3,ECHS1,ECM1,EEF2,EGFR,ELMO1,ENPP1,ENTPD5,FABP4,FABP7,FBLN5,FCGR2B,FN1,G6PD,GAA,GALNT2,GBP2,GBP4,GLUD1,GPLD1,GPNMB,GRB2,GSS,GUCY1B1,…	175
Cellular Movement,Hematological System Development and Function,Immune Cell Trafficking,Inflammatory Response	Cellular infiltration by phagocytes	6,31E-08	Increased	2,815	ALOX5AP,APOE,ARHGAP25,C2,C3,C4A/C4B,CASP1,CCN2,CD36,CD44,CFB,CFH,CORO1A,CTSB,CTSC,CYBB,DOCK2,EGFR,FABP4,GBA,GJB2,GRK2,HSPA5,ICAM1,IL1RN,IRAK4,ITGAM,ITGB2,LBP,LGALS3,MAP3K5,MAPK14,MAPK3,MASP2,Mcpt4,NCF1,NPC1,PARP1,PLA2G4A,PPIA,PRCP,PRKCD,PSMB8,PTPN1,PTPN6,RAC2,RIPK1,RPL13A,SERPING1,STAT1,STAT3,TLR3,TNC,VAV1	54
Cellular Movement,Hematological System Development and Function,Immune Cell Trafficking	Cell movement of antigen presenting cells	7,05E-08	Increased	3,933	ANGPTL2,ANO6,APOE,BLVRA,C3,CALR,CASP1,CCN2,CD44,CTSZ,CYBB,DIAPH1,DOCK11,DOCK2,DOCK8,EGFR,ENG,FLNA,FN1,GBA,HCLS1,HEBP1,HPSE,HSPA5,ICAM1,IL1RN,IRAK4,Irgm1,ITGAM,ITGB2,LGALS3,LSP1,MAP3K5,MAPK1,MAPK3,MASP2,Mcpt4,MYO9B,NPC1,PARP1,PFN1,PLA2G4A,PLCG2,PRCP,PRKCD,PSMB8,PTPN1,PTPN6,RAC2,RIPK1,RPL13A,S100A4,SERPINE1,SERPING1,SIRPA,STAB1,STAT1,STAT3,STK4,THBS1,TLR3,TNC,VCAM1,VTN	64
Cellular Development,Cellular Growth and Proliferation,Hematological System Development and Function,Lymphoid Tissue Structure and Development	Proliferation of lymphocytes	7,40E-08	Increased	4,699	A2M,ADA,AKT1,ANO6,APOE,ARF6,ARHGDIA,ARHGDIB,ATG5,BAX,C3,CALR,CCN2,CD180,CD36,CD44,CD84,CLEC11A,CORO1A,CTSD,CTSZ,CYBB,DIAPH1,DOCK2,DOCK8,ERAP1,FABP4,FCGR2B,FN1,FTL,GPNMB,HCLS1,HSP90B1,HSPA5,ICAM1,IGHG1,IGKC,Igkv1-117,IL1RN,INPP5D,IRAK4,Irgm1,ITGAM,ITGAX,ITGB2,LAMTOR1,LCP1,LGALS3,LGALS9B,MAPK14,MAPK3,MMP3,MSN,MVP,MYDGF,NCKAP1L,NCSTN,NFKB1,NPC1,NRDC,PARP1,PAWR,PCYT1A,PKN1,PLCG2,PNP,PRKCB,PRKCD,PTPN6…	89
Cellular Movement	Cellular infiltration by myeloid cells	9,61E-08	Increased	2,546	ALOX5AP,APOE,ARHGAP25,C2,C3,C4A/C4B,CASP1,CCN2,CD36,CD44,CFB,CFH,CMA1,CORO1A,CTSB,CTSC,CYBB,DOCK2,EGFR,FABP4,GBA,GJB2,GRK2,HSPA5,ICAM1,IL1RN,INPP5D,ITGAM,ITGB2,KNG1,LBP,LGALS3,MAP3K5,MAPK14,MASP2,Mcpt4,NCF1,NPC1,PARP1,PLA2G4A,PPIA,PRCP,PRKCD,PSMB8,PTPN1,PTPN6,RAC2,RIPK1,RPL13A,SERPING1,STAT1,STAT3,TGM2,TLR3,TNC,VAV1	56
Cellular Development,Cellular Growth and Proliferation,Hematological System Development and Function,Lymphoid Tissue Structure and Development	Proliferation of mononuclear leukocytes	9,79E-08	Increased	4,846	A2M,ADA,AKT1,ANO6,APOE,ARF6,ARHGDIA,ARHGDIB,ATG5,BAX,C3,CALR,CCN2,CD180,CD36,CD44,CD84,CLEC11A,CORO1A,CTSD,CTSZ,CYBB,DIAPH1,DOCK2,DOCK8,ERAP1,FABP4,FCGR2B,FN1,FTL,GPNMB,HCLS1,HSP90B1,HSPA5,ICAM1,IGHG1,IGKC,Igkv1-117,IL1RN,INPP5D,IRAK4,Irgm1,ITGAM,ITGAX,ITGB2,LAMTOR1,LCP1,LGALS3,LGALS9B,MAPK14,MAPK3,MMP3,MSN,MVP,MYDGF,NCKAP1L,NCSTN,NFKB1,NPC1,NRDC,PARP1,PAWR,PCYT1A,PKN1,PLCG2,PNP,PPIA,PRKCB,PRKCD,…	90
Cell Death and Survival	Cell death of antigen presenting cells	9,88E-08		1,606	AKT1,APOE,BAX,C1QA,CASP1,CASP6,CTSB,CYBB,DCN,FABP4,GSDMD,INPP5D,LGALS3,LYZ,MAP3K5,MAPK14,NAMPT,NCEH1,NFKB1,NPC1,PARP1,PLA2G4A,PTPN6,RIPK1,SERPINA3,SERPINF1,SOAT1,STAT1,STAT3,STK4,TLR3	31
Cellular Movement	Chemotaxis of myeloid cells	1,05E-07	Increased	4,649	ANGPTL2,ANO6,APOE,ARHGAP25,C3,CAPG,CD9,CORO1A,CYBB,DOCK2,GIT2,HEBP1,ICAM1,INPP5D,ITGAM,ITGB2,LBP,LGALS3,LGMN,LSP1,MAPK1,MAPK14,MAPK3,MOSPD2,MPP1,MYO1E,MYO1F,MYO9B,NCKAP1L,PFN1,PON2,PPIA,PPIB,PRKCB,PTPN6,PTPRC,RAC2,RPL13A,S100A4,SERPINA3,SERPINB1,SERPINE1,SYK,THBS1,TPSAB1/TPSB2,VAV1,VCAM1,VTN	48
Cell Death and Survival,Cellular Compromise	Cytotoxicity of cells	1,17E-07	Increased	3,202	ARL8B,ATG5,CASP1,CD44,CORO1A,CYBB,CYRIB,DOCK2,DOCK8,FERMT3,FN1,HLA-A,ICAM1,IGHG1,ITGAM,ITGB2,LAMP1,LGALS3,MAPK1,MYH9,NAMPT,NFKB1,NPC1,PLCG2,PNP,PRKCD,PTPN6,PTPRC,STAT1,SYK,TAP2,TXN,TYR,VAV1	34
Cell Death and Survival	Cell death of blood cells	1,28E-07		1,257	ADA,AGA,AKT1,APOE,ARF6,ATG5,ATG7,BAX,C1QA,C3,CASP1,CASP6,CD44,CD9,CHI3L1,CLEC11A,CORO1A,CTSB,CTSD,CYBB,DCN,DNASE2,DOCK8,EGFR,FABP4,FAIM,FCGR2B,FN1,GIMAP4,GSDMD,H1-2,HCLS1,HDAC1,HSPA5,ICAM1,Igkv1-117,IL1RN,INPP5D,Irgm1,ITGAM,ITGB2,LGALS3,LYZ,MAP3K5,MAPK14,MAPK3,MVP,NAMPT,NCEH1,NCF2,NFKB1,NME1,NPC1,PARP1,PAWR,PCNA,PDIA3,PFN1,PKN1,PLA2G4A,PLCG2,PNP,PNPT1,PPIA,PRKCB,PRKCD,PTPN6,PTPRC,RAC2,RAF1,RIPK1,…	91
Cell Death and Survival	Apoptosis of macrophages	1,54E-07		-0,195	AKT1,APOE,C1QA,CASP1,CASP6,CYBB,DCN,INPP5D,LGALS3,MAPK14,NAMPT,NCEH1,NPC1,PLA2G4A,PTPN6,RIPK1,SERPINA3,SERPINF1,SOAT1,STAT1,STAT3	21
Cellular Function and Maintenance	Function of antigen presenting cells	1,64E-07			ADA,APOE,CAPG,CD36,CD9,CHI3L1,CTSS,CTSZ,CYBB,DOCK8,FCGR2B,GPNMB,ICAM1,IRAK4,ITGAM,LCP1,LGALS3,LGMN,MYO9B,NCEH1,NFKB1,PARP1,PLA2G4A,PLCG2,PLXNA1,SIRPA,STAT1,STAT2,STAT3,STK4,TLR3	31
Cell Death and Survival	Apoptosis of myeloid cells	1,84E-07		0,392	AKT1,APOE,ARF6,BAX,C1QA,CASP1,CASP6,CD44,CYBB,DCN,DNASE2,HDAC1,IL1RN,INPP5D,ITGAM,ITGB2,LGALS3,MAPK14,NAMPT,NCEH1,NPC1,PLA2G4A,PRKCD,PTPN6,RAF1,RIPK1,SERPINA3,SERPINF1,SOAT1,STAT1,STAT3,SYK,TPSAB1/TPSB2,VTN	34
Protein Synthesis	Production of protein	1,86E-07		-0,451	APOE,C1QA,C4A/C4B,CD180,CD36,CD84,CHI3L1,CTSS,DOCK8,ECM1,FCGR2B,GALNT1,HEXB,HSP90B1,IGHG1,IGKC,IRAK4,ITGB2,JCHAIN,LGALS3,MAN2A1,MFGE8,NFKB1,PKN1,PPIA,PRKCD,PSEN1,PTPN6,RFTN1,RHOG,SIGLEC1,STAT3,THBS1,TLR3,TPP2,VAV1	36
Connective Tissue Disorders,Inflammatory Disease,Organismal Injury and Abnormalities,Skeletal and Muscular Disorders	Chronic inflammatory arthropathy	2,06E-07		-0,293	ADA,ADSS2,AKR1A1,APOE,ARCN1,ARHGDIB,ATIC,BGN,C1QA,C2,C3,C4A/C4B,CALR,CD180,CD36,CD44,CD68,CFB,CHI3L1,CTSB,CTSC,DNASE2,EEF1G,EEF2,FABP4,FCGR2B,FN1,GALNT1,GALNT2,GBP2,GSR,GUSB,HCLS1,HDAC1,HEXA,HLA-A,HSP90B1,ICAM1,IDE,IGFBP7,IGHG1,IGKC,IL1RN,ITGB2,LAP3,LBP,LCP1,LEMD2,LYZ,MAPK3,MINK1,MME,MMP3,MTAP,NAMPT,NCF1,NCF4,NFKB1,PARP1,PDIA3,PPIA,PRDX1,PREP,PRMT3,PSMB8,PSMB9,PTPN1,PTPRC,RALB,RBP4,RPL11,RPL15,RP…	96
Cell-To-Cell Signaling and Interaction,Inflammatory Response	Immune response of leukocytes	2,14E-07	Increased	3,324	APOE,ATG5,ATG7,BAX,C3,CALR,CAPG,CASP1,CD180,CD36,CD44,CD68,CD93,CFH,CTSS,DOCK2,DOCK8,ELMO1,FCGR2B,FN1,ICAM1,INPP5D,ITGAM,ITGAX,ITGB2,LGALS3,MAPK14,MFGE8,NAMPT,NCKAP1L,PARP1,PLXNA1,PNP,POSTN,PSEN1,PSMB8,PTPRC,SERPINE1,SIGLEC1,SIRPA,SOAT1,STAT3,SYK,TAP1,TAPBP,TGM2,THBS1,TLR3,VAV1,VCAM1,VTN	51
Cellular Function and Maintenance	Engulfment of cells	2,30E-07	Increased	5,839	ACTR2,ACTR3,ANXA3,APOE,ARF6,ARPC2,ARPC4,ATG5,ATG7,ATP6V0C,C1QA,C3,CALR,CAPG,CD36,CD44,CD63,CD93,CERS2,CFH,COLEC12,CORO1A,CSK,CYRIB,DAB2,DOCK2,DOCK8,ELMO1,ERAP1,ERP44,FCGR2B,FERMT3,FLNA,FN1,GRB2,HSPA5,HYOU1,ICAM1,IDH1,IGHG1,Ighg2a,INPP5D,IQGAP1,ITGAM,ITGB2,ITGB5,ITSN1,LGALS3,LMAN2,LRPAP1,MAPK1,MAPK14,MFGE8,MGAT1,MRC2,MYH9,MYO9B,NCKAP1L,NME1,NME2,PFN1,PLA2G4A,PLD4,PLEK,PLEKHF1,PPP6R1,PRKCB,PRKCD,PS…	103
Cell Death and Survival	Cell death of immune cells	2,44E-07		1,708	ADA,AGA,AKT1,APOE,ATG5,BAX,C1QA,C3,CASP1,CASP6,CD44,CD9,CHI3L1,CLEC11A,CORO1A,CTSB,CTSD,CYBB,DCN,DOCK8,EGFR,FABP4,FAIM,FCGR2B,FN1,GIMAP4,GSDMD,H1-2,HCLS1,HSPA5,ICAM1,Igkv1-117,IL1RN,INPP5D,Irgm1,ITGAM,ITGB2,LGALS3,LYZ,MAP3K5,MAPK14,MAPK3,MVP,NAMPT,NCEH1,NCF2,NFKB1,NME1,NPC1,PARP1,PAWR,PCNA,PDIA3,PKN1,PLA2G4A,PLCG2,PNP,PNPT1,PRKCB,PRKCD,PTPN6,PTPRC,RAC2,RAF1,RIPK1,SERPINA3,SERPINF1,SGPL1,SH3KBP1,S…	85
Cellular Movement,Hematological System Development and Function,Immune Cell Trafficking	Cell movement of mononuclear leukocytes	2,76E-07	Increased	4,966	AKT1,ANO6,APBB1IP,APOE,ATG7,BGN,C3,CALR,CCN2,CD44,CTSS,CTSV,DBNL,DIAPH1,DOCK2,DOCK8,ECM1,EGFR,ELMO1,ENG,EVL,FABP5,FERMT3,FN1,GJB2,GRK2,GSDMD,HCLS1,HEBP1,HLA-A,ICAM1,INPP5D,ITGAM,ITGAX,ITGB2,KNG1,LCP1,LGALS3,LGALS9B,LGMN,MAOA,MAPK14,Mcpt4,MOSPD2,MSN,MTAP,MYH9,MYO9B,NFKB1,PFN1,PON2,PPIA,PPIB,PRKCB,PRKCD,RAC2,S100A4,SERPINA3,SERPINE1,SERPINE2,SERPINF1,SGPL1,SIRPA,STAB1,STAT1,STAT3,STK4,TGM2,THBS1,TL…	73
Protein Synthesis	Metabolism of protein	2,79E-07	Increased	3,493	AKT1,APH1A,APOE,ARHGEF2,ASPH,ATG7,C1S,C3,C4A/C4B,CALB1,CALR,CALU,CAPN1,CASP1,CASP6,CFL1,CKAP4,CMA1,CNDP2,COG3,COPG1,CPA3,CPNE1,CPQ,CSTB,CTSA,CTSB,CTSC,CTSD,CTSH,CTSS,CTSV,CTSZ,CUL4B,DAPK3,DDI2,DDOST,DIAPH1,DPP3,DPP7,DTX3L,ECPAS,EEF1A1,EEF1G,EEF2,EGFR,EIF2A,EIF3B,EIF3C,EIF3D,EIF3H,EIF4A1,EIF4A2,EIF4E2,EIF4G1,EIF5A,EIF5B,ERAP1,ERP44,ETF1,FBXO4,FCGR2B,FGG,FKBP7,FLNA,FN1,GBA,GPLD1,GRK2,GSPT1,HDAC1,HE…	191
Gastrointestinal Disease,Inflammatory Disease,Inflammatory Response,Organismal Injury and Abnormalities	Experimental colitis	2,84E-07		-0,718	ARHGDIB,ATG7,C3,CASP1,CD180,CFB,CYBB,GBP2,GPNMB,Iigp1,IL1RN,ITGB5,LBP,LYZ,MAPK14,MMP3,MPEG1,PARP1,PLA2G4A,PSMB8,PTPRC,SERPINA3,STAT1,STAT3,TAP1,TNFAIP8	26
Antigen Presentation,Inflammatory Response	Antigen presentation	3,24E-07	Increased	3,101	AP3B1,APOE,ARL8B,CD68,CTSD,CTSS,CTSV,ERAP1,GM2A,HSP90B1,LYST,MAPK14,PI4K2A,PSMB8,RAB35,RAB8B,SYK,TAP1,TAP2,TAPBP,TYR	21
Cell-To-Cell Signaling and Interaction,Hematological System Development and Function	Binding of leukocytes	3,38E-07	Increased	3,366	A2M,APBB1IP,APOE,ARF6,C1QA,C3,CALR,CD36,CD44,CD9,CFH,CORO1A,CSK,CTSZ,CYBB,DCN,DIAPH1,DOCK2,DOCK8,ENG,EVL,FCGR2B,FERMT3,FGG,FLNA,FN1,GALNT1,HPSE,ICAM1,INPP5D,Irgm1,ITGAM,ITGAX,ITGB2,KNG1,LBP,LCP1,LGALS3,LSP1,MAPK14,MSN,MYO1E,PPIB,PTPN6,PTPRC,RAC2,SERPINE1,SERPING1,SIRPA,STAB1,STAT1,STK4,STXBP2,SYK,TGM2,THBS1,TLR3,TNC,TXN,VAV1,VCAM1,VTN	62
Connective Tissue Disorders,Immunological Disease,Inflammatory Disease,Inflammatory Response,Organismal Injury and Abnormalities,Skeletal and Muscular Disorders	Rheumatoid arthritis	3,47E-07		-0,293	ADA,ADSS2,AKR1A1,APOE,ARCN1,ARHGDIB,ATIC,BGN,C1QA,C2,C3,C4A/C4B,CALR,CD180,CD36,CD44,CD68,CFB,CHI3L1,CTSB,CTSC,DNASE2,EEF1G,EEF2,FABP4,FCGR2B,FN1,GALNT1,GALNT2,GBP2,GSR,GUSB,HCLS1,HDAC1,HEXA,HLA-A,HSP90B1,ICAM1,IDE,IGFBP7,IGHG1,IGKC,IL1RN,ITGB2,LAP3,LBP,LCP1,LEMD2,LYZ,MAPK3,MINK1,MME,MMP3,MTAP,NAMPT,NCF1,NCF4,NFKB1,PARP1,PDIA3,PPIA,PRDX1,PREP,PRMT3,PSMB8,PSMB9,PTPN1,PTPRC,RALB,RBP4,RPL11,RPL15,RP…	95
Cell-To-Cell Signaling and Interaction	Binding of blood cells	3,71E-07	Increased	3,814	A2M,AKT1,APBB1IP,APOE,ARF6,C1QA,C3,C4A/C4B,CALR,CD36,CD44,CD84,CD9,CFH,CORO1A,CSK,CTSZ,CYBB,DCN,DIAPH1,DOCK2,DOCK8,ENG,EVL,FCGR2B,FERMT3,FGG,FLNA,FN1,GALNT1,HPSE,HSPG2,ICAM1,INPP5D,Irgm1,ITGAM,ITGAX,ITGB2,KNG1,LBP,LCP1,LGALS3,LRPAP1,LSP1,MAPK14,MSN,MYO1E,PLCG2,PPIB,PTPN6,PTPRC,RAC2,SERPINE1,SERPING1,SERPINH1,SIRPA,STAB1,STAT1,STK4,STXBP2,SYK,TGM2,THBS1,TLR3,TNC,TXN,VAV1,VCAM1,VTN	69
Cellular Function and Maintenance	Function of dendritic cells	3,86E-07			ADA,APOE,CAPG,CHI3L1,CTSZ,DOCK8,GPNMB,LGALS3,NFKB1,PLCG2,PLXNA1,SIRPA,STAT2,STK4,TLR3	15
Cell Morphology,Inflammatory Response	Morphology of phagocytes	3,88E-07			ACP2,APOE,C3,CASP1,CHI3L1,CPA3,CTBS,CTSD,CTSZ,ENTPD5,FCGR2B,GBA,GLA,HEXB,HPSE,ICAM1,Irgm1,ITGAM,ITGB2,LGALS3,LIPA,MAN2B1,MANBA,NPC2,PLCG2,PLD4,PON2,SOAT1,STK4	29
Cellular Development,Cellular Growth and Proliferation,Hematological System Development and Function,Lymphoid Tissue Structure and Development	Proliferation of immune cells	4,01E-07	Increased	4,566	A2M,ADA,AKT1,ANO6,APOE,ARF6,ARHGDIA,ARHGDIB,ATG5,BAX,C3,CALR,CCN2,CD180,CD36,CD44,CD84,CLEC11A,CORO1A,CTSD,CTSZ,CYBB,DCN,DIAPH1,DOCK2,DOCK8,ERAP1,FABP4,FCGR2B,FN1,FTL,GPNMB,HCLS1,HSP90B1,HSPA5,ICAM1,IGHG1,IGKC,Igkv1-117,IL1RN,INPP5D,IRAK4,Irgm1,ITGAM,ITGAX,ITGB2,LAMTOR1,LCP1,LGALS3,LGALS9B,MAPK1,MAPK14,MAPK3,MMP3,MSN,MVP,MYDGF,NCKAP1L,NCSTN,NFKB1,NPC1,NRDC,PARP1,PAWR,PCYT1A,PKN1,PLCG2,PNP,PPIA,PR…	94
Cell-To-Cell Signaling and Interaction,Cellular Movement,Hematological System Development and Function,Immune Cell Trafficking	Recruitment of leukocytes	4,25E-07	Increased	3,177	ALOX5AP,APOE,ATG7,C3,C4A/C4B,CASP1,CD36,CD44,CD93,CHI3L1,CTSC,F13A1,FABP5,FCGR2B,FERMT3,FN1,HDAC1,HPSE,ICAM1,IL1RN,INPP5D,ITGAM,ITGB2,LGALS3,LSP1,LYZ,MAPK14,Mcpt4,MME,MYO9B,NCF4,NFKB1,PARP1,RTN4,S100A4,SERPINE1,SGPL1,STAT3,SYK,THBS1,TLR3,TNC,TPSAB1/TPSB2,TXN,VAV1,VCAM1,XDH	47
Cell-To-Cell Signaling and Interaction,Hematological System Development and Function,Immune Cell Trafficking,Inflammatory Response	Binding of neutrophils	4,33E-07	Increased	2,407	ARF6,C3,CD44,CFH,CORO1A,CYBB,FERMT3,FLNA,FN1,HPSE,ICAM1,INPP5D,ITGAM,ITGAX,ITGB2,KNG1,LCP1,LGALS3,LSP1,MYO1E,PTPN6,TXN,VAV1,VCAM1,VTN	25
Hematological System Development and Function,Humoral Immune Response,Lymphoid Tissue Structure and Development,Tissue Morphology	Quantity of B lymphocytes	4,64E-07	Increased	3,147	AKT1,APBB1IP,APOE,ARHGDIA,ARHGDIB,ATG7,BAX,C3,CD180,CD36,CD84,CTSB,DOCK2,DOCK8,FCGR2B,GALNT1,GRK2,HCLS1,HSP90B1,IGKC,INPP5D,ITGB2,JCHAIN,MSN,NFKB1,PARP1,PKN1,PLCG2,PLD4,PNP,PRKCB,PRKCD,PTPN6,PTPRC,RAC2,RAF1,RASSF2,SIGLEC1,STAT1,STAT3,STK4,SYK,TGFBI,TPP2,VAV1,VCAM1	46
Cellular Growth and Proliferation,Lymphoid Tissue Structure and Development	Proliferation of lymphatic system cells	5,33E-07	Increased	4,893	A2M,ADA,AKT1,ANO6,APOE,ARF6,ARHGDIA,ARHGDIB,ATG5,BAX,C3,CALR,CCN2,CD180,CD36,CD44,CD84,CHI3L1,CLEC11A,CORO1A,CTSD,CTSZ,CYBB,DIAPH1,DOCK2,DOCK8,ERAP1,FABP4,FBXO4,FCGR2B,FN1,FTL,GPNMB,HCLS1,HSP90B1,HSPA5,ICAM1,IGHG1,IGKC,Igkv1-117,IL1RN,INPP5D,IRAK4,Irgm1,ITGAM,ITGAX,ITGB2,LAMTOR1,LCP1,LGALS3,LGALS9B,MAPK14,MAPK3,MMP3,MSN,MVP,MYDGF,NCKAP1L,NCSTN,NFKB1,NPC1,NRDC,OSTF1,PARP1,PAWR,PCYT1A,PKN1,PLCG2,PN…	92
Hematological System Development and Function	Coagulation	5,67E-07		-0,399	A2M,ANO6,AP3B1,APOE,C3,C4A/C4B,CALU,CAPN1,CAPZA1,CAPZA2,CAPZB,CARMIL1,CD36,CLIC1,DOCK11,DOCK8,F13A1,FGG,FLNA,GNB1,GUCY1B1,HDAC1,HSPG2,INPP5D,KNG1,LYST,MAPK1,MAPK3,Mcpt4,MFGE8,MICAL1,NPC1,P2RX4,PLCG2,PLEK,PON2,PPIA,PRCP,PRKCB,PRKCD,PSEN1,PTPN6,RAF1,RAP2B,SERPINE1,SERPINE2,SERPINF1,SERPING1,SYK,THBS1,TSPAN8,VAV1,VTN	53
Carbohydrate Metabolism	Catabolism of carbohydrate	5,79E-07	Increased	2,059	ABHD12,AKR1A1,AKT1,AMDHD2,AMY2A,AP3B1,APOE,BGN,CD44,CTBS,CTSB,DCN,FCGR2B,FMOD,GAA,GALNS,GDE1,GLB1,GM2A,GNPDA1,GNS,GUSB,HEXA,HEXB,HGSNAT,HPSE,HSPG2,INPP5D,MAN2B1,MAN2C1,MANBA,NAGA,NAGK,PFKFB2,PGM2,PLA2G4A,POSTN,PYGL	38
Cellular Development,Cellular Growth and Proliferation	Proliferation of blood cells	6,26E-07	Increased	4,447	A2M,ADA,AKT1,ANO6,APOE,ARF6,ARHGDIA,ARHGDIB,ATG5,ATG7,BAX,C3,CALR,CCN2,CD180,CD36,CD44,CD84,CLEC11A,CORO1A,CTSD,CTSZ,CYBB,DAB2,DCN,DIAPH1,DOCK2,DOCK8,EGFR,ERAP1,FABP4,FBXO4,FCGR2B,FN1,FTL,GBA,GPNMB,HCLS1,HSP90B1,HSPA5,ICAM1,IGHG1,IGKC,Igkv1-117,IL1RN,INPP5D,IRAK4,Irgm1,ITGAM,ITGAX,ITGB2,LAMTOR1,LCP1,LGALS3,LGALS9B,MAPK1,MAPK14,MAPK3,MMP3,MSN,MVP,MYDGF,MYH9,NCKAP1L,NCSTN,NFKB1,NPC1,NRDC,PARP1,PAWR…	101
Cellular Movement,Hematological System Development and Function,Immune Cell Trafficking,Inflammatory Response	Cell movement of macrophages	6,33E-07	Increased	3,022	ANGPTL2,APOE,BLVRA,C3,CASP1,CCN2,CD44,CYBB,DOCK11,DOCK2,EGFR,ENG,FLNA,FN1,GBA,HSPA5,ICAM1,IL1RN,Irgm1,ITGAM,ITGB2,LGALS3,MAP3K5,MAPK1,MAPK3,MASP2,Mcpt4,MYO9B,NPC1,PARP1,PFN1,PLA2G4A,PRCP,PRKCD,PSMB8,PTPN1,PTPN6,RAC2,RIPK1,RPL13A,S100A4,SERPINE1,SERPING1,SIRPA,STAB1,STAT1,STAT3,THBS1,TLR3,TNC,VCAM1,VTN	52
Cell-To-Cell Signaling and Interaction,Hematological System Development and Function,Immune Cell Trafficking,Inflammatory Response	Adhesion of neutrophils	6,59E-07	Increased	2,674	ARF6,C3,CD44,CFH,CORO1A,CYBB,FERMT3,FLNA,FN1,HPSE,ICAM1,INPP5D,ITGAM,ITGAX,ITGB2,KNG1,LCP1,LGALS3,MYO1E,PTPN6,TXN,VAV1,VCAM1,VTN	24
Humoral Immune Response,Protein Synthesis	Quantity of immunoglobulin	6,72E-07		-0,711	APOE,C1QA,C4A/C4B,CD180,CD36,CD84,CHI3L1,CTSS,DOCK8,ECM1,FCGR2B,GALNT1,HEXB,IGHG1,IGKC,ITGB2,JCHAIN,LGALS3,MAN2A1,MFGE8,NFKB1,PKN1,PPIA,PRKCD,PSEN1,RFTN1,RHOG,SIGLEC1,THBS1,TPP2,VAV1	31
Cell-To-Cell Signaling and Interaction,Cellular Movement	Recruitment of blood cells	7,17E-07	Increased	3,273	ALOX5AP,APOE,ATG7,C3,C4A/C4B,CASP1,CD36,CD44,CD93,CHI3L1,CTSC,F13A1,FABP5,FCGR2B,FERMT3,FN1,HDAC1,HPSE,ICAM1,IL1RN,INPP5D,ITGAM,ITGB2,LGALS3,LSP1,LYZ,MAPK14,Mcpt4,MME,MYO9B,NCF4,NFKB1,PARP1,RHOG,RTN4,S100A4,SERPINE1,SGPL1,STAT3,SYK,THBS1,TLR3,TNC,TPSAB1/TPSB2,TXN,VAV1,VCAM1,XDH	48
Organismal Injury and Abnormalities	Blood clot	7,17E-07	Increased	2,274	ADA,AKT1,APOE,ARF6,ATG7,BAX,C1QA,C2,C3,CALR,CAPN1,CCN2,CFB,CFH,CSK,CTSD,F13A1,FGG,FLNA,GPX3,GSS,GUCY1B1,HCLS1,INPP5D,ITGAM,ITGB2,KNG1,LGALS3,LGALS3BP,MAP3K5,MINK1,MYH9,NPC1,PIK3C2A,PLA2G4A,PPIA,PRCP,PTPN1,RHOG,SERPINE1,SERPINE2,SH3KBP1,STXBP2,SYK,TGM2,THBS1,TWF2,VTN	48
Gastrointestinal Disease,Inflammatory Disease,Inflammatory Response,Organismal Injury and Abnormalities	Dextran sodium sulfate-induced colitis	1,00E-06		-0,460	ARHGDIB,ATG7,C3,CASP1,CD180,CFB,CYBB,GBP2,GPNMB,Iigp1,ITGB5,LYZ,MAPK14,MMP3,MPEG1,PARP1,PLA2G4A,PSMB8,PTPRC,SERPINA3,STAT3,TAP1,TNFAIP8	23
Cell Death and Survival	Apoptosis of blood cells	1,03E-06		-1,162	ADA,AKT1,APOE,ARF6,ATG5,BAX,C1QA,CASP1,CASP6,CD44,CD9,CHI3L1,CORO1A,CTSD,CYBB,DCN,DNASE2,DOCK8,FAIM,FCGR2B,GIMAP4,H1-2,HDAC1,IL1RN,INPP5D,Irgm1,ITGAM,ITGB2,LGALS3,MAPK14,NAMPT,NCEH1,NFKB1,NPC1,PARP1,PAWR,PDIA3,PFN1,PKN1,PLA2G4A,PLCG2,PNP,PPIA,PRKCB,PRKCD,PTPN6,PTPRC,RAC2,RAF1,RIPK1,SERPINA3,SERPINF1,SGPL1,SOAT1,STAT1,STAT3,SYK,THBS1,TLR3,TPP2,TPSAB1/TPSB2,VAV1,VTN	63
Humoral Immune Response,Protein Synthesis	Production of antibody	1,04E-06		-0,860	APOE,C1QA,C4A/C4B,CD180,CD36,CD84,CHI3L1,CTSS,DOCK8,ECM1,FCGR2B,GALNT1,HEXB,IGHG1,IGKC,ITGB2,JCHAIN,LGALS3,MAN2A1,MFGE8,NFKB1,PKN1,PPIA,PRKCD,PSEN1,PTPN6,RFTN1,RHOG,SIGLEC1,THBS1,TPP2,VAV1	32
Cellular Function and Maintenance,Hematological System Development and Function	Function of T lymphocytes	1,04E-06		1,980	AKT1,ARHGDIA,ARHGDIB,CD44,CD84,CHI3L1,CTSC,CTSS,ECM1,ERAP1,GIMAP4,HLA-A,ICAM1,INPP5D,MMP3,NFKB1,NPC2,P2RX4,PAWR,PLXNA1,PPIA,PTPRC,RHOG,STAT3,STK10,STK4,TAPBP,TGM2,TLR3,TPP2,VAV1	31
Connective Tissue Development and Function,Skeletal and Muscular System Development and Function,Tissue Development	Morphology of bone	1,11E-06			ACP2,Acp5,APOE,ATG7,ATP6V0D2,B3GLCT,BGN,CALB1,CAPN1,CCN2,CD36,CD44,CD68,CHKB,COL12A1,CTSV,DCN,DPP3,ECM1,EFEMP1,EGFR,ENPP1,FBLIM1,FBN2,FMOD,GBA,GLG1,GPNMB,GRK2,HEXA,HEXB,HSPG2,IL1RN,INPP5D,ITGB2,LAMP1,LAMP2,LGALS3,LMNA,MFGE8,MYOC,NFKB1,PCOLCE,PDCD6IP,PGAP1,PLA2G4A,PLCG2,PLS3,PLXNA1,POSTN,PPIB,PRKCB,PSEN1,PTPN6,PTPRC,RAC2,RASSF2,S100A4,SERPINF1,SH3PXD2B,SIRPA,SLC30A5,SLC4A4,STAT1,STAT3,THBS1	66
Hematological System Development and Function,Lymphoid Tissue Structure and Development,Organ Morphology,Organismal Development,Tissue Morphology	Morphology of spleen	1,30E-06			ACP2,Acp5,ADA,AKT1,APOE,BAX,C3,C4A/C4B,CALR,CTSA,CTSD,DBNL,DIAPH1,DOCK2,EFEMP1,FCGR2B,GBA,GIT2,GPX7,GRK2,INPP5D,IRAK4,ITGB2,LGMN,LIPA,LMNA,MAN2A1,MAN2B1,MAPK14,MAPK3,MFGE8,MTAP,NFKB1,PARP1,PAWR,PLD4,PNP,PRDX1,PRKCB,PRKCD,PSEN1,PTPN6,PTPRC,RASSF2,SLC4A4,STEAP3,STK3,STK4,TGFBI,TGM2,TLR3,TPP2,VAV1	53
Dermatological Diseases and Conditions,Inflammatory Disease,Inflammatory Response,Organismal Injury and Abnormalities	Dermatitis	1,30E-06		-0,493	ADA,AKT1,APOE,ARCN1,ARHGDIA,BGN,C3,CALR,CAPG,CAPZB,CASP1,CD44,CFL1,CPNE1,CSK,CTSV,DIAPH1,EEF1A1,EGFR,FABP4,FABP5,FCGR2B,FLNA,GBA,GRK2,GSR,HDAC1,HLA-A,HMGCS2,ICAM1,IDE,IGHG1,IGKC,IL1RN,ITGB2,KNG1,LGMN,MAPK14,MME,MMP3,MSN,NAGK,NCSTN,NFKB1,PLCG2,POSTN,PPIA,PRKCB,PROM1,PSEN1,PSMB1,PSMD1,PTPN6,PTPRC,RBCK1,RIPK1,SOAT1,STAT1,SYK,THBS1,TLR3,TUBG2,TYR	63
Cellular Function and Maintenance,Hematological System Development and Function	Engulfment of myeloid cells	1,35E-06	Increased	3,331	ATG5,ATG7,C3,CALR,CAPG,CD36,CD44,CD93,CFH,DOCK2,DOCK8,FCGR2B,HYOU1,ICAM1,INPP5D,ITGAM,ITGB2,LGALS3,MAPK14,MFGE8,NCKAP1L,PSEN1,PTPN6,PTPRC,RAC2,RHOG,SERPINE1,SIGLEC1,SIRPA,SOAT1,SYK,TGM2,THBS1,TLR3,VTN,WNK1	36
Hematological System Development and Function,Lymphoid Tissue Structure and Development,Tissue Morphology	Quantity of natural killer T lymphocytes	1,39E-06	Increased	2,189	AP3B1,APOE,ATG5,ATG7,BAX,CTSS,CTSV,HEXB,ICAM1,PLD4,PRDX1,PTPRC,STAT1,VAV1	14
Cell-To-Cell Signaling and Interaction,Cellular Function and Maintenance,Hematological System Development and Function	Phagocytosis of myeloid cells	1,60E-06	Increased	2,997	ATG5,ATG7,C3,CALR,CAPG,CD36,CD44,CD93,CFH,DOCK2,DOCK8,FCGR2B,ICAM1,INPP5D,ITGAM,ITGB2,LGALS3,MAPK14,MFGE8,NCKAP1L,PSEN1,PTPRC,SERPINE1,SIGLEC1,SIRPA,SOAT1,SYK,TGM2,THBS1,TLR3,VTN	31
Cell-To-Cell Signaling and Interaction	Binding of bacteria	1,61E-06		0,841	CD63,CD9,CFH,FN1,ITGAM,ITGB2,LYZ,TGM2,THBS1,VTN	10
Cell-To-Cell Signaling and Interaction,Cellular Movement	Recruitment of cells	1,63E-06	Increased	3,398	ALOX5AP,APOE,ATG7,C3,C4A/C4B,CASP1,CD36,CD44,CD63,CD93,CHI3L1,CTSC,EGFR,ENG,F13A1,FABP5,FCGR2B,FERMT3,FN1,HDAC1,HPSE,ICAM1,IL1RN,INPP5D,ITGAM,ITGB2,LGALS3,LSP1,LYZ,MAPK14,Mcpt4,MME,MYO9B,NCF4,NFKB1,PARP1,RHOG,RTN4,S100A4,SERPINE1,SGPL1,STAT3,SYK,THBS1,TLR3,TNC,TPSAB1/TPSB2,TXN,VAV1,VCAM1,XDH	51
Hematological System Development and Function,Organismal Functions	Coagulation of blood	1,63E-06		-1,026	A2M,ANO6,AP3B1,APOE,C3,C4A/C4B,CALU,CAPN1,CAPZA1,CAPZA2,CAPZB,CARMIL1,CD36,CLIC1,DOCK11,DOCK8,F13A1,FGG,FLNA,GNB1,GUCY1B1,HDAC1,HSPG2,INPP5D,KNG1,LYST,MAPK1,MAPK3,Mcpt4,MFGE8,MICAL1,NPC1,P2RX4,PLCG2,PLEK,PON2,PPIA,PRCP,PRKCB,PRKCD,PTPN6,RAF1,RAP2B,SERPINE2,SERPINF1,SERPING1,SYK,THBS1,TSPAN8,VAV1,VTN	51
Cell Death and Survival	Apoptosis of antigen presenting cells	1,78E-06		0,069	AKT1,APOE,C1QA,CASP1,CASP6,CYBB,DCN,INPP5D,LGALS3,MAPK14,NAMPT,NCEH1,NFKB1,NPC1,PLA2G4A,PTPN6,RIPK1,SERPINA3,SERPINF1,SOAT1,STAT1,STAT3,TLR3	23
Cell Morphology,Immunological Disease	Abnormal morphology of mononuclear leukocytes	1,78E-06			APOE,BAX,CASP1,CD36,CD84,FCGR2B,FTL,HLA-A,IGHG1,IGKC,IL1RN,INPP5D,LCP1,LGALS3,Mug1/Mug2,PSMB9,PTPRC,Pzp,SGPL1,STK4,SYK,TAP1,VAV1	23
Cellular Function and Maintenance	Engulfment of tumor cell lines	1,90E-06	Increased	3,654	ACTR2,ACTR3,APOE,ARF6,ARPC2,ARPC4,ATP6V0C,CALR,CD36,CD44,CD93,CERS2,CSK,CYRIB,DAB2,DOCK2,ERAP1,ERP44,FCGR2B,FERMT3,GRB2,ICAM1,IDH1,INPP5D,ITGAM,ITGB2,LMAN2,LRPAP1,MAPK1,MGAT1,MYO9B,NCKAP1L,NME1,NME2,PFN1,PLEK,PLEKHF1,PPP6R1,PRKCB,PRKCD,PTPN6,RAB31,RACK1,RALB,RHOG,RRAGA,SCARB2,SH3KBP1,STT3A,TGM2,TMEM165,WASF2	52
Gastrointestinal Disease,Inflammatory Disease,Inflammatory Response,Organismal Injury and Abnormalities	Chronic colitis	1,91E-06			ARHGDIB,CD180,CYBB,GPNMB,Iigp1,LYZ,MPEG1,PSMB8,PTPRC,SERPINA3,STAT3,TAP1	12
Cell Death and Survival	Killing of cells	1,94E-06	Increased	2,698	AKT1,ATG5,ATG7,BAX,CASP6,CCN2,CD84,CFH,CTSD,CTSS,CTSV,Cyb5r3,CYBB,GSDMD,HLA-A,HSPA5,KNG1,LAMP1,LGALS3,LYZ,MAPK14,PARP1,PFN1,PLA2G4A,PRDX1,PRKCB,PRKCD,PTPN6,RAB7A,RALB,RIPK1,SCARB2,SERPINF1,SIRPA,STAT1,SYK	36
Cell Death and Survival,Cellular Compromise	Cytotoxicity of natural killer cells	1,98E-06	Increased	2,664	ARL8B,CD44,DOCK2,DOCK8,FERMT3,FN1,ITGB2,LAMP1,LGALS3,MYH9,NPC1,PLCG2,PTPN6,STAT1,SYK,VAV1	16
Organismal Development,Organismal Injury and Abnormalities	Abnormal morphology of abdomen	2,04E-06			Acp5,ACSL4,ADA,AEBP1,AGA,AKT1,APOE,APRT,ARF6,ARHGDIA,ARHGDIB,ARL8B,ATG5,BAX,BCAT2,BGN,C3,C4A/C4B,CALR,CD36,CD44,CD9,CFH,CTBS,CTSA,CTSD,CYBB,DCN,DHCR7,DIAPH1,DOCK2,EFEMP1,EGFR,ENTPD5,FBLN1,FCGR2B,FETUB,GBA,GIT2,GLA,GPX7,GRK2,GUCY1B1,HDAC1,HEXA,HEXB,HMGCL,HS2ST1,HSD17B4,HSPG2,ICAM1,IGF2R,IGKC,INPP5D,IQGAP1,IRAK4,ITGB2,LGALS3,LGALS9B,LGMN,LIPA,LMNA,LOXL1,MAN2A1,MAN2B1,MAN2C1,MANBA,MAPK1,MAPK14,MAPK3…	110
Cell-To-Cell Signaling and Interaction,Hematological System Development and Function,Immune Cell Trafficking	Adhesion of immune cells	2,21E-06	Increased	3,475	A2M,APBB1IP,APOE,ARF6,C1QA,C3,CD36,CD44,CD9,CFH,CORO1A,CSK,CTSZ,CYBB,DCN,DIAPH1,DOCK2,FERMT3,FGG,FLNA,FN1,GALNT1,HPSE,ICAM1,INPP5D,Irgm1,ITGAM,ITGAX,ITGB2,KNG1,LBP,LCP1,LGALS3,LSP1,MAPK14,MSN,MYO1E,PPIB,PTPN6,PTPRC,RAC2,SERPINE1,SERPING1,SIRPA,STAB1,STAT1,STK4,STXBP2,SYK,TGM2,THBS1,TLR3,TNC,TXN,VAV1,VCAM1,VTN	57
Cell-To-Cell Signaling and Interaction,Hematological System Development and Function,Immune Cell Trafficking	Binding of granulocytes	2,40E-06	Increased	2,190	ARF6,C3,CD44,CFH,CORO1A,CSK,CYBB,FERMT3,FLNA,FN1,HPSE,ICAM1,INPP5D,ITGAM,ITGAX,ITGB2,KNG1,LBP,LCP1,LGALS3,LSP1,MYO1E,PTPN6,TXN,VAV1,VCAM1,VTN	27
Cellular Movement,Hematological System Development and Function,Immune Cell Trafficking,Inflammatory Response	Cell movement of monocytes	2,45E-06	Increased	3,729	ANO6,APOE,CCN2,CTSS,CTSV,EGFR,ENG,FN1,HEBP1,ICAM1,ITGAM,ITGAX,ITGB2,LGALS3,LGMN,MAOA,MAPK14,MOSPD2,MYO9B,PON2,PPIA,PRKCB,RAC2,SERPINA3,SERPINE1,SERPINF1,SIRPA,STAT1,TLR3,VCAM1	30
Cellular Function and Maintenance,Hematological System Development and Function,Inflammatory Response	Engulfment by macrophages	2,47E-06	Increased	2,895	ATG5,ATG7,C3,CALR,CAPG,CD36,CD44,CD93,DOCK2,DOCK8,FCGR2B,INPP5D,ITGAM,ITGB2,LGALS3,MAPK14,MFGE8,NCKAP1L,PSEN1,PTPRC,SERPINE1,SIGLEC1,SIRPA,SOAT1,TGM2,THBS1,TLR3,VTN,WNK1	29
Cellular Function and Maintenance	Engulfment of phagocytes	2,58E-06	Increased	3,748	ATG5,ATG7,C3,CALR,CAPG,CD36,CD44,CD93,CFH,DOCK2,DOCK8,FCGR2B,HYOU1,ICAM1,INPP5D,ITGAM,ITGB2,LGALS3,MAPK14,MFGE8,NCKAP1L,PSEN1,PTPN6,PTPRC,RAC2,RHOG,SERPINE1,SIGLEC1,SIRPA,SOAT1,STK4,SYK,TGM2,THBS1,TLR3,VTN,WNK1	37
Cellular Movement,Hematological System Development and Function,Immune Cell Trafficking	Cellular infiltration by granulocytes	2,58E-06	Increased	2,443	ALOX5AP,APOE,ARHGAP25,C2,C3,C4A/C4B,CASP1,CCN2,CD36,CD44,CFB,CFH,CMA1,CORO1A,CTSB,CTSC,EGFR,FABP4,GJB2,GRK2,ICAM1,IL1RN,ITGAM,ITGB2,KNG1,LBP,LGALS3,MAPK14,MASP2,NCF1,PARP1,PPIA,RAC2,STAT3,TGM2,TLR3,VAV1	37
Cell Death and Survival	Apoptosis of leukocytes	2,82E-06		-0,729	ADA,AKT1,APOE,ATG5,BAX,C1QA,CASP1,CASP6,CD44,CD9,CHI3L1,CORO1A,CYBB,DCN,DOCK8,FAIM,FCGR2B,GIMAP4,H1-2,IL1RN,INPP5D,Irgm1,ITGAM,ITGB2,LGALS3,MAPK14,NAMPT,NCEH1,NFKB1,NPC1,PARP1,PAWR,PDIA3,PKN1,PLA2G4A,PLCG2,PNP,PRKCB,PRKCD,PTPN6,PTPRC,RAC2,RAF1,RIPK1,SERPINA3,SERPINF1,SGPL1,SOAT1,STAT1,STAT3,SYK,THBS1,TLR3,TPP2,TPSAB1/TPSB2,VAV1,VTN	57
Cell-To-Cell Signaling and Interaction,Hematological System Development and Function,Inflammatory Response	Binding of professional phagocytic cells	3,09E-06	Increased	2,433	A2M,APOE,ARF6,C3,CD44,CFH,CORO1A,CTSZ,CYBB,DCN,FERMT3,FGG,FLNA,FN1,HPSE,ICAM1,INPP5D,Irgm1,ITGAM,ITGAX,ITGB2,KNG1,LBP,LCP1,LGALS3,LSP1,MAPK14,MSN,MYO1E,PTPN6,PTPRC,RAC2,SERPINE1,STAB1,STAT1,TXN,VAV1,VCAM1,VTN	39
Cellular Function and Maintenance	Engulfment of leukocytes	3,09E-06	Increased	3,998	APOE,ATG5,ATG7,C3,CALR,CAPG,CD36,CD44,CD93,CFH,DOCK2,DOCK8,ELMO1,FCGR2B,HYOU1,ICAM1,INPP5D,ITGAM,ITGB2,LGALS3,MAPK14,MFGE8,NCKAP1L,PSEN1,PTPN6,PTPRC,RAC2,RHOG,SERPINE1,SIGLEC1,SIRPA,SOAT1,STK4,SYK,TGM2,THBS1,TLR3,VTN,WNK1	39
Connective Tissue Development and Function,Skeletal and Muscular System Development and Function,Tissue Development	Size of bone	3,21E-06			ACP2,Acp5,ATG7,B3GLCT,BGN,CAPN1,CCN2,CD36,CD44,CD68,CHKB,CTSV,DCN,DPP3,ECM1,FBLIM1,FBN2,GBA,GLG1,GPNMB,HEXA,HEXB,HSPG2,IL1RN,INPP5D,ITGB2,MYOC,NFKB1,PCOLCE,PLCG2,PLS3,PLXNA1,POSTN,PPIB,PRKCB,PTPN6,RASSF2,S100A4,SH3PXD2B,SIRPA,STAT1,STAT3	42
Inflammatory Response	Cell-mediated response	3,35E-06		1,532	APOE,BAX,C3,CASP1,CD44,ECM1,FCGR2B,FN1,GFER,HLA-A,HSP90B1,ICAM1,INPP5D,IRAK4,LAMP1,NAMPT,NCF1,PARP1,PLA2G4A,POSTN,SIRPA,STAT3,TLR3,VAV1	24
Cell-To-Cell Signaling and Interaction	Adhesion of blood cells	3,38E-06	Increased	3,864	A2M,APBB1IP,APOE,ARF6,C1QA,C3,C4A/C4B,CD36,CD44,CD9,CFH,CORO1A,CSK,CTSZ,CYBB,DCN,DIAPH1,DOCK2,FERMT3,FGG,FLNA,FN1,GALNT1,HPSE,HSPG2,ICAM1,INPP5D,Irgm1,ITGAM,ITGAX,ITGB2,KNG1,LBP,LCP1,LGALS3,LRPAP1,LSP1,MAPK14,MSN,MYO1E,PLCG2,PPIB,PTPN6,PTPRC,RAC2,SERPINE1,SERPING1,SIRPA,STAB1,STAT1,STK4,STXBP2,SYK,TGM2,THBS1,TLR3,TNC,TXN,VAV1,VCAM1,VTN	61
Cell Morphology	Morphology of mononuclear leukocytes	3,56E-06			AKT1,APOE,BAX,CASP1,CD36,CD84,FCGR2B,FTL,HLA-A,IGHG1,IGKC,IL1RN,INPP5D,LCP1,LGALS3,LYST,Mug1/Mug2,PSMB9,PTPRC,Pzp,SGPL1,STK4,SYK,TAP1,VAV1	25
Cell-To-Cell Signaling and Interaction	Response of mononuclear leukocytes	3,77E-06		1,794	ADA,APOE,BAX,CASP1,CD180,CD93,CTSS,DOCK8,FCGR2B,FN1,HSP90B1,ICAM1,Igkv1-117,IRAK4,MAPK14,NAMPT,PARP1,PLXNA1,PNP,POSTN,PTPN6,PTPRC,STAT3,SYK,TAPBP,TLR3,VAV1,VCAM1,VTN	29
Cell-To-Cell Signaling and Interaction,Inflammatory Response	Immune response of phagocytes	3,88E-06	Increased	3,240	ATG5,ATG7,C3,CALR,CAPG,CD36,CD44,CD68,CD93,CFH,DOCK2,DOCK8,ELMO1,FCGR2B,FN1,ICAM1,INPP5D,ITGAM,ITGAX,ITGB2,LGALS3,MAPK14,MFGE8,NCKAP1L,PSEN1,PSMB8,PTPRC,SERPINE1,SIGLEC1,SIRPA,SOAT1,STAT3,SYK,TAP1,TAPBP,TGM2,THBS1,TLR3,VCAM1,VTN	40
Cell Death and Survival	Apoptosis of peritoneal macrophages	4,06E-06		-0,137	CYBB,LGALS3,NAMPT,NCEH1,PLA2G4A,RIPK1,SOAT1,STAT3	8
Cell-To-Cell Signaling and Interaction	Immune response of myeloid cells	4,20E-06	Increased	3,304	ATG5,ATG7,C3,CALR,CAPG,CD36,CD44,CD93,CFH,DOCK2,DOCK8,ELMO1,FCGR2B,FN1,ICAM1,INPP5D,ITGAM,ITGB2,LGALS3,MAPK14,MFGE8,NCKAP1L,PSEN1,PTPRC,SERPINE1,SIGLEC1,SIRPA,SOAT1,STAT3,SYK,TGM2,THBS1,TLR3,VCAM1,VTN	35
Humoral Immune Response,Inflammatory Response	Complement activation	4,20E-06		1,803	APOE,C1QA,C1QB,C1QC,C1S,C2,C3,C4A/C4B,CFB,CFH,FMOD,IGHG1,Ighg2a,IGKC,JCHAIN,KNG1,MASP2,TXN	18
Cell Morphology,Cellular Assembly and Organization	Morphology of lysosome	4,43E-06			ACP2,AGA,AP3B1,ATG5,BAX,CTSA,CTSV,GAA,HEXA,HEXB,LAMP1,LAMP2,LAMTOR1,MAN2B1,NPC2,TYR	16
Cellular Compromise	Dysfunction of leukocytes	4,43E-06			ARHGDIA,ARHGDIB,CTSS,FERMT3,GBA,HCLS1,IGHG1,INPP5D,JCHAIN,NFKB1,PLCG2,PTPN6,PTPRC,STK4,TLR3,VAV1	16
Cellular Movement,Hematological System Development and Function,Immune Cell Trafficking,Inflammatory Response	Migration of phagocytes	4,60E-06	Increased	4,859	APOE,ARHGAP25,BLVRA,C3,CCN2,CD44,CFH,CLEC11A,CORO1A,CTSS,CTSV,CTSZ,CYBB,DIAPH1,DOCK11,DOCK8,EGFR,ENG,FLNA,FN1,HCLS1,ICAM1,IL1RN,INPP5D,ITGAM,ITGAX,ITGB2,LGALS3,LSP1,MAOA,MAPK14,MYH9,MYO1E,MYO1F,MYO9B,PARP1,PTPN6,RAC2,RTN4,SERPINE1,SERPINF1,SIRPA,STAB1,STK4,TNC,TXN,VAV1,VCAM1,VTN	49
Cell-To-Cell Signaling and Interaction	Response of myeloid leukocytes	4,71E-06		1,415	C3,CD36,CD44,CD9,CFH,DOCK2,DOCK8,FN1,ICAM1,IRAK4,ITGAM,ITGAX,ITGB2,PSEN1,SERPINE1,SOAT1,STAT3,SYK,THBS1,TLR3,VCAM1,VTN	22
Cellular Movement,Hematological System Development and Function,Immune Cell Trafficking,Inflammatory Response	Infiltration by neutrophils	4,77E-06	Increased	2,692	ALOX5AP,APOE,ARHGAP25,C2,C3,C4A/C4B,CASP1,CCN2,CD36,CD44,CFB,CFH,CORO1A,CTSB,CTSC,EGFR,FABP4,GJB2,GRK2,ICAM1,IL1RN,ITGAM,ITGB2,LBP,LGALS3,MAPK14,MASP2,NCF1,PARP1,RAC2,STAT3,TLR3,VAV1	33
Cell-To-Cell Signaling and Interaction,Cellular Function and Maintenance,Inflammatory Response	Phagocytosis of phagocytes	5,28E-06	Increased	3,043	ATG5,ATG7,C3,CALR,CAPG,CD36,CD44,CD93,CFH,DOCK2,DOCK8,FCGR2B,ICAM1,INPP5D,ITGAM,ITGB2,LGALS3,MAPK14,MFGE8,NCKAP1L,PSEN1,PTPRC,SERPINE1,SIGLEC1,SIRPA,SOAT1,SYK,TGM2,THBS1,TLR3,VTN	31
Cell Morphology	Morphology of antigen presenting cells	5,48E-06			ACP2,APOE,CASP1,CHI3L1,CTBS,CTSD,CTSZ,ENTPD5,GBA,GLA,HEXB,HPSE,ICAM1,Irgm1,LGALS3,LIPA,MAN2B1,MANBA,NPC2,PLCG2,PLD4,PON2,SOAT1,STK4	24
Hematological System Development and Function,Lymphoid Tissue Structure and Development,Organ Morphology,Tissue Morphology	Enlargement of lymphoid organ	5,48E-06			AKT1,APOE,BAX,C3,C4A/C4B,CALR,CTSA,FCGR2B,GBA,GIT2,GPX7,GRK2,INPP5D,IRAK4,ITGB2,LGMN,LIPA,MAN2A1,MAPK3,MFGE8,NFKB1,PAWR,PLD4,PRDX1,PRKCD,PSEN1,PTPN6,PTPRC,SLC4A4,STK3,STK4,TGFBI,TGM2,TLR3,TPP2,VAV1	36
Cell-To-Cell Signaling and Interaction,Hematological System Development and Function,Immune Cell Trafficking,Inflammatory Response	Activation of T lymphocytes	5,58E-06	Increased	2,012	ADA,AKT1,ANO6,APOE,ATG5,BAX,C3,C4A/C4B,CALR,CD44,CORO1A,CSK,CYRIB,DDOST,DOCK2,DUSP3,EGFR,FCGR2B,FN1,GPNMB,HLA-A,HSP90B1,HYOU1,ICAM1,IGF2R,ITGAM,ITGB2,MAGT1,MAPK14,NCF1,NFKB1,PARP1,PRKCB,PTPN6,PTPRC,RPS3,SIGLEC1,STAT1,STAT3,STXBP2,THBS1,TLR3,TNC,TYR,VAV1	45
Cell-To-Cell Signaling and Interaction	Binding of myeloid cells	5,82E-06	Increased	2,386	APOE,ARF6,C3,CD44,CFH,CORO1A,CSK,CTSZ,CYBB,DCN,FERMT3,FGG,FLNA,FN1,HPSE,ICAM1,INPP5D,Irgm1,ITGAM,ITGAX,ITGB2,KNG1,LBP,LCP1,LGALS3,LSP1,MAPK14,MSN,MYO1E,PTPN6,PTPRC,RAC2,SERPINE1,STAB1,STAT1,TXN,VAV1,VCAM1,VTN	39
Connective Tissue Disorders,Inflammatory Disease,Inflammatory Response,Organismal Injury and Abnormalities,Skeletal and Muscular Disorders	Polyarthritis	5,82E-06		-1,161	APOE,CD180,CD44,CTSS,DNASE2,EEF2,F13A1,FCGR2B,FGG,GSR,IL1RN,ITGAM,MAPK14,MAPK3,MME,NCF4,NFKB1,PARP1,PLA2G4A,PTPRC,RALB,SNX9,STAT1,STAT3,THBS1,TXN	26
Endocrine System Disorders,Gastrointestinal Disease,Inflammatory Disease,Inflammatory Response,Organismal Injury and Abnormalities	Inflammation of pancreas	5,82E-06		-0,532	ANXA4,ATG5,CALR,CAPG,CASP1,COTL1,CTSB,CTSD,CTSS,CTSV,FCGR2B,HSPA5,ICAM1,ITGB2,MME,NMI,P4HB,PLA2G4A,PPIA,PRKCD,PTPN1,Pzp,RMC1,SERPINE1,THBS1,TXN	26
Cell Morphology,Immunological Disease	Abnormal morphology of leukocytes	5,82E-06			APOE,BAX,CASP1,CD36,CD84,FCGR2B,FTL,HLA-A,IGHG1,IGKC,IL1RN,INPP5D,ITGB2,LCP1,LGALS3,Mug1/Mug2,PSMB9,PTPRC,Pzp,RASSF2,SGPL1,STK4,SYK,TAP1,TPP2,VAV1	26
Cell-To-Cell Signaling and Interaction,Cellular Function and Maintenance,Hematological System Development and Function,Inflammatory Response	Phagocytosis by macrophages	5,84E-06	Increased	2,610	ATG5,ATG7,C3,CALR,CAPG,CD36,CD44,CD93,DOCK2,DOCK8,FCGR2B,INPP5D,ITGAM,ITGB2,LGALS3,MAPK14,MFGE8,NCKAP1L,PSEN1,PTPRC,SERPINE1,SIGLEC1,SIRPA,SOAT1,TGM2,THBS1,VTN	27
Post-Translational Modification,Protein Degradation,Protein Synthesis	Proteolysis	5,96E-06	Increased	2,072	AKT1,APH1A,APOE,ASPH,C1S,CAPN1,CASP1,CASP6,CFL1,CMA1,CNDP2,CPA3,CPNE1,CPQ,CSTB,CTSA,CTSB,CTSC,CTSD,CTSH,CTSS,CTSV,CTSZ,DIAPH1,DPP3,DPP7,ERAP1,GPLD1,IDE,Ighg2a,KNG1,LGMN,Mcpt4,MME,MMP3,MYH9,NCSTN,NLN,NRDC,PCOLCE,PITRM1,PREP,PSEN1,PTPRC,RNPEP,SERPINE2,SPCS3,TGM2,TPP2	49
Inflammatory Disease,Inflammatory Response,Organismal Injury and Abnormalities,Respiratory Disease	Inflammation of lung	5,96E-06	Decreased	-2,892	ADA,ALDH2,AMPD3,ANXA3,APOE,AQP1,ATG5,ATG7,BAX,C3,C4A/C4B,CASP1,CD180,CD36,CD44,CROCC,CSK,CTSS,CYBB,FCGR2B,GIT2,HDAC1,HLA-A,HSPA5,ICAM1,IDE,IL1RN,LBP,LGALS3,LGALS9B,LIPA,MAN2A1,Mcpt4,MYH9,NCF1,NFKB1,P4HB,PDIA3,PRDX1,PTPN6,PTPRC,RIPK1,S100A4,SERPINB1,STAT1,STAT3,THBS1,TLR3,VAV1	49
Cellular Function and Maintenance	Endocytosis	6,00E-06	Increased	6,370	ACTR2,ACTR3,ANXA6,APOE,ARF6,ARPC2,ARPC4,ATG2B,ATG5,ATG7,ATP6V0C,C3,CALR,CAP1,CAPG,CARMIL1,CD36,CD44,CD63,CD93,CERS2,CFH,COLEC12,CSK,CYBB,CYRIB,DAB2,DOCK2,DOCK8,EGFR,ELMO1,ERAP1,ERP44,FCGR2B,FERMT3,FLNA,GRB2,HSP90B1,HSPA5,HSPG2,HYOU1,ICAM1,IDH1,IGF2R,Ighg2a,IGKC,INPP5D,IQGAP1,ITGAM,ITGB2,ITSN1,JCHAIN,LDLRAP1,LGALS3,LMAN2,LRPAP1,MAPK1,MAPK14,MAPK3,MFGE8,MGAT1,MRC2,MYH9,MYO1E,MYO9B,NCF1,NCKAP1L,NME1…	115
Humoral Immune Response,Inflammatory Response	Classical complement pathway	6,16E-06		0,747	APOE,C1QA,C1QB,C1QC,C1S,C3,CFB,IGHG1,Ighg2a,IGKC,JCHAIN,TXN	12
Cell-To-Cell Signaling and Interaction	Response of myeloid cells	6,38E-06	Increased	3,453	ATG5,ATG7,C3,CALR,CAPG,CD36,CD44,CD9,CD93,CFH,DOCK2,DOCK8,ELMO1,FCGR2B,FN1,ICAM1,INPP5D,IRAK4,ITGAM,ITGAX,ITGB2,LGALS3,MAPK14,MFGE8,NCKAP1L,PSEN1,PTPRC,SERPINE1,SIGLEC1,SIRPA,SOAT1,STAT3,SYK,TGM2,THBS1,TLR3,VCAM1,VTN	38
Protein Synthesis	Translation	6,72E-06		1,232	AKT1,CALR,DAPK3,EEF1A1,EEF1G,EEF2,EGFR,EIF2A,EIF3B,EIF3C,EIF3D,EIF3H,EIF4A1,EIF4A2,EIF4E2,EIF4G1,EIF5A,EIF5B,ETF1,FN1,GSPT1,HSPA5,METAP1,NPC1,PTBP1,RACK1,RNASET2,RPL11,RPL12,RPL13,RPL13A,RPL14,RPL15,RPL17,RPL18,RPL18A,RPL19,RPL21,RPL22,RPL23,RPL24,RPL26,RPL27,RPL28,RPL3,RPL31,RPL35,RPL4,RPL5,RPL6,RPL7A,RPL8,RPL9,RPLP0,RPS11,RPS13,RPS14,RPS15,RPS15A,RPS17,RPS18,RPS2,RPS20,RPS23,RPS24,RPS25,RPS3,RP…	74
Cellular Movement,Hematological System Development and Function	Extravasation of granulocytes	6,94E-06	Increased	2,398	CD44,CORO1A,ICAM1,ITGAM,ITGB2,LSP1,MYH9,MYO1F,PAWR	9
Cardiovascular Disease,Hematological Disease,Organismal Injury and Abnormalities	Thrombus	6,97E-06	Increased	2,203	ADA,AKT1,APOE,ATG7,BAX,C1QA,C2,C3,CALR,CAPN1,CCN2,CFB,CFH,CSK,CTSD,FGG,FLNA,GPX3,GSS,GUCY1B1,HCLS1,INPP5D,ITGAM,ITGB2,KNG1,LGALS3,LGALS3BP,MAP3K5,MINK1,MYH9,NPC1,PIK3C2A,PLA2G4A,PPIA,PRCP,RHOG,SERPINE1,SERPINE2,STXBP2,SYK,THBS1,TWF2,VTN	43
Cell Death and Survival,Gastrointestinal Disease,Hepatic System Disease,Organismal Injury and Abnormalities	Necrosis of liver	7,15E-06	Decreased	-2,019	ADA,AGA,AKT1,ALDH2,APOE,ARF6,BAX,C3,CERS2,CFH,CTSB,EGFR,ENTPD5,FAIM,FLNA,GRK2,IL1RN,ITGB2,LAMP2,LGALS3,MAPK14,MAPK3,MME,Mug1/Mug2,NCF1,NFKB1,NPC1,PON3,PTPN1,PTPRC,Pzp,RAF1,RBCK1,RIPK1,SERPINE1,SERPINH1,STAT1,STAT3,STK3,STK4	40
Hematological System Development and Function,Tissue Morphology	Quantity of myeloid cells	7,35E-06		-1,592	ADA,APOE,ARHGDIA,ARHGDIB,ATG5,C1QA,C3,C4A/C4B,CASP1,CD36,CD9,CFH,CLEC11A,CSK,CTSB,CTSS,CTSV,CYBB,DCN,DIAPH1,DOCK8,DUSP3,ECM1,ELMO1,FCGR2B,FLNA,GALNT1,GBA,HPSE,HSP90B1,ICAM1,INPP5D,ITGAM,ITGB2,ITGB5,LAMTOR1,LGALS3,LGALS9B,LGMN,LSP1,MAN2A1,MAPK14,MAPK3,MMP3,MPP1,MSN,NFKB1,NPC1,PARP1,PLD4,PRDX1,PREP,PRKCD,PSEN1,PTPN6,RAC2,RASSF2,SERPINB1,SERPINE1,SIRPA,SOAT1,STAB1,STAT3,STEAP3,STK3,STK4,TGM2,THBS1,T…	72
Connective Tissue Disorders,Organismal Injury and Abnormalities,Skeletal and Muscular Disorders	Non-traumatic arthropathy	7,42E-06		-1,397	ADA,ADSS2,AKR1A1,APOE,ARCN1,ARHGDIB,ATIC,BGN,C1QA,C2,C3,C4A/C4B,CALR,CASP1,CD180,CD36,CD44,CD68,CFB,CHI3L1,COPB2,CTSB,CTSC,DNASE2,EEF1G,EEF2,FABP4,FCGR2B,FMOD,FN1,GALNT1,GALNT2,GBP2,GSR,GUSB,HCLS1,HDAC1,HEXA,HLA-A,HSP90B1,ICAM1,IDE,IGFBP7,IGHG1,IGKC,IL1RN,ITGB2,LAP3,LBP,LCP1,LEMD2,LYZ,MAOA,MAPK3,MINK1,MME,MMP3,MTAP,NAMPT,NCF1,NCF4,NFKB1,PARP1,PDIA3,POSTN,PPIA,PRDX1,PREP,PRMT3,PSMB8,PSMB9,PTPN1,PT…	103
Inflammatory Response,Respiratory Disease	Inflammation of respiratory system	7,67E-06	Decreased	-2,481	ADA,ALDH2,AMPD3,AMY2A,ANXA3,APOE,AQP1,ATG5,ATG7,BAX,C1S,C3,C4A/C4B,CASP1,CD180,CD36,CD44,CD68,CHI3L1,CROCC,CSK,CTSD,CTSS,CYBB,FCGR2B,FN1,GIT2,GSS,HDAC1,HLA-A,HPSE,HSPA5,ICAM1,IDE,IL1RN,ITGAM,LBP,LGALS3,LGALS9B,LIPA,LYZ,MAN2A1,MAPK3,Mcpt4,MYH9,NCF1,NFKB1,P4HB,PDIA3,POSTN,PPIA,PRDX1,PTPN6,PTPRC,RIPK1,S100A4,SERPINB1,SERPINE1,SERPING1,STAT1,STAT3,THBS1,TLR3,TUBG2,VAV1,VCAM1	66
Developmental Disorder,Hereditary Disorder,Immunological Disease,Organismal Injury and Abnormalities	Complement component deficiency	7,80E-06			C1QA,C1QB,C1QC,C1S,C2,C3,C4A/C4B,CFB,MASP2,SERPING1	10
Cell-To-Cell Signaling and Interaction,Cellular Movement,Hematological System Development and Function,Immune Cell Trafficking	Recruitment of granulocytes	8,07E-06	Increased	2,057	ALOX5AP,APOE,ATG7,C3,CASP1,CD44,CHI3L1,CTSC,FCGR2B,FERMT3,HDAC1,HPSE,ICAM1,IL1RN,ITGAM,ITGB2,LGALS3,LSP1,LYZ,Mcpt4,MME,NCF4,RTN4,SERPINE1,STAT3,THBS1,TPSAB1/TPSB2,VAV1,VCAM1,XDH	30
Hematological System Development and Function,Immunological Disease,Inflammatory Disease,Lymphoid Tissue Structure and Development,Organ Morphology,Organismal Development,Organismal Injury and Abnormalities,Tissue Morphology	Enlargement of spleen	8,27E-06			AKT1,BAX,C3,C4A/C4B,CALR,CTSA,FCGR2B,GBA,GIT2,GPX7,GRK2,INPP5D,IRAK4,ITGB2,LGMN,LIPA,MAN2A1,MAPK3,MFGE8,NFKB1,PAWR,PLD4,PRDX1,PRKCD,PSEN1,PTPN6,PTPRC,SLC4A4,STK3,STK4,TGFBI,TGM2,TLR3,TPP2,VAV1	35
Protein Synthesis	Translation of protein	8,44E-06		0,837	AKT1,CALR,DAPK3,EEF1A1,EGFR,EIF2A,EIF3B,EIF3C,EIF3D,EIF3H,EIF4A1,EIF4A2,EIF4E2,EIF4G1,EIF5A,EIF5B,ETF1,FN1,GSPT1,HSPA5,METAP1,PTBP1,RACK1,RNASET2,RPL11,RPL12,RPL13,RPL13A,RPL14,RPL15,RPL17,RPL18,RPL18A,RPL19,RPL21,RPL22,RPL23,RPL24,RPL26,RPL27,RPL28,RPL3,RPL31,RPL35,RPL4,RPL5,RPL6,RPL7A,RPL8,RPL9,RPLP0,RPS11,RPS13,RPS14,RPS15,RPS15A,RPS17,RPS18,RPS2,RPS20,RPS23,RPS24,RPS25,RPS3,RPS4Y1,RPS7,RPS9,S…	71
Infectious Diseases	Systemic inflammatory response syndrome and/or sepsis	8,95E-06		-1,031	A2M,ADA,AKT1,AMY2A,APOE,ATG7,BAX,C3,C4A/C4B,CASP1,CD36,CLEC11A,CSK,CTSC,FCGR2B,ICAM1,IL1RN,IRAK4,ITGAM,ITGB2,LBP,LGALS3,MAP3K5,MAPK14,NFKB1,PARP1,RIPK1,SERPINB1,SERPINE1,SERPING1,STAT1,STAT3,TGM2,VAV1	34
Cell-To-Cell Signaling and Interaction,Hematological System Development and Function,Immune Cell Trafficking	Adhesion of granulocytes	8,96E-06	Increased	2,314	ARF6,C3,CD44,CFH,CORO1A,CSK,CYBB,FERMT3,FLNA,FN1,HPSE,ICAM1,INPP5D,ITGAM,ITGAX,ITGB2,KNG1,LCP1,LGALS3,MYO1E,PTPN6,TXN,VAV1,VCAM1,VTN	25
Cellular Compromise,Hematological Disease,Immunological Disease,Organismal Injury and Abnormalities	Abnormal function of B lymphocytes	8,98E-06			ARHGDIA,ARHGDIB,CTSS,HCLS1,IGHG1,INPP5D,JCHAIN,NFKB1,PLCG2,PTPN6,PTPRC,STK4,TLR3,VAV1	14
Tissue Development	Accumulation of cells	9,20E-06		-0,897	APOE,BGN,C3,C4A/C4B,CD44,CTSC,CYBB,DOCK2,DOCK8,EGFR,ENG,FCGR2B,HS2ST1,ICAM1,IL1RN,INPP5D,ITGAM,ITGAX,ITGB2,MAPK3,MMP3,NCF1,NCSTN,NFKB1,NPC1,P4HB,PDIA4,PFN1,POSTN,PTPN1,RAC2,RIPK1,SAMHD1,SERPING1,SGPL1,STAT1,STAT3,STK3,STK4,THBS1,TLR3,VCAM1,WASF2	43
Hematological System Development and Function,Immunological Disease,Lymphoid Tissue Structure and Development,Organ Morphology,Organismal Development,Organismal Injury and Abnormalities,Tissue Morphology	Abnormal morphology of spleen	9,20E-06			AKT1,BAX,C3,C4A/C4B,CALR,CTSA,CTSD,DIAPH1,DOCK2,EFEMP1,FCGR2B,GBA,GIT2,GPX7,GRK2,INPP5D,IRAK4,ITGB2,LGMN,LIPA,LMNA,MAN2A1,MAN2B1,MAPK3,MFGE8,NFKB1,PAWR,PLD4,PRDX1,PRKCD,PSEN1,PTPN6,PTPRC,RASSF2,SLC4A4,STEAP3,STK3,STK4,TGFBI,TGM2,TLR3,TPP2,VAV1	43
Cell-To-Cell Signaling and Interaction,Hematological System Development and Function,Inflammatory Response	Immune response of neutrophils	9,26E-06		1,658	C3,CD36,CD44,CFH,FN1,ICAM1,ITGAM,ITGAX,ITGB2,SERPINE1,STAT3,SYK,THBS1,TLR3,VCAM1,VTN	16
Post-Translational Modification,Protein Degradation,Protein Synthesis	Cleavage of protein fragment	9,59E-06		0,413	AKT1,APH1A,APOE,ASPH,C1S,CAPN1,CASP1,CASP6,CFL1,CMA1,CNDP2,CPA3,CPNE1,CPQ,CSTB,CTSA,CTSB,CTSC,CTSD,CTSH,CTSS,CTSV,CTSZ,DPP3,DPP7,ERAP1,GPLD1,IDE,KNG1,LGMN,Mcpt4,MME,MMP3,MYH9,NCSTN,NLN,NRDC,PCOLCE,PITRM1,PREP,PSEN1,RNPEP,SERPINE2,SPCS3,TPP2	45
Cellular Function and Maintenance	Engulfment of antigen presenting cells	9,64E-06	Increased	3,298	ATG5,ATG7,C3,CALR,CAPG,CD36,CD44,CD93,DOCK2,DOCK8,FCGR2B,HYOU1,INPP5D,ITGAM,ITGB2,LGALS3,MAPK14,MFGE8,NCKAP1L,PSEN1,PTPN6,PTPRC,RHOG,SERPINE1,SIGLEC1,SIRPA,SOAT1,STK4,TGM2,THBS1,TLR3,VTN,WNK1	33
Cellular Development,Cellular Growth and Proliferation,Hematological System Development and Function,Lymphoid Tissue Structure and Development	Cell proliferation of T lymphocytes	9,69E-06	Increased	5,523	A2M,AKT1,ANO6,APOE,ARF6,ARHGDIA,ARHGDIB,ATG5,BAX,C3,CALR,CCN2,CD36,CD44,CD84,CORO1A,CTSD,CTSZ,DIAPH1,DOCK2,DOCK8,ERAP1,FABP4,FCGR2B,FN1,FTL,GPNMB,HCLS1,HSP90B1,HSPA5,ICAM1,IGHG1,INPP5D,IRAK4,Irgm1,ITGAM,ITGAX,ITGB2,LAMTOR1,LCP1,LGALS3,LGALS9B,MAPK14,MAPK3,MSN,MVP,MYDGF,NCKAP1L,NCSTN,NFKB1,NRDC,PARP1,PAWR,PNP,PTPN6,PTPRC,RAC2,RPS3,RRAGA,SIGLEC1,STAT1,STAT3,STK4,SYK,THBS1,TLR3,TPP2,TYR,VAV1,VCAM1	70
Cell-To-Cell Signaling and Interaction,Hematological System Development and Function,Humoral Immune Response,Immune Cell Trafficking,Inflammatory Response	Activation of B lymphocytes	9,69E-06		0,044	ADA,APOE,C1QA,C4A/C4B,CD180,FCGR2B,Ighg2a,Igkv1-117,INPP5D,ITGB2,PLCG2,PRKCB,PTPN6,PTPRC,SH3KBP1,SYK,TLR3,TXLNA,VAV1	19
Post-Translational Modification,Protein Degradation,Protein Synthesis	Hydrolysis of protein	1,08E-05		0,400	AKT1,APH1A,ASPH,CAPN1,CASP1,CASP6,CFL1,CMA1,CNDP2,CPA3,CPNE1,CPQ,CSTB,CTSA,CTSB,CTSC,CTSD,CTSH,CTSS,CTSV,CTSZ,DPP3,DPP7,ERAP1,IDE,Ighg2a,KNG1,LGMN,Mcpt4,MME,MMP3,MYH9,NCSTN,NLN,NRDC,PCOLCE,PITRM1,PREP,PSEN1,PTPRC,RNPEP,SERPINE2,SPCS3,TPP2	44
Cellular Movement,Hematological System Development and Function,Immune Cell Trafficking	Transmigration of leukocytes	1,10E-05	Increased	4,235	ARHGAP25,CD44,CTSS,CTSV,CYBB,DCN,DOCK8,EGFR,ENG,FERMT3,FN1,GALNT1,ICAM1,ITGAM,ITGAX,ITGB2,LIPA,LSP1,MYH9,MYO1E,MYO1F,PTPN6,RAC2,RTN4,SERPINE1,SIRPA,STAB1,STAT2,TGM2,VAV1,VCAM1	31
Cell-To-Cell Signaling and Interaction,Hematological System Development and Function	Aggregation of blood cells	1,11E-05	Increased	2,669	AKT1,ANGPTL2,ATG7,C3,CAPN1,CD36,CD44,CD63,CD9,CFH,CLIC1,DAB2,FERMT3,FGG,FLNA,GPX3,GUCY1B1,HCLS1,ICAM1,INPP5D,ITGB2,KNG1,LAMP1,MAP3K5,MAPK1,METAP1,MINK1,P4HB,PDIA3,PDIA4,PLA2G4A,PLCG2,PLEK,PPIA,PRKCD,PTPN1,PTPN6,RAP2B,RHOG,SERPINE2,SERPINF1,STXBP2,SYK,THBS1,VAV1,VTN	46
Cell Morphology,Hematological System Development and Function,Inflammatory Response	Morphology of macrophages	1,11E-05			ACP2,APOE,CASP1,CHI3L1,CTBS,CTSD,ENTPD5,GBA,GLA,HEXB,ICAM1,Irgm1,LGALS3,LIPA,MAN2B1,MANBA,NPC2,PLD4,PON2,SOAT1	20
Cell-To-Cell Signaling and Interaction,Inflammatory Response	Immune response of antigen presenting cells	1,14E-05	Increased	2,724	ATG5,ATG7,C3,CALR,CAPG,CD36,CD44,CD68,CD93,CTSS,DOCK2,DOCK8,ELMO1,FCGR2B,FN1,INPP5D,ITGAM,ITGB2,LGALS3,MAPK14,MFGE8,NCKAP1L,PSEN1,PSMB8,PTPRC,SERPINE1,SIGLEC1,SIRPA,SOAT1,SYK,TAP1,TAPBP,TGM2,THBS1,VTN	35
Cell-To-Cell Signaling and Interaction,Inflammatory Response	Response of phagocytes	1,15E-05	Increased	3,431	ATG5,ATG7,C3,CALR,CAPG,CD36,CD44,CD68,CD9,CD93,CFH,DOCK2,DOCK8,ELMO1,FCGR2B,FN1,ICAM1,INPP5D,ITGAM,ITGAX,ITGB2,LGALS3,MAPK14,MFGE8,NCKAP1L,PSEN1,PSMB8,PTPRC,SERPINE1,SIGLEC1,SIRPA,SOAT1,STAT3,SYK,TAP1,TAPBP,TGM2,THBS1,TLR3,VCAM1,VTN	41
Connective Tissue Development and Function,Skeletal and Muscular System Development and Function,Tissue Morphology	Quantity of osteoclasts	1,22E-05		-0,370	AKR1A1,ATG7,C3,CAPN1,CD44,CD9,CHKB,CTSV,DPP3,EGFR,F13A1,FBLIM1,GPNMB,IL1RN,INPP5D,MFGE8,NFKB1,PLCG2,PTPN6,RASSF2,STAT1	21
Cell Morphology,Immunological Disease,Lymphoid Tissue Structure and Development	Abnormal morphology of lymphocytes	1,22E-05			BAX,CASP1,CD36,CD84,FCGR2B,HLA-A,IGHG1,IGKC,IL1RN,INPP5D,LCP1,LGALS3,Mug1/Mug2,PSMB9,PTPRC,Pzp,SGPL1,STK4,SYK,TAP1,VAV1	21
Organismal Injury and Abnormalities	Pulmonary fibrosis or aplastic anemia	1,28E-05		0,833	ADA,AKT1,ALDH2,ATG7,BAX,C3,C4A/C4B,CCN2,CD36,CD44,FCGR2B,FN1,GBP4,GSS,ICAM1,IL1RN,LGALS3,MRC2,NCF1,NFKB1,PLA2G4A,PPIA,RPL11,RPL15,RPL18,RPL26,RPL27,RPL35,RPL5,RPS15A,RPS17,RPS20,RPS24,RPS7,SERPINE1,STAT1,STAT3,TNC,TXNRD1,VTN	40
Inflammatory Response,Respiratory Disease	Inflammation of respiratory system component	1,31E-05	Decreased	-2,363	ADA,ALDH2,AMPD3,AMY2A,ANXA3,APOE,AQP1,ATG5,ATG7,BAX,C1S,C3,C4A/C4B,CASP1,CD180,CD36,CD44,CD68,CHI3L1,CROCC,CSK,CTSD,CTSS,CYBB,FCGR2B,FN1,GIT2,GSS,HDAC1,HLA-A,HPSE,HSPA5,ICAM1,IDE,IL1RN,ITGAM,LBP,LGALS3,LGALS9B,LIPA,LYZ,MAN2A1,MAPK3,Mcpt4,MYH9,NCF1,NFKB1,P4HB,PDIA3,POSTN,PPIA,PRDX1,PTPN6,PTPRC,RIPK1,S100A4,SERPINB1,SERPING1,STAT1,STAT3,THBS1,TLR3,TUBG2,VAV1,VCAM1	65
Cellular Development,Cellular Growth and Proliferation,Hematological System Development and Function,Humoral Immune Response,Lymphoid Tissue Structure and Development	Proliferation of B lymphocytes	1,35E-05		-0,030	ADA,AKT1,ARHGDIA,ARHGDIB,BAX,CD180,CD44,CYBB,FCGR2B,IGKC,Igkv1-117,IL1RN,INPP5D,IRAK4,LCP1,LGALS9B,NCKAP1L,NFKB1,PAWR,PCYT1A,PKN1,PLCG2,PRKCB,PRKCD,PTPN6,PTPRC,RHOG,SH3KBP1,STAT1,SYK,TLR3,TXLNA,VAV1	33
Infectious Diseases	Sepsis	1,35E-05		-1,031	A2M,ADA,AKT1,AMY2A,APOE,ATG7,BAX,C3,C4A/C4B,CASP1,CD36,CLEC11A,CSK,CTSC,FCGR2B,ICAM1,IL1RN,IRAK4,ITGAM,ITGB2,LBP,LGALS3,MAP3K5,MAPK14,NFKB1,PARP1,SERPINB1,SERPINE1,SERPING1,STAT1,STAT3,TGM2,VAV1	33
Hematological System Development and Function,Lymphoid Tissue Structure and Development,Tissue Morphology	Quantity of CD4+ T-lymphocytes	1,35E-05	Increased	2,679	APOE,CD84,CORO1A,CTSV,DIAPH1,DOCK8,HLA-A,ITGAM,ITGB2,LAMTOR1,MSN,NFKB1,PARP1,PNP,PRDX1,PRKCB,PTPN6,PTPRC,RAC2,RASSF2,STK4,THBS1,VAV1	23
Hematological System Development and Function,Tissue Morphology	Quantity of granulocytes	1,35E-05		-1,649	ADA,ARHGDIA,ARHGDIB,ATG5,C1QA,C3,C4A/C4B,CASP1,CD36,CFH,CLEC11A,CYBB,DCN,DIAPH1,FCGR2B,GALNT1,HPSE,ICAM1,INPP5D,ITGAM,ITGB2,LAMTOR1,LGALS3,LGALS9B,MAPK14,MMP3,MPP1,MSN,NFKB1,PREP,PRKCD,RAC2,SERPINB1,SERPINE1,STAT3,STK3,STK4,THBS1,TLR3,TXN,VCAM1,VTN	42
Cell Death and Survival	Cytolysis of blood cells	1,36E-05		1,978	BAX,CD44,CFB,CFH,HLA-A,IGHG1,ITGB2,PLCG2,PNP,PRDX1,PTPRC,STAT1,TAP1,TAPBP,VAV1	15
Cellular Compromise	Dysfunction of lymphocytes	1,36E-05			ARHGDIA,ARHGDIB,CTSS,GBA,HCLS1,IGHG1,INPP5D,JCHAIN,NFKB1,PLCG2,PTPN6,PTPRC,STK4,TLR3,VAV1	15
Inflammatory Response	Function of immune system	1,36E-05			APOE,C3,C4A/C4B,CD44,CMA1,CYBB,FCGR2B,GALNT1,ICAM1,MAN2A1,Mcpt4,NFKB1,PSMB9,S100A4,VAV1	15
Cell Morphology	Shape change of blood cells	1,37E-05	Increased	2,218	ANGPTL2,CAPG,CD36,CD44,CORO1A,DOCK2,FERMT3,FLNA,FN1,ICAM1,INPP5D,ITGAM,ITGB2,KNG1,Mcpt4,MINK1,MYH9,MYO1E,MYO9B,PLCG2,SH3KBP1,SIRPA,SYK,THBS1,TWF2,VTN	26
Cellular Assembly and Organization,Cellular Function and Maintenance,Tissue Development	Polymerization of actin filaments	1,38E-05		1,115	ACTR3,ARF6,ARPC2,CAPN1,CARMIL1,CFL1,CORO1A,CORO7/CORO7-PAM16,CYRIB,DIAPH1,Diaph2,EVL,GRB2,HCLS1,ICAM1,INF2,NCKAP1L,PFN1,PRKCD,SNX9,TWF1,TWF2,VAV1,VTN	24
Cell-To-Cell Signaling and Interaction,Hematological System Development and Function,Immune Cell Trafficking,Inflammatory Response	Adhesion of phagocytes	1,57E-05	Increased	2,733	ARF6,C3,CD44,CFH,CORO1A,CTSZ,CYBB,FERMT3,FLNA,FN1,HPSE,ICAM1,INPP5D,Irgm1,ITGAM,ITGAX,ITGB2,KNG1,LCP1,LGALS3,MAPK14,MYO1E,PTPN6,RAC2,SERPINE1,STAB1,STAT1,TXN,VAV1,VCAM1,VTN	31
Skeletal and Muscular System Development and Function	Quantity of bone	1,57E-05		0,755	AKR1A1,APOE,ATG7,BGN,C3,CAPN1,CD44,CD68,CD9,CHKB,CTSV,DCN,DPP3,ECM1,EGFR,F13A1,FBLIM1,GPNMB,IL1RN,INPP5D,MFGE8,NFKB1,PCOLCE,PLCG2,PLS3,POSTN,PSEN1,PTPN6,RASSF2,SLC30A5,STAT1	31
Hematological System Development and Function,Inflammatory Response,Tissue Morphology	Quantity of phagocytes	1,59E-05		-0,054	ADA,APOE,ATG5,C1QA,C3,C4A/C4B,CASP1,CD36,CFH,CLEC11A,CTSB,CTSS,CTSV,CYBB,DCN,DIAPH1,DOCK8,DUSP3,ECM1,ELMO1,FCGR2B,GBA,HPSE,ICAM1,IL1RN,INPP5D,ITGAM,ITGB2,ITGB5,LAMTOR1,LGALS3,LGALS9B,LSP1,MMP3,MPP1,MSN,NFKB1,NPC1,PARP1,PLD4,PREP,PRKCD,PTPN6,RAC2,SERPINB1,SERPINE1,SIRPA,SOAT1,STAB1,STAT3,STK4,TGM2,THBS1,TLR3,VCAM1,VTN	56
Free Radical Scavenging	Metabolism of reactive oxygen species	1,63E-05	Increased	3,426	Acp5,AKT1,ALDH2,APOE,ARHGDIA,ARHGDIB,ATG5,ATG7,BAX,C3,CALB1,CCN2,CD36,CD44,CFB,CFH,CLIC1,CSTB,CUL4B,CYBB,DCN,DOCK2,DPP3,EEF1A1,EGFR,FBLN5,FCGR2B,FLNA,FN1,FTL,G6PD,GPX3,GRK1,GRK2,HK3,ICAM1,IDH1,IQGAP1,IRAK4,ITGAM,ITGAX,ITGB2,ITSN1,KNG1,LGALS3,LIPA,MAOA,MAP3K5,MAPK1,MAPK14,NAMPT,NCF1,NCF2,NCF4,NPC1,PDE6B,PGAM5,PLA2G4A,PLCG2,PNPT1,PON2,PON3,PPIA,PRCP,PRDX1,PRDX4,PRKCB,PRKCD,PSEN1,PSMB8,PTPN1,PTPN6,R…	93
Ophthalmic Disease,Organismal Injury and Abnormalities	Macular degeneration	1,70E-05			ABCA4,AMY2A,APOE,C2,C3,CASP1,CFB,CFH,EFEMP1,FBLN1,FBLN5,FBN2,LAMP2,MTR,PROM1,PRPH2,SERPING1,TLR3,TULP1	19
Cell-To-Cell Signaling and Interaction	Response of antigen presenting cells	1,75E-05	Increased	2,991	ATG5,ATG7,C3,CALR,CAPG,CD36,CD44,CD68,CD93,CTSS,DOCK2,DOCK8,ELMO1,FCGR2B,FN1,INPP5D,ITGAM,ITGB2,LGALS3,MAPK14,MFGE8,NCKAP1L,PSEN1,PSMB8,PTPRC,SERPINE1,SIGLEC1,SIRPA,SOAT1,STAT3,SYK,TAP1,TAPBP,TGM2,THBS1,TLR3,VTN	37
Post-Translational Modification,Protein Degradation,Protein Synthesis	Hydrolysis of protein fragment	1,77E-05		-0,534	AKT1,APH1A,ASPH,CAPN1,CASP1,CASP6,CFL1,CMA1,CNDP2,CPA3,CPNE1,CPQ,CSTB,CTSA,CTSB,CTSC,CTSD,CTSH,CTSS,CTSV,CTSZ,DPP3,DPP7,ERAP1,IDE,KNG1,LGMN,Mcpt4,MME,MMP3,MYH9,NCSTN,NLN,NRDC,PCOLCE,PITRM1,PREP,PSEN1,RNPEP,SERPINE2,SPCS3,TPP2	42
Cellular Movement,Hematological System Development and Function,Immune Cell Trafficking,Inflammatory Response	Chemotaxis of neutrophils	1,78E-05	Increased	3,992	ARHGAP25,C3,CAPG,CORO1A,DOCK2,GIT2,ICAM1,INPP5D,ITGAM,ITGB2,LBP,LGALS3,LSP1,MAPK14,MOSPD2,MPP1,MYO1E,MYO1F,NCKAP1L,PPIA,PPIB,PRKCB,PTPN6,RAC2,SERPINB1,SYK,TPSAB1/TPSB2,VAV1,VTN	29
Protein Synthesis	Expression of protein	1,86E-05		1,120	AKT1,ARHGEF2,CALR,DAPK3,EEF1A1,EGFR,EIF2A,EIF3B,EIF3C,EIF3D,EIF3H,EIF4A1,EIF4A2,EIF4E2,EIF4G1,EIF5A,EIF5B,ETF1,FCGR2B,FN1,GSPT1,HSPA5,METAP1,NFKB1,PTBP1,PTPRC,RACK1,RNASET2,RPL11,RPL12,RPL13,RPL13A,RPL14,RPL15,RPL17,RPL18,RPL18A,RPL19,RPL21,RPL22,RPL23,RPL24,RPL26,RPL27,RPL28,RPL3,RPL31,RPL35,RPL4,RPL5,RPL6,RPL7A,RPL8,RPL9,RPLP0,RPS11,RPS13,RPS14,RPS15,RPS15A,RPS17,RPS18,RPS2,RPS20,RPS23,RPS24,RP…	77
Cellular Movement,Immune Cell Trafficking	Cell movement of lymphatic system cells	1,86E-05	Increased	3,758	AKT1,APBB1IP,APOE,ATG7,BGN,C3,CALR,CD44,CD9,CLEC11A,CTSS,CTSV,DBNL,DIAPH1,DOCK2,DOCK8,ECM1,EGFR,ELMO1,ENG,EVL,FABP5,FERMT3,FN1,GJB2,GRK2,GSDMD,HCLS1,HLA-A,ICAM1,INPP5D,ITGAM,ITGB2,LCP1,LGALS3,LGALS9B,MAPK14,Mcpt4,MSN,MTAP,MYH9,MYO9B,NFKB1,PFN1,PLCG2,PPIA,PPIB,PRKCD,RAC2,S100A4,SERPINE2,SGPL1,STAB1,STAT1,STAT3,STK4,SYK,TGM2,THBS1,VAV1,VCAM1	61
Cell Morphology	Shape change of leukocytes	1,88E-05	Increased	2,311	CAPG,CD44,CORO1A,DOCK2,FERMT3,FN1,ICAM1,INPP5D,ITGAM,ITGB2,KNG1,Mcpt4,MYH9,MYO1E,MYO9B,PLCG2,SIRPA,SYK,THBS1,VTN	20
Hereditary Disorder,Immunological Disease,Organismal Injury and Abnormalities	Familial autoimmune disease	1,88E-05			AKR1B10,APBB1IP,BGN,C1S,C3,C4A/C4B,CFH,COL12A1,COL14A1,COL6A1,COL6A2,COPA,FCGR2B,GFPT1,GMPPB,HMGCS2,ITGAM,MYH9,NCF2,PRKCD,RBP4,SAMHD1,SEC61A1,SERPINH1,STAT3,STK4,TPP2,TPSAB1/TPSB2	28
Immunological Disease,Inflammatory Disease,Organismal Injury and Abnormalities	Formation of granuloma	1,92E-05		-1,890	BAX,CD44,CTSS,ICAM1,IL1RN,STAT1,STAT3	7
Inflammatory Response	Inflammation of secretory structure	1,97E-05		-1,039	ANXA4,ATG5,CALR,CAPG,CASP1,COTL1,CTSB,CTSD,CTSS,CTSV,FCGR2B,HSPA5,ICAM1,ITGB2,MFGE8,MME,NMI,P4HB,PLA2G4A,PPIA,PRKCD,PTPN1,Pzp,RMC1,SERPINE1,THBS1,TXN	27
Cell Death and Survival	Killing of bacteria	1,99E-05	Increased	3,649	ATG5,ATG7,CTSD,CTSS,CTSV,CYBB,GSDMD,KNG1,LYZ,PLA2G4A,PRDX1,RAB7A,SCARB2,SYK	14
Cell Morphology	Shape change of myeloid cells	1,99E-05	Increased	2,750	CAPG,CORO1A,FERMT3,FN1,ICAM1,ITGAM,ITGB2,Mcpt4,MYO1E,MYO9B,PLCG2,SIRPA,SYK,VTN	14
Lymphoid Tissue Structure and Development,Tissue Morphology	Quantity of lymphoid tissue	1,99E-05		1,498	APBB1IP,APOE,ARHGDIA,ARHGDIB,BAX,C3,C4A/C4B,CD180,CD44,CD84,CORO1A,CTSD,DIAPH1,DNASE2,DOCK2,DOCK8,FCGR2B,GALNT1,GBA,INPP5D,ITGB2,MAPK3,MFGE8,NFKB1,PKN1,PLCG2,PLD4,PNP,PRKCD,PTPRC,RFTN1,RIPK1,SIGLEC1,SLC4A4,STAT1,STAT3,STEAP3,STK4,TAP1,TPP2,VAV1	41
Hematological Disease,Infectious Diseases	Septicemia	2,01E-05		0,058	ADA,AKT1,C3,C4A/C4B,CASP1,CLEC11A,CSK,FCGR2B,ICAM1,IL1RN,IRAK4,ITGAM,MAP3K5,NFKB1,PARP1,SERPINE1,SERPING1,STAT1,STAT3,TGM2,VAV1	21
Cell-To-Cell Signaling and Interaction,Hematological System Development and Function,Inflammatory Response	Aggregation of blood platelets	2,05E-05	Increased	2,287	AKT1,ANGPTL2,ATG7,C3,CAPN1,CD36,CD63,CD9,CFH,CLIC1,DAB2,FERMT3,FGG,FLNA,GPX3,GUCY1B1,HCLS1,INPP5D,KNG1,LAMP1,MAP3K5,MAPK1,METAP1,MINK1,P4HB,PDIA3,PDIA4,PLA2G4A,PLCG2,PLEK,PPIA,PRKCD,PTPN1,PTPN6,RAP2B,RHOG,SERPINE2,SERPINF1,STXBP2,SYK,THBS1,VAV1,VTN	43
Cellular Compromise,Hypersensitivity Response,Inflammatory Response	Degranulation of mast cells	2,13E-05		0,612	C3,C4A/C4B,CAPN1,CD63,CD84,CD9,CORO1A,CORO1B,DHCR7,FCGR2B,GRK2,INPP5D,MAPK1,MAPK3,PLA2G4A,PLCG2,PTPN6,PTPRC,RAC2,SIRPA,STXBP2,SYK,VAV1	23
Cell Morphology,Lymphoid Tissue Structure and Development	Morphology of lymphocytes	2,13E-05			AKT1,BAX,CASP1,CD36,CD84,FCGR2B,HLA-A,IGHG1,IGKC,IL1RN,INPP5D,LCP1,LGALS3,LYST,Mug1/Mug2,PSMB9,PTPRC,Pzp,SGPL1,STK4,SYK,TAP1,VAV1	23
Cellular Compromise	Dysfunction of cells	2,13E-05		-1,551	AKT1,ALDH2,ARHGDIA,ARHGDIB,BAX,CTSS,FERMT3,GBA,HCLS1,IGHG1,INPP5D,JCHAIN,MAPK14,NFKB1,PDE6B,PLCG2,PTPN6,PTPRC,RAF1,RIPK1,STK4,TLR3,TPP2,VAV1	24
Cell Morphology,Cellular Assembly and Organization	Abnormal morphology of lysosome	2,21E-05			ACP2,AGA,ATG5,CTSA,CTSV,GAA,LAMP1,LAMP2,LAMTOR1,MAN2B1,NPC2	11
Immunological Disease	Hypersensitive reaction	2,27E-05	Increased	2,582	AKT1,ALDH2,ALOX5AP,ANXA3,APOE,ARCN1,BGN,C3,C4A/C4B,CALR,CAPG,CAPZB,CD44,CD63,CFH,CFL1,CORO1A,CORO1B,CPNE1,CTSS,CTSV,DCN,ECM1,EEF1A1,FABP4,FABP5,FCGR2B,FLNA,GRK2,HLA-A,HMGCS2,HSPA5,ICAM1,IDE,IGHG1,Ighg2a,IGKC,IL1RN,ITGB2,LBP,LGALS3BP,LGMN,MME,MMP3,MSN,MYH9,NAGK,NCF1,P4HB,PDIA3,PLA2G4A,PPIA,PRDX1,PRKCB,PROM1,PTPRC,SRM,STAT1,STXBP2,SYK,VAV1	61
Connective Tissue Disorders,Immunological Disease,Inflammatory Disease,Organismal Injury and Abnormalities,Skeletal and Muscular Disorders	Lupus erythematosus	2,47E-05		-1,823	ACOT9,ACSL4,ACSL5,AKT1,ALDH2,APOE,ATG5,BAX,C1QA,C1QB,C1S,C2,C3,C4A/C4B,CASP6,CD44,CFB,CFH,CSK,CTSA,DIAPH1,DNASE2,DTX3L,FABP5,FCGR2B,GBP2,HLA-A,HPSE,HSPE1,ICAM1,ITGAM,ITGAX,MAP3K5,MYH9,NCF1,NCF2,PARP9,PGAP1,PSEN1,PTPN1,PTPN6,PTPRC,RAB31,SAMHD1,SERPING1,SIGLEC1,STAT1,STAT3,TAP1,TGM2,VCAM1	51
Embryonic Development,Hematological System Development and Function,Lymphoid Tissue Structure and Development,Organ Development,Organismal Development,Tissue Development	Formation of lymphoid tissue	2,60E-05		1,075	ADA,AKT1,ANGPTL2,BAX,C3,C4A/C4B,CD84,CD9,DIAPH1,DOCK8,FLNA,GRB2,IDH2,IGKC,IL1RN,LCP1,LGALS9B,MAPK1,MAPK3,NFKB1,PKN1,POFUT1,PRKCD,PSEN1,PTPN1,PTPRC,RAF1,RPL22,SERPINE2,STAT1,STK4,SYK,TGFBI,TYR,VAV1,VCAM1	36
Cell Death and Survival	Cell death of lymphatic system cells	2,71E-05		-1,099	ADA,AKT1,APOE,ATG5,BAX,BGN,CASP1,CASP6,CD44,CD9,CHI3L1,CLEC11A,CORO1A,CTSB,CTSD,DCN,DOCK8,FAIM,FCGR2B,GIMAP4,GSDMD,H1-2,HDAC1,HSPA5,INPP5D,Irgm1,ITGB2,LGALS3,MAPK14,NFKB1,PARP1,PAWR,PDIA3,PKN1,PLCG2,PNP,PRKCB,PRKCD,PTPN6,PTPRC,RAC2,RIPK1,SGPL1,STAT1,STAT3,STEAP3,TGM2,THBS1,TPP2,TXN,TYR,VAV1	52
Carbohydrate Metabolism	Metabolism of carbohydrate	2,71E-05	Increased	3,196	ABHD12,AKR1A1,AKR1B10,AKT1,ALDH2,AMDHD2,AMY2A,AP3B1,APOE,ARF6,ATG5,ATG7,BGN,CBR3,CCN2,CD36,CD44,CEPT1,CHKB,CPNE1,CPNE3,CTBS,CTSB,DCN,DDHD1,EEF1A1,ENPP1,FABP4,FABP5,FCGR2B,FMOD,G6PD,GAA,GALK2,GALNS,GDE1,GFPT1,GFPT2,GLA,GLB1,GM2A,GMPPB,GNB1,GNPDA1,GNS,GPLD1,GRK2,GUSB,HEXA,HEXB,HGSNAT,HK3,HPSE,HS2ST1,HSPA5,HSPG2,ICAM1,IDH1,IL1RN,INPP5D,IQGAP1,ITGB2,KNG1,MAN2A1,MAN2B1,MAN2C1,MANBA,MAPK1,MAPK14,MTMR6,…	105
Antimicrobial Response,Inflammatory Response	Antibacterial response	2,74E-05			ANXA3,COLEC12,HLA-A,IGHG1,JCHAIN,LYST,LYZ,MPEG1,MYO1F,NCF1,PRKCD,STAB1,STAT1,SYK,TLR3	15
Cancer	Hyperplasia of blood cells	2,74E-05		-1,302	AKT1,BAX,CALR,FBXO4,Igkv1-117,INPP5D,Irgm1,ITGB2,MAPK14,NFKB1,POFUT1,RAC2,SGPL1,STAT1,STAT3	15
Cell-To-Cell Signaling and Interaction	Adhesion of myeloid cells	2,82E-05	Increased	2,401	ARF6,C3,CD44,CFH,CORO1A,CSK,CTSZ,CYBB,FERMT3,FLNA,FN1,HPSE,ICAM1,INPP5D,Irgm1,ITGAM,ITGAX,ITGB2,KNG1,LCP1,LGALS3,MAPK14,MYO1E,PTPN6,RAC2,SERPINE1,STAB1,STAT1,TXN,VAV1,VCAM1,VTN	32
Immunological Disease	Hypersensitivity reaction type I	2,87E-05		0,786	ALOX5AP,CORO1A,CORO1B,ECM1,FCGR2B,IGHG1,Ighg2a,LBP,MME,PLA2G4A,PPIA,PTPRC,STXBP2	13
Cellular Movement,Hematological System Development and Function	Extravasation of neutrophils	2,97E-05	Increased	2,209	CORO1A,ICAM1,ITGAM,ITGB2,LSP1,MYH9,MYO1F,PAWR	8
Cell Death and Survival	Apoptosis of lymphatic system cells	2,98E-05		-1,862	ADA,AKT1,APOE,ATG5,BAX,BGN,CASP1,CASP6,CD44,CD9,CHI3L1,CLEC11A,CORO1A,DCN,DOCK8,FAIM,FCGR2B,GIMAP4,H1-2,HDAC1,HSPA5,INPP5D,Irgm1,ITGB2,LGALS3,NFKB1,PARP1,PAWR,PDIA3,PKN1,PLCG2,PNP,PRKCB,PRKCD,PTPN6,PTPRC,RAC2,RIPK1,SGPL1,STAT1,STAT3,STEAP3,THBS1,TPP2,TXN,VAV1	46
Endocrine System Disorders,Gastrointestinal Disease,Metabolic Disease,Organismal Injury and Abnormalities	Experimentally-induced diabetes	3,01E-05			A2M,AQP1,C1S,C2,C3,EEF2,EGFR,FN1,GBP2,GPNMB,HMGCL,HMGCS2,ICAM1,IL1RN,LGALS3,NCF1,NFKB1,PDLIM4,PRKCB,PRKCD,PTPN1,PTPN6,SERPINA3,SERPINE1,SERPING1,VCAM1	26
Cell Death and Survival	Cell death of peritoneal macrophages	3,10E-05		0,242	CASP1,CYBB,LGALS3,NAMPT,NCEH1,PLA2G4A,RIPK1,SOAT1,STAT3	9
Cellular Development,Cellular Growth and Proliferation,Hematological System Development and Function,Hematopoiesis,Lymphoid Tissue Structure and Development,Tissue Development	Leukopoiesis	3,15E-05	Increased	3,342	ADA,AKT1,AP3B1,ATG5,BAX,C1QC,CASP1,CD36,CD44,CD9,CHI3L1,CLEC11A,CSK,CTSV,CYBB,DNASE2,DOCK11,DOCK2,DOCK8,FCGR2B,FN1,GBA,GIMAP4,GIT2,GRB2,HCLS1,HDAC1,HLA-A,HSP90B1,ICAM1,IGF2R,IGKC,IL1RN,INF2,INPP5D,ITGAM,ITGB2,LAMP1,LCP1,LGALS3,LGALS9B,LSP1,MAPK1,MAPK14,MAPK3,MFGE8,MINK1,MSN,NCKAP1L,NFKB1,PARP1,PLA2G4A,PLCG2,PNP,POFUT1,PRKCD,PSEN1,PSMB8,PSMB9,PTPN12,PTPN6,PTPRC,RAC2,RAF1,RALB,RFTN1,RIPK1,RPL22,SMA…	78
Cellular Movement,Hematological System Development and Function,Immune Cell Trafficking,Inflammatory Response	Transmigration of phagocytes	3,28E-05	Increased	3,786	ARHGAP25,CTSS,CTSV,CYBB,DOCK8,EGFR,ENG,FN1,ICAM1,ITGAM,ITGAX,ITGB2,LSP1,MYO1E,MYO1F,PTPN6,RTN4,SERPINE1,SIRPA,STAB1,VAV1,VCAM1	22
Tissue Morphology	Quantity of cells	3,32E-05	Increased	2,659	A2M,ABCA4,ACTR3,ADA,AGA,AKR1A1,AKT1,ALDH2,ANGPTL2,AP3B1,APBB1IP,APOE,AQP1,ARF6,ARHGDIA,ARHGDIB,ARPC2,ATG5,ATG7,BAX,BGN,C1QA,C3,C4A/C4B,CALR,CAPN1,CAPZB,CASP1,CBR3,CCN2,CD180,CD36,CD44,CD63,CD84,CD9,CDK5RAP3,CFH,CHI3L1,CHKB,CLEC11A,CORO1A,CSK,CTSB,CTSD,CTSS,CTSV,CUL4B,Cux1,CYBB,DCN,DGAT1,DIAPH1,DNASE2,DOCK2,DOCK8,DPP3,DPYSL3,DUSP3,ECM1,EGFR,ELMO1,ENG,F13A1,FABP5,FBLIM1,FCGR2B,FERMT3,FLNA,FN1,GALNS…	195
Cell Morphology,Hematological System Development and Function,Immunological Disease,Inflammatory Response	Abnormal morphology of macrophages	3,43E-05			ACP2,APOE,CASP1,CHI3L1,CTBS,CTSD,ENTPD5,GBA,HEXB,ICAM1,LIPA,MAN2B1,MANBA,NPC2,PLD4,SOAT1	16
Hematological System Development and Function,Tissue Development	Accumulation of blood cells	3,47E-05		-0,533	APOE,BGN,C3,C4A/C4B,CD44,CTSC,CYBB,DOCK2,DOCK8,EGFR,FCGR2B,ICAM1,IL1RN,INPP5D,ITGAM,ITGAX,ITGB2,MAPK3,MMP3,NCF1,NCSTN,NFKB1,NPC1,P4HB,PDIA4,PFN1,POSTN,PTPN1,SERPING1,SGPL1,STAT1,STAT3,STK4,THBS1,TLR3,VCAM1	36
Cell-To-Cell Signaling and Interaction	Aggregation of cells	3,63E-05	Increased	3,013	AKT1,ANGPTL2,ATG7,C3,CAPN1,CD36,CD44,CD63,CD9,CFH,CLIC1,COL14A1,DAB2,DAPK3,EGFR,FERMT3,FGG,FLNA,FN1,GPX3,GUCY1B1,HCLS1,ICAM1,INPP5D,ITGB2,KNG1,LAMP1,LYZ,MAP3K5,MAPK1,METAP1,MINK1,MMP3,MYH9,P4HB,PDIA3,PDIA4,PLA2G4A,PLCG2,PLEK,PPIA,PRKCD,PSEN1,PTPN1,PTPN6,RAP2B,RHOG,SERPINE2,SERPINF1,SERPINH1,SIRPA,STAT3,STXBP2,SYK,THBS1,TXNRD1,VAV1,VCAM1,VTN	59
Cell Signaling,Cell-To-Cell Signaling and Interaction	Cytokine and chemokine mediated signaling pathway	3,86E-05			AKT1,CASP1,CD36,ECM1,F13A1,FN1,GRB2,HSP90B1,ICAM1,IGHG1,Iigp1,IL1RN,INPP5D,IRAK4,ITGAM,ITGAX,ITGB2,LBP,MAOA,MMP3,PTPN6,PTPRC,STAT1,STAT2,STAT3,TXLNA,VAV1,VCAM1	28
Cardiovascular System Development and Function,Organismal Development	Vasculogenesis	3,98E-05	Increased	3,906	ABCA4,ADA,AKT1,ALOX5AP,ANGPTL2,APH1A,APOE,ARHGDIA,ATG7,C1QA,C3,CALR,CAPN1,CASP1,CCN2,CD36,CD44,CD63,CD9,CFB,CHI3L1,CTSB,CYBB,DAB2,DCN,ECM1,ENG,ERAP1,FABP4,FBLN1,FBLN5,FERMT3,FLNA,FN1,G6PD,GRK2,HSPA5,HSPG2,ICAM1,IGFBP7,IL1RN,IQGAP1,ITGAM,ITGB2,KNG1,LGALS3,LIPA,LMNA,LRPAP1,LUZP1,MAN2B1,MAPK1,MAPK14,Mcpt4,MFGE8,MGAT1,MMP3,MYDGF,MYH9,MYO1E,MYO9B,MYOF,NCF1,NCF2,PARP1,PDCD6,PIK3C2A,PLA2G4A,PLOD3,POFUT1…	111
Cell Morphology,Cellular Movement	Cell spreading	4,05E-05	Increased	2,290	A2M,AKT1,ANGPTL2,ARF6,C3,CAP1,CD36,CD44,CD9,CORO1A,CSK,DAB2,EGFR,ELMO1,EVL,FERMT3,FLNA,FN1,GBP2,GIT2,HSPG2,ICAM1,IGF2R,INPP5D,IPO9,ITGAM,ITGB2,KNG1,LGALS3,MAPK1,MAPK14,MAPK3,MINK1,MYH9,MYO1E,MYO9B,PDCD6IP,PFN1,PLCG2,POSTN,PRKCB,PTBP1,PTPN12,RACK1,RAF1,RAP2B,RHOG,RTN4,SERPINA3,SERPINE1,SH3KBP1,SIRPA,STAT3,SYK,TGFB1I1,TGFBI,THBS1,TNC,TWF2,VCAM1,VTN	61
Cell-To-Cell Signaling and Interaction,Cellular Function and Maintenance,Hematological System Development and Function,Inflammatory Response	Phagocytosis of neutrophils	4,09E-05		1,167	C3,CD36,CD44,CFH,ICAM1,ITGAM,ITGB2,SERPINE1,SYK,THBS1,TLR3,VTN	12
Cell Death and Survival	Cell death of neutrophils	4,10E-05		1,025	BAX,CASP1,CD44,CYBB,IL1RN,INPP5D,ITGAM,ITGB2,MAPK14,NAMPT,PRKCD,RIPK1,SYK,VTN	14
Inflammatory Disease,Inflammatory Response,Organismal Injury and Abnormalities,Renal and Urological Disease	Nephritis	4,11E-05	Decreased	-3,480	APRT,ARHGDIA,BAX,C1QA,C3,C4A/C4B,CFB,CFH,DCN,EGFR,FCGR2B,GPX7,ICAM1,IL1RN,IRAK4,ITGAM,ITGAX,MAN2A1,MFGE8,MYH9,NFKB1,PARP1,PKN1,PPIA,PRKCD,PSEN1,PSMB1,PSMD1,PTPN6,PTPRC,SEC61A1,SERPINE1,SYK,TGM2,TLR3,VCAM1,XDH	37
Free Radical Scavenging	Synthesis of reactive oxygen species	4,31E-05	Increased	3,246	Acp5,AKT1,ALDH2,APOE,ARHGDIA,ARHGDIB,ATG5,ATG7,BAX,C3,CALB1,CD36,CD44,CFB,CFH,CLIC1,CSTB,CUL4B,CYBB,DCN,DOCK2,DPP3,EEF1A1,EGFR,FBLN5,FCGR2B,FLNA,FN1,FTL,G6PD,GRK1,GRK2,HK3,ICAM1,IDH1,IQGAP1,IRAK4,ITGAM,ITGAX,ITGB2,ITSN1,KNG1,LGALS3,LIPA,MAOA,MAP3K5,MAPK1,MAPK14,NAMPT,NCF1,NCF2,NCF4,NPC1,PDE6B,PGAM5,PLA2G4A,PLCG2,PNPT1,PON2,PON3,PPIA,PRCP,PRDX1,PRKCB,PRKCD,PSEN1,PSMB8,PTPN1,PTPN6,RAB7A,RAC2,RACK1,…	87
Hematological System Development and Function,Lymphoid Tissue Structure and Development,Tissue Morphology	Morphology of lymph follicle	4,47E-05			ADA,ARHGDIA,ARHGDIB,C3,C4A/C4B,CD84,CTSD,DIAPH1,IGKC,LCP1,LGALS9B,MFGE8,NFKB1,PKN1,PRKCD,PTPRC,SLC4A4,STK4	18
Cellular Movement,Hematological System Development and Function,Immune Cell Trafficking	Migration of mononuclear leukocytes	4,49E-05	Increased	5,300	AKT1,APBB1IP,APOE,BGN,C3,CALR,CCN2,CD44,CTSS,CTSV,DBNL,DIAPH1,DOCK2,DOCK8,ECM1,EGFR,ELMO1,ENG,EVL,FABP5,FERMT3,FN1,GRK2,GSDMD,HCLS1,HLA-A,ICAM1,INPP5D,ITGAM,ITGAX,ITGB2,LCP1,LGALS3,LGALS9B,MAOA,MAPK14,Mcpt4,MSN,MYH9,MYO9B,NFKB1,PFN1,RAC2,S100A4,SERPINE2,SERPINF1,SGPL1,SIRPA,STAB1,STAT1,STAT3,STK4,TGM2,THBS1,VAV1,VCAM1	56
Developmental Disorder,Hereditary Disorder,Metabolic Disease,Organismal Injury and Abnormalities	Lysosomal storage disease	4,61E-05	Decreased	-2,757	ACP2,AGA,APOE,CD36,CLN5,CTSA,CTSD,GALC,GALNS,GBA,GLA,GLB1,GM2A,GNS,GUSB,HEXA,HEXB,HGSNAT,IL1RN,LIPA,MANBA,NAGA,NPC1,NPC2,VPS33A	25
Connective Tissue Development and Function,Skeletal and Muscular System Development and Function,Tissue Morphology	Quantity of bone cells	4,61E-05		0,866	AKR1A1,ATG7,BGN,C3,CAPN1,CD44,CD9,CHKB,CTSV,DCN,DPP3,EGFR,F13A1,FBLIM1,GPNMB,IL1RN,INPP5D,MFGE8,NFKB1,PLCG2,POSTN,PTPN6,RASSF2,SLC30A5,STAT1	25
Cell-To-Cell Signaling and Interaction	Attachment of cells	4,62E-05	Increased	2,794	BCAP31,CALR,CCN2,CD36,CD44,CTSZ,DAB2,DCN,DOCK2,EGFR,ENG,FBLN5,FN1,HSPG2,ICAM1,IPO9,ITGB2,ITGB5,LGALS3,LRPAP1,POSTN,PRKCD,RALB,SIRPA,STK4,TGFBI,TGM2,VAV1,VCAM1,VTN	30
Cellular Function and Maintenance	Homeostasis of blood cells	4,65E-05	Increased	2,870	ADA,AKT1,AMPD3,AP3B1,ATG5,BAX,CASP1,CFH,CLEC11A,CORO1A,CSK,CTSV,DNASE2,DOCK11,DOCK2,DPP7,FCGR2B,GBA,GIMAP4,GRB2,HDAC1,HLA-A,HSP90B1,ICAM1,IGF2R,IGKC,IL1RN,INPP5D,ITGB2,LAMP1,LGALS9B,LXN,MAPK1,MAPK14,MAPK3,MINK1,NCKAP1L,NCSTN,PARP1,PKN1,PNP,POFUT1,PRDX1,PSMB8,PSMB9,PTPN6,PTPRC,RFTN1,RPL22,RPS17,RPS24,SMARCE1,STAT1,STAT2,STAT3,SYK,TAPBP,TLR3,TPP2,VAV1	60
Cellular Development,Cellular Growth and Proliferation,Embryonic Development,Hematological System Development and Function,Hematopoiesis,Lymphoid Tissue Structure and Development,Organ Development,Organismal Development,Tissue Development	Lymphopoiesis	4,67E-05	Increased	2,921	ADA,AKT1,AP3B1,ATG5,BAX,CASP1,CD36,CD44,CLEC11A,CSK,CTSV,DNASE2,DOCK11,DOCK2,DOCK8,FCGR2B,GBA,GIMAP4,GRB2,HDAC1,HLA-A,HSP90B1,ICAM1,IGF2R,IGKC,IL1RN,INF2,INPP5D,ITGAM,ITGB2,LAMP1,LCP1,LGALS3,LGALS9B,LSP1,MAPK1,MAPK14,MAPK3,MINK1,MSN,NCKAP1L,NFKB1,PARP1,PLCG2,PNP,POFUT1,PRKCD,PSMB8,PSMB9,PTPN12,PTPN6,PTPRC,RAF1,RFTN1,RPL22,SMARCE1,STAT1,STAT2,STAT3,SYK,TAPBP,TLR3,TPP2,VAV1	64
Cell-To-Cell Signaling and Interaction	Response of lymphatic system cells	4,80E-05		0,992	ADA,CASP1,CD180,CD44,CD9,CTSS,DOCK8,FCGR2B,FN1,HSP90B1,ICAM1,Igkv1-117,MAPK14,NAMPT,NCF1,PARP1,PNP,POSTN,PTPN6,PTPRC,STAT3,TLR3,VAV1,VTN	24
Hematological Disease,Infectious Diseases	Endotoxemia	4,98E-05		0,280	ADA,AKT1,C3,C4A/C4B,CASP1,CSK,FCGR2B,ICAM1,IL1RN,IRAK4,ITGAM,MAP3K5,NFKB1,PARP1,SERPINE1,SERPING1,STAT1,STAT3,TGM2,VAV1	20
Hematological System Development and Function,Hematopoiesis,Tissue Morphology	Quantity of hematopoietic progenitor cells	5,01E-05		-0,771	ALDH2,APOE,ARHGDIA,ARHGDIB,ATG7,BAX,CD180,CD36,CD44,CD9,CLEC11A,CORO1A,CSK,CTSD,DCN,DIAPH1,DNASE2,FCGR2B,FLNA,IGKC,INPP5D,Irgm1,ITGB2,LGMN,MAN2A1,MAPK14,MAPK3,NFKB1,PLCG2,PNP,PRDX1,PRKCD,PTPN6,PTPRC,RAC2,RAF1,RASSF2,RIPK1,SIRPA,STAT1,STAT3,STEAP3,STK4,SYK,TAP1,THBS1,TPP2,VAV1,VCAM1	49
Gastrointestinal Disease,Hepatic System Disease,Organismal Injury and Abnormalities	Hepatic injury	5,06E-05		0,396	ALDH2,APOE,ATG5,CASP1,CFH,CTSB,FCGR2B,GFER,HLA-A,IL1RN,ITGB2,MAPK14,NCF1,NFKB1,NPC1,RIPK1,SERPINE1,SERPING1,STAT1,STAT3,TLR3	21
Ophthalmic Disease,Organismal Injury and Abnormalities	Maculopathy	5,06E-05			ABCA4,AMY2A,APOE,C2,C3,CASP1,CFB,CFH,CTSD,EFEMP1,FBLN1,FBLN5,FBN2,LAMP2,MTR,PRKCB,PROM1,PRPH2,SERPING1,TLR3,TULP1	21
Hematological System Development and Function,Lymphoid Tissue Structure and Development,Tissue Morphology	Quantity of CD8+ T lymphocyte	5,06E-05	Increased	2,984	CORO1A,DIAPH1,DOCK8,HLA-A,ITGAM,ITGB2,LAMTOR1,NFKB1,PNP,PSMB8,PSMB9,PTPN6,PTPRC,RAC2,RASSF2,SIGLEC1,STK4,TAP1,TAPBP,TPP2,VAV1	21
Organismal Injury and Abnormalities,Respiratory Disease	Damage of lung	5,13E-05		0,323	AMY2A,ATG7,C2,C3,C4A/C4B,CASP1,CD180,CD44,CFB,FCGR2B,FN1,HPSE,HSPA5,HYOU1,ICAM1,INPP5D,ITGAM,ITGB2,JCHAIN,MAP3K5,MVP,NAMPT,NCF1,NFKB1,PLA2G4A,RBCK1,SERPINB1,SERPINE1,SERPING1,SGPL1,STAT1,STAT3,TNC,TXLNA,TXN	35
Connective Tissue Disorders,Inflammatory Disease,Inflammatory Response,Organismal Injury and Abnormalities,Skeletal and Muscular Disorders	Collagen-induced arthritis	5,22E-05		-0,883	CD180,CD44,CTSS,F13A1,FCGR2B,FGG,IL1RN,ITGAM,MAPK14,NFKB1,PARP1,PLA2G4A,SNX9,STAT1,THBS1	15
Cellular Movement	Cell movement of melanoma cell lines	5,44E-05	Increased	2,880	CAPN1,CCN2,CD36,CD44,DIAPH1,Diaph2,EGFR,FLNA,FN1,GBP2,ITGB5,KNG1,LGALS3BP,LTBP2,MSN,NAMPT,NME1,PPP2R2A,PRKCD,SDCBP,SERPINE1,SERPINF1,THBS1,TNC,TNFAIP8,TYR,VTN,WASF2	28
Cardiovascular System Development and Function	Vascularization	6,05E-05	Increased	2,332	ABCA4,AKT1,APOE,C3,CCN2,CD44,CFB,CREG1,ENG,HPSE,HTATIP2,HYOU1,ICAM1,IDH2,IL1RN,ITGB2,ITGB5,KNG1,LGALS3,MAPK1,MAPK14,MFGE8,MMP3,PLA2G4A,RAF1,RIPK1,RNF213,S100A4,SERPINE1,SERPINF1,STAT3,STK3,STK4,THBS1,TLR3,VCAM1	36
Hematological System Development and Function,Tissue Morphology	Abnormal quantity of leukocytes	6,08E-05			APOE,ARHGDIA,ARHGDIB,IGKC,IL1RN,ITGAM,PLD4,PRDX1,PTPRC,RIPK1,SIGLEC1,SYK,VAV1	13
Cell Death and Survival	Apoptosis of neutrophils	6,08E-05		0,105	BAX,CASP1,CD44,CYBB,IL1RN,INPP5D,ITGAM,ITGB2,MAPK14,NAMPT,PRKCD,SYK,VTN	13
Connective Tissue Development and Function,Skeletal and Muscular System Development and Function,Tissue Development	Morphology of trabecular bone	6,27E-05			Acp5,ATG7,BGN,CAPN1,CCN2,CD68,CTSV,DCN,DPP3,ECM1,ENPP1,FBLIM1,HEXA,HEXB,INPP5D,ITGB2,MYOC,PCOLCE,PLCG2,PLXNA1,PPIB,PTPN6,RAC2,RASSF2,SERPINF1,STAT1	26
Cellular Movement,Skeletal and Muscular System Development and Function	Cell movement of smooth muscle cells	6,35E-05	Increased	2,454	A2M,AKT1,ALOX5AP,APOE,BGN,CD44,CTSV,FBLN5,FN1,GRK2,ITGAM,ITGB5,MAPK1,MAPK3,MMP3,NAMPT,PLA2G4A,POSTN,PPIA,PRKCD,PTPN1,RTN4,S100A4,SERPINA3,SERPINE1,STAT3,THBS1,TXN,VTN,WASF2	30
Connective Tissue Disorders,Organismal Injury and Abnormalities,Tissue Morphology	Deterioration of connective tissue	7,36E-05		0,312	AKR1A1,CCN2,CFB,CSK,CTSC,FCGR2B,FN1,HPSE,IL1RN,INPP5D,ITGAM,LMNA,MASP2,MFGE8,MMP3,NAMPT,PARP1,PLA2G4A,PLCG2,POSTN,S100A4,SGPL1,STAT3	23
Cellular Movement	Transmigration of cells	7,58E-05	Increased	3,987	APOE,ARHGAP25,CD44,CTSS,CTSV,CYBB,DCN,DOCK8,EGFR,ENG,FERMT3,FN1,GALNT1,ICAM1,ITGAM,ITGAX,ITGB2,LIPA,LSP1,MYH9,MYO1E,MYO1F,PTPN6,RAB7A,RAC2,RTN4,SERPINE1,SIRPA,STAB1,STAT2,TGM2,TNC,VAV1,VCAM1	34
Cancer,Gastrointestinal Disease,Organismal Injury and Abnormalities	Advanced colorectal cancer	7,58E-05			AMY2A,ANGPTL2,CAPG,CCN2,CD36,CD44,CD9,COLEC12,EFEMP1,EGFR,FBN2,HCLS1,ICAM1,IGFBP7,LGALS3,MAPK1,MME,MMP3,NFKB1,OLFML3,PARP1,PARP3,PCOLCE,PLS3,PLSCR4,PPIA,PTPRC,RAB31,RAF1,S100A4,SERPINE1,STEAP3,THBS1,VCAM1	34
Lymphoid Tissue Structure and Development,Tissue Morphology	Quantity of lymph follicle	7,61E-05	Increased	2,610	APBB1IP,APOE,ARHGDIA,ARHGDIB,C3,C4A/C4B,CD180,CD84,DOCK2,DOCK8,FCGR2B,GALNT1,NFKB1,PKN1,PLCG2,PLD4,PRKCD,SIGLEC1,STAT1,STAT3,STK4,VAV1	22
Cancer,Immunological Disease,Organismal Injury and Abnormalities	Hyperplasia of lymphoid organ	7,75E-05	Decreased	-2,534	DCN,INPP5D,LGALS9B,MFGE8,NFKB1,PAWR,PLCG2,PPIA,PTPRC,STK4	10
Organismal Injury and Abnormalities	Abnormality of peritoneum	7,75E-05		-1,213	ARHGDIA,ARHGDIB,C3,C4A/C4B,CD44,GUCY1B1,LGALS3,LIPA,NFKB1,STAT1	10
Cellular Function and Maintenance,Hematological System Development and Function	Function of natural killer cells	7,75E-05			EIF5A,IRAK4,LGMN,NPC2,PLCG2,PTPRC,STAT1,STAT3,TAPBP,TLR3	10
Cancer,Cell Death and Survival,Organismal Injury and Abnormalities,Tumor Morphology	Cell death of cancer cells	8,22E-05	Decreased	-4,529	AKT1,ARCN1,ATG5,ATG7,BAX,CASP1,CASP6,CD44,COPA,COPB2,COPG1,CTSB,EEF1A1,EGFR,EIF3B,EIF3C,FMOD,HDAC1,IDH2,MAPK1,MAPK14,NAMPT,NFKB1,PARP1,PAWR,PNP,PRKCD,PSMA3,PSMA4,PSMA6,PSMB1,PSMB3,RAF1,RALB,RPL11,RPL13,RPL13A,RPL19,RPL27,RPL3,RPL31,RPL35,RPL5,RPL6,RPL7A,RPL9,RPLP0,RPS11,RPS13,RPS14,RPS15A,RPS17,RPS18,RPS24,Rps27/Rps27rt,RPS3,RPS4Y1,RPS7,RTN4,SERPINA3,STAT3,SYK,TLR3,TXN,VCAM1	65
Cell-To-Cell Signaling and Interaction	Binding of epithelial cells	8,22E-05		1,927	AKT1,C3,CCN2,CD44,COPB1,DAB2,EGFR,ENG,FGG,FN1,HSPG2,ICAM1,IGF2R,ITGAM,ITGB2,LGALS3,MAN2A1,MFGE8,PDCD6IP,POSTN,PRKCD,SH3KBP1,SH3PXD2A,STAT3,TXNRD1,VCAM1,VTN	27
Cancer,Gastrointestinal Disease,Organismal Injury and Abnormalities	Metastatic colorectal cancer	8,46E-05			AMY2A,ANGPTL2,CAPG,CCN2,CD36,CD44,CD9,COLEC12,EFEMP1,EGFR,FBN2,HCLS1,ICAM1,IGFBP7,LGALS3,MAPK1,MME,MMP3,NFKB1,OLFML3,PARP1,PARP3,PCOLCE,PLS3,PLSCR4,PPIA,RAB31,RAF1,S100A4,SERPINE1,STEAP3,THBS1,VCAM1	33
Cancer,Organismal Injury and Abnormalities	Refractory malignant tumor	8,46E-05			ADA,ATIC,CSK,CUL4B,EEF1A1,EGFR,GSR,HDAC1,HSP90B1,IDH1,IDH2,LYZ,MMP3,NFKB1,PARP1,PARP3,PDP1,PNP,PPIA,PSMB1,PSMB8,PSMB9,PSMD1,PTPRC,RAF1,RPL11,RPL3,RPL6,RPS24,RPS25,STK24,TUBG2,TXNRD1	33
Cellular Movement,Hematological System Development and Function,Immune Cell Trafficking	Cell movement of lymphocytes	8,46E-05	Increased	3,824	AKT1,APBB1IP,APOE,ATG7,BGN,C3,CALR,CD44,CTSS,CTSV,DBNL,DIAPH1,DOCK2,DOCK8,ECM1,EGFR,ELMO1,ENG,EVL,FABP5,FERMT3,FN1,GJB2,GRK2,GSDMD,HCLS1,HLA-A,ICAM1,INPP5D,ITGAM,ITGB2,LCP1,LGALS3,LGALS9B,MAPK14,Mcpt4,MSN,MTAP,MYH9,MYO9B,NFKB1,PFN1,PPIA,PPIB,PRKCD,RAC2,S100A4,SERPINE2,SGPL1,STAB1,STAT1,STAT3,STK4,TGM2,THBS1,VAV1,VCAM1	57
Cardiovascular System Development and Function,Organismal Development	Angiogenesis	8,52E-05	Increased	4,360	ABCA4,ADA,AKT1,ALOX5AP,ANGPTL2,ANXA3,APH1A,APOE,AQP1,ARHGDIA,ATG7,C1QA,C3,CALR,CAPN1,CASP1,CCN2,CD36,CD44,CD63,CD9,CFB,CFH,CHI3L1,CMA1,CSK,CTSB,CTSH,CTSS,CYBB,DAB2,DCN,DHCR7,DUSP3,ECM1,EGFR,ENG,ERAP1,FABP4,FBLN1,FBLN5,FERMT3,FLNA,FN1,G6PD,GRK2,HPSE,HSPA5,HSPG2,HTATIP2,ICAM1,IGF2R,IGFBP7,IL1RN,IQGAP1,ITGAM,ITGAX,ITGB2,ITGB5,KNG1,LGALS3,LIPA,LMNA,LRPAP1,LUZP1,MAN2B1,MAPK1,MAPK14,Mcpt4,MFGE8,MGAT1,M…	129
Gastrointestinal Disease,Inflammatory Response	Inflammation of gastrointestinal tract	8,72E-05		-0,665	AKT1,ARHGDIB,ATG7,C3,CASP1,CD180,CD44,CFB,CORO1A,CPA3,CTSB,CTSS,CTSV,CYBB,ECM1,FCGR2B,FN1,GBP2,GLG1,GPNMB,HSP90B1,ICAM1,IGHG1,IGKC,Iigp1,IL1RN,INPP5D,ITGB5,JCHAIN,LBP,LGALS3,LYZ,MAP3K5,MAPK14,MME,MMP3,MPEG1,NCF1,NCF4,NFKB1,PARP1,PLA2G4A,POSTN,PSMB8,PTPRC,SERPINA3,SERPINE1,STAT1,STAT3,TAP1,TLR3,TNFAIP8,TPSAB1/TPSB2,XDH	54
Cell Morphology,Lymphoid Tissue Structure and Development	Morphology of lymphatic system cells	8,88E-05			AKT1,ANO6,BAX,CASP1,CD36,CD84,FCGR2B,HLA-A,IGHG1,IGKC,IL1RN,INPP5D,LCP1,LGALS3,LYST,Mug1/Mug2,PSMB9,PTPRC,Pzp,SGPL1,SLC4A4,STAT1,STK4,SYK,TAP1,VAV1	26
Cell Death and Survival	Cytolysis of leukocytes	8,97E-05		1,932	CD44,HLA-A,IGHG1,ITGB2,PLCG2,PNP,PRDX1,PTPRC,STAT1,TAP1,TAPBP,VAV1	12
Cell Death and Survival	Cytolysis of lymphatic system cells	8,97E-05		1,186	CD44,FCGR2B,HLA-A,IGHG1,PLCG2,PNP,PRDX1,PTPRC,STAT1,TAP1,TAPBP,VAV1	12
Cell-To-Cell Signaling and Interaction	Adhesion of bacteria	9,10E-05		1,728	CD63,CD9,CFH,FN1,LYZ,THBS1	6
Lipid Metabolism,Molecular Transport,Small Molecule Biochemistry	Quantity of glucosylceramide	9,10E-05		-1,664	APOE,ARF6,GBA,GLA,PON2,PRKCD	6
Cell-To-Cell Signaling and Interaction	Binding of Streptococcus pneumoniae	9,10E-05		0,534	CD63,CD9,CFH,ITGAM,ITGB2,THBS1	6
Cell Death and Survival	Cytolysis of natural killer cells	9,10E-05			CD44,IGHG1,PLCG2,PRDX1,STAT1,VAV1	6
Carbohydrate Metabolism	Cleavage of polysaccharide	9,10E-05	Increased	2,176	AMY2A,CD44,CTSD,GLB1,HPSE,LYZ	6
Cellular Movement,Immune Cell Trafficking	Migration of lymphatic system cells	9,99E-05	Increased	4,294	AKT1,APBB1IP,APOE,BGN,C3,CALR,CD44,CLEC11A,CTSS,CTSV,DBNL,DIAPH1,DOCK2,DOCK8,ECM1,EGFR,ELMO1,ENG,EVL,FABP5,FERMT3,FN1,GRK2,GSDMD,HCLS1,HLA-A,ICAM1,INPP5D,ITGB2,LCP1,LGALS3,LGALS9B,MAPK14,Mcpt4,MSN,MYH9,MYO9B,NFKB1,PFN1,PLCG2,RAC2,S100A4,SERPINE2,SGPL1,STAB1,STAT1,STAT3,STK4,SYK,TGM2,THBS1,VAV1,VCAM1	53
Tissue Morphology	Quantity of stem cells	9,99E-05		0,105	ALDH2,APOE,ARHGDIA,ARHGDIB,ATG7,BAX,CD180,CD36,CD44,CD9,CLEC11A,CORO1A,CSK,CTSD,DCN,DIAPH1,DNASE2,EGFR,FCGR2B,FLNA,FN1,IGKC,INPP5D,Irgm1,ITGB2,LGMN,MAN2A1,MAPK14,MAPK3,NFKB1,PLCG2,PNP,PRDX1,PRKCD,PSEN1,PTPN6,PTPRC,RAC2,RAF1,RASSF2,RIPK1,SIRPA,STAT1,STAT3,STEAP3,STK4,SYK,TAP1,THBS1,TNC,TPP2,VAV1,VCAM1	53
Inflammatory Response	Cytotoxic T lymphocyte response	1,00E-04	Increased	2,781	BAX,CASP1,FCGR2B,FN1,HLA-A,HSP90B1,IRAK4,PARP1,TLR3	9
Immunological Disease	Severe immunodeficiency	1,00E-04			ADA,C3,C4A/C4B,FCGR2B,PNP,PTPRC,TAP1,TAP2,TAPBP	9
Protein Synthesis	Synthesis of protein	1,03E-04	Increased	2,503	AKT1,ARHGEF2,C3,CALR,DAPK3,EEF1A1,EEF1G,EEF2,EGFR,EIF2A,EIF3B,EIF3C,EIF3D,EIF3H,EIF4A1,EIF4A2,EIF4E2,EIF4G1,EIF5A,EIF5B,ETF1,FCGR2B,FKBP7,FN1,GRK2,GSPT1,HDAC1,HSPA5,ICAM1,MAPK1,MAPK3,METAP1,NFKB1,NPC1,PTBP1,PTPRC,RACK1,RBP4,RNASET2,RPL11,RPL12,RPL13,RPL13A,RPL14,RPL15,RPL17,RPL18,RPL18A,RPL19,RPL21,RPL22,RPL23,RPL24,RPL26,RPL27,RPL28,RPL3,RPL31,RPL35,RPL4,RPL5,RPL6,RPL7A,RPL8,RPL9,RPLP0,RPS11,RPS…	89
Cell-To-Cell Signaling and Interaction,Inflammatory Response	Immune response of macrophages	1,04E-04	Increased	2,406	ATG5,ATG7,C3,CALR,CAPG,CD36,CD44,CD93,DOCK2,DOCK8,ELMO1,FCGR2B,INPP5D,ITGAM,ITGB2,LGALS3,MAPK14,MFGE8,NCKAP1L,PSEN1,PTPRC,SERPINE1,SIGLEC1,SIRPA,SOAT1,TGM2,THBS1,VTN	28
Connective Tissue Development and Function,Tissue Morphology	Quantity of connective tissue cells	1,05E-04		0,939	AKR1A1,ATG7,BGN,C3,CAPN1,CCN2,CD44,CD9,CHKB,CTSV,DCN,DPP3,EGFR,F13A1,FBLIM1,FN1,GPNMB,HSPG2,IL1RN,INPP5D,ITGAM,MFGE8,NFKB1,PFN1,PLA2G4A,PLCG2,POSTN,PTPN6,RASSF2,SLC30A5,STAT1	31
Cell Morphology,Cellular Movement	Cell spreading of blood cells	1,13E-04		1,867	ANGPTL2,CD36,CD44,CORO1A,FERMT3,FLNA,FN1,ICAM1,INPP5D,ITGAM,ITGB2,KNG1,MINK1,MYO1E,MYO9B,PLCG2,SH3KBP1,SIRPA,SYK,THBS1,TWF2,VTN	22
Hematological Disease	Hemorrhagic disease	1,14E-04		-0,697	ACSL5,ANO6,ATG7,BAX,C3,C4A/C4B,CALR,CD44,CD93,CFB,CTSB,DIAPH1,F13A1,FCGR2B,FGG,FLNA,GSS,HDAC1,HSP90B1,HSPA5,IL1RN,INPP5D,MYH9,PLD4,PLEK,PPIA,PSMB1,PSMD1,PTPRC,RPL18,RPL3,RPL5,SERPINE1,SGPL1,SIRPA,STK3,STK4,SYK,THBS1,TPP2,TWF2	41
Inflammatory Response	Innate immune response	1,14E-04		1,506	APOE,CAPZA1,CAPZA2,CASP1,CD44,COLEC12,CYBB,CYBC1,FCGR2B,FN1,HSP90B1,IRAK4,JCHAIN,LBP,LGALS9B,MYO1F,NCF1,NCF2,NMI,SAMHD1,SERPINB1,SERPING1,STAT1,SYK,TKFC,TLR3,VCAM1	27
Cell-To-Cell Signaling and Interaction,Inflammatory Response	Response of macrophages	1,16E-04	Increased	2,663	ATG5,ATG7,C3,CALR,CAPG,CD36,CD44,CD93,DOCK2,DOCK8,ELMO1,FCGR2B,INPP5D,ITGAM,ITGB2,LGALS3,MAPK14,MFGE8,NCKAP1L,PSEN1,PTPRC,SERPINE1,SIGLEC1,SIRPA,SOAT1,STAT3,TGM2,THBS1,TLR3,VTN	30
Cellular Function and Maintenance,Hematological System Development and Function	Function of macrophages	1,17E-04			APOE,CAPG,CD36,CD9,CYBB,FCGR2B,ICAM1,IRAK4,ITGAM,LCP1,LGALS3,LGMN,MYO9B,NCEH1,NFKB1,PARP1,PLA2G4A,SIRPA,STAT1,STAT3,TLR3	21
Cellular Movement,Skeletal and Muscular System Development and Function	Cell movement of vascular smooth muscle cells	1,17E-04	Increased	3,241	ALOX5AP,BGN,CD44,FBLN5,FN1,GRK2,ITGB5,MMP3,NAMPT,PLA2G4A,POSTN,PPIA,PRKCD,RTN4,S100A4,SERPINE1,STAT3,THBS1,TXN,VTN,WASF2	21
Cell Morphology,Inflammatory Response	Shape change of phagocytes	1,20E-04	Increased	2,562	CAPG,CORO1A,FERMT3,FN1,ICAM1,ITGAM,ITGB2,MYO1E,MYO9B,PLCG2,SIRPA,SYK,VTN	13
Inflammatory Response	Acute inflammation	1,20E-04		1,083	ALOX5AP,APOE,CD44,CYBB,HPSE,ICAM1,IL1RN,ITGB2,KNG1,NCF1,PRKCD,SERPINE1,TLR3	13
Cellular Movement,Hematological System Development and Function,Immune Cell Trafficking,Inflammatory Response	Chemotaxis of antigen presenting cells	1,20E-04	Increased	2,646	ANGPTL2,ANO6,APOE,CALR,CYBB,HEBP1,HPSE,ICAM1,LGALS3,LSP1,MAPK1,MAPK3,MYO9B,PFN1,PLCG2,RPL13A,S100A4,THBS1,VCAM1	19
Cell Death and Survival	Cell death of lymphoid cells	1,24E-04		-0,870	ADA,AKT1,APOE,ATG5,BAX,CASP1,CASP6,CD44,CD9,CHI3L1,CORO1A,CTSB,CTSD,DOCK8,FAIM,FCGR2B,GIMAP4,GSDMD,H1-2,HSPA5,INPP5D,Irgm1,ITGB2,LGALS3,MAPK14,NFKB1,PARP1,PAWR,PDIA3,PKN1,PLCG2,PNP,PRKCB,PRKCD,PTPN6,PTPRC,RAC2,RIPK1,SGPL1,STAT1,STAT3,TGM2,THBS1,TPP2,TXN,TYR,VAV1	47
Lipid Metabolism,Molecular Transport,Small Molecule Biochemistry	Accumulation of ganglioside GM2	1,25E-04	Decreased	-2,191	GBA,GLB1,GM2A,HEXA,HEXB,NPC1,NPC2	7
Molecular Transport,Protein Synthesis,Protein Trafficking	Localization of autoantibody	1,25E-04		-1,069	ATG5,ATG7,CYBB,FCGR2B,IRAK4,PRKCD,STAT3	7
Cardiovascular Disease,Organismal Injury and Abnormalities,Tissue Morphology	Size of infarct	1,29E-04			AKT1,APOE,BAX,C1QA,C3,CD44,CREG1,FGG,GPX3,HLA-A,IL1RN,ITGAM,KNG1,MAOA,MAPK1,MAPK14,MASP2,Mcpt4,MYDGF,NAMPT,PARP1,PKN1,PLA2G4A,PPIA,RIPK1,SERPING1,TGM2,TLR3,TXN	29
Antimicrobial Response,Inflammatory Response	Antimicrobial response	1,30E-04		1,390	ABCE1,ANXA3,ATG5,ATG7,COLEC12,COTL1,DTX3L,EGFR,FLNA,HLA-A,IFIT1B,IGHG1,ITGAX,JCHAIN,LYST,LYZ,MPEG1,MYO1F,NCF1,NMI,PARP9,PPIA,PRKCD,PTPRC,RPS15A,SAMHD1,STAB1,STAT1,STAT2,STK4,SYK,TLR3,VAV1,ZC3HAV1	34
Immunological Disease,Inflammatory Response	Abnormal function of immune system	1,31E-04			APOE,C3,C4A/C4B,CD44,CYBB,GALNT1,ICAM1,MAN2A1,NFKB1,PSMB9,VAV1	11
Cell Death and Survival	Cell death of macrophage cancer cell lines	1,31E-04		-0,184	CASP1,IGHG1,ITGAM,MAP3K5,MAPK1,MAPK3,MVP,PRKCB,PRKCD,PTPRC,TLR3	11
Inflammatory Response	Acute inflammation of tissue	1,31E-04		0,508	ALOX5AP,APOE,CD44,CYBB,HPSE,ICAM1,IL1RN,ITGB2,NCF1,PRKCD,SERPINE1	11
Cell-To-Cell Signaling and Interaction,Cellular Movement	Recruitment of myeloid cells	1,32E-04	Increased	2,854	ALOX5AP,APOE,ATG7,C3,CASP1,CD36,CD44,CHI3L1,CTSC,FCGR2B,FERMT3,HDAC1,HPSE,ICAM1,IL1RN,INPP5D,ITGAM,ITGB2,LGALS3,LSP1,LYZ,Mcpt4,MME,MYO9B,NCF4,NFKB1,PARP1,RTN4,S100A4,SERPINE1,STAT3,THBS1,TPSAB1/TPSB2,VAV1,VCAM1,XDH	36
Free Radical Scavenging	Production of reactive oxygen species	1,36E-04	Increased	3,369	AKT1,APOE,ARHGDIA,ARHGDIB,ATG5,ATG7,BAX,C3,CALB1,CD36,CD44,CFB,CUL4B,CYBB,DCN,DOCK2,DPP3,EGFR,FBLN5,FCGR2B,FLNA,FN1,FTL,G6PD,HK3,ICAM1,IDH1,IQGAP1,ITGAM,ITGAX,ITGB2,LIPA,MAOA,MAP3K5,MAPK1,MAPK14,NCF1,NCF2,PDE6B,PGAM5,PLA2G4A,PLCG2,PNPT1,PON2,PPIA,PRCP,PRDX1,PRKCB,PRKCD,PSEN1,PSMB8,PTPN6,RAB7A,RAC2,RACK1,RBP4,RIPK1,RTN4,SERPINA3,SYK,TGM2,TXNRD1,VAV1,VCAM1,XDH	65
Hematological System Development and Function,Inflammatory Response,Tissue Morphology	Quantity of neutrophils	1,39E-04		-0,342	ADA,ATG5,C1QA,C3,C4A/C4B,CASP1,CD36,CFH,CYBB,DCN,DIAPH1,FCGR2B,HPSE,ICAM1,INPP5D,ITGAM,ITGB2,LAMTOR1,LGALS9B,MMP3,MPP1,MSN,NFKB1,PREP,PRKCD,RAC2,SERPINB1,STAT3,THBS1,VCAM1,VTN	31
Hematological System Development and Function	Bleeding time	1,45E-04	Decreased	-2,601	ANO6,CLIC1,F13A1,FLNA,GALNT1,GPX3,HSP90B1,INPP5D,MINK1,MYH9,PDIA4,SERPINE2,STXBP2,THBS1	14
Cell-To-Cell Signaling and Interaction,Cellular Movement,Hematological System Development and Function,Immune Cell Trafficking,Inflammatory Response	Recruitment of phagocytes	1,46E-04	Increased	2,781	ALOX5AP,APOE,ATG7,CASP1,CD36,CD44,CHI3L1,CTSC,F13A1,FCGR2B,FERMT3,ICAM1,IL1RN,INPP5D,ITGAM,ITGB2,LGALS3,LSP1,LYZ,Mcpt4,MME,MYO9B,NCF4,NFKB1,PARP1,RTN4,S100A4,SERPINE1,STAT3,THBS1,VAV1,VCAM1,XDH	33
Connective Tissue Development and Function,Connective Tissue Disorders,Organismal Injury and Abnormalities,Skeletal and Muscular Disorders,Skeletal and Muscular System Development and Function,Tissue Development	Abnormal morphology of bone	1,49E-04			ACP2,Acp5,APOE,ATP6V0D2,B3GLCT,BGN,CCN2,CD68,COL12A1,CTSV,DCN,EFEMP1,EGFR,ENPP1,FBLIM1,FMOD,GLG1,HEXA,HEXB,HSPG2,IL1RN,INPP5D,ITGB2,LAMP1,LAMP2,LGALS3,LMNA,MFGE8,NFKB1,PCOLCE,PDCD6IP,PGAP1,PLA2G4A,PLCG2,PLXNA1,PSEN1,PTPRC,RASSF2,S100A4,SH3PXD2B,SLC30A5,SLC4A4,STAT1,STAT3	44
Cellular Compromise	Respiratory burst	1,64E-04	Increased	2,734	C3,CYBB,FN1,ICAM1,ITGAM,ITGB2,JCHAIN,LBP,NCF1,NCF2,PTPRC,RAC2,SYK,VCAM1,VTN	15
Cellular Movement,Hematological System Development and Function,Immune Cell Trafficking,Inflammatory Response	Transmigration of neutrophils	1,64E-04	Increased	3,074	ARHGAP25,CYBB,ENG,FN1,ICAM1,ITGAM,ITGB2,LSP1,MYO1E,MYO1F,PTPN6,RTN4,SERPINE1,VAV1,VCAM1	15
Cell-To-Cell Signaling and Interaction,Hematological System Development and Function	Binding of mononuclear leukocytes	1,73E-04	Increased	3,256	APBB1IP,CALR,CD44,DCN,DIAPH1,DOCK2,DOCK8,ENG,EVL,FERMT3,FGG,FN1,ICAM1,ITGAM,ITGAX,ITGB2,LBP,LCP1,LGALS3,MAPK14,MSN,PPIB,PTPN6,RAC2,STK4,THBS1,TNC,VAV1,VCAM1	29
Cell Morphology,Hematological System Development and Function	Morphology of myeloid cells	1,73E-04			ACP2,ANO6,APOE,C3,CASP1,CHI3L1,CPA3,CTBS,CTSD,ENTPD5,FCGR2B,GBA,HEXB,ICAM1,ITGAM,ITGB2,LGALS3,LIPA,MAN2B1,MANBA,NPC2,PLD4,PON2,RASSF2,SLC4A4,SOAT1,STAT1,STEAP3,VCAM1	29
Lymphoid Tissue Structure and Development,Organ Morphology,Tissue Morphology	Quantity of lymphoid organ	1,73E-04		0,225	ARHGDIA,ARHGDIB,BAX,CD44,CORO1A,CTSD,DIAPH1,DNASE2,DOCK8,FCGR2B,GBA,INPP5D,ITGB2,MAPK3,MFGE8,NFKB1,PKN1,PNP,PTPRC,RFTN1,RIPK1,SLC4A4,STAT1,STAT3,STEAP3,STK4,TAP1,TPP2,VAV1	29
Hematological Disease,Infectious Diseases,Organismal Injury and Abnormalities	Endotoxin shock response	1,77E-04		1,298	AKT1,C3,C4A/C4B,CASP1,CSK,FCGR2B,ICAM1,IL1RN,IRAK4,ITGAM,MAP3K5,PARP1,SERPINE1,STAT1,STAT3,TGM2	16
Cell Death and Survival	Cell death of granulocytes	1,77E-04		1,206	BAX,CASP1,CD44,CYBB,IL1RN,INPP5D,ITGAM,ITGB2,MAPK14,NAMPT,PRKCD,RAF1,RIPK1,SIRPA,SYK,VTN	16
Cellular Movement,Hematological System Development and Function,Immune Cell Trafficking	Transmigration of granulocytes	1,77E-04	Increased	3,253	ARHGAP25,CYBB,ENG,FN1,ICAM1,ITGAM,ITGB2,LSP1,MYO1E,MYO1F,PTPN6,RTN4,SERPINE1,SIRPA,VAV1,VCAM1	16
Digestive System Development and Function,Gastrointestinal Disease,Hepatic System Development and Function,Hepatic System Disease,Inflammatory Disease,Inflammatory Response,Organ Development,Organismal Injury and Abnormalities	Inflammation of liver	1,79E-04		-1,543	AMY2A,APOE,ATG5,C3,C4A/C4B,CASP1,CD44,EGFR,ENTPD5,FAIM,FCGR2B,GAA,GBP2,GSS,HLA-A,HSPA5,IL1RN,IRAK4,ITGAM,ITGB2,LGALS3,MAN2A1,MAP3K5,MTR,Mug1/Mug2,NFKB1,NPC1,PLCG2,PON3,PPIA,PTPRC,Pzp,RACK1,RIPK1,S100A4,SERPINE1,SOAT1,STAB1,STAT1,STAT3,TLR3	41
Immunological Disease,Organismal Injury and Abnormalities	Abnormality of thymus gland	1,80E-04	Decreased	-2,630	AKT1,ARHGDIA,ARHGDIB,ATG5,DCN,DNASE2,H1-0,H1-2,H1f4,LAMP2,LMNA,MAPK14,NFKB1,RAC2,RIPK1,SGPL1,STAT1,TGM2,TPP2,VAV1	20
Cancer,Cardiovascular Disease,Developmental Disorder,Hematological Disease,Hereditary Disorder,Organismal Injury and Abnormalities	Diamond-Blackfan anemia	1,81E-04			RPL11,RPL15,RPL18,RPL26,RPL27,RPL35,RPL5,RPS15A,RPS17,RPS20,RPS24,RPS7	12
Cell Death and Survival,Gastrointestinal Disease,Hepatic System Disease,Organismal Injury and Abnormalities	Cell death of liver cells	1,84E-04		-0,635	AKT1,ALDH2,APOE,ARF6,BAX,CERS2,CFH,CTSB,EGFR,ENTPD5,FAIM,GRK2,IL1RN,ITGB2,LAMP2,MAPK14,MAPK3,NCF1,NFKB1,NPC1,PON3,PTPN1,PTPRC,RAF1,RBCK1,RIPK1,SERPINH1,STAT1,STAT3,STK3,STK4	31
Inflammatory Response	Antibody response	1,84E-04	Increased	3,138	APBB1IP,C3,C4A/C4B,CASP1,CD180,CTSS,DCN,DIAPH1,FCGR2B,GPX7,HCLS1,IGKC,JCHAIN,LCP1,NFKB1,PTPRC,SH3KBP1,STAT3,VAV1	19
Lipid Metabolism,Small Molecule Biochemistry	Metabolism of membrane lipid derivative	1,85E-04	Increased	3,747	ABHD12,ACSL4,ACSL5,AKT1,ALDH3B1,AP3B1,APOE,ARF6,ATG7,BAX,CD9,CEPT1,CERS2,CHKB,CPNE1,CPNE3,CTSA,DDHD1,DHCR7,EEF1A1,ESYT1,ESYT2,FABP4,FABP5,FCGR2B,G6PD,GALC,GBA,GDE1,GLA,GLB1,GM2A,GPLD1,GRK2,HEXA,HEXB,HSPA5,IDH1,INPP5D,IQGAP1,ITGB2,LIPA,LPCAT2,LYST,MAOA,MAPK1,MTMR6,NCEH1,NPC1,OSBP,PCYT1A,PGAP1,PI4K2A,PIK3C2A,PIK3R4,PIP4K2A,PLA2G4A,PLAA,PLCG2,PLEK,PRKCB,PRKCD,RAB14,RAB35,RUFY1,SGPL1,SH3KBP1,SOAT1,SY…	73
Cell Death and Survival	Cell death of T lymphocytes	1,85E-04		-0,563	ADA,AKT1,APOE,ATG5,BAX,CASP1,CASP6,CD44,CD9,CHI3L1,CORO1A,CTSD,DOCK8,FAIM,GIMAP4,GSDMD,H1-2,Irgm1,ITGB2,LGALS3,MAPK14,NFKB1,PARP1,PAWR,PDIA3,PNP,PTPN6,PTPRC,RAC2,RIPK1,SGPL1,STAT1,STAT3,TGM2,THBS1,TPP2,TXN,TYR,VAV1	39
Hematological System Development and Function,Lymphoid Tissue Structure and Development,Organ Morphology,Tissue Morphology	Morphology of lymph node	1,86E-04			APOE,ARHGDIA,ARHGDIB,BAX,C3,DIAPH1,FCGR2B,GRK2,HSP90B1,INPP5D,ITGB2,LIPA,NFKB1,PRKCD,PSEN1,RIPK1,TPP2,VAV1	18
Cell-To-Cell Signaling and Interaction	Adhesion of epithelial cells	1,87E-04	Increased	2,023	AKT1,C3,CCN2,CD44,COPB1,DAB2,EGFR,ENG,FGG,FN1,HSPG2,ICAM1,ITGAM,ITGB2,LGALS3,MAN2A1,PDCD6IP,POSTN,PRKCD,SH3KBP1,SH3PXD2A,STAT3,TXNRD1,VCAM1,VTN	25
Cellular Development,Cellular Growth and Proliferation,Hematological System Development and Function,Hematopoiesis,Lymphoid Tissue Structure and Development,Tissue Development	Hematopoiesis of mononuclear leukocytes	1,87E-04	Increased	2,958	ADA,AKT1,AP3B1,ATG5,BAX,CASP1,CD36,CD44,CLEC11A,CSK,CTSV,DNASE2,DOCK11,DOCK2,DOCK8,FCGR2B,GBA,GIMAP4,GRB2,HDAC1,HLA-A,HSP90B1,ICAM1,IGF2R,IGKC,IL1RN,INF2,INPP5D,ITGAM,ITGB2,LAMP1,LCP1,LGALS3,LGALS9B,LSP1,MAPK1,MAPK14,MAPK3,MFGE8,MINK1,MSN,NCKAP1L,NFKB1,PARP1,PLCG2,PNP,POFUT1,PRKCD,PSMB8,PSMB9,PTPN12,PTPN6,PTPRC,RAF1,RFTN1,RPL22,SMARCE1,STAT1,STAT2,STAT3,SYK,TAPBP,TLR3,TPP2,VAV1	65
Cancer,Gastrointestinal Disease,Organismal Injury and Abnormalities	Secondary neoplasm of large intestine	1,92E-04			AMY2A,ANGPTL2,CAPG,CCN2,CD36,CD44,CD9,COLEC12,EFEMP1,EGFR,FBN2,HCLS1,HSP90B1,ICAM1,IGFBP7,LGALS3,MAPK1,MME,MMP3,NFKB1,OLFML3,PARP1,PARP3,PCOLCE,PLS3,PLSCR4,PPIA,RAB31,RAF1,S100A4,SERPINE1,STEAP3,THBS1,TUBG2,VCAM1	35
Cancer,Organismal Injury and Abnormalities,Tissue Morphology,Tumor Morphology	Morphology of tumor	1,92E-04			AKT1,ARL6IP5,ATG7,BAX,CASP1,CBR3,CSTB,CTSB,CTSZ,EFEMP1,EGFR,ENG,IQGAP1,LSP1,MAP3K5,PARP1,PLA2G4A,POSTN,PRDX1,PRKCB,PRKCD,PTPN6,SERPINE1,SIRPA,STAB1,STAT3,TGM2,THBS1	28
Cardiovascular System Development and Function	Development of vasculature	1,95E-04	Increased	4,384	ABCA4,ADA,AKT1,ALOX5AP,ANGPTL2,ANXA3,APH1A,APOE,AQP1,ARHGDIA,ATG7,C1QA,C3,CALR,CAPN1,CASP1,CCN2,CD36,CD44,CD63,CD9,CFB,CFH,CHI3L1,CMA1,CSK,CTSB,CTSH,CTSS,CYBB,DAB2,DCN,DHCR7,DUSP3,ECM1,EGFR,ENG,ENPP1,ERAP1,FABP4,FBLN1,FBLN5,FBN2,FERMT3,FLNA,FMOD,FN1,G6PD,GJB2,GRK2,HPSE,HSPA5,HSPG2,HTATIP2,ICAM1,IGF2R,IGFBP7,IL1RN,IQGAP1,ITGAM,ITGAX,ITGB2,ITGB5,KNG1,LGALS3,LIPA,LMNA,LRPAP1,LUZP1,MAN2B1,MAPK1,MAPK1…	141
Cellular Movement,Skeletal and Muscular System Development and Function	Migration of smooth muscle cells	2,12E-04	Increased	2,390	AKT1,ALOX5AP,APOE,BGN,CD44,CTSV,FBLN5,FN1,GRK2,ITGAM,ITGB5,MAPK1,MAPK3,MMP3,NAMPT,PLA2G4A,POSTN,PPIA,PRKCD,RTN4,S100A4,SERPINE1,STAT3,THBS1,TXN,VTN,WASF2	27
Cell Death and Survival	Cell death of lymphocytes	2,12E-04		-0,729	ADA,AKT1,APOE,ATG5,BAX,CASP1,CASP6,CD44,CD9,CHI3L1,CORO1A,CTSB,CTSD,DOCK8,FAIM,FCGR2B,GIMAP4,GSDMD,H1-2,INPP5D,Irgm1,ITGB2,LGALS3,MAPK14,NFKB1,PARP1,PAWR,PDIA3,PKN1,PLCG2,PNP,PRKCB,PRKCD,PTPN6,PTPRC,RAC2,RIPK1,SGPL1,STAT1,STAT3,TGM2,THBS1,TPP2,TXN,TYR,VAV1	46
Cellular Movement,Hematological System Development and Function,Immune Cell Trafficking,Inflammatory Response	Cellular infiltration by macrophages	2,14E-04		1,931	APOE,C3,CASP1,CCN2,CD44,CYBB,DOCK2,EGFR,GBA,HSPA5,ICAM1,IL1RN,ITGB2,MAP3K5,MASP2,Mcpt4,NPC1,PARP1,PLA2G4A,PRCP,PRKCD,PSMB8,PTPN1,PTPN6,RAC2,RIPK1,RPL13A,SERPING1,STAT1,STAT3,TLR3,TNC	32
Cell-To-Cell Signaling and Interaction,Cellular Movement,Hematological System Development and Function,Immune Cell Trafficking,Inflammatory Response	Recruitment of neutrophils	2,20E-04		1,503	ALOX5AP,APOE,ATG7,CASP1,CD44,CHI3L1,CTSC,FCGR2B,FERMT3,ICAM1,IL1RN,ITGAM,ITGB2,LGALS3,LSP1,LYZ,Mcpt4,MME,NCF4,RTN4,SERPINE1,VAV1,XDH	23
Cellular Function and Maintenance,Hematological System Development and Function	Function of myeloid cells	2,20E-04			APOE,CAPG,CD36,CD9,CYBB,FCGR2B,ICAM1,IRAK4,ITGAM,LCP1,LGALS3,LGMN,MYO9B,NCEH1,NFKB1,PARP1,PLA2G4A,RAC2,S100A4,SIRPA,STAT1,STAT3,TLR3	23
Cellular Development,Hematological System Development and Function,Lymphoid Tissue Structure and Development	Maturation of leukocytes	2,20E-04		1,885	AKT1,CD36,CD44,CSK,FCGR2B,HSP90B1,ICAM1,INPP5D,IRAK4,ITGAM,ITGB2,LCP1,MAPK1,MAPK3,PLCG2,PTPN6,PTPRC,RAF1,STAT1,STAT3,THBS1,TLR3,VAV1	23
Free Radical Scavenging	Generation of reactive oxygen species	2,22E-04	Increased	2,362	Acp5,AKT1,ALDH2,APOE,BAX,CALB1,CD36,CFH,CLIC1,CSTB,CYBB,EGFR,IQGAP1,IRAK4,ITGAM,ITSN1,KNG1,LGALS3,MAPK1,NAMPT,NCF1,NCF2,NCF4,NPC1,PNPT1,PON3,PPIA,PRKCD,PSEN1,PTPN1,RAC2,RIPK1,RPL26,SDHC,SERPINF1,STAT3,SYK,TLR3,TXNRD1,VCAM1,XDH	41
Cell-To-Cell Signaling and Interaction	Adhesion of lymphoma cell lines	2,23E-04		0,781	APOE,CD44,EGFR,FBLN5,FN1,ICAM1,ITGAM,ITGAX,ITGB2,PTPN6,STAT1,TNC,VCAM1	13
Ophthalmic Disease,Organismal Injury and Abnormalities	Age-related macular degeneration	2,54E-04			ABCA4,AMY2A,APOE,C2,C3,CASP1,CFB,CFH,FBLN1,FBLN5,LAMP2,MTR,SERPING1,TLR3	14
Cellular Development	Maturation of blood cells	2,57E-04	Increased	2,032	AKT1,CD36,CD44,CLEC11A,CSK,FCGR2B,G6PD,HSP90B1,ICAM1,INPP5D,IRAK4,ITGAM,ITGB2,LCP1,MAPK1,MAPK3,PLCG2,PTPN6,PTPRC,RAF1,STAT1,STAT3,THBS1,TLR3,VAV1	25
Connective Tissue Disorders,Immunological Disease,Inflammatory Disease,Organismal Injury and Abnormalities,Skeletal and Muscular Disorders	Systemic lupus erythematosus	2,58E-04		-1,561	ACOT9,ACSL4,ACSL5,AKT1,ALDH2,APOE,ATG5,BAX,C1QA,C1S,C2,C4A/C4B,CASP6,CD44,CFB,CFH,CSK,CTSA,DIAPH1,DNASE2,DTX3L,FABP5,FCGR2B,GBP2,HPSE,ICAM1,ITGAM,ITGAX,MAP3K5,MYH9,NCF1,NCF2,PARP9,PGAP1,PSEN1,PTPN1,PTPN6,PTPRC,RAB31,SERPING1,SIGLEC1,STAT1,STAT3,TAP1,TGM2,VCAM1	46
Cell Morphology	Shape change of granulocytes	2,65E-04	Increased	2,360	CORO1A,FERMT3,ICAM1,ITGAM,ITGB2,Mcpt4,MYO1E,PLCG2,SYK	9
Inflammatory Response	Autoimmune response	2,65E-04		-1,941	BAX,C3,C4A/C4B,LAMTOR1,MAPK14,NFKB1,PARP1,PSEN1,PTPN1	9
Gastrointestinal Disease,Hepatic System Disease,Organismal Injury and Abnormalities	Liver Damage	2,70E-04		1,217	ALDH2,APOE,ATG5,BAX,C3,CASP1,CD44,CERS2,CFH,CTSB,FCGR2B,GFER,GSS,HLA-A,IL1RN,ITGB2,LBP,MAPK14,NCF1,NFKB1,NPC1,PAWR,PPOX,PTPN1,RIPK1,SERPINE1,SERPING1,STAT1,STAT3,TLR3	30
Carbohydrate Metabolism,Molecular Transport,Small Molecule Biochemistry	Quantity of glycosaminoglycan	2,72E-04		0,447	APOE,CD44,CPA3,GALNS,GUSB,HEXA,HEXB,Mcpt4,NCF1,STAT3,TPSAB1/TPSB2	11
Cell Death and Survival	Cytolysis of lymphocytes	2,72E-04			CD44,HLA-A,IGHG1,PLCG2,PNP,PRDX1,PTPRC,STAT1,TAP1,TAPBP,VAV1	11
Cell-To-Cell Signaling and Interaction,Hematological System Development and Function,Immune Cell Trafficking,Inflammatory Response	Binding of macrophages	2,74E-04		0,971	APOE,CTSZ,DCN,ICAM1,Irgm1,ITGAM,ITGB2,LBP,MSN,PTPN6,PTPRC,SERPINE1,STAB1,STAT1,VCAM1	15
Cell Death and Survival	Apoptosis of lymphoid cells	2,75E-04		-1,777	ADA,AKT1,APOE,ATG5,BAX,CASP1,CASP6,CD44,CD9,CHI3L1,CORO1A,DOCK8,FAIM,FCGR2B,GIMAP4,H1-2,HSPA5,INPP5D,Irgm1,ITGB2,LGALS3,NFKB1,PARP1,PAWR,PDIA3,PKN1,PLCG2,PNP,PRKCB,PRKCD,PTPN6,PTPRC,RAC2,RIPK1,SGPL1,STAT1,STAT3,THBS1,TPP2,TXN,VAV1	41
Hematological System Development and Function,Humoral Immune Response,Lymphoid Tissue Structure and Development,Tissue Morphology	Quantity of follicular B lymphocytes	2,76E-04	Increased	2,769	APBB1IP,APOE,ARHGDIA,ARHGDIB,CD180,CD84,DOCK2,DOCK8,GALNT1,NFKB1,PKN1,PLCG2,PLD4,PRKCD,SIGLEC1,STAT1,STAT3,STK4,VAV1	19
Hematological System Development and Function,Immune Cell Trafficking,Inflammatory Response,Tissue Development	Accumulation of leukocytes	2,77E-04		-0,726	APOE,BGN,C3,C4A/C4B,CD44,CTSC,CYBB,DOCK2,DOCK8,EGFR,ICAM1,IL1RN,INPP5D,ITGAM,ITGAX,ITGB2,MAPK3,MMP3,NCF1,NFKB1,NPC1,PFN1,POSTN,PTPN1,SERPING1,SGPL1,STAT1,STAT3,STK4,THBS1,TLR3,VCAM1	32
Cell-To-Cell Signaling and Interaction,Cellular Growth and Proliferation,Hematological System Development and Function	Stimulation of lymphocytes	2,84E-04	Increased	3,056	AKT1,C3,CASP1,CSK,DIAPH1,FLNA,FN1,GRB2,HSP90B1,IL1RN,PTPN6,PTPRC,S100A4,TLR3,TXLNA,TYR,VAV1,XDH	18
Developmental Disorder,Hereditary Disorder,Organismal Injury and Abnormalities,Skeletal and Muscular Disorders	Autosomal dominant Emery-Dreifuss muscular dystrophy	2,88E-04			BGN,CAP1,CFL1,COL6A1,COL6A2,COLEC12,CPQ,DAB2,ENG,LMNA,LOXL1,PLS3,SDCBP,SERPINH1,TAX1BP3,TGFBI,TMEM43	17
Lipid Metabolism,Molecular Transport,Small Molecule Biochemistry	Concentration of cholesterol	2,96E-04		-0,293	ABCA4,AEBP1,ANXA6,APOE,ARHGDIA,ATG5,ATG7,CASP1,CD36,CTSS,CYBB,DGAT1,DHCR7,DOCK2,ENTPD5,FABP4,FABP5,GFER,GLA,ICAM1,IDH1,IL1RN,KNG1,LDLRAP1,LGALS3,LIPA,LRPAP1,NAMPT,NCEH1,NPC1,NPC2,OSBP,PARP1,PCYT1A,PON3,PRKCB,PSEN1,RAB7A,RAB9A,SERPINE1,SGPL1,SOAT1,TGM2,VAC14,VCAM1	45
Lipid Metabolism,Molecular Transport,Small Molecule Biochemistry	Accumulation of lipid	3,04E-04		-1,625	ACP2,Acp5,AKT1,AP3B1,APOE,ARF6,ATG7,BAX,BCAP31,CD36,CD44,COL14A1,DGAT1,ECHS1,FABP4,FABP7,FN1,GALC,GBA,GLA,GLB1,GM2A,HEXA,HEXB,ICAM1,IDH1,IGF2R,IL1RN,INPP5D,LAMP1,LAMP2,LIPA,LMNA,MAPK14,MYH9,NPC1,NPC2,PCYT1A,PLA2G4A,PON2,PSEN1,PTPN1,RAB35,SCARB2,SGPL1,SHTN1,SLC36A1,SOAT1,SYK	49
Cellular Movement	Migration of myeloid cells	3,14E-04	Increased	4,210	ARHGAP25,C3,CD44,CFH,CLEC11A,CORO1A,CTSS,CTSV,CYBB,EGFR,ENG,FN1,ICAM1,INPP5D,ITGAM,ITGAX,ITGB2,LGALS3,LIPA,LSP1,MYH9,MYO1E,MYO1F,PARP1,PTPN6,RTN4,SERPINE1,SIRPA,STAB1,TGM2,TXN,VAV1,VCAM1	33
Inflammatory Response,Neurological Disease	Inflammation of central nervous system	3,18E-04		1,422	AKT1,BAX,C3,C4A/C4B,CALR,CASP1,CD36,CD44,CD68,CORO1A,CTSB,DGAT1,DHCR7,DOCK8,ECM1,FCGR2B,FN1,GSDMD,HEXB,HLA-A,HSPA5,IL1RN,IRAK4,Irgm1,ITGAX,LAMTOR1,LGALS3,LGALS9B,LRPAP1,MAPK14,MAPK3,MME,NCF1,OLFML3,PARP1,PLA2G4A,PSEN1,PSMB8,PSMB9,PTPRC,RFTN1,SERPINB1,SERPINE1,SGPL1,STAT1,STAT3,TAPBP,TLR3,VCAM1,XDH	50
Cellular Movement,Hematological System Development and Function,Immune Cell Trafficking	Lymphocyte migration	3,18E-04	Increased	4,481	AKT1,APBB1IP,APOE,BGN,C3,CALR,CD44,CTSS,CTSV,DBNL,DIAPH1,DOCK2,DOCK8,ECM1,EGFR,ELMO1,ENG,EVL,FABP5,FERMT3,FN1,GRK2,GSDMD,HCLS1,HLA-A,ICAM1,INPP5D,ITGB2,LCP1,LGALS3,LGALS9B,MAPK14,Mcpt4,MSN,MYH9,MYO9B,NFKB1,PFN1,RAC2,S100A4,SERPINE2,SGPL1,STAB1,STAT1,STAT3,STK4,TGM2,THBS1,VAV1,VCAM1	50
Digestive System Development and Function,Hepatic System Development and Function,Organ Development	Response of liver	3,18E-04		-1,531	AMY2A,APOE,ATG5,BAX,C3,C4A/C4B,CASP1,CD44,EGFR,ENTPD5,FAIM,FCGR2B,GAA,GBP2,GSS,HLA-A,HSPA5,IL1RN,IRAK4,ITGAM,ITGB2,LGALS3,MAN2A1,MAP3K5,MTR,Mug1/Mug2,NFKB1,NPC1,PARP1,PLCG2,PON3,PPIA,PTPRC,Pzp,RACK1,RIPK1,S100A4,SERPINE1,SOAT1,STAB1,STAT1,STAT3,TLR3	43
Cell Signaling	Tyrosine phosphorylation	3,39E-04		0,153	CALR,CD36,CD44,CD9,CSK,DCN,EGFR,FLNA,FN1,GALNT2,Igkv1-117,IQGAP1,ITGAM,ITGB2,KNG1,MAPK3,PDIA3,PPIA,PRDX1,PRKCD,PSEN1,PTPN1,PTPN6,PTPRC,RACK1,SH3KBP1,SYK,THBS1	28
Cancer,Hematological Disease,Organismal Injury and Abnormalities	Refractory hematologic cancer	3,39E-04			ADA,CSK,CUL4B,EEF1A1,GSR,HDAC1,HSP90B1,IDH1,IDH2,LYZ,NFKB1,PDP1,PNP,PPIA,PSMB1,PSMB8,PSMB9,PSMD1,PTPRC,RAF1,RPL11,RPL3,RPL6,RPS24,RPS25,STK24,TUBG2,TXNRD1	28
Cell Morphology,Cellular Movement,Hematological System Development and Function,Immune Cell Trafficking,Inflammatory Response	Cell spreading of phagocytes	3,41E-04	Increased	2,377	CORO1A,FERMT3,FN1,ICAM1,ITGAM,ITGB2,MYO1E,MYO9B,PLCG2,SIRPA,SYK,VTN	12
Connective Tissue Development and Function,Connective Tissue Disorders,Organismal Injury and Abnormalities,Skeletal and Muscular Disorders,Skeletal and Muscular System Development and Function,Tissue Development	Abnormal morphology of trabecular bone	3,41E-04			Acp5,BGN,CD68,CTSV,ENPP1,FBLIM1,HEXA,HEXB,INPP5D,PCOLCE,PLCG2,RASSF2	12
Digestive System Development and Function,Gastrointestinal Disease,Hepatic System Development and Function,Hepatic System Disease,Organismal Development,Organismal Injury and Abnormalities	Abnormal morphology of hepatobiliary system	3,43E-04			ADA,AEBP1,APOE,ARF6,ATG5,C3,CTBS,CTSA,EGFR,ENTPD5,GBA,GLA,GUCY1B1,HEXA,HEXB,HMGCL,HSD17B4,HSPG2,IGF2R,INPP5D,LGALS3,LIPA,LMNA,MAN2A1,MAN2B1,MAN2C1,MANBA,MAPK14,NCF1,NPC1,Pzp,RAF1,SOAT1,STAT1,STK3,THBS1	36
Cancer,Organismal Injury and Abnormalities,Tissue Morphology,Tumor Morphology	Size of tumor	3,50E-04			AKT1,ARL6IP5,ATG7,BAX,CASP1,CBR3,CSTB,CTSB,CTSZ,EFEMP1,EGFR,ENG,IQGAP1,MAP3K5,PARP1,PLA2G4A,POSTN,PRKCB,PRKCD,PTPN6,SERPINE1,STAB1,STAT3,TGM2,THBS1	25
Cell Death and Survival,Gastrointestinal Disease,Hepatic System Disease,Organismal Injury and Abnormalities	Apoptosis of liver cells	3,50E-04		-0,030	ALDH2,ARF6,BAX,CERS2,CFH,CTSB,EGFR,ENTPD5,FAIM,GRK2,MAPK14,NCF1,NFKB1,NPC1,PON3,PTPN1,PTPRC,RAF1,RBCK1,RIPK1,SERPINH1,STAT1,STAT3,STK3,STK4	25
Cellular Movement	Cell movement of leukemia cell lines	3,50E-04	Increased	3,336	ACTN1,AKT1,C3,CD44,CSK,DOCK2,DOCK8,ENG,FERMT3,FLNA,FN1,GMFG,IQGAP1,LGALS3,MYO9B,PIK3C2A,PPIA,PRKCB,STAT3,SYK,TGM2,TNC,VCAM1,VTN,WDR26	25
Cardiovascular Disease,Organismal Injury and Abnormalities	Infarction	3,58E-04		-0,031	AKT1,AMY2A,APOE,BAX,C1QA,C3,C4A/C4B,CD36,CD44,CREG1,CYBB,F13A1,FCGR2B,FGG,FN1,GAA,GCLM,GPX3,GSS,GUCY1B1,HLA-A,IL1RN,ITGAM,ITGB2,KNG1,MAOA,MAPK1,MAPK14,MASP2,Mcpt4,MME,MTR,MYDGF,NAMPT,NCF2,NFKB1,PARP1,PKN1,PLA2G4A,POSTN,PPIA,PSMA6,PTPN6,RIPK1,RTN4,SERPINE1,SERPING1,SOAT1,TGM2,TLR3,TMEM106B,TUBG2,TXN	53
Cellular Function and Maintenance	Lymphocyte homeostasis	3,58E-04	Increased	2,870	ADA,AKT1,AP3B1,ATG5,BAX,CASP1,CLEC11A,CORO1A,CSK,CTSV,DNASE2,DOCK11,DOCK2,DPP7,FCGR2B,GBA,GIMAP4,GRB2,HDAC1,HLA-A,HSP90B1,ICAM1,IGF2R,IGKC,IL1RN,INPP5D,ITGB2,LAMP1,LGALS9B,MAPK1,MAPK14,MAPK3,MINK1,NCKAP1L,PARP1,PKN1,PNP,POFUT1,PSMB8,PSMB9,PTPN6,PTPRC,RFTN1,RPL22,SMARCE1,STAT1,STAT2,STAT3,SYK,TAPBP,TLR3,TPP2,VAV1	53
Cell-To-Cell Signaling and Interaction,Hematological System Development and Function	Response of lymphocytes	3,58E-04		1,655	ADA,CASP1,CD180,CTSS,DOCK8,FCGR2B,FN1,HSP90B1,ICAM1,Igkv1-117,MAPK14,NAMPT,PARP1,PNP,POSTN,PTPN6,PTPRC,STAT3,TLR3,VAV1,VTN	21
Tissue Development	Organization of extracellular matrix	3,59E-04			A2M,BGN,CAPN1,CD44,CMA1,COL6A1,COL6A2,CTSS,CTSV,DCN,FBLN1,FBLN5,FBN2,FGG,FMOD,FN1,HSPG2,ICAM1,ITGAM,ITGAX,ITGB2,ITGB5,ITIH1,LCP1,LGALS3,LOXL1,MMP3,POSTN,PRDX4,SERPINE1,SH3PXD2A,SH3PXD2B,TGFBI,THBS1,TNC,TPSAB1/TPSB2,VCAM1,VIT,VTN	39
Tissue Morphology	Quantity of bacteria	3,60E-04	Decreased	-2,329	APOE,ATG7,CASP1,Irgm1,PARP1,RAB7A,SERPING1,STAT1	8
Lipid Metabolism,Molecular Transport,Small Molecule Biochemistry	Quantity of cerebroside	3,60E-04		-0,579	APOE,ARF6,CERS2,GBA,GLA,GLB1,PON2,PRKCD	8
Carbohydrate Metabolism	Catabolism of oligosaccharide	3,60E-04			AMDHD2,CTBS,GM2A,HEXB,MAN2B1,MAN2C1,MANBA,NAGK	8
Cell Signaling,Post-Translational Modification	Tyrosine phosphorylation of protein	3,79E-04		0,317	CALR,CD36,CD44,CD9,CSK,DCN,EGFR,FLNA,FN1,GALNT2,Igkv1-117,IQGAP1,ITGAM,ITGB2,KNG1,MAPK3,PDIA3,PPIA,PRDX1,PRKCD,PSEN1,PTPN1,PTPN6,PTPRC,RACK1,SYK,THBS1	27
DNA Replication, Recombination, and Repair,Nucleic Acid Metabolism,Small Molecule Biochemistry	Incorporation of thymidine	3,92E-04		-0,633	AKT1,BGN,CSK,EGFR,FN1,IGF2R,INPP5D,MAPK1,PPIB,PRKCD,PTPN6,STAT3,WNK1	13
Cell Death and Survival	Apoptosis of T lymphocytes	4,00E-04		-1,076	ADA,AKT1,APOE,ATG5,BAX,CASP1,CASP6,CD44,CD9,CHI3L1,CORO1A,DOCK8,FAIM,GIMAP4,H1-2,Irgm1,ITGB2,LGALS3,NFKB1,PARP1,PAWR,PDIA3,PNP,PTPN6,PTPRC,RAC2,RIPK1,SGPL1,STAT1,STAT3,THBS1,TPP2,VAV1	33
Humoral Immune Response,Protein Synthesis	Quantity of IgG	4,06E-04		0,989	CD180,CD36,CD84,CTSS,DOCK8,FCGR2B,GALNT1,IGHG1,IGKC,ITGB2,JCHAIN,LGALS3,MAN2A1,NFKB1,PKN1,PPIA,PRKCD,RFTN1,VAV1	19
Cellular Movement,Skeletal and Muscular System Development and Function	Migration of vascular smooth muscle cells	4,06E-04	Increased	2,921	ALOX5AP,BGN,CD44,FBLN5,FN1,GRK2,ITGB5,MMP3,NAMPT,POSTN,PPIA,PRKCD,RTN4,S100A4,SERPINE1,THBS1,TXN,VTN,WASF2	19
Cancer,Cell-To-Cell Signaling and Interaction,Organismal Injury and Abnormalities	Binding of cancer cells	4,07E-04		0,783	CD44,FN1,ICAM1,ITGB2,LIPA,PDIA3,SYK,THBS1,VCAM1,VTN	10
Lipid Metabolism,Molecular Transport,Small Molecule Biochemistry	Accumulation of glycosphingolipid	4,07E-04	Decreased	-2,602	APOE,GALC,GBA,GLA,GLB1,GM2A,HEXA,HEXB,NPC1,NPC2	10
Cellular Function and Maintenance,Hematological System Development and Function	Function of CD4+ T-lymphocytes	4,07E-04			AKT1,CD44,CD84,INPP5D,MMP3,NFKB1,PLXNA1,PPIA,RHOG,STK4	10
Cellular Movement,Hematological System Development and Function	Extravasation of leukocytes	4,07E-04	Increased	2,579	CD44,CD63,CORO1A,ICAM1,ITGAM,ITGB2,LSP1,MYH9,MYO1F,PAWR	10
Immunological Disease	Abnormal quantity of cytokine	4,25E-04			C3,CD36,CTSC,FCGR2B,HEXB,ICAM1,INPP5D,IRAK4,LBP,Mug1/Mug2,PLA2G4A,Pzp,SERPINE1,TLR3	14
Cell Morphology,Hematological System Development and Function,Lymphoid Tissue Structure and Development	Morphology of T lymphocytes	4,25E-04			AKT1,BAX,CASP1,FCGR2B,HLA-A,IL1RN,INPP5D,LGALS3,LYST,PSMB9,PTPRC,SGPL1,TAP1,VAV1	14
Cellular Movement,Hematological System Development and Function,Immune Cell Trafficking	Cell movement of leukocyte cell lines	4,25E-04		0,851	C3,C4A/C4B,CD44,CSK,DOCK8,ENG,FN1,ICAM1,ITGB2,MYH9,PA2G4,PRKCD,STAT3,TXN	14
Cellular Movement	Cell rolling of blood cells	4,25E-04		-0,116	ARHGAP25,CD36,CD44,CD63,GALNT1,ICAM1,ITGAM,ITGB2,LGALS3,MYO1E,PRDX1,RAC2,VAV1,VCAM1	14
Protein Synthesis	Quantity of interleukin	4,25E-04		-1,604	APOE,ARHGDIA,ARHGDIB,C3,CD44,CTSC,HEXB,IL1RN,INPP5D,IRAK4,Irgm1,ITGB2,LGALS3BP,PPIA,SERPINE1,SIGLEC1,STAT1,STAT3	18
Cancer,Gastrointestinal Disease,Organismal Injury and Abnormalities	Metastatic gastrointestinal tract cancer	4,30E-04			AMY2A,ANGPTL2,ATIC,CAPG,CCN2,CD36,CD44,CD9,COLEC12,EFEMP1,EGFR,FBN2,HCLS1,HSP90B1,ICAM1,IGFBP7,LGALS3,MAPK1,MME,MMP3,NFKB1,OLFML3,PARP1,PARP3,PCOLCE,PLS3,PLSCR4,PPIA,RAB31,RAF1,S100A4,SERPINE1,STEAP3,THBS1,TUBG2,VCAM1	36
Antigen Presentation,Protein Synthesis	Quantity of MHC Class I on cell surface	4,30E-04	Increased	2,207	ERAP1,PSMB8,STAT1,TAP1,TAPBP	5
Cell Cycle,Embryonic Development	Entry into interphase of embryonic cell lines	4,30E-04		1,000	AKT1,CSTB,PRKCD,RAF1,TIAL1	5
Cell Death and Survival,Cellular Compromise	Cytotoxicity of myeloid cells	4,30E-04		1,432	CASP1,CYBB,ITGAM,NFKB1,TXN	5
Connective Tissue Development and Function,Organ Morphology,Skeletal and Muscular System Development and Function,Tissue Development,Tissue Morphology	Diameter of long bones	4,30E-04			Acp5,BGN,DCN,HEXA,HEXB	5
Lipid Metabolism,Molecular Transport,Small Molecule Biochemistry	Accumulation of asialo GM2 ganglioside	4,30E-04			GM2A,HEXA,HEXB,NPC1,NPC2	5
Antimicrobial Response	Inhibition of HIV-1	4,30E-04		0,600	CD63,LYZ,PPIA,RNASE4,ZC3HAV1	5
Cellular Function and Maintenance	Homeostasis of leukocytes	4,38E-04	Increased	2,870	ADA,AKT1,AP3B1,ATG5,BAX,CASP1,CFH,CLEC11A,CORO1A,CSK,CTSV,DNASE2,DOCK11,DOCK2,DPP7,FCGR2B,GBA,GIMAP4,GRB2,HDAC1,HLA-A,HSP90B1,ICAM1,IGF2R,IGKC,IL1RN,INPP5D,ITGB2,LAMP1,LGALS9B,MAPK1,MAPK14,MAPK3,MINK1,NCKAP1L,PARP1,PKN1,PNP,POFUT1,PSMB8,PSMB9,PTPN6,PTPRC,RFTN1,RPL22,SMARCE1,STAT1,STAT2,STAT3,SYK,TAPBP,TLR3,TPP2,VAV1	54
Cell-mediated Immune Response,Cellular Movement,Hematological System Development and Function,Immune Cell Trafficking	T cell migration	4,43E-04	Increased	4,091	APOE,BGN,C3,CALR,CD44,CTSS,CTSV,DBNL,DIAPH1,DOCK2,DOCK8,ECM1,ELMO1,FN1,GSDMD,HCLS1,HLA-A,ICAM1,INPP5D,ITGB2,LCP1,LGALS3,LGALS9B,Mcpt4,MSN,MYH9,MYO9B,PFN1,RAC2,S100A4,SERPINE2,SGPL1,STAB1,STAT1,STAT3,STK4,TGM2,THBS1,VAV1	39
Cell-To-Cell Signaling and Interaction,Cellular Movement,Hematological System Development and Function,Immune Cell Trafficking	Recruitment of mononuclear leukocytes	4,45E-04		1,639	APOE,ATG7,CASP1,CD44,FABP5,FCGR2B,FN1,ICAM1,MAPK14,MYO9B,NFKB1,RTN4,SGPL1,STAT3,VAV1,VCAM1	16
Immunological Disease	Allergy	4,53E-04		0,442	AKT1,ALDH2,ANXA3,ARCN1,BGN,C1S,C3,CAPG,CAPN1,CAPZB,CASP1,CD44,CD63,CFL1,CORO1A,CORO1B,CPNE1,CTSS,CTSV,EEF1A1,FABP4,FABP5,FCGR2B,FLNA,G6PD,GRK2,HMGCS2,HPSE,HSPA5,ICAM1,IDE,IGHG1,IL1RN,KNG1,LGMN,MSN,MYH9,MYO9B,NAGK,P4HB,PDIA3,PPIA,PRDX1,PRKCB,PROM1,SERPING1,STAT1,SYK,TGM2,VAV1	50
Organismal Survival	Survival of organism	4,54E-04		1,791	AEBP1,AKR1A1,AKT1,ALDH2,ANGPTL2,APOE,AQP1,ARF6,ARHGDIA,ARHGDIB,ATG5,ATG7,BAX,BGN,C3,C4A/C4B,CALR,CASP1,CCN2,CD44,CFB,CFH,CLEC11A,CLPTM1L,CTSB,CTSC,CYBB,DGAT1,DUSP3,EFEMP1,EGFR,EIF4E2,ENG,FBLN5,FCGR2B,FTL,GALC,GRK2,GSDMD,HDAC1,HLA-A,HSP90B1,HTATIP2,HYOU1,ICAM1,IDE,IDH1,IDH2,IGF2R,IL1RN,INPP5D,IQGAP1,IRAK4,Irgm1,ITGAM,ITSN1,KNG1,LAMTOR1,LBP,LMNA,LYZ,MAPK1,MAPK14,MAPK3,MGAT1,MME,MVP,NAMPT,NCF1,NFKB1…	95
Developmental Disorder,Hereditary Disorder,Metabolic Disease,Organismal Injury and Abnormalities	Mucopolysaccharidoses	4,60E-04			CTSA,GALNS,GLB1,GNS,GUSB,HGSNAT,VPS33A	7
Molecular Transport	Increased Levels of Blood Urea Nitrogen	4,60E-04	Increased	2,611	C3,C4A/C4B,CASP1,CD44,CFB,Mcpt4,PARP1	7
Inflammatory Disease,Inflammatory Response,Organismal Injury and Abnormalities	Inflammation of peritoneum	4,60E-04		-1,213	C3,C4A/C4B,CD44,GUCY1B1,LGALS3,NFKB1,STAT1	7
Cellular Movement,Hematopoiesis,Immune Cell Trafficking,Inflammatory Response	Cell movement of bone marrow cells	4,60E-04		0,447	CD44,CD9,CLEC11A,LCP1,PLCG2,SYK,VCAM1	7
Drug Metabolism,Lipid Metabolism,Small Molecule Biochemistry	Synthesis of prostaglandin E2	4,63E-04	Increased	2,314	ACSL4,CASP1,CD36,EGFR,FCGR2B,G6PD,IL1RN,KNG1,MAPK1,MAPK14,MAPK3,NCF1,NFKB1,NPC1,NPC2,PLA2G4A,PLAA,SGPL1,SOAT1,STAT3,TLR3,VTN	22
Cellular Movement,Hematological System Development and Function,Immune Cell Trafficking,Inflammatory Response	Migration of neutrophils	4,63E-04	Increased	3,436	ARHGAP25,CD44,CFH,CORO1A,CYBB,ENG,FN1,ICAM1,INPP5D,ITGAM,ITGB2,LGALS3,LSP1,MYH9,MYO1E,MYO1F,PTPN6,RTN4,SERPINE1,TXN,VAV1,VCAM1	22
Cancer,Gastrointestinal Disease,Organismal Injury and Abnormalities	Advanced malignant gastrointestinal neoplasm	4,68E-04			AMY2A,ANGPTL2,ATIC,CAPG,CCN2,CD36,CD44,CD9,COLEC12,EFEMP1,EGFR,FBN2,HCLS1,HSP90B1,ICAM1,IGFBP7,LGALS3,MAPK1,MME,MMP3,NFKB1,OLFML3,PARP1,PARP3,PCOLCE,PLS3,PLSCR4,PPIA,PTPRC,RAB31,RAF1,S100A4,SERPINE1,STEAP3,THBS1,TUBG2,VCAM1	37
Immunological Disease,Inflammatory Disease,Inflammatory Response,Neurological Disease,Organismal Injury and Abnormalities	Experimental autoimmune encephalomyelitis	4,68E-04		1,225	AKT1,BAX,C3,CALR,CASP1,CD44,CD68,CORO1A,DGAT1,DHCR7,DOCK8,ECM1,GSDMD,HLA-A,HSPA5,IL1RN,Irgm1,ITGAX,LAMTOR1,LGALS9B,MAPK14,MAPK3,NCF1,OLFML3,PARP1,PLA2G4A,PSMB8,PSMB9,PTPRC,RFTN1,SERPINB1,SGPL1,STAT1,STAT3,TAPBP,VCAM1,XDH	37
Organismal Injury and Abnormalities	Fibrosis	4,97E-04		-0,013	ADA,AGA,AKT1,ANXA3,APOE,APRT,AQP1,ATG7,BAX,BGN,C3,CALR,CASP1,CCN2,CD180,CD36,CD44,CD68,CD9,CTSB,CTSS,CTSV,CYBB,DCN,DNASE2,EGFR,FCGR2B,FGG,FN1,GBP2,GBP4,GCLM,GLG1,GRB2,GSS,ICAM1,IDH1,IDH2,IL1RN,IRAK4,KNG1,LGALS3,LGMN,LMNA,MAN2A1,MAN2C1,MAP3K5,MAPK14,Mcpt4,MRC2,MYO1E,NAMPT,NCF1,NFKB1,NPC1,PCNA,PLA2G4A,POSTN,PPIA,PRKCB,PSEN1,PSMB8,RACK1,RAF1,RASSF2,SEC11A,SERPINB1,SERPINE1,SOAT1,STAB1,STAT1,STAT3,ST…	81
Inflammatory Response	Immune response of brain	4,99E-04		1,499	AKT1,BAX,C3,C4A/C4B,CALR,CASP1,CD36,CD44,CD68,CORO1A,CTSB,DGAT1,DHCR7,DOCK8,ECM1,FCGR2B,GSDMD,HLA-A,HSPA5,IL1RN,IRAK4,Irgm1,ITGAX,KNG1,LAMTOR1,LGALS3,LGALS9B,MAPK14,MAPK3,MME,NCF1,OLFML3,PARP1,PLA2G4A,PSEN1,PSMB8,PSMB9,PTPRC,RFTN1,SERPINB1,SGPL1,STAT1,STAT2,STAT3,TAPBP,TLR3,VCAM1,XDH	48
Cell Morphology	Polarization of leukocytes	5,04E-04	Increased	2,444	AKT1,APOE,CD36,CTSS,CYBB,DOCK2,ELMO1,ENG,FN1,IL1RN,ITGB2,KNG1,LCP1,LSP1,MSN,MYH9,MYO9B,NAMPT,STAT3,TXN,VAV1	21
Connective Tissue Disorders,Inflammatory Disease,Inflammatory Response,Organismal Injury and Abnormalities,Skeletal and Muscular Disorders	Experimentally-induced arthritis	5,04E-04		-0,086	C3,CD180,CD44,CFB,CMA1,CTSS,F13A1,FCGR2B,FGG,IL1RN,ITGAM,MAPK14,MMP3,NAMPT,NFKB1,PARP1,PLA2G4A,SNX9,STAT1,STAT3,THBS1	21
Carbohydrate Metabolism	Catabolism of polysaccharide	5,04E-04		1,446	AKT1,APOE,BGN,CD44,CTBS,CTSB,DCN,FMOD,GAA,GALNS,GLB1,GNS,GUSB,HEXA,HEXB,HGSNAT,HPSE,HSPG2,PGM2,POSTN,PYGL	21
Cancer,Endocrine System Disorders,Organismal Injury and Abnormalities	Growth of neuroendocrine tumor	5,21E-04		1,309	CTSB,CTSS,CTSV,ENG,MME,THBS1	6
Cell Morphology	Shape change of leukemia cell lines	5,21E-04		1,360	C3,FERMT3,FN1,MAPK1,TNC,VCAM1	6
Post-Translational Modification	Activation of protein	5,23E-04		0,780	AKT1,CTSB,FABP5,GLA,MAPK1,MAPK3,PTPN6,PTPRC,RAF1,SYK,TXN	11
Embryonic Development,Hematological System Development and Function,Humoral Immune Response,Lymphoid Tissue Structure and Development,Organ Development,Organismal Development,Tissue Development,Tissue Morphology	Morphology of germinal center	5,23E-04			ADA,C3,C4A/C4B,CD84,DIAPH1,IGKC,LGALS9B,NFKB1,PKN1,PRKCD,STK4	11
Cell-mediated Immune Response,Cellular Movement,Hematological System Development and Function,Immune Cell Trafficking	Cell movement of T lymphocytes	5,58E-04	Increased	3,402	APOE,BGN,C3,CALR,CD44,CTSS,CTSV,DBNL,DIAPH1,DOCK8,ELMO1,FN1,GSDMD,HCLS1,HLA-A,ICAM1,INPP5D,ITGB2,LCP1,LGALS3,Mcpt4,MYH9,MYO9B,PFN1,RAC2,S100A4,SERPINE2,STAB1,STAT1,STAT3,STK4,TGM2,THBS1,VAV1	34
Carbohydrate Metabolism	Synthesis of carbohydrate	5,61E-04	Increased	2,025	AKR1A1,AKT1,AMDHD2,APOE,ARF6,BGN,CCN2,CD36,CEPT1,CHKB,CPNE1,CPNE3,DCN,DDHD1,EEF1A1,ENPP1,FABP4,FABP5,FMOD,G6PD,GFPT1,GFPT2,GMPPB,GNB1,GNPDA1,GRK2,HEXA,HS2ST1,HSPA5,HSPG2,ICAM1,IDH1,IL1RN,INPP5D,IQGAP1,ITGB2,KNG1,MAN2A1,MAN2B1,MAPK1,MTMR6,NAGK,NFKB1,PARP1,PCYT1A,PDIA6,PGAP1,PGD,PGM2,PI4K2A,PIK3C2A,PIK3R4,PIP4K2A,PLA2G4A,PLCG2,PLEK,PMM1,PRKCB,PTPN1,PTPRC,PYGL,RAB14,RAB35,RAB8A,RUFY1,SH3KBP1,STAT3,S…	70
Cancer,Gastrointestinal Disease,Organismal Injury and Abnormalities	Metastatic malignant neoplasm of digestive system	5,79E-04			AMY2A,ANGPTL2,ATIC,CAPG,CCN2,CD36,CD44,CD9,COLEC12,EFEMP1,EGFR,FBN2,HCLS1,HSP90B1,ICAM1,IGFBP7,LGALS3,MAPK1,MME,MMP3,NFKB1,OLFML3,PARP1,PARP3,PCOLCE,PDP1,PLS3,PLSCR4,PPIA,RAB31,RAF1,S100A4,SERPINE1,STEAP3,THBS1,TUBG2,VCAM1	37
Post-Translational Modification	Glycosylation of protein	5,85E-04			ALG5,CALR,CLN5,COG3,DDOST,ENTPD5,GALNT1,GALNT2,HSPA5,MAGT1,MGAT1,NPC1,PLOD3,POFUT1,PSEN1,RPN1,RPN2,STT3A,TMEM165	19
Inflammatory Disease,Organismal Injury and Abnormalities	Granuloma	5,85E-04		-1,000	BAX,CD180,CD44,CLEC11A,CMA1,CTSS,CYBB,CYBC1,G6PD,ICAM1,IL1RN,IRAK4,MFGE8,NCF1,NCF2,NCF4,NFKB1,STAT1,STAT3	19
Molecular Transport	Quantity of urea	6,02E-04	Increased	2,137	ARL8B,C3,C4A/C4B,CASP1,CD44,CFB,CLEC11A,Mcpt4,PARP1	9
Immunological Disease	Deficiency of cell-mediated immunity	6,02E-04			ADA,ARPC1B,MAGT1,PNP,PTPRC,STK4,TAP1,TAP2,TAPBP	9
Cellular Movement,Hematological System Development and Function,Immune Cell Trafficking,Inflammatory Response	Cell movement of bone marrow-derived macrophages	6,02E-04		0,686	BLVRA,DOCK11,FLNA,FN1,Irgm1,RAC2,S100A4,SERPINE1,VTN	9
Lipid Metabolism,Small Molecule Biochemistry	Catabolism of glycolipid	6,02E-04	Increased	2,423	GALC,GBA,GLA,GLB1,GM2A,HEXA,HEXB,MAN2B1,NAGA	9
Cellular Movement,Hematological System Development and Function,Immune Cell Trafficking	Transendothelial migration of lymphocytes	6,02E-04	Increased	2,765	CD44,ENG,FN1,ICAM1,MYH9,RAC2,STAB1,TGM2,VAV1	9
Cell-To-Cell Signaling and Interaction,Hematological System Development and Function,Immune Cell Trafficking,Inflammatory Response	Adhesion of macrophages	6,02E-04		0,055	CTSZ,ICAM1,Irgm1,ITGB2,PTPN6,SERPINE1,STAB1,STAT1,VCAM1	9
Dermatological Diseases and Conditions,Inflammatory Disease,Organismal Injury and Abnormalities	Acne	6,07E-04			AKR1B10,FABP5,G6PD,ICAM1,LYZ,MME,MMP3,RAC2,RBP4,TNC,TYR,VCAM1	12
Cell-To-Cell Signaling and Interaction	Selection of cells	6,07E-04		1,159	ATG5,BAX,DOCK2,FN1,GIMAP4,GRB2,MINK1,PTPRC,SYK,TAPBP,TNC,VAV1	12
Cellular Movement	Extravasation	6,22E-04	Increased	3,631	ALOX5AP,CD44,CD63,CORO1A,CSTB,ICAM1,ITGAM,ITGB2,KNG1,LMNA,LSP1,MME,MMP3,MYH9,MYO1F,PAWR,SIRPA,SYK	18
Cellular Movement	Transmigration of myeloid cells	6,22E-04	Increased	2,953	ARHGAP25,CYBB,EGFR,ENG,FN1,ICAM1,ITGAM,ITGB2,LIPA,LSP1,MYO1E,MYO1F,PTPN6,RTN4,SERPINE1,SIRPA,VAV1,VCAM1	18
Cancer,Organismal Injury and Abnormalities	Advanced extracranial solid tumor	6,33E-04	Increased	2,263	AKT1,AMY2A,ANGPTL2,ARF6,ATIC,C4A/C4B,CALB2,CALU,CAPG,CCN2,CD36,CD44,CD9,CFH,COLEC12,CTSB,CTSZ,DAB2,DPYSL3,EEF1A1,EFEMP1,EGFR,EIF4A1,FBN2,FGG,FLII,FLNA,FN1,FTL,GPNMB,HCLS1,HSP90B1,ICAM1,IGFBP7,LGALS3,MAPK1,MME,MMP3,NFKB1,OLFML3,PARP1,PARP3,PCOLCE,PDP1,PLS3,PLSCR4,POSTN,PPIA,PSMB1,PSMD1,PTPRC,RAB31,RAF1,RPL27,RPS11,S100A4,SERPINE1,SERPINE2,SERPING1,SKAP2,SND1,STAT1,STAT3,STEAP3,THBS1,TUBG2,VCAM1	67
Cancer,Cell Death and Survival,Organismal Injury and Abnormalities,Tumor Morphology	Cell death of tumor cells	6,43E-04	Decreased	-4,473	AKT1,ARCN1,ATG5,ATG7,BAX,CASP1,CASP6,CD44,COPA,COPB2,COPG1,CTSB,DHCR7,EEF1A1,EGFR,EIF3B,EIF3C,FMOD,HDAC1,IDH2,MAPK1,MAPK14,MFGE8,NAMPT,NFKB1,PARP1,PAWR,PNP,PON2,PRKCD,PSMA3,PSMA4,PSMA6,PSMB1,PSMB3,RACK1,RAF1,RALB,RPL11,RPL13,RPL13A,RPL19,RPL27,RPL3,RPL31,RPL35,RPL5,RPL6,RPL7A,RPL9,RPLP0,RPS11,RPS13,RPS14,RPS15A,RPS17,RPS18,RPS24,Rps27/Rps27rt,RPS3,RPS4Y1,RPS7,RTN4,SERPINA3,SERPINE1,STAT3,SYK,TLR3…	70
Cancer,Cell Death and Survival,Organismal Injury and Abnormalities,Tumor Morphology	Necrosis of tumor	6,45E-04	Decreased	-4,473	AKT1,ARCN1,ATG5,ATG7,BAX,CASP1,CASP6,CD44,COPA,COPB2,COPG1,CTSB,DHCR7,EEF1A1,EGFR,EIF3B,EIF3C,FMOD,HDAC1,IDH2,MAPK1,MAPK14,MFGE8,NAMPT,NFKB1,PARP1,PAWR,PNP,PON2,PRKCD,PSMA3,PSMA4,PSMA6,PSMB1,PSMB3,RACK1,RAF1,RALB,RPL11,RPL13,RPL13A,RPL19,RPL27,RPL3,RPL31,RPL35,RPL5,RPL6,RPL7A,RPL9,RPLP0,RPS11,RPS13,RPS14,RPS15A,RPS17,RPS18,RPS24,Rps27/Rps27rt,RPS3,RPS4Y1,RPS7,RTN4,SERPINA3,SERPINE1,STAT3,SYK,THBS…	71
Cellular Movement,Hematological System Development and Function,Immune Cell Trafficking	Migration of antigen presenting cells	6,52E-04	Increased	2,762	APOE,BLVRA,C3,CD44,CTSZ,CYBB,DIAPH1,DOCK11,DOCK8,ENG,FLNA,FN1,HCLS1,ICAM1,IL1RN,ITGAM,LGALS3,MYO9B,PARP1,PTPN6,RAC2,SERPINE1,SIRPA,STAB1,STK4,TNC,VTN	27
Cell-To-Cell Signaling and Interaction,Hematological System Development and Function,Immune Cell Trafficking	Binding of antigen presenting cells	6,54E-04		0,999	A2M,APOE,CD44,CTSZ,DCN,ICAM1,Irgm1,ITGAM,ITGB2,LBP,MSN,PTPN6,PTPRC,SERPINE1,STAB1,STAT1,VCAM1	17
Lipid Metabolism,Molecular Transport,Small Molecule Biochemistry	Concentration of sterol	6,56E-04		0,070	ABCA4,ACSL4,AEBP1,ANXA6,APOE,ARHGDIA,ATG5,ATG7,CASP1,CD36,CTSS,CYBB,DGAT1,DHCR7,DOCK2,ENTPD5,FABP4,FABP5,GFER,GLA,ICAM1,IDH1,IL1RN,KNG1,LDLRAP1,LGALS3,LIPA,LRPAP1,NAMPT,NCEH1,NPC1,NPC2,OSBP,PARP1,PCYT1A,PON3,PRKCB,PSEN1,RAB7A,RAB9A,SERPINE1,SGPL1,SOAT1,TGM2,VAC14,VCAM1	46
Cellular Movement	Invasion of cells	6,63E-04	Increased	4,815	A2M,ABCA4,ACSL4,AKT1,ARF4,ARF6,ARHGDIA,ASPH,ATG5,ATG7,ATP6V0C,BAX,CALR,CAP1,CCN2,CD44,CD9,CDC42BPB,CDK5RAP3,CFH,CHI3L1,CNDP2,COPB1,COPB2,CSK,CTSB,CTSD,CTSH,CTSS,CTSV,CTSZ,CUL4B,DAB2,DBNL,DCN,DIAPH1,DPYSL3,ECM1,EFEMP1,EGFR,EIF3H,EIF4A1,ELMO1,ELMO2,ENG,ENTPD5,FABP5,FBLIM1,FBLN1,FBLN5,FERMT3,FLNA,FMOD,FN1,GALNT2,GIT2,GMFG,GRB2,HDAC1,HDLBP,HPSE,HSP90B1,HSPA5,HTATIP2,ICAM1,IQGAP1,ITGAM,ITGAX,ITGB2,KNG…	133
Hematological System Development and Function,Immunological Disease,Lymphoid Tissue Structure and Development,Organ Morphology,Organismal Development,Organismal Injury and Abnormalities,Tissue Morphology	Abnormal morphology of thymus gland	6,85E-04			AKT1,ARHGDIA,ARHGDIB,ATG5,DCN,DNASE2,H1-0,H1-2,H1f4,LAMP2,NFKB1,RIPK1,TGM2,VAV1	14
Cell Death and Survival	Apoptosis of granulocytes	6,85E-04		0,347	BAX,CASP1,CD44,CYBB,IL1RN,INPP5D,ITGAM,ITGB2,MAPK14,NAMPT,PRKCD,RAF1,SYK,VTN	14
Dermatological Diseases and Conditions,Inflammatory Disease,Inflammatory Response,Organismal Injury and Abnormalities,Skeletal and Muscular Disorders	Juvenile dermatomyositis	6,90E-04			BGN,CAP1,CFL1,COL6A1,COL6A2,COLEC12,CPQ,DAB2,ENG,LOXL1,PLS3,SDCBP,SERPINH1,TAX1BP3,TGFBI	15
Cancer,Hematological Disease,Immunological Disease,Organismal Injury and Abnormalities	Refractory myeloid leukemia	6,90E-04			CSK,EEF1A1,IDH1,IDH2,LYZ,PDP1,PTPRC,RAF1,RPL11,RPL3,RPL6,RPS24,RPS25,STK24,TXNRD1	15
Lymphoid Tissue Structure and Development,Organ Morphology,Tissue Morphology	Quantity of thymus gland	6,98E-04		1,575	ARHGDIA,ARHGDIB,BAX,CORO1A,CTSD,DIAPH1,DNASE2,FCGR2B,INPP5D,ITGB2,MAPK3,NFKB1,PNP,PTPRC,RIPK1,STAT1,STAT3,STK4,TAP1,TPP2,VAV1	21
Cell Death and Survival	Cell viability of leukocytes	7,42E-04	Increased	3,090	AKT1,BAX,C3,CD44,CLEC11A,DOCK8,FN1,ICAM1,Igkv1-117,INPP5D,ITGB2,LGALS3,MAPK3,MVP,NCF2,NFKB1,NME1,PCNA,PLCG2,PRKCB,PTPN6,PTPRC,RAC2,RAF1,SH3KBP1,STAT1,STAT3,SYK,TGM2,TLR3	30
Cellular Development,Cellular Growth and Proliferation,Connective Tissue Development and Function,Tissue Development	Development of connective tissue cells	7,94E-04		1,233	CAPN1,CD44,CD9,ECM1,EGFR,ENPP1,F13A1,FLNA,FNDC3A,GPNMB,HSD17B4,ICAM1,IL1RN,INPP5D,LGMN,MAPK1,MAPK14,MAPK3,MFGE8,NFKB1,PARP1,PLA2G4A,PLCG2,PTPN6,SERPINE1,SH3PXD2A,SIRPA,SKAP2,STAT1,STAT3,TGFB1I1,TXN,VCAM1	33
Hematological System Development and Function,Hematopoiesis,Lymphoid Tissue Structure and Development,Organ Morphology,Tissue Morphology	Quantity of Single positive thymocytes	8,01E-04		-0,475	ARHGDIA,ARHGDIB,DIAPH1,FCGR2B,ITGB2,NFKB1,PNP,STK4,TPP2,VAV1	10
Cell Death and Survival,Cellular Compromise	Cytotoxicity of T lymphocytes	8,01E-04	Increased	2,039	ATG5,CYRIB,HLA-A,ICAM1,IGHG1,PNP,PTPRC,TAP2,TYR,VAV1	10
Cell-To-Cell Signaling and Interaction,Cellular Movement,Hematological System Development and Function,Immune Cell Trafficking	Recruitment of lymphocytes	8,01E-04		1,244	ATG7,CD44,FABP5,FN1,ICAM1,MAPK14,NFKB1,SGPL1,VAV1,VCAM1	10
Cell Death and Survival	Apoptosis of bone marrow cells	8,01E-04		-0,113	BAX,BGN,CD44,CLEC11A,DCN,HDAC1,INPP5D,PARP1,PTPN6,STAT1	10
Cell Death and Survival	Apoptosis of lymphocytes	8,11E-04		-1,511	ADA,AKT1,APOE,ATG5,BAX,CASP1,CASP6,CD44,CD9,CHI3L1,CORO1A,DOCK8,FAIM,FCGR2B,GIMAP4,H1-2,INPP5D,Irgm1,ITGB2,LGALS3,NFKB1,PARP1,PAWR,PDIA3,PKN1,PLCG2,PNP,PRKCB,PRKCD,PTPN6,PTPRC,RAC2,RIPK1,SGPL1,STAT1,STAT3,THBS1,TPP2,VAV1	39
Hematological Disease,Immunological Disease	Eosinophilia	8,24E-04	Increased	2,219	ALDH2,ANXA3,ARPC1B,C3,C4A/C4B,CPA3,CTSS,FCGR2B,HLA-A,HSPA5,IGHG1,IGKC,JCHAIN,MYH9,NFKB1,P4HB,PDIA3,POSTN,PPIA,PRDX1,STAT1,STAT3,SYK,TPSAB1/TPSB2,VAV1	25
Lipid Metabolism,Small Molecule Biochemistry	Synthesis of eicosanoid	8,24E-04	Increased	3,177	ACSL4,ADA,ALOX5AP,APOE,CASP1,CD36,COTL1,EGFR,FABP5,FCGR2B,FN1,G6PD,IGFBP7,IL1RN,KNG1,MAP3K5,MAPK1,MAPK14,MAPK3,NCF1,NFKB1,NPC1,NPC2,PLA2G4A,PLAA,SGPL1,SOAT1,STAT3,SYK,TLR3,VTN	31
Cell Morphology,Embryonic Development,Nervous System Development and Function,Organ Development,Organ Morphology,Organismal Development,Tissue Development,Tissue Morphology,Visual System Development and Function	Morphology of photoreceptors	8,28E-04			ABCA4,CD36,CFH,GNAT1,GRK1,GUCY2D,GUCY2F,MAN2B1,PDE6B,PDE6D,PROM1,PRPH2,RDH12,ROM1,RP2,RS1,SERPINF1,TULP1,WDR81	19
Dermatological Diseases and Conditions,Inflammatory Disease,Inflammatory Response,Organismal Injury and Abnormalities,Skeletal and Muscular Disorders	Dermatomyositis	8,28E-04			BGN,C3,C4A/C4B,CAP1,CFL1,COL6A1,COL6A2,COLEC12,CPQ,DAB2,ENG,FCGR2B,GBP2,LOXL1,PLS3,SDCBP,SERPINH1,TAX1BP3,TGFBI	19
Cardiovascular System Development and Function,Organismal Development,Tissue Morphology	Morphology of cardiovascular tissue	8,28E-04			APOE,ARHGDIA,ATG7,CAPN1,CD44,FBLN1,FN1,IGFBP7,MAN2B1,MAPK14,MGAT1,PLOD3,PPIA,PSEN1,RHOG,STK3,STK4,SYK,THBS1	19
Developmental Disorder,Hereditary Disorder,Metabolic Disease,Organismal Injury and Abnormalities	Inborn error of carbohydrate metabolism	8,42E-04			C3,C4A/C4B,COG5,CTSA,DBNL,DDOST,FCGR2B,G6PD,GAA,GALNS,GALNT2,GLB1,GMPPB,GNS,GUSB,HGSNAT,ICAM1,MAGT1,MOCOS,MOGS,PSMB1,PSMD1,PYGL,RBCK1,RPN2,SSR4,STT3A,TMEM165,VPS33A	29
