# Supplementary material for: Neuroretinal degeneration in a mouse model of systemic chronic immune activation observed by proteomics
Source: Front Immunol. 2024 Apr 11;15:1374617. doi: 10.3389/fimmu.2024.1374617 (PMC11043527; doi:10.3389/fimmu.2024.1374617)
Supplement: Supplementary Table 1 — (A) Retina, 1 week, Identified and differentially expressed proteins. (B). Retina, 8 weeks, Identified and differentially expressed proteins. (C). Retina, 28 weeks, Identified and differentially expressed proteins. [file DataSheet_1.zip › Supplementary Tables submission/Supplementary Tables 9-12, Diseases & Function, IPA/10. RPE-choroid/Table S10A RPE-choroid, Diseases & Function, 1 week.xlsx]

## Sheet: Sheet0
© 2000-2022 QIAGEN. All rights reserved.
Categories	Diseases or Functions Annotation	p-value	Predicted Activation State	Activation z-score	Molecules	# Molecules
Cellular Movement	Cell movement of blood cells	2,90E-27	Increased	3,882	ABCB1,ADA,ADIPOQ,AIF1,ALB,APBB1IP,APOB,APOD,ARHGAP25,ARHGEF1,ARHGEF7,ARRB1,B4GALT1,C2,C4A/C4B,CAPG,CASP8,CAV1,CD200,CD274,CD36,CD44,CD47,CD55,CD74,CES1,CFB,CFH,CHI3L1,Chil3/Chil4,CORO1A,CSK,CTSB,CTSC,CTSS,CTSV,CTSZ,CYBB,DBNL,DDT,DDX3X,DDX58,DIAPH1,DOCK10,DOCK2,DPEP1,DYSF,EEF1A2,ELMO1,ENPP2,EVL,F2,FABP5,FCGR2B,FCGR3A/FCGR3B,FERMT3,FGL2,FLNA,GBA,GC,GJB2,GLRX,GNA13,GRB2,GRN,GSDMD,Hbb-b1,HCLS1,HDAC1,…	167
Inflammatory Response,Organismal Injury and Abnormalities	Inflammation of organ	6,79E-27	Decreased	-2,154	ABCB1,ACE,ACOX1,ADA,ADIPOQ,AIF1,AKAP12,ALB,ALDH2,ALDOA,ALPL,AMBP,ANO1,ANXA4,APOB,APRT,AQP1,ARHGDIB,ARRB1,B4GALT1,BAX,C1QA,C4A/C4B,CA1,CAPG,CAPZB,CASP8,CAV1,CD200,CD274,CD36,CD44,CD47,CD55,CD74,CES1,CFB,CFH,CFL1,Chil3/Chil4,CKM,CNN3,CORO1A,CPA3,CSK,CTSB,CTSS,CTSV,CYBB,DDT,DDX5,DDX58,DIAPH1,DOCK10,DPEP1,EIF2AK2,EIF3E,ENTPD5,F2,FABP5,FCGR2B,FCGR3A/FCGR3B,FKBP1A,FLNA,GBA,GBP2,GBP5,GC,GPD1,GPX7,GRN,GS…	193
Cellular Movement,Immune Cell Trafficking	Leukocyte migration	1,43E-26	Increased	3,969	ABCB1,ADA,ADIPOQ,AIF1,ALB,APBB1IP,APOB,APOD,ARHGAP25,ARHGEF1,ARHGEF7,ARRB1,B4GALT1,C2,C4A/C4B,CAPG,CASP8,CAV1,CD200,CD274,CD36,CD44,CD47,CD55,CD74,CES1,CFB,CFH,CHI3L1,Chil3/Chil4,CORO1A,CSK,CTSB,CTSC,CTSS,CTSV,CTSZ,CYBB,DBNL,DDT,DDX3X,DDX58,DIAPH1,DOCK10,DOCK2,DPEP1,DYSF,EEF1A2,ELMO1,ENPP2,EVL,F2,FABP5,FCGR2B,FCGR3A/FCGR3B,FERMT3,FGL2,FLNA,GBA,GC,GJB2,GLRX,GNA13,GRB2,GRN,GSDMD,Hbb-b1,HCLS1,HDAC1,…	164
Inflammatory Response	Inflammation of body cavity	1,88E-25		-1,268	ABCB1,ACE,ACOX1,ADA,ADIPOQ,AKAP12,ALB,ALDH2,ALDOA,ALPL,AMBP,ANXA4,APOB,APRT,AQP1,ARHGDIB,B4GALT1,BAX,C1QA,C4A/C4B,CAPG,CASP8,CAV1,CD200,CD274,CD36,CD44,CD47,CD55,CD74,CFB,CFH,Chil3/Chil4,CKM,CORO1A,CSK,CTSB,CTSS,CTSV,CYBB,DDX5,DDX58,DPEP1,ENTPD5,F2,FCGR2B,FCGR3A/FCGR3B,FKBP1A,GBP2,GBP5,GC,GPX7,GRN,GSDMD,GZMA,HBA1/HBA2,HDAC1,HLA-A,HLA-DQA1,HLA-DQB1,HLA-DRB5,HP,HPX,ICAM1,IFI16,IFIH1,IFIT2,IFIT3,IGH…	147
Inflammatory Response	Inflammation of absolute anatomical region	7,61E-25		-1,930	ABCB1,ACE,ACOX1,ADA,ADIPOQ,AIF1,AKAP12,ALB,ALDH2,ALDOA,ALPL,AMBP,ANXA4,APOB,APRT,AQP1,ARHGDIB,ARRB1,B4GALT1,BAX,C1QA,C4A/C4B,CA1,CAPG,CASP8,CAV1,CD200,CD274,CD36,CD44,CD47,CD55,CD74,CFB,CFH,Chil3/Chil4,CKM,CORO1A,CSK,CTSB,CTSS,CTSV,CYBB,DDT,DDX5,DDX58,DOCK10,DPEP1,ENTPD5,F2,FCGR2B,FCGR3A/FCGR3B,FKBP1A,GBP2,GBP5,GC,GPX7,GRN,GSDMD,GZMA,HBA1/HBA2,HDAC1,HLA-A,HLA-DQA1,HLA-DQB1,HLA-DRB5,HLA-E,HMOX2,HP…	168
Immunological Disease	Systemic autoimmune syndrome	5,49E-24		1,254	ABCB1,ABHD16A,ACE,ACSL3,ACSL4,ADA,ADIPOQ,AHSG,AIF1,AK2,ALB,ALDH2,ALDOA,ALPL,APBB1IP,Apoc3,ARHGDIB,ARRB1,BAX,C1QA,C2,C4A/C4B,CA1,CAPG,CASP8,CD274,CD36,CD44,CD47,CD74,CELF2,CES1,CFB,CFH,CHI3L1,CNTNAP4,CPT1A,CSK,CTSA,CTSB,CTSC,CTSH,CTSS,CTSV,CYBB,DDX58,DHX58,DIAPH1,DNAJA4,DNMT1,DTX3L,ECI2,EIF2AK2,EIF3E,EIF3L,FABP5,FBL,FCGR2B,FCGR3A/FCGR3B,FGL2,FKBP1A,FKBP5,FTH1,GBP2,GBP4,GC,GIMAP4,GLIPR2,GRN,GUSB,GZ…	188
Inflammatory Response	Immune response of cells	1,17E-22	Increased	3,813	ABCB1,ABR,ACE,ACTR2,ACTR3,ADIPOQ,AHSG,ARPC2,ARPC3,ARPC4,BAX,C1QA,CALB1,CAPG,CASP8,CAV1,CD200,CD274,CD36,CD44,CD47,CD74,CFH,COLEC12,CORO1A,CSK,CTSB,CTSS,CYRIB,DDX3X,DDX58,DHX58,DOCK2,DYSF,EIF2AK2,ELMO1,ERAP1,FCGR2B,FCGR3A/FCGR3B,FERMT3,FLNA,GLRX,GNA13,GNE,GRB2,GRN,Hbb-b1,HLA-DQB1,ICAM1,IFIH1,IGHG1,Ighg2a,Ighg2b,IGHM,IL1RAP,IL6ST,INPP5D,ISG15,ITGAL,ITGAM,ITGAV,ITGB2,ITGB5,LCN2,LGALS3,LTF,MAPK14,MAP…	121
Cell-To-Cell Signaling and Interaction,Hematological System Development and Function,Immune Cell Trafficking,Inflammatory Response	Activation of leukocytes	6,73E-22		1,622	ACE,ADA,ADIPOQ,BAX,BCLAF1,C1QA,C4A/C4B,CASP8,CD200,CD274,CD36,CD44,CD47,CD55,CD74,CFH,CHI3L1,Chil3/Chil4,CORO1A,CSK,CTSH,CTSS,CYBB,CYRIB,DDX58,DOCK2,DYSF,ERAP1,F2,FCGR2B,FCGR3A/FCGR3B,FGF1,FKBP1A,GBA,GC,GRN,GZMA,Gzmb,HEBP1,HLA-A,HLA-DQA1,HLA-DQB1,HLA-E,HPX,ICAM1,IFI35,IGHG1,Ighg2a,IGHM,IL6ST,INPP5D,ITGA1,ITGAL,ITGAM,ITGAV,ITGB2,KARS1,KLKB1,LBP,LCN2,LGALS3,LGALS3BP,LTF,MAPK14,MET,MME,MPZ,NCF1,NMI,…	109
Cellular Movement,Hematological System Development and Function,Immune Cell Trafficking	Cell movement of leukocytes	1,57E-21	Increased	4,278	ABCB1,ADA,ADIPOQ,AIF1,ALB,APBB1IP,APOD,ARHGAP25,ARHGEF1,ARHGEF7,ARRB1,B4GALT1,C2,C4A/C4B,CAPG,CASP8,CAV1,CD200,CD274,CD36,CD44,CD47,CD55,CD74,CES1,CFB,CFH,Chil3/Chil4,CORO1A,CSK,CTSB,CTSC,CTSS,CTSV,CTSZ,CYBB,DBNL,DDT,DDX58,DIAPH1,DOCK10,DOCK2,DPEP1,DYSF,EEF1A2,ELMO1,ENPP2,EVL,F2,FABP5,FERMT3,FGL2,FLNA,GBA,GJB2,GNA13,GRN,GSDMD,Hbb-b1,HCLS1,HEBP1,HLA-A,HLA-DQB1,HP,ICAM1,Ighg2b,IL6ST,INPP5D,Irgm1,IT…	139
Cellular Movement	Cell movement of myeloid cells	4,44E-21	Increased	4,379	ADIPOQ,AIF1,ALB,ARHGAP25,ARHGEF7,ARRB1,B4GALT1,C2,C4A/C4B,CAPG,CASP8,CAV1,CD36,CD44,CD47,CD55,CD74,CES1,CFB,CFH,Chil3/Chil4,CORO1A,CSK,CTSB,CTSC,CTSS,CTSV,CYBB,DDT,DOCK10,DOCK2,DPEP1,DYSF,EEF1A2,F2,FERMT3,FLNA,GBA,GJB2,GNA13,GRN,Hbb-b1,HEBP1,HP,ICAM1,Ighg2b,IL6ST,INPP5D,Irgm1,ITGA1,ITGAL,ITGAM,ITGAV,ITGB2,JAM3,LBP,LCN2,LCP1,LGALS3,LGMN,LSP1,LTF,MAPK14,MAPKAPK2,MET,MYH9,MYO1F,MYO9B,NCF1,NCKAP1L,NP…	112
Infectious Diseases	Infection of mammalia	1,00E-20	Decreased	-4,047	Bst2,C1QA,C4A/C4B,CAPG,CASP8,CAV1,CD274,CD36,CD44,CD47,CD74,CFB,CYBB,DDX58,DHX58,EIF2AK2,FCGR2B,GBP2,GRB2,GRN,GSDMD,GZMA,Gzmb,HLA-DQB1,HLA-E,IFIH1,IGHM,Iigp1,Irgm1,ISG15,ITGAM,ITGB2,LBP,LCN2,LCP1,LGALS3,MAPKAPK2,MBL2,NCF1,OPTN,PLCG2,PLG,PML,PRKCD,PSMB9,PTPN13,PYCARD,S100A9,SAMHD1,SERPINC1,SIGLEC1,SMPD1,STAT1,TAP1,TLR2,TRPV2	56
Endocrine System Disorders,Gastrointestinal Disease,Immunological Disease,Metabolic Disease,Organismal Injury and Abnormalities	Insulin-dependent diabetes mellitus	1,68E-20		1,883	ABHD16A,ADIPOQ,AIF1,ALB,ALDH2,Apoc3,CA1,CAPG,CD274,CD74,CFB,CFH,CPT1A,CTSB,CTSH,CTSS,CTSV,CYBB,FCGR2B,FKBP1A,GBP2,GBP4,GC,GZMA,HBA1/HBA2,HCLS1,HLA-A,HLA-DQA1,HLA-DQB1,HLA-DRB5,ICAM1,IFI16,IFIH1,IFIT1B,IFIT2,IFIT3,IGHM,Iigp1,Irgm1,ITGB2,ITIH4,LCP1,LYZ,MPEG1,MYO1F,NCF1,OAS1,Oasl2,PARP14,PGM1,PLD4,PLEK,PSMB8,PSMB9,PTPRC,RPS6,S100A4,SAMD9L,SERPING1,SLC3A2,STAT1,STAT2,TAP1,TAP2,TGFBI,Tgtp1/Tgtp2,TLR2,…	71
Metabolic Disease,Organismal Injury and Abnormalities	Glucose metabolism disorder	2,43E-20		0,851	ABCC9,ABHD16A,ACE,ADIPOQ,AHSG,AIDA,AIF1,ALB,ALDH2,ALPL,AMBP,APOB,Apoc3,APOD,AQP1,BAX,BPGM,C1QA,C2,C4A/C4B,C8B,CA1,CALB1,CAPG,CAPZA1,CASP8,CAV1,CD200,CD274,CD36,CD44,CD55,CD74,CFB,CFH,CHI3L1,CLEC3B,CLIC5,COG2,CP,CPT1A,CSPG4,CTSB,CTSH,CTSS,CTSV,CYBB,DOCK2,DPEP1,DPP7,EIF2AK2,ELMO1,ENPEP,ENPP1,ENPP2,ENTPD5,EPHB3,F2,FCGR2B,FCGR3A/FCGR3B,FGF1,FKBP1A,FKBP5,FMO5,G6PD,GBP2,GBP4,GC,GLIPR2,GPD1,GRB2,GRN,GUC…	190
Hematological System Development and Function,Tissue Morphology	Quantity of blood cells	4,87E-20		1,789	ABCB1,ADA,ADIPOQ,ALDH2,ALPL,AMBP,APBB1IP,APOB,AQP1,ARHGDIB,ARHGEF1,B4GALT1,BAX,BCLAF1,Bst2,C1QA,C4A/C4B,CASP8,CAV1,CD200,CD274,CD36,CD44,CD47,CD74,CFH,CHI3L1,CORO1A,CSK,CTSB,CTSS,CTSV,CYBB,DDX58,DIAPH1,DNMT1,DOCK10,DOCK2,EIF2AK2,ELMO1,F2,FABP5,FCGR2B,FEN1,FERMT3,FKBP1A,FLNA,GBA,GNA13,GRN,Gzmb,HBA1/HBA2,Hbb-b1,HCLS1,HLA-A,HLA-DQA1,HLA-DQB1,HPX,ICAM1,IGHM,IGKC,IL6ST,INPP5D,Irgm1,ISG15,ITGAL,ITGAM,I…	144
Cellular Movement,Hematological System Development and Function,Immune Cell Trafficking,Inflammatory Response	Cell movement of phagocytes	5,62E-20	Increased	4,426	ADIPOQ,AIF1,ALB,ARHGAP25,ARHGEF7,ARRB1,B4GALT1,C2,C4A/C4B,CAPG,CASP8,CAV1,CD36,CD44,CD47,CD55,CD74,CES1,CFB,CFH,CORO1A,CTSB,CTSC,CTSS,CTSV,CTSZ,CYBB,DDT,DIAPH1,DOCK10,DOCK2,DPEP1,DYSF,EEF1A2,F2,FERMT3,FLNA,GBA,GJB2,GNA13,GRN,Hbb-b1,HCLS1,HEBP1,HLA-DQB1,HP,ICAM1,Ighg2b,IL6ST,INPP5D,Irgm1,ITGA1,ITGAL,ITGAM,ITGAV,ITGB2,JAM3,LBP,LCN2,LGALS3,LGMN,LSP1,MAPK14,MAPKAPK2,MET,MYH9,MYO1F,MYO9B,NCF1,NCKAP1L,…	110
Inflammatory Response	Inflammatory response	9,47E-20	Increased	2,942	ABCB1,ABR,ACE,ADA,ADIPOQ,AHSG,AIF1,ALDH2,ARHGAP25,ARHGEF7,B4GALT1,C4A/C4B,CAPG,CASP8,CAV1,CD200,CD274,CD36,CD44,CD47,CD74,CFH,CHI3L1,Chil3/Chil4,CIRBP,CORO1A,CSPG4,CTSA,CTSB,CTSS,CYBB,DDT,DIAPH1,DOCK2,DPEP1,DYSF,ELMO1,F2,FCGR2B,FCGR3A/FCGR3B,FGF1,FKBP1A,GC,GNA13,GRN,Hbb-b1,HEBP1,HLA-A,HP,ICAM1,IFI35,IGHG1,IGHM,IL6ST,INPP5D,ISG15,ITGA1,ITGAL,ITGAM,ITGAV,ITGB2,JAM3,KARS1,KLKB1,LBP,LCN2,LCP1,LGALS3,…	126
Cell-To-Cell Signaling and Interaction,Hematological System Development and Function	Activation of blood cells	1,52E-19		1,944	ACE,ADA,ADIPOQ,ARRB1,BAX,BCLAF1,C1QA,C4A/C4B,CASP8,CD200,CD274,CD36,CD44,CD47,CD55,CD74,CFH,CHI3L1,Chil3/Chil4,CLIC1,CORO1A,CSK,CTSH,CTSS,CYBB,CYRIB,DDX58,DOCK2,DYSF,ERAP1,F2,FCGR2B,FCGR3A/FCGR3B,FGF1,FKBP1A,FLNA,GBA,GC,GNA13,GRN,GZMA,Gzmb,HEBP1,HLA-A,HLA-DQA1,HLA-DQB1,HLA-E,HPX,ICAM1,IFI35,IGHG1,Ighg2a,IGHM,IL6ST,INPP5D,ITGA1,ITGAL,ITGAM,ITGAV,ITGB2,KARS1,KLKB1,LBP,LCN2,LGALS3,LGALS3BP,LTF,MAPK1…	115
Endocrine System Disorders,Gastrointestinal Disease,Metabolic Disease,Organismal Injury and Abnormalities	Diabetes mellitus	3,19E-19		1,832	ABHD16A,ACE,ADIPOQ,AHSG,AIF1,ALB,ALDH2,ALPL,AMBP,APOB,Apoc3,APOD,AQP1,BAX,C2,C4A/C4B,C8B,CA1,CALB1,CAPG,CAPZA1,CASP8,CAV1,CD200,CD274,CD36,CD44,CD55,CD74,CFB,CFH,CHI3L1,CLEC3B,CLIC5,CP,CPT1A,CTSB,CTSH,CTSS,CTSV,CYBB,DPEP1,ELMO1,ENPEP,ENPP1,EPHB3,FCGR2B,FCGR3A/FCGR3B,FGF1,FKBP1A,FKBP5,FMO5,GBP2,GBP4,GC,GLIPR2,GRB2,GZMA,HBA1/HBA2,HCLS1,HDAC1,HEBP1,HLA-A,HLA-DQA1,HLA-DQB1,HLA-DRB5,HMGCL,HMGCS2,HP,IC…	156
Hematological System Development and Function,Tissue Morphology	Quantity of leukocytes	3,17E-18		1,106	ABCB1,ADA,ADIPOQ,ALDH2,ALPL,AMBP,APBB1IP,APOB,ARHGDIB,ARHGEF1,B4GALT1,BAX,BCLAF1,Bst2,C1QA,C4A/C4B,CASP8,CAV1,CD200,CD274,CD36,CD44,CD47,CD74,CFH,CHI3L1,CORO1A,CTSB,CTSS,CTSV,CYBB,DDX58,DIAPH1,DNMT1,DOCK10,DOCK2,ELMO1,FABP5,FCGR2B,FEN1,FERMT3,FKBP1A,FLNA,GBA,GNA13,GRN,Gzmb,HCLS1,HLA-A,HLA-DQA1,HLA-DQB1,HPX,ICAM1,IGHM,IGKC,IL6ST,INPP5D,ISG15,ITGAL,ITGAM,ITGAV,ITGB2,ITGB5,ITGB8,JAM3,KLKB1,LCN2,LGAL…	126
Connective Tissue Disorders,Inflammatory Disease,Organismal Injury and Abnormalities,Skeletal and Muscular Disorders	Rheumatic Disease	4,92E-18		-0,115	ABCB1,ACSL3,ACSL4,ACTR3,ADA,ADIPOQ,AHSG,AIF1,AK2,ALB,ALDH2,ALDOA,ALPL,ARHGDIB,ARPC3,ARPC5,ARRB1,BAX,C1QA,C2,C4A/C4B,CASP8,CD200,CD274,CD36,CD44,CD74,CELF2,CFB,CFH,CHI3L1,CNTNAP4,CPT1A,CSK,CTSA,CTSB,CTSC,CTSS,DDX58,DHX58,DIAPH1,DNAJA4,DNMT1,DPEP1,DTX3L,EIF2AK2,EIF3E,ENPP2,ERAP1,FABP5,FCGR2B,FCGR3A/FCGR3B,FGF1,FGL2,FKBP1A,FKBP5,FTH1,FTL,GBP2,GLIPR2,GRN,GUSB,GZMA,HBA1/HBA2,HCLS1,HDAC1,HLA-A,HLA-DQA1…	172
Cell-To-Cell Signaling and Interaction	Activation of cells	5,37E-18		1,284	ACE,ADA,ADIPOQ,ALB,APOB,ARRB1,B4GALT1,BAX,BCLAF1,C1QA,C4A/C4B,CASP8,CD200,CD274,CD36,CD44,CD47,CD55,CD74,Cdkn1c,CFH,CFL1,CHI3L1,Chil3/Chil4,CLIC1,CORO1A,CSK,CTSH,CTSS,CYBB,CYRIB,DDX58,DOCK2,DYSF,EIF2AK2,ENPEP,ERAP1,F2,FCGR2B,FCGR3A/FCGR3B,FGF1,FKBP1A,FLNA,GBA,GC,GNA13,GRB2,GRN,GZMA,Gzmb,HEBP1,HLA-A,HLA-DQA1,HLA-DQB1,HLA-E,HPX,ICAM1,IFI16,IFI35,IGHG1,Ighg2a,IGHM,IL6ST,INPP5D,ITGA1,ITGAL,ITGAM,ITGA…	137
Cell Morphology	Morphology of leukocytes	2,86E-17			ABCB1,ADIPOQ,BAX,CASP8,CD200,CD274,CD36,CD47,CD74,CHI3L1,CP,CPA3,CTBS,CTSZ,DDX58,ENTPD5,FCGR2B,FTL,GBA,GLA,GNA13,Gzmb,Hbb-b1,HLA-A,HLA-DQA1,HLA-DQB1,ICAM1,IGHG1,IGHM,IGKC,INPP5D,Irgm1,ITGAM,ITGB2,LCP1,LGALS3,MPZ,NPC2,PLCG2,PLD4,PML,PON1,PSMB10,PSMB9,PTGDS,PTPRC,RASSF2,RPS6KA1,SGPL1,SMPD1,STK4,SYK,TAP1,TLR2,VAV1,VCAM1,WAS	57
Inflammatory Disease	Chronic inflammatory disorder	3,25E-17		-0,688	ABCB1,ACE,ADA,ADIPOQ,AHSG,AIF1,AK2,ALB,ALDOA,ALPL,ANK1,ANXA4,ARHGDIB,ARRB1,C1QA,C2,C4A/C4B,CA1,CAPG,CD274,CD36,CD44,CD74,CELF2,CFB,CFH,CHI3L1,CKM,CNTNAP4,CTSB,CTSC,CYBB,CYBC1,DDX5,DNAJA4,EIF3E,F2,FCGR2B,FCGR3A/FCGR3B,FGF1,FGL2,FKBP1A,FKBP5,FMO5,FTH1,G6PD,GBP2,GC,GLIPR2,GPX7,GRHPR,GRN,GUSB,GZMA,HBA1/HBA2,HCLS1,HDAC1,HLA-A,HLA-DQA1,HLA-DQB1,HLA-DRB5,HP,ICAM1,IFI16,IGHG1,IGHM,IGKC,Iigp1,IL6ST,ITGB2,…	143
Cell-To-Cell Signaling and Interaction,Cellular Function and Maintenance,Inflammatory Response	Phagocytosis of cells	6,81E-17	Increased	2,991	ABR,ACE,ACTR2,ACTR3,ADIPOQ,AHSG,ARPC2,ARPC3,ARPC4,C1QA,CAPG,CAV1,CD36,CD44,CD47,CFH,COLEC12,CORO1A,CSK,CYRIB,DDX3X,DOCK2,DYSF,ELMO1,ERAP1,FCGR2B,FCGR3A/FCGR3B,FERMT3,FLNA,GLRX,GNE,GRB2,GRN,Hbb-b1,ICAM1,IGHG1,Ighg2a,Ighg2b,INPP5D,ISG15,ITGAL,ITGAM,ITGAV,ITGB2,ITGB5,LCN2,LGALS3,MAPK14,MAPKAPK2,MBL2,MBNL1,MFGE8,MYH9,MYO9B,NCKAP1L,NPM1,PALLD,PECAM1,PFN1,PKM,PLA2G4A,PLD4,PLEK,PON1,PRKAA2,PRKCD,PTPN6,P…	86
Cell-To-Cell Signaling and Interaction,Inflammatory Response	Immune response of leukocytes	7,56E-17	Increased	3,007	ACE,BAX,CAPG,CASP8,CD274,CD36,CD44,CD47,CD74,CFH,CTSS,DDX58,DOCK2,ELMO1,FCGR2B,FCGR3A/FCGR3B,GLRX,GRN,Hbb-b1,HLA-DQB1,ICAM1,IGHM,IL1RAP,IL6ST,INPP5D,ISG15,ITGAL,ITGAM,ITGB2,LCN2,LGALS3,LTF,MAPK14,MAPKAPK2,MBL2,MFGE8,NAMPT,NCKAP1L,NPM1,PALLD,PECAM1,PNP,PON1,PRKAA1,PSMB8,PSME2,PTPRC,PYCARD,S100A9,SAA1,SIGLEC1,STAT3,SYK,TAP1,TAPBP,TGM2,THBS1,TLR2,TRPV2,VASP,VAV1,VCAM1,VTN,WAS	64
Cell Morphology	Morphology of blood cells	1,14E-16			ABCB1,ADIPOQ,B4GALT1,BAX,CASP8,CD200,CD274,CD36,CD47,CD74,CHI3L1,CP,CPA3,CTBS,CTSZ,DDX58,ENTPD5,F2,FCGR2B,FERMT3,FTL,GBA,GLA,GNA13,Gzmb,HBA1/HBA2,Hbb-b1,HLA-A,HLA-DQA1,HLA-DQB1,ICAM1,IGHG1,IGHM,IGKC,INPP5D,Irgm1,ITGAM,ITGB2,LCP1,LGALS3,LGMN,MAN2A1,MPZ,NCKAP1L,NPC2,PLCG2,PLD4,PML,PON1,PRKAA2,PSMB10,PSMB9,PTGDS,PTPRC,RASSF2,RNH1,RPS6KA1,SETD3,SGPL1,SLC4A1,SMPD1,SP1,SPTA1,SPTB,STAT1,STEAP3,STK4,SYK,…	74
Antimicrobial Response,Inflammatory Response	Antimicrobial response	3,31E-16	Increased	3,086	ABCC9,ATP7A,Bst2,COLEC12,DDX21,DDX3X,DDX58,DHX58,DTX3L,EIF2AK2,FLNA,HLA-A,HLA-E,IFI16,IFIH1,IFIT1B,IFIT2,IFIT3,IFITM3,IGHG1,IGHM,ISG15,ITGB8,LCN2,LTF,LYZ,MAPKAPK2,MBL2,MPEG1,MYO1F,NCF1,NMI,NT5C3A,OAS1,Oasl2,PARP9,PDZD11,PRKCD,PTPRC,PYCARD,RPS15A,S100A9,SAMHD1,SMPD1,STAB1,STAT1,STAT2,STK4,SYK,Tgtp1/Tgtp2,TLR2,VAV1,ZBP1,ZC3HAV1	54
Immunological Disease	Abnormal morphology of immune system	4,90E-16			ABCB1,BAX,CASP8,CD200,CD274,CD36,CD74,CHI3L1,CP,CPA3,CTBS,DDX58,DOCK2,ENTPD5,FCGR2B,FTL,GBA,Gzmb,HLA-A,HLA-DQA1,HLA-DQB1,ICAM1,IGHG1,IGHM,IGKC,INPP5D,ITGAM,ITGB2,LCP1,LGALS3,LSP1,MPZ,NPC2,PLCG2,PLD4,PML,PSMB10,PSMB9,PTGDS,PTPRC,RASSF2,SGPL1,SMPD1,STK4,SYK,TAP1,TLR2,VAV1,WAS	49
Cell-To-Cell Signaling and Interaction,Hematological System Development and Function,Immune Cell Trafficking,Inflammatory Response	Activation of antigen presenting cells	5,49E-16		0,227	ACE,ADIPOQ,C4A/C4B,CASP8,CD200,CD274,CD36,CD44,CD47,CD74,CHI3L1,Chil3/Chil4,CTSH,CTSS,CYBB,DYSF,ERAP1,F2,FCGR2B,FGF1,GBA,GC,GRN,HLA-A,HLA-DQA1,HLA-DQB1,ICAM1,IFI35,IGHG1,Ighg2a,IGHM,ITGAV,ITGB2,KARS1,LBP,LCN2,LGALS3,LTF,MAPK14,NMI,Orm1 (includes others),PDK4,PLA2G4A,PLG,PRKCD,PSMB8,PSMB9,PSME1,PSME2,PTPN6,PYCARD,S100A9,SERPINF1,SERPINF2,SERPING1,SPTLC2,STAT1,STAT3,SYK,TGM2,THBS1,TLR2,VTN	63
Cellular Movement,Hematological System Development and Function,Immune Cell Trafficking,Inflammatory Response	Cell movement of neutrophils	5,62E-16	Increased	3,960	ADIPOQ,ALB,ARHGAP25,B4GALT1,C2,C4A/C4B,CAPG,CD36,CD44,CD47,CD55,CD74,CFB,CFH,CORO1A,CTSB,CTSC,CYBB,DOCK2,DPEP1,DYSF,F2,FERMT3,GJB2,GRN,Hbb-b1,ICAM1,IL6ST,INPP5D,ITGA1,ITGAL,ITGAM,ITGB2,JAM3,LBP,LCN2,LGALS3,LSP1,MAPK14,MAPKAPK2,MET,MYH9,MYO1F,NCF1,NCKAP1L,Pde4d,PDK4,PECAM1,PIKFYVE,PLCG2,PLG,PTPN6,S100A9,SAA1,SERPINA1,SERPINC1,STAT3,SYK,TLN1,TLR2,TXN,VASP,VAV1,VCAM1,VTN,WAS,YBX1	67
Cellular Function and Maintenance	Function of leukocytes	1,27E-15		1,212	ABCB1,ADA,ADIPOQ,ARHGDIB,ARHGEF1,B4GALT1,CAPG,CASP8,CAV1,CD200,CD274,CD36,CD44,CD74,CHI3L1,CSPG4,CTSC,CTSS,CTSZ,CYBB,DDX58,ERAP1,FCGR2B,GIMAP4,GRN,GZMA,Gzmb,HLA-A,HLA-DQB1,HLA-E,ICAM1,IFIH1,IGHM,INPP5D,ITGAL,ITGAM,ITGB2,LCN2,LCP1,LGALS3,LGMN,LSP1,MPZ,MYO9B,NPC2,PECAM1,PLA2G4A,PLCG2,PLG,PSMB10,PSME2,PTPN13,PTPRC,PYCARD,S100A4,SMPD1,STAT1,STAT2,STAT3,STK4,TAGLN2,TAP1,TAPBP,TGM2,TLR2,VAV1,WAS	67
Infectious Diseases	Tuberculosis	1,65E-15			ABCB1,CD274,DENND3,FKBP5,GBP2,GBP5,IFI16,IFI35,IFIH1,IFIT2,IFIT3,IFITM3,Irgm1,LCN2,LTF,OAS1,PHLDA3,POLD1,PSMB1,PSMB10,PSMB2,PSMB5,PSMB8,PSMB9,PTPN13,SP110,STAT1,STAT2,SYTL2,TAP1,TAP2,TLR2	32
Cellular Movement,Hematological System Development and Function,Immune Cell Trafficking	Cell movement of granulocytes	1,81E-15	Increased	3,935	ADIPOQ,ALB,ARHGAP25,B4GALT1,C2,C4A/C4B,CAPG,CASP8,CD36,CD44,CD47,CD55,CD74,CFB,CFH,Chil3/Chil4,CORO1A,CSK,CTSB,CTSC,CYBB,DOCK2,DPEP1,DYSF,F2,FERMT3,GJB2,GRN,Hbb-b1,ICAM1,IL6ST,INPP5D,ITGA1,ITGAL,ITGAM,ITGB2,JAM3,LBP,LCN2,LGALS3,LSP1,LTF,MAPK14,MAPKAPK2,MET,MYH9,MYO1F,NCF1,NCKAP1L,Pde4d,PDK4,PECAM1,PIKFYVE,PLCG2,PLG,PTPN6,S100A9,SAA1,SERPINA1,SERPINC1,STAT3,SYK,TGM2,TLN1,TLR2,TXN,VASP,VAV1,VCAM1,V…	72
Gastrointestinal Disease,Inflammatory Response	Inflammation of gastrointestinal tract	2,31E-15		-0,308	ABCB1,ADIPOQ,ALB,ANO1,ARHGDIB,CASP8,CAV1,CD274,CD44,CD47,CD74,CES1,CFB,CKM,CORO1A,CPA3,CTSB,CTSS,CTSV,CYBB,DDX58,DPEP1,FCGR2B,FKBP1A,GBP2,GBP5,GSDMD,HLA-DQA1,HLA-DQB1,HLA-DRB5,HP,ICAM1,IFI16,IGHG1,IGHM,IGKC,Iigp1,IL6ST,INPP5D,ITGA1,ITGB5,ITGB8,LBP,LCN2,LGALS3,LTF,LYZ,MAPK14,MAPKAPK2,MME,MPEG1,NCF1,PKM,PLA2G4A,PLG,PON1,PSMB8,PTPRC,PYCARD,S100A9,SERPINA3,SF3B1,STAT1,STAT3,TAP1,Tgtp1/Tgtp2,TLR2,UBR5…	71
Cellular Function and Maintenance,Inflammatory Response	Phagocytosis	2,57E-15	Increased	3,218	ABR,ACE,ACTR2,ACTR3,ADIPOQ,AHSG,ARPC2,ARPC3,ARPC4,C1QA,CAPG,CAV1,CD36,CD44,CD47,CFH,COLEC12,CORO1A,CSK,CYBB,CYRIB,DDX3X,DOCK2,DYSF,EIF2AK2,ELMO1,ERAP1,FCGR2B,FCGR3A/FCGR3B,FERMT3,FLNA,GLRX,GNE,GRB2,GRN,Hbb-b1,ICAM1,IGHG1,Ighg2a,Ighg2b,INPP5D,ISG15,ITGAL,ITGAM,ITGAV,ITGB2,ITGB5,LCN2,LGALS3,MAPK14,MAPKAPK2,MBL2,MBNL1,MFGE8,MYH9,MYO9B,NCF1,NCKAP1L,NPM1,PALLD,PECAM1,PFN1,PKM,PLA2G4A,PLD4,PLEK,PON1,PR…	89
Cell-To-Cell Signaling and Interaction,Hematological System Development and Function,Immune Cell Trafficking,Inflammatory Response	Activation of mononuclear leukocytes	2,58E-15		1,841	ADA,ADIPOQ,BAX,BCLAF1,C1QA,C4A/C4B,CASP8,CD200,CD274,CD44,CD47,CD55,CD74,CORO1A,CSK,CYRIB,DDX58,DOCK2,FCGR2B,FCGR3A/FCGR3B,FGF1,FKBP1A,GZMA,Gzmb,HEBP1,HLA-A,HLA-DQB1,HLA-E,HPX,ICAM1,Ighg2a,IGHM,IL6ST,INPP5D,ITGA1,ITGAL,ITGAM,ITGAV,ITGB2,LBP,LGALS3,LTF,MAPK14,MPZ,NCF1,PECAM1,PHB2,PLCG2,PLEKHA2,PMEL,PRKAA1,PTPN6,PTPRC,PYCARD,RPS3,S100A9,SAA1,SH3KBP1,SIGLEC1,SMPD1,STAT1,STAT3,SYK,THBS1,TLN1,TLR2,TYR…	69
Cell-To-Cell Signaling and Interaction,Hematological System Development and Function,Immune Cell Trafficking,Inflammatory Response	Activation of lymphocytes	2,80E-15		1,655	ADA,ADIPOQ,BAX,BCLAF1,C1QA,C4A/C4B,CASP8,CD200,CD274,CD44,CD47,CD55,CD74,CORO1A,CSK,CYRIB,DDX58,DOCK2,FCGR2B,FCGR3A/FCGR3B,FGF1,FKBP1A,GZMA,Gzmb,HEBP1,HLA-A,HLA-DQB1,HLA-E,HPX,ICAM1,Ighg2a,IGHM,IL6ST,INPP5D,ITGAL,ITGAM,ITGAV,ITGB2,LGALS3,LTF,MAPK14,MPZ,NCF1,PECAM1,PHB2,PLCG2,PLEKHA2,PMEL,PRKAA1,PTPN6,PTPRC,PYCARD,RPS3,S100A9,SAA1,SH3KBP1,SIGLEC1,SMPD1,STAT1,STAT3,SYK,THBS1,TLN1,TLR2,TYR,VAV1,WAS	67
Gastrointestinal Disease,Inflammatory Disease,Inflammatory Response,Organismal Injury and Abnormalities	Chronic colitis	4,01E-15			ABCB1,ARHGDIB,CD74,CYBB,HLA-DQA1,HLA-DQB1,HLA-DRB5,IFI16,Iigp1,LCN2,LYZ,MPEG1,PSMB8,PTPRC,SERPINA3,STAT3,TAP1,Tgtp1/Tgtp2,WAS,ZBP1	20
Cellular Movement	Cellular infiltration	4,47E-15	Increased	2,341	ABCB1,ADA,ADIPOQ,ALB,ALDH2,ALDOA,APOD,ARHGAP25,ARRB1,B4GALT1,C2,C4A/C4B,CASP8,CAV1,CD274,CD36,CD44,CD47,CD55,CES1,CFB,CFH,Chil3/Chil4,CORO1A,CTSB,CTSC,CTSS,CYBB,DBNL,DOCK2,EEF1A2,F2,FGL2,GBA,GJB2,GSDMD,HLA-A,ICAM1,Ighg2b,IGHM,IL1RAP,IL6ST,INPP5D,ITGA1,ITGAL,ITGAM,ITGB2,JAM3,LBP,LCN2,LGALS3,LTF,MAPK14,MAPKAPK2,MET,MYH9,NCF1,PDK4,PIKFYVE,PLA2G4A,PLG,PRKAA1,PRKCD,PSMB8,PTPN1,PTPN6,RIPK1,S100A4,S100A…	86
Cellular Movement	Cell movement	5,23E-15	Increased	3,573	ABCB1,ABHD2,ABR,ACSL4,ACTR2,ACTR3,ADA,ADIPOQ,AHSG,AIF1,AKAP12,ALB,ALDH2,ALDOA,APBB1IP,APOB,APOD,AQP1,ARHGAP25,ARHGDIB,ARHGEF1,ARHGEF7,ARPC1B,ARPC2,ARPC3,ARRB1,ATP7A,B4GALT1,BAX,BIN2,C2,C4A/C4B,CAP1,CAPG,CARMIL1,CASP8,CAV1,CAV2,CD200,CD274,CD36,CD44,CD47,CD55,CD74,CES1,CFB,CFH,CFL1,CHAD,CHI3L1,Chil3/Chil4,CLIC1,CNDP2,CNN3,CORO1A,CSK,CSPG4,CTSB,CTSC,CTSH,CTSS,CTSV,CTSZ,CYBB,CYRIB,DBNL,DDT,DDX3X,DDX…	272
Lymphoid Tissue Structure and Development,Tissue Morphology	Quantity of lymphatic system cells	6,56E-15		1,752	ABCB1,ADA,ADIPOQ,ALDH2,APBB1IP,ARHGDIB,ARHGEF1,B4GALT1,BAX,BCLAF1,Bst2,CASP8,CAV1,CD274,CD36,CD44,CD47,CD74,CHI3L1,CORO1A,CSK,CTSB,CTSS,CTSV,DDX58,DIAPH1,DNMT1,DOCK10,DOCK2,FABP5,FCGR2B,FKBP1A,FLNA,GBA,GNA13,Gzmb,Hbb-b1,HCLS1,HLA-A,HLA-DQA1,HLA-DQB1,HPX,ICAM1,IGHM,IGKC,IL6ST,INPP5D,ISG15,ITGAL,ITGAM,ITGAV,ITGB2,ITGB8,JAM3,KLKB1,LCN2,LGALS3,LGMN,LSP1,MAN2A1,MAPK14,MBL2,MPZ,NPC2,PECAM1,PIKFYVE,PLCG…	101
Cellular Movement	Cellular infiltration by blood cells	8,08E-15	Increased	2,447	ABCB1,ADA,ADIPOQ,APOD,ARHGAP25,ARRB1,B4GALT1,C2,C4A/C4B,CASP8,CAV1,CD274,CD36,CD44,CD47,CD55,CES1,CFB,CFH,CORO1A,CTSB,CTSC,CYBB,DBNL,DOCK2,EEF1A2,F2,FGL2,GBA,GJB2,GSDMD,HLA-A,ICAM1,Ighg2b,IL6ST,INPP5D,ITGA1,ITGAL,ITGAM,ITGB2,JAM3,LBP,LCN2,LGALS3,LTF,MAPK14,MAPKAPK2,MET,NCF1,PDK4,PIKFYVE,PLA2G4A,PLG,PRKAA1,PRKCD,PSMB8,PTPN1,PTPN6,RIPK1,S100A4,S100A9,SAA1,SERPINA1,SERPINC1,SERPING1,SPTLC2,STAT1,STA…	77
Cellular Movement	Migration of cells	1,01E-14	Increased	4,103	ABCB1,ABHD2,ABR,ACSL4,ACTR3,ADA,ADIPOQ,AHSG,AIF1,AKAP12,ALB,ALDOA,APBB1IP,APOB,APOD,AQP1,ARHGAP25,ARHGDIB,ARHGEF1,ARHGEF7,ARPC2,ARRB1,ATP7A,B4GALT1,BAX,C2,C4A/C4B,CAP1,CAPG,CARMIL1,CASP8,CAV1,CD200,CD274,CD36,CD44,CD47,CD55,CD74,CES1,CFB,CFH,CFL1,CHI3L1,Chil3/Chil4,CNDP2,CNN3,CORO1A,CSK,CSPG4,CTSB,CTSC,CTSH,CTSS,CTSV,CTSZ,CYBB,CYRIB,DBNL,DDT,DDX3X,DDX58,DIAPH1,DNMT1,DOCK10,DOCK2,DPEP1,DYSF,EEF1A2…	248
Connective Tissue Disorders,Immunological Disease,Inflammatory Disease,Organismal Injury and Abnormalities,Skeletal and Muscular Disorders	Lupus erythematosus	1,29E-14		-0,832	ABCB1,ACSL3,ACSL4,ALDH2,BAX,C1QA,C2,C4A/C4B,CASP8,CD44,CFB,CFH,CPT1A,CSK,CTSA,DDX58,DHX58,DIAPH1,DNMT1,DTX3L,EIF2AK2,FABP5,FCGR2B,FCGR3A/FCGR3B,FKBP1A,GBP2,GZMA,HLA-A,HLA-DQB1,ICAM1,IFI16,IFI35,IFIH1,IFIT3,IL6ST,ISG15,ITGAM,LCN2,LTF,MBL2,MME,MYH9,NCF1,NCF2,OAS1,PAM,PARP9,PEA15,PTPN1,PTPN6,PTPRC,PYCARD,RABGGTB,RPS4Y1,S100A9,SAMHD1,SERPINC1,SERPING1,SIGLEC1,SIX3,SLC27A1,SP1,STAT1,STAT3,TAGLN2,TAP1,…	74
Cell-To-Cell Signaling and Interaction,Hematological System Development and Function	Activation of myeloid cells	1,99E-14		0,878	ACE,ADIPOQ,C4A/C4B,CD200,CD274,CD36,CD44,CD47,CFH,CHI3L1,Chil3/Chil4,CYBB,DYSF,F2,FCGR2B,FCGR3A/FCGR3B,FGF1,FKBP1A,GC,GRN,GZMA,HLA-A,ICAM1,IFI35,IGHG1,ITGA1,ITGAM,ITGAV,ITGB2,KARS1,KLKB1,LBP,LCN2,LGALS3,LGALS3BP,LTF,MAPK14,MET,MME,NMI,Orm1 (includes others),PDK4,PLA2G4A,PLG,PRKCD,PTPN6,S100A9,SAA1,SERPINF1,SERPINF2,SERPING1,STAT1,STAT3,SYK,TGM2,THBS1,TLR2,VAV1,VCAM1,VTN	60
Lymphoid Tissue Structure and Development,Tissue Morphology	Quantity of lymphoid cells	2,30E-14		1,986	ABCB1,ADA,ADIPOQ,ALDH2,APBB1IP,ARHGDIB,ARHGEF1,B4GALT1,BAX,BCLAF1,Bst2,CASP8,CAV1,CD274,CD36,CD44,CD47,CD74,CHI3L1,CORO1A,CTSB,CTSS,CTSV,DDX58,DIAPH1,DNMT1,DOCK10,DOCK2,FABP5,FCGR2B,FKBP1A,GNA13,Gzmb,HCLS1,HLA-A,HLA-DQA1,HLA-DQB1,HPX,ICAM1,IGHM,IGKC,IL6ST,INPP5D,ISG15,ITGAL,ITGAM,ITGAV,ITGB2,ITGB8,KLKB1,LCN2,LGALS3,LGMN,LSP1,MAN2A1,MAPK14,MBL2,MPZ,NPC2,PECAM1,PIKFYVE,PLCG2,PLD4,PMEL,PNP,PRKCD,PSM…	95
Cell-To-Cell Signaling and Interaction,Hematological System Development and Function	Interaction of leukocytes	2,58E-14	Increased	3,787	ADIPOQ,APBB1IP,ARHGEF1,B4GALT1,C1QA,CD200,CD36,CD44,CD47,CD74,CFH,CORO1A,CSK,CTSZ,CYBB,DIAPH1,DOCK2,EEF1A2,EVL,F2,FCGR2B,FCGR3A/FCGR3B,FERMT3,FGF1,FLNA,GLRX,ICAM1,IL6ST,INPP5D,Irgm1,ITGAL,ITGAM,ITGB2,JAM3,KLKB1,LBP,LCP1,LGALS3,LSP1,LTF,MAPK14,MBL2,MYADM,NCKAP1L,PECAM1,PKM,PLEKHA2,PLG,PTPN6,PTPRC,S100A9,SAA1,SDC4,SERPINA1,SERPING1,STAB1,STAT1,STK4,SYK,TGM2,THBS1,TLN1,TLR2,TRPV2,TXN,VASP,VAV1,VCAM1…	70
Cellular Movement,Hematological System Development and Function,Immune Cell Trafficking	Cellular infiltration by leukocytes	2,67E-14	Increased	2,533	ABCB1,ADA,ADIPOQ,APOD,ARHGAP25,ARRB1,B4GALT1,C2,C4A/C4B,CASP8,CAV1,CD274,CD36,CD44,CD47,CD55,CES1,CFB,CFH,CORO1A,CTSB,CTSC,CYBB,DBNL,DOCK2,EEF1A2,F2,FGL2,GBA,GJB2,GSDMD,HLA-A,ICAM1,Ighg2b,IL6ST,ITGA1,ITGAL,ITGAM,ITGB2,JAM3,LBP,LCN2,LGALS3,LTF,MAPK14,MAPKAPK2,MET,NCF1,PDK4,PIKFYVE,PLA2G4A,PLG,PRKAA1,PRKCD,PSMB8,PTPN1,PTPN6,RIPK1,S100A4,S100A9,SAA1,SERPINA1,SERPINC1,SERPING1,SPTLC2,STAT1,STAT3,TGM2…	75
Cell-To-Cell Signaling and Interaction	Interaction of blood cells	2,82E-14	Increased	3,727	ADIPOQ,APBB1IP,ARHGEF1,B4GALT1,C1QA,C4A/C4B,CD200,CD36,CD44,CD47,CD74,CFH,CORO1A,CSK,CTSZ,CYBB,DIAPH1,DOCK2,EEF1A2,EVL,F2,FCGR2B,FCGR3A/FCGR3B,FERMT3,FGF1,FLNA,GLRX,ICAM1,IGHM,IL6ST,INPP5D,Irgm1,ITGA1,ITGAL,ITGAM,ITGB2,JAM3,KLKB1,LBP,LCP1,LGALS3,LSP1,LTF,MAPK14,MBL2,MYADM,NCKAP1L,PECAM1,PKM,PLCG2,PLEKHA2,PLG,PTPN6,PTPRC,S100A9,SAA1,SDC4,SERPINA1,SERPING1,SERPINH1,SLC4A1,STAB1,STAT1,STK4,SYK,TGM2,…	76
Connective Tissue Disorders,Immunological Disease,Inflammatory Disease,Organismal Injury and Abnormalities,Skeletal and Muscular Disorders	Systemic lupus erythematosus	3,97E-14		-0,832	ABCB1,ACSL3,ACSL4,ALDH2,BAX,C1QA,C2,C4A/C4B,CASP8,CD44,CFB,CFH,CPT1A,CSK,CTSA,DDX58,DHX58,DIAPH1,DNMT1,DTX3L,EIF2AK2,FABP5,FCGR2B,FCGR3A/FCGR3B,FKBP1A,GBP2,GZMA,HLA-DQB1,ICAM1,IFI16,IFI35,IFIH1,IFIT3,IL6ST,ISG15,ITGAM,LCN2,LTF,MBL2,MME,MYH9,NCF1,NCF2,OAS1,PAM,PARP9,PEA15,PTPN1,PTPN6,PTPRC,PYCARD,RABGGTB,RPS4Y1,SERPINC1,SERPING1,SIGLEC1,SIX3,SLC27A1,SP1,STAT1,STAT3,TAGLN2,TAP1,TGM2,TLR2,TRIM21,TXN…	71
Hematological System Development and Function,Lymphoid Tissue Structure and Development,Tissue Morphology	Quantity of lymphocytes	4,03E-14	Increased	2,105	ABCB1,ADA,ADIPOQ,APBB1IP,ARHGDIB,ARHGEF1,B4GALT1,BAX,BCLAF1,Bst2,CASP8,CAV1,CD274,CD36,CD44,CD47,CD74,CHI3L1,CORO1A,CTSB,CTSS,CTSV,DDX58,DIAPH1,DNMT1,DOCK10,DOCK2,FABP5,FCGR2B,FKBP1A,GNA13,Gzmb,HCLS1,HLA-A,HLA-DQA1,HLA-DQB1,HPX,ICAM1,IGHM,IGKC,IL6ST,INPP5D,ISG15,ITGAL,ITGAM,ITGAV,ITGB2,ITGB8,KLKB1,LCN2,LGALS3,LGMN,LSP1,MAN2A1,MAPK14,MBL2,MPZ,NPC2,PECAM1,PIKFYVE,PLCG2,PLD4,PMEL,PNP,PRKCD,PSMB10,PS…	94
Cell-To-Cell Signaling and Interaction,Hematological System Development and Function,Immune Cell Trafficking,Inflammatory Response	Activation of phagocytes	4,21E-14		0,545	ACE,ADIPOQ,C4A/C4B,CASP8,CD200,CD274,CD36,CD44,CD47,CFH,CHI3L1,Chil3/Chil4,CYBB,DYSF,F2,FCGR2B,FCGR3A/FCGR3B,FGF1,FKBP1A,GC,GRN,GZMA,HLA-A,ICAM1,IFI35,IGHG1,ITGA1,ITGAM,ITGAV,ITGB2,KARS1,KLKB1,LBP,LCN2,LGALS3,LGALS3BP,LTF,MAPK14,MET,MME,NMI,Orm1 (includes others),PDK4,PLA2G4A,PLG,PRKCD,PTPN6,PYCARD,S100A9,SAA1,SERPINF1,SERPINF2,SERPING1,SPTLC2,STAT1,STAT3,SYK,TGM2,THBS1,TLR2,VAV1,VTN	62
Immunological Disease	Immunodeficiency	4,28E-14			ADA,AK2,ARHGEF1,ARPC1B,C1QA,C1QC,C2,C4A/C4B,C8B,CARMIL1,CASP8,CD55,CD74,CFB,CFH,CLIC5,CORO1A,CYBB,CYBC1,DOCK2,FCGR2B,FCGR3A/FCGR3B,FERMT3,G6PD,GFPT2,GRHPR,HLA-DQA1,IGHM,IGKC,IL6ST,ISG15,ITGB2,LTF,NCF1,NCF2,NCKAP1L,OAS1,PLCG2,PNP,PRKCD,PSMB2,PTPRC,RIPK1,SERPING1,STAT1,STAT2,STAT3,STK4,TAP1,TAP2,TAPBP,TGFBI,TLR2,WAS	54
Cellular Movement	Chemotaxis of myeloid cells	4,53E-14	Increased	2,266	AIF1,ARHGAP25,ARHGEF7,B4GALT1,CAPG,CD47,CD74,Chil3/Chil4,CORO1A,CYBB,DDT,DOCK2,DPEP1,DYSF,F2,GNA13,GRN,Hbb-b1,HEBP1,HP,ICAM1,INPP5D,ITGA1,ITGAL,ITGAM,ITGB2,JAM3,LBP,LCN2,LGALS3,LGMN,LSP1,MAPK14,MAPKAPK2,MYO1F,MYO9B,NCKAP1L,Pde4d,PFN1,PIKFYVE,PLG,PTPN6,PTPRC,S100A4,S100A9,SAA1,SERPINA1,SERPINA3,SYK,THBS1,TLR2,TRPV2,VAV1,VCAM1,VTN,WAS	56
Hematological System Development and Function,Tissue Morphology	Quantity of mononuclear leukocytes	4,68E-14		1,918	ABCB1,ADA,ADIPOQ,APBB1IP,ARHGDIB,ARHGEF1,B4GALT1,BAX,BCLAF1,Bst2,CASP8,CAV1,CD274,CD36,CD44,CD47,CD74,CHI3L1,CORO1A,CTSB,CTSS,CTSV,DDX58,DIAPH1,DNMT1,DOCK10,DOCK2,FABP5,FCGR2B,FKBP1A,GNA13,Gzmb,HCLS1,HLA-A,HLA-DQA1,HLA-DQB1,HPX,ICAM1,IGHM,IGKC,IL6ST,INPP5D,ISG15,ITGAL,ITGAM,ITGAV,ITGB2,ITGB5,ITGB8,JAM3,KLKB1,LCN2,LGALS3,LGMN,LSP1,MAN2A1,MAPK14,MBL2,MPZ,NPC2,PECAM1,PIKFYVE,PLCG2,PLD4,PMEL,PML,PNP,…	97
Cell-To-Cell Signaling and Interaction	Binding of blood cells	5,10E-14	Increased	3,613	ADIPOQ,APBB1IP,ARHGEF1,B4GALT1,C1QA,C4A/C4B,CD200,CD36,CD44,CD47,CD74,CFH,CORO1A,CSK,CTSZ,CYBB,DIAPH1,DOCK2,EVL,F2,FCGR2B,FCGR3A/FCGR3B,FERMT3,FGF1,FLNA,GLRX,ICAM1,IGHM,IL6ST,INPP5D,Irgm1,ITGA1,ITGAL,ITGAM,ITGB2,JAM3,KLKB1,LBP,LCP1,LGALS3,LSP1,LTF,MAPK14,MBL2,MYADM,NCKAP1L,PECAM1,PKM,PLCG2,PLEKHA2,PLG,PTPN6,PTPRC,S100A9,SAA1,SDC4,SERPINA1,SERPING1,SERPINH1,SLC4A1,STAB1,STAT1,STK4,SYK,TGM2,THBS1,T…	75
Cellular Function and Maintenance	Function of blood cells	5,96E-14		0,894	ABCB1,ADA,ADIPOQ,ARHGDIB,ARHGEF1,B4GALT1,BAX,CAPG,CASP8,CAV1,CD200,CD274,CD36,CD44,CD47,CD55,CD74,CHI3L1,CSPG4,CTSC,CTSS,CTSZ,CYBB,DDX58,ERAP1,FCGR2B,FLNA,GIMAP4,GRN,GZMA,Gzmb,HLA-A,HLA-DQB1,HLA-E,ICAM1,IFIH1,IGHM,INPP5D,ITGAL,ITGAM,ITGB2,LCN2,LCP1,LGALS3,LGMN,LSP1,MPZ,MYO9B,NPC2,PECAM1,PLA2G4A,PLCG2,PLG,PSMB10,PSME2,PTPN13,PTPRC,PYCARD,S100A4,SMPD1,STAT1,STAT2,STAT3,STK4,TAGLN2,TAP1,TAPBP,TGM2,T…	72
Cellular Movement	Cellular infiltration by myeloid cells	9,83E-14	Increased	3,286	ADIPOQ,ARHGAP25,ARRB1,B4GALT1,C2,C4A/C4B,CASP8,CAV1,CD36,CD44,CD47,CD55,CES1,CFB,CFH,CORO1A,CTSB,CTSC,CYBB,DOCK2,EEF1A2,F2,GBA,GJB2,ICAM1,Ighg2b,INPP5D,ITGAL,ITGAM,ITGB2,JAM3,LBP,LCN2,LGALS3,MAPK14,MAPKAPK2,MET,NCF1,PDK4,PIKFYVE,PLA2G4A,PLG,PRKCD,PSMB8,PTPN1,PTPN6,RIPK1,SAA1,SERPINA1,SERPINC1,SERPING1,STAT1,STAT3,TGM2,TIMP3,TLR2,VASP,VAV1,YBX1,ZBP1	60
Cellular Movement,Hematological System Development and Function,Immune Cell Trafficking	Migration of mononuclear leukocytes	1,32E-13	Increased	3,655	ADIPOQ,AIF1,APBB1IP,APOD,ARHGEF1,CAV1,CD200,CD274,CD44,CD47,CD74,Chil3/Chil4,CTSS,CTSV,DBNL,DDX58,DIAPH1,DOCK2,ELMO1,ENPP2,EVL,F2,FABP5,FERMT3,GNA13,GSDMD,HCLS1,HLA-A,ICAM1,Ighg2b,IL6ST,INPP5D,ITGA1,ITGAL,ITGAM,ITGAV,ITGB2,JAM3,LCP1,LGALS3,MAPK14,MYADM,MYH9,MYO9B,PECAM1,PFN1,PIKFYVE,PIN1,PLG,PRKAA1,PYCARD,S100A4,SAA1,SERPINF1,SGPL1,SMPD1,STAB1,STAT1,STAT3,STK4,TGM2,THBS1,TIMP3,TLN1,TLR2,VASP,VAV1…	69
Cell-To-Cell Signaling and Interaction,Hematological System Development and Function	Binding of leukocytes	1,71E-13	Increased	3,706	ADIPOQ,APBB1IP,ARHGEF1,B4GALT1,C1QA,CD200,CD36,CD44,CD47,CD74,CFH,CORO1A,CSK,CTSZ,CYBB,DIAPH1,DOCK2,EVL,F2,FCGR2B,FCGR3A/FCGR3B,FERMT3,FGF1,FLNA,GLRX,ICAM1,IL6ST,INPP5D,Irgm1,ITGAL,ITGAM,ITGB2,JAM3,KLKB1,LBP,LCP1,LGALS3,LSP1,LTF,MAPK14,MBL2,MYADM,NCKAP1L,PECAM1,PKM,PLEKHA2,PLG,PTPN6,PTPRC,S100A9,SDC4,SERPINA1,SERPING1,STAB1,STAT1,STK4,SYK,TGM2,THBS1,TLN1,TLR2,TRPV2,TXN,VASP,VAV1,VCAM1,VTN,WAS	68
Cell-To-Cell Signaling and Interaction	Adhesion of blood cells	2,72E-13	Increased	3,693	ADIPOQ,APBB1IP,ARHGEF1,B4GALT1,C1QA,C4A/C4B,CD200,CD36,CD44,CD47,CD74,CFH,CORO1A,CSK,CTSZ,CYBB,DIAPH1,DOCK2,F2,FCGR3A/FCGR3B,FERMT3,FLNA,GLRX,ICAM1,IGHM,IL6ST,INPP5D,Irgm1,ITGA1,ITGAL,ITGAM,ITGB2,JAM3,KLKB1,LBP,LCP1,LGALS3,LSP1,LTF,MAPK14,MYADM,NCKAP1L,PECAM1,PKM,PLCG2,PLEKHA2,PLG,PTPN6,PTPRC,S100A9,SAA1,SDC4,SERPINA1,SERPING1,SLC4A1,STAB1,STAT1,STK4,SYK,TGM2,THBS1,TLN1,TLR2,TRPV2,TXN,VASP,VAV1,V…	70
Cellular Movement,Hematological System Development and Function,Immune Cell Trafficking,Inflammatory Response	Chemotaxis of phagocytes	2,97E-13	Increased	2,223	AIF1,ARHGAP25,ARHGEF7,B4GALT1,CAPG,CD47,CD74,CORO1A,CYBB,DDT,DOCK2,DPEP1,DYSF,F2,GNA13,GRN,Hbb-b1,HEBP1,HP,ICAM1,INPP5D,ITGA1,ITGAL,ITGAM,ITGB2,JAM3,LBP,LCN2,LGALS3,LGMN,LSP1,MAPK14,MAPKAPK2,MYO1F,MYO9B,NCKAP1L,Pde4d,PFN1,PIKFYVE,PLCG2,PLG,PTPN6,S100A4,S100A9,SAA1,SERPINA1,SERPINA3,SYK,THBS1,TLR2,TRPV2,VAV1,VCAM1,VTN,WAS	55
Cellular Movement,Immune Cell Trafficking	Migration of lymphatic system cells	3,11E-13	Increased	3,508	ADIPOQ,AIF1,APBB1IP,APOD,ARHGEF1,CAV1,CD200,CD274,CD44,CD47,CD74,Chil3/Chil4,CTSS,CTSV,DBNL,DDX58,DIAPH1,DOCK2,ELMO1,ENPP2,EVL,F2,FABP5,FERMT3,GNA13,GSDMD,HCLS1,HLA-A,ICAM1,Ighg2b,IL6ST,INPP5D,ITGA1,ITGAL,ITGAV,ITGB2,JAM3,LCP1,LGALS3,MAPK14,MYADM,MYH9,MYO9B,PECAM1,PFN1,PIKFYVE,PIN1,PLCG2,PRKAA1,PYCARD,S100A4,SAA1,SGPL1,SMPD1,STAB1,STAT1,STAT3,STK4,SYK,TGM2,THBS1,TLN1,TLR2,VASP,VAV1,VCAM1,WAS	67
Cell-To-Cell Signaling and Interaction,Inflammatory Response	Immune response of phagocytes	3,38E-13	Increased	2,803	ACE,CAPG,CD36,CD44,CD47,CD74,CFH,DDX58,DOCK2,ELMO1,FCGR2B,FCGR3A/FCGR3B,GLRX,GRN,Hbb-b1,ICAM1,IGHM,IL6ST,INPP5D,ISG15,ITGAL,ITGAM,ITGB2,LCN2,LGALS3,MAPK14,MAPKAPK2,MBL2,MFGE8,NCKAP1L,NPM1,PALLD,PON1,PRKAA1,PSMB8,PTPRC,S100A9,SAA1,SIGLEC1,STAT3,SYK,TAP1,TAPBP,TGM2,THBS1,TLR2,TRPV2,VCAM1,VTN,WAS	50
Cell Death and Survival,Cellular Compromise	Cytotoxicity of leukocytes	3,71E-13	Increased	3,152	ADIPOQ,CD274,CD44,CYBB,CYRIB,DOCK2,FCGR3A/FCGR3B,FERMT3,GZMA,Gzmb,HLA-A,HLA-E,ICAM1,IGHG1,ITGAL,ITGAM,ITGB2,LGALS3,MYH9,PLCG2,PMEL,PNP,PTPN6,PTPRC,STAT1,SYK,TAP2,TLR2,TXN,TYR,VASP,VAV1,WAS	33
Cellular Movement	Homing of blood cells	3,72E-13	Increased	3,212	AIF1,ARHGAP25,ARHGEF7,B4GALT1,CAPG,CD44,CD47,CD74,Chil3/Chil4,CORO1A,CYBB,DDT,DIAPH1,DOCK2,DPEP1,DYSF,ELMO1,ENPP2,F2,GNA13,GRN,Hbb-b1,HEBP1,HP,ICAM1,INPP5D,ITGA1,ITGAL,ITGAM,ITGB2,JAM3,LBP,LCN2,LCP1,LGALS3,LGMN,LSP1,MAPK14,MAPKAPK2,MYO1F,MYO9B,NCKAP1L,Pde4d,PFN1,PIKFYVE,PLCG2,PLG,PTPN6,PTPRC,S100A4,S100A9,SAA1,SERPINA1,SERPINA3,STAT3,STK4,SYK,THBS1,TLR2,TRPV2,TXN,VAV1,VCAM1,VTN,WAS	65
Cellular Movement	Chemotaxis of blood cells	3,94E-13	Increased	3,226	AIF1,ARHGAP25,ARHGEF7,B4GALT1,CAPG,CD47,CD74,Chil3/Chil4,CORO1A,CYBB,DDT,DIAPH1,DOCK2,DPEP1,DYSF,ELMO1,F2,GNA13,GRN,Hbb-b1,HEBP1,HP,ICAM1,INPP5D,ITGA1,ITGAL,ITGAM,ITGB2,JAM3,LBP,LCN2,LCP1,LGALS3,LGMN,LSP1,MAPK14,MAPKAPK2,MYO1F,MYO9B,NCKAP1L,Pde4d,PFN1,PIKFYVE,PLCG2,PLG,PTPN6,PTPRC,S100A4,S100A9,SAA1,SERPINA1,SERPINA3,STK4,SYK,THBS1,TLR2,TRPV2,TXN,VAV1,VCAM1,VTN,WAS	62
Gastrointestinal Disease,Inflammatory Disease,Inflammatory Response,Organismal Injury and Abnormalities	Dextran sodium sulfate-induced colitis	5,56E-13		-0,194	ADIPOQ,ARHGDIB,CD47,CD74,CFB,CYBB,GBP2,GBP5,HLA-DQA1,HLA-DQB1,HLA-DRB5,HP,IFI16,Iigp1,IL6ST,ITGB5,LCN2,LYZ,MAPK14,MPEG1,PLA2G4A,PSMB8,PTPRC,PYCARD,S100A9,SERPINA3,STAT3,TAP1,Tgtp1/Tgtp2,TLR2,ZBP1	31
Cellular Movement,Hematological System Development and Function,Immune Cell Trafficking	Homing of leukocytes	6,78E-13	Increased	3,212	AIF1,ARHGAP25,ARHGEF7,B4GALT1,CAPG,CD44,CD47,CD74,Chil3/Chil4,CORO1A,CYBB,DDT,DIAPH1,DOCK2,DPEP1,DYSF,ELMO1,ENPP2,F2,GNA13,GRN,Hbb-b1,HEBP1,HP,ICAM1,INPP5D,ITGA1,ITGAL,ITGAM,ITGB2,JAM3,LBP,LCN2,LCP1,LGALS3,LGMN,LSP1,MAPK14,MAPKAPK2,MYO1F,MYO9B,NCKAP1L,Pde4d,PFN1,PIKFYVE,PLCG2,PLG,PTPN6,S100A4,S100A9,SAA1,SERPINA1,SERPINA3,STAT3,STK4,SYK,THBS1,TLR2,TRPV2,TXN,VAV1,VCAM1,VTN,WAS	64
Gastrointestinal Disease,Inflammatory Disease,Inflammatory Response,Organismal Injury and Abnormalities	Experimental colitis	7,62E-13		-0,194	ADIPOQ,ARHGDIB,CD47,CD74,CFB,CYBB,GBP2,GBP5,HLA-DQA1,HLA-DQB1,HLA-DRB5,HP,IFI16,Iigp1,IL6ST,ITGB5,LBP,LCN2,LYZ,MAPK14,MPEG1,PLA2G4A,PSMB8,PTPRC,PYCARD,S100A9,SERPINA3,STAT1,STAT3,TAP1,Tgtp1/Tgtp2,TLR2,ZBP1	33
Cellular Movement,Hematological System Development and Function,Immune Cell Trafficking	Lymphocyte migration	1,02E-12	Increased	3,505	ADIPOQ,AIF1,APBB1IP,APOD,ARHGEF1,CAV1,CD200,CD274,CD44,CD47,CD74,Chil3/Chil4,CTSS,CTSV,DBNL,DDX58,DIAPH1,DOCK2,ELMO1,ENPP2,EVL,F2,FABP5,FERMT3,GNA13,GSDMD,HCLS1,HLA-A,ICAM1,Ighg2b,IL6ST,INPP5D,ITGA1,ITGAL,ITGAV,ITGB2,JAM3,LCP1,LGALS3,MAPK14,MYADM,MYH9,MYO9B,PECAM1,PFN1,PIKFYVE,PIN1,PRKAA1,PYCARD,S100A4,SAA1,SGPL1,SMPD1,STAB1,STAT1,STAT3,STK4,TGM2,THBS1,TLN1,TLR2,VASP,VAV1,VCAM1,WAS	65
Cell-To-Cell Signaling and Interaction,Cellular Movement	Recruitment of blood cells	1,03E-12	Increased	2,087	ADIPOQ,APOB,B4GALT1,C4A/C4B,CASP8,CAV1,CD200,CD274,CD36,CD44,CD47,CD74,CHI3L1,Chil3/Chil4,CTSC,DDX58,FABP5,FCGR2B,FCGR3A/FCGR3B,FERMT3,GC,GLRX,GNA13,HDAC1,ICAM1,IL6ST,INPP5D,ITGAM,ITGB2,LCN2,LGALS3,LSP1,LTF,LYZ,MAPK14,MME,MPZ,MYO9B,Pde4d,PECAM1,PLG,PYCARD,S100A4,SGPL1,STAT3,SYK,THBS1,TLR2,TXN,VASP,VAV1,VCAM1,XDH	53
Cellular Movement,Hematological System Development and Function,Immune Cell Trafficking,Inflammatory Response	Chemotaxis of leukocytes	1,03E-12	Increased	3,226	AIF1,ARHGAP25,ARHGEF7,B4GALT1,CAPG,CD47,CD74,Chil3/Chil4,CORO1A,CYBB,DDT,DIAPH1,DOCK2,DPEP1,DYSF,ELMO1,F2,GNA13,GRN,Hbb-b1,HEBP1,HP,ICAM1,INPP5D,ITGA1,ITGAL,ITGAM,ITGB2,JAM3,LBP,LCN2,LCP1,LGALS3,LGMN,LSP1,MAPK14,MAPKAPK2,MYO1F,MYO9B,NCKAP1L,Pde4d,PFN1,PIKFYVE,PLCG2,PLG,PTPN6,S100A4,S100A9,SAA1,SERPINA1,SERPINA3,STK4,SYK,THBS1,TLR2,TRPV2,TXN,VAV1,VCAM1,VTN,WAS	61
Gastrointestinal Disease,Inflammatory Disease	Gastroenteritis	1,13E-12		0,492	ABCB1,ADIPOQ,ALB,ARHGDIB,CASP8,CAV1,CD274,CD44,CD47,CD74,CFB,CKM,CORO1A,CYBB,DDX58,DPEP1,FKBP1A,GBP2,GBP5,GSDMD,HLA-DQA1,HLA-DQB1,HLA-DRB5,HP,ICAM1,IFI16,IGHM,Iigp1,IL6ST,INPP5D,ITGA1,ITGB5,ITGB8,LBP,LCN2,LGALS3,LTF,LYZ,MAPK14,MAPKAPK2,MME,MPEG1,NCF1,PKM,PLA2G4A,PLG,PON1,PSMB8,PTPRC,PYCARD,S100A9,SERPINA3,SF3B1,STAT1,STAT3,TAP1,Tgtp1/Tgtp2,TLR2,UBR5,WAS,XDH,ZBP1	62
Cell-To-Cell Signaling and Interaction	Immune response of myeloid cells	1,43E-12	Increased	2,943	ACE,CAPG,CD36,CD44,CD47,CFH,DDX58,DOCK2,ELMO1,FCGR2B,FCGR3A/FCGR3B,GLRX,GRN,Hbb-b1,ICAM1,IL6ST,INPP5D,ISG15,ITGAL,ITGAM,ITGB2,LCN2,LGALS3,MAPK14,MAPKAPK2,MBL2,MFGE8,NCKAP1L,NPM1,PON1,PRKAA1,PTPRC,S100A9,SAA1,SIGLEC1,STAT3,SYK,TGM2,THBS1,TLR2,TRPV2,VCAM1,VTN,WAS	44
Cellular Movement,Hematological System Development and Function,Immune Cell Trafficking,Inflammatory Response	Cellular infiltration by phagocytes	1,45E-12	Increased	3,402	ADIPOQ,ARHGAP25,ARRB1,B4GALT1,C2,C4A/C4B,CASP8,CAV1,CD36,CD44,CD55,CES1,CFB,CFH,CORO1A,CTSB,CTSC,CYBB,DOCK2,EEF1A2,F2,GBA,GJB2,ICAM1,Ighg2b,ITGAL,ITGAM,ITGB2,JAM3,LBP,LCN2,LGALS3,MAPK14,MET,NCF1,PDK4,PIKFYVE,PLA2G4A,PLG,PRKCD,PSMB8,PTPN1,PTPN6,RIPK1,SAA1,SERPINA1,SERPINC1,SERPING1,STAT1,STAT3,TIMP3,TLR2,VASP,VAV1,YBX1	55
Cell-To-Cell Signaling and Interaction,Cellular Movement,Hematological System Development and Function,Immune Cell Trafficking	Recruitment of leukocytes	1,56E-12		1,986	ADIPOQ,APOB,B4GALT1,C4A/C4B,CASP8,CAV1,CD200,CD274,CD36,CD44,CD47,CD74,CHI3L1,Chil3/Chil4,CTSC,DDX58,FABP5,FCGR2B,FCGR3A/FCGR3B,FERMT3,GC,GLRX,HDAC1,ICAM1,IL6ST,INPP5D,ITGAM,ITGB2,LCN2,LGALS3,LSP1,LTF,LYZ,MAPK14,MME,MPZ,MYO9B,Pde4d,PECAM1,PLG,PYCARD,S100A4,SGPL1,STAT3,SYK,THBS1,TLR2,TXN,VAV1,VCAM1,XDH	51
Cell Morphology,Immunological Disease	Abnormal morphology of leukocytes	1,62E-12			ABCB1,BAX,CASP8,CD274,CD36,CD74,DDX58,FCGR2B,FTL,Gzmb,HLA-A,HLA-DQA1,HLA-DQB1,IGHG1,IGHM,IGKC,INPP5D,ITGB2,LCP1,LGALS3,MPZ,PML,PSMB10,PSMB9,PTPRC,RASSF2,SGPL1,SMPD1,STK4,SYK,TAP1,TLR2,VAV1,WAS	34
Cellular Function and Maintenance	Internalization of cells	1,66E-12	Increased	2,398	ACE,ACTR2,ACTR3,ARPC2,ARPC3,ARPC4,CAPG,CD36,CD44,CD47,CFH,COLEC12,CSK,CYRIB,DDX3X,DOCK2,ERAP1,FCGR2B,FCGR3A/FCGR3B,FERMT3,GLRX,GNE,GRB2,GRN,Hbb-b1,ICAM1,INPP5D,ISG15,ITGAL,ITGAM,ITGB2,LCN2,LGALS3,MAPK14,MAPKAPK2,MBL2,MBNL1,MFGE8,MYO9B,NCKAP1L,NCL,NPM1,PALLD,PECAM1,PFN1,PKM,PLEK,PLG,PRKCD,PTPN6,PTPRC,RPS6KA1,S100A9,SAA1,SH3KBP1,SIGLEC1,SMPD1,SRSF6,SYK,TGM2,THBS1,TLN1,TLR2,TMEM165,TRIM21,TRPV2,VTN,…	68
Connective Tissue Disorders,Inflammatory Disease,Inflammatory Response,Organismal Injury and Abnormalities,Skeletal and Muscular Disorders	Inflammation of joint	1,74E-12		0,141	ABCB1,ADA,ADIPOQ,AHSG,AIF1,AK2,ALB,ALDOA,ALPL,ARHGDIB,ARRB1,C1QA,C2,C4A/C4B,CASP8,CD200,CD274,CD36,CD44,CD74,CELF2,CFB,CHI3L1,CNTNAP4,CSK,CTSB,CTSC,CTSS,DNAJA4,DPEP1,EIF3E,ENPP2,ERAP1,FCGR2B,FCGR3A/FCGR3B,FGF1,FGL2,FKBP1A,FKBP5,FTH1,FTL,GBP2,GLIPR2,GRN,GUSB,GZMA,HBA1/HBA2,HCLS1,HDAC1,HLA-A,HLA-DQA1,HLA-DQB1,HLA-DRB5,HLA-E,HP,ICAM1,IGHG1,IGHM,IGKC,IL6ST,ITGAM,ITGB2,JAM3,LAP3,LBP,LCP1,LTF,LYZ,MAPK1…	123
Cell-To-Cell Signaling and Interaction,Hematological System Development and Function,Immune Cell Trafficking	Adhesion of immune cells	1,85E-12	Increased	3,426	ADIPOQ,APBB1IP,ARHGEF1,B4GALT1,C1QA,CD200,CD36,CD44,CD47,CD74,CFH,CORO1A,CSK,CTSZ,CYBB,DIAPH1,DOCK2,F2,FCGR3A/FCGR3B,FERMT3,FLNA,GLRX,ICAM1,IL6ST,INPP5D,Irgm1,ITGAL,ITGAM,ITGB2,JAM3,KLKB1,LBP,LCP1,LGALS3,LSP1,LTF,MAPK14,MYADM,NCKAP1L,PECAM1,PKM,PLEKHA2,PLG,PTPN6,PTPRC,S100A9,SDC4,SERPINA1,SERPING1,STAB1,STAT1,STK4,SYK,TGM2,THBS1,TLN1,TLR2,TRPV2,TXN,VASP,VAV1,VCAM1,VTN,WAS	64
Gastrointestinal Disease,Inflammatory Disease,Inflammatory Response,Organismal Injury and Abnormalities	Enteritis	1,88E-12		0,050	ABCB1,ADIPOQ,ALB,ARHGDIB,CASP8,CD274,CD44,CD47,CD74,CFB,CKM,CYBB,DDX58,DPEP1,FKBP1A,GBP2,GBP5,GSDMD,HLA-DQA1,HLA-DQB1,HLA-DRB5,HP,ICAM1,IFI16,IGHM,Iigp1,IL6ST,INPP5D,ITGA1,ITGB5,ITGB8,LBP,LCN2,LGALS3,LTF,LYZ,MAPK14,MAPKAPK2,MME,MPEG1,NCF1,PKM,PLA2G4A,PLG,PON1,PSMB8,PTPRC,PYCARD,S100A9,SERPINA3,SF3B1,STAT1,STAT3,TAP1,Tgtp1/Tgtp2,TLR2,UBR5,WAS,XDH,ZBP1	60
Cell Death and Survival	Cell death of immune cells	2,22E-12	Increased	2,113	ABCB1,ADA,APOB,ARHGEF1,ARRB1,BAX,C1QA,CASP8,CAV1,CD274,CD44,CD47,CD74,CHI3L1,CORO1A,CTSB,CYBB,DHX58,EIF2AK2,F2,FCGR2B,FCGR3A/FCGR3B,FGL2,FTH1,GIMAP4,GRN,GSDMD,GZMA,Gzmb,HCLS1,ICAM1,IFIH1,IGHM,IL6ST,INPP5D,Irgm1,ISG15,ITGAL,ITGAM,ITGB2,LCN2,LGALS3,LTF,LYZ,MAPK14,MVP,NAMPT,NCF2,PARP14,PCNA,PECAM1,PIN1,PLA2G4A,PLCG2,PLEKHO2,PMEL,PNP,PNPT1,PON1,PRKAA1,PRKCD,PTPN6,PTPRC,PYCARD,RIPK1,RPS6,SERPINA1,SERP…	89
Cell-To-Cell Signaling and Interaction,Cellular Function and Maintenance,Inflammatory Response	Phagocytosis of blood cells	2,27E-12	Increased	2,497	ACE,ACTR2,ACTR3,ARPC2,ARPC3,ARPC4,CAPG,CD36,CD44,CD47,CFH,CYRIB,DOCK2,FCGR2B,FCGR3A/FCGR3B,FERMT3,GLRX,GNE,GRN,Hbb-b1,ICAM1,INPP5D,ISG15,ITGAM,ITGB2,LCN2,LGALS3,MAPK14,MAPKAPK2,MBL2,MBNL1,MFGE8,NCKAP1L,NPM1,PALLD,PECAM1,PLEK,PRKCD,PTPRC,RPS6KA1,S100A9,SAA1,SIGLEC1,SRSF6,SYK,TGM2,THBS1,TLN1,TLR2,TMEM165,TRPV2,VTN,WAS	53
Cell-To-Cell Signaling and Interaction,Inflammatory Response	Response of phagocytes	2,35E-12	Increased	3,029	ACE,ATP7A,CAPG,CD36,CD44,CD47,CD74,CFH,DDX58,DOCK2,ELMO1,FCGR2B,FCGR3A/FCGR3B,GLRX,GRN,Hbb-b1,ICAM1,IGHM,IL6ST,INPP5D,ISG15,ITGAL,ITGAM,ITGB2,LCN2,LGALS3,MAPK14,MAPKAPK2,MBL2,MFGE8,NCKAP1L,NPM1,PALLD,PON1,PRKAA1,PSMB8,PTPRC,S100A9,SAA1,SIGLEC1,STAT3,SYK,TAP1,TAPBP,TGM2,THBS1,TLR2,TRPV2,VCAM1,VTN,WAS	51
Cell Death and Survival,Cellular Compromise	Cytotoxicity of lymphatic system cells	2,50E-12	Increased	2,877	ADIPOQ,CD274,CD44,CD74,CYRIB,DOCK2,FCGR3A/FCGR3B,FERMT3,GZMA,Gzmb,HLA-A,HLA-E,ICAM1,IGHG1,ITGAL,ITGB2,LGALS3,MYH9,PLCG2,PMEL,PNP,PTPN6,PTPRC,STAT1,SYK,TAP2,TLR2,TYR,VASP,VAV1,WAS	31
Infectious Diseases	Severe COVID-19	2,76E-12			AHSG,ALB,APOD,C4A/C4B,CD74,CFB,CLEC3B,DYSF,EIF2AK2,FCGR2B,FCGR3A/FCGR3B,FLNA,HLA-DQB1,HLA-DRB5,HLA-E,IFIT3,IFITM3,ISG15,ITIH3,ITIH4,LGALS3BP,PARP14,PARP9,PFN1,PKM,PLEK,S100A9,SAA1,SAMD9L,SERPINA3,SIGLEC1,STAT1,TAGLN2,TUBA1C,TUBA8,TUBB3,VCAM1,VTN	38
Immunological Disease	Primary immunodeficiency disorder	2,79E-12			ADA,AK2,ARHGEF1,C4A/C4B,CASP8,CD74,CORO1A,CYBB,CYBC1,FCGR2B,FCGR3A/FCGR3B,FERMT3,G6PD,GRHPR,HLA-DQA1,IL6ST,ITGB2,NCF1,NCF2,OAS1,PNP,PRKCD,PSMB2,PTPRC,RIPK1,STAT2,STAT3,TAP1,TAP2,TAPBP,TLR2,WAS	32
Cell Death and Survival	Cell death of blood cells	3,62E-12		1,923	ABCB1,ADA,APOB,ARHGEF1,ARRB1,BAX,C1QA,CASP8,CAV1,CD274,CD44,CD47,CD74,CHI3L1,CORO1A,CTSB,CYBB,DHX58,EIF2AK2,F2,FCGR2B,FCGR3A/FCGR3B,FGL2,FTH1,GIMAP4,GRN,GSDMD,GZMA,Gzmb,HCLS1,HDAC1,ICAM1,IFIH1,IGHM,IL6ST,INPP5D,Irgm1,ISG15,ITGAL,ITGAM,ITGB2,LCN2,LGALS3,LTF,LYZ,MAPK14,MVP,NAMPT,NCF2,PALLD,PARP14,PCNA,PECAM1,PFN1,PIN1,PLA2G4A,PLCG2,PLEKHO2,PMEL,PNP,PNPT1,PON1,PRKAA1,PRKCD,PTPN6,PTPRC,PYCARD,RIPK1,R…	93
Cell-To-Cell Signaling and Interaction,Hematological System Development and Function,Immune Cell Trafficking,Inflammatory Response	Activation of macrophages	4,14E-12		0,531	ACE,ADIPOQ,C4A/C4B,CD200,CD274,CD36,CD44,CD47,CHI3L1,Chil3/Chil4,CYBB,DYSF,F2,FCGR2B,FGF1,GC,GRN,HLA-A,ICAM1,IFI35,IGHG1,ITGAV,ITGB2,KARS1,LBP,LCN2,LGALS3,LTF,MAPK14,NMI,Orm1 (includes others),PDK4,PLA2G4A,PLG,PTPN6,S100A9,SERPINF1,SERPINF2,SERPING1,STAT1,STAT3,SYK,TGM2,THBS1,TLR2,VTN	46
Cellular Movement,Hematological System Development and Function,Immune Cell Trafficking	Cell movement of mononuclear leukocytes	4,30E-12	Increased	3,300	ADIPOQ,AIF1,APBB1IP,APOD,ARHGEF1,CAV1,CD200,CD274,CD44,CD47,CD55,CD74,Chil3/Chil4,CTSS,CTSV,DBNL,DDX58,DIAPH1,DOCK2,ELMO1,ENPP2,EVL,F2,FABP5,FERMT3,GJB2,GNA13,GSDMD,HCLS1,HEBP1,HLA-A,HP,ICAM1,Ighg2b,IL6ST,INPP5D,ITGA1,ITGAL,ITGAM,ITGAV,ITGB2,JAM3,LCP1,LGALS3,LGMN,MAPK14,MYADM,MYH9,MYO9B,PECAM1,PFN1,PIKFYVE,PIN1,PLG,PRKAA1,PRKCD,PYCARD,S100A4,SAA1,SERPINA3,SERPINF1,SGPL1,SMPD1,STAB1,STAT1,STAT3,ST…	77
Cell Death and Survival,Cellular Compromise	Cytotoxicity of lymphocytes	4,52E-12	Increased	2,759	ADIPOQ,CD274,CD44,CYRIB,DOCK2,FCGR3A/FCGR3B,FERMT3,GZMA,Gzmb,HLA-A,HLA-E,ICAM1,IGHG1,ITGAL,ITGB2,LGALS3,MYH9,PLCG2,PMEL,PNP,PTPN6,PTPRC,STAT1,SYK,TAP2,TLR2,TYR,VASP,VAV1,WAS	30
Hematological System Development and Function,Tissue Morphology	Quantity of myeloid cells	5,23E-12		-1,688	ABCB1,ADA,ADIPOQ,AMBP,APOB,ARHGDIB,B4GALT1,C1QA,C4A/C4B,CASP8,CD200,CD36,CD47,CFH,CSK,CTSB,CTSS,CTSV,CYBB,DDX58,DIAPH1,EIF2AK2,ELMO1,FCGR2B,FLNA,GBA,GRN,HBA1/HBA2,Hbb-b1,ICAM1,IL6ST,INPP5D,ITGAL,ITGAM,ITGAV,ITGB2,ITGB5,JAM3,KLKB1,LCN2,LGALS3,LGMN,LSP1,MAN2A1,MAPK14,MAPKAPK2,MBL2,MPZ,NEDD4L,Pde4d,PECAM1,PFKM,PIKFYVE,PIN1,PLD4,PLG,PML,PRKAA1,PRKCD,PTPN6,RASSF2,RNH1,S100A9,SAA1,SERPINA1,SLC4A1,STAB1…	80
Cellular Development,Cellular Growth and Proliferation	Proliferation of blood cells	5,60E-12	Increased	2,723	ABCB1,ADA,ADIPOQ,AIF1,ALB,ARHGDIB,ARHGEF1,BABAM1,BAX,BCLAF1,CASP8,CD274,CD36,CD44,CD47,CD55,CD74,CORO1A,CTSZ,CYBB,DIAPH1,DOCK2,EIF2AK2,ERAP1,F2,FCGR2B,FCGR3A/FCGR3B,FGL2,FKBP1A,FTL,GBA,GNA13,Gzmb,Hbb-b1,HCLS1,HLA-DQA1,HLA-DQB1,HLA-E,HPX,ICAM1,IGHG1,Ighg2b,IGHM,IGKC,IL6ST,INPP5D,Irgm1,ISG15,ITGAL,ITGAM,ITGB2,LBR,LCP1,LGALS3,LTF,MAPK14,MBL2,MET,MVP,MYH9,NCKAP1L,NPM1,PARP14,PEA15,PECAM1,PIN1,PLCG2,P…	107
Cell-To-Cell Signaling and Interaction,Hematological System Development and Function	Interaction of granulocytes	5,79E-12	Increased	2,206	B4GALT1,CD44,CFH,CORO1A,CSK,CYBB,F2,FCGR3A/FCGR3B,FERMT3,FLNA,GLRX,ICAM1,INPP5D,ITGAL,ITGAM,ITGB2,JAM3,LBP,LCP1,LGALS3,LSP1,LTF,PECAM1,PLG,PTPN6,S100A9,SAA1,SERPINA1,TLN1,TLR2,TXN,VAV1,VCAM1,VTN	34
Cellular Movement,Immune Cell Trafficking	Cell movement of lymphatic system cells	5,86E-12	Increased	3,250	ADIPOQ,AIF1,APBB1IP,APOD,ARHGEF1,CAV1,CD200,CD274,CD44,CD47,CD74,Chil3/Chil4,CTSS,CTSV,DBNL,DDX58,DIAPH1,DOCK2,ELMO1,ENPP2,EVL,F2,FABP5,FERMT3,GJB2,GNA13,GSDMD,HCLS1,HLA-A,ICAM1,Ighg2b,IL6ST,INPP5D,ITGA1,ITGAL,ITGAM,ITGAV,ITGB2,JAM3,LCP1,LGALS3,MAPK14,MYADM,MYH9,MYO9B,PECAM1,PFN1,PIKFYVE,PIN1,PLCG2,PRKAA1,PRKCD,PYCARD,S100A4,SAA1,SGPL1,SMPD1,STAB1,STAT1,STAT3,STK4,SYK,TGM2,THBS1,TIMP3,TLN1,TLR2,V…	71
Hematological System Development and Function,Lymphoid Tissue Structure and Development,Tissue Morphology	Quantity of T lymphocytes	5,88E-12		1,589	ABCB1,ADA,ADIPOQ,APBB1IP,ARHGDIB,ARHGEF1,BAX,BCLAF1,Bst2,CASP8,CAV1,CD274,CD44,CD47,CD74,CHI3L1,CORO1A,CTSS,CTSV,DDX58,DIAPH1,DNMT1,DOCK2,FABP5,FCGR2B,FKBP1A,Gzmb,HLA-A,HLA-DQA1,HLA-DQB1,HPX,ICAM1,IGHM,IL6ST,INPP5D,ITGAL,ITGAM,ITGAV,ITGB2,ITGB8,KLKB1,MAN2A1,MAPK14,MPZ,PIKFYVE,PLD4,PMEL,PNP,PSMB10,PSMB8,PSMB9,PTPN13,PTPN6,PTPRC,PYCARD,RASSF2,RIPK1,SAA1,SGPL1,SIGLEC1,SMPD1,STAT1,STAT3,STK4,SYK,TAP1…	73
Cellular Development,Cellular Growth and Proliferation,Hematological System Development and Function,Hematopoiesis,Lymphoid Tissue Structure and Development,Tissue Development	Leukopoiesis	7,76E-12	Increased	2,919	ADA,ADIPOQ,ARRB1,ATP7A,BAX,C1QC,CASP8,CAV1,CD274,CD36,CD44,CD47,CD74,Cdkn1c,CHI3L1,CSK,CTSV,CYBB,DDX58,DNMT1,DOCK10,DOCK2,EEF1A2,F2,FCGR2B,FGL2,FKBP1A,GBA,GIMAP4,GRB2,HCLS1,HDAC1,HLA-A,HLA-DQA1,HLA-DQB1,HP,HPX,ICAM1,IFI16,IGHM,IGKC,IL6ST,INPP5D,ITGAL,ITGAM,ITGB2,ITGB8,LBR,LCP1,LGALS3,LSP1,LTF,MAPK14,MAPKAPK2,MBD2,MFGE8,NCKAP1L,PHB2,PKM,PLA2G4A,PLCG2,PLEKHA2,PLG,PNP,PRKAA1,PRKCD,PSMB8,PSMB9,PTPN12…	88
Cellular Function and Maintenance	Engulfment of blood cells	8,74E-12	Increased	2,711	ACE,ACTR2,ACTR3,ARPC2,ARPC3,ARPC4,CAPG,CD36,CD44,CD47,CFH,CYRIB,DOCK2,ELMO1,FCGR2B,FCGR3A/FCGR3B,FERMT3,GLRX,GNE,GRN,Hbb-b1,ICAM1,INPP5D,ISG15,ITGAM,ITGB2,LCN2,LGALS3,MAPK14,MAPKAPK2,MBL2,MBNL1,MFGE8,NCKAP1L,NPM1,PALLD,PECAM1,PLEK,PRKCD,PTPN6,PTPRC,RPS6KA1,S100A9,SAA1,SIGLEC1,SMPD1,SRA1,SRSF6,STK4,SYK,TGM2,THBS1,TLN1,TLR2,TMEM165,TRPV2,VTN,WAS	58
Cellular Development,Cellular Growth and Proliferation,Hematological System Development and Function,Lymphoid Tissue Structure and Development	Proliferation of immune cells	8,95E-12	Increased	2,885	ADA,ADIPOQ,AIF1,ALB,ARHGDIB,ARHGEF1,BAX,BCLAF1,CASP8,CD274,CD36,CD44,CD47,CD55,CD74,CORO1A,CTSZ,CYBB,DIAPH1,DOCK2,EIF2AK2,ERAP1,F2,FCGR2B,FCGR3A/FCGR3B,FGL2,FKBP1A,FTL,GNA13,Gzmb,Hbb-b1,HCLS1,HLA-DQA1,HLA-DQB1,HLA-E,HPX,ICAM1,IGHG1,Ighg2b,IGHM,IGKC,IL6ST,INPP5D,Irgm1,ISG15,ITGAL,ITGAM,ITGB2,LBR,LCP1,LGALS3,LTF,MAPK14,MBL2,MET,MVP,NCKAP1L,NPM1,PARP14,PEA15,PECAM1,PIN1,PLCG2,PLEKHA2,PMEL,PNP,PRKAA1…	99
Cell Death and Survival,Cellular Compromise	Toxicity of cells	9,42E-12	Increased	3,079	ADIPOQ,CD274,CD44,CD74,CORO1A,CTSB,CYBB,CYRIB,DOCK2,FCGR3A/FCGR3B,FERMT3,GZMA,Gzmb,HLA-A,HLA-E,ICAM1,IGHG1,ITGAL,ITGAM,ITGB2,LCN2,LGALS3,MYH9,NAMPT,Orm1 (includes others),PLCG2,PMEL,PNP,PRKCD,PTPN6,PTPRC,SP1,STAT1,SYK,TAP2,TLR2,TXN,TYR,VASP,VAV1,WAS	41
Cellular Movement,Hematological System Development and Function,Immune Cell Trafficking	Cell movement of lymphocytes	1,03E-11	Increased	3,214	ADIPOQ,AIF1,APBB1IP,APOD,ARHGEF1,CAV1,CD200,CD274,CD44,CD47,CD74,Chil3/Chil4,CTSS,CTSV,DBNL,DDX58,DIAPH1,DOCK2,ELMO1,ENPP2,EVL,F2,FABP5,FERMT3,GJB2,GNA13,GSDMD,HCLS1,HLA-A,ICAM1,Ighg2b,IL6ST,INPP5D,ITGA1,ITGAL,ITGAM,ITGAV,ITGB2,JAM3,LCP1,LGALS3,MAPK14,MYADM,MYH9,MYO9B,PECAM1,PFN1,PIKFYVE,PIN1,PRKAA1,PRKCD,PYCARD,S100A4,SAA1,SGPL1,SMPD1,STAB1,STAT1,STAT3,STK4,TGM2,THBS1,TIMP3,TLN1,TLR2,VASP,VAV1,V…	69
Gastrointestinal Disease,Inflammatory Disease,Inflammatory Response,Organismal Injury and Abnormalities	Colitis	1,03E-11		0,372	ABCB1,ADIPOQ,ALB,ARHGDIB,CASP8,CD274,CD44,CD47,CD74,CFB,CKM,CYBB,DDX58,DPEP1,FKBP1A,GBP2,GBP5,HLA-DQA1,HLA-DQB1,HLA-DRB5,HP,ICAM1,IFI16,IGHM,Iigp1,IL6ST,ITGA1,ITGB5,ITGB8,LBP,LCN2,LTF,LYZ,MAPK14,MME,MPEG1,NCF1,PKM,PLA2G4A,PLG,PON1,PSMB8,PTPRC,PYCARD,S100A9,SERPINA3,SF3B1,STAT1,STAT3,TAP1,Tgtp1/Tgtp2,TLR2,UBR5,WAS,XDH,ZBP1	56
Infectious Diseases	Systemic inflammatory response syndrome and/or sepsis	1,10E-11		-0,701	ADA,ALB,ALPL,BAX,Bst2,C4A/C4B,CAV1,CD36,CD55,CSK,CTSC,EEF1A2,ENPP2,F2,FCGR2B,FCGR3A/FCGR3B,HLA-DQB1,ICAM1,IFI16,IL6ST,ITGAL,ITGAM,ITGAV,ITGB2,LBP,LCN2,LGALS3,LTF,MAPK14,MAPKAPK2,MBL2,PLG,PYCARD,RIPK1,S100A9,SERPINC1,SERPING1,STAT1,STAT3,TGM2,TRAFD1,VAV1,YBX1	43
Cardiovascular Disease,Organismal Injury and Abnormalities	Vaso-occlusion	1,21E-11	Increased	3,437	ABCB1,ACE,ADA,ADIPOQ,AHSG,ALB,APOB,CA1,CAV1,CCM2,CD36,CD44,CD47,CD55,CES1,CHI3L1,CKM,CLIC5,COG2,CTSS,CTSV,ENPP1,F2,FABP5,FAM107B,FCGR2B,FKBP1A,GUCY1A1,HBA1/HBA2,HP,ICAM1,ITGAL,ITGAM,ITGAV,ITGB2,LCN2,LGALS3,LMCD1,MAPKAPK2,MB,MFGE8,MPZ,MTHFD1L,NCF1,NPR2,OSMR,PCNA,PECAM1,PFN1,PKM,PLA2G4A,PLG,PLIN2,PON1,RNF213,RRM1,S100A9,SAA1,SDC4,SERPINA1,SERPINA3,SERPINC1,SMPD1,SP110,SQSTM1,STAT3,THBS1,TIMP3,TLR2,…	78
Inflammatory Response	Innate immune response	1,23E-11		0,515	Bst2,CAPZA1,CAPZA2,CD44,COLEC12,CYBB,CYBC1,DDX3X,DDX58,DHX58,EIF2AK2,FCGR2B,GBP5,GRN,HLA-E,IFI16,IFI35,IFIH1,IFIT2,IGHM,ISG15,LBP,LCN2,MBL2,MYO1F,NCF1,NCF2,NMI,PML,SAA1,SAMHD1,SERPING1,STAT1,SYK,TLR2,TRAFD1,TRIM21,VCAM1,ZBP1	39
Infectious Diseases	Sepsis	1,30E-11		-0,717	ADA,ALB,ALPL,BAX,Bst2,C4A/C4B,CAV1,CD36,CD55,CSK,CTSC,EEF1A2,ENPP2,F2,FCGR2B,FCGR3A/FCGR3B,HLA-DQB1,ICAM1,IFI16,IL6ST,ITGAL,ITGAM,ITGAV,ITGB2,LBP,LCN2,LGALS3,LTF,MAPK14,MAPKAPK2,MBL2,PLG,PYCARD,S100A9,SERPINC1,SERPING1,STAT1,STAT3,TGM2,TRAFD1,VAV1,YBX1	42
Cellular Growth and Proliferation,Lymphoid Tissue Structure and Development	Proliferation of lymphatic system cells	1,30E-11	Increased	2,703	ADA,ADIPOQ,AIF1,ARHGDIB,ARHGEF1,BAX,BCLAF1,CASP8,CD274,CD36,CD44,CD47,CD55,CD74,CHI3L1,CORO1A,CTSZ,CYBB,DIAPH1,DOCK2,EIF2AK2,ERAP1,F2,FCGR2B,FCGR3A/FCGR3B,FGL2,FKBP1A,FTL,GNA13,Gzmb,HCLS1,HLA-DQA1,HLA-DQB1,HLA-E,HPX,ICAM1,IGHG1,Ighg2b,IGHM,IGKC,IL6ST,INPP5D,Irgm1,ISG15,ITGAL,ITGAM,ITGB2,LBR,LCN2,LCP1,LGALS3,LTF,MAPK14,MVP,NCKAP1L,NPM1,OSTF1,PARP14,PEA15,PECAM1,PIN1,PLCG2,PLEKHA2,PLG,PMEL,PNP,PRKC…	97
Tissue Morphology	Quantity of cells	1,37E-11		0,762	ABCB1,ACTR3,ADA,ADIPOQ,ALDH1A2,ALDH2,ALPL,AMBP,APBB1IP,APOB,APOD,AQP1,ARHGDIB,ARHGEF1,ARHGEF7,ARPC2,ATP7A,B4GALT1,BAX,BCLAF1,Bst2,C1QA,C4A/C4B,CAPZB,CASP8,CAV1,CAV2,CD200,CD274,CD36,CD44,CD47,CD74,CES1,CFH,CHI3L1,CORO1A,CP,CSK,CSPG4,CTSA,CTSB,CTSS,CTSV,CYBB,DDX3X,DDX58,DIAPH1,DNMT1,DOCK10,DOCK2,EIF2AK2,EIF2S1,ELMO1,EPHB3,EVL,F2,FABP5,FCGR2B,FEN1,FERMT3,FGF1,FKBP1A,FLNA,FTH1,GBA,GNA13,GRN,GUCY1A1,…	198
Cellular Movement,Hematological System Development and Function,Immune Cell Trafficking,Inflammatory Response	Migration of phagocytes	1,45E-11	Increased	2,712	ADIPOQ,ALB,ARHGAP25,CD44,CD47,CD74,CFH,CORO1A,CTSS,CTSV,CTSZ,CYBB,DIAPH1,DOCK10,F2,FLNA,HCLS1,HLA-DQB1,ICAM1,IL6ST,INPP5D,ITGA1,ITGAL,ITGAM,ITGAV,ITGB2,JAM3,LGALS3,LSP1,MAPK14,MAPKAPK2,MET,MYH9,MYO1F,MYO9B,NCKAP1L,NPM1,Pde4d,PECAM1,PLG,PTGDS,PTPN6,S100A9,SAA1,SERPINC1,SERPINF1,STAB1,STK4,TIMP3,TLN1,TLR2,TXN,VAV1,VCAM1,VTN,WAS	56
Cell-To-Cell Signaling and Interaction,Hematological System Development and Function,Immune Cell Trafficking	Binding of granulocytes	1,97E-11	Increased	2,085	B4GALT1,CD44,CFH,CORO1A,CSK,CYBB,F2,FCGR3A/FCGR3B,FERMT3,FLNA,GLRX,ICAM1,INPP5D,ITGAL,ITGAM,ITGB2,JAM3,LBP,LCP1,LGALS3,LSP1,LTF,PECAM1,PLG,PTPN6,S100A9,SERPINA1,TLN1,TLR2,TXN,VAV1,VCAM1,VTN	33
Connective Tissue Disorders,Inflammatory Disease,Organismal Injury and Abnormalities,Skeletal and Muscular Disorders	Chronic inflammatory arthropathy	2,15E-11			ABCB1,ADA,ADIPOQ,AHSG,AIF1,AK2,ALB,ALDOA,ALPL,ARHGDIB,ARRB1,C1QA,C2,C4A/C4B,CD274,CD36,CD44,CD74,CELF2,CFB,CHI3L1,CNTNAP4,CTSB,CTSC,DNAJA4,EIF3E,FCGR2B,FCGR3A/FCGR3B,FGL2,FKBP1A,FKBP5,FTH1,GBP2,GLIPR2,GRN,GUSB,GZMA,HCLS1,HDAC1,HLA-A,HLA-DQA1,HLA-DQB1,HLA-DRB5,HP,ICAM1,IGHG1,IGHM,IGKC,IL6ST,ITGB2,JAM3,LAP3,LBP,LCP1,LTF,LYZ,MBD1,MBD2,MBL2,MIPEP,MME,MYL12A,NAMPT,NCF1,PECAM1,PIN1,POLD1,PON1,PSMB8,PSM…	96
Cell-To-Cell Signaling and Interaction,Cellular Movement	Recruitment of cells	2,39E-11		1,901	ADIPOQ,APOB,B4GALT1,C4A/C4B,CASP8,CAV1,CD200,CD274,CD36,CD44,CD47,CD74,CHI3L1,Chil3/Chil4,CTSC,DDX58,FABP5,FCGR2B,FCGR3A/FCGR3B,FERMT3,GC,GLRX,GNA13,HDAC1,ICAM1,IL6ST,INPP5D,ITGAM,ITGB2,KLKB1,LCN2,LGALS3,LSP1,LTF,LYZ,MAPK14,MME,MPZ,MYO9B,Pde4d,PECAM1,PLG,PYCARD,S100A4,SGPL1,STAT3,SYK,THBS1,TLR2,TXN,VASP,VAV1,VCAM1,XDH	54
Cell-To-Cell Signaling and Interaction,Cellular Movement,Hematological System Development and Function,Immune Cell Trafficking,Inflammatory Response	Recruitment of phagocytes	2,43E-11	Increased	2,052	ADIPOQ,APOB,B4GALT1,CASP8,CAV1,CD274,CD36,CD44,CD47,CD74,CHI3L1,CTSC,FCGR2B,FCGR3A/FCGR3B,FERMT3,GC,GLRX,ICAM1,IL6ST,INPP5D,ITGAM,ITGB2,LCN2,LGALS3,LSP1,LTF,LYZ,MME,MPZ,MYO9B,Pde4d,PECAM1,PLG,PYCARD,S100A4,STAT3,THBS1,TLR2,VAV1,VCAM1,XDH	41
Cell Death and Survival	Apoptosis of leukocytes	2,98E-11		0,146	ADA,ARHGEF1,ARRB1,BAX,C1QA,CASP8,CAV1,CD274,CD44,CD47,CHI3L1,CORO1A,CYBB,DHX58,EIF2AK2,F2,FCGR2B,FCGR3A/FCGR3B,FGL2,GIMAP4,GRN,GZMA,Gzmb,IGHM,INPP5D,Irgm1,ISG15,ITGAM,ITGB2,LCN2,LGALS3,LTF,MAPK14,NAMPT,PARP14,PECAM1,PIN1,PLA2G4A,PLCG2,PLEKHO2,PMEL,PNP,PRKCD,PTPN6,PTPRC,RIPK1,RPS6,SERPINA1,SERPINA3,SERPINF1,SGPL1,SMARCA5,SMPD1,STAT1,STAT3,SYK,THBS1,TLN1,TLR2,VAV1,VTN,WAS,ZBP1	63
Inflammatory Response	Degranulation	3,14E-11		0,065	ABR,ACTR2,ADIPOQ,AHSG,ALB,ALDOA,APRT,ARHGEF7,ARPC5,B4GALT1,BIN2,C4A/C4B,CAP1,CD274,CD36,CD44,CD47,CD55,CHI3L1,CHID1,CLEC3B,CORO1A,CSK,CTSA,CTSB,CTSC,CTSH,CTSS,CTSZ,CYBB,CYRIB,DBNL,DDX3X,DERA,DIAPH1,DOCK2,DPP7,ENPP4,F2,FABP5,FAM3C,FCGR2B,FCGR3A/FCGR3B,FERMT3,FGL2,FLNA,FTH1,FTL,GLA,GLRX,GMFG,GNS,GRN,GSDMD,GUSB,HK3,HMOX2,HP,INPP5D,ITGAL,ITGAM,ITGAV,ITGB2,ITIH3,ITIH4,KCNAB2,LCN2,LGALS3,LGALS3BP,LTF,L…	115
Cell-To-Cell Signaling and Interaction,Inflammatory Response	Immune response of antigen presenting cells	3,22E-11	Increased	2,154	ACE,CAPG,CD36,CD44,CD47,CD74,CTSS,DDX58,DOCK2,ELMO1,FCGR2B,GRN,IGHM,IL6ST,INPP5D,ISG15,ITGAM,ITGB2,LGALS3,MAPK14,MAPKAPK2,MBL2,MFGE8,NCKAP1L,NPM1,PALLD,PON1,PRKAA1,PSMB8,PTPRC,S100A9,SAA1,SIGLEC1,SYK,TAP1,TAPBP,TGM2,THBS1,TLR2,TRPV2,VTN,WAS	42
Cell Death and Survival	Cytotoxicity	3,22E-11	Increased	2,927	ADIPOQ,CD274,CD44,CD74,CORO1A,CTSB,CYBB,CYRIB,DOCK2,FCGR3A/FCGR3B,FERMT3,FKBP1A,GZMA,Gzmb,HLA-A,HLA-E,ICAM1,IGHG1,ITGAL,ITGAM,ITGB2,LCN2,LGALS3,MYH9,NAMPT,Orm1 (includes others),PLCG2,PMEL,PNP,PRKCD,PTPN6,PTPRC,SP1,STAT1,SYK,TAP2,TLR2,TXN,TYR,VASP,VAV1,WAS	42
Cell-To-Cell Signaling and Interaction,Hematological System Development and Function,Immune Cell Trafficking,Inflammatory Response	Binding of neutrophils	3,38E-11	Increased	2,399	B4GALT1,CD44,CFH,CORO1A,CYBB,F2,FCGR3A/FCGR3B,FERMT3,FLNA,GLRX,ICAM1,INPP5D,ITGAL,ITGAM,ITGB2,JAM3,LCP1,LGALS3,LSP1,PLG,PTPN6,S100A9,SERPINA1,TLN1,TLR2,TXN,VAV1,VCAM1,VTN	29
Hematological System Development and Function,Lymphoid Tissue Structure and Development,Tissue Morphology	Quantity of CD8+ T lymphocyte	3,38E-11		1,004	BCLAF1,CASP8,CD274,CD74,CORO1A,DIAPH1,Gzmb,HLA-A,HLA-DQA1,HLA-DQB1,IGHM,IL6ST,ITGAM,ITGB2,KLKB1,PNP,PSMB10,PSMB8,PSMB9,PTPN6,PTPRC,RASSF2,SIGLEC1,SMPD1,STK4,TAP1,TAPBP,VAV1,WAS	29
Connective Tissue Disorders,Organismal Injury and Abnormalities,Skeletal and Muscular Disorders	Non-traumatic arthropathy	3,68E-11		1,982	ABCB1,ADA,ADIPOQ,AHSG,AIF1,AK2,ALB,ALDOA,ALPL,ARHGDIB,ARRB1,C1QA,C2,C4A/C4B,CD274,CD36,CD44,CD74,CELF2,CFB,CHI3L1,CNTNAP4,CTSB,CTSC,DNAJA4,DPEP1,EIF3E,FCGR2B,FCGR3A/FCGR3B,FGF1,FGL2,FKBP1A,FKBP5,FTH1,GBP2,GLIPR2,GRN,GUSB,GZMA,HBA1/HBA2,HCLS1,HDAC1,HLA-A,HLA-DQA1,HLA-DQB1,HLA-DRB5,HP,ICAM1,IGHG1,IGHM,IGKC,IL6ST,ITGB2,JAM3,LAP3,LBP,LCP1,LTF,LYZ,MBD1,MBD2,MBL2,MIPEP,MME,MYL12A,NAMPT,NCF1,PECAM1,PIN1…	106
Cell-To-Cell Signaling and Interaction,Cellular Function and Maintenance,Inflammatory Response	Phagocytosis of leukocytes	3,80E-11	Increased	2,426	ACE,CAPG,CD36,CD44,CD47,CFH,DOCK2,FCGR2B,FCGR3A/FCGR3B,GLRX,GRN,Hbb-b1,ICAM1,INPP5D,ISG15,ITGAM,ITGB2,LCN2,LGALS3,MAPK14,MAPKAPK2,MBL2,MFGE8,NCKAP1L,NPM1,PALLD,PECAM1,PTPRC,S100A9,SAA1,SIGLEC1,SYK,TGM2,THBS1,TLR2,TRPV2,VTN,WAS	38
Cell Death and Survival	Apoptosis of blood cells	4,20E-11		-0,039	ADA,ARHGEF1,ARRB1,BAX,C1QA,CASP8,CAV1,CD274,CD44,CD47,CHI3L1,CORO1A,CYBB,DHX58,EIF2AK2,F2,FCGR2B,FCGR3A/FCGR3B,FGL2,GIMAP4,GRN,GZMA,Gzmb,HDAC1,IGHM,INPP5D,Irgm1,ISG15,ITGAM,ITGB2,LCN2,LGALS3,LTF,MAPK14,NAMPT,PALLD,PARP14,PECAM1,PFN1,PIN1,PLA2G4A,PLCG2,PLEKHO2,PMEL,PNP,PRKCD,PTPN6,PTPRC,RIPK1,RPS6,SERPINA1,SERPINA3,SERPINF1,SF3B1,SGPL1,SMARCA5,SMPD1,STAT1,STAT3,SYK,THBS1,TLN1,TLR2,VAV1,VTN,WAS,ZBP1	67
Antimicrobial Response,Inflammatory Response	Antiviral response	4,32E-11	Increased	2,605	ABCC9,Bst2,DDX21,DDX3X,DDX58,DHX58,DTX3L,EIF2AK2,FLNA,HLA-A,IFI16,IFIH1,IFIT1B,IFIT2,IFIT3,IFITM3,ISG15,ITGB8,LCN2,MAPKAPK2,NMI,NT5C3A,OAS1,Oasl2,PARP9,PTPRC,PYCARD,RPS15A,SAMHD1,SMPD1,STAT1,STAT2,STK4,Tgtp1/Tgtp2,VAV1,ZBP1,ZC3HAV1	37
Connective Tissue Disorders,Immunological Disease,Inflammatory Disease,Inflammatory Response,Organismal Injury and Abnormalities,Skeletal and Muscular Disorders	Rheumatoid arthritis	4,39E-11			ABCB1,ADA,ADIPOQ,AHSG,AIF1,AK2,ALB,ALDOA,ALPL,ARHGDIB,ARRB1,C1QA,C2,C4A/C4B,CD274,CD36,CD44,CD74,CELF2,CFB,CHI3L1,CNTNAP4,CTSB,CTSC,DNAJA4,EIF3E,FCGR2B,FCGR3A/FCGR3B,FGL2,FKBP1A,FKBP5,FTH1,GBP2,GLIPR2,GRN,GUSB,GZMA,HCLS1,HDAC1,HLA-A,HLA-DQA1,HLA-DQB1,HLA-DRB5,HP,ICAM1,IGHG1,IGHM,IGKC,IL6ST,ITGB2,JAM3,LAP3,LBP,LCP1,LTF,LYZ,MBD1,MBD2,MBL2,MIPEP,MME,MYL12A,NAMPT,NCF1,PECAM1,PIN1,POLD1,PON1,PSMB8,PSM…	95
Cell Death and Survival	Cytolysis	4,41E-11		1,875	ABCB1,AK1,ALB,ALDOA,ANK1,BAX,C4A/C4B,CAV1,CD274,CD44,CD47,CD55,CFB,CFH,EIF2AK2,FCGR2B,FCGR3A/FCGR3B,FKBP1A,G6PD,GIMAP4,GZMA,Gzmb,HBA1/HBA2,HLA-A,IFITM3,IGHG1,Ighg2a,Ighg2b,ISG15,ITGAL,ITGB2,LBP,LGALS3,LYZ,MME,NT5C3A,PLCG2,PLG,PNP,PSME2,PTPN1,PTPRC,SLC4A1,SPTA1,SPTB,STAT1,TAP1,TAPBP,UROS,VAV1	50
Cell Morphology,Immunological Disease,Lymphoid Tissue Structure and Development	Abnormal morphology of lymphocytes	4,62E-11			ABCB1,BAX,CD274,CD36,CD74,FCGR2B,Gzmb,HLA-A,HLA-DQA1,HLA-DQB1,IGHG1,IGHM,IGKC,INPP5D,LCP1,LGALS3,MPZ,PSMB10,PSMB9,PTPRC,SGPL1,STK4,SYK,TAP1,VAV1,WAS	26
Inflammatory Response	Immune response of brain	4,76E-11		-0,758	ADIPOQ,AIF1,ARRB1,BAX,C4A/C4B,CAV1,CD200,CD274,CD36,CD44,CD47,CD74,CORO1A,CTSB,DDT,DOCK10,FCGR2B,FCGR3A/FCGR3B,FKBP1A,GRN,GSDMD,HLA-A,HLA-DQA1,HLA-DQB1,HLA-E,HPX,IFI35,IFIT2,IFITM3,IGHM,IL6ST,Irgm1,ISG15,ITGAV,ITGB8,ITM2B,KLKB1,LGALS3,MAPK14,MME,NCF1,NSDHL,PECAM1,PHB2,PLA2G4A,PLG,PRKAA1,PSMB8,PSMB9,PTPRC,PYCARD,SGPL1,STAT1,STAT2,STAT3,TAPBP,UPP1,VCAM1,XDH	59
Cell-To-Cell Signaling and Interaction,Cellular Function and Maintenance,Hematological System Development and Function	Phagocytosis of myeloid cells	4,86E-11	Increased	2,706	ACE,CAPG,CD36,CD44,CD47,CFH,DOCK2,FCGR2B,FCGR3A/FCGR3B,GLRX,GRN,Hbb-b1,ICAM1,INPP5D,ISG15,ITGAM,ITGB2,LCN2,LGALS3,MAPK14,MAPKAPK2,MBL2,MFGE8,NCKAP1L,NPM1,PTPRC,S100A9,SAA1,SIGLEC1,SYK,TGM2,THBS1,TLR2,TRPV2,VTN,WAS	36
Infectious Diseases	COVID-19	4,96E-11			ABCB1,AHSG,AIDA,ALB,APOD,C4A/C4B,CAPZA2,CD74,CFB,CFL1,CHI3L1,CLEC3B,DNMT1,DYSF,EIF2AK2,F2,FCGR2B,FCGR3A/FCGR3B,FGL2,FKBP5,FLNA,HBA1/HBA2,HLA-DQB1,HLA-DRB5,HLA-E,IFIH1,IFIT2,IFIT3,IFITM3,ISG15,ITIH3,ITIH4,LGALS3BP,NAMPT,NMI,OPTN,OSMR,PARP14,PARP9,PFN1,PKM,PLA2G4A,PLEK,PSMB8,RPL10,S100A9,SAA1,SAMD9L,SERPINA3,SERPINC1,SIGLEC1,SMCHD1,STAT1,TAGLN2,TUBA1C,TUBA8,TUBB3,VCAM1,VLDLR,VTN	60
Cellular Movement	Chemotaxis	5,00E-11	Increased	2,996	AIF1,AKAP12,ARHGAP25,ARHGEF7,ARRB1,B4GALT1,BIN2,C4A/C4B,CAPG,CAV1,CD36,CD44,CD47,CD74,Chil3/Chil4,CORO1A,CSK,CYBB,CYRIB,DDT,DIAPH1,DOCK2,DPEP1,DYSF,ELMO1,ENPP2,F2,GLRX,GNA13,GRB2,GRN,Hbb-b1,HCLS1,HEBP1,HOMER3,HP,ICAM1,INPP5D,ITGA1,ITGAL,ITGAM,ITGAV,ITGB2,JAM3,LBP,LCN2,LCP1,LGALS3,LGMN,LIFR,LSP1,MAPK14,MAPKAPK2,MET,MYO1F,MYO9B,NCKAP1L,Pde4d,PFN1,PIKFYVE,PLCG2,PLG,PRKCD,PTPN6,PTPRC,S100A4,S100A9,SA…	84
Cell-To-Cell Signaling and Interaction	Response of antigen presenting cells	5,19E-11	Increased	2,386	ACE,ATP7A,CAPG,CD36,CD44,CD47,CD74,CTSS,DDX58,DOCK2,ELMO1,FCGR2B,GRN,IGHM,IL6ST,INPP5D,ISG15,ITGAM,ITGB2,LGALS3,MAPK14,MAPKAPK2,MBL2,MFGE8,NCKAP1L,NPM1,PALLD,PON1,PRKAA1,PSMB8,PTPRC,S100A9,SAA1,SIGLEC1,STAT3,SYK,TAP1,TAPBP,TGM2,THBS1,TLR2,TRPV2,VTN,WAS	44
Cell Morphology,Immunological Disease	Abnormal morphology of mononuclear leukocytes	5,48E-11			ABCB1,BAX,CD274,CD36,CD74,FCGR2B,FTL,Gzmb,HLA-A,HLA-DQA1,HLA-DQB1,IGHG1,IGHM,IGKC,INPP5D,LCP1,LGALS3,MPZ,PSMB10,PSMB9,PTPRC,SGPL1,STK4,SYK,TAP1,VAV1,WAS	27
Cell-To-Cell Signaling and Interaction	Response of myeloid cells	6,33E-11	Increased	3,078	ACE,ATP7A,CAPG,CD36,CD44,CD47,CFH,DDX58,DOCK2,ELMO1,FCGR2B,FCGR3A/FCGR3B,GLRX,GRN,Hbb-b1,ICAM1,IL6ST,INPP5D,ISG15,ITGAL,ITGAM,ITGB2,LCN2,LGALS3,MAPK14,MAPKAPK2,MBL2,MFGE8,NCKAP1L,NPM1,PON1,PRKAA1,PTPRC,S100A9,SAA1,SIGLEC1,STAT3,SYK,TGM2,THBS1,TLR2,TRPV2,VCAM1,VTN,WAS	45
Cell-To-Cell Signaling and Interaction,Cellular Function and Maintenance,Inflammatory Response	Phagocytosis of phagocytes	7,11E-11	Increased	2,556	ACE,CAPG,CD36,CD44,CD47,CFH,DOCK2,FCGR2B,FCGR3A/FCGR3B,GLRX,GRN,Hbb-b1,ICAM1,INPP5D,ISG15,ITGAM,ITGB2,LCN2,LGALS3,MAPK14,MAPKAPK2,MBL2,MFGE8,NCKAP1L,NPM1,PALLD,PTPRC,S100A9,SAA1,SIGLEC1,SYK,TGM2,THBS1,TLR2,TRPV2,VTN,WAS	37
Cell-mediated Immune Response,Cellular Movement,Hematological System Development and Function,Immune Cell Trafficking	T cell migration	7,12E-11	Increased	2,974	ADIPOQ,AIF1,APOD,CAV1,CD200,CD274,CD44,CD47,CD74,Chil3/Chil4,CTSS,CTSV,DBNL,DIAPH1,DOCK2,ELMO1,ENPP2,GSDMD,HCLS1,HLA-A,ICAM1,Ighg2b,IL6ST,INPP5D,ITGA1,ITGAL,ITGAV,ITGB2,LCP1,LGALS3,MYH9,MYO9B,PECAM1,PFN1,PIKFYVE,PRKAA1,PYCARD,S100A4,SAA1,SGPL1,SMPD1,STAB1,STAT1,STAT3,STK4,TGM2,THBS1,TLN1,TLR2,VAV1,WAS	51
Cellular Movement,Hematological System Development and Function,Immune Cell Trafficking	Cell movement of antigen presenting cells	7,29E-11	Increased	3,068	ADIPOQ,ARRB1,B4GALT1,CASP8,CAV1,CD44,CD55,CD74,CES1,CTSZ,CYBB,DDT,DIAPH1,DOCK10,DOCK2,EEF1A2,F2,FLNA,GBA,GNA13,HCLS1,HEBP1,HLA-DQB1,ICAM1,Irgm1,ITGA1,ITGAL,ITGAM,ITGAV,ITGB2,JAM3,LGALS3,LSP1,MAPKAPK2,MYO9B,NCKAP1L,NPM1,PDK4,PFN1,PLA2G4A,PLCG2,PLG,PRKCD,PSMB8,PTGDS,PTPN1,PTPN6,RIPK1,S100A4,SAA1,SERPING1,STAB1,STAT1,STAT3,STK4,THBS1,TIMP3,TLR2,TRPV2,VASP,VCAM1,VTN,WAS,YBX1	64
Cell-To-Cell Signaling and Interaction,Hematological System Development and Function	Interaction of phagocytes	7,82E-11	Increased	2,504	ADIPOQ,B4GALT1,CD44,CD47,CFH,CORO1A,CTSZ,CYBB,F2,FCGR3A/FCGR3B,FERMT3,FGF1,FLNA,GLRX,ICAM1,INPP5D,Irgm1,ITGAL,ITGAM,ITGB2,JAM3,LBP,LCP1,LGALS3,LSP1,MAPK14,MBL2,NCKAP1L,PKM,PLG,PTPN6,PTPRC,S100A9,SAA1,SERPINA1,STAB1,STAT1,TLN1,TLR2,TRPV2,TXN,VAV1,VCAM1,VTN	44
Cardiovascular Disease	Occlusion of blood vessel	7,83E-11	Increased	3,406	ABCB1,ACE,ADA,ADIPOQ,AHSG,ALB,APOB,CA1,CAV1,CCM2,CD36,CD44,CD47,CD55,CES1,CHI3L1,CKM,CLIC5,COG2,CTSS,CTSV,ENPP1,F2,FABP5,FAM107B,FCGR2B,FKBP1A,GUCY1A1,HBA1/HBA2,HP,ICAM1,ITGAL,ITGAM,ITGAV,ITGB2,LCN2,LGALS3,LMCD1,MAPKAPK2,MB,MFGE8,MPZ,MTHFD1L,NCF1,NPR2,OSMR,PCNA,PECAM1,PFN1,PKM,PLG,PLIN2,PON1,RNF213,S100A9,SAA1,SDC4,SERPINA1,SERPINA3,SERPINC1,SMPD1,SP110,SQSTM1,STAT3,THBS1,TIMP3,TLR2,TTC39B,TUBA1C…	75
Cellular Compromise,Inflammatory Response	Degranulation of cells	8,02E-11		-0,360	ABR,ACTR2,ADIPOQ,AHSG,ALB,ALDOA,APRT,ARHGEF7,ARPC5,B4GALT1,BIN2,C4A/C4B,CAP1,CD274,CD36,CD44,CD47,CD55,CHI3L1,CHID1,CLEC3B,CORO1A,CSK,CTSA,CTSB,CTSC,CTSH,CTSS,CTSZ,CYBB,CYRIB,DBNL,DDX3X,DERA,DIAPH1,DOCK2,DPP7,ENPP4,F2,FABP5,FAM3C,FCGR2B,FCGR3A/FCGR3B,FERMT3,FGL2,FLNA,FTH1,FTL,GLA,GMFG,GNS,GRN,GSDMD,GUSB,HK3,HMOX2,HP,INPP5D,ITGAL,ITGAM,ITGAV,ITGB2,ITIH3,ITIH4,KCNAB2,LCN2,LGALS3,LGALS3BP,LTF,LYZ,MA…	113
Inflammatory Disease,Inflammatory Response,Neurological Disease,Organismal Injury and Abnormalities	Encephalitis	8,48E-11		-0,623	ADIPOQ,AIF1,ARRB1,BAX,C4A/C4B,CAV1,CD200,CD274,CD36,CD44,CD47,CD74,CORO1A,CTSB,DDT,DOCK10,FCGR2B,FCGR3A/FCGR3B,FKBP1A,GRN,GSDMD,HLA-A,HLA-DQA1,HLA-DQB1,HLA-E,HPX,IFI35,IFIT2,IFITM3,IGHM,IL6ST,Irgm1,ISG15,ITGAV,ITGB8,ITM2B,KLKB1,LGALS3,MAPK14,MME,NCF1,NSDHL,PECAM1,PHB2,PLA2G4A,PLG,PRKAA1,PSMB8,PSMB9,PTPRC,PYCARD,SGPL1,STAT1,STAT3,TAPBP,UPP1,VCAM1,XDH	58
Cell-To-Cell Signaling and Interaction	Binding of myeloid cells	9,42E-11	Increased	2,170	ADIPOQ,B4GALT1,CD44,CFH,CORO1A,CSK,CTSZ,CYBB,F2,FCGR3A/FCGR3B,FERMT3,FGF1,FLNA,GLRX,ICAM1,INPP5D,Irgm1,ITGAL,ITGAM,ITGB2,JAM3,LBP,LCP1,LGALS3,LSP1,LTF,MAPK14,MBL2,NCKAP1L,PECAM1,PKM,PLG,PTPN6,PTPRC,S100A9,SERPINA1,STAB1,STAT1,TLN1,TLR2,TRPV2,TXN,VAV1,VCAM1,VTN	45
Cell Death and Survival	Cell death of phagocytes	9,93E-11	Increased	2,624	BAX,C1QA,CASP8,CD44,CTSB,CYBB,EIF2AK2,F2,GSDMD,INPP5D,ISG15,ITGAM,ITGB2,LCN2,LGALS3,LTF,LYZ,MAPK14,NAMPT,PLA2G4A,PLEKHO2,PON1,PRKCD,PTPN6,PYCARD,RIPK1,SERPINA1,SERPINA3,SERPINF1,SMPD1,STAT1,STAT3,STK4,SYK,TLR2,TRIM21,VTN,ZBP1	38
Cellular Development,Cellular Growth and Proliferation,Hematological System Development and Function,Lymphoid Tissue Structure and Development	Proliferation of lymphocytes	9,94E-11	Increased	3,053	ADA,ADIPOQ,AIF1,ARHGDIB,ARHGEF1,BAX,BCLAF1,CASP8,CD274,CD36,CD44,CD47,CD55,CD74,CORO1A,CTSZ,CYBB,DIAPH1,DOCK2,EIF2AK2,ERAP1,FCGR2B,FCGR3A/FCGR3B,FGL2,FKBP1A,FTL,GNA13,Gzmb,HCLS1,HLA-DQA1,HLA-DQB1,HLA-E,HPX,ICAM1,IGHG1,Ighg2b,IGHM,IGKC,IL6ST,INPP5D,Irgm1,ISG15,ITGAL,ITGAM,ITGB2,LBR,LCP1,LGALS3,LTF,MAPK14,MVP,NCKAP1L,NPM1,PARP14,PEA15,PECAM1,PIN1,PLCG2,PLEKHA2,PMEL,PNP,PRKCD,PSMB10,PTPN6,PTPRC,PYCA…	90
Cardiovascular Disease,Organismal Injury and Abnormalities	Occlusion of artery	1,04E-10	Increased	3,375	ABCB1,ACE,ADA,ADIPOQ,AHSG,ALB,APOB,CA1,CAV1,CCM2,CD36,CD44,CD47,CD55,CES1,CHI3L1,CKM,CLIC5,COG2,CTSS,CTSV,ENPP1,F2,FABP5,FAM107B,FCGR2B,FKBP1A,GUCY1A1,HBA1/HBA2,HP,ICAM1,ITGAL,ITGAM,ITGAV,ITGB2,LCN2,LGALS3,LMCD1,MAPKAPK2,MB,MFGE8,MPZ,MTHFD1L,NCF1,NPR2,OSMR,PCNA,PECAM1,PFN1,PKM,PLG,PLIN2,PON1,RNF213,S100A9,SAA1,SDC4,SERPINA1,SERPINA3,SERPINC1,SMPD1,SQSTM1,STAT3,THBS1,TIMP3,TLR2,TTC39B,TUBA1C,TUBA8…	74
Cellular Movement,Hematological System Development and Function,Immune Cell Trafficking,Inflammatory Response	Homing of neutrophils	1,10E-10	Increased	2,040	ARHGAP25,CAPG,CD47,CD74,CORO1A,DOCK2,DPEP1,DYSF,GRN,Hbb-b1,ICAM1,INPP5D,ITGA1,ITGAM,ITGB2,JAM3,LBP,LCN2,LGALS3,LSP1,MAPK14,MAPKAPK2,MYO1F,NCKAP1L,Pde4d,PIKFYVE,PTPN6,S100A9,SERPINA1,SYK,VAV1,VTN,WAS	33
Cellular Development,Cellular Growth and Proliferation,Hematological System Development and Function,Lymphoid Tissue Structure and Development	Proliferation of mononuclear leukocytes	1,13E-10	Increased	2,954	ADA,ADIPOQ,AIF1,ARHGDIB,ARHGEF1,BAX,BCLAF1,CASP8,CD274,CD36,CD44,CD47,CD55,CD74,CORO1A,CTSZ,CYBB,DIAPH1,DOCK2,EIF2AK2,ERAP1,FCGR2B,FCGR3A/FCGR3B,FGL2,FKBP1A,FTL,GNA13,Gzmb,HCLS1,HLA-DQA1,HLA-DQB1,HLA-E,HPX,ICAM1,IGHG1,Ighg2b,IGHM,IGKC,IL6ST,INPP5D,Irgm1,ISG15,ITGAL,ITGAM,ITGB2,LBR,LCP1,LGALS3,LTF,MAPK14,MBL2,MVP,NCKAP1L,NPM1,PARP14,PEA15,PECAM1,PIN1,PLCG2,PLEKHA2,PMEL,PNP,PRKCD,PSMB10,PTPN6,PTPRC…	91
Inflammatory Disease,Inflammatory Response,Organismal Injury and Abnormalities,Respiratory Disease	Inflammation of lung	1,20E-10		-1,153	ACE,ADA,ADIPOQ,ALB,ALDH2,ALDOA,ALPL,AMBP,AQP1,BAX,C4A/C4B,CAV1,CD200,CD36,CD44,Chil3/Chil4,CSK,CTSS,CYBB,DPEP1,F2,FCGR2B,FCGR3A/FCGR3B,FKBP1A,GZMA,HDAC1,HLA-A,HLA-DQA1,ICAM1,LBP,LGALS3,MAN2A1,MYH9,NCF1,NEDD4L,PIKFYVE,PTPN6,PTPRC,PYCARD,RIPK1,S100A4,SERPINA1,SERPINC1,SQSTM1,STAT1,STAT3,THBS1,TLR2,TPI1,TUBA1C,TUBA8,TUBB3,VAV1	53
Cellular Movement	Homing of cells	1,25E-10	Increased	3,153	ACTR2,AIF1,AKAP12,ARHGAP25,ARHGEF7,ARPC2,ARRB1,B4GALT1,BIN2,C4A/C4B,CAPG,CAV1,CD36,CD44,CD47,CD74,Chil3/Chil4,CORO1A,CSK,CYBB,CYRIB,DDT,DIAPH1,DOCK2,DPEP1,DYSF,ELMO1,ENPP2,F2,GLRX,GNA13,GRB2,GRN,Hbb-b1,HCLS1,HEBP1,HOMER3,HP,ICAM1,INPP5D,ITGA1,ITGAL,ITGAM,ITGAV,ITGB2,JAM3,LBP,LCN2,LCP1,LGALS3,LGMN,LIFR,LSP1,MAPK14,MAPKAPK2,MET,MYO1F,MYO9B,NCKAP1L,Pde4d,PFN1,PIKFYVE,PLCG2,PLG,PRKCD,PTPN1,PTPN6,PTPR…	87
Cellular Function and Maintenance	Engulfment of cells	1,28E-10	Increased	2,950	ABR,ACE,ACTR2,ACTR3,ADIPOQ,AHSG,ANKFY1,ARPC2,ARPC3,ARPC4,ARRB1,C1QA,CAPG,CAV1,CD36,CD44,CD47,CFH,COLEC12,CORO1A,CSK,CYRIB,DDX3X,DOCK2,DYSF,ELMO1,ERAP1,FCGR2B,FCGR3A/FCGR3B,FERMT3,FGF1,FLNA,GLRX,GNE,GRB2,GRN,Hbb-b1,HP,ICAM1,IGHG1,Ighg2a,Ighg2b,IGHM,INPP5D,ISG15,ITGAL,ITGAM,ITGAV,ITGB2,ITGB5,LCN2,LGALS3,MAPK14,MAPKAPK2,MBL2,MBNL1,MET,MFGE8,MRC2,MYH9,MYO9B,NCKAP1L,NCL,NEDD4L,NPM1,PALLD,PDZD8,PECAM1,…	101
Cell-To-Cell Signaling and Interaction,Cellular Movement	Recruitment of myeloid cells	1,44E-10	Increased	2,066	ADIPOQ,APOB,B4GALT1,CASP8,CAV1,CD274,CD36,CD44,CD47,CD74,CHI3L1,Chil3/Chil4,CTSC,FCGR2B,FCGR3A/FCGR3B,FERMT3,GC,GLRX,HDAC1,ICAM1,IL6ST,INPP5D,ITGAM,ITGB2,LCN2,LGALS3,LSP1,LTF,LYZ,MME,MPZ,MYO9B,Pde4d,PECAM1,PLG,PYCARD,S100A4,STAT3,THBS1,TLR2,VAV1,VCAM1,XDH	43
Gastrointestinal Disease,Organismal Injury and Abnormalities	Abnormality of large intestine	1,51E-10		0,464	ABCB1,ADIPOQ,ALB,ARHGDIB,CASP8,CD274,CD44,CD47,CD74,CFB,CKM,CYBB,DDX58,DPEP1,FKBP1A,GBP2,GBP5,HLA-DQA1,HLA-DQB1,HLA-DRB5,HP,ICAM1,IFI16,IGHM,Iigp1,IL6ST,ITGA1,ITGB5,ITGB8,LBP,LCN2,LTF,LYZ,MAPK14,MME,MPEG1,NCF1,PKM,PLA2G4A,PLG,PON1,PSMB8,PTPRC,PYCARD,RIPK1,S100A9,SERPINA3,SF3B1,STAT1,STAT3,TAP1,Tgtp1/Tgtp2,TLR2,UBR5,WAS,XDH,ZBP1	57
Cell Death and Survival,Cellular Compromise	Cytotoxicity of cells	1,58E-10	Increased	3,026	ADIPOQ,CD274,CD44,CD74,CORO1A,CYBB,CYRIB,DOCK2,FCGR3A/FCGR3B,FERMT3,GZMA,Gzmb,HLA-A,HLA-E,ICAM1,IGHG1,ITGAL,ITGAM,ITGB2,LGALS3,MYH9,NAMPT,PLCG2,PMEL,PNP,PRKCD,PTPN6,PTPRC,SP1,STAT1,SYK,TAP2,TLR2,TXN,TYR,VASP,VAV1,WAS	38
Cell Death and Survival	Cell death of lymphatic system cells	1,61E-10		0,048	ABCB1,ADA,ARHGEF1,ARRB1,BAX,CASP8,CAV1,CD274,CD44,CD47,CHI3L1,CORO1A,CTSB,DHX58,EIF2AK2,FCGR2B,FCGR3A/FCGR3B,FGL2,FTH1,GIMAP4,GSDMD,GZMA,Gzmb,HDAC1,IGHM,INPP5D,Irgm1,ITGAL,ITGB2,LCN2,LGALS3,MAD2L1,MAPK14,PARP14,PECAM1,PLCG2,PMEL,PML,PNP,PRKAA1,PRKCD,PTPN6,PTPRC,RIPK1,RPS6,SGPL1,SMARCA5,SMPD1,STAT1,STAT3,STEAP3,TGM2,THBS1,TLN1,TLR2,TXN,TYR,VAV1,WAS	59
Cellular Function and Maintenance	Engulfment of phagocytes	2,18E-10	Increased	2,639	ACE,CAPG,CD36,CD44,CD47,CFH,DOCK2,FCGR2B,FCGR3A/FCGR3B,GLRX,GRN,Hbb-b1,ICAM1,INPP5D,ISG15,ITGAM,ITGB2,LCN2,LGALS3,MAPK14,MAPKAPK2,MBL2,MFGE8,NCKAP1L,NPM1,PALLD,PTPN6,PTPRC,S100A9,SAA1,SIGLEC1,SMPD1,SRA1,STK4,SYK,TGM2,THBS1,TLR2,TRPV2,VTN,WAS	41
Inflammatory Response,Neurological Disease	Inflammation of central nervous system	2,20E-10		-0,670	ADIPOQ,AIF1,ARRB1,BAX,C4A/C4B,CAV1,CD200,CD274,CD36,CD44,CD47,CD74,CORO1A,CTSB,DDT,DOCK10,FCGR2B,FCGR3A/FCGR3B,FKBP1A,GRN,GSDMD,HLA-A,HLA-DQA1,HLA-DQB1,HLA-E,HPX,IFI35,IFIT2,IFITM3,IGHM,IL6ST,Irgm1,ISG15,ITGAV,ITGB8,ITM2B,KLKB1,LGALS3,MAPK14,MME,NCF1,NSDHL,PECAM1,PHB2,PLA2G4A,PLG,POLD1,PRKAA1,PSMB8,PSMB9,PTPRC,PYCARD,SGPL1,STAT1,STAT3,TAPBP,TLR2,UPP1,VCAM1,XDH	60
Cellular Movement,Hematological System Development and Function,Immune Cell Trafficking,Inflammatory Response	Migration of neutrophils	2,20E-10	Increased	2,437	ALB,ARHGAP25,CD44,CD47,CFH,CORO1A,CYBB,ICAM1,IL6ST,INPP5D,ITGAL,ITGAM,ITGB2,JAM3,LGALS3,LSP1,MAPKAPK2,MET,MYH9,MYO1F,Pde4d,PECAM1,PTPN6,S100A9,SAA1,SERPINC1,TLN1,TLR2,TXN,VAV1,VCAM1	31
Cell Morphology,Lymphoid Tissue Structure and Development	Morphology of lymphocytes	2,33E-10			ABCB1,BAX,CD274,CD36,CD47,CD74,FCGR2B,GNA13,Gzmb,HLA-A,HLA-DQA1,HLA-DQB1,IGHG1,IGHM,IGKC,INPP5D,LCP1,LGALS3,MPZ,PSMB10,PSMB9,PTPRC,SGPL1,STK4,SYK,TAP1,VAV1,WAS	28
Cell Morphology	Morphology of mononuclear leukocytes	2,35E-10			ABCB1,BAX,CD274,CD36,CD47,CD74,FCGR2B,FTL,GNA13,Gzmb,HLA-A,HLA-DQA1,HLA-DQB1,IGHG1,IGHM,IGKC,INPP5D,LCP1,LGALS3,MPZ,PSMB10,PSMB9,PTPRC,SGPL1,STK4,SYK,TAP1,VAV1,WAS	29
Cell-To-Cell Signaling and Interaction,Hematological System Development and Function,Immune Cell Trafficking,Inflammatory Response	Activation of T lymphocytes	2,57E-10		1,726	ADA,BAX,BCLAF1,C4A/C4B,CASP8,CD274,CD44,CD47,CD55,CD74,CORO1A,CSK,CYRIB,DDX58,DOCK2,FCGR2B,FGF1,FKBP1A,GZMA,Gzmb,HLA-A,HLA-DQB1,HPX,ICAM1,IL6ST,ITGAL,ITGAM,ITGAV,ITGB2,MAPK14,MPZ,NCF1,PECAM1,PMEL,PRKAA1,PTPN6,PTPRC,PYCARD,RPS3,SAA1,SIGLEC1,SMPD1,STAT1,STAT3,THBS1,TLN1,TLR2,TYR,VAV1,WAS	50
Hematological System Development and Function,Immune Cell Trafficking,Inflammatory Response,Tissue Development	Accumulation of leukocytes	2,65E-10		0,236	ADIPOQ,C4A/C4B,CASP8,CD200,CD274,CD44,CTSC,CYBB,DOCK2,ENPP2,FCGR3A/FCGR3B,FGF1,GRN,ICAM1,IL6ST,INPP5D,ITGA1,ITGAL,ITGAM,ITGB2,JAM3,LCN2,MBL2,NCF1,OSMR,PFN1,PLG,PTGDS,PTPN1,S100A9,SERPINC1,SERPING1,SGPL1,STAT1,STAT3,STK4,THBS1,TLN1,TLR2,VCAM1	40
Hematological System Development and Function,Inflammatory Response,Tissue Morphology	Quantity of phagocytes	2,95E-10		-1,166	ABCB1,ADA,ADIPOQ,AMBP,APOB,B4GALT1,C1QA,C4A/C4B,CASP8,CD200,CD36,CD47,CFH,CTSB,CTSS,CTSV,CYBB,DIAPH1,ELMO1,FCGR2B,GBA,GRN,ICAM1,IGHM,IL6ST,INPP5D,ITGAL,ITGAM,ITGAV,ITGB2,ITGB5,JAM3,LCN2,LGALS3,LSP1,MAPKAPK2,MBL2,MPZ,NEDD4L,Pde4d,PIKFYVE,PLD4,PLG,PML,PRKCD,PTPN6,RPS6KA1,S100A9,SAA1,SERPINA1,STAB1,STAT3,STK4,TGM2,THBS1,TIMP3,TLR2,VCAM1,VTN,WAS,YBX1	61
Cellular Function and Maintenance	Engulfment of leukocytes	3,19E-10	Increased	2,643	ACE,CAPG,CD36,CD44,CD47,CFH,DOCK2,ELMO1,FCGR2B,FCGR3A/FCGR3B,GLRX,GRN,Hbb-b1,ICAM1,INPP5D,ISG15,ITGAM,ITGB2,LCN2,LGALS3,MAPK14,MAPKAPK2,MBL2,MFGE8,NCKAP1L,NPM1,PALLD,PECAM1,PTPN6,PTPRC,S100A9,SAA1,SIGLEC1,SMPD1,SRA1,STK4,SYK,TGM2,THBS1,TLR2,TRPV2,VTN,WAS	43
Cellular Movement,Hematological System Development and Function,Immune Cell Trafficking	Cellular infiltration by granulocytes	3,21E-10	Increased	2,740	ADIPOQ,ARHGAP25,B4GALT1,C2,C4A/C4B,CASP8,CD36,CD44,CD47,CD55,CFB,CFH,CORO1A,CTSB,CTSC,F2,GJB2,ICAM1,ITGAL,ITGAM,ITGB2,LBP,LCN2,LGALS3,MAPK14,MAPKAPK2,MET,NCF1,PDK4,PIKFYVE,PLG,SERPINA1,SERPINC1,STAT3,TGM2,TLR2,VASP,VAV1,YBX1	39
Cellular Movement,Hematological System Development and Function,Immune Cell Trafficking,Inflammatory Response	Cell movement of macrophages	3,35E-10	Increased	2,779	ADIPOQ,ARRB1,B4GALT1,CASP8,CAV1,CD44,CD55,CD74,CES1,CYBB,DDT,DOCK10,DOCK2,EEF1A2,F2,FLNA,GBA,GNA13,ICAM1,Irgm1,ITGA1,ITGAL,ITGAM,ITGB2,JAM3,LGALS3,MAPKAPK2,MYO9B,NCKAP1L,NPM1,PDK4,PFN1,PLA2G4A,PLG,PRKCD,PSMB8,PTGDS,PTPN1,PTPN6,RIPK1,S100A4,SAA1,SERPING1,STAB1,STAT1,STAT3,THBS1,TIMP3,TLR2,TRPV2,VASP,VCAM1,VTN,YBX1	54
Cellular Movement,Hematological System Development and Function,Immune Cell Trafficking,Inflammatory Response	Chemotaxis of neutrophils	3,53E-10	Increased	2,040	ARHGAP25,CAPG,CD47,CD74,CORO1A,DOCK2,DPEP1,DYSF,GRN,Hbb-b1,ICAM1,INPP5D,ITGA1,ITGAM,ITGB2,JAM3,LBP,LCN2,LGALS3,LSP1,MAPK14,MAPKAPK2,MYO1F,NCKAP1L,Pde4d,PIKFYVE,PTPN6,S100A9,SERPINA1,SYK,VAV1,VTN	32
Cellular Compromise,Inflammatory Response	Degranulation of leukocytes	3,65E-10		-0,364	ABR,ACTR2,ADIPOQ,AHSG,ALB,ALDOA,APRT,ARHGEF7,ARPC5,B4GALT1,BIN2,C4A/C4B,CAP1,CD274,CD36,CD44,CD47,CD55,CHI3L1,CORO1A,CSK,CTSA,CTSB,CTSC,CTSH,CTSS,CTSZ,CYBB,DBNL,DDX3X,DERA,DIAPH1,DOCK2,DPP7,ENPP4,F2,FABP5,FCGR2B,FCGR3A/FCGR3B,FGL2,FTH1,FTL,GLA,GMFG,GNS,GRN,GSDMD,GUSB,HK3,HMOX2,HP,INPP5D,ITGAL,ITGAM,ITGAV,ITGB2,KCNAB2,LCN2,LGALS3,LTF,LYZ,MAPK14,MME,MVP,MYO1F,NCKAP1L,NPC2,OSTF1,PA2G4,PAFAH1B2,PECAM…	96
Cellular Movement	Migration of myeloid cells	3,97E-10	Increased	2,469	ALB,ARHGAP25,CD44,CD47,CFH,CORO1A,CTSS,CTSV,CYBB,DOCK10,ICAM1,IL6ST,INPP5D,ITGAL,ITGAM,ITGAV,ITGB2,JAM3,LGALS3,LSP1,LTF,MAPKAPK2,MET,MYH9,MYO1F,Pde4d,PECAM1,PLG,PTGDS,PTPN6,S100A9,SAA1,SERPINC1,STAB1,TGM2,TIMP3,TLN1,TLR2,TXN,VASP,VAV1,VCAM1	42
Cellular Movement,Hematological System Development and Function,Immune Cell Trafficking,Inflammatory Response	Infiltration by neutrophils	4,03E-10	Increased	2,927	ADIPOQ,ARHGAP25,B4GALT1,C2,C4A/C4B,CD36,CD44,CD55,CFB,CFH,CORO1A,CTSB,CTSC,F2,GJB2,ICAM1,ITGAL,ITGAM,ITGB2,LBP,LCN2,LGALS3,MAPK14,MET,NCF1,PDK4,PIKFYVE,PLG,SERPINA1,SERPINC1,STAT3,TLR2,VASP,VAV1,YBX1	35
Hematological System Development and Function,Tissue Development	Accumulation of blood cells	5,86E-10		0,053	ADIPOQ,C4A/C4B,CASP8,CD200,CD274,CD44,CTSC,CYBB,DOCK2,ENPP2,F2,FCGR2B,FCGR3A/FCGR3B,FGF1,GRN,ICAM1,IL6ST,INPP5D,ITGA1,ITGAL,ITGAM,ITGB2,JAM3,LCN2,MBL2,NCF1,OSMR,PFN1,PLG,PTGDS,PTPN1,S100A9,SERPINC1,SERPING1,SGPL1,STAT1,STAT3,STK4,THBS1,TLN1,TLR2,VCAM1	42
Cell-To-Cell Signaling and Interaction,Hematological System Development and Function,Inflammatory Response	Binding of professional phagocytic cells	5,86E-10	Increased	2,437	ADIPOQ,B4GALT1,CD44,CFH,CORO1A,CTSZ,CYBB,F2,FCGR3A/FCGR3B,FERMT3,FGF1,FLNA,GLRX,ICAM1,INPP5D,Irgm1,ITGAL,ITGAM,ITGB2,JAM3,LBP,LCP1,LGALS3,LSP1,MAPK14,MBL2,NCKAP1L,PKM,PLG,PTPN6,PTPRC,S100A9,SERPINA1,STAB1,STAT1,TLN1,TLR2,TRPV2,TXN,VAV1,VCAM1,VTN	42
Cell Death and Survival	Cell death of lymphocytes	6,39E-10		0,278	ABCB1,ADA,ARHGEF1,ARRB1,BAX,CASP8,CAV1,CD274,CD44,CD47,CHI3L1,CORO1A,CTSB,DHX58,EIF2AK2,FCGR2B,FCGR3A/FCGR3B,FGL2,FTH1,GIMAP4,GSDMD,GZMA,Gzmb,IGHM,INPP5D,Irgm1,ITGAL,ITGB2,LCN2,LGALS3,MAPK14,PARP14,PECAM1,PLCG2,PMEL,PNP,PRKAA1,PRKCD,PTPN6,PTPRC,RIPK1,RPS6,SGPL1,SMARCA5,SMPD1,STAT1,STAT3,TGM2,THBS1,TLN1,TLR2,TXN,TYR,VAV1,WAS	55
Cellular Development,Cellular Growth and Proliferation,Hematological System Development and Function,Hematopoiesis,Lymphoid Tissue Structure and Development,Tissue Development	Hematopoiesis of mononuclear leukocytes	7,04E-10	Increased	2,479	ADA,ADIPOQ,ARRB1,ATP7A,BAX,CASP8,CD274,CD36,CD44,CD74,Cdkn1c,CSK,CTSV,DDX58,DNMT1,DOCK10,DOCK2,F2,FCGR2B,FGL2,FKBP1A,GBA,GIMAP4,GRB2,HDAC1,HLA-A,HLA-DQA1,HLA-DQB1,HPX,ICAM1,IFI16,IGHM,IGKC,IL6ST,INPP5D,ITGAL,ITGAM,ITGB2,ITGB8,LCP1,LGALS3,LSP1,LTF,MAPK14,MBD2,MFGE8,NCKAP1L,PHB2,PKM,PLCG2,PLEKHA2,PLG,PNP,PRKAA1,PRKCD,PSMB8,PSMB9,PTPN12,PTPN6,PTPRC,RBM15,RPS6,SLC3A2,SMARCA5,STAT1,STAT2,STAT3,SYK,TAP…	74
Organismal Development,Organismal Injury and Abnormalities	Abnormal morphology of abdomen	7,43E-10			ABCB1,ACE,ACOX1,ACSL4,ADA,ADIPOQ,AIDA,AKAP12,ALPL,AMBP,Anp32b,APRT,ARHGDIB,ARHGEF1,B4GALT1,BAX,Bst2,C4A/C4B,CASP8,CAV1,CD36,CD44,CD47,CD55,Cdkn1c,CES1,CFH,CP,CTBS,CTSA,CYBB,DDX58,DHX58,DIAPH1,DNMT1,DOCK2,ENTPD5,EPHB3,FCGR2B,FEN1,FKBP1A,GBA,GLA,GNE,GPX7,GRN,H6PD,Hbb-b1,HDAC1,HLA-DQB1,HMGCL,HP,HPX,ICAM1,IGHM,IGKC,IL6ST,INPP5D,ITGA1,ITGB2,LGALS3,LGMN,MAN2A1,MAPK14,MET,MFGE8,MYH9,NCF1,NPR2,PECAM1,PFK…	107
Cellular Movement,Hematological System Development and Function,Immune Cell Trafficking	Homing of granulocytes	7,53E-10	Increased	2,188	ARHGAP25,CAPG,CD47,CD74,Chil3/Chil4,CORO1A,DOCK2,DPEP1,DYSF,GRN,Hbb-b1,ICAM1,INPP5D,ITGA1,ITGAM,ITGB2,JAM3,LBP,LCN2,LGALS3,LSP1,MAPK14,MAPKAPK2,MYO1F,NCKAP1L,Pde4d,PIKFYVE,PTPN6,S100A9,SERPINA1,SYK,VAV1,VTN,WAS	34
Tissue Development	Accumulation of cells	8,35E-10		0,309	ADIPOQ,C4A/C4B,CASP8,CD200,CD274,CD44,Cdkn1c,CTSC,CYBB,DOCK2,ENPP2,F2,FCGR2B,FCGR3A/FCGR3B,FEN1,FGF1,GRN,ICAM1,IFI16,IL6ST,INPP5D,ITGA1,ITGAL,ITGAM,ITGB2,JAM3,LCN2,MBL2,NCF1,OSMR,PFN1,PLG,PTGDS,PTPN1,RIPK1,S100A9,SAMHD1,SERPINC1,SERPING1,SGPL1,STAT1,STAT3,STK4,THBS1,TLN1,TLR2,VCAM1,VLDLR	48
Cellular Function and Maintenance	Function of antigen presenting cells	8,68E-10			ADA,CAPG,CASP8,CAV1,CD200,CD274,CD36,CD74,CHI3L1,CSPG4,CTSS,CTSZ,CYBB,DDX58,FCGR2B,GRN,ICAM1,IFIH1,ITGAM,LCP1,LGALS3,LGMN,MYO9B,PLA2G4A,PLCG2,PLG,PYCARD,STAT1,STAT2,STAT3,STK4,TLR2,WAS	33
Hematological System Development and Function,Hematopoiesis,Tissue Morphology	Quantity of hematopoietic progenitor cells	8,76E-10		0,203	ABCB1,ALDH2,ARHGDIB,ARHGEF1,BAX,CASP8,CD36,CD44,CD47,CORO1A,CSK,DIAPH1,EIF2AK2,FCGR2B,FLNA,HBA1/HBA2,Hbb-b1,HLA-DQB1,IGHM,IGKC,IL6ST,INPP5D,Irgm1,ITGB2,JAM3,LCN2,LGMN,MAD2L1,MAN2A1,MAPK14,PECAM1,PFKM,PLCG2,PML,PNP,PRKAA1,PRKCD,PTPN6,PTPRC,RASSF2,RIPK1,RNH1,RPS6,SAA1,SLC4A1,STAT1,STAT3,STEAP3,STK4,SYK,TAP1,THBS1,VASP,VAV1,VCAM1,WAS	56
Infectious Diseases	Infection by RNA virus	8,83E-10	Increased	2,874	ABCB1,ACTR2,ACTR3,ADA,ADIPOQ,AHSG,AIDA,ALB,ALPL,ANO1,APOD,ARPC1B,ARPC3,ARPC5,ARRB1,B4GALT1,BCLAF1,Bst2,C2,C4A/C4B,CAD,CAPZA2,CAV2,CD36,CD44,CD55,CD74,CFB,CFL1,CHI3L1,CLEC3B,COG2,CTSB,CTSS,CTSZ,CYBB,DDX3X,DDX5,DDX58,DHX58,DIAPH1,DNAJB2,DNMT1,DOCK10,DYSF,EIF2A,EIF2AK2,ETF1,F2,FBL,FCGR2B,FCGR3A/FCGR3B,FGL2,FKBP1A,FKBP5,FLNA,GNE,GRB2,GSDMD,GZMA,Gzmb,HBA1/HBA2,HDAC1,HLA-A,HLA-DQB1,HLA-DRB5,HLA-E,HNRNP…	159
Tissue Morphology	Quantity of progenitor cells	8,93E-10		0,266	ABCB1,ALDH2,ARHGDIB,ARHGEF1,BAX,CASP8,CAV2,CD36,CD44,CD47,CORO1A,CSK,DIAPH1,EIF2AK2,FCGR2B,FGF1,FLNA,HBA1/HBA2,Hbb-b1,HLA-DQB1,IGHM,IGKC,IL6ST,INPP5D,Irgm1,ITGB2,JAM3,LCN2,LGMN,MAD2L1,MAN2A1,MAPK14,PECAM1,PFKM,PLCG2,PML,PNP,PRKAA1,PRKCD,PTPN6,PTPRC,RASSF2,RIPK1,RNH1,RPS6,SAA1,SLC4A1,STAT1,STAT3,STEAP3,STK4,SYK,TAP1,THBS1,VASP,VAV1,VCAM1,WAS	58
Cellular Function and Maintenance,Hematological System Development and Function	Engulfment of myeloid cells	9,10E-10	Increased	2,662	ACE,CAPG,CD36,CD44,CD47,CFH,DOCK2,FCGR2B,FCGR3A/FCGR3B,GLRX,GRN,Hbb-b1,ICAM1,INPP5D,ISG15,ITGAM,ITGB2,LCN2,LGALS3,MAPK14,MAPKAPK2,MBL2,MFGE8,NCKAP1L,NPM1,PTPN6,PTPRC,S100A9,SAA1,SIGLEC1,SMPD1,SYK,TGM2,THBS1,TLR2,TRPV2,VTN,WAS	38
Hematological System Development and Function,Lymphoid Tissue Structure and Development,Tissue Morphology	Morphology of lymphoid tissue	9,42E-10			ADA,ALPL,ARHGDIB,ARHGEF1,B4GALT1,BAX,Bst2,C4A/C4B,CASP8,CD200,CD47,CD55,CD74,Cdkn1c,CTSA,DBNL,DDX58,DIAPH1,DOCK2,FCGR2B,GBA,GNA13,GPX7,Hbb-b1,HLA-DQA1,HLA-DQB1,HP,HPX,IGHM,IGKC,IL6ST,INPP5D,ITGAL,ITGB2,LCN2,LCP1,LGMN,MAN2A1,MAPK14,MAPKAPK2,MET,MFGE8,PFKM,PLD4,PLG,PNP,POLD1,PRKAA1,PRKCD,PTPN6,PTPRC,PYCARD,RASSF2,RIPK1,RRM1,SLC4A1,SMARCA5,SMPD1,STAT3,STEAP3,STK4,SYK,TGFBI,TGM2,TRADD,VAV1,VCAM1,WAS	68
Cellular Compromise,Inflammatory Response	Degranulation of granulocytes	9,58E-10		1,424	ACTR2,AHSG,ALDOA,APRT,ARPC5,B4GALT1,BIN2,CAP1,CD36,CD44,CD47,CD55,CHI3L1,CSK,CTSA,CTSB,CTSC,CTSH,CTSS,CTSZ,CYBB,DBNL,DDX3X,DERA,DIAPH1,DOCK2,DPP7,ENPP4,F2,FABP5,FCGR2B,FCGR3A/FCGR3B,FGL2,FTH1,FTL,GLA,GMFG,GNS,GRN,GSDMD,GUSB,HK3,HMOX2,HP,ITGAL,ITGAM,ITGAV,ITGB2,KCNAB2,LCN2,LGALS3,LTF,LYZ,MAPK14,MME,MVP,MYO1F,NCKAP1L,NPC2,OSTF1,PA2G4,PAFAH1B2,PECAM1,PGM1,PKM,PLCG2,PLEKHO2,PNP,PRKCD,PSMA5,PSMB1,PSMD…	85
Infectious Diseases	Infection by coronavirus	1,08E-09		0,263	ABCB1,ACTR2,ACTR3,AHSG,AIDA,ALB,APOD,C4A/C4B,CAPZA2,CAV2,CD74,CFB,CFL1,CHI3L1,CLEC3B,DNMT1,DYSF,EIF2A,EIF2AK2,F2,FCGR2B,FCGR3A/FCGR3B,FGL2,FKBP5,FLNA,HBA1/HBA2,HLA-DQB1,HLA-DRB5,HLA-E,IFIH1,IFIT2,IFIT3,IFITM3,ISG15,ITIH3,ITIH4,LGALS3BP,NAMPT,NMI,OPTN,OSMR,PARP14,PARP9,PFN1,PKM,PLA2G4A,PLEK,PSMB8,RPL10,S100A9,SAA1,SAMD9L,SERPINA3,SERPINC1,SIGLEC1,SMCHD1,STAT1,TAGLN2,TUBA1C,TUBA8,TUBB3,VCAM1,VLDLR,…	64
Hematological System Development and Function,Lymphoid Tissue Structure and Development,Tissue Morphology	Quantity of CD4+ T-lymphocytes	1,11E-09	Increased	2,344	CASP8,CAV1,CD274,CD74,CORO1A,CTSV,DIAPH1,FABP5,FCGR2B,HLA-A,HLA-DQA1,HLA-DQB1,HPX,ICAM1,IGHM,ITGAL,ITGAM,ITGB2,ITGB8,KLKB1,PNP,PTPN6,PTPRC,PYCARD,RASSF2,SAA1,STAT3,STK4,THBS1,TLR2,VAV1	31
Cellular Compromise,Inflammatory Response	Degranulation of myeloid cells	1,25E-09		0,240	ACTR2,AHSG,ALB,ALDOA,APRT,ARHGEF7,ARPC5,B4GALT1,BIN2,C4A/C4B,CAP1,CD36,CD44,CD47,CD55,CHI3L1,CORO1A,CSK,CTSA,CTSB,CTSC,CTSH,CTSS,CTSZ,CYBB,DBNL,DDX3X,DERA,DIAPH1,DOCK2,DPP7,ENPP4,F2,FABP5,FCGR2B,FCGR3A/FCGR3B,FGL2,FTH1,FTL,GLA,GMFG,GNS,GRN,GSDMD,GUSB,HK3,HMOX2,HP,INPP5D,ITGAL,ITGAM,ITGAV,ITGB2,KCNAB2,LCN2,LGALS3,LTF,LYZ,MAPK14,MME,MVP,MYO1F,NCKAP1L,NPC2,OSTF1,PA2G4,PAFAH1B2,PECAM1,PGM1,PKM,PLA2G4…	93
Cell Morphology,Hematological System Development and Function,Immunological Disease,Lymphoid Tissue Structure and Development	Abnormal morphology of T lymphocytes	1,25E-09			ABCB1,BAX,CD274,FCGR2B,Gzmb,HLA-A,HLA-DQA1,HLA-DQB1,IGHM,LGALS3,MPZ,PSMB10,PSMB9,PTPRC,SGPL1,TAP1,VAV1,WAS	18
Cellular Function and Maintenance	Endocytosis by eukaryotic cells	1,33E-09	Increased	2,262	ACE,ACTR2,ACTR3,ARPC2,ARPC3,ARPC4,ARRB1,CAPG,CAV1,CD36,CD44,CD47,CFH,CSK,CYRIB,DDX3X,DOCK2,ELMO1,ERAP1,FCGR2B,FCGR3A/FCGR3B,FERMT3,FGF1,FLNA,GLRX,GNE,GRB2,GRN,Hbb-b1,HP,ICAM1,INPP5D,ISG15,ITGAL,ITGAM,ITGB2,LCN2,LGALS3,MAPK14,MAPKAPK2,MBL2,MBNL1,MET,MFGE8,MRC2,MYH9,MYO9B,NCKAP1L,NPM1,PALLD,PDZD8,PECAM1,PFN1,PKM,PLA2G4A,PLEK,PRKAA2,PRKCD,PTPN6,PTPRC,RPS6KA1,S100A9,SAA1,SH3KBP1,SIGLEC1,SMPD1,SRSF6,S…	78
Cell Death and Survival	Cell death of myeloid cells	1,34E-09	Increased	2,502	ABCB1,BAX,C1QA,CASP8,CD44,CTSB,CYBB,EIF2AK2,GSDMD,HDAC1,INPP5D,ISG15,ITGAM,ITGB2,LCN2,LGALS3,LTF,LYZ,MAPK14,NAMPT,PALLD,PIN1,PLA2G4A,PLEKHO2,PON1,PRKCD,PTPN6,PYCARD,RIPK1,SERPINA1,SERPINA3,SERPINF1,STAT1,STAT3,STK4,SYK,TLR2,TRIM21,VTN,ZBP1	40
Cell-mediated Immune Response,Cellular Movement,Hematological System Development and Function,Immune Cell Trafficking	Cell movement of T lymphocytes	1,43E-09	Increased	2,552	ADIPOQ,APOD,CAV1,CD274,CD44,CD47,CD74,Chil3/Chil4,CTSS,CTSV,DBNL,DIAPH1,ELMO1,ENPP2,GSDMD,HCLS1,HLA-A,ICAM1,Ighg2b,IL6ST,INPP5D,ITGA1,ITGAL,ITGAV,ITGB2,LCP1,LGALS3,MYH9,MYO9B,PFN1,PIKFYVE,PRKAA1,S100A4,SAA1,SMPD1,STAB1,STAT1,STAT3,STK4,TGM2,THBS1,TLR2,VAV1	43
Inflammatory Disease,Neurological Disease,Organismal Injury and Abnormalities	Myelitis	1,50E-09		-0,518	ADIPOQ,AIF1,ARRB1,BAX,C4A/C4B,CAV1,CD200,CD274,CD44,CD47,CD74,CORO1A,DDT,DOCK10,FCGR2B,FCGR3A/FCGR3B,GSDMD,HLA-A,HLA-DQA1,HLA-DQB1,HLA-E,HPX,IFI35,IFITM3,IGHM,IL6ST,Irgm1,ISG15,ITGAV,ITGB8,KLKB1,MAPK14,NCF1,NSDHL,PECAM1,PLA2G4A,PLG,PSMB8,PSMB9,PTPRC,PYCARD,SGPL1,STAT1,STAT3,TAPBP,VCAM1,XDH	47
Cell Death and Survival	Apoptosis of phagocytes	1,85E-09		1,633	BAX,C1QA,CASP8,CD44,CYBB,EIF2AK2,F2,INPP5D,ISG15,ITGAM,ITGB2,LCN2,LGALS3,LTF,MAPK14,NAMPT,PLA2G4A,PLEKHO2,PRKCD,PTPN6,RIPK1,SERPINA1,SERPINA3,SERPINF1,SMPD1,STAT1,STAT3,SYK,TLR2,VTN,ZBP1	31
Dermatological Diseases and Conditions,Inflammatory Disease,Inflammatory Response,Organismal Injury and Abnormalities	Dermatitis	1,90E-09		-0,549	ADA,ADIPOQ,CAPG,CAPZB,CASP8,CD44,CD47,CD55,CD74,CFL1,CNN3,CSK,CTSV,DIAPH1,EIF2AK2,EIF3E,FABP5,FCGR2B,FKBP1A,FLNA,GBA,GPD1,HDAC1,HLA-A,HLA-DQA1,HLA-DQB1,HLA-DRB5,HLA-E,HMGCS2,ICAM1,IGHG1,Ighg2b,IGHM,IGKC,ITGB2,LGMN,MAPK14,MME,OPTN,OSMR,PDK4,PLCG2,PSMB1,PSMB2,PSMB5,PTPN6,PTPRC,RIPK1,RRM1,S100A9,SMPD1,STAT1,SYK,THBS1,TLR2,TPI1,TPM3,TUBA1C,TUBA8,TUBB3,TYR,ZYX	62
Cellular Movement,Hematological System Development and Function,Immune Cell Trafficking	Migration of granulocytes	1,90E-09	Increased	2,053	ALB,ARHGAP25,CD44,CD47,CFH,CORO1A,CYBB,ICAM1,IL6ST,INPP5D,ITGAL,ITGAM,ITGB2,JAM3,LGALS3,LSP1,LTF,MAPKAPK2,MET,MYH9,MYO1F,Pde4d,PECAM1,PLG,PTPN6,S100A9,SAA1,SERPINC1,TLN1,TLR2,TXN,VASP,VAV1,VCAM1	34
Cellular Compromise,Inflammatory Response	Degranulation of phagocytes	2,00E-09		0,265	ACTR2,AHSG,ALB,ALDOA,APRT,ARHGEF7,ARPC5,B4GALT1,BIN2,C4A/C4B,CAP1,CD36,CD44,CD47,CD55,CHI3L1,CORO1A,CTSA,CTSB,CTSC,CTSH,CTSS,CTSZ,CYBB,DBNL,DDX3X,DERA,DIAPH1,DOCK2,DPP7,ENPP4,F2,FABP5,FCGR2B,FCGR3A/FCGR3B,FGL2,FTH1,FTL,GLA,GMFG,GNS,GRN,GSDMD,GUSB,HK3,HMOX2,HP,INPP5D,ITGAL,ITGAM,ITGAV,ITGB2,KCNAB2,LCN2,LGALS3,LTF,LYZ,MAPK14,MME,MVP,MYO1F,NCKAP1L,NPC2,OSTF1,PA2G4,PAFAH1B2,PECAM1,PGM1,PKM,PLA2G4A,PL…	92
Cellular Movement,Hematological System Development and Function,Immune Cell Trafficking,Inflammatory Response	Chemotaxis of granulocytes	2,24E-09	Increased	2,188	ARHGAP25,CAPG,CD47,CD74,Chil3/Chil4,CORO1A,DOCK2,DPEP1,DYSF,GRN,Hbb-b1,ICAM1,INPP5D,ITGA1,ITGAM,ITGB2,JAM3,LBP,LCN2,LGALS3,LSP1,MAPK14,MAPKAPK2,MYO1F,NCKAP1L,Pde4d,PIKFYVE,PTPN6,S100A9,SERPINA1,SYK,VAV1,VTN	33
Hematological System Development and Function,Humoral Immune Response,Lymphoid Tissue Structure and Development,Tissue Morphology	Quantity of B lymphocytes	2,48E-09	Increased	2,621	ADIPOQ,APBB1IP,ARHGDIB,ARHGEF1,BAX,BCLAF1,CASP8,CD274,CD36,CD74,CTSB,DOCK10,DOCK2,FCGR2B,GNA13,HCLS1,HLA-DQA1,HPX,IGHM,IGKC,IL6ST,INPP5D,ITGAL,ITGB2,LCN2,MBL2,PECAM1,PLCG2,PLD4,PNP,PRKCD,PTPN6,PTPRC,RASSF2,RBM15,SIGLEC1,STAT1,STAT3,STK4,SYK,TGFBI,TLR2,VAV1,VCAM1,WAS	45
Cellular Function and Maintenance	Function of lymphatic system cells	2,87E-09		0,692	ABCB1,ARHGDIB,ARHGEF1,BAX,CD274,CD44,CD74,CHI3L1,CTSC,CTSS,ERAP1,GIMAP4,Gzmb,HLA-A,HLA-DQA1,HLA-DQB1,HLA-E,ICAM1,IGHM,INPP5D,ITGAL,LCP1,LGMN,MPZ,NPC2,PLCG2,PSMB10,PSME2,PTPN13,PTPRC,STAT1,STAT3,STK4,TAGLN2,TAP1,TAPBP,TGM2,TLR2,VAV1,WAS	40
Cell-To-Cell Signaling and Interaction,Inflammatory Response	Immune response of macrophages	2,97E-09	Increased	2,049	ACE,CAPG,CD36,CD44,CD47,DDX58,DOCK2,ELMO1,FCGR2B,GRN,IL6ST,INPP5D,ISG15,ITGAM,ITGB2,LGALS3,MAPK14,MAPKAPK2,MBL2,MFGE8,NCKAP1L,NPM1,PON1,PRKAA1,PTPRC,S100A9,SAA1,SIGLEC1,TGM2,THBS1,TLR2,TRPV2,VTN,WAS	34
Hematological System Development and Function,Inflammatory Response,Tissue Morphology	Quantity of neutrophils	3,06E-09		-1,148	ABCB1,ADA,ADIPOQ,AMBP,B4GALT1,C1QA,C4A/C4B,CD36,CD47,CFH,CYBB,DIAPH1,FCGR2B,GRN,ICAM1,IL6ST,INPP5D,ITGAL,ITGAM,ITGAV,ITGB2,JAM3,LCN2,NEDD4L,Pde4d,PML,PRKCD,S100A9,SAA1,SERPINA1,STAT3,THBS1,TIMP3,TLR2,VCAM1,VTN,WAS,YBX1	38
Cell-To-Cell Signaling and Interaction,Inflammatory Response	Response of macrophages	3,11E-09	Increased	2,290	ACE,ATP7A,CAPG,CD36,CD44,CD47,DDX58,DOCK2,ELMO1,FCGR2B,GRN,IL6ST,INPP5D,ISG15,ITGAM,ITGB2,LGALS3,MAPK14,MAPKAPK2,MBL2,MFGE8,NCKAP1L,NPM1,PON1,PRKAA1,PTPRC,S100A9,SAA1,SIGLEC1,STAT3,TGM2,THBS1,TLR2,TRPV2,VTN,WAS	36
Cellular Development,Cellular Growth and Proliferation,Embryonic Development,Hematological System Development and Function,Hematopoiesis,Lymphoid Tissue Structure and Development,Organ Development,Organismal Development,Tissue Development	Lymphopoiesis	3,67E-09	Increased	2,105	ADA,ARRB1,ATP7A,BAX,CASP8,CD274,CD36,CD44,CD74,Cdkn1c,CSK,CTSV,DDX58,DNMT1,DOCK10,DOCK2,FCGR2B,FGL2,FKBP1A,GBA,GIMAP4,GRB2,HDAC1,HLA-A,HLA-DQA1,HLA-DQB1,HPX,ICAM1,IGHM,IGKC,IL6ST,INPP5D,ITGAL,ITGAM,ITGB2,ITGB8,LCP1,LGALS3,LSP1,MAPK14,MBD2,NCKAP1L,PHB2,PKM,PLCG2,PLEKHA2,PLG,PNP,PRKAA1,PRKCD,PSMB8,PSMB9,PTPN12,PTPN6,PTPRC,RBM15,RPS6,SLC3A2,SMARCA5,STAT1,STAT2,STAT3,SYK,TAPBP,TLN1,TLR2,TMEM98,VAV1,W…	69
Cell-To-Cell Signaling and Interaction,Hematological System Development and Function,Immune Cell Trafficking	Adhesion of granulocytes	4,30E-09	Increased	2,130	CD44,CFH,CORO1A,CSK,CYBB,F2,FERMT3,FLNA,GLRX,ICAM1,INPP5D,ITGAL,ITGAM,ITGB2,JAM3,LCP1,LGALS3,LTF,PECAM1,PTPN6,S100A9,SERPINA1,TLN1,TLR2,TXN,VAV1,VCAM1,VTN	28
Cardiovascular Disease,Organismal Injury and Abnormalities	Infarction	4,49E-09		0,951	ABCB1,ABCC9,ACE,ADIPOQ,APOB,APOD,ARRB1,BAX,BCHE,C1QA,C4A/C4B,CA1,CAV1,CCM2,CD36,CD44,CD47,CD55,CYBB,EEF1A2,F2,FCGR2B,FCGR3A/FCGR3B,GRN,GUCY1A1,HLA-A,IL6ST,ITGAL,ITGAM,ITGAV,ITGB2,ITM2B,KLKB1,MAPK14,MAPKAPK2,MB,MME,NAMPT,NCF2,NOL3,OSMR,PECAM1,PLA2G4A,PLG,PON1,PSMA6,PTGDS,PTPN6,RIPK1,SERPINC1,SERPINF2,SERPING1,TGM2,TLR2,TUBA1C,TUBA8,TUBB3,TXN	58
Hematological System Development and Function,Immunological Disease,Lymphoid Tissue Structure and Development,Organ Morphology,Organismal Injury and Abnormalities,Tissue Morphology	Abnormal morphology of lymphoid organ	4,55E-09			ALPL,ARHGDIB,ARHGEF1,B4GALT1,BAX,Bst2,C4A/C4B,CASP8,CD200,CD47,CD74,Cdkn1c,CTSA,DDX58,DIAPH1,DOCK2,FCGR2B,GBA,GPX7,Hbb-b1,HLA-DQA1,HLA-DQB1,HP,HPX,IGHM,IL6ST,INPP5D,ITGB2,LGMN,MAN2A1,MFGE8,PFKM,PLD4,PLG,POLD1,PRKAA1,PRKCD,PTPN6,PTPRC,RASSF2,RIPK1,RRM1,SLC4A1,SMPD1,STEAP3,STK4,TGFBI,TGM2,TRADD,VAV1,WAS	51
Gastrointestinal Disease,Hepatic System Disease,Organismal Injury and Abnormalities	Liver Damage	4,59E-09		0,787	ABCB1,ADIPOQ,ALB,ALDH2,BAX,CASP8,CD44,CFH,CTSB,F2,FCGR2B,HLA-A,IFIH1,IL6ST,ITGAL,ITGB2,LBP,MAPK14,MET,NCF1,PAPSS2,PHB2,PLG,PTPN1,PYCARD,RIPK1,SAA1,SDC4,SERPINA1,SERPING1,SMPD1,STAT1,STAT3,TLR2	34
Cell Death and Survival	Cell death of macrophages	4,66E-09	Increased	2,136	C1QA,CASP8,CTSB,CYBB,EIF2AK2,GSDMD,INPP5D,ISG15,LCN2,LGALS3,LYZ,MAPK14,NAMPT,PLA2G4A,PLEKHO2,PON1,PTPN6,PYCARD,RIPK1,SERPINA3,SERPINF1,STAT1,STAT3,STK4,TLR2,TRIM21,ZBP1	27
Cell-To-Cell Signaling and Interaction,Hematological System Development and Function,Immune Cell Trafficking,Inflammatory Response	Adhesion of neutrophils	5,10E-09	Increased	2,500	CD44,CFH,CORO1A,CYBB,F2,FERMT3,FLNA,GLRX,ICAM1,INPP5D,ITGAL,ITGAM,ITGB2,JAM3,LCP1,LGALS3,PTPN6,S100A9,SERPINA1,TLN1,TLR2,TXN,VAV1,VCAM1,VTN	25
Hematological Disease	Hemorrhagic disease	5,11E-09		-0,350	BAX,C4A/C4B,CD44,CD47,Cdkn1c,CFB,CTSB,DIAPH1,DNAJB2,DNMT1,F2,FCGR2B,FCGR3A/FCGR3B,FKBP1A,FLNA,GNE,HDAC1,INPP5D,ISG15,ITGAL,LCN2,LTF,MBL2,MYH9,PLD4,PLEK,PLG,PSMB1,PSMB2,PSMB5,PTPRC,RPL3,RPL5,RPS6,S100A9,SERPINA1,SERPINC1,SERPINF2,SGPL1,SLC4A1,SP1,STK4,SYK,THBS1,TWF2,WAS	46
Cell Death and Survival	Cytolysis of blood cells	5,15E-09		1,226	BAX,CD44,CD55,CFB,CFH,GZMA,Gzmb,HLA-A,IGHG1,ITGAL,ITGB2,PLCG2,PNP,PSME2,PTPRC,STAT1,TAP1,TAPBP,VAV1	19
Inflammatory Disease,Inflammatory Response,Organismal Injury and Abnormalities,Renal and Urological Disease	Nephritis	5,23E-09		-1,968	ACE,ALB,AMBP,APRT,B4GALT1,BAX,C1QA,C4A/C4B,CD274,CFB,CFH,FCGR2B,FCGR3A/FCGR3B,FKBP1A,GPX7,GRN,HLA-DQB1,ICAM1,IFIH1,IGHM,ITGA1,ITGAL,ITGAM,MAN2A1,MAPKAPK2,MFGE8,MYH9,PLEKHA2,PRKCD,PSMB1,PSMB2,PSMB5,PTGDS,PTPN6,PTPRC,SYK,TGM2,TLR2,VCAM1,WAS,XDH,YBX1	42
Free Radical Scavenging	Synthesis of reactive oxygen species	5,58E-09	Increased	3,232	ABCB1,ACE,ACOX1,ADIPOQ,ALB,ALDH2,ALDH3A2,ANO1,ARHGDIB,ARHGEF1,ATP7A,BAX,CALB1,CASP8,CAV1,CD36,CD44,CD47,CFB,CFH,CLIC1,CYBB,DOCK2,EEF1A2,F2,FCGR2B,FCGR3A/FCGR3B,FLNA,FTH1,FTL,G6PD,GRN,GZMA,HBA1/HBA2,Hbb-b1,HK3,HP,HSD17B10,HSPB6,ICAM1,ITGA1,ITGAM,ITGB2,ITIH4,ITM2B,LGALS3,LRAT,LTF,MAPK14,MET,NAMPT,NCF1,NCF2,NOL3,PECAM1,PGAM2,PIKFYVE,PIN1,PLA2G4A,PLCG2,PNKP,PNPT1,PRKAA1,PRKAA2,PRKCD,PSMB8,PTPN1,PTPN6…	85
Immunological Disease	Hypersensitive reaction	5,99E-09		1,928	ADIPOQ,ALB,ALDH2,ALDH3A2,ALDOA,B4GALT1,C4A/C4B,CAPG,CAPZB,CD44,CD47,CD74,CFH,CFL1,Chil3/Chil4,CNN3,CORO1A,CTSS,CTSV,EIF2AK2,EIF3E,FABP5,FCGR2B,FCGR3A/FCGR3B,FKBP1A,FLNA,GPD1,HLA-A,HLA-DQA1,HLA-DQB1,HLA-DRB5,HMGCS2,ICAM1,IGHG1,Ighg2a,Ighg2b,IGHM,IGKC,ITGB2,JAM3,LBP,LGALS3BP,LGMN,MME,MYH9,NCF1,OPTN,OSMR,PDK4,PECAM1,PLA2G4A,PSME2,PTGDS,PTPRC,PYCARD,S100A9,SMPD1,STAT1,SYK,TLR2,TPI1,TPM3,VAV1,ZYX	64
Cellular Compromise,Inflammatory Response	Degranulation of neutrophils	6,03E-09	Increased	2,213	ACTR2,AHSG,ALDOA,APRT,ARPC5,B4GALT1,BIN2,CAP1,CD36,CD44,CD47,CD55,CHI3L1,CTSA,CTSB,CTSC,CTSH,CTSS,CTSZ,CYBB,DBNL,DDX3X,DERA,DIAPH1,DOCK2,DPP7,ENPP4,FABP5,FCGR3A/FCGR3B,FGL2,FTH1,FTL,GLA,GMFG,GNS,GRN,GSDMD,GUSB,HK3,HMOX2,HP,ITGAL,ITGAM,ITGAV,ITGB2,KCNAB2,LCN2,LGALS3,LTF,LYZ,MAPK14,MME,MVP,MYO1F,NCKAP1L,NPC2,OSTF1,PA2G4,PAFAH1B2,PECAM1,PGM1,PKM,PLCG2,PLEKHO2,PNP,PRKCD,PSMA5,PSMB1,PSMD12,PTPN6,PTPRC…	82
Cell Death and Survival	Apoptosis of lymphatic system cells	7,95E-09		-0,395	ADA,ARHGEF1,ARRB1,BAX,CASP8,CAV1,CD274,CD44,CD47,CHI3L1,CORO1A,DHX58,EIF2AK2,FCGR2B,FCGR3A/FCGR3B,FGL2,GIMAP4,GZMA,Gzmb,HDAC1,IGHM,INPP5D,Irgm1,ITGB2,LCN2,LGALS3,MAD2L1,PARP14,PECAM1,PLCG2,PMEL,PML,PNP,PRKCD,PTPN6,PTPRC,RIPK1,RPS6,SGPL1,SMARCA5,SMPD1,STAT1,STAT3,STEAP3,THBS1,TLN1,TLR2,TXN,VAV1,WAS	50
Immunological Disease,Inflammatory Disease,Inflammatory Response,Neurological Disease,Organismal Injury and Abnormalities	Experimental autoimmune encephalomyelitis	8,57E-09		-0,494	ADIPOQ,AIF1,ARRB1,BAX,CAV1,CD200,CD274,CD44,CD47,CD74,CORO1A,DDT,DOCK10,GSDMD,HLA-A,HLA-DQA1,HLA-DQB1,HLA-E,HPX,IFI35,IFITM3,IGHM,IL6ST,Irgm1,ISG15,ITGAV,ITGB8,KLKB1,MAPK14,NCF1,NSDHL,PECAM1,PLA2G4A,PLG,PSMB8,PSMB9,PTPRC,PYCARD,SGPL1,STAT1,STAT3,TAPBP,VCAM1,XDH	44
Cell Death and Survival	Cell death of antigen presenting cells	9,11E-09	Increased	2,331	BAX,C1QA,CASP8,CTSB,CYBB,EIF2AK2,F2,GSDMD,INPP5D,ISG15,LCN2,LGALS3,LYZ,MAPK14,NAMPT,PLA2G4A,PLEKHO2,PON1,PTPN6,PYCARD,RIPK1,SERPINA3,SERPINF1,SMPD1,STAT1,STAT3,STK4,TLR2,TRIM21,ZBP1	30
Hereditary Disorder,Immunological Disease,Organismal Injury and Abnormalities	Autosomal recessive immunodeficiency	9,11E-09			ADA,AK2,ARHGEF1,C1QA,C1QC,C2,C4A/C4B,C8B,CASP8,CD55,CFB,CORO1A,CYBC1,DOCK2,FCGR3A/FCGR3B,FERMT3,IGHM,IGKC,IL6ST,ISG15,ITGB2,NCF1,NCF2,NCKAP1L,PNP,PSMB2,PTPRC,RIPK1,STAT2,STK4	30
Cellular Development,Cellular Growth and Proliferation,Hematological System Development and Function,Lymphoid Tissue Structure and Development	Cell proliferation of T lymphocytes	9,53E-09	Increased	3,196	AIF1,ARHGDIB,ARHGEF1,BAX,BCLAF1,CASP8,CD274,CD36,CD44,CD47,CD55,CD74,CORO1A,CTSZ,DIAPH1,DOCK2,EIF2AK2,ERAP1,FCGR2B,FGL2,FKBP1A,FTL,GNA13,Gzmb,HCLS1,HLA-DQA1,HLA-DQB1,HLA-E,HPX,ICAM1,IGHG1,Ighg2b,IGHM,IL6ST,INPP5D,Irgm1,ITGAL,ITGAM,ITGB2,LBR,LCP1,LGALS3,LTF,MAPK14,MVP,NCKAP1L,PEA15,PECAM1,PIN1,PMEL,PNP,PSMB10,PTPN6,PTPRC,PYCARD,RPS3,SDC4,SIGLEC1,SLC3A2,SLC4A1,SMPD1,SPTA1,STAT1,STAT3,STK4,SYK,THBS1…	74
Cardiovascular Disease,Organismal Injury and Abnormalities	Atherosclerosis	1,00E-08	Increased	3,464	ABCB1,ACE,ADA,ADIPOQ,AHSG,APOB,CA1,CAV1,CD36,CD44,CD47,CD55,CES1,CHI3L1,CLIC5,COG2,CTSS,CTSV,F2,FABP5,FAM107B,FCGR2B,FKBP1A,GUCY1A1,HBA1/HBA2,HP,ICAM1,ITGAL,ITGAM,ITGB2,LCN2,LGALS3,LMCD1,MAPKAPK2,MFGE8,MPZ,MTHFD1L,NCF1,OSMR,PCNA,PECAM1,PFN1,PKM,PLG,PLIN2,PON1,S100A9,SAA1,SDC4,SERPINC1,SMPD1,SQSTM1,STAT3,THBS1,TIMP3,TLR2,TTC39B,TUBA1C,TUBA8,TUBB3,VASP,VCAM1,VLDLR	63
Free Radical Scavenging	Metabolism of reactive oxygen species	1,05E-08	Increased	3,314	ABCB1,ACE,ACOX1,ADIPOQ,ALB,ALDH2,ALDH3A2,ANO1,ARHGDIB,ARHGEF1,ATP7A,BAX,CALB1,CASP8,CAV1,CD36,CD44,CD47,CFB,CFH,CLIC1,CYBB,DOCK2,EEF1A2,F2,FCGR2B,FCGR3A/FCGR3B,FLNA,FTH1,FTL,G6PD,GRN,GZMA,HBA1/HBA2,Hbb-b1,HK3,HP,HSD17B10,HSPB6,ICAM1,ITGA1,ITGAM,ITGB2,ITIH4,ITM2B,LGALS3,LRAT,LTF,MAPK14,MET,NAMPT,NCF1,NCF2,NOL3,PDK4,PECAM1,PGAM2,PIKFYVE,PIN1,PLA2G4A,PLCG2,PNKP,PNPT1,PRKAA1,PRKAA2,PRKCD,PSMB8,PTPN1,…	88
Cell-To-Cell Signaling and Interaction,Cellular Function and Maintenance,Hematological System Development and Function,Inflammatory Response	Phagocytosis by macrophages	1,05E-08	Increased	2,114	ACE,CAPG,CD36,CD44,CD47,DOCK2,FCGR2B,GRN,INPP5D,ISG15,ITGAM,ITGB2,LGALS3,MAPK14,MAPKAPK2,MBL2,MFGE8,NCKAP1L,NPM1,PTPRC,S100A9,SAA1,SIGLEC1,TGM2,THBS1,TLR2,TRPV2,VTN,WAS	29
Cellular Function and Maintenance	Homeostasis of leukocytes	1,10E-08		1,764	ADA,ARRB1,ATP7A,BAX,CASP8,CD274,CD74,Cdkn1c,CFH,CORO1A,CSK,CTSV,DDX58,DNMT1,DOCK10,DOCK2,DPP7,FCGR2B,FGL2,FKBP1A,GBA,GIMAP4,GRB2,HDAC1,HLA-A,HLA-DQA1,HLA-DQB1,HPX,ICAM1,IGKC,IL6ST,INPP5D,ITGAL,ITGB2,ITGB8,JAM3,MAPK14,MBD2,NCKAP1L,PHB2,PKM,PLG,PNP,PRKAA1,PSMB8,PSMB9,PTPN6,PTPRC,RPS6,SLC3A2,SMARCA5,SPTA1,STAT1,STAT2,STAT3,SYK,TAPBP,TLR2,TMEM98,VAV1,WAS	61
Cell Morphology,Hematological System Development and Function,Lymphoid Tissue Structure and Development	Morphology of T lymphocytes	1,19E-08			ABCB1,BAX,CD274,FCGR2B,Gzmb,HLA-A,HLA-DQA1,HLA-DQB1,IGHM,INPP5D,LGALS3,MPZ,PSMB10,PSMB9,PTPRC,SGPL1,TAP1,VAV1,WAS	19
Cell-To-Cell Signaling and Interaction,Cellular Movement,Hematological System Development and Function,Immune Cell Trafficking	Recruitment of granulocytes	1,22E-08		1,966	B4GALT1,CAV1,CD274,CD44,CD47,CHI3L1,Chil3/Chil4,CTSC,FCGR2B,FCGR3A/FCGR3B,FERMT3,GC,GLRX,HDAC1,ICAM1,ITGAM,ITGB2,LCN2,LGALS3,LSP1,LTF,LYZ,MME,Pde4d,PYCARD,STAT3,THBS1,TLR2,VAV1,VCAM1,XDH	31
Metabolic Disease,Organismal Injury and Abnormalities	Amyloidosis	1,28E-08		0,128	ACE,AFM,AIF1,ALB,ALDH2,APOD,AQP1,BAX,BCHE,C4A/C4B,CALB1,CAPG,CASP8,CAV1,CD36,CD47,CD74,CFB,CFL1,CHI3L1,CLEC3B,CTSB,CTSS,CTSV,CTSZ,CYBB,DYSF,EIF2A,EIF2AK2,EIF2S1,FAM3C,FCGR2B,FCGR3A/FCGR3B,FKBP5,GBP2,GC,GLRX,GRN,HBA1/HBA2,HLA-DQA1,HLA-DQB1,HLA-E,HMGCL,HNRNPDL,HOMER1,HP,HPX,ICAM1,IFITM3,IGHG1,IGHM,IGKC,IL6ST,ITM2B,LCN2,LGALS3,LGALS3BP,LGMN,LRAT,LYZ,MFGE8,MME,Nes,OSMR,PCNA,PECAM1,PLCG2,PLG,PMPCB,PON…	93
Cellular Function and Maintenance,Hematological System Development and Function	Function of lymphocytes	1,37E-08		0,692	ABCB1,ARHGDIB,ARHGEF1,CD274,CD44,CD74,CHI3L1,CTSC,CTSS,ERAP1,GIMAP4,Gzmb,HLA-A,HLA-DQB1,HLA-E,ICAM1,IGHM,INPP5D,ITGAL,LCP1,LGMN,MPZ,NPC2,PLCG2,PSMB10,PSME2,PTPN13,PTPRC,STAT1,STAT3,STK4,TAGLN2,TAP1,TAPBP,TGM2,TLR2,VAV1,WAS	38
Hematological System Development and Function,Lymphoid Tissue Structure and Development,Organ Morphology,Tissue Morphology	Morphology of lymphoid organ	1,39E-08			ADA,ALPL,ARHGDIB,ARHGEF1,B4GALT1,BAX,Bst2,C4A/C4B,CASP8,CD200,CD47,CD55,CD74,Cdkn1c,CTSA,DBNL,DDX58,DIAPH1,DOCK2,FCGR2B,GBA,GPX7,Hbb-b1,HLA-DQA1,HLA-DQB1,HP,HPX,IGHM,IL6ST,INPP5D,ITGAL,ITGB2,LCN2,LGMN,MAN2A1,MAPK14,MFGE8,PFKM,PLD4,PLG,PNP,POLD1,PRKAA1,PRKCD,PTPN6,PTPRC,RASSF2,RIPK1,RRM1,SLC4A1,SMARCA5,SMPD1,STAT3,STEAP3,STK4,TGFBI,TGM2,TRADD,VAV1,VCAM1,WAS	61
Cell-To-Cell Signaling and Interaction,Cellular Function and Maintenance,Inflammatory Response	Phagocytosis of antigen presenting cells	1,45E-08		1,958	ACE,CAPG,CD36,CD44,CD47,DOCK2,FCGR2B,GRN,INPP5D,ISG15,ITGAM,ITGB2,LGALS3,MAPK14,MAPKAPK2,MBL2,MFGE8,NCKAP1L,NPM1,PALLD,PTPRC,S100A9,SAA1,SIGLEC1,TGM2,THBS1,TLR2,TRPV2,VTN,WAS	30
Hematological System Development and Function,Tissue Morphology	Quantity of granulocytes	1,68E-08		-1,524	ABCB1,ADA,ADIPOQ,AMBP,ARHGDIB,B4GALT1,C1QA,C4A/C4B,CD36,CD47,CFH,CYBB,DDX58,DIAPH1,FCGR2B,GRN,ICAM1,IL6ST,INPP5D,ITGAL,ITGAM,ITGAV,ITGB2,JAM3,LCN2,LGALS3,MAPK14,NEDD4L,Pde4d,PIN1,PML,PRKCD,S100A9,SAA1,SERPINA1,STAT3,STK4,THBS1,TIMP3,TLR2,TXN,VCAM1,VTN,WAS,YBX1	45
Cell Morphology,Inflammatory Response	Morphology of phagocytes	1,97E-08			ADIPOQ,CASP8,CD200,CHI3L1,CP,CPA3,CTBS,CTSZ,ENTPD5,FCGR2B,GBA,GLA,Hbb-b1,ICAM1,IGHM,Irgm1,ITGAM,ITGB2,LGALS3,NPC2,PLCG2,PLD4,PON1,PTGDS,RPS6KA1,STK4,TLR2,WAS	28
Cardiovascular Disease,Organismal Injury and Abnormalities	Infarction of heart	1,97E-08		1,012	ABCB1,ABCC9,ACE,ADIPOQ,APOD,ARRB1,C4A/C4B,CA1,CAV1,CD36,CD44,CD47,CD55,CYBB,EEF1A2,F2,FCGR2B,FCGR3A/FCGR3B,GUCY1A1,IL6ST,ITGAL,ITGAM,ITGAV,ITGB2,MAPK14,MAPKAPK2,MB,MME,NCF2,NOL3,PECAM1,PLG,PON1,PSMA6,PTPN6,SERPINC1,SERPINF2,TGM2,TLR2,TUBA1C,TUBA8,TUBB3	42
Hematological System Development and Function,Immunological Disease,Lymphoid Tissue Structure and Development,Organ Morphology,Organismal Development,Organismal Injury and Abnormalities,Tissue Morphology	Abnormal morphology of spleen	2,19E-08			ALPL,ARHGEF1,B4GALT1,BAX,Bst2,C4A/C4B,CASP8,CD47,Cdkn1c,CTSA,DDX58,DIAPH1,DOCK2,FCGR2B,GBA,GPX7,Hbb-b1,HLA-DQB1,HP,HPX,IGHM,IL6ST,INPP5D,ITGB2,LGMN,MAN2A1,MFGE8,PFKM,PLD4,PLG,PRKAA1,PRKCD,PTPN6,PTPRC,RASSF2,RRM1,SLC4A1,SMPD1,STEAP3,STK4,TGFBI,TGM2,TRADD,VAV1	44
Cellular Function and Maintenance	Endocytosis	2,28E-08	Increased	2,957	ACE,ACTR2,ACTR3,ALB,AMBP,ANK1,ANKFY1,APOB,ARPC2,ARPC3,ARPC4,ARRB1,CAP1,CAPG,CARMIL1,CAV1,CAV2,CD36,CD44,CD47,CFH,COLEC12,CSK,CYBB,CYRIB,DDX3X,DOCK2,EIF2AK2,ELMO1,ERAP1,FCGR2B,FCGR3A/FCGR3B,FERMT3,FGF1,FLNA,GLRX,GNE,GRB2,GRN,HBA1/HBA2,Hbb-b1,HP,HPX,ICAM1,IFITM3,Ighg2a,IGHM,IGKC,INPP5D,ISG15,ITGAL,ITGAM,ITGAV,ITGB2,LCN2,LGALS3,MAPK14,MAPKAPK2,MBL2,MBNL1,MET,MFGE8,MICALL1,MRC2,MYH9,MYO9B,NCF1,NCKAP1…	108
Cell Death and Survival	Apoptosis of myeloid cells	2,39E-08		1,412	BAX,C1QA,CASP8,CD44,CYBB,EIF2AK2,HDAC1,INPP5D,ISG15,ITGAM,ITGB2,LCN2,LGALS3,LTF,MAPK14,NAMPT,PALLD,PIN1,PLA2G4A,PLEKHO2,PRKCD,PTPN6,RIPK1,SERPINA1,SERPINA3,SERPINF1,STAT1,STAT3,SYK,TLR2,VTN,ZBP1	32
Cell-To-Cell Signaling and Interaction,Cellular Function and Maintenance,Hematological System Development and Function,Inflammatory Response	Phagocytosis of neutrophils	2,40E-08	Increased	2,029	CD36,CD44,CD47,CFH,FCGR3A/FCGR3B,GLRX,Hbb-b1,ICAM1,ITGAM,ITGB2,LCN2,SAA1,SYK,THBS1,VTN,WAS	16
Cardiovascular System Development and Function	Development of vasculature	2,46E-08		1,800	ACE,ADA,ADIPOQ,AIF1,ALDH1A2,Anp32b,APOB,AQP1,ATP7A,B4GALT1,BCLAF1,C1QA,CASP8,CAV1,CAV2,CCM2,CD36,CD44,Cdkn1c,CFB,CFH,CHI3L1,CSK,CSPG4,CTSB,CTSH,CTSS,CYBB,DCTN5,DDX3X,DRAP1,DYSF,ENPEP,ENPP1,ENPP2,EPHB3,ERAP1,EVL,F2,FBLN2,FERMT3,FGF1,FHL1,FLNA,G6PD,GJB2,GLRX,GNA13,GRN,GUCY1A1,HLA-DQB1,HMOX2,HP,HSPB6,ICAM1,IFI16,IGHM,IL6ST,ITGA1,ITGAM,ITGAV,ITGB2,ITGB5,ITGB8,JAM3,KLKB1,LCN2,LGALS3,LMCD1,LRRFIP1,MAPK…	137
Inflammatory Response,Respiratory Disease	Inflammation of respiratory system component	2,49E-08		-1,280	ACE,ADA,ADIPOQ,ALB,ALDH2,ALDOA,ALPL,AMBP,ANO1,AQP1,BAX,C4A/C4B,CAV1,CD200,CD36,CD44,CHI3L1,Chil3/Chil4,CKM,CSK,CTSS,CYBB,DPEP1,F2,FCGR2B,FCGR3A/FCGR3B,FKBP1A,GZMA,Gzmb,HDAC1,HLA-A,HLA-DQA1,ICAM1,ITGAM,LBP,LCN2,LGALS3,LTF,LYZ,MAN2A1,MYH9,NCF1,NEDD4L,PIKFYVE,PTPN6,PTPRC,PYCARD,RIPK1,S100A4,SERPINA1,SERPINC1,SERPING1,SQSTM1,STAT1,STAT3,THBS1,TLR2,TPI1,TUBA1C,TUBA8,TUBB3,VAV1,VCAM1	63
Hereditary Disorder,Immunological Disease,Organismal Injury and Abnormalities	Autosomal recessive immunological disorder	2,55E-08			ADA,AK2,ARHGEF1,ARPC1B,ATAD1,C1QA,C1QC,C2,C4A/C4B,C8B,CASP8,CD55,CFB,CORO1A,CYBC1,DOCK2,FCGR3A/FCGR3B,FERMT3,GFPT1,IGHM,IGKC,IL6ST,ISG15,ITGB2,LIFR,NCF1,NCF2,NCKAP1L,PNP,PSMB2,PSMB4,PSMB9,PTPN6,PTPRC,RIPK1,SERPING1,STAT2,STK4,TUBA1C,TUBA8,TUBB3	41
Cell-To-Cell Signaling and Interaction,Hematological System Development and Function	Aggregation of myeloid cells	2,83E-08		1,446	ADIPOQ,CD44,CD47,CFH,ICAM1,ITGAL,ITGB2,KLKB1,S100A9,THBS1,TLR2,VASP	12
Cell-To-Cell Signaling and Interaction,Hematological System Development and Function,Immune Cell Trafficking,Inflammatory Response	Activation of granulocytes	2,97E-08		0,305	CD200,CFH,F2,FCGR2B,FCGR3A/FCGR3B,FKBP1A,GRN,ITGAM,ITGB2,KLKB1,LCN2,LGALS3BP,LTF,MME,PRKCD,SAA1,SERPINF2,TLR2,VAV1,VCAM1	20
Cellular Function and Maintenance	Lymphocyte homeostasis	3,09E-08		1,764	ADA,ARRB1,ATP7A,BAX,CASP8,CD274,CD74,Cdkn1c,CORO1A,CSK,CTSV,DDX58,DNMT1,DOCK10,DOCK2,DPP7,FCGR2B,FGL2,FKBP1A,GBA,GIMAP4,GRB2,HDAC1,HLA-A,HLA-DQA1,HLA-DQB1,HPX,ICAM1,IGKC,IL6ST,INPP5D,ITGAL,ITGB2,ITGB8,MAPK14,MBD2,NCKAP1L,PHB2,PKM,PLG,PNP,PRKAA1,PSMB8,PSMB9,PTPN6,PTPRC,RPS6,SLC3A2,SMARCA5,SPTA1,STAT1,STAT2,STAT3,SYK,TAPBP,TLR2,TMEM98,VAV1,WAS	59
Cell Morphology	Shape change of blood cells	3,16E-08	Increased	2,226	ALB,CAPG,CD36,CD44,CD47,CORO1A,DOCK2,F2,FERMT3,FLNA,GNA13,ICAM1,INPP5D,ITGAL,ITGAM,ITGB2,MYH9,MYO9B,PECAM1,PLCG2,SH3KBP1,SMPD1,SYK,THBS1,TLN1,TWF2,VTN,WAS	28
Cell-To-Cell Signaling and Interaction	Adhesion of myeloid cells	3,44E-08		1,918	CD44,CFH,CORO1A,CSK,CTSZ,CYBB,F2,FERMT3,FLNA,GLRX,ICAM1,INPP5D,Irgm1,ITGAL,ITGAM,ITGB2,JAM3,LCP1,LGALS3,LTF,MAPK14,NCKAP1L,PECAM1,PTPN6,S100A9,SERPINA1,STAB1,STAT1,TLN1,TLR2,TXN,VAV1,VCAM1,VTN	34
Cell Morphology,Lymphoid Tissue Structure and Development	Morphology of lymphatic system cells	3,51E-08			ABCB1,BAX,CD274,CD36,CD47,CD74,FCGR2B,GNA13,Gzmb,HLA-A,HLA-DQA1,HLA-DQB1,IGHG1,IGHM,IGKC,INPP5D,LCP1,LGALS3,MPZ,PSMB10,PSMB9,PTPRC,SGPL1,SP1,STAT1,STK4,SYK,TAP1,VAV1,WAS	30
Cell-To-Cell Signaling and Interaction	Response of mononuclear leukocytes	3,51E-08		1,138	ADA,BAX,CASP8,CD200,CD274,CD55,CTSS,FCGR2B,HLA-DQB1,ICAM1,IGHM,IL1RAP,MAPK14,NAMPT,PNP,PON1,PSMB10,PSME2,PTPN6,PTPRC,PYCARD,STAT3,SYK,TAPBP,TLR2,VASP,VAV1,VCAM1,VTN,WAS	30
Cardiovascular Disease,Organismal Injury and Abnormalities,Skeletal and Muscular Disorders	Myocardial infarction	3,51E-08		0,781	ABCB1,ABCC9,ACE,ADIPOQ,APOD,ARRB1,C4A/C4B,CA1,CD36,CD44,CD47,CD55,CYBB,EEF1A2,F2,FCGR2B,FCGR3A/FCGR3B,GUCY1A1,IL6ST,ITGAL,ITGAM,ITGAV,ITGB2,MAPK14,MAPKAPK2,MB,MME,NCF2,NOL3,PECAM1,PLG,PON1,PSMA6,PTPN6,SERPINC1,SERPINF2,TGM2,TLR2,TUBA1C,TUBA8,TUBB3	41
Cellular Function and Maintenance	Function of phagocytes	3,59E-08			ADA,CAPG,CASP8,CAV1,CD200,CD274,CD36,CHI3L1,CSPG4,CTSZ,CYBB,DDX58,FCGR2B,GRN,ICAM1,IFIH1,ITGAM,LCN2,LCP1,LGALS3,LGMN,MYO9B,PLA2G4A,PLCG2,PLG,PYCARD,STAT1,STAT2,STAT3,STK4,TLR2,WAS	32
Hematological System Development and Function,Immunological Disease,Inflammatory Disease,Lymphoid Tissue Structure and Development,Organ Morphology,Organismal Development,Organismal Injury and Abnormalities,Tissue Morphology	Enlargement of spleen	3,98E-08			ARHGEF1,B4GALT1,BAX,Bst2,C4A/C4B,CASP8,CD47,CTSA,DDX58,FCGR2B,GBA,GPX7,Hbb-b1,HP,HPX,IL6ST,INPP5D,ITGB2,LGMN,MAN2A1,MFGE8,PFKM,PLD4,PLG,PRKAA1,PRKCD,PTPN6,PTPRC,RRM1,SLC4A1,SMPD1,STK4,TGFBI,TGM2,VAV1	35
Cell-mediated Immune Response,Cellular Function and Maintenance,Hematological System Development and Function	T cell homeostasis	4,47E-08		1,598	ADA,ARRB1,ATP7A,BAX,CASP8,CD274,CD74,Cdkn1c,CORO1A,CSK,CTSV,DDX58,DNMT1,DOCK2,DPP7,FCGR2B,FGL2,FKBP1A,GBA,GIMAP4,GRB2,HDAC1,HLA-A,HLA-DQA1,HLA-DQB1,HPX,ICAM1,IGKC,IL6ST,ITGAL,ITGB2,ITGB8,MAPK14,MBD2,NCKAP1L,PHB2,PKM,PLG,PNP,PRKAA1,PSMB8,PSMB9,PTPN6,PTPRC,RPS6,SLC3A2,SMARCA5,STAT1,STAT2,STAT3,SYK,TAPBP,TLR2,TMEM98,VAV1,WAS	56
Cellular Function and Maintenance	Homeostasis of blood cells	5,12E-08		1,764	ADA,ARRB1,ATP7A,BAX,CASP8,CD274,CD74,Cdkn1c,CFH,CORO1A,CSK,CTSV,DDX58,DNMT1,DOCK10,DOCK2,DPP7,FCGR2B,FGL2,FKBP1A,GBA,GIMAP4,GRB2,HDAC1,HLA-A,HLA-DQA1,HLA-DQB1,HPX,ICAM1,IGKC,IL6ST,INPP5D,ITGAL,ITGB2,ITGB8,JAM3,MAPK14,MBD2,NCKAP1L,PHB2,PKM,PLG,PNP,PRKAA1,PSMB8,PSMB9,PTPN6,PTPRC,RPS24,RPS6,SLC3A2,SMARCA5,SPTA1,STAT1,STAT2,STAT3,SYK,TAPBP,TLR2,TMEM98,VAV1,WAS	62
Cell Death and Survival	Cell death of T lymphocytes	5,20E-08		0,848	ABCB1,ADA,ARHGEF1,ARRB1,BAX,CASP8,CAV1,CD274,CD44,CD47,CHI3L1,CORO1A,DHX58,FTH1,GIMAP4,GSDMD,GZMA,Gzmb,Irgm1,ITGB2,LCN2,LGALS3,MAPK14,PECAM1,PMEL,PNP,PRKAA1,PTPN6,PTPRC,RIPK1,RPS6,SGPL1,SMARCA5,SMPD1,STAT1,STAT3,TGM2,THBS1,TLN1,TXN,TYR,VAV1,WAS	43
Lymphoid Tissue Structure and Development,Tissue Morphology	Quantity of lymphoid tissue	5,34E-08		1,667	ABCB1,AKAP12,APBB1IP,ARHGDIB,ARHGEF1,BAX,C4A/C4B,CASP8,CD200,CD274,CD44,CD74,CORO1A,DDX58,DIAPH1,DOCK2,FCGR2B,GBA,GNA13,Hbb-b1,HLA-DQB1,IGHM,IL6ST,INPP5D,ITGB2,LCN2,MAD2L1,MFGE8,PLCG2,PLD4,PNP,PRKCD,PSMB10,PTPRC,RIPK1,SIGLEC1,STAT1,STAT3,STEAP3,STK4,TAP1,TLR2,VAV1,WAS	44
Cell-To-Cell Signaling and Interaction,Hematological System Development and Function,Inflammatory Response	Immune response of neutrophils	5,39E-08	Increased	2,226	CD36,CD44,CD47,CFH,FCGR3A/FCGR3B,GLRX,Hbb-b1,ICAM1,ITGAL,ITGAM,ITGB2,LCN2,SAA1,STAT3,SYK,THBS1,VCAM1,VTN,WAS	19
Cardiovascular System Development and Function,Organismal Development	Angiogenesis	5,65E-08		1,797	ADA,ADIPOQ,AIF1,ALDH1A2,APOB,AQP1,ATP7A,B4GALT1,BCLAF1,C1QA,CASP8,CAV1,CAV2,CCM2,CD36,CD44,Cdkn1c,CFB,CFH,CHI3L1,CSK,CSPG4,CTSB,CTSH,CTSS,CYBB,DCTN5,DRAP1,DYSF,ENPEP,ENPP2,EPHB3,ERAP1,EVL,F2,FBLN2,FERMT3,FGF1,FHL1,FLNA,G6PD,GLRX,GNA13,GRN,GUCY1A1,HLA-DQB1,HP,HSPB6,ICAM1,IFI16,IL6ST,ITGA1,ITGAM,ITGAV,ITGB2,ITGB5,ITGB8,JAM3,KLKB1,LCN2,LGALS3,LMCD1,LRRFIP1,MAPK14,MAPKAPK2,MB,MET,MFGE8,MYH9,MYO9B,NCF…	125
Cell-To-Cell Signaling and Interaction	Response of granulocytes	5,86E-08	Increased	2,534	CD36,CD44,CD47,CFH,FCGR3A/FCGR3B,GLRX,Hbb-b1,ICAM1,ITGAL,ITGAM,ITGB2,LCN2,SAA1,STAT3,SYK,THBS1,TLR2,VCAM1,VTN,WAS	20
Cellular Function and Maintenance	Internalization of tumor cell lines	5,87E-08		1,179	ACTR2,ACTR3,ARPC2,ARPC3,ARPC4,CD44,CD47,CSK,CYRIB,DOCK2,ERAP1,FCGR2B,FERMT3,GNE,GRB2,ICAM1,INPP5D,ITGAL,ITGAM,ITGB2,MBNL1,MYO9B,NCKAP1L,NCL,PALLD,PFN1,PKM,PLEK,PLG,PRKCD,PTPN6,RPS6KA1,SH3KBP1,SMPD1,SRSF6,TGM2,TLN1,TMEM165,WAS	39
Cell-To-Cell Signaling and Interaction,Cellular Movement,Hematological System Development and Function,Immune Cell Trafficking,Inflammatory Response	Recruitment of neutrophils	6,83E-08		1,711	B4GALT1,CAV1,CD274,CD44,CD47,CHI3L1,CTSC,FCGR2B,FCGR3A/FCGR3B,FERMT3,GC,GLRX,ICAM1,ITGAM,ITGB2,LCN2,LGALS3,LSP1,LTF,LYZ,MME,Pde4d,PYCARD,TLR2,VAV1,XDH	26
Organismal Survival	Survival of organism	7,09E-08		-0,163	ABCB1,ALDH1A2,ALDH2,ANO1,APOD,AQP1,ARHGDIB,ARRB1,BABAM1,BAX,BCHE,C4A/C4B,CASP8,CAV1,CD274,CD44,CD47,CD74,CFB,CFH,CTSB,CTSC,CYBB,DDX3X,DDX58,DHX58,DNMT1,EEF1A2,F2,FCGR2B,FCGR3A/FCGR3B,FGL2,FTL,GNA13,GNE,GRN,GSDMD,GZMA,Gzmb,HDAC1,HLA-A,HP,HSPB6,ICAM1,IFI16,IFIH1,IGHM,IL6ST,INPP5D,Irgm1,ITGA1,ITGAL,ITGAM,LBP,LCN2,LTF,LYZ,MAPK14,MAPKAPK2,MCM2,MME,MVP,NAMPT,NCF1,NCL,NPM1,OSMR,PEA15,PKD2,PKM,PLG,PML,PN…	98
Cell Death and Survival	Apoptosis of lymphoid cells	7,23E-08		-0,283	ADA,ARHGEF1,ARRB1,BAX,CASP8,CAV1,CD274,CD44,CD47,CHI3L1,CORO1A,DHX58,EIF2AK2,FCGR2B,FCGR3A/FCGR3B,FGL2,GIMAP4,GZMA,Gzmb,IGHM,INPP5D,Irgm1,ITGB2,LCN2,LGALS3,PARP14,PECAM1,PLCG2,PMEL,PNP,PRKCD,PTPN6,PTPRC,RIPK1,RPS6,SGPL1,SMARCA5,SMPD1,STAT1,STAT3,THBS1,TLN1,TLR2,TXN,VAV1,WAS	46
Cell-To-Cell Signaling and Interaction,Hematological System Development and Function,Immune Cell Trafficking,Inflammatory Response	Aggregation of phagocytes	8,75E-08		1,091	ADIPOQ,CD44,CD47,CFH,ICAM1,ITGAL,ITGB2,KLKB1,PECAM1,S100A9,THBS1,TLR2,VASP	13
Hematological System Development and Function,Lymphoid Tissue Structure and Development,Organ Morphology,Organismal Development,Tissue Morphology	Morphology of spleen	8,92E-08			ADA,ALPL,ARHGEF1,B4GALT1,BAX,Bst2,C4A/C4B,CASP8,CD47,CD55,Cdkn1c,CTSA,DBNL,DDX58,DIAPH1,DOCK2,FCGR2B,GBA,GPX7,Hbb-b1,HLA-DQB1,HP,HPX,IGHM,IL6ST,INPP5D,ITGB2,LCN2,LGMN,MAN2A1,MAPK14,MFGE8,PFKM,PLD4,PLG,PNP,PRKAA1,PRKCD,PTPN6,PTPRC,RASSF2,RRM1,SLC4A1,SMPD1,STEAP3,STK4,TGFBI,TGM2,TRADD,VAV1	50
Cell Morphology	Shape change of leukocytes	1,05E-07	Increased	2,804	ALB,CAPG,CD44,CD47,CORO1A,DOCK2,FERMT3,ICAM1,INPP5D,ITGAL,ITGAM,ITGB2,MYH9,MYO9B,PECAM1,PLCG2,SMPD1,SYK,THBS1,TLN1,VTN,WAS	22
Gastrointestinal Disease,Hepatic System Disease,Organismal Injury and Abnormalities	Hepatic injury	1,05E-07		0,967	ADIPOQ,ALDH2,CASP8,CFH,CTSB,F2,FCGR2B,HLA-A,IL6ST,ITGAL,ITGB2,MAPK14,MET,NCF1,RIPK1,SAA1,SDC4,SERPINA1,SERPING1,STAT1,STAT3,TLR2	22
Cardiovascular System Development and Function,Organismal Development	Vasculogenesis	1,06E-07		1,409	ADA,ADIPOQ,AIF1,ALDH1A2,APOB,BCLAF1,C1QA,CAV1,CAV2,CCM2,CD36,CD44,Cdkn1c,CFB,CHI3L1,CSPG4,CTSB,CYBB,DCTN5,DRAP1,DYSF,ENPP2,EPHB3,ERAP1,EVL,F2,FERMT3,FGF1,FHL1,FLNA,G6PD,GLRX,GNA13,GRN,GUCY1A1,HLA-DQB1,ICAM1,IFI16,IL6ST,ITGA1,ITGAM,ITGAV,ITGB2,ITGB8,JAM3,LCN2,LGALS3,LMCD1,LRRFIP1,MAPK14,MAPKAPK2,MB,MET,MFGE8,MYH9,MYO9B,NCF1,NCF2,NOSTRIN,PATJ,PECAM1,PKM,PLA2G4A,PLG,PML,PRKAA1,PRKCD,PTGDS,PTPN1,PTPN…	106
Antimicrobial Response,Inflammatory Response	Antibacterial response	1,07E-07			COLEC12,HLA-A,HLA-E,IGHG1,IGHM,ISG15,LCN2,LTF,LYZ,MBL2,MPEG1,MYO1F,NCF1,PRKCD,S100A9,STAB1,STAT1,SYK,TLR2	19
Cell Death and Survival	Apoptosis of macrophages	1,11E-07		1,207	C1QA,CASP8,CYBB,EIF2AK2,INPP5D,ISG15,LCN2,LGALS3,MAPK14,NAMPT,PLA2G4A,PLEKHO2,PTPN6,RIPK1,SERPINA3,SERPINF1,STAT1,STAT3,TLR2,ZBP1	20
Cellular Function and Maintenance,Hematological System Development and Function	Function of T lymphocytes	1,15E-07		0,223	ABCB1,ARHGDIB,CD274,CD44,CD74,CHI3L1,CTSC,CTSS,ERAP1,GIMAP4,Gzmb,HLA-A,HLA-DQB1,HLA-E,ICAM1,IGHM,INPP5D,ITGAL,MPZ,NPC2,PSMB10,PSME2,PTPN13,PTPRC,STAT3,STK4,TAGLN2,TAPBP,TGM2,TLR2,VAV1,WAS	32
Immunological Disease	Allergy	1,19E-07		0,346	ACE,ADIPOQ,ALB,ALDH2,ALDOA,B4GALT1,CAPG,CAPZB,CD274,CD44,CD74,CFL1,Chil3/Chil4,CNN3,CORO1A,CTSS,CTSV,EIF3E,FABP5,FCGR2B,FKBP1A,FLNA,G6PD,GPD1,GZMA,HLA-DQA1,HLA-DQB1,HLA-DRB5,HLA-E,HMGCS2,ICAM1,IGHG1,IGHM,KLKB1,LGMN,MYH9,MYO9B,OPTN,OSMR,PDK4,PECAM1,PLG,PTGDS,S100A9,SERPINA1,SERPING1,SMPD1,STAT1,SYK,TGM2,TLR2,TPI1,TPM3,VAV1,ZYX	55
Cell Death and Survival	Apoptosis of lymphocytes	1,25E-07		-0,113	ADA,ARHGEF1,ARRB1,BAX,CASP8,CAV1,CD274,CD44,CD47,CHI3L1,CORO1A,DHX58,EIF2AK2,FCGR2B,FCGR3A/FCGR3B,FGL2,GIMAP4,GZMA,Gzmb,IGHM,INPP5D,Irgm1,ITGB2,LCN2,LGALS3,PARP14,PECAM1,PLCG2,PMEL,PNP,PRKCD,PTPN6,PTPRC,RIPK1,RPS6,SGPL1,SMARCA5,SMPD1,STAT1,STAT3,THBS1,TLN1,TLR2,VAV1,WAS	45
Cellular Function and Maintenance	Engulfment of antigen presenting cells	1,31E-07	Increased	2,067	ACE,CAPG,CD36,CD44,CD47,DOCK2,FCGR2B,GRN,INPP5D,ISG15,ITGAM,ITGB2,LGALS3,MAPK14,MAPKAPK2,MBL2,MFGE8,NCKAP1L,NPM1,PALLD,PTPN6,PTPRC,S100A9,SAA1,SIGLEC1,SMPD1,STK4,TGM2,THBS1,TLR2,TRPV2,VTN,WAS	33
Cell Death and Survival	Cell death of neutrophils	1,43E-07		1,501	BAX,CASP8,CD44,CYBB,INPP5D,ITGAM,ITGB2,LCN2,LTF,MAPK14,NAMPT,PRKCD,RIPK1,SERPINA1,SYK,VTN	16
Cell-To-Cell Signaling and Interaction,Hematological System Development and Function,Immune Cell Trafficking,Inflammatory Response	Adhesion of phagocytes	1,43E-07	Increased	2,244	CD44,CFH,CORO1A,CTSZ,CYBB,F2,FERMT3,FLNA,GLRX,ICAM1,INPP5D,Irgm1,ITGAL,ITGAM,ITGB2,JAM3,LCP1,LGALS3,MAPK14,NCKAP1L,PTPN6,S100A9,SERPINA1,STAB1,STAT1,TLN1,TLR2,TXN,VAV1,VCAM1,VTN	31
Inflammatory Response	Antibody response	1,65E-07	Increased	3,138	APBB1IP,ARHGEF1,C4A/C4B,CTSS,DIAPH1,FCGR2B,GPX7,HCLS1,HLA-DQB1,IFIH1,IGHM,IGKC,IL6ST,ITGAL,LCP1,LTF,PSMB10,PTPRC,PYCARD,SH3KBP1,STAT3,VAV1,WAS	23
Cell-To-Cell Signaling and Interaction	Response of myeloid leukocytes	1,65E-07	Increased	2,156	CD36,CD44,CD47,CFH,DOCK2,FCGR3A/FCGR3B,GLRX,GRN,Hbb-b1,ICAM1,ITGAL,ITGAM,ITGB2,LCN2,S100A9,SAA1,STAT3,SYK,THBS1,TLR2,VCAM1,VTN,WAS	23
Infectious Diseases	Viral Infection	1,74E-07	Increased	2,989	ABCB1,ACTR2,ACTR3,ADA,ADIPOQ,AHSG,AIDA,ALB,ALPL,ANO1,APBB1IP,APOB,APOD,ARHGDIB,ARPC1B,ARPC3,ARPC5,ARRB1,B4GALT1,BAX,BCLAF1,Bst2,BZW1,C2,C4A/C4B,CAD,CAPZA2,CARMIL1,CAV1,CAV2,CD200,CD274,CD36,CD44,CD55,CD74,CES1,CFB,CFL1,CHI3L1,CKM,CLEC3B,CLIC5,COG2,CTSB,CTSS,CTSV,CTSZ,CYBB,DDX3X,DDX5,DDX58,DHX58,DIAPH1,DNAJB2,DNMT1,DOCK10,DYSF,EIF2A,EIF2AK2,EIF2S1,EIF3E,EIF3L,ETF1,F2,FBL,FCGR2B,FCGR3A/FCGR3B,FERMT…	225
Cell-To-Cell Signaling and Interaction,Hematological System Development and Function,Humoral Immune Response,Immune Cell Trafficking,Inflammatory Response	Activation of B lymphocytes	1,96E-07		0,434	ADA,ADIPOQ,C1QA,C4A/C4B,CASP8,CD274,DDX58,FCGR2B,FCGR3A/FCGR3B,Ighg2a,IGHM,INPP5D,ITGB2,PHB2,PLCG2,PLEKHA2,PTPN6,PTPRC,SH3KBP1,SYK,VAV1	21
Cell Death and Survival	Removal of cells	2,05E-07		0,478	ADIPOQ,CD36,CD44,CD47,ELMO1,F2,FABP5,FLNA,Ighg2b,ITGAV,LGALS3,MAPK14,MBL2,PECAM1,PLA2G4A,PLG,PTGDS,SYK,TGM2,TLR2	20
Cellular Movement,Hematological System Development and Function,Immune Cell Trafficking	Transmigration of leukocytes	2,08E-07		1,724	ARHGAP25,CAV1,CD274,CD44,CD47,CD74,CTSS,CTSV,CYBB,ENPP2,F2,FERMT3,ICAM1,ITGAL,ITGAM,ITGAV,ITGB2,JAM3,LSP1,MET,MYH9,MYO1F,PECAM1,PTPN6,STAB1,STAT2,TGM2,TIMP3,TLR2,VAV1,VCAM1	31
Infectious Diseases	Parasitic Infection	2,37E-07		-1,909	C4A/C4B,CD274,CD36,CD44,CD74,CFB,EIF2AK2,FCGR2B,GBP2,GZMA,Gzmb,HBA1/HBA2,HLA-DQB1,ICAM1,IGHM,Iigp1,Irgm1,LGALS3,MME,PLA2G4A,PRKCD,RRM1,SLC4A1,TLR2	24
Protein Synthesis	Quantity of protein in blood	2,38E-07		-0,361	ADA,ADIPOQ,AHSG,AIDA,Anp32b,APOB,Apoc3,ARHGDIB,CAV1,CD36,CD44,CES1,CSPG4,CTSC,CTSS,DHX58,DYSF,ENPP2,ENTPD5,FABP5,FMO5,HBA1/HBA2,IFI16,IFIT2,IL6ST,INPP5D,Irgm1,ITGA1,ITGAL,ITGB2,LCN2,LGALS3BP,LGMN,LNPEP,MAPKAPK2,MB,NCF1,PDK4,PLD4,PLG,PLIN2,PON1,PRKAA1,PRKAA2,PTPN1,PTPRS,PYCARD,S100A9,SETD3,SIGLEC1,SLC4A1,SMPD1,SQSTM1,STAT1,STAT3,STK4,TGM2,TLR2,TRADD,TRAFD1,WFS1	61
Cell Death and Survival	Apoptosis of neutrophils	2,49E-07		0,734	BAX,CASP8,CD44,CYBB,INPP5D,ITGAM,ITGB2,LCN2,LTF,MAPK14,NAMPT,PRKCD,SERPINA1,SYK,VTN	15
Cell Death and Survival,Cellular Compromise	Cytotoxicity of T lymphocytes	2,49E-07		1,374	CD274,CYRIB,GZMA,Gzmb,HLA-A,HLA-E,ICAM1,IGHG1,PMEL,PNP,PTPRC,TAP2,TLR2,TYR,VAV1	15
Cell Death and Survival	Cytolysis of leukocytes	2,49E-07		0,555	CD44,GZMA,Gzmb,HLA-A,IGHG1,ITGAL,ITGB2,PLCG2,PNP,PSME2,PTPRC,STAT1,TAP1,TAPBP,VAV1	15
Cell Death and Survival	Cytolysis of lymphatic system cells	2,49E-07		-0,191	CD44,FCGR2B,GZMA,Gzmb,HLA-A,IGHG1,ITGAL,PLCG2,PNP,PSME2,PTPRC,STAT1,TAP1,TAPBP,VAV1	15
Cell-mediated Immune Response,Cellular Development,Cellular Function and Maintenance,Cellular Growth and Proliferation,Embryonic Development,Hematological System Development and Function,Hematopoiesis,Lymphoid Tissue Structure and Development,Organ Development,Organismal Development,Tissue Development	T cell development	2,60E-07		1,724	ADA,ARRB1,ATP7A,BAX,CD274,CD74,Cdkn1c,CSK,CTSV,DDX58,DNMT1,DOCK2,FCGR2B,FGL2,FKBP1A,GBA,GIMAP4,GRB2,HDAC1,HLA-A,HLA-DQA1,HLA-DQB1,HPX,ICAM1,IGKC,IL6ST,ITGAL,ITGB2,ITGB8,MAPK14,MBD2,NCKAP1L,PHB2,PKM,PLG,PNP,PRKAA1,PSMB8,PSMB9,PTPN6,PTPRC,RPS6,SLC3A2,SMARCA5,STAT1,STAT2,STAT3,SYK,TAPBP,TLR2,TMEM98,VAV1,WAS	53
Cell-To-Cell Signaling and Interaction,Hematological System Development and Function	Interaction of mononuclear leukocytes	2,63E-07	Increased	4,160	APBB1IP,ARHGEF1,B4GALT1,CD44,CD47,DIAPH1,DOCK2,EVL,F2,FCGR3A/FCGR3B,FERMT3,FGF1,ICAM1,IL6ST,ITGAL,ITGAM,ITGB2,JAM3,LBP,LCP1,LGALS3,MAPK14,MYADM,PECAM1,PTPN6,SAA1,STK4,THBS1,TLR2,VASP,VAV1,VCAM1,WAS	33
Humoral Immune Response,Protein Synthesis	Quantity of immunoglobulin	2,74E-07		-0,319	ABCB1,ARHGEF1,B4GALT1,C1QA,C4A/C4B,CD274,CD36,CD74,CHI3L1,CTSS,FCGR2B,HLA-DQB1,IFIT2,IGHG1,IGHM,IGKC,IL6ST,ITGB2,LGALS3,MAN2A1,MFGE8,PRKCD,PYCARD,SIGLEC1,THBS1,TLR2,VAV1,WAS	28
Inflammatory Response	Function of immune system	3,60E-07			ADIPOQ,C4A/C4B,CD200,CD274,CD44,CYBB,FCGR2B,Gzmb,HLA-DQB1,ICAM1,IGHM,LCN2,MAN2A1,PSMB9,S100A4,VAV1,WAS	17
Free Radical Scavenging	Production of reactive oxygen species	3,68E-07	Increased	3,003	ABCB1,ACE,ACOX1,ADIPOQ,ALDH3A2,ANO1,ARHGDIB,ARHGEF1,ATP7A,BAX,CALB1,CASP8,CAV1,CD36,CD44,CFB,CYBB,DOCK2,EEF1A2,F2,FCGR2B,FCGR3A/FCGR3B,FLNA,FTH1,FTL,G6PD,GRN,GZMA,HBA1/HBA2,Hbb-b1,HK3,HSPB6,ICAM1,ITGA1,ITGAM,ITGB2,LTF,MAPK14,NCF1,NCF2,PECAM1,PIN1,PLA2G4A,PLCG2,PNKP,PNPT1,PRKAA1,PRKAA2,PRKCD,PSMB8,PTPN6,RIPK1,SERPINA3,SMPD1,SQSTM1,SYK,TGM2,TLR2,TTR,TXNRD2,VAV1,VCAM1,XDH	63
Cell Death and Survival,Cellular Function and Maintenance	Clearance of cells	3,81E-07		0,478	ADIPOQ,CD36,CD44,CD47,ELMO1,F2,FABP5,FLNA,Ighg2b,LGALS3,MAPK14,MBL2,PECAM1,PLA2G4A,PLG,PTGDS,SYK,TGM2,TLR2	19
Cell Death and Survival,Gastrointestinal Disease,Hepatic System Disease,Organismal Injury and Abnormalities	Apoptosis of liver cells	4,07E-07	Increased	2,728	ADIPOQ,ALDH2,BAX,CASP8,CD274,CFH,CTSB,ENTPD5,IL6ST,ITGAV,ITIH4,MAPK14,MET,NCF1,NCL,PHB2,PLG,PTPN1,PTPRC,RIPK1,SAA1,SERPINH1,SMPD1,STAT1,STAT3,STK4,TIMP3,TRADD	28
Respiratory Disease	Lower respiratory tract disorder	4,13E-07		0,023	ADA,ANO1,APOB,ARRB1,B4GALT1,CA1,CAV1,CAV2,Cdkn1c,CTSS,CTTNBP2NL,CYBB,DBNL,DDX3X,DPEP1,ENPP4,FABP5,FLNA,GDAP1,HLA-DQA1,IL6ST,INPP5D,ITGAM,LBP,LCN2,LCP1,LGALS3,LTF,LYZ,MAN2A1,NEDD4L,NPC2,PATJ,Pde4d,PECAM1,PLG,PON1,PTPRS,RPS6,SERPINA1,SGPL1,SMPD1,SPTA1,STAT3,TIMP3,TMEM165,TTR,ZYX	48
Cell-To-Cell Signaling and Interaction,Cellular Function and Maintenance,Inflammatory Response	Phagocytosis of tumor cell lines	4,45E-07		1,318	ACTR2,ACTR3,ARPC2,ARPC3,ARPC4,CD44,CD47,CSK,CYRIB,DOCK2,ERAP1,FCGR2B,FERMT3,GNE,GRB2,ICAM1,INPP5D,ITGAL,ITGAM,ITGB2,MBNL1,MYO9B,NCKAP1L,PALLD,PFN1,PKM,PLEK,PRKCD,PTPN6,RPS6KA1,SH3KBP1,SRSF6,TGM2,TLN1,TMEM165,WAS	36
Cellular Function and Maintenance,Hematological System Development and Function	Function of myeloid cells	4,96E-07			ADIPOQ,CAPG,CASP8,CAV1,CD200,CD36,CSPG4,CYBB,DDX58,FCGR2B,GRN,ICAM1,ITGAM,LCP1,LGALS3,LGMN,MYO9B,PLA2G4A,PLG,PYCARD,S100A4,SMPD1,STAT1,STAT3,TLR2	25
Protein Synthesis	Quantity of cytokine	5,48E-07		-0,325	ADIPOQ,Apoc3,ARHGDIB,CAV1,CD36,CD44,CTSC,DHX58,ENPP2,FABP5,IFI16,IFIT2,IL6ST,INPP5D,Irgm1,ITGAL,ITGB2,LGALS3BP,LGMN,LNPEP,MAPKAPK2,PLD4,PLIN2,PRKAA2,PTPN1,PYCARD,S100A9,SIGLEC1,SQSTM1,STAT1,STAT3,TLR2,TRADD,TRAFD1	34
Neurological Disease,Organismal Injury and Abnormalities,Psychological Disorders	Tauopathy	5,65E-07			ACE,AFM,AIF1,ALB,ALDH2,APOD,AQP1,BAX,BCHE,C4A/C4B,CALB1,CAPG,CASP8,CAV1,CD36,CD74,CFB,CFL1,CHI3L1,CLEC3B,CTSB,CTSS,CTSZ,CYBB,DYSF,EIF2A,EIF2AK2,EIF2S1,FAM3C,FCGR2B,FCGR3A/FCGR3B,FKBP5,GBP2,GC,GLRX,GRN,HBA1/HBA2,HLA-DQA1,HLA-DQB1,HLA-E,HMGCL,HNRNPDL,HOMER1,HP,HPX,ICAM1,IFITM3,IGHG1,IGHM,IGKC,LCN2,LGALS3,LGALS3BP,LGMN,LRAT,LYZ,MFGE8,MME,Nes,PCNA,PECAM1,PIN1,PLCG2,PLG,PMPCB,PON1,PRKCD,PTGDS,RNASET2,…	86
Gastrointestinal Disease,Inflammatory Disease	Inflammatory Bowel Disease	6,01E-07		-1,249	ABCB1,ALB,ANK1,ARHGDIB,CD274,CD44,CD74,CKM,CYBB,FKBP1A,FMO5,GBP2,GPX7,HLA-DQA1,HLA-DQB1,HLA-DRB5,ICAM1,IFI16,Iigp1,ITGB8,LBP,LCN2,LMCD1,LTF,LYZ,MAPKAPK2,MPEG1,PKM,PLG,PSMB8,PTPRC,PYCARD,RIPK1,SERPINA3,SF3B1,STAT3,TAP1,Tgtp1/Tgtp2,TLE1,TLR2,UBR5,WAS,XDH,ZBP1	44
Cell Death and Survival,Cellular Compromise	Cytotoxicity of natural killer cells	6,55E-07	Increased	2,704	ADIPOQ,CD44,DOCK2,FCGR3A/FCGR3B,FERMT3,ITGAL,ITGB2,LGALS3,MYH9,PLCG2,PTPN6,STAT1,SYK,VASP,VAV1,WAS	16
Cellular Compromise	Dysfunction of leukocytes	6,55E-07			ARHGDIB,CTSS,FERMT3,GBA,HCLS1,HLA-DQB1,IGHG1,IGHM,INPP5D,PLCG2,PTPN6,PTPRC,STK4,TLN1,VAV1,WAS	16
Humoral Immune Response,Protein Synthesis	Production of antibody	6,86E-07		-0,404	ABCB1,ARHGEF1,B4GALT1,C1QA,C4A/C4B,CD274,CD36,CD74,CHI3L1,CTSS,FCGR2B,HLA-DQB1,IFIT2,IGHG1,IGHM,IGKC,IL6ST,ITGB2,LGALS3,MAN2A1,MFGE8,PRKCD,PTPN6,PYCARD,SIGLEC1,THBS1,TLR2,VAV1,WAS	29
Cell-To-Cell Signaling and Interaction,Hematological System Development and Function,Immune Cell Trafficking,Inflammatory Response	Activation of natural killer cells	7,02E-07		0,243	ADIPOQ,CASP8,CD200,CD274,CD44,DDX58,FCGR3A/FCGR3B,Gzmb,HEBP1,HLA-A,HLA-E,ITGAL,ITGB2,LGALS3,LTF,S100A9,WAS	17
Cell-To-Cell Signaling and Interaction,Hematological System Development and Function,Immune Cell Trafficking,Inflammatory Response	Activation of neutrophils	7,02E-07		0,338	CFH,F2,FCGR2B,FCGR3A/FCGR3B,FKBP1A,GRN,ITGAM,ITGB2,KLKB1,LCN2,LGALS3BP,LTF,MME,PRKCD,SAA1,TLR2,VAV1	17
Immunological Disease	Abnormal quantity of cytokine	7,08E-07			CAV1,CD200,CD36,CD47,CTSC,ENPP2,FCGR2B,ICAM1,IFIH1,INPP5D,LBP,MAPKAPK2,MBL2,MPZ,Pde4d,PLA2G4A,SERPINA6,TLR2	18
Cell Morphology,Hematological System Development and Function,Immunological Disease,Lymphoid Tissue Structure and Development	Abnormal morphology of CD8+ T lymphocyte	7,59E-07			ABCB1,CD274,Gzmb,HLA-A,IGHM,LGALS3,MPZ,PSMB10,PSMB9,TAP1	10
Cell Death and Survival,Gastrointestinal Disease,Hepatic System Disease,Organismal Injury and Abnormalities	Necrosis of liver	8,23E-07	Increased	2,325	ADA,ADIPOQ,ALDH2,BAX,CASP8,CD274,CFH,CTSB,ENTPD5,FGL2,FKBP1A,FLNA,IL6ST,ITGAV,ITGB2,ITIH4,LGALS3,MAPK14,MET,MME,NCF1,NCL,PHB2,PLG,PRKAA2,PTPN1,PTPRC,RIPK1,SAA1,SERPINH1,SMPD1,STAT1,STAT3,STK4,TIMP3,TLR2,TRADD	37
Cell Death and Survival	Apoptosis of antigen presenting cells	8,24E-07		1,298	C1QA,CASP8,CYBB,EIF2AK2,F2,INPP5D,ISG15,LCN2,LGALS3,MAPK14,NAMPT,PLA2G4A,PLEKHO2,PTPN6,RIPK1,SERPINA3,SERPINF1,SMPD1,STAT1,STAT3,TLR2,ZBP1	22
Cell-To-Cell Signaling and Interaction,Hematological System Development and Function	Binding of mononuclear leukocytes	8,46E-07	Increased	3,839	APBB1IP,ARHGEF1,B4GALT1,CD44,CD47,DIAPH1,DOCK2,EVL,F2,FCGR3A/FCGR3B,FERMT3,FGF1,ICAM1,IL6ST,ITGAL,ITGAM,ITGB2,JAM3,LBP,LCP1,LGALS3,MAPK14,MYADM,PECAM1,PTPN6,STK4,THBS1,VASP,VAV1,VCAM1,WAS	31
Cell Morphology,Cellular Movement	Cell spreading of blood cells	9,17E-07	Increased	2,418	ALB,CD36,CD44,CD47,CORO1A,F2,FERMT3,FLNA,ICAM1,INPP5D,ITGAL,ITGAM,ITGB2,MYO9B,PECAM1,PLCG2,SH3KBP1,SMPD1,SYK,THBS1,TLN1,TWF2,VTN,WAS	24
Cellular Assembly and Organization,Cellular Function and Maintenance,Tissue Development	Polymerization of actin filaments	9,17E-07		1,213	ACTR3,AIF1,ARPC2,CARMIL1,CFL1,CORO1A,CYRIB,DIAPH1,EVL,GRB2,HCLS1,ICAM1,MYADM,NCKAP1L,PECAM1,PFN1,PRKCD,PYCARD,TLR2,TWF2,VASP,VAV1,VTN,WAS	24
Cell Death and Survival	Cytolysis of lymphocytes	9,93E-07			CD44,GZMA,Gzmb,HLA-A,IGHG1,ITGAL,PLCG2,PNP,PSME2,PTPRC,STAT1,TAP1,TAPBP,VAV1	14
Cellular Movement	Extravasation	1,10E-06	Increased	2,835	ACE,ALPL,CASP8,CD44,CD47,Chil3/Chil4,CORO1A,ENPP2,ICAM1,ITGA1,ITGAL,ITGAM,ITGB2,JAM3,LCN2,LSP1,MME,MYH9,MYO1F,PECAM1,S100A9,SYK,TLR2	23
Organismal Injury and Abnormalities	Fibrosis	1,17E-06		1,750	ACE,ADA,ADIPOQ,ALB,ALPL,APOB,APRT,AQP1,ARHGEF7,BAX,CAV1,CAV2,CD36,CD44,CD55,CD74,CLIC5,CP,CTSA,CTSB,CTSS,CTSV,CYBB,DDX5,DYSF,ENPP2,FCGR2B,FGF1,FKBP1A,GBP2,GBP4,GLRX,GRB2,GRHPR,HLA-DQA1,HLA-DQB1,HP,HPX,HSPB6,ICAM1,IFIH1,IGHM,IL6ST,LBR,LCN2,LGALS3,LGMN,MAN2A1,MAPK14,MAPKAPK2,MB,MBNL1,MFGE8,MME,MRC2,NAMPT,NCF1,NOL3,NOSTRIN,PCNA,PECAM1,PLA2G4A,PLG,POLD1,PSMB8,RASSF2,SERPINA1,SERPINC1,SF3B1,SLC4A1,SMP…	82
Protein Synthesis	Production of protein	1,18E-06		-0,318	ABCB1,ARHGEF1,B4GALT1,C1QA,C4A/C4B,CD274,CD36,CD74,CHI3L1,CTSS,DDX58,FCGR2B,HLA-DQB1,IFIT2,IGHG1,IGHM,IGKC,IL6ST,ITGB2,LGALS3,MAN2A1,MFGE8,PRKCD,PTPN6,PYCARD,SIGLEC1,STAT3,THBS1,TLR2,VAV1,WAS	31
Cell-mediated Immune Response,Cellular Movement,Hematological System Development and Function,Immune Cell Trafficking	Transmigration of T lymphocytes	1,18E-06		0,765	CAV1,CD274,CD44,CD47,CTSS,CTSV,ENPP2,ICAM1,MYH9,STAB1,TGM2,VAV1	12
Hematological System Development and Function,Immunological Disease,Lymphoid Tissue Structure and Development,Organ Morphology,Organismal Injury and Abnormalities,Tissue Morphology	Abnormal morphology of lymph node	1,32E-06			ARHGDIB,BAX,Bst2,CASP8,CD200,CD74,DIAPH1,FCGR2B,HLA-DQA1,HLA-DQB1,IGHM,INPP5D,ITGB2,PLG,PRKCD,RIPK1,VAV1	17
Cellular Development,Cellular Growth and Proliferation,Embryonic Development,Hematological System Development and Function,Hematopoiesis,Humoral Immune Response,Lymphoid Tissue Structure and Development,Organ Development,Organismal Development,Tissue Development	Differentiation of B lymphocytes	1,39E-06	Increased	2,351	ADA,CASP8,CD36,CD74,DDX58,DOCK10,IGHM,IGKC,INPP5D,LCP1,LGALS3,NCKAP1L,PLCG2,PNP,PRKCD,PTPN6,PTPRC,RBM15,STAT1,STAT3,SYK,TLN1,VAV1,WAS	24
Organismal Injury and Abnormalities	Edema	1,52E-06		-0,306	ACE,ADIPOQ,ALB,BAX,CA1,CASP8,CAV1,CCM2,CTSA,DBNL,DDX3X,ENPP2,FCGR2B,FKBP1A,FLNA,G6PD,GUSB,HBA1/HBA2,ICAM1,INPP5D,ITGAV,ITGB2,KLKB1,LBR,LTF,MB,MME,PAM,PDK4,PECAM1,PKD2,PLA2G4A,PLG,PTGDS,RAD23B,RIPK1,SERPINA1,SERPING1,STAT1,STXBP3,SYK,TIMP3,TLR2,TUBA1C,TUBA8,TUBB3,UPP1,VTN,YBX1	49
Cell-To-Cell Signaling and Interaction	Response of lymphatic system cells	1,69E-06		0,292	ADA,CASP8,CD200,CD274,CD44,CD55,CTSS,FCGR2B,HLA-DQB1,ICAM1,IGHM,MAPK14,NAMPT,NCF1,PNP,PON1,PSMB10,PTPN6,PTPRC,PYCARD,STAT3,TLR2,VASP,VAV1,VTN	25
Lymphoid Tissue Structure and Development,Tissue Morphology	Quantity of lymph follicle	1,70E-06		1,937	APBB1IP,ARHGDIB,ARHGEF1,C4A/C4B,CASP8,CD274,CD74,DOCK2,FCGR2B,GNA13,IGHM,IL6ST,MAD2L1,PLCG2,PLD4,PRKCD,SIGLEC1,STAT1,STAT3,STK4,TLR2,VAV1,WAS	23
Cancer,Cell Death and Survival,Organismal Injury and Abnormalities,Tumor Morphology	Necrosis of tumor	1,79E-06	Decreased	-3,276	ADIPOQ,ALB,BAX,CASP8,CAV1,CD274,CD44,CD47,CD74,CTSB,EIF2AK2,EIF3B,EIF3E,EIF3L,F2,GZMA,HDAC1,IGHM,IL6ST,ITGA1,ITGAV,MAD2L1,MAPK14,MCM2,MET,MFGE8,NAMPT,PARP14,PHF5A,PIN1,PLG,PNP,PRKAA2,PRKCD,PSMA3,PSMA4,PSMA5,PSMA6,PSMA7,PSMB1,PSMB3,PSMB5,PSMC6,PSMD12,RPA2,RPL10,RPL3,Rpl32,RPL5,RPL7A,RPLP0,RPS15A,RPS24,RPS3,Rps3a1,RPS4Y1,RPS6KA1,SERPINA3,SF3B1,SLC16A1,SON,STAT3,SUPT16H,SYK,THBS1,TRADD,TXN,VCAM1,WAS	69
Cell-To-Cell Signaling and Interaction,Hematological System Development and Function	Aggregation of blood cells	2,08E-06	Increased	3,104	ADIPOQ,ALB,CD36,CD44,CD47,CES1,CFH,CLIC1,CSRP1,F2,FERMT3,FLNA,GC,GNA13,GUCY1A1,HCLS1,ICAM1,IGHM,INPP5D,ITGAL,ITGAV,ITGB2,KLKB1,MET,PECAM1,PLA2G4A,PLCG2,PLEK,PLG,PRKCD,PTPN1,PTPN6,S100A9,SERPINC1,SERPINF1,STXBP3,SYK,THBS1,TLN1,TLR2,VASP,VAV1,VTN	43
Endocrine System Disorders,Gastrointestinal Disease,Inflammatory Disease,Inflammatory Response,Organismal Injury and Abnormalities	Inflammation of pancreas	2,09E-06		-1,271	ALB,ANXA4,CAPG,CTSB,CTSS,CTSV,DPEP1,F2,FCGR2B,GC,HLA-DQB1,ICAM1,IGHM,ITGB2,MME,NMI,PKM,PLA2G4A,PRKCD,PTPN1,STXBP3,THBS1,TLR2,TXN	24
Cell Morphology	Polarization of leukocytes	2,09E-06	Increased	2,284	ADIPOQ,AHSG,CD36,CTSS,CYBB,DOCK2,ELMO1,ENPP2,GLRX,ITGB2,LCN2,LCP1,LSP1,MYH9,MYO9B,NAMPT,PRKAA1,SMPD1,STAT3,TLR2,TXN,VAV1,WAS,ZBP1	24
Cancer,Cell Death and Survival,Organismal Injury and Abnormalities,Tumor Morphology	Cell death of cancer cells	2,31E-06	Decreased	-3,154	ADIPOQ,ALB,BAX,CASP8,CD44,CD47,CD74,CTSB,EIF2AK2,EIF3B,EIF3E,EIF3L,GZMA,HDAC1,IGHM,IL6ST,ITGA1,ITGAV,MAD2L1,MAPK14,MCM2,MET,NAMPT,PARP14,PHF5A,PNP,PRKAA2,PRKCD,PSMA3,PSMA4,PSMA5,PSMA6,PSMA7,PSMB1,PSMB3,PSMB5,PSMC6,PSMD12,RPA2,RPL10,RPL3,Rpl32,RPL5,RPL7A,RPLP0,RPS15A,RPS24,RPS3,Rps3a1,RPS4Y1,RPS6KA1,SERPINA3,SF3B1,SLC16A1,SON,STAT3,SUPT16H,SYK,TXN,VCAM1,WAS	61
Cardiovascular Disease	Vascular lesion	2,31E-06		1,976	ADIPOQ,APOB,C1QA,CCM2,CD36,CD44,CD47,CES1,CTSC,CTSS,CTSV,FEN1,FLNA,FTL,GUCY1A1,ICAM1,MAD2L1,MAPKAPK2,MCM2,MCM3,MCM7,MPZ,NCF1,OSMR,PECAM1,PFN1,PLG,PLIN2,POLD1,PON1,PTPRC,RPA2,S100A4,SDC4,SMPD1,STAT3,THBS1,TIMP3,TLR2,VCAM1	40
Cancer,Cell Death and Survival,Organismal Injury and Abnormalities,Tumor Morphology	Cell death of tumor cells	2,32E-06	Decreased	-3,276	ADIPOQ,ALB,BAX,CASP8,CAV1,CD274,CD44,CD47,CD74,CTSB,EIF2AK2,EIF3B,EIF3E,EIF3L,F2,GZMA,HDAC1,IGHM,IL6ST,ITGA1,ITGAV,MAD2L1,MAPK14,MCM2,MET,MFGE8,NAMPT,PARP14,PHF5A,PIN1,PLG,PNP,PRKAA2,PRKCD,PSMA3,PSMA4,PSMA5,PSMA6,PSMA7,PSMB1,PSMB3,PSMB5,PSMC6,PSMD12,RPA2,RPL10,RPL3,Rpl32,RPL5,RPL7A,RPLP0,RPS15A,RPS24,RPS3,Rps3a1,RPS4Y1,RPS6KA1,SERPINA3,SF3B1,SLC16A1,SON,STAT3,SUPT16H,SYK,TRADD,TXN,VCAM1,WAS	68
Cell-To-Cell Signaling and Interaction	Binding of carcinoma cell lines	2,38E-06		1,841	B4GALT1,CAV1,CD274,CD44,CFH,CTSB,ICAM1,ITGAV,JAM3,NCL,PKM,SAA1,TGM2,THBS1,TIMP3,VCAM1,ZYX	17
Cellular Compromise	Dysfunction of lymphocytes	2,38E-06			ARHGDIB,CTSS,GBA,HCLS1,HLA-DQB1,IGHG1,IGHM,INPP5D,PLCG2,PTPN6,PTPRC,STK4,TLN1,VAV1,WAS	15
Free Radical Scavenging	Generation of reactive oxygen species	2,42E-06	Increased	2,533	ACE,ADIPOQ,ALB,ALDH2,BAX,CALB1,CAV1,CD36,CD47,CFH,CLIC1,CYBB,F2,HBA1/HBA2,HP,HSD17B10,ITGAM,ITM2B,LGALS3,LRAT,LTF,MET,NAMPT,NCF1,NCF2,PGAM2,PNPT1,PRKCD,PTPN1,PYCARD,RIPK1,SERPINF1,STAT3,SYK,TLR2,TRADD,VCAM1,XDH	38
Protein Synthesis	Quantity of interleukin	2,43E-06		-0,527	ARHGDIB,CAV1,CD44,CTSC,DHX58,ENPP2,IFI16,IFIT2,IL6ST,INPP5D,Irgm1,ITGAL,ITGB2,LGALS3BP,PYCARD,SIGLEC1,STAT1,STAT3,TLR2,TRADD,TRAFD1	21
Connective Tissue Disorders,Hematological Disease,Organismal Injury and Abnormalities	Thrombocytopenia	2,44E-06		-1,546	BAX,C4A/C4B,CD44,CD47,Cdkn1c,CFB,DIAPH1,DNMT1,F2,FCGR2B,FCGR3A/FCGR3B,FKBP1A,FLNA,GNE,HDAC1,INPP5D,ITGAL,LCN2,MYH9,PLD4,PLEK,PLG,PSMB1,PSMB2,PSMB5,SERPINC1,SGPL1,SLC4A1,SP1,STK4,SYK,THBS1,TWF2,WAS	34
Cellular Movement	Invasion of cells	2,71E-06	Increased	2,282	ACSL3,ACSL4,ADIPOQ,AHSG,AKAP12,ALDOA,ANO1,BAX,CAP1,CAV1,CD274,CD44,CD74,CELF2,CES1,CFH,CHI3L1,CNDP2,CSK,CSPG4,CTSB,CTSH,CTSS,CTSV,CTSZ,DBNL,DDX58,DIAPH1,EIF2AK2,EIF3E,EIF4A1,ELMO1,ENPP2,ENTPD5,F2,FABP5,FBLN2,FERMT3,FKBP1A,FLNA,GMFG,GNA13,GRB2,GRN,HDAC1,ICAM1,IFIT2,IFITM3,ITGA1,ITGAL,ITGAM,ITGAV,ITGB2,ITGB8,JAM3,LARP1,LCN2,LCP1,LGALS3,LGMN,LTF,MAPK14,MAPKAPK2,MBD2,MBNL1,MET,MFGE8,NAMPT,Nebl,Nes,NO…	129
Lipid Metabolism,Molecular Transport,Small Molecule Biochemistry	Concentration of lipid	2,74E-06		1,146	ABCB1,ACE,ACSL3,ACSL4,ADA,ADIPOQ,AHSG,AIDA,ALB,Anp32b,APOB,Apoc3,APOD,ARRB1,B4GALT1,BAX,BCHE,C1QA,CASP8,CAV1,CD36,CES1,CFB,CPT1A,CSPG4,CTSS,CYBB,DDX5,DOCK2,DPP7,DYSF,EEF1A2,ELMO1,ENPP2,ENTPD5,F2,FABP5,FCGR2B,FGF1,FKBP5,FMO5,G6PD,GBA,GBP5,GC,GLA,GNE,GRB2,H6PD,HKDC1,HP,ICAM1,INPP5D,ITGA1,KLKB1,LBP,LCN2,LGALS3,LNPEP,LRAT,MAPKAPK2,MTARC2,NAMPT,NDUFA4L2,NEDD4L,NPC2,NSUN2,PCK2,PDK4,PGAM2,PHYH,PIKFYVE,P…	105
Cell-mediated Immune Response,Cell-To-Cell Signaling and Interaction,Cellular Movement,Hematological System Development and Function,Immune Cell Trafficking	Recruitment of T lymphocytes	2,80E-06		1,831	CD44,CD47,DDX58,FABP5,ICAM1,MAPK14,PYCARD,SGPL1,TLR2,VCAM1	10
Cell Morphology,Cellular Movement,Hematological System Development and Function,Immune Cell Trafficking,Inflammatory Response	Cell spreading of neutrophils	2,80E-06		1,744	ALB,CORO1A,FERMT3,ICAM1,ITGAM,ITGB2,PECAM1,PLCG2,SYK,TLN1	10
Cellular Movement,Hematological System Development and Function,Immune Cell Trafficking,Inflammatory Response	Influx of phagocytes	2,80E-06		0,941	CD200,CD44,CTSC,CYBB,IGHM,ITGB2,LCN2,LGALS3,SERPINA1,TLR2	10
Dermatological Diseases and Conditions,Organismal Injury and Abnormalities	Psoriasis	2,90E-06			ALDH3A2,APOD,ARHGDIB,ARPC1B,C4A/C4B,CAV1,CD36,CD47,CFL1,CLEC3B,CSPG4,CTSB,CTSS,CTSV,DDX39A,DDX58,EIF2S1,EIF2S2,EIF5,ETF1,FABP5,FCGR2B,FCGR3A/FCGR3B,FEN1,FKBP1A,FMO5,GBA,GBP2,GJB2,ICAM1,IFI16,IFI35,IFIT3,IL6ST,ISG15,ITGA1,ITGAL,ITGB2,LCN2,LGALS3,LGALS3BP,LTF,MAD2L1,NAMPT,NMI,NR1D2,OAS1,OSMR,PARP9,PCNA,PEX19,PKM,PLG,PSMA3,PSMA6,PSMB10,PSMB6,PSME2,PTPN6,PTPRC,S100A9,SERPINF2,SLC16A1,SPTLC2,STAT1,TIM…	69
Cell-To-Cell Signaling and Interaction	Binding of tumor cell lines	2,98E-06		1,855	AKAP12,ARHGEF1,B4GALT1,CASP8,CAV1,CD274,CD36,CD44,CD47,CFH,CSK,CTSB,CTSZ,CYBB,DYSF,ERP29,EVL,F2,FERMT3,FLNA,GLRX,GMFG,GNA13,HLA-A,ICAM1,IFITM3,ITGAL,ITGAM,ITGAV,ITGB2,ITGB5,JAM3,LGALS3,LGALS3BP,LTF,MAD2L1,MET,MYH9,NCL,NOSTRIN,PALLD,PECAM1,PKM,PLEKHA2,PRKAA1,PTPN6,SAA1,SERPINF1,SERPING1,SERPINH1,SLC4A1,SLC7A5,STAT1,STAT3,TGM2,THBS1,TIMP3,TLN1,TLR2,VCAM1,VTN,ZYX	62
Cell Death and Survival,Gastrointestinal Disease,Hepatic System Disease,Organismal Injury and Abnormalities	Cell death of liver cells	3,01E-06	Increased	2,664	ADIPOQ,ALDH2,BAX,CASP8,CD274,CFH,CTSB,ENTPD5,FGL2,IL6ST,ITGAV,ITGB2,ITIH4,MAPK14,MET,NCF1,NCL,PHB2,PLG,PRKAA2,PTPN1,PTPRC,RIPK1,SAA1,SERPINH1,SMPD1,STAT1,STAT3,STK4,TIMP3,TRADD	31
Cancer,Hematological Disease,Immunological Disease,Organismal Injury and Abnormalities	Peripheral T-cell lymphoma	3,18E-06			CAV2,CD200,CD47,CTSH,DNMT1,HDAC1,IFIT2,IFIT3,IGHM,IGKC,ISG15,LIFR,MME,NT5C3A,OSMR,PCOLCE,PNP,POLD1,PSMB1,PSMB2,PSMB5,PTPN6,PTPRC,RRM1,SERPINF1,SERPINH1,SP110,STAT1,STAT3,SYK,TUBA1C,TUBA8,TUBB3,USP8,VAV1,VCAM1,VTN	37
Hematological System Development and Function,Tissue Morphology	Quantity of antigen presenting cells	3,22E-06		-0,612	ADA,ADIPOQ,AMBP,APOB,C4A/C4B,CD200,CD36,CTSS,CTSV,CYBB,ELMO1,FCGR2B,GBA,GRN,IGHM,INPP5D,ITGAV,ITGB2,KLKB1,LCN2,LGALS3,LSP1,MAPKAPK2,MBL2,MPZ,PIKFYVE,PLG,PRKCD,PTPN6,RPS6KA1,STAB1,STAT3,STK4,TGM2,TLR2,YBX1	36
Hematological System Development and Function,Immune Cell Trafficking,Inflammatory Response,Tissue Development	Accumulation of mononuclear leukocytes	3,31E-06		-1,099	ADIPOQ,C4A/C4B,CASP8,CD274,ENPP2,ICAM1,IL6ST,ITGA1,ITGAL,ITGB2,LCN2,MBL2,PTGDS,PTPN1,SGPL1,STAT3,STK4,TLN1,VCAM1	19
Cell-To-Cell Signaling and Interaction,Cellular Movement,Hematological System Development and Function,Immune Cell Trafficking,Inflammatory Response	Recruitment of macrophages	3,31E-06		1,400	ADIPOQ,APOB,B4GALT1,CD274,CD36,CD44,CD74,ICAM1,INPP5D,ITGAM,ITGB2,LSP1,MPZ,PECAM1,PLG,S100A4,THBS1,TLR2,VCAM1	19
Inflammatory Response	Inflammation of secretory structure	3,59E-06		-1,149	ALB,ANXA4,CAPG,CTSB,CTSS,CTSV,DPEP1,F2,FCGR2B,GC,HLA-DQB1,ICAM1,IGHM,ITGB2,MFGE8,MME,NMI,PKM,PLA2G4A,PRKCD,PTPN1,STXBP3,THBS1,TLR2,TXN	25
Cell-To-Cell Signaling and Interaction,Cellular Function and Maintenance,Hematological System Development and Function,Inflammatory Response	Phagocytosis of red blood cells	3,59E-06		1,878	ACTR2,ACTR3,ARPC2,ARPC3,ARPC4,CD36,CD44,CYRIB,DOCK2,FERMT3,GNE,ICAM1,ITGAM,ITGB2,MBNL1,NCKAP1L,PECAM1,PLEK,PRKCD,RPS6KA1,SRSF6,SYK,TLN1,TMEM165,WAS	25
Cell Morphology,Hematological System Development and Function	Morphology of myeloid cells	3,71E-06			ADIPOQ,B4GALT1,CD200,CHI3L1,CP,CPA3,CTBS,DDX58,ENTPD5,FCGR2B,GBA,Hbb-b1,ICAM1,IGHM,ITGAM,ITGB2,LGALS3,NPC2,PLD4,PON1,PTGDS,RASSF2,RNH1,SLC4A1,SP1,STAT1,STEAP3,VCAM1,WAS	29
Hematological System Development and Function,Inflammatory Response,Tissue Morphology	Quantity of macrophages	3,71E-06		-0,134	ADA,ADIPOQ,AMBP,APOB,C4A/C4B,CD200,CD36,CTSS,CTSV,CYBB,ELMO1,GBA,GRN,ITGAV,ITGB2,LCN2,LGALS3,LSP1,MAPKAPK2,MBL2,MPZ,PIKFYVE,PLG,PRKCD,STAB1,STAT3,TGM2,TLR2,YBX1	29
Cardiovascular Disease,Organismal Injury and Abnormalities	Peripheral vascular disease	3,80E-06	Increased	2,122	ACE,ADA,ADIPOQ,AHSG,ALB,APOB,ARHGDIB,BCHE,CA1,CAPG,CASP8,CAV1,CCM2,CD36,CD47,CFH,CTSA,CTSB,CTSC,CTSS,CYBB,CYRIB,EEF1B2,EIF2A,ERAP1,F2,FCGR3A/FCGR3B,FTH1,GLRX,GRN,GUCY1A1,HBA1/HBA2,HCLS1,ITGAM,ITGAV,ITGB8,ITM2B,KLKB1,LBR,LCN2,LCP1,LMCD1,PLA2G4A,PLEKHO2,PLG,PSMB2,RNF213,S100A9,SERPINA1,SERPINA3,SERPINC1,SYK,THBS1,TIMP3,TINAGL1,TLR2,TOR1AIP1,TUBA1C,TUBA8,TUBB3,VCAM1,VWA5A,XDH	63
Cell Signaling	Protein kinase cascade	3,80E-06		1,995	ADIPOQ,AIDA,AMBP,Bst2,CASP8,CAV1,CAV2,CD36,CD74,DDX21,EIF2AK2,ELP2,FCGR2B,FGF1,FKBP1A,FLNA,GRB2,HDAC1,IGHM,LTF,MAPK14,MAPKAPK2,MET,NCF1,NMI,OPTN,PEA15,PKD2,PRKCD,PSMA3,PSMA4,PSMA5,PSMA6,PSMA7,PSMB1,PSMB10,PSMB2,PSMB3,PSMB4,PSMB5,PSMB6,PSMB8,PSMB9,PSMC6,PSMD12,PSME1,PSME2,PTPN6,PTPRC,PYCARD,RASSF2,RIPK1,S100A4,SERPINF2,SPTA1,SPTB,SQSTM1,STAT1,STAT3,TGM2,TLE1,TRADD,ZC3HAV1	63
Gastrointestinal Disease,Inflammatory Disease,Inflammatory Response,Organismal Injury and Abnormalities	Acute colitis	3,84E-06			CYBB,GBP2,GBP5,HP,IFI16,Iigp1,PYCARD,S100A9,Tgtp1/Tgtp2	9
Cell-mediated Immune Response,Cellular Movement,Hematological System Development and Function,Immune Cell Trafficking	Transendothelial migration of T lymphocytes	3,84E-06		0,576	CAV1,CD44,CD47,ENPP2,ICAM1,MYH9,STAB1,TGM2,VAV1	9
Cell Death and Survival	Cell death of granulocytes	4,15E-06		1,288	BAX,CASP8,CD44,CYBB,INPP5D,ITGAM,ITGB2,LCN2,LTF,MAPK14,NAMPT,PIN1,PRKCD,RIPK1,SERPINA1,SYK,VTN	17
Cancer,Organismal Injury and Abnormalities	Invasive tumor	4,40E-06		1,229	ABCB1,ADIPOQ,AHSG,AKAP12,ALB,ALPL,AMBP,APOD,AQP1,ARHGEF1,ARHGEF7,ARRB1,ATP7A,BAX,C4A/C4B,CAPG,CASP8,CAV1,CD200,CD274,CD36,CD44,CD47,COLEC12,CTSB,CTSH,CTSZ,CYBB,DDX58,DNAJB2,DNMT1,EIF4A1,ENPP2,F2,FABP5,FCGR2B,FCGR3A/FCGR3B,FERMT3,FGF1,FKBP1A,FLNA,FTL,GLRX,HCLS1,HDAC1,HLA-DQA1,HLA-E,HSPB6,ICAM1,IFITM3,IGHM,IL6ST,ITGAL,ITGAV,ITGB2,JAM3,LCN2,LGALS3,LMCD1,LTF,MBD2,MCM2,MCM3,MET,MFGE8,MME,MSH6,MYH9,MYL…	124
Infectious Diseases	Replication of Rhabdoviridae	4,44E-06	Decreased	-2,914	BAX,DDX58,EIF2S1,IFIH1,IFITM3,OAS1,Oasl2,PIN1,PML,PTPN1,SERPINA1,SERPINA10,SP110,STAT2,TAP1,TRADD	16
Cell Death and Survival	Apoptosis of granulocytes	4,44E-06		0,482	BAX,CASP8,CD44,CYBB,INPP5D,ITGAM,ITGB2,LCN2,LTF,MAPK14,NAMPT,PIN1,PRKCD,SERPINA1,SYK,VTN	16
Cellular Compromise	Dysfunction of cells	4,51E-06		0,375	ALDH2,ARHGDIB,BAX,CASP8,CTSS,DNAJB2,ENPP2,FERMT3,GBA,HCLS1,HLA-DQB1,IGHG1,IGHM,INPP5D,MAD2L1,MAPK14,PLCG2,PTPN6,PTPRC,RIPK1,STK4,TLN1,VAV1,WAS	24
Infectious Diseases	Replication of vesicular stomatitis virus	4,54E-06	Decreased	-3,175	BAX,DDX58,EIF2S1,IFIH1,IFITM3,OAS1,Oasl2,PIN1,PML,SERPINA1,SERPINA10,SP110,STAT2,TAP1,TRADD	15
Connective Tissue Development and Function,Tissue Morphology	Quantity of connective tissue	4,60E-06	Increased	2,271	ACE,ADIPOQ,AIDA,ALPL,APOB,Apoc3,AQP1,B4GALT1,BCHE,CASP8,CAV1,CD36,CD44,CD47,Cdkn1c,CES1,CHAD,CSPG4,CTSV,EIF2AK2,FABP5,FEN1,FMO5,GFPT1,HBA1/HBA2,Hbb-b1,HP,IFIH1,IGHM,IL6ST,INPP5D,ITGAM,JAM3,LCN2,LGALS3,LGMN,LNPEP,MAN2A1,MAPK14,MFGE8,PAM,PDK4,PFKM,PFN1,PHYH,PLA2G4A,PLCG2,PLG,PLIN2,PRKAA1,PTPN1,PTPN6,PTPRC,PTPRS,RAD23B,RASSF2,RBM15,RNH1,SAA1,SGPL1,SH3KBP1,SLC4A1,SPTA1,SPTB,SQSTM1,STAT1,STEAP3,TGM2,T…	72
Cell Morphology	Morphology of antigen presenting cells	4,73E-06			ADIPOQ,CASP8,CD200,CHI3L1,CP,CTBS,CTSZ,ENTPD5,GBA,GLA,ICAM1,IGHM,Irgm1,LGALS3,NPC2,PLCG2,PLD4,PON1,RPS6KA1,STK4,TLR2,WAS	22
Cell Death and Survival	Apoptosis	4,98E-06		1,506	AAMDC,ABCB1,ABR,ACE,ACSL4,ADA,ADAMTSL4,ADIPOQ,AIF1,AKAP12,ALB,ALDH1A2,ALDH2,ALDOA,ANKLE2,Anp32b,ANXA4,AQP1,ARHGDIB,ARHGEF1,ARHGEF7,ARRB1,ATP7A,B4GALT1,BAX,BCLAF1,C1QA,C4A/C4B,C4bp,CALB1,CASP8,CAV1,CD200,CD274,CD36,CD44,CD47,CD55,CD74,Cdkn1c,CDKN2AIP,CES1,CFB,CFH,CFL1,CHI3L1,CIRBP,CORO1A,CSK,CSPG4,CTSA,CTSB,CTSH,CTSS,CTSV,CTSZ,CYBB,DDX3X,DDX5,DDX58,DHX58,DNMT1,DPEP1,DPF2,DPP7,EEF1A2,EIF2A,EIF2AK2,…	268
Organismal Injury and Abnormalities	Damage of genitourinary system	5,28E-06		1,297	ACE,AHSG,ALB,AMBP,BAX,C1QA,C4A/C4B,CA1,CD44,CD55,CFB,CFH,CYBB,FKBP1A,GC,GRN,HPX,ICAM1,IGHM,LCN2,LYZ,MAPK14,MBL2,MME,PKM,PLG,THBS1,TLN1,TLR2,YBX1	30
Gastrointestinal Disease,Organismal Injury and Abnormalities	Abnormality of small intestine	5,33E-06		-1,134	ADA,ALPL,B4GALT1,CASP8,CD36,Cdkn1c,DDX58,DOCK2,GSDMD,IGHM,IGKC,IL6ST,INPP5D,LGALS3,MAPKAPK2,PLG,PYCARD,STAT3,ZBP1	19
Cellular Movement,Hematological System Development and Function,Immune Cell Trafficking,Inflammatory Response	Cellular infiltration by macrophages	5,43E-06	Increased	2,389	ADIPOQ,ARRB1,CASP8,CAV1,CD44,CD55,CES1,CYBB,DOCK2,EEF1A2,F2,GBA,ICAM1,ITGB2,JAM3,LGALS3,PDK4,PLA2G4A,PRKCD,PSMB8,PTPN1,PTPN6,RIPK1,SAA1,SERPING1,STAT1,STAT3,TIMP3,TLR2,VASP,YBX1	31
Cell Death and Survival	Apoptosis of T lymphocytes	5,54E-06		0,869	ADA,ARHGEF1,ARRB1,BAX,CASP8,CAV1,CD274,CD44,CD47,CHI3L1,CORO1A,DHX58,GIMAP4,GZMA,Gzmb,Irgm1,ITGB2,LCN2,LGALS3,PECAM1,PMEL,PNP,PTPN6,PTPRC,RIPK1,RPS6,SGPL1,SMARCA5,STAT1,STAT3,THBS1,TLN1,VAV1,WAS	34
Cell Death and Survival	Cell viability of lymphatic system cells	5,69E-06		1,763	ARRB1,BAX,CASP8,CD44,CD47,CD74,DDX5,F2,FCGR3A/FCGR3B,IGHM,IL6ST,INPP5D,ITGAL,LGALS3,MSH6,NCF2,PARP14,PLCG2,PTPN6,PTPRC,PYCARD,SH3KBP1,STAT1,STAT3,SYK,TGM2	26
Carbohydrate Metabolism	Quantity of carbohydrate	5,79E-06		-0,309	ABCB1,ABCC9,ADA,ADIPOQ,AIDA,ALB,AMBP,Apoc3,BAX,C1QA,CAV1,CD36,CD44,CES1,CFB,CKM,CPA3,CPT1A,DOCK2,DYSF,EEF1A2,EIF2AK2,ENPP2,F2,FABP5,FCGR2B,FGF1,FMO5,G6PD,GBP5,GFPT1,GNE,GRB2,GUSB,H6PD,ICAM1,IL6ST,INPP5D,ITGB2,LBP,LCN2,LGALS3,LIFR,LTF,MAPK14,MTARC2,MVP,NCF1,NDUFA4L2,PDK4,PFKM,PIKFYVE,PKM,PLA2G4A,PLIN2,PML,PON1,PRKAA1,PRKAA2,PTPN1,PTPN6,PTPRS,RNF213,SAA1,SDC4,SLC3A2,SMPD1,SPTLC2,SRA1,STAT3,STEAP3,T…	74
Organismal Injury and Abnormalities	Blood clot	5,99E-06		1,317	ADA,ADIPOQ,ALB,BAX,C1QA,C2,CD55,CFB,CFH,CSK,F2,FLNA,HCLS1,INPP5D,ITGAM,ITGB2,KLKB1,LGALS3,LGALS3BP,MYH9,PECAM1,PLA2G4A,PLG,PON1,PRKAA2,PTPN1,RRM1,SERPINA10,SERPINC1,SERPINF2,SH3KBP1,SPTA1,SPTB,STXBP5,SYK,TGM2,THBS1,TLR2,TWF2,VTN	40
Cell Morphology,Cellular Movement,Hematological System Development and Function,Immune Cell Trafficking	Cell spreading of leukocytes	6,18E-06	Increased	2,653	ALB,CD44,CD47,CORO1A,FERMT3,ICAM1,INPP5D,ITGAL,ITGAM,ITGB2,MYO9B,PECAM1,PLCG2,SMPD1,SYK,TLN1,VTN,WAS	18
Immunological Disease,Inflammatory Response	Abnormal function of immune system	6,91E-06			C4A/C4B,CD200,CD274,CD44,CYBB,Gzmb,HLA-DQB1,ICAM1,IGHM,MAN2A1,PSMB9,VAV1	12
Infectious Diseases	Endotoxicosis	7,01E-06		0,367	ADA,CAV1,CSK,ENPP2,GZMA,ICAM1,IFI16,IL6ST,ITGAL,ITGAM,ITGAV,MAPKAPK2,PYCARD,S100A9,SERPING1,STAT1,STAT3,TGM2,TRAFD1,VAV1	20
Cellular Movement	Cell movement of tumor cell lines	7,08E-06	Increased	2,420	ACSL4,ADIPOQ,AIF1,AKAP12,ALDOA,ARHGDIB,ARHGEF1,ARPC1B,ARPC2,ARRB1,ATP7A,CAP1,CASP8,CAV1,CD36,CD44,CD47,CLIC1,CNDP2,CSK,CTSB,CTSH,CTSZ,DDX58,DIAPH1,DNMT1,DOCK2,EIF2AK2,ELMO1,ENPP1,ENPP2,EPHB3,EVL,F2,FBLN2,FERMT3,FGF1,FLNA,GBP2,GC,GMFG,GNA13,GRB2,GRN,HDAC1,HOMER3,IFIT2,IFITM3,ITGA1,ITGAL,ITGAV,ITGB5,JAM3,KARS1,LCN2,LCP1,LGALS3,LGALS3BP,LIFR,LMCD1,MAPK14,MAPKAPK2,MB,MBNL1,MET,MME,MYADM,MYH9,NAMPT,NC…	127
Cell-To-Cell Signaling and Interaction,Inflammatory Response	Immune response of tumor cell lines	7,15E-06		1,573	ACTR2,ACTR3,ARPC2,ARPC3,ARPC4,CD44,CD47,CSK,CTSB,CYRIB,DOCK2,ERAP1,FCGR2B,FERMT3,GNA13,GNE,GRB2,ICAM1,IGHG1,INPP5D,ITGAL,ITGAM,ITGB2,MBNL1,MET,MYO9B,NCKAP1L,PALLD,PFN1,PKM,PLEK,PRKCD,PTPN6,RPS6KA1,SH3KBP1,SRSF6,STAT3,TGM2,TLN1,TMEM165,WAS	41
Molecular Transport	Quantity of metal	7,24E-06		-0,487	AKAP12,AQP1,ATP7A,BAX,CALB1,CAV1,CP,CPM,CSK,CYBB,EIF2S1,F2,FCGR3A/FCGR3B,FGF1,FKBP1A,FTH1,FTL,GC,GNA13,GRN,HBA1/HBA2,Hbb-b1,HLA-A,HMOX2,HP,HPX,HSPB6,ICAM1,IGHM,IGKC,INPP5D,ITGAM,LCN2,LTF,LYZ,MYH9,NEDD4L,NOL3,PKD2,PLCG2,PLG,PON1,PTPN6,PTPRC,S100A4,S100A9,SAA1,SMPD1,STEAP3,SYK,TGM2,TRIM21,TTR,VAV1,VCAM1,WAS,WFS1,XDH	58
Neurological Disease,Organismal Injury and Abnormalities,Psychological Disorders	Dementia	7,77E-06			ACE,AFM,AIF1,ALB,ALDH2,APOB,APOD,AQP1,BAX,BCHE,C4A/C4B,CA1,CALB1,CASP8,CAV1,CCM2,CD36,CD74,CFB,CFL1,CHI3L1,CLEC3B,CTSB,CTSS,DNMT1,DYSF,EIF2A,EIF2AK2,EIF2S1,F2,FAM3C,FCGR2B,FCGR3A/FCGR3B,FKBP5,GBA,GBP2,GC,GLRX,GRN,HBA1/HBA2,HLA-DQA1,HLA-DQB1,HLA-E,HMGCL,HNRNPDL,HOMER1,HP,HPX,ICAM1,IFITM3,IGHG1,IGHM,IGKC,ITM2B,LCN2,LGALS3,LGMN,LRAT,MFGE8,MME,Nes,PCNA,PECAM1,PLCG2,PLG,PMPCB,PON1,PRKCD,PTGDS,RNASET2,…	85
Cellular Function and Maintenance	Cellular homeostasis	7,83E-06		0,306	ABCC9,ACE,ADA,ADIPOQ,AK1,ALB,ALDOA,ANK1,ANO1,AQP1,ARHGEF7,ARRB1,ATP7A,BAX,C4A/C4B,CALB1,CALB2,CASP8,CAV1,CD274,CD36,CD47,CD55,CD74,Cdkn1c,CFH,CLIC1,CLIC5,CORO1A,CP,CSK,CTSB,CTSV,CYBB,DDX58,DENND3,DNAJB2,DNMT1,DOCK10,DOCK2,DPP7,EFHD2,EIF2A,EIF2AK2,EIF2S1,ENPP1,F2,FABP5,FCGR2B,FCGR3A/FCGR3B,FECH,FGF1,FGL2,FKBP1A,FMO5,FOXK1,FTH1,FTL,G6PD,GBA,GC,GDAP1,GIMAP4,GNA13,GRB2,GRN,GZMA,HDAC1,HEBP1,HKDC1,HLA-…	178
Neurological Disease	Progressive neurological disorder	7,84E-06	Increased	2,433	ABCB1,ACE,ACOX1,AFM,AIF1,ALB,ALDH2,APOD,AQP1,ARHGDIB,ARRB1,BAX,BCHE,C4A/C4B,CALB1,CAPZB,CASP8,CAV1,CD36,CD44,CD47,CD74,CELF2,CFB,CFL1,CHI3L1,CLEC3B,CPT1A,CTSB,CTSS,DBNL,DYSF,EIF2A,EIF2AK2,EIF2S1,EIF4A1,ENO3,F2,FAM3C,FCGR2B,FCGR3A/FCGR3B,FKBP5,FTH1,FTL,GBA,GBP2,GC,GLRX,GRN,GSDMD,HBA1/HBA2,HLA-DQA1,HLA-DQB1,HLA-E,HMGCL,HMOX2,HNRNPDL,HOMER1,HP,HPX,ICAM1,IFITM3,IGHG1,IGHM,IGKC,ISG15,ITGAV,LCN2,LGALS3…	127
Cellular Movement,Hematological System Development and Function,Immune Cell Trafficking,Inflammatory Response	Cell movement of monocytes	7,93E-06		1,484	AIF1,CD47,CTSS,CTSV,F2,HEBP1,HP,ICAM1,IL6ST,ITGAL,ITGAM,ITGAV,ITGB2,LGALS3,LGMN,MAPK14,MYO9B,PECAM1,PLG,SERPINA3,SERPINF1,STAT1,TIMP3,VASP,VCAM1,WAS	26
Cellular Compromise,Hematological Disease,Immunological Disease,Organismal Injury and Abnormalities	Abnormal function of B lymphocytes	8,02E-06			ARHGDIB,CTSS,HCLS1,HLA-DQB1,IGHG1,IGHM,INPP5D,PLCG2,PTPN6,PTPRC,STK4,VAV1,WAS	13
Cancer,Organismal Injury and Abnormalities	Lymphohematopoietic neoplasia	8,10E-06		-1,947	ABCB1,ABCC9,ACE,ACSL3,ACSL4,ADA,ADIPOQ,AHSG,ALB,ALDH1A2,ALDH2,ALDH6A1,ALDH7A1,ALPL,ANK1,ANKFY1,ANKLE2,ANO1,ANXA4,APOB,ARHGEF1,ARHGEF7,ATAD1,ATP7A,BAX,BCHE,BCLAF1,C4A/C4B,CAD,CAND2,CARMIL1,CASP8,CAV1,CAV2,CD200,CD274,CD36,CD44,CD47,CD74,Cdkn1c,CELF2,CFL1,CHI3L1,CMPK2,CNTNAP4,CORO1A,CP,CPT1A,CSK,CSPG4,CTSC,CTSH,CYBB,DDX39A,DDX3X,DDX58,DIAPH1,DNAJA4,DNMT1,DOCK10,DOCK2,DOP1B,DPEP1,DPF2,DTX3L,ECI2,EEF…	277
Cancer,Organismal Injury and Abnormalities	Advanced malignant tumor	8,14E-06		1,605	ABCB1,ADIPOQ,AHSG,AKAP12,ALB,ALDH1A2,ALPL,AMBP,AQP1,ARHGEF1,ATP7A,C4A/C4B,CALB2,CAPG,CASP8,CAV1,CD200,CD274,CD36,CD44,CD47,CD74,CFH,COLEC12,CSK,CTSB,CTSH,CTSZ,CYBB,DDX58,DNAJB2,DNMT1,EIF4A1,ENPEP,ENPP2,F2,FABP5,FCGR2B,FCGR3A/FCGR3B,FERMT3,FGF1,FKBP1A,FLNA,FTL,GLRX,GSTM5,HCLS1,HLA-E,ICAM1,IFITM3,IGHM,ITGAL,ITGAV,ITGB2,JAM3,LCN2,LGALS3,LMCD1,LTF,MBD2,MCM3,MET,MME,MSH6,MYH9,MYL12A,NCF2,NOL3,NPM1,PAL…	116
Cellular Development,Hematological System Development and Function,Lymphoid Tissue Structure and Development	Maturation of leukocytes	8,20E-06		1,683	CD36,CD44,CD47,CSK,DDX58,FCGR2B,ICAM1,IFIH1,IGHM,INPP5D,ITGAM,ITGB2,LCP1,PARP14,PLCG2,PTPN6,PTPRC,SERPINA1,STAT1,STAT3,THBS1,TLR2,VAV1	23
Humoral Immune Response,Inflammatory Response	Complement activation	8,28E-06		0,225	C1QA,C1QC,C2,C4A/C4B,C8B,CD55,CFB,CFH,IGHG1,Ighg2a,Ighg2b,IGKC,KLKB1,MBL2,TXN	15
Cell-To-Cell Signaling and Interaction	Response of bacteria	8,28E-06		1,807	ACE,CFH,DDX3X,Hbb-b1,ITGAM,LCN2,MAPK14,MAPKAPK2,NCKAP1L,S100A9,SIGLEC1,SMPD1,SYK,TLR2,YBX1	15
Immunological Disease	Severe immunodeficiency	8,33E-06			ADA,AK2,C4A/C4B,FCGR2B,FCGR3A/FCGR3B,PNP,PTPRC,TAP1,TAP2,TAPBP	10
Humoral Immune Response,Inflammatory Response	Classical complement pathway	8,33E-06			C1QA,C1QC,CD55,CFB,IGHG1,Ighg2a,Ighg2b,IGKC,MBL2,TXN	10
Cell-To-Cell Signaling and Interaction	Adhesion of carcinoma cell lines	8,43E-06		1,419	B4GALT1,CAV1,CD274,CFH,CTSB,ICAM1,ITGAV,JAM3,PKM,SAA1,THBS1,TIMP3,VCAM1,ZYX	14
Infectious Diseases,Organismal Injury and Abnormalities	Septic shock	8,48E-06		1,102	ALB,C4A/C4B,CASP8,CAV1,CSK,ENPP2,F2,FCGR2B,FCGR3A/FCGR3B,GRHPR,HLA-DQA1,HPX,ICAM1,IFI16,IL6ST,ITGAL,ITGAM,MAPK14,MAPKAPK2,PYCARD,S100A9,SERPINC1,STAT1,STAT3,TGM2,TLR2,TRAFD1	27
Digestive System Development and Function,Hepatic System Development and Function,Organ Development	Response of liver	8,54E-06		-0,032	ACOX1,ADIPOQ,AKAP12,ALB,ALPL,APOB,BAX,C4A/C4B,CD274,CD44,CD55,DDX5,DDX58,ENTPD5,FCGR2B,FCGR3A/FCGR3B,FKBP1A,GBP2,HBA1/HBA2,HLA-A,HLA-DQA1,HP,HPX,IFIT2,IFIT3,IL6ST,ISG15,ITGAM,ITGB2,LGALS3,MAN2A1,MET,PECAM1,PHYH,PLCG2,POLD1,PTPRC,RIPK1,S100A4,SMPD1,STAB1,STAT1,STAT3,TIMP3,TTC39B	45
Cellular Function and Maintenance,Hematological System Development and Function	Function of macrophages	8,70E-06			CAPG,CASP8,CAV1,CD200,CD36,CSPG4,CYBB,FCGR2B,GRN,ICAM1,ITGAM,LCP1,LGALS3,LGMN,MYO9B,PLA2G4A,PLG,PYCARD,STAT1,STAT3,TLR2	21
Metabolic Disease,Neurological Disease,Organismal Injury and Abnormalities,Psychological Disorders	Central nervous system amyloidosis	8,70E-06			ACE,AFM,AIF1,ALB,ALDH2,APOD,AQP1,BAX,BCHE,C4A/C4B,CALB1,CASP8,CAV1,CD36,CD74,CFB,CFL1,CHI3L1,CLEC3B,CTSB,CTSS,DYSF,EIF2A,EIF2AK2,EIF2S1,FAM3C,FCGR2B,FCGR3A/FCGR3B,FKBP5,GBP2,GC,GLRX,GRN,HBA1/HBA2,HLA-DQA1,HLA-DQB1,HLA-E,HMGCL,HNRNPDL,HOMER1,HP,HPX,ICAM1,IFITM3,IGHG1,IGHM,IGKC,ITM2B,LCN2,LGALS3,LGMN,LRAT,MFGE8,MME,Nes,PCNA,PECAM1,PLCG2,PLG,PMPCB,PON1,PRKCD,PTGDS,RNASET2,S100A9,SERPINA1,SERPINA3,SE…	78
Organismal Injury and Abnormalities,Renal and Urological Disease	Damage of kidney	8,91E-06		1,138	ACE,AHSG,ALB,AMBP,C1QA,C4A/C4B,CA1,CD44,CD55,CFB,CFH,CYBB,FKBP1A,GC,GRN,HPX,ICAM1,IGHM,LCN2,LYZ,MAPK14,MBL2,MME,PKM,THBS1,TLN1,TLR2,YBX1	28
Cell Death and Survival	Killing of cells	9,42E-06		1,007	ACE,ALB,BAX,CASP8,CD274,CD47,CFH,CTSS,CTSV,CYBB,FEN1,GLRX,GSDMD,HLA-A,LGALS3,LTF,LYZ,MAPK14,NOL3,PFN1,PLA2G4A,PRKCD,PTPN6,RIPK1,SERPINF1,SMPD1,SP1,STAT1,SYK,TLR2	30
Cellular Movement,Hematological System Development and Function,Immune Cell Trafficking	Transmigration of mononuclear leukocytes	9,94E-06		1,419	CAV1,CD274,CD44,CD47,CTSS,CTSV,ENPP2,ICAM1,ITGAL,ITGAV,ITGB2,MYH9,PECAM1,STAB1,TGM2,TIMP3,VAV1,VCAM1	18
Cellular Development	Maturation of blood cells	1,02E-05		1,839	CD36,CD44,CD47,CSK,DDX58,FCGR2B,G6PD,ICAM1,IFIH1,IGHM,INPP5D,ITGAM,ITGB2,LCP1,PARP14,PLCG2,PTPN6,PTPRC,RPS6,SERPINA1,STAT1,STAT3,THBS1,TLR2,VAV1	25
Cell-To-Cell Signaling and Interaction	Aggregation of cells	1,05E-05	Increased	2,750	ADIPOQ,ALB,CD36,CD44,CD47,CES1,CFH,CLIC1,CP,CSRP1,DNAJB2,F2,FERMT3,FLNA,GC,GNA13,GUCY1A1,HCLS1,ICAM1,IGHM,INPP5D,ITGAL,ITGAV,ITGB2,KLKB1,LTF,LYZ,MET,MPZ,MYH9,PECAM1,PLA2G4A,PLCG2,PLEK,PLG,PRKCD,PTPN1,PTPN6,S100A9,SDK1,SERPINC1,SERPINF1,SERPINH1,SLC3A2,STAT3,STXBP3,SYK,THBS1,TLN1,TLR2,VASP,VAV1,VCAM1,VTN	54
Hematological System Development and Function,Humoral Immune Response,Lymphoid Tissue Structure and Development,Tissue Morphology	Quantity of follicular B lymphocytes	1,07E-05	Increased	2,553	APBB1IP,ARHGDIB,ARHGEF1,CASP8,CD274,CD74,DOCK2,GNA13,IGHM,IL6ST,PLCG2,PLD4,PRKCD,SIGLEC1,STAT1,STAT3,STK4,TLR2,VAV1,WAS	20
Cardiovascular Disease,Organismal Injury and Abnormalities	Ischemia of heart	1,16E-05			ABCB1,ACE,ADA,ADIPOQ,ALB,C4A/C4B,CKM,CPT1A,F2,FCGR2B,FCGR3A/FCGR3B,GUCY1A1,HLA-DQA1,ICAM1,IL6ST,ITGAM,ITGAV,MB,MME,PLG,PON1,SERPINC1,TLR2,TUBA1C,TUBA8,TUBB3,VCAM1	27
Organismal Development	Morphology of body cavity	1,16E-05			ABCB1,ABCC9,ACE,ACOX1,ACSL4,ADA,ADIPOQ,AIDA,AKAP12,ALB,ALDH1A2,ALPL,AMBP,ANO1,Anp32b,APOB,APRT,AQP1,ARHGDIB,ARHGEF1,ARRB1,B4GALT1,BAX,Bst2,C4A/C4B,CAPZB,CASP8,CAV1,CAV2,CD36,CD44,CD47,CD55,Cdkn1c,CES1,CFB,CFH,CKM,CP,CPT1A,CTBS,CTSA,CTSB,CTSC,CTSV,CYBB,DBNL,DDX58,DHX58,DIAPH1,DNMT1,DOCK2,DPP7,ELMO1,ENTPD5,EPHB3,F2,FABP5,FCGR2B,FEN1,FGF1,FKBP1A,FLNA,G6PD,GBA,GBP2,GLA,GNA13,GNE,GPX7,GRB2,GRN,GUCY1A1…	165
Cancer,Organismal Injury and Abnormalities	Lymphohematopoietic cancer	1,17E-05	Decreased	-2,214	ABCB1,ABCC9,ACE,ACSL3,ACSL4,ADA,ADIPOQ,AHSG,ALB,ALDH1A2,ALDH2,ALDH6A1,ALDH7A1,ALPL,ANK1,ANKFY1,ANKLE2,ANO1,ANXA4,APOB,ARHGEF1,ATAD1,ATP7A,BAX,BCHE,BCLAF1,C4A/C4B,CAD,CAND2,CARMIL1,CASP8,CAV1,CAV2,CD200,CD274,CD36,CD44,CD47,CD74,Cdkn1c,CELF2,CFL1,CHI3L1,CMPK2,CNTNAP4,CORO1A,CP,CPT1A,CSK,CSPG4,CTSC,CTSH,CYBB,DDX39A,DDX3X,DDX58,DIAPH1,DNAJA4,DNMT1,DOCK10,DOCK2,DOP1B,DPEP1,DPF2,ECI2,EEF1A2,EIF2A,EIF2…	272
Cellular Movement,Hematological System Development and Function,Immune Cell Trafficking	Influx of leukocytes	1,22E-05		0,499	CD200,CD44,CTSC,CYBB,IGHM,ITGB2,LCN2,LGALS3,PLG,SERPINA1,TLR2	11
Organismal Injury and Abnormalities,Respiratory Disease	Damage of lung	1,25E-05		0,166	ACE,AHSG,ALB,AMBP,C2,CAV1,CD44,CFB,CIRBP,GC,HBA1/HBA2,HLA-DQA1,ICAM1,INPP5D,ITGAM,ITGB2,MVP,NAMPT,NCF1,PLA2G4A,PLG,SAA1,SERPINC1,SERPING1,SGPL1,STAT1,STAT3,TLR2,TXN,VASP	30
Cellular Movement,Hematological System Development and Function,Immune Cell Trafficking,Inflammatory Response	Transmigration of phagocytes	1,29E-05		1,769	ARHGAP25,CD47,CTSS,CTSV,CYBB,ICAM1,ITGAL,ITGAM,ITGAV,ITGB2,JAM3,LSP1,MET,MYO1F,PECAM1,PTPN6,STAB1,TIMP3,TLR2,VAV1,VCAM1	21
Connective Tissue Disorders,Inflammatory Disease,Inflammatory Response,Organismal Injury and Abnormalities,Skeletal and Muscular Disorders	Experimentally-induced arthritis	1,29E-05		0,597	ADIPOQ,ARRB1,CD44,CFB,CTSS,FCGR2B,FCGR3A/FCGR3B,IL6ST,ITGAM,JAM3,MAPK14,MAPKAPK2,NAMPT,PIN1,PLA2G4A,PYCARD,SDC4,STAT1,STAT3,THBS1,TLR2	21
Cellular Movement,Hematological System Development and Function,Immune Cell Trafficking,Inflammatory Response	Influx of neutrophils	1,31E-05		0,547	CD200,CD44,CTSC,CYBB,IGHM,ITGB2,LCN2,SERPINA1,TLR2	9
Cell-To-Cell Signaling and Interaction,Cellular Function and Maintenance,Hematological System Development and Function,Inflammatory Response	Phagocytosis by peritoneal macrophages	1,31E-05		1,081	ACE,CD36,CD47,FCGR2B,ISG15,MAPK14,SAA1,TRPV2,VTN	9
Cell Death and Survival,Cellular Compromise	Cytotoxicity of cytotoxic T cells	1,31E-05	Increased	2,756	CYRIB,GZMA,Gzmb,HLA-A,HLA-E,PNP,PTPRC,TAP2,VAV1	9
Cellular Movement,Hematological System Development and Function	Extravasation of granulocytes	1,31E-05	Increased	2,945	CD44,Chil3/Chil4,CORO1A,ICAM1,ITGAM,ITGB2,LSP1,MYH9,MYO1F	9
Cancer,Hematological Disease,Organismal Injury and Abnormalities	Hematopoietic neoplasm	1,33E-05		-1,899	ABCB1,ABCC9,ACE,ACSL3,ACSL4,ADA,ADIPOQ,ALB,ALDH1A2,ALDH2,ALDH6A1,ALDH7A1,ALPL,ANK1,ANKFY1,ANKLE2,ANO1,ANXA4,APOB,ARHGEF1,ARHGEF7,ATAD1,ATP7A,BAX,BCHE,BCLAF1,C4A/C4B,CAD,CAND2,CARMIL1,CASP8,CAV1,CAV2,CD200,CD274,CD36,CD44,CD47,CD74,Cdkn1c,CELF2,CFL1,CHI3L1,CMPK2,CNTNAP4,CORO1A,CP,CPT1A,CSK,CSPG4,CTSC,CTSH,CYBB,DDX39A,DDX3X,DDX58,DIAPH1,DNAJA4,DNMT1,DOCK10,DOCK2,DOP1B,DPEP1,DPF2,DTX3L,ECI2,EEF1A2,E…	275
Neurological Disease,Organismal Injury and Abnormalities,Psychological Disorders	Degenerative dementia	1,33E-05			ACE,AFM,AIF1,ALB,ALDH2,APOD,AQP1,BAX,BCHE,C4A/C4B,CALB1,CASP8,CAV1,CD36,CD74,CFB,CFL1,CHI3L1,CLEC3B,CTSB,CTSS,DYSF,EIF2A,EIF2AK2,EIF2S1,FAM3C,FCGR2B,FCGR3A/FCGR3B,FKBP5,GBA,GBP2,GC,GLRX,GRN,HBA1/HBA2,HLA-DQA1,HLA-DQB1,HLA-E,HMGCL,HNRNPDL,HOMER1,HP,HPX,ICAM1,IFITM3,IGHG1,IGHM,IGKC,LCN2,LGALS3,LGMN,LRAT,MFGE8,MME,Nes,PCNA,PECAM1,PLCG2,PLG,PMPCB,PON1,PRKCD,PTGDS,RNASET2,S100A9,SERPINA1,SERPINA3,SERP…	79
Cell-To-Cell Signaling and Interaction	Response of tumor cell lines	1,44E-05		1,248	ACTR2,ACTR3,ARPC2,ARPC3,ARPC4,CD44,CD47,CSK,CTSB,CYRIB,DOCK2,EIF2A,ERAP1,FCGR2B,FERMT3,FGF1,GNA13,GNE,GRB2,ICAM1,IGHG1,INPP5D,ITGAL,ITGAM,ITGB2,MBNL1,MET,MYO9B,NCKAP1L,PALLD,PFN1,PKM,PLEK,PRKCD,PTPN6,RPS6KA1,SH3KBP1,SLC7A5,SRSF6,STAT3,TGM2,TLN1,TMEM165,VAV1,WAS,XDH	46
Metabolic Disease,Neurological Disease,Organismal Injury and Abnormalities,Psychological Disorders	Alzheimer disease	1,45E-05			ACE,AFM,AIF1,ALB,ALDH2,APOD,AQP1,BAX,BCHE,C4A/C4B,CALB1,CASP8,CAV1,CD36,CD74,CFB,CFL1,CHI3L1,CLEC3B,CTSB,CTSS,DYSF,EIF2A,EIF2AK2,EIF2S1,FAM3C,FCGR2B,FCGR3A/FCGR3B,FKBP5,GBP2,GC,GLRX,GRN,HBA1/HBA2,HLA-DQA1,HLA-DQB1,HLA-E,HMGCL,HNRNPDL,HOMER1,HP,HPX,ICAM1,IFITM3,IGHG1,IGHM,IGKC,LCN2,LGALS3,LGMN,LRAT,MFGE8,MME,Nes,PCNA,PECAM1,PLCG2,PLG,PMPCB,PON1,PRKCD,PTGDS,RNASET2,S100A9,SERPINA1,SERPINA3,SERPINC1…	77
Hematological System Development and Function,Lymphoid Tissue Structure and Development,Tissue Morphology	Quantity of helper T lymphocytes	1,45E-05		1,267	CAV1,CD274,CHI3L1,FABP5,FCGR2B,ICAM1,ITGAM,ITGB8,PTPN13,PTPN6,PYCARD,SAA1,STAT1,STAT3,TAP1	15
Cancer,Hematological Disease,Immunological Disease,Organismal Injury and Abnormalities	Non-Hodgkin lymphoma	1,47E-05		-0,152	ABCC9,ACE,ADA,ANKLE2,ANO1,ANXA4,ARHGEF1,ATP7A,BAX,BCHE,BCLAF1,CARMIL1,CASP8,CAV1,CAV2,CD200,CD274,CD36,CD44,CD47,CELF2,CNTNAP4,CTSH,DDX39A,DDX3X,DDX58,DIAPH1,DNMT1,DOCK2,DOP1B,ECI2,EIF2A,EIF4A1,FCGR2B,FCGR3A/FCGR3B,FEN1,FGL2,FHL1,FKBP1A,GBP2,GNA13,GRB2,GZMA,H6PD,HCLS1,HDAC1,HLA-A,HLA-DQA1,ICAM1,IFI35,IFIT2,IFIT3,IGHM,IGKC,INTS3,ISG15,ITM2B,JAM3,LGMN,LIFR,LRRFIP1,MAN2A1,MBD1,MET,MME,MPEG1,MTHFD1L,…	125
Cell-To-Cell Signaling and Interaction	Activation of connective tissue cells	1,49E-05		0,275	ADIPOQ,APOB,CD44,CSK,FGF1,IL6ST,ITGAV,LGALS3,LTF,NPC2,NPM1,PALLD,PLA2G4A,PPP1R18,PTPN6,SERPINH1,SP1,SQSTM1,STAT1,STAT3,TLR2,VCAM1	22
Cell-To-Cell Signaling and Interaction,Hematological System Development and Function	Response of lymphocytes	1,49E-05		0,523	ADA,CASP8,CD200,CD274,CD55,CTSS,FCGR2B,HLA-DQB1,ICAM1,IGHM,MAPK14,NAMPT,PNP,PON1,PSMB10,PTPN6,PTPRC,PYCARD,STAT3,VASP,VAV1,VTN	22
Cardiovascular System Development and Function,Cell-To-Cell Signaling and Interaction	Interaction of endothelial cells	1,53E-05		1,608	C1QA,CD274,CD36,CD44,CD47,EEF1A2,F2,FERMT3,FGF1,GLRX,ICAM1,ITGA1,ITGAL,ITGAM,ITGB2,LGALS3,MET,MYADM,PECAM1,PLG,PRKAA1,PTPN12,SERPING1,SLC4A1,SLC7A5,STAB1,STAT1,TGFBI,THBS1,TIMP3,TXN,VASP,VCAM1,VTN	34
Cell Death and Survival	Apoptosis of lymphoma cell lines	1,56E-05		1,040	ALB,BAX,CASP8,CD44,CD55,EIF2AK2,FCGR2B,GNA13,IGHG1,IGHM,LGALS3,LSP1,NCL,PLCG2,PML,PTPN6,PTPRC,RAD23B,RPLP0,SDC4,SERPINA3,STAT1,STAT2,STAT3,SYK,TGM2,WAS	27
Cellular Development,Cellular Growth and Proliferation,Hematological System Development and Function,Hematopoiesis,Lymphoid Tissue Structure and Development,Tissue Development	Differentiation of phagocytes	1,56E-05	Increased	3,197	ADIPOQ,C1QC,CASP8,CD47,CD74,CHI3L1,CYBB,F2,GBA,HCLS1,IFI16,INPP5D,ITGAM,ITGB8,LBR,LGALS3,LTF,MAPK14,MFGE8,PLA2G4A,PRKAA1,PTPN6,RIPK1,S100A9,STAT1,STAT3,TLR2	27
Dermatological Diseases and Conditions,Inflammatory Disease,Organismal Injury and Abnormalities	Acne	1,57E-05			AIF1,CD47,FABP5,G6PD,ICAM1,ITGAV,LYZ,MME,S100A9,SERPINA1,TLR2,TYR,VCAM1	13
Connective Tissue Development and Function,Connective Tissue Disorders,Organismal Injury and Abnormalities,Skeletal and Muscular Disorders,Skeletal and Muscular System Development and Function,Tissue Development	Abnormal morphology of trabecular bone	1,57E-05			ALPL,CAV1,CHAD,CTSV,ENPP1,IGHM,IL6ST,INPP5D,PCOLCE,PDK4,PLCG2,RASSF2,SQSTM1	13
Inflammatory Disease	Autoinflammatory disorder	1,57E-05			ABCB1,NCKAP1L,PLCG2,PSMA3,PSMB10,PSMB4,PSMB8,PSMB9,PYCARD,RIPK1,TUBA1C,TUBA8,TUBB3	13
Cellular Movement,Immune Cell Trafficking	Transmigration of lymphatic system cells	1,57E-05		0,765	CAV1,CD274,CD44,CD47,CTSS,CTSV,ENPP2,ICAM1,MYH9,PECAM1,STAB1,TGM2,VAV1	13
Organismal Injury and Abnormalities,Renal and Urological Disease	Proteinuria	1,61E-05		-0,065	ACE,ADIPOQ,ALB,B4GALT1,CD55,Cdkn1c,CFB,CFH,ELMO1,FCGR2B,GNE,ICAM1,LGMN,MAN2A1,MYH9,PKM,PRKCD,PSMB1,PSMB2,PSMB5,PTGDS,SDK1,STAB1,STAT1,TLR2,TRIM21,VLDLR,WAS	28
Cancer,Hematological Disease,Organismal Injury and Abnormalities	Hematologic cancer	1,67E-05	Decreased	-2,168	ABCB1,ABCC9,ACE,ACSL3,ACSL4,ADA,ADIPOQ,ALB,ALDH1A2,ALDH2,ALDH6A1,ALDH7A1,ALPL,ANK1,ANKFY1,ANKLE2,ANO1,ANXA4,APOB,ARHGEF1,ATAD1,ATP7A,BAX,BCHE,BCLAF1,C4A/C4B,CAD,CAND2,CARMIL1,CASP8,CAV1,CAV2,CD200,CD274,CD36,CD44,CD47,CD74,Cdkn1c,CELF2,CFL1,CHI3L1,CMPK2,CNTNAP4,CORO1A,CP,CPT1A,CSK,CSPG4,CTSC,CTSH,CYBB,DDX39A,DDX3X,DDX58,DIAPH1,DNAJA4,DNMT1,DOCK10,DOCK2,DOP1B,DPEP1,DPF2,ECI2,EEF1A2,EIF2A,EIF2AK2,E…	270
Inflammatory Response	Cell-mediated response	1,67E-05		1,061	BAX,CASP8,CD274,CD44,CD74,FCGR2B,HLA-A,HLA-DQB1,HLA-E,ICAM1,IFIH1,IL1RAP,INPP5D,ITGB8,NAMPT,NCF1,PLA2G4A,PRKAA1,PYCARD,STAT3,TLR2,VASP,VAV1	23
Neurological Disease,Organismal Injury and Abnormalities,Psychological Disorders	Alzheimer disease or frontotemporal dementia	1,69E-05			ACE,AFM,AIF1,ALB,ALDH2,APOD,AQP1,BAX,BCHE,C4A/C4B,CALB1,CASP8,CAV1,CD36,CD74,CFB,CFL1,CHI3L1,CLEC3B,CTSB,CTSS,DYSF,EIF2A,EIF2AK2,EIF2S1,FAM3C,FCGR2B,FCGR3A/FCGR3B,FKBP5,GBP2,GC,GLRX,GRN,HBA1/HBA2,HLA-DQA1,HLA-DQB1,HLA-E,HMGCL,HNRNPDL,HOMER1,HP,HPX,ICAM1,IFITM3,IGHG1,IGHM,IGKC,LCN2,LGALS3,LGMN,LRAT,MFGE8,MME,Nes,PCNA,PECAM1,PLCG2,PLG,PMPCB,PON1,PRKCD,PTGDS,RNASET2,S100A9,SERPINA1,SERPINA3,SERPINC1…	78
Lipid Metabolism,Molecular Transport,Small Molecule Biochemistry	Quantity of steroid	1,71E-05		0,963	ABCB1,ACSL4,ADIPOQ,ALB,Anp32b,APOB,Apoc3,ARRB1,CAV1,CD36,CES1,CSPG4,CTSS,CYBB,DOCK2,DYSF,EEF1A2,ENTPD5,F2,FABP5,FMO5,GBP5,GC,GLA,H6PD,HP,ICAM1,LCN2,LGALS3,LNPEP,MAPKAPK2,MTARC2,NAMPT,NEDD4L,NPC2,NSUN2,PHYH,PKM,PLG,PLIN2,PON1,PRKAA1,PRKAA2,PRKCD,PTPN1,PVALB,RBMS1,SAA1,SERPINA6,SGPL1,SMPD1,STAT3,TGM2,TLR2,VCAM1,VLDLR	56
Cardiovascular Disease,Organismal Injury and Abnormalities	Acute coronary syndrome	1,82E-05			ABCB1,ACE,ADIPOQ,ALB,APOB,C4A/C4B,COG2,F2,FCGR2B,FCGR3A/FCGR3B,GUCY1A1,IL6ST,ITGAM,ITGAV,MB,MME,PLG,PON1,SERPINC1,TLR2,TUBA1C,TUBA8,TUBB3,XDH	24
Cancer,Hematological Disease,Organismal Injury and Abnormalities	Myeloid or lymphoid neoplasm	1,85E-05	Decreased	-2,583	ABCB1,ABCC9,ACE,ACSL3,ACSL4,ADA,ADIPOQ,ALB,ALDH1A2,ALDH6A1,ALDH7A1,ALPL,ANK1,ANKFY1,ANKLE2,ANO1,ANXA4,APOB,ARHGEF1,ARHGEF7,ATAD1,ATP7A,BAX,BCHE,BCLAF1,C4A/C4B,CAD,CAND2,CARMIL1,CASP8,CAV1,CAV2,CD200,CD274,CD36,CD44,CD47,CD74,Cdkn1c,CELF2,CFL1,CHI3L1,CMPK2,CNTNAP4,CORO1A,CP,CPT1A,CSK,CSPG4,CTSC,CTSH,CYBB,DDX39A,DDX3X,DDX58,DIAPH1,DNAJA4,DNMT1,DOCK10,DOCK2,DOP1B,DPEP1,DPF2,DTX3L,ECI2,EEF1A2,EIF2A,E…	272
Antigen Presentation,Inflammatory Response	Antigen presentation	1,85E-05		1,720	CD200,CD74,CTSS,CTSV,ERAP1,HLA-A,HLA-DQA1,HLA-DQB1,IGHM,MAPK14,PSMB8,SYK,TAP1,TAP2,TAPBP,TYR,WAS	17
Cell Death and Survival	Necrosis	1,87E-05		1,917	ABCB1,ABCC9,ACE,ACSL4,ACTR2,ADA,ADIPOQ,AKAP12,ALB,ALDH1A2,ALDH2,ALDOA,APOB,Apoc3,APRT,ARHGEF1,ARPC2,ARPC3,ARRB1,ATP7A,BAX,BCHE,BCLAF1,C1QA,C4A/C4B,C4bp,CALB1,CASP8,CAV1,CCT6A,CD200,CD274,CD36,CD44,CD47,CD55,CD74,Cdkn1c,CDKN2AIP,CES1,CFB,CFH,CHI3L1,CORO1A,CSK,CSPG4,CTSB,CTSS,CTSV,CTSZ,CYBB,DDX3X,DDX58,DHX58,DNAJB2,DNMT1,DYSF,EEF1A2,EIF2A,EIF2AK2,EIF2S1,EIF2S2,EIF3B,EIF3E,EIF3L,EIF4A1,ENPP2,ENTPD5,…	286
Gastrointestinal Disease,Inflammatory Disease,Inflammatory Response,Organismal Injury and Abnormalities	Inflammation of small intestine	1,91E-05		-1,134	CASP8,GSDMD,IGHM,INPP5D,LGALS3,MAPKAPK2,STAT3,ZBP1	8
Cellular Function and Maintenance,Molecular Transport	Flux of ion	1,91E-05		-0,409	ADA,ADIPOQ,ALB,ANO1,BAX,C4A/C4B,CALB1,CALB2,CAV1,CLIC5,CSK,CYBB,EFHD2,F2,FCGR2B,FCGR3A/FCGR3B,GC,GNA13,HEBP1,HOMER1,IGHM,INPP5D,ITGB2,PECAM1,PIN1,PKD2,PLCG2,PRKAA1,PTPRC,SARAF,SERPINA1,SH3KBP1,SLC16A1,SLC4A1,SYK,TLR2,VAV1,VTN,WAS	39
Gastrointestinal Disease,Organismal Injury and Abnormalities	Benign oral disorder	1,92E-05			Anp32b,C4A/C4B,CCM2,CD44,Cdkn1c,CTSA,CTSC,DNMT1,EPHB3,ESYT1,EVL,FCGR2B,FCGR3A/FCGR3B,FKBP1A,FTH1,GBP2,GLA,GZMA,HKDC1,HLA-A,HLA-DQA1,HP,IFIH1,IFIT3,IFITM3,IGHG1,IGHM,ITGAV,ITGB8,MB,MFGE8,NAMPT,NCF1,PCNA,PHYH,PLG,PML,PRKCD,PSMB8,RAD23B,RPL10,SIX3,STAT1,STAT3,SYK,TAP2,TLR2,TRIM21,TUBA1C,TUBA8,TUBB3,VCAM1,VRK1	53
Hematological System Development and Function,Tissue Development	Accumulation of myeloid cells	1,94E-05		0,068	ADIPOQ,CASP8,CD200,CD44,CTSC,FCGR3A/FCGR3B,FGF1,GRN,IL6ST,INPP5D,ITGA1,ITGAM,ITGB2,LCN2,NCF1,OSMR,PFN1,PLG,PTGDS,S100A9,SERPING1,STAT3,THBS1,TLR2,VCAM1	25
Cell Death and Survival	Apoptosis of hematopoietic cells	1,94E-05		0,322	ADA,ARHGEF1,BAX,CASP8,CD44,EIF2AK2,F2,FCGR2B,GIMAP4,GZMA,HDAC1,IGHM,INPP5D,LCN2,PALLD,PFN1,PLCG2,PNP,PTPRC,RIPK1,SF3B1,SGPL1,SMARCA5,SMPD1,WAS	25
Cell-To-Cell Signaling and Interaction,Hematological System Development and Function	Interaction of lymphocytes	1,94E-05	Increased	3,316	APBB1IP,ARHGEF1,CD44,CD47,DIAPH1,DOCK2,EVL,F2,FCGR3A/FCGR3B,FERMT3,ICAM1,IL6ST,ITGAL,ITGB2,JAM3,MYADM,PECAM1,PTPN6,SAA1,STK4,THBS1,TLR2,VASP,VCAM1,WAS	25
Cancer,Hematological Disease,Organismal Injury and Abnormalities	Neoplasia of blood cells	1,94E-05	Decreased	-2,499	ABCB1,ABCC9,ACE,ACSL3,ACSL4,ADA,ADIPOQ,ALB,ALDH1A2,ALDH6A1,ALDH7A1,ALPL,ANK1,ANKFY1,ANKLE2,ANO1,ANXA4,APOB,ARHGEF1,ARHGEF7,ATAD1,ATP7A,BAX,BCHE,BCLAF1,C4A/C4B,CAD,CARMIL1,CASP8,CAV1,CAV2,CD200,CD274,CD36,CD44,CD47,CD74,Cdkn1c,CELF2,CFL1,CHI3L1,CMPK2,CNTNAP4,CORO1A,CP,CPT1A,CSK,CSPG4,CTSC,CTSH,CYBB,DDX39A,DDX3X,DDX58,DIAPH1,DNAJA4,DNMT1,DOCK10,DOCK2,DOP1B,DPEP1,DPF2,DTX3L,ECI2,EEF1A2,EIF2A,EIF2AK2…	268
Hematological Disease,Infectious Diseases	Endotoxemia	1,97E-05		0,163	ADA,CAV1,CSK,ENPP2,ICAM1,IFI16,IL6ST,ITGAL,ITGAM,ITGAV,MAPKAPK2,PYCARD,S100A9,SERPING1,STAT1,STAT3,TGM2,TRAFD1,VAV1	19
Cardiovascular System Development and Function,Cell-To-Cell Signaling and Interaction	Binding of endothelial cells	2,01E-05		1,586	C1QA,CD274,CD36,CD44,CD47,F2,FERMT3,FGF1,GLRX,ICAM1,ITGA1,ITGAL,ITGAM,ITGB2,LGALS3,MET,MYADM,PECAM1,PLG,PRKAA1,PTPN12,SERPING1,SLC4A1,SLC7A5,STAB1,STAT1,TGFBI,THBS1,TIMP3,TXN,VASP,VCAM1,VTN	33
Embryonic Development,Organ Development,Organ Morphology,Organismal Development,Respiratory System Development and Function,Tissue Development	Morphology of lung	2,03E-05			ADA,AKAP12,ARRB1,B4GALT1,CAV1,CAV2,Cdkn1c,DBNL,FEN1,INPP5D,MAN2A1,MAPK14,NCF1,NEDD4L,NOL3,NPC2,PECAM1,PLG,PTPRS,SMPD1,STK4,SYK,TGFBI,THBS1,TIMP3,TLR2	26
Cellular Movement,Hematological System Development and Function,Immune Cell Trafficking	Cellular infiltration by mononuclear leukocytes	2,09E-05		0,351	ADIPOQ,APOD,CD274,CD44,CD55,DBNL,GJB2,GSDMD,HLA-A,Ighg2b,IL6ST,ITGA1,ITGAL,ITGAM,MAPK14,PIKFYVE,PLG,PRKAA1,PRKCD,S100A4,SAA1,STAT1,STAT3,TIMP3,TLR2,VASP,VCAM1	27
Organismal Injury and Abnormalities	Sclerotic lesion	2,09E-05		1,628	ADIPOQ,APOB,CD36,CD44,CD47,CES1,CTSS,CTSV,FKBP1A,ICAM1,MAPKAPK2,MPZ,NCF1,OSMR,PECAM1,PFN1,PLG,PLIN2,PON1,SDC4,SMPD1,THBS1,TLR2,TUBA1C,TUBA8,TUBB3,VCAM1	27
Cell-To-Cell Signaling and Interaction	Adhesion of tumor cell lines	2,11E-05	Increased	2,020	AKAP12,ARHGEF1,B4GALT1,CASP8,CAV1,CD274,CD44,CD47,CFH,CSK,CTSB,CTSZ,CYBB,DYSF,ERP29,EVL,F2,FERMT3,FLNA,GLRX,GMFG,GNA13,ICAM1,IFITM3,ITGAL,ITGAM,ITGAV,ITGB2,JAM3,LGALS3,LTF,MAD2L1,MET,MYH9,NOSTRIN,PKM,PLEKHA2,PRKAA1,PTPN6,SAA1,SLC4A1,SLC7A5,STAT1,STAT3,TGM2,THBS1,TIMP3,TLN1,TLR2,VCAM1,VTN,ZYX	52
Cell-To-Cell Signaling and Interaction,Hematological System Development and Function	Interaction of neutrophils	2,12E-05	Increased	2,189	CFH,FERMT3,ITGAM,ITGB2,SAA1,SERPINA1	6
Immunological Disease,Inflammatory Disease,Organismal Injury and Abnormalities	Formation of granuloma	2,12E-05		-1,633	BAX,CD44,CTSS,ICAM1,STAT1,STAT3	6
Cell-To-Cell Signaling and Interaction,Inflammatory Response	Immune response of peritoneal macrophages	2,13E-05		1,311	ACE,CD36,CD47,FCGR2B,ISG15,MAPK14,SAA1,TLR2,TRPV2,VTN	10
Endocrine System Disorders,Gastrointestinal Disease,Inflammatory Disease,Inflammatory Response,Organismal Injury and Abnormalities	Insulitis	2,13E-05		-1,782	CTSB,CTSS,CTSV,HLA-DQB1,ICAM1,IGHM,ITGB2,NMI,PLA2G4A,TLR2	10
Dermatological Diseases and Conditions,Organismal Injury and Abnormalities	Edema of skin	2,13E-05		-0,673	ACE,CASP8,G6PD,ICAM1,KLKB1,MME,PLG,SERPINA1,SERPING1,TLR2	10
Cardiovascular Disease,Organismal Injury and Abnormalities	Disorder of coronary artery	2,14E-05			ABCB1,ABCC9,ACE,ADA,ADIPOQ,APOB,CA1,CD36,CD47,CD55,CLIC5,ENPP1,F2,FAM107B,FKBP1A,GUCY1A1,HBA1/HBA2,ICAM1,ITGAL,ITGAM,ITGAV,ITGB2,MTHFD1L,NPR2,PKM,PLG,PON1,SERPINC1,SQSTM1,THBS1,TLR2,TUBA1C,TUBA8,TUBB3,VASP,VCAM1,XDH	37
Inflammatory Disease,Inflammatory Response,Organismal Injury and Abnormalities,Renal and Urological Disease	Glomerulonephritis	2,14E-05		-1,839	ACE,ALB,B4GALT1,BAX,C1QA,C4A/C4B,CFH,FCGR2B,FCGR3A/FCGR3B,FKBP1A,GPX7,ICAM1,IFIH1,ITGAL,MAN2A1,MAPKAPK2,MFGE8,MYH9,PLEKHA2,PRKCD,PSMB1,PSMB2,PSMB5,PTGDS,PTPN6,PTPRC,SYK,VCAM1,WAS	29
Gastrointestinal Disease,Immunological Disease,Ophthalmic Disease,Organismal Injury and Abnormalities	Sjögren syndrome	2,16E-05			GBP2,HP,IFIH1,IFIT3,IFITM3,NCF1,PCNA,PML,PRKCD,PSMB8,STAT1,SYK,TAP2,TLR2,TRIM21,VCAM1	16
Nutritional Disease	Overweight disorder	2,32E-05		0,952	ABCB1,ACE,ACOX1,ADIPOQ,AHSG,AIDA,ANKLE2,APOB,Apoc3,ARRB1,BCHE,CA1,CAV1,CD44,CSPG4,CTSS,DNMT1,EIF2S3,ENPP1,ENPP2,F2,FABP5,FKBP1A,HBA1/HBA2,HLA-DQA1,ICAM1,IL1RAP,IL6ST,ITGAM,LBP,LCN2,LNPEP,MAPK14,MBL2,MME,MTARC2,MYH9,NAMPT,NSDHL,OSMR,PAM,PDCD11,PDK3,PDK4,PGM1,PIN1,PLIN2,PRKAA1,PRKAA2,PTPN1,PTPN13,PYCARD,RNH1,SERPINC1,SERPINF1,SLC22A8,SLC27A1,SLC7A5,SNCG,SPTLC2,SQSTM1,SRA1,STAT3,THBS1,TPI1,TXN,UCHL5…	69
Connective Tissue Disorders,Inflammatory Disease,Inflammatory Response,Organismal Injury and Abnormalities,Skeletal and Muscular Disorders	Polyarthritis	2,34E-05		-0,468	ARRB1,CD274,CD44,CD74,CTSS,FCGR2B,GZMA,HLA-DQA1,ITGAM,MAPK14,MAPKAPK2,MME,PECAM1,PIN1,PLA2G4A,PTPRC,PYCARD,S100A9,STAT1,STAT3,THBS1,TLR2,TXN	23
Connective Tissue Disorders,Organismal Injury and Abnormalities,Tissue Morphology	Deterioration of connective tissue	2,35E-05		0,249	ARRB1,CFB,CSK,CTSC,F2,FCGR2B,IL6ST,INPP5D,ITGAM,MFGE8,NAMPT,PLA2G4A,PLCG2,PLG,S100A4,SDC4,SERPINC1,SGPL1,STAT3,TIMP3	20
Cancer,Hematological Disease,Immunological Disease,Organismal Injury and Abnormalities	Mature T-cell neoplasm	2,36E-05			ADA,BAX,CAV2,CD200,CD274,CD47,CELF2,CTSH,DNMT1,GBP2,HDAC1,HLA-A,HLA-DQA1,IFI35,IFIT2,IFIT3,IGHM,IGKC,ISG15,JAM3,LIFR,MAN2A1,MET,MME,NEDD4L,NT5C3A,OAS1,OSMR,PCOLCE,PNP,POLD1,PSMB1,PSMB2,PSMB5,PTPN1,PTPN6,PTPRC,RPA1,RRM1,SERPINF1,SERPINH1,SP110,STAT1,STAT2,STAT3,SYK,TIMP3,TLR2,TRAFD1,TUBA1C,TUBA8,TUBB3,USP8,VAV1,VCAM1,VTN	56
Dermatological Diseases and Conditions,Immunological Disease,Organismal Injury and Abnormalities	Angioedema	2,41E-05			ACE,G6PD,KLKB1,PLG,SERPINA1,SERPING1,TLR2	7
Inflammatory Response	Cytotoxic reaction	2,47E-05	Increased	2,180	ABCB1,CALB1,CD47,GNA13,ICAM1,IGHG1,Ighg2a,ITGAM,MET,PNP,PRKAA1,PRKAA2,SYK,THBS1,VAV1	15
Humoral Immune Response,Protein Synthesis	Quantity of IgM	2,47E-05		0,561	ABCB1,ARHGEF1,CD36,CD74,CTSS,FCGR2B,HLA-DQB1,IFIT2,IGHM,IGKC,ITGB2,MAN2A1,PRKCD,SIGLEC1,WAS	15
Cellular Movement,Hematological System Development and Function,Immune Cell Trafficking,Inflammatory Response	Transmigration of neutrophils	2,47E-05		1,239	ARHGAP25,CD47,CYBB,ICAM1,ITGAM,ITGB2,JAM3,LSP1,MET,MYO1F,PECAM1,PTPN6,TLR2,VAV1,VCAM1	15
Cardiovascular Disease,Hematological Disease,Organismal Injury and Abnormalities	Anemia	2,48E-05		-0,767	AK1,ALDH2,ALDOA,ALPL,AMBP,ANK1,BAX,C4A/C4B,CD47,CFB,CFH,CP,DIAPH1,DNMT1,EIF2AK2,FCGR2B,FCGR3A/FCGR3B,FKBP1A,G6PD,GIMAP4,GRHPR,HBA1/HBA2,Hbb-b1,HLA-DQA1,HPX,ICAM1,IFITM3,Ighg2b,IL6ST,INPP5D,LCN2,LGALS3,LGMN,MAN2A1,MAPK14,NPM1,NT5C3A,PLCG2,PLG,POLD1,PRKAA2,PTPRC,RNH1,RPL15,RPL5,RPS15A,RPS20,RPS24,RPS6,RRM1,SERPINC1,SF3B1,SLC4A1,SPTA1,SPTB,STAT3,STEAP3,TUBA1C,TUBA8,TUBB3,TXNRD2,UROS,VCAM1	63
Cancer,Organismal Injury and Abnormalities	Lymphoreticular neoplasm	2,50E-05	Decreased	-2,697	ABCB1,ABCC9,ACE,ACSL3,ACSL4,ADA,AHSG,ALDH6A1,ALDH7A1,ANKFY1,ANKLE2,ANO1,ANXA4,APOB,ARHGEF1,ARHGEF7,ATAD1,ATP7A,BAX,BCHE,BCLAF1,C4A/C4B,CAD,CARMIL1,CASP8,CAV1,CAV2,CD200,CD274,CD36,CD44,CD47,CD74,Cdkn1c,CELF2,CHI3L1,CNTNAP4,CORO1A,CP,CPT1A,CSK,CSPG4,CTSH,CYBB,DDX39A,DDX3X,DDX58,DIAPH1,DNAJA4,DNMT1,DOCK10,DOCK2,DOP1B,DPEP1,DPF2,DTX3L,ECI2,EEF1A2,EIF2A,EIF2AK2,EIF2S3,EIF3L,EIF4A1,ENPP2,EPDR1,ETF1,FA…	227
Cancer,Hematological Disease,Immunological Disease,Organismal Injury and Abnormalities	T-cell non-Hodgkin lymphoma	2,50E-05			ADA,BAX,CAV2,CD200,CD274,CD47,CELF2,CTSH,DNMT1,FKBP1A,HDAC1,HLA-A,IFI35,IFIT2,IFIT3,IGHM,IGKC,ISG15,JAM3,LIFR,MAN2A1,MET,MME,NEDD4L,NT5C3A,OAS1,OSMR,PCOLCE,PLG,PNP,POLD1,PSMB1,PSMB2,PSMB5,PTPN1,PTPN6,PTPRC,RPA1,RPL3,RRM1,SERPINF1,SERPINH1,SP110,STAT1,STAT2,STAT3,SYK,TIMP3,TLR2,TRAFD1,TUBA1C,TUBA8,TUBB3,USP8,VAV1,VCAM1,VTN	57
Cell-To-Cell Signaling and Interaction	Binding of lymphoid cells	2,51E-05	Increased	3,175	APBB1IP,ARHGEF1,CD44,CD47,DIAPH1,DOCK2,EVL,F2,FCGR3A/FCGR3B,FERMT3,ICAM1,IL6ST,ITGAL,ITGB2,JAM3,MYADM,PECAM1,PTPN6,STK4,SYK,THBS1,VASP,VCAM1,WAS	24
Cancer,Organismal Injury and Abnormalities	Metastasis	2,51E-05		1,474	ABCB1,ADIPOQ,AHSG,AKAP12,ALB,ALPL,AMBP,AQP1,ARHGEF1,ATP7A,C4A/C4B,CAPG,CASP8,CAV1,CD200,CD274,CD36,CD44,CD47,COLEC12,CTSB,CTSH,CTSZ,CYBB,DDX58,DNAJB2,DNMT1,EIF4A1,ENPP2,F2,FABP5,FCGR2B,FCGR3A/FCGR3B,FERMT3,FGF1,FKBP1A,FLNA,FTL,GLRX,HCLS1,HLA-E,ICAM1,IFITM3,IGHM,ITGAL,ITGAV,ITGB2,JAM3,LCN2,LGALS3,LMCD1,LTF,MBD2,MCM3,MET,MME,MSH6,MYH9,MYL12A,NCF2,NOL3,NPM1,PALLD,PAPSS2,PARP3,PCNA,PCOLCE,PECAM1,PKM,…	108
Cell-To-Cell Signaling and Interaction,Hematological System Development and Function,Inflammatory Response	Aggregation of blood platelets	2,51E-05	Increased	2,712	ADIPOQ,ALB,CD36,CD47,CES1,CFH,CLIC1,CSRP1,F2,FERMT3,FLNA,GC,GNA13,GUCY1A1,HCLS1,IGHM,INPP5D,ITGAV,KLKB1,MET,PECAM1,PLA2G4A,PLCG2,PLEK,PLG,PRKCD,PTPN1,PTPN6,SERPINC1,SERPINF1,STXBP3,SYK,THBS1,TLN1,TLR2,VASP,VAV1,VTN	38
Organismal Injury and Abnormalities,Tissue Morphology	Size of lesion	2,55E-05			ABCC9,ACE,ADIPOQ,APOB,APOD,BAX,C1QA,CAV1,CD274,CD44,CES1,CTSB,CTSS,CTSV,CTSZ,F2,GNA13,GRN,GSDMD,HLA-A,ICAM1,IL6ST,ITGA1,ITGAM,KLKB1,LCN2,LGALS3,MAPK14,MAPKAPK2,MET,NAMPT,NOL3,OSMR,PLA2G4A,PON1,PRKCD,PTGDS,PTPN6,RIPK1,SERPINF2,SERPING1,STAB1,STAT3,TGM2,THBS1,TLR2,TXN,VCAM1	48
Cardiovascular System Development and Function	Vascularization	2,56E-05	Increased	2,493	ADIPOQ,B4GALT1,CAV1,CD44,CD47,CFB,EPHB3,FGF1,ICAM1,ITGA1,ITGB2,ITGB5,ITGB8,LGALS3,LTF,MAPK14,MB,MFGE8,NOSTRIN,PLA2G4A,PLG,RIPK1,RNF213,S100A4,SDC4,SERPINF1,STAT3,STK4,THBS1,TLR2,VCAM1,VLDLR,WARS1	33
Organismal Development	Growth of vessel	2,67E-05		-0,098	ACE,ADIPOQ,AIF1,Cdkn1c,CTSB,CYBB,F2,FHL1,G6PD,GUCY1A1,IL6ST,ITGAV,JAM3,LGALS3,LMCD1,LRRFIP1,MAPKAPK2,NCF1,NCF2,PLG,PRKAA1,PTGDS,PTPN1,PTPN6,S100A9,SERPINF1,SERPINH1,SMPD1,SP1,STAT1,STAT3,STK4,SYK,TLR2,TXN,VTN,XDH	37
Hematological System Development and Function,Tissue Morphology	Abnormal quantity of leukocytes	2,67E-05			ARHGDIB,ARHGEF1,IGHM,IGKC,ITGAM,PLD4,PTPRC,RIPK1,SIGLEC1,SYK,VAV1	11
Cellular Movement,Hematological System Development and Function,Immune Cell Trafficking	Transendothelial migration of leukocytes	2,67E-05		0,269	ARHGAP25,CAV1,CD44,CD47,ENPP2,ICAM1,JAM3,MYH9,STAB1,TGM2,VAV1	11
Hematological System Development and Function,Lymphoid Tissue Structure and Development,Tissue Morphology	Quantity of natural killer cells	2,67E-05		1,609	ADIPOQ,INPP5D,ISG15,ITGAV,NPC2,PRKCD,PTPRC,PYCARD,STAT1,VAV1,WAS	11
Organismal Development	Abnormal morphology of body cavity	2,70E-05			ABCB1,ABCC9,ACE,ACOX1,ACSL4,ADA,ADIPOQ,AIDA,AKAP12,ALDH1A2,ALPL,AMBP,Anp32b,APRT,ARHGDIB,ARHGEF1,ARRB1,B4GALT1,BAX,Bst2,C4A/C4B,CASP8,CAV1,CAV2,CD36,CD44,CD47,CD55,Cdkn1c,CES1,CFH,CKM,CP,CPT1A,CTBS,CTSA,CTSB,CTSC,CTSV,CYBB,DBNL,DDX58,DHX58,DIAPH1,DNMT1,DOCK2,ENTPD5,EPHB3,F2,FCGR2B,FEN1,FKBP1A,FLNA,G6PD,GBA,GBP2,GLA,GNA13,GNE,GPX7,GRB2,GRN,GUCY1A1,Hbb-b1,HDAC1,HLA-DQA1,HLA-DQB1,HMGCL,HP,HPX,ICAM1,…	147
Cell-To-Cell Signaling and Interaction,Cellular Function and Maintenance,Inflammatory Response	Phagocytosis of bacteria	2,73E-05	Increased	2,029	ACE,CFH,DDX3X,Hbb-b1,ITGAM,LCN2,MAPK14,MAPKAPK2,NCKAP1L,S100A9,SIGLEC1,SMPD1,SYK,TLR2	14
Hematological System Development and Function,Immune Cell Trafficking,Inflammatory Response,Tissue Development	Accumulation of antigen presenting cells	2,73E-05		1,355	CD200,CD44,FGF1,GRN,INPP5D,ITGA1,ITGAM,OSMR,PFN1,PLG,S100A9,STAT1,STAT3,THBS1	14
Cellular Development,Cellular Growth and Proliferation,Hematological System Development and Function,Humoral Immune Response,Lymphoid Tissue Structure and Development	Proliferation of B lymphocytes	2,77E-05		0,671	ADA,ARHGDIB,ARHGEF1,BAX,CASP8,CD274,CD44,CD74,CYBB,FCGR2B,FCGR3A/FCGR3B,IGHM,IGKC,INPP5D,LCP1,NCKAP1L,PARP14,PECAM1,PLCG2,PLEKHA2,PRKCD,PTPN6,PTPRC,SERPINA1,SH3KBP1,STAT1,SYK,TLR2,VAV1,WAS	30
Cellular Movement,Hematological System Development and Function,Immune Cell Trafficking	Migration of antigen presenting cells	2,81E-05		1,706	ADIPOQ,CD44,CD74,CTSZ,CYBB,DIAPH1,DOCK10,FLNA,HCLS1,HLA-DQB1,ICAM1,ITGA1,ITGAL,ITGAM,ITGAV,LGALS3,MAPKAPK2,MYO9B,NCKAP1L,NPM1,PLG,PTGDS,PTPN6,STAB1,STK4,TLR2,VTN,WAS	28
Cell Death and Survival	Cell death of hematopoietic cells	2,81E-05		0,732	ADA,ARHGEF1,BAX,CASP8,CD44,CTSB,EIF2AK2,F2,FCGR2B,GIMAP4,GZMA,HDAC1,IGHM,INPP5D,LCN2,LGALS3,PALLD,PFN1,PLCG2,PNP,PTPRC,RIPK1,SF3B1,SGPL1,SMARCA5,SMPD1,TGM2,WAS	28
Cellular Development	Maturation of cells	2,87E-05		0,914	ADIPOQ,ARPC3,BAX,CD36,CD44,CD47,Cdkn1c,CSK,DDX58,FCGR2B,G6PD,GBA,HDAC1,ICAM1,IFIH1,IGHM,INPP5D,ITGAM,ITGB2,ITGB8,LCN2,LCP1,MET,NPR2,PARP14,PFN1,PLCG2,PTPN1,PTPN6,PTPRC,RPS6,SCLY,SERPINA1,SERPINF1,SIX3,SQSTM1,STAT1,STAT3,THBS1,TLR2,VAV1,WAS	42
Cell Morphology,Inflammatory Response	Shape change of phagocytes	2,90E-05	Increased	2,198	ALB,CAPG,CORO1A,FERMT3,ICAM1,ITGAM,ITGB2,MYO9B,PECAM1,PLCG2,SYK,TLN1,VTN	13
Cellular Movement	Influx of cells	2,90E-05		-0,014	CD200,CD44,CTSC,CYBB,F2,IGHM,ITGB2,LCN2,LGALS3,PLG,PRKAA1,SERPINA1,TLR2	13
Cell-To-Cell Signaling and Interaction,Cellular Assembly and Organization	Cell-cell contact of blood cells	2,90E-05		1,000	CD47,F2,FERMT3,ICAM1,INPP5D,ITGAL,ITGAM,ITGB2,PECAM1,PTPRC,STAT1,SYK,VCAM1	13
Cell Morphology,Humoral Immune Response,Lymphoid Tissue Structure and Development	Morphology of B lymphocytes	2,90E-05			BAX,CD36,CD47,CD74,GNA13,IGHG1,IGHM,IGKC,LCP1,PTPRC,STK4,SYK	12
Cardiovascular Disease	Reperfusion injury	2,90E-05		1,997	ADIPOQ,CD44,CD55,CFB,CPT1A,FKBP1A,MAPK14,MBL2,PKM,PYCARD,RIPK1,SERPINC1,SERPING1,THBS1,TLN1,TLR2,XDH	17
Dermatological Diseases and Conditions,Immunological Disease,Inflammatory Disease,Organismal Injury and Abnormalities	Lichen planus	2,90E-05			BAX,CD44,CD74,CFL1,FKBP1A,FTH1,GRN,GSDMD,HLA-A,HLA-DQB1,HLA-E,IFITM3,LAP3,LCP1,PFN1,PSME2,S100A9	17
Cell-To-Cell Signaling and Interaction,Cellular Movement,Hematological System Development and Function,Immune Cell Trafficking	Recruitment of mononuclear leukocytes	2,90E-05		1,863	CASP8,CD44,CD47,DDX58,FABP5,FCGR2B,ICAM1,IL6ST,MAPK14,MYO9B,PLG,PYCARD,SGPL1,STAT3,TLR2,VAV1,VCAM1	17
Cardiovascular Disease,Organismal Injury and Abnormalities,Skeletal and Muscular Disorders	Acute myocardial infarction	2,93E-05			ABCB1,ACE,ADIPOQ,C4A/C4B,F2,FCGR2B,FCGR3A/FCGR3B,IL6ST,ITGAM,ITGAV,MB,MME,PLG,PON1,SERPINC1,TLR2,TUBA1C,TUBA8,TUBB3	19
Cell-To-Cell Signaling and Interaction,Hematological System Development and Function,Immune Cell Trafficking,Inflammatory Response,Nervous System Development and Function	Activation of microglia	2,99E-05		-0,151	ACE,ADIPOQ,CD200,CD274,CD36,CD47,Chil3/Chil4,CYBB,F2,FGF1,GRN,IGHG1,ITGAV,LCN2,LGALS3,MAPK14,Orm1 (includes others),PDK4,PLG,SERPINF2,TLR2,VTN	22
Cancer,Organismal Injury and Abnormalities	Multiple cancers	3,00E-05		0,659	ABCA9,ABCB1,ABCC9,ABHD2,ABR,ACE,ACOX1,ACTR2,ADIPOQ,AFM,AIDA,AIF1,AK1,AKAP12,ALB,ALDH1A2,ALDH7A1,ALDOA,ALPL,ANK1,APOB,APOD,AQP1,ARHGDIB,ARHGEF1,ARHGEF7,ARPC5,ARRB1,ATAD1,ATP13A1,ATP7A,BAX,BCLAF1,C2,C4A/C4B,C8B,CAD,CALB2,CAPZA2,CAPZB,CASP8,CAV1,CCT6A,CD274,CD36,CD44,CD47,CD74,CES1,CFB,CFH,CHI3L1,CKM,CLEC3B,CLIC1,CLMN,CMPK2,CNDP2,COG2,CP,CPT1A,CSPG4,CTBS,CTSB,CTSC,CTSZ,CYBB,CYRIB,DBNL,DDX39A,DDX3X,D…	318
Cellular Development	Differentiation of progenitor cells	3,03E-05		0,975	ACTR2,ADA,ADIPOQ,ALB,ARHGEF7,BAX,BCHE,CASP8,CAV1,Cdkn1c,DDX5,EIF2AK2,FCGR2B,GNL3,HDAC1,IGHM,IL6ST,JAM3,KCNAB2,LCN2,MAPK14,MBNL1,MET,NOL3,PALLD,PECAM1,PLCG2,PLD4,PLG,PNP,PTPN1,PTPN6,PTPRC,RBM15,RPS6KA1,S100A9,SAMD9L,SMARCA5,SP1,SRA1,STAT1,STAT3,STK4,SYK,THBS1,WAS	46
Lipid Metabolism,Molecular Transport,Small Molecule Biochemistry	Concentration of sterol	3,30E-05		0,941	ABCB1,ACSL4,ADIPOQ,Anp32b,APOB,Apoc3,CAV1,CD36,CES1,CSPG4,CTSS,CYBB,DOCK2,DYSF,EEF1A2,ENTPD5,F2,FABP5,FMO5,GBP5,GC,GLA,HP,ICAM1,LCN2,LGALS3,LNPEP,MAPKAPK2,MTARC2,NAMPT,NPC2,NSUN2,PHYH,PKM,PLIN2,PON1,PRKAA1,PRKAA2,SAA1,SGPL1,SMPD1,TGM2,TLR2,VCAM1,VLDLR	45
Hematological System Development and Function,Immune Cell Trafficking,Inflammatory Response,Tissue Development	Accumulation of phagocytes	3,41E-05		1,108	CD200,CD44,CTSC,FCGR3A/FCGR3B,FGF1,GRN,INPP5D,ITGA1,ITGAM,ITGB2,LCN2,OSMR,PFN1,PLG,PTGDS,S100A9,STAT1,STAT3,THBS1,VCAM1	20
Cardiovascular Disease,Hematological Disease,Organismal Injury and Abnormalities	Thrombus	3,50E-05		1,317	ADA,ADIPOQ,ALB,BAX,C1QA,C2,CD55,CFB,CFH,CSK,F2,FLNA,HCLS1,INPP5D,ITGAM,ITGB2,KLKB1,LGALS3,LGALS3BP,MYH9,PECAM1,PLA2G4A,PLG,PON1,PRKAA2,RRM1,SERPINA10,SERPINC1,SPTA1,SPTB,STXBP5,SYK,THBS1,TLR2,TWF2,VTN	36
Cellular Function and Maintenance,Molecular Transport	Flux of inorganic cation	3,50E-05		-0,233	ADIPOQ,ALB,ANO1,BAX,C4A/C4B,CALB1,CALB2,CAV1,CSK,CYBB,EFHD2,F2,FCGR2B,FCGR3A/FCGR3B,GC,GNA13,HEBP1,HOMER1,IGHM,INPP5D,ITGB2,PECAM1,PIN1,PKD2,PLCG2,PRKAA1,PTPRC,SARAF,SERPINA1,SH3KBP1,SLC16A1,SYK,TLR2,VAV1,VTN,WAS	36
Cell Death and Survival	Cell viability of leukocytes	3,57E-05		1,853	APOB,ARRB1,BAX,CASP8,CD44,CD47,CD74,FCGR3A/FCGR3B,ICAM1,IGHM,IL6ST,INPP5D,ITGAL,ITGB2,LGALS3,MVP,NCF2,PARP14,PCNA,PIN1,PLCG2,PRKAA1,PTPN6,PTPRC,PYCARD,SH3KBP1,STAT1,STAT3,SYK,TGM2	30
Cardiovascular System Development and Function,Organismal Development	Growth of blood vessel	3,57E-05		-0,553	ADIPOQ,AIF1,Cdkn1c,CTSB,F2,FHL1,G6PD,IL6ST,ITGAV,JAM3,LGALS3,LMCD1,LRRFIP1,MAPKAPK2,NCF1,NCF2,PLG,PRKAA1,PTGDS,PTPN1,PTPN6,SERPINF1,SERPINH1,SMPD1,SP1,STAT1,STAT3,TLR2,TXN,XDH	30
Cell-To-Cell Signaling and Interaction	Binding of bacteria	3,63E-05		0,586	CFH,ITGAM,ITGB2,LTF,LYZ,NCL,TGM2,THBS1,VTN	9
Hematological System Development and Function,Lymphoid Tissue Structure and Development,Organ Morphology,Tissue Morphology	Morphology of lymph node	3,63E-05			ARHGDIB,BAX,Bst2,CASP8,CD200,CD55,CD74,DIAPH1,FCGR2B,HLA-DQA1,HLA-DQB1,IGHM,INPP5D,ITGB2,PLG,PRKCD,RIPK1,VAV1	18
Cellular Movement,Hematological System Development and Function,Immune Cell Trafficking,Inflammatory Response	Migration of macrophages	3,63E-05		0,961	ADIPOQ,CD74,CYBB,DOCK10,FLNA,ITGA1,ITGAL,ITGAM,LGALS3,MAPKAPK2,MYO9B,NCKAP1L,NPM1,PLG,PTGDS,STAB1,TLR2,VTN	18
