# Supplementary material for: Neuroretinal degeneration in a mouse model of systemic chronic immune activation observed by proteomics
Source: Front Immunol. 2024 Apr 11;15:1374617. doi: 10.3389/fimmu.2024.1374617 (PMC11043527; doi:10.3389/fimmu.2024.1374617)
Supplement: Supplementary Table 1 — (A) Retina, 1 week, Identified and differentially expressed proteins. (B). Retina, 8 weeks, Identified and differentially expressed proteins. (C). Retina, 28 weeks, Identified and differentially expressed proteins. [file DataSheet_1.zip › Supplementary Tables submission/Supplementary Tables 9-12, Diseases & Function, IPA/10. RPE-choroid/Table S10B RPE-choroid, Diseases & Function, 8 weeks.xlsx]

## Sheet: Sheet0
© 2000-2022 QIAGEN. All rights reserved.
Categories	Diseases or Functions Annotation	p-value	Predicted Activation State	Activation z-score	Molecules	# Molecules
Cellular Movement	Cell movement	4,84E-18	Decreased	-3,136	A2M,ABCB1,ACTR3,ADA,ADD1,AFDN,AGO2,AKAP1,AKAP12,ALCAM,ALOX5AP,ANO6,ANPEP,ANXA3,AOC3,AP2M1,APBB1IP,APOD,APOE,APPL1,APPL2,AQP1,ARHGAP25,ARHGAP35,ARHGDIB,ARHGEF12,ARPC1B,ATE1,ATP1B2,ATP2B4,ATP5F1B,BBS1,BBS4,BCAM,BLVRA,BSG,C3,C4A/C4B,C5,CADM1,CALR,CAP1,CAPG,CASP8,CAV1,CAV2,CAVIN2,CD151,CD200,CD34,CD74,CD82,CD84,CDC42BPA,CDC42EP1,CDC42EP4,CDH1,CDH11,CDH3,CDH5,CDKN1B,CEACAM1,CES1,CFL1,CHI3L1,CLASP1,CLI…	321
Cellular Movement	Migration of cells	5,39E-17	Decreased	-3,074	A2M,ABCB1,ACTR3,ADA,ADD1,AFDN,AGO2,AKAP1,AKAP12,ALCAM,ALOX5AP,ANO6,ANPEP,ANXA3,AOC3,AP2M1,APBB1IP,APOD,APOE,APPL1,APPL2,AQP1,ARHGAP25,ARHGAP35,ARHGDIB,ARHGEF12,ATE1,ATP1B2,ATP2B4,ATP5F1B,BBS1,BBS4,BCAM,BLVRA,BSG,C3,C4A/C4B,C5,CALR,CAP1,CAPG,CASP8,CAV1,CAVIN2,CD151,CD200,CD34,CD74,CD82,CD84,CDC42BPA,CDC42EP1,CDH1,CDH11,CDH3,CDH5,CDKN1B,CEACAM1,CES1,CFL1,CHI3L1,CLASP1,CMTM5,CNDP2,CNP,CORO1A,CRK,CRM…	288
Cellular Movement,Immune Cell Trafficking	Leukocyte migration	2,83E-14		0,292	ABCB1,ADA,ALCAM,ALOX5AP,ANO6,AOC3,APBB1IP,APOD,APOE,ARHGAP25,ATP1B2,BLVRA,BSG,C3,C4A/C4B,C5,CALR,CAPG,CASP8,CAV1,CD151,CD200,CD34,CD74,CD84,CDH1,CDH3,CDH5,CEACAM1,CES1,CHI3L1,CNP,CORO1A,CRK,CTNNB1,CTSB,CTSS,CTSZ,CTTN,CYBB,DDX58,DIAPH1,DOCK1,DOCK2,DYSF,EFNB1,EGFR,EIF4E,ELMO1,ENPP2,EPHX2,EPS8,F2,FABP5,FCGR2B,FERMT3,FLOT1,FYB1,GC,GIT1,Gm21596/Hmgb1,GNA11,GNAS,GNAZ,GPC1,GRN,GSDMD,HCLS1,HEBP1,HLA-A,HL…	152
Cellular Movement	Cell movement of blood cells	4,14E-14		0,182	ABCB1,ADA,ALCAM,ALOX5AP,ANO6,AOC3,APBB1IP,APOD,APOE,ARHGAP25,ATP1B2,BLVRA,BSG,C3,C4A/C4B,C5,CALR,CAPG,CASP8,CAV1,CD151,CD200,CD34,CD74,CD84,CDH1,CDH3,CDH5,CEACAM1,CES1,CHI3L1,CNP,CORO1A,CRK,CTNNB1,CTSB,CTSS,CTSZ,CTTN,CYBB,DDX58,DIAPH1,DOCK1,DOCK2,DYSF,EFNB1,EGFR,EIF4E,ELMO1,ENPP2,EPHX2,EPS8,F2,FABP5,FCGR2B,FERMT3,FLOT1,FYB1,GC,GIT1,Gm21596/Hmgb1,GNA11,GNAS,GNAZ,GPC1,GRN,GSDMD,HCLS1,HEBP1,HLA-A,HL…	153
Cellular Movement,Hematological System Development and Function,Immune Cell Trafficking	Cell movement of leukocytes	4,45E-13		0,081	ABCB1,ADA,ALCAM,ALOX5AP,ANO6,AOC3,APBB1IP,APOD,APOE,ARHGAP25,BLVRA,BSG,C3,C4A/C4B,C5,CALR,CAPG,CASP8,CAV1,CD151,CD200,CD74,CDH1,CDH3,CDH5,CEACAM1,CES1,CNP,CORO1A,CRK,CTNNB1,CTSB,CTSS,CTSZ,CTTN,CYBB,DDX58,DIAPH1,DOCK2,DYSF,EFNB1,EGFR,EIF4E,ELMO1,ENPP2,EPHX2,EPS8,F2,FABP5,FERMT3,FLOT1,FYB1,GIT1,Gm21596/Hmgb1,GNA11,GNAS,GNAZ,GRN,GSDMD,HCLS1,HEBP1,HLA-A,HLA-DQB1,HPSE,HSPA5,ICAM1,ICAM2,IGBP1,Ighg2b,IL…	133
Cardiovascular System Development and Function	Development of vasculature	1,05E-12		-1,984	ABCA4,ACE,ADA,ADCY6,ADD1,AGO1,AGO2,AKAP1,ALCAM,ALDH1A2,ALOX5AP,ANPEP,ANXA3,AOC3,APOE,AQP1,ARHGEF12,ATE1,ATP2B4,ATP5F1B,BCAM,BSG,C1QA,C3,C5,CALR,CASP8,CAV1,CAV2,CAVIN2,CD151,CD34,CD82,CDH1,CDH5,CDKN1B,CEACAM1,CHI3L1,CNN1,COL15A1,COL8A2,CRELD1,CRK,CSNK1A1,CTCF,CTNNB1,CTSB,CTSH,CTSS,CUL5,CYBB,DGKE,DLG1,DRAP1,DYNC2H1,DYSF,EFNB1,EGFR,EHD3,EMD,ENPEP,ENPP1,ENPP2,EPHB2,EPHB3,EPHX2,EPN2,EPS15,ERAP1,F2,FBN…	172
Immunological Disease	Systemic autoimmune syndrome	6,65E-12		0,111	ABCB1,ABCB10,ACE,ACLY,Acp5,ADA,AGFG1,AKR1A1,ALDH5A1,ALOX5AP,ANXA3,APBB1IP,APOE,ARHGDIB,ATP1A1,BRD2,BSG,C1QA,C3,C4A/C4B,C5,CADM2,CALR,CAMLG,CAPG,CASP8,CD151,CD74,CD84,CDH1,CDH11,CDKN1B,CDS2,CEACAM1,CES1,CHI3L1,CNGA1,COL14A1,CTSB,CTSH,CTSS,CYBB,CYC1,DDX58,DIAPH1,DLG1,DNASE2,DTX3L,EFNB1,ENAH,EPHX2,ERH,FABP5,FCGR2B,FLOT1,FTH1,GALNT2,GBP2,GBP4,GC,GLUL,GNAQ,GNAS,GRN,GSR,GUSB,H1-0,HCLS1,HLA-A,HLA-DQA1,H…	175
Cell-To-Cell Signaling and Interaction,Hematological System Development and Function	Activation of blood cells	7,52E-12		1,288	ACE,ADA,AGRN,ANO6,APOE,BSG,C1QA,C3,C4A/C4B,C5,CADM1,CALR,CASP8,CD200,CD74,CD84,CDKN1B,CEACAM1,CHI3L1,CLIC1,CORO1A,CTNNB1,CTSH,CTSS,CYBB,CYRIB,DDX58,DGKE,DLG1,DOCK2,DYSF,EGFR,ENTPD2,EPHB2,ERAP1,F2,FCGR2B,FGF1,GC,Gm21596/Hmgb1,GNA11,GNAQ,GNB1,GRN,HEBP1,HLA-A,HLA-DQA1,HLA-DQB1,HPSE,HPX,HSP90B1,HSPG2,ICAM1,IGHG1,Ighg2a,IL16,IMPDH1,ITGA3,ITGA5,ITGAM,ITGB1,ITGB2,KNG1,LGALS3,LGALS3BP,MAOB,MAPK14,MAPT,MB…	109
Cell-To-Cell Signaling and Interaction	Activation of cells	1,23E-11		0,902	ABCA4,ACE,ADA,AGRN,ANO6,APOE,BSG,C1QA,C3,C4A/C4B,C5,CADM1,CALR,CASP8,CD200,CD74,CD84,CDH1,CDKN1B,CEACAM1,CFL1,CHI3L1,CLIC1,CORO1A,CTNNB1,CTNND1,CTSH,CTSS,CYBB,CYRIB,DDX58,DGKE,DLG1,DOCK2,DYSF,EGFR,ENPEP,ENTPD2,EPHB2,ERAP1,F2,FCGR2B,FERMT2,FGF1,GC,Gm21596/Hmgb1,GNA11,GNAQ,GNAS,GNB1,GRN,GUCY2D,HEBP1,HLA-A,HLA-DQA1,HLA-DQB1,HPSE,HPX,HSP90B1,HSPG2,ICAM1,ICAM2,IFI16,IGHG1,Ighg2a,IL16,IMPDH1,INSR,ITGA3…	136
Cell-To-Cell Signaling and Interaction,Hematological System Development and Function,Immune Cell Trafficking,Inflammatory Response	Activation of leukocytes	4,11E-11		1,608	ACE,ADA,AGRN,ANO6,APOE,BSG,C1QA,C3,C4A/C4B,C5,CADM1,CALR,CASP8,CD200,CD74,CD84,CDKN1B,CEACAM1,CHI3L1,CORO1A,CTNNB1,CTSH,CTSS,CYBB,CYRIB,DDX58,DLG1,DOCK2,DYSF,EGFR,ERAP1,F2,FCGR2B,FGF1,GC,Gm21596/Hmgb1,GRN,HEBP1,HLA-A,HLA-DQA1,HLA-DQB1,HPSE,HPX,HSP90B1,ICAM1,IGHG1,Ighg2a,IL16,IMPDH1,ITGA3,ITGA5,ITGAM,ITGB1,ITGB2,KNG1,LGALS3,LGALS3BP,MAOB,MAPK14,MAPT,MBP,MFN2,MGST1,MME,MPZ,NCF1,NCK1,NDRG1,NMI,OTUD7…	97
Inflammatory Response,Organismal Injury and Abnormalities	Inflammation of organ	6,88E-11		-1,687	ABAT,ABCA4,ABCB1,ABCG2,ACE,ADA,ADGRE1,AGO2,AKAP12,ALCAM,ALDH5A1,ANO1,ANXA3,ANXA4,APOE,APRT,AQP1,ARHGDIB,ATP1A1,BSG,C1QA,C3,C4A/C4B,C5,CA12,CALR,CAMLG,CAPG,CASP8,CAV1,CD151,CD200,CD74,CDH1,CDH11,CEACAM1,CES1,CFL1,CKMT1A/CKMT1B,CORO1A,COTL1,CSNK2A1,CTNNB1,CTSB,CTSD,CTSS,CTTN,CYBB,DDX58,DIAPH1,EGFR,EHD1,EHD3,EPS15,EPS8,F2,FABP5,FAIM,FCGR2B,FLOT1,GBP2,GBP5,GC,Gm21596/Hmgb1,GRN,GRSF1,GSDMD,GSR,HLA-A,H…	172
Endocrine System Disorders,Gastrointestinal Disease,Immunological Disease,Metabolic Disease,Organismal Injury and Abnormalities	Insulin-dependent diabetes mellitus	6,94E-11			Acp5,ALOX5AP,BRD2,C3,CAMLG,CAPG,CD74,CD84,CTSB,CTSH,CTSS,CYBB,ENAH,FCGR2B,FLOT1,GBP2,GBP4,GC,HCLS1,HLA-A,HLA-DQA1,HLA-DQB1,HPSE,ICAM1,IFI16,IFIH1,IFIT1B,IFIT3,Iigp1,IMPDH1,INSR,Irgm1,ITGAX,ITGB2,ITIH4,KRAS,L1CAM,LCP1,LYZ,MPEG1,MYH11,MYO1F,MZB1,NCF1,PPP3CC,PSMB8,PTPRC,RAB5B,RDH10,S100A4,SERPING1,SGCD,STAT1,STAT2,TAP1,TAP2,Tgtp1/Tgtp2,VCAM1,XDH	59
Cellular Movement,Hematological System Development and Function,Immune Cell Trafficking,Inflammatory Response	Cell movement of phagocytes	1,02E-10		0,574	ALCAM,ALOX5AP,ANO6,AOC3,APOE,ARHGAP25,BLVRA,BSG,C3,C4A/C4B,C5,CALR,CAPG,CASP8,CAV1,CD151,CD74,CDH1,CEACAM1,CES1,CNP,CORO1A,CTNNB1,CTSB,CTSS,CTSZ,CTTN,CYBB,DIAPH1,DOCK2,DYSF,EFNB1,EGFR,EIF4E,EPHX2,EPS8,F2,FERMT3,FLOT1,GIT1,Gm21596/Hmgb1,GRN,HCLS1,HEBP1,HLA-DQB1,HPSE,HSPA5,ICAM1,ICAM2,Ighg2b,IL16,ILK,Irgm1,ITGA5,ITGA6,ITGA9,ITGAM,ITGAX,ITGB1,ITGB2,LGALS3,LGMN,LSP1,LUM,MAOA,MAPK14,MAPT,MCAM,MYLK,MYO…	102
Cell-To-Cell Signaling and Interaction,Hematological System Development and Function,Immune Cell Trafficking,Inflammatory Response	Activation of antigen presenting cells	1,04E-10		1,182	ACE,APOE,C3,C4A/C4B,CALR,CASP8,CD200,CD74,CD84,CHI3L1,CTSH,CTSS,CYBB,DYSF,EGFR,ERAP1,F2,FCGR2B,FGF1,GC,Gm21596/Hmgb1,GRN,HLA-A,HLA-DQA1,HLA-DQB1,HPSE,HSP90B1,ICAM1,IGHG1,Ighg2a,ITGA5,ITGB1,ITGB2,KNG1,LGALS3,MAOB,MAPK14,MAPT,MFN2,NMI,PDE6B,PLA2G4A,PRKCA,PRKCD,PSAP,PSMB8,PSME1,PSME2,PTPN6,PYCARD,RAB34,RAB4A,RAB5B,SERPING1,STAT1,STAT3,THBS1,TOLLIP	58
Hematological System Development and Function,Lymphoid Tissue Structure and Development,Tissue Morphology	Quantity of CD4+ T-lymphocytes	1,07E-10		1,342	ANPEP,APOE,BSG,CASP8,CAV1,CD74,CD84,CORO1A,DIAPH1,FABP5,FCGR2B,HLA-A,HLA-DQA1,HLA-DQB1,HPX,ICAM1,ITGAM,ITGB2,KRAS,NUP98,PLP1,PNP,PRDX1,PTPN6,PTPRC,PYCARD,SLC9A1,STAT3,THBS1,TP53BP1,VAV1,ZBTB20	32
Cellular Assembly and Organization,Cellular Function and Maintenance	Organization of cytoskeleton	1,80E-10	Decreased	-5,085	A2M,ABLIM1,ACE,ACTR3,ADCY6,ADD1,AFDN,AFG3L2,AGFG1,AGRN,AKAP12,Akap9,ALCAM,Ank2,ANPEP,APBB1IP,APOE,APPL2,AQP1,ARHGAP25,ARHGAP35,ARPC1A,ARSB,ATE1,BBS1,BBS2,BBS4,BBS9,BSG,C1QA,C3,C5,CALR,CAP1,CAPG,CAV1,CAVIN3,CD82,CDC42BPA,CDC42EP1,CDC42EP4,CDH1,CDH5,CDKN1B,CEACAM1,CFL1,CHAMP1,CHP1,CKAP5,CLASP1,CNP,CORO1A,CRK,CRMP1,CSNK1A1,CSPG5,CTCF,CTNNB1,CTNND1,CTSS,CTTN,CYBB,DAG1,DCTN1,DIAPH1,DIP2B,DLG1,DLG3,DNA…	230
Hematological System Development and Function,Lymphoid Tissue Structure and Development,Tissue Morphology	Quantity of lymphocytes	2,02E-10		0,865	ABCB1,ABCG2,ADA,Ank2,ANPEP,APBB1IP,APOE,ARHGDIB,BSG,C3,CAMLG,CASP8,CAV1,CD74,CD84,CDKN1B,CHI3L1,CORO1A,CTNNB1,CTSB,CTSD,CTSS,DDX58,DIAPH1,DNASE2,DOCK2,EFNB1,EPHX2,EPS15,FABP5,FCGR2B,FYB1,GLS,Gm15807/Hmgn5,Gm21596/Hmgb1,HCLS1,HEXB,HLA-A,HLA-DQA1,HLA-DQB1,HPX,HSP90B1,ICAM1,IGKC,INSR,ISG15,ITGA6,ITGAM,ITGB2,KRAS,LAMA2,LGALS3,LGMN,LSP1,MAPK14,MAPT,MBL2,MBP,MPZ,MZB1,NPC2,NUP98,OCIAD1,PLCD1,PLP1,PMEL,P…	92
Endocrine System Disorders,Gastrointestinal Disease,Metabolic Disease,Organismal Injury and Abnormalities	Diabetes mellitus	2,13E-10		1,428	A2M,ACE,Acp5,ALOX5AP,AOC3,APOD,APOE,APPL1,AQP1,ATP1A1,ATP2B4,BRD2,C3,C4A/C4B,C5,CA12,CALB1,CALR,CAMLG,CAPG,CASP8,CAV1,CAVIN1,CAVIN2,CD200,CD34,CD74,CD84,CDH11,CDKN1B,CHI3L1,CHP1,CLIC5,COL14A1,COL15A1,COL8A2,CTNNB1,CTSB,CTSD,CTSH,CTSS,CYBB,DNAJC6,DTNA,EGFR,ELMO1,ENAH,ENPEP,ENPP1,EPHB3,EPHX2,FCGR2B,FGF1,FLOT1,FMO5,GALNT2,GBP2,GBP4,GC,GLDC,GLUL,GPD2,HCLS1,HEBP1,HLA-A,HLA-DQA1,HLA-DQB1,HMGCS2,HPSE,HS…	149
Cardiovascular System Development and Function,Organismal Development	Angiogenesis	4,36E-10		-1,988	ABCA4,ADA,ADCY6,ADD1,AGO1,AGO2,AKAP1,ALCAM,ALDH1A2,ALOX5AP,ANPEP,ANXA3,AOC3,APOE,AQP1,ATE1,ATP2B4,ATP5F1B,BSG,C1QA,C3,C5,CALR,CASP8,CAV1,CAV2,CAVIN2,CD151,CD34,CD82,CDH1,CDH5,CDKN1B,CEACAM1,CHI3L1,COL15A1,COL8A2,CSNK1A1,CTCF,CTNNB1,CTSB,CTSH,CTSS,CUL5,CYBB,DGKE,DLG1,DRAP1,DYNC2H1,DYSF,EFNB1,EGFR,EHD3,EMD,ENPEP,ENPP2,EPHB2,EPHB3,EPHX2,EPN2,EPS15,ERAP1,F2,FERMT2,FERMT3,FGF1,GLUL,Gm21596/Hmgb1,GNA11…	151
Gastrointestinal Disease,Inflammatory Disease,Inflammatory Response,Organismal Injury and Abnormalities	Chronic colitis	4,57E-10			ABCB1,ARHGDIB,CD74,CYBB,HLA-DQA1,HLA-DQB1,IFI16,Iigp1,LYZ,MPEG1,PSMB8,PTPRC,SERPINA3,STAT3,TAP1,Tgtp1/Tgtp2	16
Gastrointestinal Disease,Organismal Injury and Abnormalities	Chronic bowel disorder	8,00E-10			ABCB1,ARHGDIB,CD74,CYBB,HLA-DQA1,HLA-DQB1,IFI16,Iigp1,LYZ,MPEG1,MYH11,PSMB8,PTPRC,SERPINA3,STAT3,TAP1,Tgtp1/Tgtp2	17
Tissue Morphology	Quantity of cells	9,65E-10	Decreased	-3,388	A2M,ABCA4,ABCB1,ABCG2,ACTR3,ADA,ADD1,AGRN,AKR1A1,ALCAM,ALDH1A2,Ank2,ANPEP,AOC3,APBB1IP,APOD,APOE,AQP1,ARHGDIB,ARSB,ATE1,BBS2,BSG,C1QA,C3,C4A/C4B,C5,CADM1,CALR,CAMLG,CASP8,CAV1,CAV2,CD151,CD200,CD34,CD74,CD84,CDH1,CDH11,CDKN1B,CES1,CHI3L1,CNN1,CORO1A,CTCF,CTNNB1,CTSB,CTSD,CTSS,CYBB,DDX58,DIAPH1,DNAJC6,DNASE2,DOCK2,EFNB1,EGFR,ELMO1,EMD,EPG5,EPHB2,EPHB3,EPHX2,EPS15,EPS8,F2,FABP5,FARP2,FCGR2B,FERMT3,…	218
Hematological System Development and Function,Lymphoid Tissue Structure and Development,Tissue Morphology	Quantity of T lymphocytes	1,24E-09		1,261	ABCB1,ABCG2,ADA,Ank2,ANPEP,APBB1IP,APOE,ARHGDIB,BSG,CASP8,CAV1,CD74,CD84,CDKN1B,CHI3L1,CORO1A,CTNNB1,CTSD,CTSS,DDX58,DIAPH1,DNASE2,DOCK2,EFNB1,EPHX2,FABP5,FCGR2B,FYB1,Gm15807/Hmgn5,Gm21596/Hmgb1,HEXB,HLA-A,HLA-DQA1,HLA-DQB1,HPX,HSP90B1,ICAM1,INSR,ITGA6,ITGAM,ITGB2,KRAS,LAMA2,MAPK14,MBP,MPZ,NUP98,OCIAD1,PLP1,PMEL,PNP,PRDX1,PSAP,PSMB10,PSMB8,PTPN6,PTPRC,PYCARD,RIPK1,RPTOR,SIGLEC1,SLC6A6,SLC9A1,STAM…	73
Inflammatory Response	Inflammation of absolute anatomical region	1,39E-09		-1,403	ABAT,ABCA4,ABCB1,ABCG2,ACE,ADA,ADGRE1,AGO2,AKAP12,ALCAM,ALDH5A1,ANXA3,ANXA4,APOE,APRT,AQP1,ARHGDIB,BSG,C1QA,C3,C4A/C4B,C5,CA12,CALR,CAMLG,CAPG,CASP8,CAV1,CD151,CD200,CD74,CDH1,CDH11,CEACAM1,CKMT1A/CKMT1B,CORO1A,COTL1,CSNK2A1,CTNNB1,CTSB,CTSD,CTSS,CTTN,CYBB,DDX58,EGFR,EHD1,EHD3,EPS15,F2,FAIM,FCGR2B,GBP2,GBP5,GC,Gm21596/Hmgb1,GRN,GSDMD,HLA-A,HLA-DQA1,HLA-DQB1,HPX,HSP90B1,HSPA5,ICAM1,IFI16,IFIH1,IFI…	145
Hematological System Development and Function,Tissue Morphology	Quantity of mononuclear leukocytes	1,59E-09		0,639	ABCB1,ABCG2,ADA,Ank2,ANPEP,APBB1IP,APOE,ARHGDIB,BSG,C3,CAMLG,CASP8,CAV1,CD74,CD84,CDKN1B,CHI3L1,CORO1A,CTNNB1,CTSB,CTSD,CTSS,DDX58,DIAPH1,DNASE2,DOCK2,EFNB1,EPHX2,EPS15,FABP5,FCGR2B,FYB1,GLS,Gm15807/Hmgn5,Gm21596/Hmgb1,GNAS,HCLS1,HEXB,HLA-A,HLA-DQA1,HLA-DQB1,HPX,HSP90B1,ICAM1,IGKC,INSR,ISG15,ITGA6,ITGAM,ITGB2,KRAS,LAMA2,LGALS3,LGMN,LSP1,MAPK14,MAPT,MBL2,MBP,MPZ,MZB1,NPC2,NUP98,OCIAD1,PLCD1,PLP1,P…	93
Cellular Movement,Hematological System Development and Function,Immune Cell Trafficking	Cell movement of mononuclear leukocytes	1,72E-09		0,851	ANO6,AOC3,APBB1IP,APOD,APOE,BSG,C3,C5,CALR,CAV1,CD151,CD200,CD74,CDH3,CEACAM1,CRK,CTNNB1,CTSS,CTTN,DDX58,DIAPH1,DOCK2,EFNB1,EGFR,ELMO1,ENPP2,F2,FABP5,FERMT3,FLOT1,FYB1,GNA11,GNAS,GNAZ,GSDMD,HCLS1,HEBP1,HLA-A,ICAM1,ICAM2,IGBP1,Ighg2b,IL16,ILK,INSR,ITGA3,ITGA5,ITGA6,ITGA9,ITGAM,ITGAX,ITGB1,ITGB2,KNG1,KRAS,LCP1,LGALS3,LGMN,MAOA,MAPK14,MCAM,MYADM,MYLK,PLP1,PRKCD,PYCARD,RPTOR,S100A4,S100B,SCRIB,SERPIN…	77
Hematological System Development and Function,Tissue Morphology	Quantity of leukocytes	2,09E-09		-0,286	ABCB1,ABCG2,ADA,ALCAM,Ank2,ANPEP,AOC3,APBB1IP,APOE,ARHGDIB,BSG,C1QA,C3,C4A/C4B,C5,CAMLG,CASP8,CAV1,CD200,CD34,CD74,CD84,CDKN1B,CHI3L1,CORO1A,CTNNB1,CTSB,CTSD,CTSS,CYBB,DDX58,DIAPH1,DNASE2,DOCK2,EFNB1,ELMO1,EPHX2,EPS15,FABP5,FCGR2B,FERMT3,FYB1,GLS,Gm15807/Hmgn5,Gm21596/Hmgb1,GNAS,GRN,HCLS1,HEXB,HLA-A,HLA-DQA1,HLA-DQB1,HPSE,HPX,HSP90B1,ICAM1,IGKC,INSR,ISG15,ITGA3,ITGA6,ITGAM,ITGB2,KRAS,LAMA2,LGALS3…	114
Inflammatory Response	Inflammatory response	2,14E-09		1,419	ABCB1,ACE,Acp5,ADA,ALOX5AP,ANO6,AOC3,APOE,ARHGAP25,BRD2,BRD3,BSG,C3,C4A/C4B,C5,CALR,CAPG,CASP8,CAV1,CD151,CD200,CD74,CD84,CDH5,CHI3L1,CIRBP,CORO1A,CTSB,CTSS,CYBB,DIAPH1,DOCK2,DYSF,EFNB1,EGFR,ELMO1,EPHX2,F2,FCGR2B,FGF1,FLOT1,GC,GIT1,Gm21596/Hmgb1,GNA11,GNAS,GNAZ,GRN,HEBP1,HLA-A,HPSE,HSPG2,ICAM1,IGHG1,IL16,ISG15,ITGA5,ITGA9,ITGAM,ITGB1,ITGB2,KNG1,LCP1,LGALS3,LGALS3BP,LGMN,LIPA,LSP1,LUM,LYZ,MAOB,MAP…	110
Cell Morphology	Morphology of leukocytes	2,48E-09			ABCB1,APOE,C3,CASP8,CD200,CD74,CD84,CHI3L1,CTCF,CTSD,CTSZ,DDX58,EIF4E,EPS15,FCGR2B,FLOT1,FTL,GLA,HEXB,HLA-A,HLA-DQA1,HLA-DQB1,HPSE,HSPA12A,ICAM1,IGHG1,IGKC,IMPDH1,Irgm1,ITGAM,ITGB2,LCP1,LGALS3,LIPA,MANBA,MPZ,NPC2,PLP1,PON1,PSAP,PSMB10,PTPRC,RPTOR,RRAS,TAP1,TPCN1,UACA,VAV1,VCAM1	49
Cellular Development,Cellular Growth and Proliferation,Hematological System Development and Function,Lymphoid Tissue Structure and Development	Proliferation of mononuclear leukocytes	2,92E-09		1,199	A2M,ACLY,ADA,AGO1,ALCAM,ANO6,ANPEP,APOE,APPL1,ARHGDIB,BSG,C3,CALR,CAMLG,CASP8,CD151,CD74,CD84,CDH1,CDKN1B,CEACAM1,CORO1A,CSNK1A1,CTCF,CTNNB1,CTSD,CTSZ,CUL3,CUL5,CYBB,DIAPH1,DLG1,DOCK2,EFNB1,EHD1,EHD3,EIF4E,EPHB2,ERAP1,FCGR2B,FTL,FYB1,GNAS,HCLS1,HECTD1,HLA-DQA1,HLA-DQB1,HPX,HSP90B1,HSPA5,ICAM1,IGHG1,Ighg2b,IGKC,IMPDH1,INSR,Irgm1,ISG15,ITGA5,ITGAM,ITGAX,ITGB1,ITGB2,KRAS,LCP1,LGALS3,MAP2K6,MAPK14,MB…	99
Lymphoid Tissue Structure and Development,Tissue Morphology	Quantity of lymphatic system cells	3,53E-09		0,736	ABCB1,ABCG2,ADA,Ank2,ANPEP,APBB1IP,APOE,ARHGDIB,BSG,C3,CAMLG,CASP8,CAV1,CD151,CD34,CD74,CD84,CDKN1B,CHI3L1,CORO1A,CTNNB1,CTSB,CTSD,CTSS,DDX58,DIAPH1,DNASE2,DOCK2,EFNB1,EPHX2,EPS15,FABP5,FCGR2B,FYB1,GLS,Gm15807/Hmgn5,Gm21596/Hmgb1,HCLS1,HEXB,HLA-A,HLA-DQA1,HLA-DQB1,HPX,HSP90B1,ICAM1,IGKC,INSR,ISG15,ITGA6,ITGAM,ITGB1,ITGB2,KRAS,LAMA2,LGALS3,LGMN,LSP1,MAPK14,MAPT,MBL2,MBP,MPZ,MZB1,NPC2,NUP98,OCIAD1,…	95
Cellular Development,Cellular Growth and Proliferation,Hematological System Development and Function,Lymphoid Tissue Structure and Development	Proliferation of lymphocytes	4,62E-09		1,434	A2M,ACLY,ADA,AGO1,ALCAM,ANO6,APOE,APPL1,ARHGDIB,BSG,C3,CALR,CAMLG,CASP8,CD151,CD74,CD84,CDH1,CDKN1B,CEACAM1,CORO1A,CSNK1A1,CTCF,CTNNB1,CTSD,CTSZ,CUL3,CUL5,CYBB,DIAPH1,DLG1,DOCK2,EFNB1,EHD1,EHD3,EIF4E,EPHB2,ERAP1,FCGR2B,FTL,FYB1,GNAS,HCLS1,HECTD1,HLA-DQA1,HLA-DQB1,HPX,HSP90B1,HSPA5,ICAM1,IGHG1,Ighg2b,IGKC,IMPDH1,INSR,Irgm1,ISG15,ITGA5,ITGAM,ITGAX,ITGB1,ITGB2,KRAS,LCP1,LGALS3,MAP2K6,MAPK14,MBP,MFN2…	97
Cellular Development,Cellular Growth and Proliferation,Hematological System Development and Function,Lymphoid Tissue Structure and Development	Cell proliferation of T lymphocytes	5,52E-09	Increased	2,094	A2M,AGO1,ALCAM,ANO6,APOE,APPL1,ARHGDIB,BSG,C3,CALR,CAMLG,CASP8,CD151,CD74,CD84,CDH1,CDKN1B,CEACAM1,CORO1A,CSNK1A1,CTNNB1,CTSD,CTSZ,CUL3,CUL5,DIAPH1,DLG1,DOCK2,EFNB1,EHD1,EHD3,EIF4E,ERAP1,FCGR2B,FTL,FYB1,GNAS,HCLS1,HLA-DQA1,HLA-DQB1,HPX,HSP90B1,HSPA5,ICAM1,IGHG1,Ighg2b,IMPDH1,INSR,Irgm1,ITGAM,ITGAX,ITGB1,ITGB2,KRAS,LCP1,LGALS3,MAP2K6,MAPK14,MBP,MFN2,NCK1,NOS1,NUP98,PLP1,PMEL,PNP,PRKCA,PSMB10,PTPN6…	83
Tissue Development	Accumulation of cells	5,85E-09		0,976	APOE,C3,C4A/C4B,C5,CASP8,CD200,CSNK1A1,CTNNB1,CUL5,CYBB,DOCK1,DOCK2,EGFR,ENPP2,F2,FCGR2B,FGF1,Gm21596/Hmgb1,GNAQ,GRN,ICAM1,IFI16,ITGA5,ITGA6,ITGA9,ITGAM,ITGAX,ITGB1,ITGB2,KRAS,LAMA2,MBL2,NCF1,OSMR,P4HB,PARVA,PDIA4,POSTN,PRKCA,PTPN1,RGS10,RHOB,RIPK1,SAMHD1,SERPINC1,SERPING1,STAT1,STAT3,THBS1,VCAM1	50
Inflammatory Response	Inflammation of body cavity	6,48E-09		-0,541	ABAT,ABCB1,ABCG2,ACE,ADA,ADGRE1,AKAP12,ALDH5A1,ANXA3,ANXA4,APOE,APRT,AQP1,ARHGDIB,BSG,C1QA,C3,C4A/C4B,C5,CALR,CAMLG,CAPG,CASP8,CAV1,CD151,CD200,CD74,CDH1,CDH11,CEACAM1,CKMT1A/CKMT1B,CORO1A,COTL1,CSNK2A1,CTNNB1,CTSB,CTSD,CTSS,CYBB,DDX58,EGFR,EPS15,F2,FAIM,FCGR2B,GBP2,GBP5,GC,Gm21596/Hmgb1,GRN,GSDMD,HLA-A,HLA-DQA1,HLA-DQB1,HPX,HSP90B1,HSPA5,ICAM1,IFI16,IFIH1,IFIT3,IGHG1,Iigp1,IL16,IMPDH1,INSR,ISG15…	122
Cellular Movement,Hematological System Development and Function,Immune Cell Trafficking	Cell movement of lymphocytes	6,50E-09		0,740	AOC3,APBB1IP,APOD,APOE,BSG,C3,C5,CALR,CAV1,CD151,CD200,CD74,CDH3,CEACAM1,CRK,CTNNB1,CTSS,CTTN,DDX58,DIAPH1,DOCK2,EGFR,ELMO1,ENPP2,F2,FABP5,FERMT3,FLOT1,FYB1,GNA11,GNAS,GNAZ,GSDMD,HCLS1,HLA-A,ICAM1,ICAM2,IGBP1,Ighg2b,IL16,INSR,ITGA3,ITGA5,ITGA6,ITGA9,ITGAM,ITGB1,ITGB2,KRAS,LCP1,LGALS3,MAPK14,MCAM,MYADM,MYLK,PLP1,PRKCD,PYCARD,RPTOR,S100A4,SCRIB,SERPINE2,STAT1,STAT3,THBS1,VAV1,VCAM1	67
Cell Morphology	Morphology of blood cells	6,93E-09			ABCB1,ADD1,ANO6,APOE,ARHGEF12,C3,CASP8,CD200,CD34,CD74,CD84,CHI3L1,CTCF,CTSD,CTSZ,DDX58,EIF4E,EPS15,F2,FCGR2B,FERMT3,FLOT1,FTL,FYB1,GLA,GNAQ,HEXB,HLA-A,HLA-DQA1,HLA-DQB1,HPSE,HSP90B1,HSPA12A,ICAM1,ICAM2,IGHG1,IGKC,IMPDH1,Irgm1,ITGAM,ITGB2,LCP1,LGALS3,LGMN,LIPA,MANBA,MPZ,NPC2,PLCD1,PLP1,PON1,PRDX1,PRKG1,PSAP,PSMB10,PTPRC,RPTOR,RRAS,STAT1,TAP1,THBS1,TPCN1,UACA,VAV1,VCAM1,VWF	66
Connective Tissue Disorders,Immunological Disease,Inflammatory Disease,Organismal Injury and Abnormalities,Skeletal and Muscular Disorders	Lupus erythematosus	1,04E-08		-0,372	ABCB1,AGFG1,ALDH5A1,APOE,BSG,C1QA,C1QB,C3,C4A/C4B,CADM2,CASP8,CDKN1B,CEACAM1,CNGA1,DDX58,DIAPH1,DNASE2,DTX3L,FABP5,FCGR2B,GBP2,GNAQ,GNAS,HLA-A,HLA-DQB1,HPSE,ICAM1,IFI16,IFIH1,IFIT3,IL16,IMPDH1,ISG15,ITGAM,ITGAX,LPP,MBL2,MECP2,MME,MYO6,NCF1,NCF2,NOS1,NXF1,OPA1,PAM,PARP9,PGAP1,PPP3CC,PRKCA,PTPN1,PTPN6,PTPRC,PYCARD,RDH10,RNPS1,SAG,SAMHD1,SERPINC1,SERPING1,SIGLEC1,SLC15A4,SLC27A1,STAT1,STAT3,STXBP6,T…	69
Cellular Movement,Immune Cell Trafficking	Cell movement of lymphatic system cells	1,12E-08		0,643	AOC3,APBB1IP,APOD,APOE,BSG,C3,C5,CALR,CAV1,CD151,CD200,CD74,CDH3,CEACAM1,CRK,CTNNB1,CTSS,CTTN,DDX58,DIAPH1,DOCK1,DOCK2,EGFR,ELMO1,ENPP2,F2,FABP5,FERMT3,FLOT1,FYB1,GNA11,GNAS,GNAZ,GSDMD,HCLS1,HLA-A,ICAM1,ICAM2,IGBP1,Ighg2b,IL16,INSR,ITGA3,ITGA5,ITGA6,ITGA9,ITGAM,ITGB1,ITGB2,KRAS,LCP1,LGALS3,MAPK14,MCAM,MYADM,MYLK,PLP1,PRKCD,PYCARD,RPTOR,S100A4,SCRIB,SERPINE2,STAT1,STAT3,THBS1,VAV1,VCAM1	68
Cellular Function and Maintenance	Function of leukocytes	1,36E-08		1,437	ABCB1,ADA,ADGRE1,ANPEP,APOE,ARHGDIB,C3,CAPG,CASP8,CAV1,CD200,CD74,CD84,CEACAM1,CHI3L1,CTSS,CTSZ,CYBB,DDX58,DLG1,ERAP1,FCGR2B,FLOT1,FYB1,GRN,GSK3A,HLA-A,HLA-DQB1,ICAM1,ICAM2,IFIH1,IL16,IMPDH1,ITGAM,ITGB2,LCP1,LGALS3,LGMN,LIMD1,LSP1,MPZ,NPC2,P2RX4,PLA2G4A,PLXNA1,PSAP,PSMB10,PSME2,PTPRC,PYCARD,RRAS,S100A4,SLC2A1,STAT1,STAT2,STAT3,TAP1,TAPBP,TPCN1,VAV1	60
Nervous System Development and Function	Electrophysiology of eye	1,56E-08			ABCA4,APOE,BBS2,BSG,C3,CDKN1B,CPLX4,DAG1,GNAT1,GRK1,GRN,GUCY2D,GUCY2F,LAMB2,LRAT,NCAM1,NXNL1,PDE6D,PROM1,RCVRN,RDH13,RGR,RGS9,ROM1,RS1,SAG,SLC16A8,SV2B,TULP1,UNC119	30
Embryonic Development,Nervous System Development and Function,Organ Development,Organismal Development,Tissue Development,Visual System Development and Function	Formation of eye	1,63E-08		-0,332	ABCA4,ALDH1A2,Ank2,APOE,AQP1,ARHGAP35,ARSB,ATP1B2,BBS1,BBS2,BBS4,BBS7,BSG,C3,CDH5,CDKN1B,CFL1,COL8A2,CPLX4,CSNK2A1,CTSD,DLG1,EGFR,EPG5,EPHB2,EPHB3,EPHX2,Gm21596/Hmgb1,GNAT1,GPR143,GRK1,GRN,GUCY2D,GUCY2F,HEXB,HSPG2,ICAM1,ITGA3,ITGA6,ITGB4,KNG1,LAMB2,LAMC1,LGALS3,LRAT,LUM,MAP1B,MAPT,Marcks,MFN2,MSI1,MTA1,MYH10,NCAM1,NRCAM,NXNL1,OPTN,PDE6B,PDE6C,PDE6D,PROM1,PRPH2,PSAP,PSMB10,PSMB8,RDH10,RDH13,ROM1,R…	80
Cellular Growth and Proliferation,Lymphoid Tissue Structure and Development	Proliferation of lymphatic system cells	1,66E-08		1,681	A2M,ACLY,ADA,AGO1,ALCAM,ANO6,APOE,APPL1,ARHGDIB,BSG,C3,CALR,CAMLG,CASP8,CD151,CD74,CD84,CDH1,CDKN1B,CEACAM1,CHI3L1,CORO1A,CSNK1A1,CTCF,CTNNB1,CTSD,CTSZ,CUL3,CUL5,CYBB,DIAPH1,DLG1,DOCK2,EFNB1,EHD1,EHD3,EIF4E,EPHB2,ERAP1,F2,FCGR2B,FTL,FYB1,GNAS,HCLS1,HECTD1,HLA-DQA1,HLA-DQB1,HPX,HSP90B1,HSPA5,ICAM1,IGHG1,Ighg2b,IGKC,IMPDH1,INSR,Irgm1,ISG15,ITGA5,ITGAM,ITGAX,ITGB1,ITGB2,KRAS,LCP1,LGALS3,MAP2K6,MAPK1…	100
Immunological Disease	Abnormal morphology of immune system	1,66E-08			ABCB1,APOE,C3,CASP8,CD200,CD74,CD84,CHI3L1,CTSD,DDX58,DOCK2,EPS15,FCGR2B,FTL,HEXB,HLA-A,HLA-DQA1,HLA-DQB1,HPSE,HSPA12A,ICAM1,IGHG1,IGKC,IMPDH1,ITGAM,ITGB2,LCP1,LGALS3,LIPA,LSP1,MANBA,MPZ,NPC2,PLP1,PSAP,PSMB10,PTPRC,RPTOR,RRAS,TAP1,UACA,VAV1	42
Cardiovascular System Development and Function,Cellular Movement	Cell movement of endothelial cells	2,32E-08	Decreased	-2,231	ALCAM,ANPEP,ANXA3,APOE,ATP2B4,ATP5F1B,CALR,CAV1,CAVIN2,CD151,CD82,CDC42EP1,CDH5,CDKN1B,CEACAM1,CRK,DGKE,DOCK1,EFNB1,EGFR,ENPP2,ERAP1,FGF1,GLUL,Gm21596/Hmgb1,GNA11,GPC1,GRN,HPSE,HSPA5,HSPG2,ICAM1,INSR,ITGA3,ITGA9,ITGB1,ITGB2,ITGB4,KNG1,LGALS3,LGMN,LIPA,MAP2K6,MAPK14,MCAM,MECP2,NCK1,NRP2,P2RX4,PDCD6,PDE2A,PLA2G4A,PLPP3,PLXNA1,PRKCA,PRKG1,PTPN1,PTPN6,PXN,RECK,RHOB,RRAS,RTN4,S100A4,SEPTIN7,STAT3,THBS…	70
Immunological Disease	Primary immunodeficiency disorder	2,35E-08			ADA,C3,C4A/C4B,C5,CASP8,CD74,CDKN1B,CORO1A,CYBB,FCGR2B,FERMT3,HLA-DQA1,ITGB2,KRAS,MGLL,NCF1,NCF2,PNP,PRKCD,PTPRC,RIPK1,SLC9A1,STAT2,STAT3,TAP1,TAP2,TAPBP	27
Cellular Development,Cellular Growth and Proliferation,Hematological System Development and Function,Lymphoid Tissue Structure and Development	Proliferation of immune cells	2,53E-08		1,266	A2M,ACLY,ADA,AGO1,ALCAM,ANO6,ANPEP,APOE,APPL1,ARHGDIB,BSG,C3,CALR,CAMLG,CASP8,CD151,CD74,CD84,CDH1,CDKN1B,CEACAM1,CORO1A,CSNK1A1,CTCF,CTNNB1,CTSD,CTSZ,CUL3,CUL5,CYBB,DIAPH1,DLG1,DOCK2,EFNB1,EHD1,EHD3,EIF4E,EPHB2,ERAP1,F2,FCGR2B,FTL,FYB1,GNAS,HCLS1,HECTD1,HLA-DQA1,HLA-DQB1,HPX,HSP90B1,HSPA5,ICAM1,IGHG1,Ighg2b,IGKC,IMPDH1,INSR,Irgm1,ISG15,ITGA5,ITGAM,ITGAX,ITGB1,ITGB2,KRAS,LCP1,LGALS3,MAP2K6,MAPK14…	102
Cellular Movement,Immune Cell Trafficking	Migration of lymphoid cells	2,61E-08		1,066	AOC3,APBB1IP,APOD,APOE,BSG,C3,C5,CALR,CAV1,CD151,CD200,CD74,CEACAM1,CRK,CTNNB1,CTSS,CTTN,DDX58,DIAPH1,DOCK1,DOCK2,EGFR,ELMO1,ENPP2,F2,FABP5,FERMT3,FLOT1,FYB1,GSDMD,HCLS1,HLA-A,ICAM1,ICAM2,IGBP1,Ighg2b,IL16,INSR,ITGA3,ITGA5,ITGA6,ITGA9,ITGB1,ITGB2,LCP1,LGALS3,MAPK14,MCAM,MYADM,MYLK,PLP1,PYCARD,S100A4,SCRIB,SERPINE2,STAT1,STAT3,THBS1,VAV1,VCAM1	60
Cellular Movement	Cell movement of myeloid cells	2,61E-08		0,551	ALOX5AP,ANO6,AOC3,APOE,ARHGAP25,BLVRA,BSG,C3,C4A/C4B,C5,CAPG,CASP8,CAV1,CD151,CD74,CEACAM1,CES1,CNP,CORO1A,CTNNB1,CTSB,CTSS,CTTN,CYBB,DOCK2,DYSF,EFNB1,EGFR,EIF4E,EPHX2,F2,FERMT3,FLOT1,FYB1,GIT1,Gm21596/Hmgb1,GRN,HEBP1,HSPA5,ICAM1,ICAM2,Ighg2b,IL16,ILK,Irgm1,ITGA6,ITGA9,ITGAM,ITGAX,ITGB1,ITGB2,KNG1,LCP1,LGALS3,LGMN,LIPA,LSP1,LUM,MAOA,MAPK14,MAPT,MCAM,MYLK,MYO1F,NCF1,NDRG1,NOS1,NUP85,OPA1,PLA2G4A,P…	94
Nervous System Development and Function	Sensory system development	2,70E-08		-0,567	ABCA4,AFDN,ALDH1A2,Ank2,APOE,AQP1,ARHGAP35,ARSB,ATP1B2,BBS1,BBS2,BBS4,BBS7,BSG,C3,CDH5,CDKN1B,CFL1,COL8A2,CPLX4,CSNK2A1,CTNNB1,CTSD,DLG1,EGFR,EPG5,EPHB2,EPHB3,EPHX2,FGF1,Gm21596/Hmgb1,GNAT1,GPR143,GRK1,GRN,GUCY2D,GUCY2F,HEXB,HSPG2,ICAM1,ITGA3,ITGA6,ITGB1,ITGB4,KNG1,LAMB2,LAMC1,LGALS3,LRAT,LUM,MAP1B,MAPT,Marcks,MFN2,MSI1,MTA1,MYH10,NCAM1,NRCAM,NXNL1,OPTN,PDE6B,PDE6C,PDE6D,PROM1,PRPH2,PSAP,PSMB10,P…	85
Metabolic Disease,Organismal Injury and Abnormalities	Glucose metabolism disorder	2,70E-08	Increased	2,851	A2M,ABCC9,ACE,Acp5,ALOX5AP,AOC3,APOD,APOE,APPL1,APPL2,AQP1,ATP1A1,ATP2B4,BRD2,C1QA,C3,C4A/C4B,C5,CA12,CALB1,CALR,CAMLG,CAPG,CASP8,CAV1,CAVIN1,CAVIN2,CD200,CD34,CD74,CD84,CDH11,CDKN1B,CEACAM1,CHI3L1,CHP1,CLIC5,COL14A1,COL15A1,COL8A2,CTNNB1,CTSB,CTSD,CTSH,CTSS,CYBB,DNAJC6,DOCK2,DTNA,EGFR,ELMO1,ENAH,ENPEP,ENPP1,ENPP2,EPHB3,EPHX2,F2,FABP3,FCGR2B,FGF1,FLOT1,FMO5,GALNT2,GBP2,GBP4,GC,GLDC,GLUL,Gm21596/H…	174
Cell-To-Cell Signaling and Interaction,Cellular Assembly and Organization	Cell-cell contact	3,47E-08	Decreased	-3,890	ACE,ACTR3,AFDN,AFG3L2,AGO2,AGRN,ALCAM,APOE,ARHGAP35,ARVCF,ATE1,ATP1A1,BBS1,BCAM,C3,CADM1,CADM3,CALR,CAV1,CD151,CD200,CD34,CDH1,CDH11,CDH3,CDH5,CEACAM1,CORO1A,CSNK2A1,CSRP2,CTNNA1,CTNNB1,CTNND1,CTSB,CTTN,DAG1,DCTN1,DLG1,DLG3,DOCK1,DTNA,DYSF,EGFR,EHD1,EHD2,EPB41L5,EPHB2,EPHB3,EPS8,F2,FERMT3,FLOT1,GALNT2,GAP43,GIT1,GRN,H1f1,HEXB,HSPG2,ICAM1,IFI16,ITGA3,ITGA5,ITGA6,ITGAM,ITGB1,ITGB2,ITGB4,KRAS,L1CAM,…	121
Cell-To-Cell Signaling and Interaction,Inflammatory Response	Immune response of leukocytes	3,54E-08	Increased	2,137	ACE,ANPEP,APOE,ATP1A1,BRD2,BRD3,C3,C5,CALR,CAPG,CASP8,CD74,CDKN1B,CTSS,DDX58,DLG1,DOCK2,EIF4E,ELMO1,FCGR2B,Gm21596/Hmgb1,GNAS,GRN,HLA-DQB1,ICAM1,ISG15,ITGAM,ITGAX,ITGB1,ITGB2,LGALS3,LUM,MAPK14,MBL2,NAMPT,PLP1,PLXNA1,PNP,PON1,POSTN,PRKCA,PSMB8,PSME2,PTPRC,PXN,PYCARD,RPTOR,SIGLEC1,STAT3,TAP1,TAPBP,THBS1,VAV1,VCAM1	54
Ophthalmic Disease,Organismal Injury and Abnormalities	Degeneration of eye	3,64E-08	Increased	4,022	ABCA4,APOE,ATP1B2,BBS1,BBS2,BBS4,BBS7,BBS9,BSG,C3,CASP8,CDH3,CLASP1,CNGA1,CTNNA1,CTSD,DYNC2H1,EML3,EPG5,FBN2,FGF1,GNAT1,GNB1,GPM6B,GRK1,GRN,GUCY2D,GUCY2F,HSPG2,IMPDH1,INSR,ITGAM,KCNJ13,LRAT,MAOA,MAOB,MSI1,MSI2,NOS1,OPA1,PDE6A,PDE6B,PDE6C,PDE6D,PROM1,PRPH,PRPH2,PSAP,PYCARD,RCVRN,RDH13,REEP6,RGR,RGS9,RIPK1,ROM1,RS1,SAG,SERPING1,SLC16A8,SLC1A3,SLC6A6,SYN3,TF,TMEM67,TTC21B,TULP1,UNC119	68
Embryonic Development,Organ Development,Organismal Development,Tissue Development	Development of sensory organ	3,94E-08		-0,631	ABCA4,ALDH1A2,Ank2,APOE,AQP1,ARHGAP35,ARSB,ATP1B2,BBS1,BBS2,BBS4,BBS7,BSG,C1QB,C3,CDH5,CDKN1B,CFL1,COL8A2,CPLX4,CRK,CSNK2A1,CTNNB1,CTSD,DLG1,EGFR,EPG5,EPHB2,EPHB3,EPHX2,Gm21596/Hmgb1,GNAT1,GPR143,GRK1,GRN,GUCY2D,GUCY2F,HEXB,HLA-A,HSPG2,ICAM1,IFI16,ITGA3,ITGA6,ITGB4,KNG1,LAMB2,LAMC1,LGALS3,LRAT,LUM,MAP1B,MAPT,Marcks,MFN2,MSI1,MTA1,MYH10,MYO6,NCAM1,NRCAM,NXNL1,OPTN,PDE6B,PDE6C,PDE6D,PROM1,PRPH2,PSA…	86
Cell-To-Cell Signaling and Interaction,Nervous System Development and Function	Neurotransmission	4,28E-08		-0,931	AGRN,AKAP12,APOE,CAV2,CDC42EP4,CDH11,CNP,CSPG5,CTNNB1,DGKE,DTNA,EPHB2,EPS8,GLS,GNA11,GNAQ,HLA-A,ITGB1,KCTD12,KIF1B,KNG1,L1CAM,LGMN,MAOA,MAOB,MAPT,MBP,MECP2,MPZ,MYH10,MYH14,MYO6,NAPB,NBEA,NCAM1,Nptn,NRCAM,P2RX4,PDC,PLP1,PRKAR2A,PRKAR2B,PRKCA,PRPH2,PRX,RAB11FIP5,RAPGEF4,ROM1,S100B,SERPINE2,SLC1A3,SLC6A6,SLC6A9,SNAP91,STAT3,STAU1,STXBP1,SV2B,SV2C,SYN1,SYN2,SYPL1,TMOD2,UNC119,VDAC1,XDH	66
Cellular Movement,Hematological System Development and Function,Immune Cell Trafficking	Migration of mononuclear leukocytes	4,29E-08		1,335	AOC3,APBB1IP,APOD,APOE,BSG,C3,C5,CALR,CAV1,CD151,CD200,CD74,CEACAM1,CRK,CTNNB1,CTSS,CTTN,DDX58,DIAPH1,DOCK2,EGFR,ELMO1,ENPP2,F2,FABP5,FERMT3,FLOT1,FYB1,GSDMD,HCLS1,HLA-A,ICAM1,ICAM2,IGBP1,Ighg2b,IL16,INSR,ITGA3,ITGA5,ITGA6,ITGA9,ITGAM,ITGAX,ITGB1,ITGB2,LCP1,LGALS3,MAOA,MAPK14,MCAM,MYADM,MYLK,PLP1,PYCARD,S100A4,SCRIB,SERPINE2,STAT1,STAT3,THBS1,VAV1,VCAM1	62
Cellular Assembly and Organization,Cellular Function and Maintenance	Organization of cytoplasm	4,32E-08	Decreased	-5,130	A2M,ABLIM1,ACE,ACTR3,ADCY6,ADD1,AFDN,AFG3L2,AGFG1,AGRN,AKAP12,Akap9,ALCAM,Ank2,ANPEP,APBB1IP,APOE,APPL2,AQP1,ARHGAP25,ARHGAP35,ARPC1A,ARSB,ATE1,ATP5F1B,BBS1,BBS2,BBS4,BBS9,BSG,C1QA,C3,C5,CALR,CAP1,CAPG,CAV1,CAV2,CAVIN3,CD82,CDC42BPA,CDC42EP1,CDC42EP4,CDH1,CDH5,CDKN1B,CEACAM1,CFL1,CHAMP1,CHP1,CKAP5,CLASP1,CLN5,CNP,CORO1A,CRK,CRMP1,CSNK1A1,CSPG5,CTCF,CTNNB1,CTNND1,CTSS,CTTN,CYBB,DAG1,DCTN1,DIAPH1,D…	247
Connective Tissue Disorders,Immunological Disease,Inflammatory Disease,Organismal Injury and Abnormalities,Skeletal and Muscular Disorders	Systemic lupus erythematosus	4,63E-08		-0,372	ABCB1,AGFG1,ALDH5A1,APOE,BSG,C1QA,C4A/C4B,CADM2,CASP8,CDKN1B,CEACAM1,CNGA1,DDX58,DIAPH1,DNASE2,DTX3L,FABP5,FCGR2B,GBP2,GNAQ,GNAS,HLA-DQB1,HPSE,ICAM1,IFI16,IFIH1,IFIT3,IL16,IMPDH1,ISG15,ITGAM,ITGAX,LPP,MBL2,MECP2,MME,MYO6,NCF1,NCF2,NOS1,NXF1,OPA1,PAM,PARP9,PGAP1,PPP3CC,PRKCA,PTPN1,PTPN6,PTPRC,PYCARD,RDH10,RNPS1,SAG,SERPINC1,SERPING1,SIGLEC1,SLC15A4,SLC27A1,STAT1,STAT3,STXBP6,TAP1,TXN,VCAM1	65
Cellular Movement,Hematological System Development and Function,Immune Cell Trafficking	Cell movement of antigen presenting cells	4,63E-08		0,576	ALCAM,ANO6,APOE,BLVRA,BSG,C3,C5,CALR,CASP8,CAV1,CD74,CDH1,CEACAM1,CES1,CNP,CTNNB1,CTSZ,CTTN,CYBB,DIAPH1,DOCK2,EGFR,EIF4E,EPS8,F2,HCLS1,HEBP1,HLA-DQB1,HPSE,HSPA5,ICAM1,ICAM2,IL16,Irgm1,ITGA5,ITGAM,ITGB1,ITGB2,LGALS3,LSP1,MAPT,MYLK,NDRG1,NOS1,NRP2,NUP85,OPA1,PLA2G4A,PLP1,PLXNB1,PRKCD,PSMB8,PTPN1,PTPN6,RHOB,RIPK1,RPTOR,S100A4,S100B,SAG,SERPING1,STAT1,STAT3,THBS1,VCAM1	65
Cellular Movement,Hematological System Development and Function,Immune Cell Trafficking	Lymphocyte migration	5,24E-08		1,178	AOC3,APBB1IP,APOD,APOE,BSG,C3,C5,CALR,CAV1,CD151,CD200,CD74,CEACAM1,CRK,CTNNB1,CTSS,CTTN,DDX58,DIAPH1,DOCK2,EGFR,ELMO1,ENPP2,F2,FABP5,FERMT3,FLOT1,FYB1,GSDMD,HCLS1,HLA-A,ICAM1,ICAM2,IGBP1,Ighg2b,IL16,INSR,ITGA3,ITGA5,ITGA6,ITGA9,ITGB1,ITGB2,LCP1,LGALS3,MAPK14,MCAM,MYADM,MYLK,PLP1,PYCARD,S100A4,SCRIB,SERPINE2,STAT1,STAT3,THBS1,VAV1,VCAM1	59
Ophthalmic Disease,Organismal Injury and Abnormalities	Retinal degeneration	5,26E-08	Increased	4,022	ABCA4,APOE,ATP1B2,BBS1,BBS2,BBS4,BBS7,BBS9,BSG,C3,CASP8,CDH3,CLASP1,CNGA1,CTNNA1,CTSD,DYNC2H1,EML3,EPG5,FBN2,FGF1,GNAT1,GNB1,GPM6B,GRK1,GRN,GUCY2D,GUCY2F,IMPDH1,INSR,ITGAM,KCNJ13,LRAT,MAOA,MAOB,MSI1,MSI2,NOS1,OPA1,PDE6A,PDE6B,PDE6C,PDE6D,PROM1,PRPH,PRPH2,PSAP,PYCARD,RCVRN,RDH13,REEP6,RGR,RGS9,RIPK1,ROM1,RS1,SAG,SERPING1,SLC16A8,SLC1A3,SLC6A6,SYN3,TF,TMEM67,TTC21B,TULP1,UNC119	67
Inflammatory Disease,Neurological Disease,Organismal Injury and Abnormalities	Myelitis	6,20E-08		-1,432	ABCG2,AGO2,ALCAM,BSG,C3,C4A/C4B,C5,CALR,CAV1,CD200,CD74,CORO1A,CTTN,EHD1,EHD3,FCGR2B,GSDMD,HLA-A,HLA-DQA1,HLA-DQB1,HPX,HSPA5,Irgm1,ISG15,ITGA9,ITGAX,ITGB1,MAPK14,MAPT,MBP,MYLK,NCF1,OTUD7B,PLA2G4A,PLP1,PRKCA,PSMB8,PTPRC,PYCARD,RRAS,SLC1A3,STAT1,STAT3,TAPBP,VCAM1,VWF,XDH	47
Immunological Disease	Immunodeficiency	6,30E-08			ADA,ALOX5AP,ARPC1B,C1QA,C1QB,C1QC,C3,C4A/C4B,C5,CASP8,CD74,CDKN1B,CLASP1,CLIC5,CORO1A,CYBB,DOCK2,EPG5,FCGR2B,FERMT3,HDGFL3,HLA-DQA1,IGKC,ISG15,ITGB2,KRAS,MGLL,MLPH,NCF1,NCF2,PNP,PRKCD,PTPRC,RIPK1,SERPING1,SLC9A1,STAT1,STAT2,STAT3,TAP1,TAP2,TAPBP,TMCC3,TP53BP1,UNC119	45
Cardiovascular System Development and Function,Organismal Development	Vasculogenesis	6,82E-08		-1,879	ABCA4,ADA,ADCY6,AKAP1,ALCAM,ALDH1A2,ALOX5AP,ANPEP,APOE,BSG,C1QA,C3,C5,CALR,CAV1,CAV2,CAVIN2,CD151,CD34,CD82,CDH1,CDH5,CDKN1B,CEACAM1,CHI3L1,COL15A1,COL8A2,CSNK1A1,CTNNB1,CTSB,CUL5,CYBB,DLG1,DRAP1,DYNC2H1,DYSF,EFNB1,EHD3,EMD,ENPP2,EPHB2,EPHB3,EPHX2,EPS15,ERAP1,F2,FERMT2,FERMT3,FGF1,GLUL,Gm21596/Hmgb1,GNA11,GPC1,GRN,HECTD1,HLA-DQB1,HSPA5,HSPG2,ICAM1,IFI16,ILK,INSR,ITGA5,ITGA7,ITGA9,ITGAM,ITGB1,ITGB…	123
Cell Morphology,Cellular Development	Branching of cells	7,85E-08	Decreased	-3,510	A2M,ACTR3,ADCY6,AFDN,AGRN,ALCAM,Ank2,APOE,AQP1,C3,CAV1,CDH1,CFL1,CRK,CRMP1,CTCF,CTNNB1,CTNND1,DIAPH1,DLG1,DOCK1,EFNB1,EIF4E,ELMO1,EPHB2,EPHB3,EPS8,FERMT2,GAP43,GIT1,GLUL,Gm21596/Hmgb1,GRN,ITGA3,ITGAM,ITGB1,KIF2A,L1CAM,LAMA2,MAP1B,MAPT,MECP2,MFN2,Mia2,NCAM1,NOS1,Nptn,NRCAM,NRP2,NUMBL,OPA1,OPTN,PALM,PAM,PDIA3,PEX14,PIP5K1A,PKP4,PLXNA1,PRKG1,RALA,RAPGEF4,RHOB,RRAS,RRAS2,RTN4,S100B,SEPTIN11,SORBS2,ST…	77
Cellular Assembly and Organization,Cellular Function and Maintenance	Microtubule dynamics	8,44E-08	Decreased	-5,200	A2M,ABLIM1,ACE,ACTR3,ADCY6,AFDN,AFG3L2,AGRN,AKAP12,Akap9,ALCAM,Ank2,ANPEP,APOE,APPL2,AQP1,ARHGAP35,ARSB,ATE1,BBS1,BBS2,BBS4,BBS9,BSG,C1QA,C3,C5,CAP1,CAPG,CAV1,CD82,CDC42BPA,CDC42EP1,CDC42EP4,CDH1,CDH5,CDKN1B,CEACAM1,CFL1,CHAMP1,CHP1,CKAP5,CLASP1,CNP,CORO1A,CRK,CRMP1,CTCF,CTNNB1,CTNND1,CTSS,CTTN,CYBB,DAG1,DCTN1,DIAPH1,DIP2B,DLG1,DLG3,DOCK1,DYNC2H1,EFNB1,EGFR,EHD1,EIF4E,ELMO1,EML1,EML2,ENAH,EPHB2,E…	194
Cellular Movement	Homing of cells	8,94E-08		0,485	A2M,AKAP12,ANO6,AOC3,APOE,ARHGAP25,BSG,C3,C4A/C4B,C5,CALR,CAPG,CAV1,CD151,CD74,CD82,CEACAM1,CORO1A,CRK,CTTN,CYBB,CYRIB,DIAPH1,DOCK2,DYSF,EFNB1,EGFR,ELMO1,ENAH,ENPP2,EPHB2,F2,FLOT1,FYB1,GIT1,Gm21596/Hmgb1,GNA11,GNAS,GNAZ,GNB1,GRN,HCLS1,HEBP1,HPSE,ICAM1,IL16,ILK,ITGA5,ITGA6,ITGA9,ITGAM,ITGB1,ITGB2,KNG1,L1CAM,LCP1,LGALS3,LGMN,LSP1,MAPK14,MYH10,MYLK,MYO1F,NCK1,NRCAM,NRP2,NUP85,P2RX4,PIP5K1A,PLXNB1,PR…	91
Hematological System Development and Function,Tissue Development	Accumulation of blood cells	9,11E-08		0,970	APOE,C3,C4A/C4B,C5,CASP8,CD200,CTNNB1,CYBB,DOCK1,DOCK2,EGFR,ENPP2,F2,FCGR2B,FGF1,Gm21596/Hmgb1,GNAQ,GRN,ICAM1,ITGA5,ITGA6,ITGA9,ITGAM,ITGAX,ITGB1,ITGB2,KRAS,MBL2,NCF1,OSMR,P4HB,PDIA4,POSTN,PTPN1,RGS10,SERPINC1,SERPING1,STAT1,STAT3,THBS1,VCAM1	41
Nervous System Development and Function	Morphology of nervous system	9,23E-08			A2M,ABCA4,AFDN,AGRN,AKAP12,ALDH1A2,Ank2,APOE,ARHGAP35,ATP1B2,BBS2,BBS4,BBS7,C1QA,C3,CADM1,CADPS,CALB1,CASP8,CAV1,CD200,CDH11,CDH3,CDKN1B,CFL1,CKMT1A/CKMT1B,CLN5,CNP,COL8A2,CORO1A,CRMP1,CSNK2A1,CTCF,CTNNB1,CTSB,CTSD,CYBB,DAG1,DFFA,DIAPH1,DLG3,DTNA,EFNB1,EGFR,EIF4E,EML1,EPB41L2,EPG5,EPHB2,EPHB3,EPS15,F2,FARP2,GAP43,GIT1,GNAS,GNAT1,GPM6B,GPR143,GRN,HEXB,HSPA5,HSPG2,IGBP1,ITGA3,ITGA6,ITGAM,ITGB1,KIF1…	150
Embryonic Development,Nervous System Development and Function,Ophthalmic Disease,Organ Development,Organ Morphology,Organismal Development,Organismal Injury and Abnormalities,Tissue Development,Visual System Development and Function	Abnormal morphology of retina	9,26E-08			ABCA4,APOE,ARHGAP35,ATP1B2,BBS2,BBS7,BSG,C3,CDKN1B,CPLX4,CTSD,EPG5,GNAT1,GPR143,GRK1,GRN,GUCY2D,GUCY2F,ICAM1,ITGA3,ITGA6,LAMB2,LAMC1,LRAT,MAP1B,Marcks,MSI1,MYH10,NCAM1,NXNL1,OPTN,PDE6D,PROM1,RDH13,ROM1,RS1,SAG,SLC1A3,STK38L,SV2B,TULP1,UNC119	42
Cell Morphology,Cellular Assembly and Organization,Cellular Function and Maintenance	Formation of cellular protrusions	9,62E-08	Decreased	-5,018	A2M,ABLIM1,ACE,ACTR3,AFDN,AFG3L2,AGRN,AKAP12,ALCAM,Ank2,ANPEP,APOE,APPL2,AQP1,ARHGAP35,ATE1,BBS1,BBS2,BBS4,BBS9,BSG,C3,C5,CAP1,CAPG,CAV1,CD82,CDC42BPA,CDC42EP1,CDC42EP4,CDH1,CDKN1B,CEACAM1,CFL1,CNP,CRK,CRMP1,CTCF,CTNNB1,CTNND1,CTTN,CYBB,DAG1,DCTN1,DIAPH1,DLG1,DOCK1,DYNC2H1,EFNB1,EGFR,EHD1,EIF4E,ELMO1,ENAH,EPHB2,EPHB3,EPHX2,EPS15,EPS8,F2,FARP2,FCGR2B,FERMT3,FGF1,FLOT1,GAP43,GIT1,GRN,HDGFL3,ILK,INS…	157
Cellular Movement	Cellular infiltration by myeloid cells	9,69E-08		0,139	ALOX5AP,APOE,ARHGAP25,BSG,C3,C4A/C4B,C5,CASP8,CAV1,CES1,CNP,CORO1A,CTNNB1,CTSB,CTTN,CYBB,DOCK2,EGFR,EPHX2,F2,Gm21596/Hmgb1,HSPA5,ICAM1,Ighg2b,IL16,ILK,ITGAM,ITGB1,ITGB2,KNG1,LGALS3,MAPK14,MYLK,NCF1,NDRG1,NOS1,OPA1,PLA2G4A,PLP1,PRKCA,PRKCD,PRKG1,PSMB8,PTPN1,PTPN6,RIPK1,RPTOR,S100B,SERPINC1,SERPING1,STAT1,STAT3,VAV1,VWF	54
Tissue Development	Development of epithelial tissue	1,01E-07	Decreased	-2,377	Akap9,ALDH1A2,ANPEP,APOE,C3,CALR,CAV1,CAV2,CAVIN2,CD151,CD34,CDH1,CDH5,CDKN1B,CEACAM1,COL8A2,CSNK1A1,CTNNB1,CTSB,CUL5,CYBB,DAG1,DLG1,DYSF,EGFR,ENPP2,EPB41L5,EPHX2,ERAP1,F2,FGF1,Gm21596/Hmgb1,GPC1,GPR143,GRN,GRSF1,HSPA5,HSPG2,ITGB1,KNG1,KRAS,L1CAM,LAMC1,LGALS3,LIPA,MAP2K6,MCAM,NDRG2,NRP2,PDCD6,PDE2A,PLA2G4A,PMEL,PRKCA,PRKCD,PSMB10,PSMB8,PTPN1,PTPRM,PXN,RASIP1,RHOB,RPTOR,RRAS,RRAS2,SCRIB,SERPINA3,S…	77
Cellular Development,Cellular Growth and Proliferation	Proliferation of blood cells	1,08E-07		0,947	A2M,ABCB1,ACLY,ADA,AGO1,AGRN,ALCAM,ANO6,ANPEP,APOE,APPL1,ARHGDIB,BSG,C3,CALR,CAMLG,CASP8,CD151,CD34,CD74,CD84,CDH1,CDKN1B,CEACAM1,CORO1A,CSNK1A1,CTCF,CTNNB1,CTSD,CTSZ,CUL3,CUL5,CYBB,DIAPH1,DLG1,DOCK2,EFNB1,EGFR,EHD1,EHD3,EIF4E,EPHB2,ERAP1,F2,FCGR2B,FTL,FYB1,GNAS,HCLS1,HECTD1,HLA-DQA1,HLA-DQB1,HPX,HSP90B1,HSPA5,ICAM1,IGHG1,Ighg2b,IGKC,IMPDH1,INSR,Irgm1,ISG15,ITGA5,ITGAM,ITGAX,ITGB1,ITGB2,KRAS,LCP1…	107
Cell-To-Cell Signaling and Interaction	Aggregation of cells	1,09E-07		0,035	ABAT,BSG,C3,C5,CADM1,CD151,CDH1,CDH11,CDH3,CEACAM1,CES1,CLIC1,COL14A1,CTNNB1,CTNND1,DNAJB2,EGFR,F2,FERMT3,GC,GNAQ,GNAS,GNAZ,GSK3A,HCLS1,ICAM1,ICAM2,ILK,ITGA5,ITGB1,ITGB2,KNG1,L1CAM,LAMP1,LYZ,MPZ,MYH10,MYL9,MYLK,NCAM1,NXF1,P4HB,PDIA3,PDIA4,PLA2G4A,PLPP3,Podxl,PRKCA,PRKCD,PRKG1,PTPN1,PTPN6,PXN,SEPTIN5,SERPINC1,SERPINE2,STAT3,STXBP1,THBS1,TXNRD1,VAMP7,VAV1,VCAM1,VCL,VWF	65
Cellular Movement	Chemotaxis	1,11E-07		1,036	A2M,AKAP12,ANO6,APOE,ARHGAP25,BSG,C3,C4A/C4B,C5,CALR,CAPG,CAV1,CD151,CD74,CEACAM1,CORO1A,CRK,CTTN,CYBB,CYRIB,DIAPH1,DOCK2,DYSF,EFNB1,EGFR,ELMO1,ENPP2,EPHB2,F2,FLOT1,GIT1,Gm21596/Hmgb1,GNA11,GNAS,GNAZ,GNB1,GRN,HCLS1,HEBP1,HPSE,ICAM1,IL16,ILK,ITGA6,ITGA9,ITGAM,ITGB1,ITGB2,KNG1,L1CAM,LCP1,LGALS3,LGMN,LSP1,MAPK14,MYH10,MYLK,MYO1F,NCK1,NRCAM,NRP2,NUP85,P2RX4,PIP5K1A,PLXNB1,PRKCA,PRKCD,PRKG1,PTPN6,PTPR…	85
Connective Tissue Disorders,Inflammatory Disease,Organismal Injury and Abnormalities,Skeletal and Muscular Disorders	Rheumatic Disease	1,18E-07		-1,350	ABCB1,ABCB10,ABCG2,ACLY,ACTR3,ADA,AGFG1,AKR1A1,ALDH5A1,ALOX5AP,APOE,ARHGDIB,BRD2,BSG,C1QA,C1QB,C3,C4A/C4B,C5,CADM2,CALR,CAMLG,CASP8,CAVIN3,CD200,CD34,CD74,CDH1,CDH11,CDH5,CDKN1B,CEACAM1,CHI3L1,CNGA1,CTNNB1,CTSB,CTSS,CYC1,DCTN1,DDX58,DIAPH1,DNASE2,DTX3L,EFNB1,ENPP2,EPHX2,ERAP1,ERH,FABP5,FCGR2B,FGF1,FTH1,FTL,GALNT2,GBP2,GLUL,Gm21596/Hmgb1,GNAQ,GNAS,GRN,GSR,GUSB,HCLS1,HLA-A,HLA-DQA1,HLA-DQB1,HPSE,HS…	159
Cell-To-Cell Signaling and Interaction,Nervous System Development and Function	Synaptic transmission	1,19E-07		-1,976	AGRN,AKAP12,APOE,CAV2,CDC42EP4,CDH11,CNP,CSPG5,CTNNB1,DGKE,DTNA,EPHB2,EPS8,GLS,GNAQ,HLA-A,ITGB1,KIF1B,L1CAM,LGMN,MAPT,MBP,MECP2,MPZ,MYH10,MYO6,NAPB,NBEA,NCAM1,Nptn,NRCAM,PLP1,PRKAR2A,PRKAR2B,PRKCA,PRPH2,RAB11FIP5,RAPGEF4,ROM1,S100B,SLC1A3,SLC6A6,SLC6A9,SNAP91,STAT3,STAU1,STXBP1,SV2B,SV2C,SYN1,SYN2,SYPL1,TMOD2,UNC119,VDAC1,XDH	56
Cell-To-Cell Signaling and Interaction,Hematological System Development and Function,Immune Cell Trafficking,Inflammatory Response	Activation of macrophages	1,32E-07		1,392	ACE,APOE,C3,C4A/C4B,CALR,CD200,CD84,CHI3L1,CYBB,DYSF,EGFR,F2,FCGR2B,FGF1,GC,Gm21596/Hmgb1,GRN,HLA-A,HPSE,ICAM1,IGHG1,ITGA5,ITGB1,ITGB2,KNG1,LGALS3,MAOB,MAPK14,MAPT,MFN2,NMI,PDE6B,PLA2G4A,PTPN6,SERPING1,STAT1,STAT3,THBS1,TOLLIP	39
Cellular Function and Maintenance	Function of blood cells	1,32E-07		1,437	ABCB1,ADA,ADGRE1,ANO6,ANPEP,APOE,ARHGDIB,C3,CAPG,CASP8,CAV1,CD200,CD74,CD84,CEACAM1,CHI3L1,CTSS,CTSZ,CYBB,DDX58,DLG1,ERAP1,FCGR2B,FLOT1,FYB1,GNAQ,GRN,GSK3A,HLA-A,HLA-DQB1,ICAM1,ICAM2,IFIH1,IL16,IMPDH1,ITGAM,ITGB2,LCP1,LGALS3,LGMN,LIMD1,LSP1,MPZ,NPC2,OCIAD1,P2RX4,PLA2G4A,PLXNA1,PSAP,PSMB10,PSME2,PTPRC,PYCARD,RRAS,S100A4,SEPTIN5,SLC29A1,SLC2A1,STAT1,STAT2,STAT3,TAP1,TAPBP,TPCN1,VAV1,VWF	66
Cell-To-Cell Signaling and Interaction,Hematological System Development and Function,Immune Cell Trafficking,Inflammatory Response	Activation of T lymphocytes	1,57E-07		0,628	ADA,AGRN,ANO6,APOE,BSG,C3,C4A/C4B,CADM1,CALR,CASP8,CD74,CDKN1B,CEACAM1,CORO1A,CTNNB1,CYRIB,DDX58,DLG1,DOCK2,EGFR,FCGR2B,FGF1,HLA-A,HLA-DQB1,HPX,HSP90B1,ICAM1,IMPDH1,ITGA3,ITGA5,ITGAM,ITGB2,MAPK14,MBP,MFN2,MGST1,MPZ,NCF1,NCK1,OTUD7B,PLP1,PMEL,PTPN6,PTPRC,PYCARD,RHOB,SIGLEC1,STAT1,STAT3,THBS1,VAV1	51
Cellular Movement,Hematological System Development and Function,Immune Cell Trafficking,Inflammatory Response	Cellular infiltration by phagocytes	1,57E-07		0,577	ALOX5AP,APOE,ARHGAP25,BSG,C3,C4A/C4B,C5,CASP8,CAV1,CES1,CNP,CORO1A,CTNNB1,CTSB,CTTN,CYBB,DOCK2,EGFR,EPHX2,F2,HSPA5,ICAM1,Ighg2b,IL16,ILK,ITGAM,ITGB1,ITGB2,LGALS3,MAPK14,NCF1,NDRG1,NOS1,OPA1,PLA2G4A,PLP1,PRKCA,PRKCD,PRKG1,PSMB8,PTPN1,PTPN6,RIPK1,RPTOR,S100B,SERPINC1,SERPING1,STAT1,STAT3,VAV1,VWF	51
Embryonic Development,Nervous System Development and Function,Ophthalmic Disease,Organ Development,Organ Morphology,Organismal Development,Organismal Injury and Abnormalities,Tissue Development,Visual System Development and Function	Abnormal morphology of eye	1,62E-07			ABCA4,Ank2,APOE,ARHGAP35,ARSB,ATP1B2,BBS2,BBS7,BSG,C3,CDKN1B,COL8A2,CPLX4,CTSD,DLG1,EPG5,EPHB2,EPHB3,GNAT1,GPR143,GRK1,GRN,GUCY2D,GUCY2F,HEXB,ICAM1,ITGA3,ITGA6,ITGB4,LAMB2,LAMC1,LRAT,LUM,MAP1B,Marcks,MSI1,MYH10,NCAM1,NRCAM,NXNL1,OPTN,PDE6D,PROM1,PSAP,RDH10,RDH13,ROM1,RS1,SAG,SLC1A3,STAT1,STK38L,SV2B,THBS1,TULP1,UNC119	56
Hematological System Development and Function,Tissue Morphology	Quantity of blood cells	1,65E-07		0,006	ABCB1,ABCG2,ADA,ADD1,ALCAM,Ank2,ANPEP,AOC3,APBB1IP,APOE,AQP1,ARHGDIB,BSG,C1QA,C3,C4A/C4B,C5,CAMLG,CASP8,CAV1,CD200,CD34,CD74,CD84,CDKN1B,CHI3L1,CORO1A,CTNNB1,CTSB,CTSD,CTSS,CYBB,DDX58,DIAPH1,DNASE2,DOCK2,EFNB1,ELMO1,EPHX2,EPS15,F2,FABP5,FCGR2B,FERMT3,FYB1,GLS,Gm15807/Hmgn5,Gm21596/Hmgb1,GNAS,GRN,HCLS1,HEXB,HLA-A,HLA-DQA1,HLA-DQB1,HPSE,HPX,HSP90B1,ICAM1,IGKC,INSR,Irgm1,ISG15,ITGA3,ITGA6,ITGAM,ITGB…	123
Cell-To-Cell Signaling and Interaction	Activation of lymphoid cells	1,77E-07		0,629	ADA,AGRN,ANO6,APOE,BSG,C1QA,C3,C4A/C4B,CADM1,CALR,CASP8,CD200,CD74,CDKN1B,CEACAM1,CORO1A,CTNNB1,CYRIB,DDX58,DLG1,DOCK2,EGFR,FCGR2B,FGF1,HEBP1,HLA-A,HLA-DQB1,HPX,HSP90B1,ICAM1,Ighg2a,IMPDH1,ITGA3,ITGA5,ITGAM,ITGAX,ITGB2,LGALS3,MAPK14,MBP,MFN2,MGST1,MPZ,NCF1,NCK1,OTUD7B,PLP1,PLXNB1,PMEL,PRDX1,PTPN6,PTPRC,PYCARD,RHOB,SIGLEC1,STAT1,STAT3,THBS1,VAV1	59
Gastrointestinal Disease,Inflammatory Disease,Inflammatory Response,Organismal Injury and Abnormalities	Experimental colitis	1,85E-07		-1,452	ARHGDIB,C3,CD74,CYBB,GBP2,GBP5,Gm21596/Hmgb1,HLA-DQA1,HLA-DQB1,IFI16,Iigp1,LYZ,MAPK14,MPEG1,PLA2G4A,PSMB8,PTPRC,PYCARD,SERPINA3,SLC2A1,STAT1,STAT3,STEAP4,TAP1,Tgtp1/Tgtp2	25
Gastrointestinal Disease,Inflammatory Disease,Inflammatory Response,Organismal Injury and Abnormalities	Dextran sodium sulfate-induced colitis	1,89E-07		-1,452	ARHGDIB,C3,CD74,CYBB,GBP2,GBP5,HLA-DQA1,HLA-DQB1,IFI16,Iigp1,LYZ,MAPK14,MPEG1,PLA2G4A,PSMB8,PTPRC,PYCARD,SERPINA3,SLC2A1,STAT3,STEAP4,TAP1,Tgtp1/Tgtp2	23
Neurological Disease,Organismal Injury and Abnormalities,Psychological Disorders	Tauopathy	2,21E-07			A2M,ABAT,ABCG2,ACE,ACLY,AFM,AGRN,ALDH5A1,ALG2,APOD,APOE,AQP1,ATP1A1,ATP1A3,ATP6V0D2,ATP6V1G2,C3,C4A/C4B,C5,CALB1,CAPG,CASP8,CAV1,CD74,CFL1,CHI3L1,CNN1,CNP,CTSB,CTSD,CTSS,CTSZ,CYBB,DTNA,DYSF,FCGR2B,GAP43,GBP2,GC,GRN,HLA-DQA1,HLA-DQB1,HPSE,HPX,HSPA5,HSPG2,ICAM1,IGHG1,IGKC,INSR,ITGAX,KNG1,KRAS,LGALS3,LGALS3BP,LGMN,LIMS1,LIPA,LRAT,LYZ,MAOA,MAOB,MAPT,MFN2,MME,MYH11,NOS1,OPA1,PDIA3,PLCD1,PLD3,PLEKHA7,P…	101
Inflammatory Response	Immune response of brain	2,35E-07		-0,910	ABCG2,AGO2,ALCAM,BSG,C3,C4A/C4B,C5,CALR,CAV1,CD200,CD74,CORO1A,CTSB,CTTN,EHD1,EHD3,FCGR2B,GRN,GSDMD,HLA-A,HLA-DQA1,HLA-DQB1,HPX,HSPA5,Irgm1,ISG15,ITGA9,ITGAX,ITGB1,KNG1,LGALS3,MAPK14,MAPT,MBP,MGLL,MME,MYLK,NCF1,OTUD7B,PLA2G4A,PLP1,PPP3CC,PRKCA,PSMB8,PTPRC,PYCARD,RRAS,SLC1A3,STAT1,STAT2,STAT3,TAPBP,VCAM1,VWF,XDH	55
Cell Morphology	Sprouting	2,37E-07	Decreased	-3,399	A2M,ACTR3,ADCY6,AFDN,AGRN,ALCAM,Ank2,APOE,AQP1,C3,CAV1,CDH1,CFL1,CRK,CRMP1,CTCF,CTNNB1,CTNND1,DIAPH1,DLG1,DOCK1,EFNB1,EIF4E,ELMO1,EPHB2,EPHB3,EPHX2,EPS8,FERMT2,GAP43,GIT1,GLUL,Gm21596/Hmgb1,GRN,HSPG2,ITGA3,ITGAM,ITGB1,KIF2A,L1CAM,LAMA2,MAP1B,MAPT,MECP2,MFN2,Mia2,NCAM1,NOS1,Nptn,NRCAM,NRP2,NUMBL,OPA1,OPTN,PALM,PDIA3,PEX14,PIP5K1A,PKP4,PLXNA1,PRKG1,RALA,RAPGEF4,RECK,RHOB,RTN4,S100B,SEPTIN11,SORBS2,…	78
Embryonic Development,Organismal Development	Development of body axis	2,42E-07		-1,930	ABCA4,AFDN,AGO2,ALDH1A2,ALG2,Ank2,APOE,AQP1,ARHGAP35,ARHGEF12,ARSB,ATP1B2,BBS1,BBS2,BBS4,BBS7,BSG,C1QB,C3,CD34,CDH5,CDKN1B,CFL1,COL8A2,CPLX4,CRELD1,CRK,CSNK2A1,CTNNB1,CTNND1,CTSD,DIAPH1,DLG1,DYNC2H1,EGFR,EML1,ENAH,ENPP2,EPG5,EPHB2,EPHB3,EPHX2,FCGR2B,GAP43,GIT1,Gm21596/Hmgb1,GNA11,GNAQ,GNAT1,GPC1,GPR143,GRK1,GRN,GRSF1,GUCY2D,GUCY2F,HEXB,HLA-A,HLA-DQA1,HSP90B1,HSPG2,ICAM1,IFI16,ITGA3,ITGA5,ITGA6,IT…	136
Cell Morphology	Shape change of neurons	2,48E-07	Decreased	-2,696	A2M,ACTR3,AFDN,AGRN,ALCAM,Ank2,APOE,C3,CAV1,CFL1,CRMP1,CTCF,CTNNB1,DIAPH1,DLG1,DOCK1,EFNB1,EIF4E,ELMO1,EPHB2,EPHB3,EPS8,F2,GAP43,GIT1,GRN,ITGA3,ITGAM,ITGB1,KIF2A,L1CAM,MAP1B,MAPT,MECP2,MFN2,Mia2,NCAM1,NOS1,Nptn,NRCAM,NRP2,NUMBL,OPA1,OPTN,PALM,PDIA3,PEX14,PIP5K1A,PKP4,PLXNA1,PRKG1,RALA,RAPGEF4,RHOB,RTN4,S100B,SEPTIN11,SORBS2,STAT3,STK38L,SULF1,SYNPO,TMOD1,TMOD2,VAMP7	65
Cell Signaling	Cell surface receptor linked signal transduction	2,53E-07		-1,633	ARHGAP35,BBS7,CAV1,CRK,CTNNA1,CUL3,DOCK1,DYNC2H1,EPHB2,FERMT2,FERMT3,HERC4,HSP90B1,ICAM1,IGHG1,Iigp1,IL16,ILK,ISG15,ITGA5,ITGA7,ITGAM,ITGAX,ITGB1,ITGB2,ITGB4,KRAS,MAOA,MAPK14,NUMBL,NUP85,OSMR,Pakap,PLPP3,PTPN6,PTPRC,PTPRG,PXN,RAB23,SERPINE2,STAT1,STAT2,STAT3,STX3,TTC21B,VAV1,VCAM1,Zc3h15	48
Immunological Disease,Inflammatory Disease,Inflammatory Response,Neurological Disease,Organismal Injury and Abnormalities	Experimental autoimmune encephalomyelitis	2,90E-07		-1,432	ABCG2,AGO2,ALCAM,BSG,C3,CALR,CAV1,CD200,CD74,CORO1A,CTTN,EHD1,EHD3,GSDMD,HLA-A,HLA-DQA1,HLA-DQB1,HPX,HSPA5,Irgm1,ISG15,ITGA9,ITGAX,ITGB1,MAPK14,MAPT,MBP,MYLK,NCF1,OTUD7B,PLA2G4A,PLP1,PRKCA,PSMB8,PTPRC,PYCARD,RRAS,SLC1A3,STAT1,STAT3,TAPBP,VCAM1,VWF,XDH	44
Cellular Movement	Invasion of cells	3,14E-07	Decreased	-2,120	A2M,ABCA4,ABLIM1,AFDN,AGO2,AKAP12,ALCAM,ANO1,ANPEP,BSG,CALR,CAP1,CAV1,CAVIN2,CD151,CD74,CD82,CDC42BPA,CDH1,CDH11,CDH3,CDH5,CDKN1B,CEACAM1,CES1,CHI3L1,CMTM5,CNDP2,CRK,CRMP1,CSNK2A1,CTCF,CTNNB1,CTNND1,CTSB,CTSD,CTSH,CTSS,CTSZ,CTTN,DDX58,DIAPH1,DNAJB4,DNAJB6,DOCK1,EGFR,EIF4E,ELMO1,ENAH,ENPP2,EPHB2,EPS8,F2,FABP5,FERMT2,FERMT3,GALNT2,GIT1,Gm21596/Hmgb1,GNAQ,GNAS,GPC1,GRN,HPSE,HSP90B1,HSPA5,ICAM1,ILK,I…	150
Cell-To-Cell Signaling and Interaction	Communication of cells	3,16E-07		-0,590	ADCY6,ADGRE1,AGRN,AKAP12,ALCAM,ANXA4,APOE,APPL1,APPL2,ARHGEF12,BCAM,BSG,C3,C5,CALCOCO1,CAMLG,CAP1,CASKIN1,CASP8,CAV1,CAVIN3,CDKN2AIP,CEACAM1,CLIC1,CRK,CSNK1A1,CSNK2A1,CTNNB1,DAG1,DDX58,DLG1,DOCK1,DTNA,EGFR,ENTPD2,F2,FCGR2B,GNA11,GNAQ,GNAS,GNAT1,GNAZ,GNB1,GNB5,GPR143,HCLS1,HEBP1,ILK,INSR,IPO7,ITGA3,ITGAM,ITGB2,KNG1,KRAS,L1CAM,LGALS3BP,MAOA,MAP2K6,MAP3K20,MAPK14,MAPT,MGLL,MTA1,NAMPT,NCAM1,NDRG2,NRP…	109
Cell-To-Cell Signaling and Interaction,Hematological System Development and Function,Immune Cell Trafficking,Inflammatory Response	Activation of lymphocytes	3,41E-07		0,512	ADA,AGRN,ANO6,APOE,BSG,C1QA,C3,C4A/C4B,CADM1,CALR,CASP8,CD200,CD74,CDKN1B,CEACAM1,CORO1A,CTNNB1,CYRIB,DDX58,DLG1,DOCK2,EGFR,FCGR2B,FGF1,HEBP1,HLA-A,HLA-DQB1,HPX,HSP90B1,ICAM1,Ighg2a,IMPDH1,ITGA3,ITGA5,ITGAM,ITGB2,LGALS3,MAPK14,MBP,MFN2,MGST1,MPZ,NCF1,NCK1,OTUD7B,PLP1,PLXNB1,PMEL,PRDX1,PTPN6,PTPRC,PYCARD,RHOB,SIGLEC1,STAT1,STAT3,THBS1,VAV1	58
Organismal Development	Morphology of head	3,53E-07			ABCA4,AKAP12,ALDH1A2,ALOX5AP,Ank2,APOE,AQP1,ARHGAP35,ARSB,ATP1B2,BBS2,BBS4,BBS7,BSG,C1QA,C3,CALB1,CASP8,CAV1,CDH1,CDH11,CDKN1B,CKMT1A/CKMT1B,CLN5,COL8A2,CPLX4,CRELD1,CRK,CRMP1,CSNK2A1,CTNNB1,CTNND1,CTSB,CTSD,DDX6,DFFA,DIAPH1,DLG1,DLG3,EFNB1,EGFR,EHD1,EML1,ENTPD2,EPB41L2,EPG5,EPHB2,EPHB3,EPS15,EPS8,GAP43,GNA11,GNAQ,GNAS,GNAT1,GPM6B,GPR143,GRK1,GRN,GUCY2D,GUCY2F,HEXB,HSPG2,ICAM1,IGBP1,ITGA3,ITGA6,I…	143
Cell Morphology,Cellular Assembly and Organization,Cellular Development,Cellular Function and Maintenance,Cellular Growth and Proliferation,Nervous System Development and Function,Organismal Development,Tissue Development	Branching of neurons	3,54E-07	Decreased	-2,832	A2M,ACTR3,AFDN,AGRN,ALCAM,Ank2,APOE,C3,CAV1,CFL1,CRMP1,CTCF,CTNNB1,DIAPH1,DLG1,DOCK1,EFNB1,EIF4E,ELMO1,EPHB2,EPHB3,EPS8,GAP43,GIT1,GRN,ITGA3,ITGAM,ITGB1,KIF2A,L1CAM,MAP1B,MAPT,MECP2,MFN2,Mia2,NCAM1,NOS1,Nptn,NRCAM,NRP2,NUMBL,OPA1,OPTN,PALM,PDIA3,PEX14,PIP5K1A,PKP4,PLXNA1,PRKG1,RALA,RAPGEF4,RHOB,RTN4,S100B,SEPTIN11,SORBS2,STAT3,STK38L,SULF1,SYNPO,TMOD1,TMOD2,VAMP7	64
Gastrointestinal Disease,Inflammatory Response	Inflammation of gastrointestinal tract	4,18E-07		-0,003	ABCB1,ADGRE1,ANO1,ARHGDIB,C3,CASP8,CAV1,CD74,CDH1,CEACAM1,CES1,CKMT1A/CKMT1B,CORO1A,CTNNB1,CTSB,CTSS,CYBB,DDX58,FCGR2B,GBP2,GBP5,Gm21596/Hmgb1,GSDMD,HLA-DQA1,HLA-DQB1,HSP90B1,ICAM1,IFI16,IGHG1,IGKC,Iigp1,IMPDH1,KRAS,LGALS3,LYZ,MAPK14,MME,MPEG1,MZB1,NCF1,PLA2G4A,PON1,POSTN,PPP3CC,PSMB8,PTPRC,PYCARD,RPTOR,SERPINA3,SLC15A4,SLC2A1,SLC9A1,STAT1,STAT3,STEAP4,TAP1,TF,Tgtp1/Tgtp2,XDH	59
Metabolic Disease,Organismal Injury and Abnormalities	Amyloidosis	4,75E-07		-0,714	A2M,ABAT,ABCG2,ACE,ACLY,AFM,AGRN,ALDH5A1,ALG2,APOD,APOE,AQP1,ATP1A1,ATP1A3,ATP6V1G2,C3,C4A/C4B,C5,CALB1,CAPG,CASP8,CAV1,CD74,CFL1,CHI3L1,CNN1,CNP,CTSB,CTSD,CTSS,CTSZ,CYBB,DTNA,DYSF,FCGR2B,GAP43,GBP2,GC,GRN,HLA-DQA1,HLA-DQB1,HPSE,HPX,HSPA5,HSPG2,ICAM1,IGHG1,IGKC,INSR,ITGAX,KNG1,KRAS,LGALS3,LGALS3BP,LGMN,LIMS1,LIPA,LRAT,LYZ,MAOA,MAOB,MAPT,MFN2,MME,MYH11,NOS1,OPA1,OSMR,PDIA3,PLCD1,PLD3,PLEKHA7,PON1,…	101
Cell-To-Cell Signaling and Interaction,Hematological System Development and Function	Activation of myeloid cells	4,93E-07		1,917	ACE,APOE,C3,C4A/C4B,C5,CALR,CD200,CD84,CHI3L1,CYBB,DYSF,EGFR,F2,FCGR2B,FGF1,GC,Gm21596/Hmgb1,GRN,HLA-A,HPSE,ICAM1,IGHG1,IL16,ITGA5,ITGAM,ITGB1,ITGB2,KNG1,LGALS3,LGALS3BP,MAOB,MAPK14,MAPT,MFN2,MME,NDRG1,NMI,PDE6B,PLA2G4A,PRKCD,PTPN6,SERPING1,STAT1,STAT3,THBS1,TOLLIP,VAV1,VCAM1	48
Renal and Urological System Development and Function	Morphology of urinary system	4,96E-07			ACE,APOE,APRT,AQP1,ARHGAP35,BCAM,BSG,C4A/C4B,C5,CAV1,CD151,CDKN1B,CNN1,CTNNB1,DLG1,EGFR,EHD3,ELMO1,EPB41L5,FCGR2B,GLA,GNAS,GRN,HEXB,HSPA4L,ICAM1,ILK,ITGA3,ITGA6,ITGB1,LAMB2,LAMC1,LGMN,LIN7C,LIPA,LMOD1,MANBA,MYH11,MYLK,NOS1,OCIAD1,PARVA,PKD2,PLA2G4A,PLXNB1,Podxl,PROM1,PSAP,SPTBN1,SYNPO,THBS1,XDH,YES1	53
Cell Morphology,Cellular Assembly and Organization,Cellular Development,Cellular Function and Maintenance,Cellular Growth and Proliferation,Embryonic Development,Nervous System Development and Function,Organismal Development,Tissue Development	Branching of neurites	5,54E-07	Decreased	-3,111	A2M,ACTR3,AFDN,AGRN,ALCAM,Ank2,APOE,C3,CAV1,CFL1,CRMP1,CTCF,CTNNB1,DIAPH1,DLG1,DOCK1,EFNB1,EIF4E,ELMO1,EPHB2,EPHB3,EPS8,GAP43,GIT1,ITGA3,ITGAM,ITGB1,KIF2A,L1CAM,MAP1B,MAPT,MECP2,MFN2,Mia2,NCAM1,NOS1,Nptn,NRCAM,NRP2,NUMBL,OPA1,OPTN,PALM,PDIA3,PEX14,PIP5K1A,PKP4,PRKG1,RALA,RAPGEF4,RHOB,RTN4,S100B,SEPTIN11,SORBS2,STAT3,STK38L,SULF1,SYNPO,TMOD1,TMOD2,VAMP7	62
Cell Morphology,Cellular Movement	Cell spreading of tumor cell lines	5,57E-07	Decreased	-2,658	AKAP12,C3,CAP1,CD151,CDH11,CRK,CSPG5,DOCK1,EGFR,FERMT2,FERMT3,FYB1,GAP43,GBP2,GIT1,GNA11,ILK,ITGA5,ITGB1,ITGB4,KNG1,MAPRE3,MFN2,MPRIP,MYADM,MYH10,PARVA,PARVB,PXN,STAT3,THBS1,VCAM1	32
Cell-To-Cell Signaling and Interaction	Interaction of tumor cell lines	5,62E-07		-1,862	ADD1,AFDN,AGO2,AKAP12,ALCAM,APOE,ATE1,BSG,CASP8,CAV1,CD151,CD82,CDH1,CDH11,CDH3,CRK,CTNNB1,CTSB,CTSZ,CTTN,CYBB,DAG1,DYSF,EFNB1,EGFR,F2,FERMT2,FERMT3,FYB1,GALNT2,GIT1,HLA-A,HSP90B1,HSPA5,ICAM1,ILK,INSR,ITGA3,ITGA5,ITGA6,ITGA9,ITGAM,ITGAX,ITGB1,ITGB2,ITGB4,KNG1,L1CAM,LGALS3,LGALS3BP,LIPA,MCAM,MYO6,NCAM1,PARVA,PARVB,PRKCA,PTPN6,PTPRM,PXN,RPTOR,RRAS,RTN4,SCRIB,SERPING1,STAT1,STAT3,THBS1,TJP1,VAMP7,VC…	72
Cell-To-Cell Signaling and Interaction,Hematological System Development and Function,Immune Cell Trafficking,Inflammatory Response	Activation of phagocytes	5,67E-07		1,435	ACE,APOE,C3,C4A/C4B,C5,CALR,CASP8,CD200,CD84,CHI3L1,CYBB,DYSF,EGFR,F2,FCGR2B,FGF1,GC,Gm21596/Hmgb1,GRN,HLA-A,HPSE,HSP90B1,ICAM1,IGHG1,IL16,ITGA5,ITGAM,ITGB1,ITGB2,KNG1,LGALS3,LGALS3BP,MAOB,MAPK14,MAPT,MFN2,MME,NDRG1,NMI,PDE6B,PLA2G4A,PRKCA,PRKCD,PTPN6,PYCARD,SERPING1,STAT1,STAT3,THBS1,TOLLIP,VAV1	51
Cell-To-Cell Signaling and Interaction	Binding of blood cells	5,75E-07		1,333	A2M,ALCAM,AOC3,APBB1IP,APOE,BCAM,C1QA,C3,C4A/C4B,C5,CADM1,CALR,CD151,CD200,CD34,CD74,CD84,CDH1,CEACAM1,CORO1A,CTSZ,CTTN,CYBB,DGKE,DIAPH1,DOCK2,EFNB1,F2,FCGR2B,FERMT3,FGF1,FLOT1,FYB1,GSK3A,HPSE,HSPG2,ICAM1,ICAM2,ILK,Irgm1,ITGA5,ITGA6,ITGA7,ITGAM,ITGAX,ITGB1,ITGB2,KNG1,L1CAM,LCP1,LGALS3,LSP1,MAPK14,MBL2,MCAM,MYADM,NOS1,PTPN6,PTPRC,RHOB,SERPING1,STAT1,THBS1,TXN,VAV1,VCAM1,VWF	67
Cellular Movement,Hematological System Development and Function,Immune Cell Trafficking,Inflammatory Response	Migration of phagocytes	6,05E-07		-0,082	ALCAM,AOC3,APOE,ARHGAP25,BLVRA,C3,C5,CD74,CDH1,CEACAM1,CORO1A,CTSS,CTSZ,CYBB,DIAPH1,EGFR,EPS8,F2,Gm21596/Hmgb1,HCLS1,HLA-DQB1,ICAM1,ICAM2,IL16,ITGA5,ITGA6,ITGAM,ITGAX,ITGB1,ITGB2,LGALS3,LSP1,LUM,MAOA,MAPK14,MAPT,MCAM,MYLK,MYO1F,NRP2,PLXNB1,PTPN6,RHOB,RPTOR,RTN4,SAG,SERPINC1,TXN,VAV1,VCAM1	50
Nervous System Development and Function	Morphology of central nervous system	6,06E-07			AKAP12,ALDH1A2,Ank2,APOE,ARHGAP35,ATP1B2,BBS2,BBS4,BBS7,C1QA,C3,CALB1,CASP8,CAV1,CDKN1B,CKMT1A/CKMT1B,CLN5,CRMP1,CSNK2A1,CTNNB1,CTSB,DFFA,DIAPH1,DLG3,EFNB1,EGFR,EML1,EPB41L2,EPG5,EPHB2,EPHB3,EPS15,GAP43,GNAS,GPM6B,GRN,HEXB,HSPA5,HSPG2,IGBP1,ITGA3,ITGA6,ITGB1,KIF1B,KIF2A,KNG1,L1CAM,LAMA2,LAMC1,LAMP1,LIPA,MANBA,MAOA,MAP1B,MAPT,Marcks,MBP,MECP2,Mia2,MSI1,MYH10,NCAM1,NOS1,NRCAM,Pcmt1,PEX11B,PGAP1,PLP…	89
Embryonic Development,Nervous System Development and Function,Organ Development,Organ Morphology,Organismal Development,Tissue Development,Visual System Development and Function	Morphology of eye	6,06E-07			ABCA4,Ank2,APOE,AQP1,ARHGAP35,ARSB,ATP1B2,BBS2,BBS7,BSG,C3,CDKN1B,COL8A2,CPLX4,CTSD,DLG1,EPG5,EPHB2,EPHB3,GNAT1,GPR143,GRK1,GRN,GUCY2D,GUCY2F,HEXB,HSPG2,ICAM1,ITGA3,ITGA6,ITGB4,LAMB2,LAMC1,LRAT,LUM,MAP1B,MAPT,Marcks,MSI1,MYH10,NCAM1,NRCAM,NXNL1,OPTN,PDE6B,PDE6D,PROM1,PRPH2,PSAP,RDH10,RDH13,ROM1,RS1,SAG,SLC1A3,STAT1,STK38L,SV2B,THBS1,TULP1,UNC119	61
Cell Morphology,Inflammatory Response	Morphology of phagocytes	6,12E-07			APOE,C3,CASP8,CD200,CHI3L1,CTSD,CTSZ,EIF4E,FCGR2B,GLA,HEXB,HPSE,HSPA12A,ICAM1,Irgm1,ITGAM,ITGB2,LGALS3,LIPA,MANBA,NPC2,PLP1,PON1,PSAP,RPTOR,RRAS,TPCN1,UACA	28
Embryonic Development,Organismal Development	Development of head	6,18E-07		-1,930	ABCA4,AFDN,AGO2,ALDH1A2,ALG2,Ank2,APOE,AQP1,ARHGAP35,ARHGEF12,ARSB,ATP1B2,BBS1,BBS2,BBS4,BBS7,BSG,C1QB,C3,CD34,CDH5,CDKN1B,CFL1,COL8A2,CPLX4,CRELD1,CRK,CSNK2A1,CTNNB1,CTNND1,CTSD,DIAPH1,DLG1,DYNC2H1,EGFR,EML1,ENAH,ENPP2,EPG5,EPHB2,EPHB3,EPHX2,FCGR2B,GAP43,GIT1,Gm21596/Hmgb1,GNA11,GNAQ,GNAT1,GPC1,GPR143,GRK1,GRN,GUCY2D,GUCY2F,HEXB,HLA-A,HLA-DQA1,HSPG2,ICAM1,IFI16,ITGA3,ITGA5,ITGA6,ITGAM,ITGB1,ITGB…	131
Cell-To-Cell Signaling and Interaction,Hematological System Development and Function	Interaction of phagocytes	6,30E-07		0,776	A2M,ALCAM,APOE,C3,C5,CADM1,CALR,CD34,CDH1,CORO1A,CTSZ,CTTN,CYBB,F2,FERMT3,FGF1,FYB1,HPSE,ICAM1,ICAM2,Irgm1,ITGA5,ITGA6,ITGA7,ITGAM,ITGAX,ITGB1,ITGB2,KNG1,LCP1,LGALS3,LSP1,MAPK14,MBL2,PTPN6,PTPRC,RHOB,STAT1,TXN,VAV1,VCAM1,VWF	42
Cellular Movement	Cell movement of tumor cell lines	6,38E-07	Decreased	-2,476	A2M,AFDN,AGO2,AKAP12,ALCAM,ANPEP,AP2M1,APPL1,ARHGAP35,ARHGDIB,ARPC1B,ATE1,BCAM,BSG,C3,C5,CALR,CAP1,CASP8,CAV1,CD151,CD82,CDH1,CDH11,CDH3,CDH5,CDKN1B,CEACAM1,CLIC1,CMTM5,CNDP2,CNN1,CRK,CRMP1,CSNK2A1,CSPG5,CTNNB1,CTNND1,CTSB,CTSH,CTSZ,CTTN,DDX58,DIAPH1,DNAJB4,DNAJB6,DOCK1,DOCK2,EFNB1,EGFR,EIF4E,ELMO1,ENAH,ENPP1,ENPP2,EPHB2,EPHB3,EPS8,F2,FERMT2,FERMT3,FGF1,FYB1,GALNT2,GAP43,GBP2,GC,GIT1,GNA11,GNAS,G…	149
Tissue Development	Growth of nervous tissue	6,46E-07		-1,498	A2M,Acp5,ADCY6,AFDN,AGRN,ALCAM,APOE,APPL2,BBS1,CALB1,CAP1,CAV1,CDC42BPA,CDKN1B,CNP,COTL1,CRK,CRMP1,CSPG5,CTNNA1,CTNNB1,CTSZ,DOCK1,EFNB1,EGFR,EML1,ENPP2,EPHB2,EPHB3,F2,FAIM,FARP2,FGF1,GAP43,Gm21596/Hmgb1,GNAQ,GNAS,GRN,HDGFL3,HLA-DQB1,HPSE,ILK,ITGA3,ITGA6,ITGA9,ITGB1,KDM1A,KIF1B,KIF2A,KRAS,L1CAM,LAMA2,LGALS3,LIMS1,MAOA,MAP1B,MAPT,MECP2,MFN2,Mia2,MPRIP,MPZ,MSI1,MSI2,MYH10,NCAM1,NCK1,NOS1,NRCAM,NUMBL…	109
Hematological System Development and Function,Immune Cell Trafficking,Inflammatory Response,Tissue Development	Accumulation of leukocytes	6,57E-07		0,673	APOE,C3,C4A/C4B,C5,CASP8,CD200,CTNNB1,CYBB,DOCK1,DOCK2,EGFR,ENPP2,FGF1,Gm21596/Hmgb1,GNAQ,GRN,ICAM1,ITGA5,ITGA6,ITGA9,ITGAM,ITGAX,ITGB1,ITGB2,KRAS,MBL2,NCF1,OSMR,POSTN,PTPN1,SERPINC1,SERPING1,STAT1,STAT3,THBS1,VCAM1	36
Infectious Diseases	Infection of mammalia	6,68E-07	Decreased	-2,760	APOE,C1QA,C3,C4A/C4B,CAPG,CASP8,CAV1,CD74,CEACAM1,CYBB,DDX58,FCGR2B,GBP2,GRN,GSDMD,HLA-DQB1,IFIH1,Iigp1,Irgm1,ISG15,ITGAM,ITGAX,ITGB2,LCP1,LGALS3,MBL2,NCF1,OPTN,PLEKHA7,PRKCD,PYCARD,SAMHD1,SERPINC1,SIGLEC1,SLC15A4,STAT1,TAP1,VWF	38
Cell-To-Cell Signaling and Interaction,Hematological System Development and Function,Immune Cell Trafficking,Inflammatory Response	Activation of mononuclear leukocytes	7,24E-07		0,701	ADA,AGRN,ANO6,APOE,BSG,C1QA,C3,C4A/C4B,C5,CADM1,CALR,CASP8,CD200,CD74,CDKN1B,CEACAM1,CORO1A,CTNNB1,CYRIB,DDX58,DLG1,DOCK2,EGFR,FCGR2B,FGF1,HEBP1,HLA-A,HLA-DQB1,HPX,HSP90B1,ICAM1,Ighg2a,IMPDH1,ITGA3,ITGA5,ITGAM,ITGB2,LGALS3,MAPK14,MBP,MFN2,MGST1,MPZ,NCF1,NCK1,OTUD7B,PLP1,PLXNB1,PMEL,PRDX1,PTPN6,PTPRC,PYCARD,RHOB,SIGLEC1,STAT1,STAT3,THBS1,VAV1	59
Nervous System Development and Function,Organ Morphology,Organismal Development	Morphology of brain	7,82E-07			AKAP12,ALDH1A2,Ank2,APOE,ARHGAP35,ATP1B2,BBS2,BBS4,BBS7,C1QA,C3,CALB1,CASP8,CAV1,CDKN1B,CKMT1A/CKMT1B,CLN5,CRMP1,CSNK2A1,CTNNB1,CTSB,DFFA,DIAPH1,DLG3,EFNB1,EGFR,EML1,EPB41L2,EPG5,EPHB2,EPHB3,EPS15,GAP43,GNAS,GPM6B,GRN,HEXB,HSPG2,IGBP1,ITGA3,ITGA6,ITGB1,KIF1B,KIF2A,KNG1,L1CAM,LAMA2,LAMC1,LAMP1,LIPA,MANBA,MAOA,MAP1B,MAPT,Marcks,MECP2,Mia2,MSI1,MYH10,NCAM1,NOS1,NRCAM,Pcmt1,PEX11B,PGAP1,PLP1,POSTN,PS…	85
Organismal Development,Organismal Injury and Abnormalities	Abnormal morphology of head	8,04E-07			ABCA4,AKAP12,Ank2,APOE,ARHGAP35,ARSB,ATP1B2,BBS2,BBS4,BBS7,BSG,C1QA,C3,CALB1,CAV1,CDH1,CDH11,CDKN1B,CKMT1A/CKMT1B,CLN5,COL8A2,CPLX4,CRELD1,CRK,CRMP1,CSNK2A1,CTNND1,CTSB,CTSD,DDX6,DFFA,DIAPH1,DLG1,DLG3,EFNB1,EGFR,EHD1,EML1,ENTPD2,EPB41L2,EPG5,EPHB2,EPHB3,EPS15,EPS8,GAP43,GNA11,GNAQ,GNAS,GNAT1,GPM6B,GPR143,GRK1,GRN,GUCY2D,GUCY2F,HEXB,HSPG2,ICAM1,IGBP1,ITGA3,ITGA6,ITGB4,KDM1A,KIF1B,KIF2A,KRAS,L1CAM,…	125
Embryonic Development,Nervous System Development and Function,Organ Development,Organ Morphology,Organismal Development,Tissue Development,Visual System Development and Function	Morphology of retina	8,33E-07			ABCA4,APOE,ARHGAP35,ATP1B2,BBS2,BBS7,BSG,C3,CDKN1B,CPLX4,CTSD,EPG5,GNAT1,GPR143,GRK1,GRN,GUCY2D,GUCY2F,ICAM1,ITGA3,ITGA6,LAMB2,LAMC1,LRAT,MAP1B,Marcks,MSI1,MYH10,NCAM1,NXNL1,OPTN,PDE6B,PDE6D,PROM1,PRPH2,RDH13,ROM1,RS1,SAG,SLC1A3,STK38L,SV2B,TULP1,UNC119	44
Inflammatory Response	Immune response of cells	8,60E-07		1,888	ABCB1,ACE,ACTR3,ANPEP,ANXA3,APOE,APPL2,ATP1A1,BRD2,BRD3,C1QA,C3,C5,CALB1,CALR,CAPG,CASP8,CAV1,CD200,CD74,CDKN1B,CEACAM1,CORO1A,CRK,CTNNB1,CTSB,CTSD,CTSS,CYRIB,DDX58,DLG1,DOCK1,DOCK2,DYSF,EHD1,EIF4E,ELMO1,ERAP1,FCGR2B,FERMT3,Gm21596/Hmgb1,GNAS,GRN,GULP1,HLA-DQB1,HSP90B1,ICAM1,IFIH1,IGHG1,Ighg2a,Ighg2b,IQSEC1,ISG15,ITGAM,ITGAX,ITGB1,ITGB2,KIF2A,LGALS3,LUM,LYAR,MAPK14,MAPT,MBL2,NAMPT,NCF1,PIP5K1A,PL…	96
Inflammatory Disease,Inflammatory Response,Neurological Disease,Organismal Injury and Abnormalities	Encephalitis	8,96E-07		-0,988	ABCG2,AGO2,ALCAM,BSG,C3,C4A/C4B,C5,CALR,CAV1,CD200,CD74,CORO1A,CTSB,CTTN,EHD1,EHD3,FCGR2B,GRN,GSDMD,HLA-A,HLA-DQA1,HLA-DQB1,HPX,HSPA5,Irgm1,ISG15,ITGA9,ITGAX,ITGB1,LGALS3,MAPK14,MAPT,MBP,MGLL,MME,MYLK,NCF1,OTUD7B,PLA2G4A,PLP1,PPP3CC,PRKCA,PSMB8,PTPRC,PYCARD,RRAS,SLC1A3,STAT1,STAT3,TAPBP,VCAM1,VWF,XDH	53
Organismal Injury and Abnormalities,Tissue Morphology	Abnormal morphology of epithelial tissue	9,32E-07			ABCA4,ABCB1,ABCB10,ABCG2,ADA,ANO1,ARSB,BBS2,CASP8,CAV1,CAV2,CD151,CDKN1B,COL15A1,COL8A2,CTNNB1,CTSB,DLG1,EGFR,EHD3,ELMO1,EPHB2,EPHB3,FCGR2B,GPR143,GRN,GSK3A,HEXB,HPSE,HSPG2,ITGA3,ITGA6,ITGB4,LAMA2,LAMB2,LAMC1,LGALS3,LIN7C,LIPA,MANBA,MSI1,NCF1,NOS1,NPC2,OPTN,PAM,PLVAP,PMEL,POSTN,PROM1,PSAP,PURA,RASIP1,RECK,RIPK1,SCP2,SLC44A2,SLC9A1,THBS1,TULP1,UNC119,XDH	62
Cell-To-Cell Signaling and Interaction	Binding of tumor cell lines	9,72E-07		-1,758	ADD1,AFDN,AGO2,AKAP12,ALCAM,APOE,BSG,CASP8,CAV1,CD151,CD82,CDH1,CDH3,CRK,CTNNB1,CTSB,CTSZ,CTTN,CYBB,DAG1,DYSF,EFNB1,EGFR,F2,FERMT2,FERMT3,FYB1,GALNT2,GIT1,HLA-A,HSP90B1,HSPA5,ICAM1,ILK,INSR,ITGA3,ITGA5,ITGA6,ITGA9,ITGAM,ITGAX,ITGB1,ITGB2,ITGB4,KNG1,L1CAM,LGALS3,LGALS3BP,LIPA,MCAM,MYO6,NCAM1,PARVA,PARVB,PRKCA,PTPN6,PTPRM,PXN,RRAS,RTN4,SCRIB,SERPING1,STAT1,STAT3,THBS1,TJP1,VAMP7,VCAM1,VCL	69
Cardiovascular System Development and Function,Tissue Morphology	Permeability of vascular system	9,87E-07		1,684	APOE,AQP1,C3,C4A/C4B,C5,CAV1,CD151,CDH5,CTNNB1,CTTN,CYBB,DAG1,DTNA,EPS8,F2,GIT1,ICAM1,ITGB1,ITGB2,KNG1,LAMA2,LIPA,LSP1,MCAM,MYADM,MYLK,PLVAP,PRKG1,PXN,S100A4,SERPINC1,SERPING1,STAT3,THBS1,VWF,YES1	36
Cell Cycle,Cell-To-Cell Signaling and Interaction,Cellular Growth and Proliferation	Contact growth inhibition	1,03E-06		0,103	ABCG2,CDH1,CDH5,CDKN1B,CTNNB1,DDX58,EGFR,GBP2,IFI16,IFIH1,Irgm1,KRAS,MAPK14,MTA1,PCYOX1,PRKAR2A,PRKAR2B,PRKG1,PTPN1,PTPRC,RRAS2,RSU1,SMARCE1,STAT1,STAT3,SULF1,Tpm2,WDR5	28
Cardiovascular System Development and Function,Tissue Development	Development of cardiovascular tissue	1,03E-06	Decreased	-2,020	ALDH1A2,ANPEP,APOE,C3,CALR,CAV1,CAV2,CAVIN2,CD151,CD34,CDH5,CDKN1B,CEACAM1,COL8A2,CSNK1A1,CTNNB1,CTSB,CUL5,CYBB,DLG1,DYSF,ENPP2,EPHX2,ERAP1,F2,FGF1,Gm21596/Hmgb1,GPC1,GRN,HSPA5,HSPG2,ITGB1,KNG1,L1CAM,LGALS3,LIPA,MAP2K6,MCAM,NRP2,PDCD6,PDE2A,PLA2G4A,PRKCA,PRKCD,PTPN1,PTPRM,RASIP1,RHOB,RPTOR,SERPINA3,SERPINC1,STAT1,STAT3,SULF1,THBS1,TMOD1,VCAM1,XDH	58
Cellular Movement,Hematological System Development and Function,Immune Cell Trafficking	Cellular infiltration by leukocytes	1,04E-06		-0,249	ABCB1,ADA,ALOX5AP,APOD,APOE,ARHGAP25,BSG,C3,C4A/C4B,C5,CASP8,CAV1,CDH3,CES1,CNP,CORO1A,CTNNB1,CTSB,CTTN,CYBB,DOCK2,EGFR,EPHX2,F2,Gm21596/Hmgb1,GSDMD,HLA-A,HSPA5,ICAM1,Ighg2b,IL16,ILK,ITGAM,ITGB1,ITGB2,KNG1,KRAS,LGALS3,MAPK14,MCAM,MYLK,NCF1,NDRG1,NOS1,OPA1,PLA2G4A,PLP1,PRKCA,PRKCD,PRKG1,PSMB8,PTPN1,PTPN6,RIPK1,RPTOR,S100A4,S100B,SERPINC1,SERPINE2,SERPING1,STAT1,STAT3,THBS1,VAV1,VCAM1,VWF	66
Cell-To-Cell Signaling and Interaction	Adhesion of tumor cell lines	1,12E-06		-1,425	ADD1,AFDN,AGO2,AKAP12,ALCAM,APOE,BSG,CASP8,CAV1,CD151,CD82,CDH1,CDH3,CRK,CTNNB1,CTSB,CTSZ,CTTN,CYBB,DAG1,DYSF,EFNB1,EGFR,F2,FERMT3,FYB1,GALNT2,GIT1,ICAM1,ILK,ITGA3,ITGA5,ITGA6,ITGA9,ITGAM,ITGAX,ITGB1,ITGB2,KNG1,L1CAM,LGALS3,LIPA,MCAM,MYO6,NCAM1,PARVA,PARVB,PRKCA,PTPN6,PXN,RRAS,RTN4,SCRIB,STAT1,STAT3,THBS1,TJP1,VAMP7,VCAM1,VCL	60
Organ Morphology,Organismal Development,Renal and Urological System Development and Function	Morphology of kidney	1,19E-06			ACE,APOE,APRT,AQP1,ARHGAP35,BCAM,BSG,C4A/C4B,C5,CAV1,CD151,CDKN1B,CNN1,CTNNB1,DLG1,EGFR,EHD3,ELMO1,EPB41L5,FCGR2B,GLA,GNAS,GRN,HEXB,HSPA4L,ICAM1,ILK,ITGA3,ITGB1,LAMB2,LAMC1,LGMN,LIN7C,LIPA,MANBA,NOS1,OCIAD1,PARVA,PKD2,PLA2G4A,PLXNB1,Podxl,PROM1,PSAP,SPTBN1,SYNPO,THBS1,XDH,YES1	49
Cardiovascular System Development and Function,Cellular Development,Cellular Function and Maintenance,Cellular Growth and Proliferation,Organismal Development,Tissue Development	Endothelial cell development	1,23E-06		-1,936	ALDH1A2,ANPEP,APOE,C3,CALR,CAV1,CAV2,CAVIN2,CD151,CD34,CDH5,CDKN1B,CEACAM1,COL8A2,CSNK1A1,CTNNB1,CTSB,CUL5,CYBB,DLG1,DYSF,ENPP2,EPHX2,ERAP1,F2,FGF1,Gm21596/Hmgb1,GPC1,GRN,HSPA5,HSPG2,ITGB1,KNG1,L1CAM,LGALS3,LIPA,MAP2K6,MCAM,NRP2,PDCD6,PDE2A,PLA2G4A,PRKCA,PRKCD,PTPN1,PTPRM,RASIP1,RPTOR,SERPINA3,SERPINC1,STAT1,STAT3,SULF1,THBS1,VCAM1,XDH	56
Cellular Movement	Homing of blood cells	1,23E-06	Increased	2,070	ANO6,AOC3,APOE,ARHGAP25,BSG,C3,C5,CALR,CAPG,CD151,CD74,CORO1A,CYBB,DIAPH1,DOCK2,DYSF,EFNB1,ELMO1,ENPP2,F2,FLOT1,FYB1,GIT1,GNA11,GNAS,GNAZ,GRN,HEBP1,HPSE,ICAM1,IL16,ITGA9,ITGAM,ITGB2,LCP1,LGALS3,LGMN,LSP1,MAPK14,MYLK,MYO1F,NRP2,NUP85,PRKCA,PRKG1,PTPN6,PTPRC,RHOB,S100A4,S100B,SERPINA3,STAT3,THBS1,TXN,VAV1,VCAM1	56
Cell-To-Cell Signaling and Interaction,Hematological System Development and Function	Binding of leukocytes	1,23E-06		1,268	A2M,ALCAM,AOC3,APBB1IP,APOE,C1QA,C3,C5,CADM1,CALR,CD151,CD200,CD34,CD74,CDH1,CORO1A,CTSZ,CTTN,CYBB,DIAPH1,DOCK2,F2,FCGR2B,FERMT3,FGF1,FLOT1,FYB1,HPSE,ICAM1,ICAM2,ILK,Irgm1,ITGA5,ITGA6,ITGA7,ITGAM,ITGAX,ITGB1,ITGB2,KNG1,L1CAM,LCP1,LGALS3,LSP1,MAPK14,MBL2,MCAM,MYADM,NOS1,PTPN6,PTPRC,RHOB,SERPING1,STAT1,THBS1,TXN,VAV1,VCAM1,VWF	59
Cell-To-Cell Signaling and Interaction,Hematological System Development and Function,Inflammatory Response	Binding of professional phagocytic cells	1,32E-06		0,591	A2M,ALCAM,APOE,C3,C5,CADM1,CALR,CD34,CDH1,CORO1A,CTSZ,CTTN,CYBB,F2,FERMT3,FGF1,HPSE,ICAM1,ICAM2,Irgm1,ITGA5,ITGA6,ITGA7,ITGAM,ITGAX,ITGB1,ITGB2,KNG1,LCP1,LGALS3,LSP1,MAPK14,MBL2,PTPN6,PTPRC,RHOB,STAT1,TXN,VAV1,VCAM1,VWF	41
Inflammatory Response,Neurological Disease	Inflammation of central nervous system	1,34E-06		-1,095	ABCG2,AGO2,ALCAM,BSG,C3,C4A/C4B,C5,CALR,CAV1,CD200,CD74,CORO1A,CTSB,CTTN,EHD1,EHD3,FCGR2B,GRN,GSDMD,HEXB,HLA-A,HLA-DQA1,HLA-DQB1,HPX,HSPA5,Irgm1,ISG15,ITGA9,ITGAX,ITGB1,LGALS3,MAPK14,MAPT,MBP,MGLL,MME,MYLK,NCF1,OTUD7B,PLA2G4A,PLP1,POLD1,PPP3CC,PRKCA,PSMB8,PTPRC,PYCARD,RRAS,SLC1A3,STAT1,STAT3,TAPBP,VCAM1,VWF,XDH	55
Nervous System Development and Function,Neurological Disease	Abnormal morphology of nervous system	1,43E-06			ABCA4,AFDN,AGRN,AKAP12,Ank2,APOE,ARHGAP35,ATP1B2,BBS2,BBS4,BBS7,C1QA,C3,CADPS,CALB1,CASP8,CAV1,CD200,CDH11,CDKN1B,CFL1,CKMT1A/CKMT1B,CLN5,COL8A2,CORO1A,CRMP1,CTSB,CTSD,CYBB,DFFA,DIAPH1,DLG3,DTNA,EFNB1,EGFR,EML1,EPB41L2,EPG5,EPHB2,EPHB3,EPS15,F2,GAP43,GIT1,GNAS,GNAT1,GPM6B,GPR143,GRN,HEXB,HSPA5,HSPG2,IGBP1,ITGA3,ITGA6,ITGAM,ITGB1,KIF1B,KIF2A,L1CAM,LAMB2,LAMC1,LGMN,LIPA,MANBA,MAOB,MAP1B,MAPT,Marcks…	115
Cardiovascular System Development and Function,Cellular Movement	Migration of endothelial cells	1,45E-06	Decreased	-2,048	ALCAM,ANXA3,APOE,ATP2B4,ATP5F1B,CALR,CAV1,CAVIN2,CD151,CD82,CDC42EP1,CDH5,CDKN1B,CEACAM1,CRK,DGKE,EGFR,ERAP1,FGF1,GLUL,GNA11,GPC1,GRN,HPSE,HSPA5,ICAM1,INSR,ITGA3,ITGA9,ITGB1,ITGB2,ITGB4,KNG1,LIPA,MAP2K6,MAPK14,MCAM,MECP2,NCK1,NRP2,P2RX4,PDCD6,PDE2A,PLA2G4A,PLPP3,PLXNA1,PRKCA,PRKG1,PTPN1,PTPN6,PXN,RECK,RHOB,RRAS,RTN4,SEPTIN7,STAT3,THBS1,TJP1,VCAM1	60
Cardiovascular System Development and Function,Tissue Development	Development of endothelial tissue	1,48E-06		-1,936	ALDH1A2,ANPEP,APOE,C3,CALR,CAV1,CAV2,CAVIN2,CD151,CD34,CDH5,CDKN1B,CEACAM1,COL8A2,CSNK1A1,CTNNB1,CTSB,CUL5,CYBB,DLG1,DYSF,ENPP2,EPHX2,ERAP1,F2,FGF1,Gm21596/Hmgb1,GPC1,GRN,HSPA5,HSPG2,ITGB1,KNG1,L1CAM,LGALS3,LIPA,MAP2K6,MCAM,NRP2,PDCD6,PDE2A,PLA2G4A,PRKCA,PRKCD,PTPN1,PTPRM,RASIP1,RHOB,RPTOR,SERPINA3,SERPINC1,STAT1,STAT3,SULF1,THBS1,VCAM1,XDH	57
Cell Morphology,Nervous System Development and Function	Innervation	1,52E-06		-0,853	AGRN,ARHGAP35,DLG3,EGFR,EPG5,EPHB2,EPHB3,GAP43,GNAQ,GPR143,ITGA7,L1CAM,MECP2,NOS1,NRP2,PSAP,RALA,RHOT1,SERPINE2,SULF1,VCAM1	21
Cell-To-Cell Signaling and Interaction	Adhesion of blood cells	1,54E-06		1,335	A2M,ALCAM,AOC3,APBB1IP,APOE,BCAM,C1QA,C3,C4A/C4B,C5,CADM1,CALR,CD151,CD200,CD34,CD74,CDH1,CEACAM1,CORO1A,CTSZ,CTTN,CYBB,DGKE,DIAPH1,DOCK2,EFNB1,F2,FERMT3,FLOT1,FYB1,HPSE,HSPG2,ICAM1,ICAM2,ILK,Irgm1,ITGA5,ITGA6,ITGA7,ITGAM,ITGAX,ITGB1,ITGB2,KNG1,L1CAM,LCP1,LGALS3,LSP1,MAPK14,MCAM,MYADM,NOS1,PTPN6,PTPRC,RHOB,SERPING1,STAT1,THBS1,TXN,VAV1,VCAM1,VWF	62
Cell Morphology	Morphology of antigen presenting cells	1,67E-06			APOE,CASP8,CD200,CHI3L1,CTCF,CTSD,CTSZ,EIF4E,GLA,HEXB,HPSE,HSPA12A,ICAM1,Irgm1,LGALS3,LIPA,MANBA,NPC2,PLP1,PON1,PSAP,RPTOR,RRAS,UACA	24
Cellular Movement,Hematological System Development and Function,Immune Cell Trafficking,Inflammatory Response	Cell movement of dendritic cells	1,68E-06		1,154	ALCAM,ANO6,APOE,C3,C5,CALR,CD74,CDH1,CEACAM1,CTSZ,CYBB,DIAPH1,EPS8,F2,HCLS1,HEBP1,HLA-DQB1,HPSE,ICAM1,ICAM2,IL16,ITGA5,LSP1,NRP2,PLXNB1,PTPN6,RPTOR,SAG	28
Cellular Movement	Chemotaxis of blood cells	1,72E-06	Increased	2,227	ANO6,APOE,ARHGAP25,BSG,C3,C5,CALR,CAPG,CD151,CD74,CORO1A,CYBB,DIAPH1,DOCK2,DYSF,EFNB1,ELMO1,F2,FLOT1,GIT1,GNA11,GNAS,GNAZ,GRN,HEBP1,HPSE,ICAM1,IL16,ITGA9,ITGAM,ITGB2,LCP1,LGALS3,LGMN,LSP1,MAPK14,MYLK,MYO1F,NRP2,NUP85,PRKCA,PRKG1,PTPN6,PTPRC,RHOB,S100A4,S100B,SERPINA3,THBS1,TXN,VAV1,VCAM1	52
Inflammatory Disease	Chronic inflammatory disorder	1,75E-06		-0,326	ABCB1,ABCB10,ACE,ACLY,ACYP2,ADA,AKR1A1,ANXA4,APOE,ARHGDIB,BRD2,BSG,C1QA,C3,C4A/C4B,C5,CA12,CALR,CAMLG,CAPG,CD74,CDC42BPA,CDH1,CDH11,CHI3L1,CKMT1A/CKMT1B,COTL1,CTNNB1,CTNND1,CTSB,CTSD,CYBB,CYC1,DAG1,DNASE2,EFNB1,EGFR,EPHX2,ERH,F2,FCGR2B,FGF1,FMO5,FTH1,GALNT2,GBP2,GC,GLUL,GRN,GSR,GUSB,HCLS1,HLA-A,HLA-DQA1,HLA-DQB1,HPSE,HSP90B1,HSPA5,ICAM1,IFI16,IGHG1,IGKC,Iigp1,IL16,IMPDH1,INSR,ITGA5,ITGA9,ITGB2,KR…	125
Cellular Movement,Hematological System Development and Function,Immune Cell Trafficking	Homing of leukocytes	1,76E-06	Increased	2,070	ANO6,AOC3,APOE,ARHGAP25,BSG,C3,C5,CALR,CAPG,CD151,CD74,CORO1A,CYBB,DIAPH1,DOCK2,DYSF,EFNB1,ELMO1,ENPP2,F2,FLOT1,FYB1,GIT1,GNA11,GNAS,GNAZ,GRN,HEBP1,HPSE,ICAM1,IL16,ITGA9,ITGAM,ITGB2,LCP1,LGALS3,LGMN,LSP1,MAPK14,MYLK,MYO1F,NRP2,NUP85,PRKCA,PRKG1,PTPN6,RHOB,S100A4,S100B,SERPINA3,STAT3,THBS1,TXN,VAV1,VCAM1	55
Cell Morphology,Cellular Movement	Cell spreading	1,91E-06	Decreased	-2,185	A2M,AKAP12,C3,C5,CADM1,CAP1,CD151,CDH11,CORO1A,CRK,CSPG5,DOCK1,EFNB1,EGFR,EHD1,ELMO1,F2,FERMT2,FERMT3,FYB1,GAP43,GBP2,GIT1,GNA11,HSPG2,ICAM1,IGBP1,ILK,ITGA3,ITGA5,ITGA6,ITGA7,ITGA9,ITGAM,ITGB1,ITGB2,ITGB4,KNG1,L1CAM,LAMA2,LGALS3,LPP,MAPK14,MAPRE3,MAPT,MFN2,MPRIP,MYADM,MYH10,NCK1,PARVA,PARVB,POSTN,PXN,RHOB,RTN4,SERPINA3,SLC9A1,SORBS1,SORBS3,STAT3,THBS1,TMEM30A,VAMP7,VCAM1,VCL,VWF	67
Cell-To-Cell Signaling and Interaction	Response of mononuclear leukocytes	1,94E-06	Increased	2,167	ADA,APOE,C5,CASP8,CD200,CDKN1B,CTSS,FCGR2B,Gm21596/Hmgb1,GNAS,HLA-DQB1,HSP90B1,ICAM1,MAPK14,NAMPT,PLP1,PLXNA1,PNP,PON1,POSTN,PSMB10,PSME2,PTPN6,PTPRC,PYCARD,RPTOR,STAT3,TAPBP,VAV1,VCAM1	30
Cancer,Organismal Injury and Abnormalities,Reproductive System Disease	Development of mammary tumor	1,99E-06		0,260	ANO6,CAV1,CDH1,CTNNB1,CTNND1,CTSB,CTSZ,FABP5,ITGA3,KRAS,MCAM,MTA1,NDRG2,PKP4,PRDX1,PTPN1,S100A4,STAT1,STAT3,THBS1,TP53BP1,YES1	22
Metabolic Disease,Neurological Disease,Organismal Injury and Abnormalities,Psychological Disorders	Alzheimer disease	2,00E-06			A2M,ABAT,ABCG2,ACE,ACLY,AFM,AGRN,ALDH5A1,ALG2,APOD,APOE,AQP1,ATP1A1,ATP1A3,ATP6V1G2,C3,C4A/C4B,C5,CALB1,CASP8,CAV1,CD74,CFL1,CHI3L1,CNN1,CNP,CTSB,CTSD,CTSS,DTNA,DYSF,FCGR2B,GAP43,GBP2,GC,GRN,HLA-DQA1,HLA-DQB1,HPX,HSPA5,HSPG2,ICAM1,IGHG1,IGKC,INSR,KNG1,KRAS,LGALS3,LGMN,LIMS1,LIPA,LRAT,MAOA,MAOB,MAPT,MFN2,MME,MYH11,NOS1,OPA1,PDIA3,PLCD1,PLD3,PLEKHA7,PON1,PRDX1,PRKAR2A,PRKAR2B,PRKCA,PRKCD,PSAP,PTPRG…	92
Nervous System Development and Function,Visual System Development and Function	Electrophysiology of retinal rods	2,10E-06			ABCA4,BSG,CPLX4,DAG1,GNAT1,GRK1,GUCY2D,GUCY2F,NCAM1,NXNL1,PDE6D,PROM1,RDH13,RGS9,ROM1,SAG,SV2B,TULP1	18
Cell-To-Cell Signaling and Interaction,Hematological System Development and Function,Immune Cell Trafficking,Inflammatory Response	Adhesion of phagocytes	2,15E-06		1,036	ALCAM,C3,C5,CADM1,CD34,CDH1,CORO1A,CTSZ,CTTN,CYBB,F2,FERMT3,HPSE,ICAM1,ICAM2,Irgm1,ITGA5,ITGA7,ITGAM,ITGAX,ITGB1,ITGB2,KNG1,LCP1,LGALS3,MAPK14,PTPN6,RHOB,STAT1,TXN,VAV1,VCAM1,VWF	33
Organismal Development	Morphology of body cavity	2,24E-06			ABCB1,ABCB10,ABCC9,ABCG2,ACE,Acp5,ADA,ADCY6,AFDN,AGO2,AKAP1,AKAP12,ALDH1A2,ANO1,APOE,APRT,AQP1,ARHGAP35,ARHGDIB,ARHGEF12,ARSB,ATE1,BBS2,BCAM,BSG,C3,C4A/C4B,C5,CADM1,CADPS,CALR,CASP8,CAV1,CAV2,CD151,CDH11,CDH5,CDKN1B,CDS2,CEACAM1,CES1,CNN1,CRK,CSNK2A1,CSRP2,CTNNB1,CTSB,CTSD,CUL3,CYBB,DAG1,DDX58,DIAPH1,DLG1,DNASE2,DOCK1,DOCK2,DTNA,EFNB1,EGFR,EHD3,ELMO1,EMD,ENTPD2,EPB41L5,EPHB2,EPHB3,EPHX2,EPN2,EPS1…	194
Nervous System Development and Function,Neurological Disease	Abnormal morphology of central nervous system	2,72E-06			AKAP12,Ank2,APOE,ARHGAP35,ATP1B2,BBS2,BBS4,BBS7,C1QA,C3,CALB1,CAV1,CDKN1B,CKMT1A/CKMT1B,CLN5,CRMP1,CTSB,DFFA,DIAPH1,DLG3,EFNB1,EGFR,EML1,EPB41L2,EPG5,EPHB2,EPHB3,EPS15,GAP43,GNAS,GPM6B,GRN,HEXB,HSPA5,HSPG2,IGBP1,ITGA3,ITGA6,KIF1B,KIF2A,L1CAM,LAMC1,LIPA,MANBA,MAP1B,MAPT,Marcks,MBP,MECP2,MSI1,MYH10,NCAM1,NOS1,NRCAM,Pcmt1,PEX11B,PGAP1,PLP1,PSAP,PTPRC,PURA,RHOT1,SERPINE2,SGCE,SLC1A3,SUN2,SYN1,SYN2,TA…	72
Organismal Injury and Abnormalities	Organ Degeneration	2,73E-06	Increased	3,558	ABCA4,AFG3L2,APOE,ATP1B2,BBS1,BBS2,BBS4,BBS7,BBS9,BSG,C3,C5,CADM1,CASP8,CAV1,CD151,CDH3,CLASP1,CNGA1,CNP,CTNNA1,CTSB,CTSD,CYBB,DAG1,DDX58,DTNA,DYNC2H1,DYSF,EHD1,EML3,EPG5,FBN2,FGF1,GNAT1,GNB1,GPM6B,GRK1,GRN,GUCY2D,GUCY2F,HEXB,HSPG2,IMPDH1,INSR,ITGAM,KCNJ13,LAMC1,LRAT,MAOA,MAOB,MAPT,MME,MSI1,MSI2,NOS1,NPC2,OPA1,PDE6A,PDE6B,PDE6C,PDE6D,PROM1,PRPH,PRPH2,PSAP,PYCARD,RCVRN,RDH13,REEP6,RGR,RGS9,RIPK1,R…	94
Cardiovascular System Development and Function,Tissue Morphology	Permeability of blood vessel	2,88E-06		0,757	APOE,AQP1,C3,C4A/C4B,C5,CAV1,CD151,CDH5,CTTN,DTNA,EPS8,KNG1,LSP1,MYLK,PLVAP,PRKG1,SERPINC1,SERPING1,STAT3,VWF,YES1	21
Infectious Diseases	Tuberculosis	2,88E-06			ABCB1,C1QB,GBP2,GBP5,H1-2,IFI16,IFIH1,IFIT3,IL16,Irgm1,MFN2,POLD1,PSMB10,PSMB5,PSMB8,STAT1,STAT2,SYTL2,TAP1,TAP2,TMOD2	21
Cellular Movement,Hematological System Development and Function	Extravasation of leukocytes	3,02E-06		1,010	AOC3,C5,CORO1A,CTTN,ENPP2,ICAM1,ICAM2,ILK,ITGAM,ITGB2,LSP1,MYO1F,VWF	13
Cellular Function and Maintenance	Function of antigen presenting cells	3,12E-06			ADA,ANPEP,APOE,CAPG,CASP8,CAV1,CD200,CD74,CHI3L1,CTSS,CTSZ,CYBB,DDX58,FCGR2B,GRN,ICAM1,IFIH1,ITGAM,LCP1,LGALS3,LGMN,LIMD1,PLA2G4A,PLXNA1,PSAP,PYCARD,RRAS,STAT1,STAT2,STAT3,TPCN1	31
Cellular Movement,Hematological System Development and Function,Immune Cell Trafficking,Inflammatory Response	Cellular infiltration by macrophages	3,17E-06		0,074	APOE,BSG,C3,C5,CASP8,CAV1,CES1,CNP,CTNNB1,CTTN,CYBB,DOCK2,EGFR,F2,HSPA5,ICAM1,IL16,ITGB1,ITGB2,LGALS3,NDRG1,NOS1,OPA1,PLA2G4A,PLP1,PRKCD,PSMB8,PTPN1,PTPN6,RIPK1,RPTOR,S100B,SERPING1,STAT1,STAT3	35
Cellular Development,Cellular Function and Maintenance,Cellular Growth and Proliferation	Assembly of cells	3,21E-06		-1,936	ALDH1A2,ANPEP,APOE,C3,CALR,CAV1,CAV2,CAVIN2,CD151,CD34,CDH5,CDKN1B,CEACAM1,COL8A2,CSNK1A1,CTNNB1,CTSB,CUL5,CYBB,DLG1,DYSF,ENPP2,EPHX2,ERAP1,F2,FGF1,Gm21596/Hmgb1,GPC1,GRN,HSPA5,HSPG2,ITGB1,KNG1,L1CAM,LGALS3,LIPA,MAP2K6,MCAM,MYH10,NRP2,PDCD6,PDE2A,PLA2G4A,PRKCA,PRKCD,PTPN1,PTPRM,RASIP1,RPTOR,SERPINA3,SERPINC1,STAT1,STAT3,SULF1,THBS1,VCAM1,XDH	57
Humoral Immune Response,Inflammatory Response	Classical complement pathway	3,22E-06			APOE,C1QA,C1QB,C1QC,C3,IGHG1,Ighg2a,Ighg2b,IGKC,MBL2,TXN	11
Cellular Movement,Hematological System Development and Function,Immune Cell Trafficking,Inflammatory Response	Chemotaxis of leukocytes	3,26E-06	Increased	2,227	ANO6,APOE,ARHGAP25,BSG,C3,C5,CALR,CAPG,CD151,CD74,CORO1A,CYBB,DIAPH1,DOCK2,DYSF,EFNB1,ELMO1,F2,FLOT1,GIT1,GNA11,GNAS,GNAZ,GRN,HEBP1,HPSE,ICAM1,IL16,ITGA9,ITGAM,ITGB2,LCP1,LGALS3,LGMN,LSP1,MAPK14,MYLK,MYO1F,NRP2,NUP85,PRKCA,PRKG1,PTPN6,RHOB,S100A4,S100B,SERPINA3,THBS1,TXN,VAV1,VCAM1	51
Cell-To-Cell Signaling and Interaction,Hematological System Development and Function,Immune Cell Trafficking	Adhesion of immune cells	3,53E-06		1,199	A2M,ALCAM,AOC3,APBB1IP,APOE,C1QA,C3,C5,CADM1,CALR,CD151,CD200,CD34,CD74,CDH1,CORO1A,CTSZ,CTTN,CYBB,DIAPH1,DOCK2,F2,FERMT3,FLOT1,FYB1,HPSE,ICAM1,ICAM2,ILK,Irgm1,ITGA5,ITGA6,ITGA7,ITGAM,ITGAX,ITGB1,ITGB2,KNG1,L1CAM,LCP1,LGALS3,LSP1,MAPK14,MCAM,MYADM,NOS1,PTPN6,PTPRC,RHOB,SERPING1,STAT1,THBS1,TXN,VAV1,VCAM1,VWF	56
Cell-mediated Immune Response,Cellular Movement,Hematological System Development and Function,Immune Cell Trafficking	T cell migration	3,89E-06		0,177	AOC3,APOD,APOE,BSG,C3,C5,CALR,CAV1,CD200,CD74,CEACAM1,CRK,CTNNB1,CTSS,CTTN,DIAPH1,DOCK2,ELMO1,ENPP2,FLOT1,FYB1,GSDMD,HCLS1,HLA-A,ICAM1,IGBP1,Ighg2b,IL16,INSR,ITGA3,ITGA6,ITGA9,ITGB1,ITGB2,LCP1,LGALS3,MCAM,PLP1,PYCARD,S100A4,SERPINE2,STAT1,STAT3,THBS1,VAV1	45
Cell Morphology	Shape change of tumor cell lines	4,01E-06	Decreased	-2,600	AKAP12,C3,CAP1,CD151,CDH1,CDH11,CRK,CSPG5,CTNND1,DOCK1,EGFR,F2,FERMT2,FERMT3,FYB1,GAP43,GBP2,GIT1,GNA11,GNAQ,ILK,ITGA5,ITGB1,ITGB4,KNG1,KRAS,MAPRE3,MFN2,MPRIP,MYADM,MYH10,PARVA,PARVB,PIP5K1A,PXN,RHOB,STAT3,THBS1,VCAM1	39
Cell-To-Cell Signaling and Interaction,Hematological System Development and Function,Immune Cell Trafficking	Adhesion of mononuclear leukocytes	4,03E-06		1,995	AOC3,APBB1IP,CD151,CD34,DIAPH1,DOCK2,F2,FERMT3,FLOT1,FYB1,ICAM1,ICAM2,ITGA5,ITGAM,ITGAX,ITGB1,ITGB2,LCP1,LGALS3,MAPK14,MCAM,MYADM,PTPN6,THBS1,VAV1,VCAM1,VWF	27
Nervous System Development and Function,Neurological Disease,Organ Morphology,Organismal Development,Organismal Injury and Abnormalities	Abnormal morphology of brain	4,22E-06			AKAP12,Ank2,APOE,ARHGAP35,ATP1B2,BBS2,BBS4,BBS7,C1QA,C3,CALB1,CAV1,CDKN1B,CKMT1A/CKMT1B,CLN5,CRMP1,CTSB,DFFA,DIAPH1,DLG3,EFNB1,EGFR,EML1,EPB41L2,EPG5,EPHB2,EPHB3,EPS15,GAP43,GNAS,GPM6B,GRN,HEXB,HSPG2,IGBP1,ITGA3,ITGA6,KIF1B,KIF2A,L1CAM,LAMC1,LIPA,MANBA,MAP1B,MAPT,Marcks,MECP2,MSI1,MYH10,NCAM1,NOS1,NRCAM,Pcmt1,PEX11B,PGAP1,PLP1,PSAP,PURA,RHOT1,SERPINE2,SGCE,SLC1A3,SUN2,SYN1,SYN2,TAP1,VCL,YES1	68
Gastrointestinal Disease,Organismal Injury and Abnormalities	Abnormality of large intestine	4,28E-06		0,003	ABCB1,ADGRE1,ARHGDIB,BCAM,C3,CASP8,CD74,CDH1,CEACAM1,CKMT1A/CKMT1B,CTNNB1,CYBB,DDX58,EGFR,GBP2,GBP5,Gm21596/Hmgb1,HLA-DQA1,HLA-DQB1,HSP90B1,ICAM1,IFI16,Iigp1,IMPDH1,ITGA3,ITGA6,KRAS,LYZ,MAPK14,MME,MPEG1,MZB1,NCF1,PLA2G4A,PON1,PPP3CC,PSMB8,PTPRC,PYCARD,RIPK1,RPTOR,SERPINA3,SLC15A4,SLC2A1,STAT1,STAT3,STEAP4,TAP1,TF,Tgtp1/Tgtp2,XDH	51
Neurological Disease,Organismal Injury and Abnormalities,Psychological Disorders	Degenerative dementia	4,37E-06			A2M,ABAT,ABCG2,ACE,ACLY,AFM,AGRN,ALDH5A1,ALG2,APOD,APOE,AQP1,ATP1A1,ATP1A3,ATP6V1G2,C3,C4A/C4B,C5,CALB1,CASP8,CAV1,CD74,CFL1,CHI3L1,CNN1,CNP,CTSB,CTSD,CTSS,DTNA,DYSF,EPHX2,FCGR2B,GAP43,GBP2,GC,GRN,HLA-DQA1,HLA-DQB1,HPX,HSPA5,HSPG2,ICAM1,IGHG1,IGKC,INSR,KNG1,KRAS,LGALS3,LGMN,LIMS1,LIPA,LRAT,MAOA,MAOB,MAPT,MFN2,MME,MYH11,NOS1,OPA1,PDIA3,PLCD1,PLD3,PLEKHA7,PON1,PRDX1,PRKAR2A,PRKAR2B,PRKCA,PRKCD,PSAP…	93
Cellular Assembly and Organization	Formation of cellular membrane	4,50E-06	Decreased	-2,705	ACTR3,AFDN,AFG3L2,AGRN,CADM1,CAV1,CDH1,CSNK2A1,CTNNA1,CTNNB1,DCTN1,DLG1,DLG3,EPHB2,EPHB3,F2,FLOT1,ICAM1,ITGA5,ITGA6,ITGB1,ITGB2,KRAS,LAMB2,LAMC1,MECP2,MPP7,MYO6,NCAM1,Nptn,NRCAM,PALM,PLEKHA7,Podxl,PRKCA,PURA,RER1,RTN4,SORBS2,SUN2,SYN1,SYN2,THBS1,TJP1,TMOD1,TMPO,VCL	47
Lymphoid Tissue Structure and Development,Tissue Morphology	Quantity of lymphoid tissue	4,73E-06	Increased	2,387	ABCB1,AKAP12,APBB1IP,APOE,ARHGDIB,BSG,C3,C4A/C4B,CAMLG,CASP8,CD200,CD34,CD74,CD84,CDKN1B,CORO1A,CTSD,DDX58,DIAPH1,DNASE2,DOCK2,EFNB1,EPS15,FCGR2B,FYB1,HLA-DQB1,ITGB2,KRAS,LAMA2,PNP,PRKCD,PSMB10,PTPRC,RIPK1,SIGLEC1,STAM,STAT1,STAT3,TAP1,TP53BP1,VAV1,YES1	42
Cell Morphology	Size of cells	5,14E-06			ACE,ADA,ADD1,AKAP1,ANO6,APOE,AQP1,ARHGAP35,ATP1B2,BBS2,C3,CADM1,CAP1,CAV2,CDKN1B,CES1,CFL1,CNP,COL8A2,CUL3,DAG1,DYSF,EFNB1,EGFR,EHD1,EHD2,EIF4E,ENPP2,EPG5,EPS8,F2,FGF1,FMO5,FYB1,GAP43,GNAQ,GNAS,GPR143,GSK3A,HEXB,HSP90B1,ICAM1,ILK,INSR,ITGA3,ITGA7,ITGB1,ITPRID2,KIF2A,KRAS,LAMA2,LIMS1,LIPA,MAP2K6,MAPK14,MAPT,MECP2,MFN2,MPRIP,NCAM1,NRP2,OPA1,PLP1,PON1,PON3,PRDX1,PRKCA,PRKCD,PTPN1,PTPRC,PURA,PYCARD,R…	96
Cancer,Gastrointestinal Disease,Organismal Injury and Abnormalities,Tumor Morphology	Invasion of digestive organ tumor	5,23E-06		1,463	CD82,CDH1,CTNND1,CTSB,CTSS,CTSZ,CTTN,EGFR,GPC1,HPSE,HSPA5,ICAM1,ITGA5,KRAS,RECK	15
Hematological System Development and Function,Lymphoid Tissue Structure and Development,Tissue Morphology	Quantity of CD8+ T lymphocyte	5,29E-06		1,158	CASP8,CD74,CORO1A,CTNNB1,DIAPH1,Gm15807/Hmgn5,HLA-A,HLA-DQA1,HLA-DQB1,ITGAM,ITGB2,KRAS,PNP,PSMB10,PSMB8,PTPN6,PTPRC,SIGLEC1,TAP1,TAPBP,VAV1	21
Cell-To-Cell Signaling and Interaction,Cellular Assembly and Organization	Formation of intercellular junctions	5,51E-06	Decreased	-2,985	ACTR3,AFDN,AFG3L2,AGRN,ARHGAP35,CADM1,CAV1,CDH1,CDH5,CSNK2A1,CTNNA1,CTNNB1,DCTN1,DLG1,DLG3,EPHB2,EPHB3,F2,FLOT1,ICAM1,ITGA5,ITGB1,ITGB2,KRAS,LAMB2,LAMC1,MECP2,MPP7,MYO6,NCAM1,Nptn,NRCAM,PALM,PKP4,PLEKHA7,Podxl,PRKCA,PURA,RER1,RTN4,SORBS2,SUN2,SYN1,SYN2,THBS1,TJP1,TLN2,TMOD1	48
Connective Tissue Disorders,Inflammatory Disease,Inflammatory Response,Organismal Injury and Abnormalities,Skeletal and Muscular Disorders	Inflammation of joint	5,83E-06		-1,524	ABCB1,ABCB10,ABCG2,ACLY,ADA,AKR1A1,ALOX5AP,APOE,ARHGDIB,BRD2,C1QA,C3,C4A/C4B,C5,CALR,CAMLG,CASP8,CAVIN3,CD200,CD74,CDH1,CDH11,CHI3L1,CTNNB1,CTSB,CTSS,CYC1,DCTN1,DNASE2,EFNB1,ENPP2,EPHX2,ERAP1,ERH,FCGR2B,FGF1,FTH1,FTL,GALNT2,GBP2,GLUL,Gm21596/Hmgb1,GRN,GSR,GUSB,HCLS1,HLA-A,HLA-DQA1,HLA-DQB1,HSP90B1,HSPA5,HSPG2,ICAM1,IGHG1,IGKC,IL16,IMPDH1,ITGA5,ITGA7,ITGA9,ITGAM,ITGB2,KANK2,KRAS,L1CAM,LAP3,LCP1,LI…	115
Cell-To-Cell Signaling and Interaction,Tissue Development	Binding of extracellular matrix	6,38E-06		0,673	BCAM,CASK,CASP8,CD151,CD82,CDH1,CTNNB1,ENPP2,FERMT2,HPSE,HSPG2,ITGA3,ITGA5,ITGA6,ITGA7,ITGB1,ITGB2,ITGB4,L1CAM,LIMS1,POSTN,SERPINE2,SGCE,SORBS1,THBS1,VCAM1,VCL	27
Cellular Assembly and Organization	Formation of plasma membrane	6,47E-06	Decreased	-2,904	ACTR3,AFDN,AFG3L2,AGRN,CADM1,CAV1,CDH1,CSNK2A1,CTNNA1,CTNNB1,DCTN1,DLG1,DLG3,EPHB2,EPHB3,F2,FLOT1,ICAM1,ITGA5,ITGA6,ITGB1,ITGB2,KRAS,LAMB2,LAMC1,MECP2,MPP7,MYO6,NCAM1,Nptn,NRCAM,PALM,PLEKHA7,Podxl,PRKCA,PURA,RER1,RTN4,SORBS2,SUN2,SYN1,SYN2,THBS1,TJP1,TMOD1,VCL	46
Organismal Survival	Survival of organism	6,53E-06		-1,686	ABCB1,ABCG2,AGRN,AKR1A1,ALDH1A2,ALDH5A1,ANO1,APOD,APOE,AQP1,ARHGDIB,C3,C4A/C4B,C5,CADM1,CALR,CASP8,CAV1,CAVIN3,CD74,CDH1,CDH5,CDKN1B,CEACAM1,CRMP1,CTCF,CTNNB1,CTNND1,CTSB,CYBB,DDX58,EGFR,EPG5,EPHX2,EPN2,F2,FCGR2B,FTL,GAP43,GIT1,GLDC,GLS,GLUL,Gm21596/Hmgb1,GNAS,GNAZ,GRN,GSDMD,HLA-A,HSP90B1,HSPA4L,ICAM1,IFI16,IFIH1,INSR,Irgm1,ITGA3,ITGA5,ITGA7,ITGAM,ITGB1,KCTD12,KNG1,KRAS,LAMC1,LYZ,MAPK14,MAPT,MME,…	105
Cellular Development,Cellular Growth and Proliferation,Nervous System Development and Function,Tissue Development	Proliferation of neuronal cells	6,59E-06	Decreased	-2,492	A2M,Acp5,ADCY6,AGRN,ALCAM,APOE,CALB1,CAP1,CAV1,CDC42BPA,CNP,COTL1,CRK,CRMP1,CSPG5,CTNNA1,CTNNB1,DOCK1,EFNB1,EGFR,EML1,ENPP2,EPHB2,EPHB3,F2,FAIM,FARP2,FGF1,GAP43,Gm21596/Hmgb1,GNAQ,GNAS,GRN,HDGFL3,HLA-DQB1,HPSE,ILK,ITGA3,ITGA6,ITGA9,ITGB1,KDM1A,KIF1B,KIF2A,KRAS,L1CAM,LAMA2,MAOA,MAP1B,MAPT,MECP2,Mia2,MPRIP,MPZ,MYH10,NCAM1,NCK1,NOS1,NRCAM,NUMBL,PDIA3,PIP5K1A,PKP4,PLXNA1,PRKCA,PRKCD,PROM1,PRPH,PSAP,P…	91
Cell-To-Cell Signaling and Interaction,Cellular Assembly and Organization	Formation of cell-cell contacts	6,65E-06	Decreased	-3,251	ACTR3,AFDN,AFG3L2,AGRN,ARHGAP35,CADM1,CAV1,CDH1,CDH5,CSNK2A1,CTNNA1,CTNNB1,DCTN1,DLG1,DLG3,EPHB2,EPHB3,F2,FLOT1,ICAM1,ITGA5,ITGB1,ITGB2,KRAS,LAMB2,LAMC1,MECP2,MPP7,MYO6,NCAM1,Nptn,NRCAM,PALM,PKP4,PLEKHA7,Podxl,PRKCA,PURA,RER1,RTN4,SORBS2,SUN2,SYN1,SYN2,THBS1,TJP1,TLN2,TMOD1,VCL	49
Digestive System Development and Function,Gastrointestinal Disease,Organ Morphology,Organismal Development,Organismal Injury and Abnormalities	Abnormal morphology of intestine	6,88E-06			ABCB1,ADA,BCAM,C3,C4A/C4B,CDKN1B,CEACAM1,CTNNB1,CTSD,CYBB,DDX58,DLG1,DOCK2,EGFR,EPHB2,EPHB3,IGKC,ITGA3,ITGA6,LIPA,MANBA,NCF1,NOS1,PRKG1,PYCARD,RDH10,RIPK1,STAT1,TMPO	29
Digestive System Development and Function,Hepatic System Development and Function,Organ Development	Growth of liver	6,88E-06		-0,799	C3,C5,CAV1,CDKN1B,CEACAM1,CTNNB1,CTSB,CUL3,EGFR,F2,FGF1,INSR,ITGA6,ITGB1,ITIH4,LGALS3,LIMS1,MAP2K6,MAPK14,NCF1,OSMR,PTPN6,RTN4,SPTBN1,STAT1,STAT3,TF,THBS1,XDH	29
Dermatological Diseases and Conditions,Organismal Injury and Abnormalities	Psoriasis	7,26E-06			A2M,ABCG2,ANXA3,APOD,APOE,ARHGDIB,ARPC1A,ARPC1B,C3,C4A/C4B,C5,CALR,CAMLG,CAV1,CAVIN1,CDH1,CFL1,CKMT1A/CKMT1B,CNN1,COL14A1,CTNNB1,CTSB,CTSS,DDX58,EIF4E,FABP5,FCGR2B,FMO5,GBP2,GPM6B,GSK3A,HIBADH,HPSE,HSPA5,ICAM1,IFI16,IFIT3,IL16,ISG15,ITGA3,ITGA5,ITGA6,ITGB2,ITGB4,KPNA2,LAMA2,LGALS3,LGALS3BP,MBP,MCAM,MECP2,NAMPT,NMI,NRP2,OSMR,P4HB,PARP9,PGD,POSTN,PPP3CC,PRKCA,PSAP,PSMA6,PSMB10,PSMB6,PSME2,PTPN6,PTP…	76
Cell Morphology,Cellular Development,Cellular Growth and Proliferation,Nervous System Development and Function,Organismal Development,Tissue Development	Morphogenesis of neurons	7,64E-06	Decreased	-4,329	A2M,ACE,ACTR3,AFDN,AFG3L2,AGRN,ALCAM,Ank2,APOE,ARHGAP35,BBS1,BBS4,C3,CAV1,CFL1,CNP,COBLL1,CRK,CRMP1,CTCF,CTNNB1,CTNND1,CTTN,CYBB,DIAPH1,DLG1,DOCK1,EFNB1,EGFR,EHD1,EIF4E,ELMO1,EPHB2,EPHB3,EPS8,FARP2,FCGR2B,FLOT1,GAP43,GIT1,GRN,HDGFL3,ILK,ITGA3,ITGAM,ITGB1,KIF2A,L1CAM,LAMB2,LAMC1,MAP1B,MAPT,MBP,MECP2,MFN2,Mia2,MPZ,MYH10,MYO6,NCAM1,NOS1,Nptn,NRCAM,NRP2,NUMBL,OPA1,OPTN,PALM,PDIA3,PEX14,PIP5K1A,PKP4,P…	105
Cell-mediated Immune Response,Cellular Movement,Hematological System Development and Function,Immune Cell Trafficking	Cell movement of T lymphocytes	7,73E-06		0,148	AOC3,APOD,APOE,BSG,C3,C5,CALR,CAV1,CD74,CTNNB1,CTSS,CTTN,DIAPH1,ELMO1,ENPP2,FLOT1,FYB1,GSDMD,HCLS1,HLA-A,ICAM1,Ighg2b,IL16,INSR,ITGA3,ITGA6,ITGA9,ITGB1,ITGB2,LCP1,LGALS3,MCAM,PLP1,S100A4,SERPINE2,STAT1,STAT3,THBS1,VAV1	39
Dermatological Diseases and Conditions,Immunological Disease,Organismal Injury and Abnormalities	Pemphigus	7,73E-06			C4A/C4B,CAVIN2,CDH1,COBLL1,CTTN,FABP5,HPSE,IFIH1,IFIT3,ISG15,MYL9,NOS1,NXF1,PGAP1,PGRMC1,PRKAR2B,SEPTIN5,SERPING1,STAT1,THBS1	20
Cellular Development,Cellular Growth and Proliferation,Nervous System Development and Function,Tissue Development	Development of neurons	7,76E-06	Decreased	-4,368	A2M,ACE,ACTR3,AFDN,AFG3L2,AGRN,ALCAM,Ank2,APOE,ARHGAP35,BBS1,BBS4,C3,CADM1,CAV1,CDH1,CFL1,CNP,COBLL1,CRK,CRMP1,CTCF,CTNNB1,CTNND1,CTTN,CYBB,DCTN1,DIAPH1,DLG1,DLG3,DOCK1,EFNB1,EGFR,EHD1,EIF4E,ELMO1,ENAH,EPHB2,EPHB3,EPS8,FARP2,FCGR2B,FLOT1,GAP43,GIT1,GRN,HDGFL3,ICAM1,ILK,ITGA3,ITGAM,ITGB1,ITGB2,KIF2A,L1CAM,LAMB2,LAMC1,MAP1B,MAPT,MBP,MECP2,MFN2,Mia2,MPZ,MYH10,MYO6,NCAM1,NOS1,Nptn,NRCAM,NRP2,NUMBL,OP…	120
Inflammatory Response	Cell-mediated response	8,19E-06		0,991	APOE,C3,CADM1,CASP8,CD74,CDKN1B,CRK,CTNNB1,FCGR2B,GNAS,HLA-A,HLA-DQB1,HSP90B1,ICAM1,IFIH1,LAMP1,NAMPT,NCF1,PLA2G4A,POSTN,PYCARD,SLC6A6,STAT3,VAV1	24
Cell Morphology,Cellular Assembly and Organization,Cellular Development,Cellular Function and Maintenance,Cellular Growth and Proliferation,Nervous System Development and Function,Organismal Development,Tissue Development	Neuritogenesis	8,28E-06	Decreased	-4,224	A2M,ACE,ACTR3,AFDN,AFG3L2,AGRN,ALCAM,Ank2,APOE,ARHGAP35,BBS1,BBS4,C3,CAV1,CFL1,CNP,CRK,CRMP1,CTCF,CTNNB1,CTNND1,CTTN,CYBB,DIAPH1,DLG1,DOCK1,EFNB1,EGFR,EHD1,EIF4E,ELMO1,EPHB2,EPHB3,EPS8,FARP2,FCGR2B,FLOT1,GAP43,GIT1,GRN,HDGFL3,ILK,ITGA3,ITGAM,ITGB1,KIF2A,L1CAM,LAMB2,LAMC1,MAP1B,MAPT,MBP,MECP2,MFN2,Mia2,MPZ,MYH10,MYO6,NCAM1,NOS1,Nptn,NRCAM,NRP2,NUMBL,OPA1,OPTN,PALM,PDIA3,PEX14,PIP5K1A,PKP4,PLXNA1,P…	103
Nervous System Development and Function,Organ Morphology,Organismal Development	Morphology of cerebral cortex	8,56E-06			APOE,BBS2,BBS4,BBS7,C1QA,C3,CAV1,CDKN1B,CKMT1A/CKMT1B,CRMP1,CTNNB1,CTSB,DFFA,DIAPH1,DLG3,EGFR,EML1,EPG5,GAP43,ITGA3,ITGA6,ITGB1,KIF1B,KIF2A,L1CAM,LAMA2,LAMC1,MANBA,MAOA,MAP1B,MAPT,Marcks,MECP2,MSI1,NCAM1,Pcmt1,PEX11B,PGAP1,PLP1,PSAP,PTPRC,PURA,S100A4,SYN1,YES1,ZBTB20	46
Skeletal and Muscular System Development and Function	Function of smooth muscle	8,71E-06	Decreased	-2,119	ABCC9,ADA,APOE,CAV1,CNP,Crip2,CRK,CSRP2,DLG1,EFNB1,F2,ITGA3,ITGB1,MYH11,NCF1,PRKG1,SULF1,THBS1	18
Cellular Movement,Hair and Skin Development and Function	Migration of epithelial cell lines	8,91E-06	Decreased	-2,023	ALCAM,ARHGEF12,C3,CDH11,CLASP1,CTTN,DOCK1,EFNB1,EPHB3,ICAM1,ITGAM,ITGB1,ITGB2,KIF2A,L1CAM,LPP,MCAM,MYH10,POSTN,PRKCD,PROM1,PXN,RECK,RPTOR,TXNRD1	25
Cell-To-Cell Signaling and Interaction,Hematological System Development and Function	Response of lymphocytes	8,91E-06		1,967	ADA,C5,CASP8,CD200,CDKN1B,CTSS,FCGR2B,Gm21596/Hmgb1,GNAS,HLA-DQB1,HSP90B1,ICAM1,MAPK14,NAMPT,PLP1,PNP,PON1,POSTN,PSMB10,PTPN6,PTPRC,PYCARD,RPTOR,STAT3,VAV1	25
Cellular Movement	Transmigration of cells	9,36E-06		0,399	ALCAM,AOC3,APOE,ARHGAP25,C5,CAV1,CD151,CD74,CDH1,CDH5,CTSS,CYBB,EGFR,ENAH,ENPP2,F2,FERMT3,ICAM1,ICAM2,ITGAM,ITGAX,ITGB1,ITGB2,L1CAM,LIPA,LSP1,MCAM,MYH10,MYLK,MYO1F,PTPN6,RTN4,STAT2,VAV1,VCAM1	35
Cellular Function and Maintenance	Function of lymphatic system cells	9,36E-06		1,192	ABCB1,ADGRE1,APOE,ARHGDIB,CD74,CD84,CDKN1B,CEACAM1,CHI3L1,CTSS,DLG1,ERAP1,FYB1,GSK3A,HLA-A,HLA-DQA1,HLA-DQB1,ICAM1,IL16,IMPDH1,LCP1,LGMN,MPZ,NPC2,P2RX4,PLXNA1,PSMB10,PSME2,PTPRC,SLC2A1,STAT1,STAT3,TAP1,TAPBP,VAV1	35
Cellular Movement	Cellular infiltration	9,40E-06		-0,245	ABCB1,ADA,ALOX5AP,ANXA3,APOD,APOE,ARHGAP25,BSG,C3,C4A/C4B,C5,CASP8,CAV1,CDH3,CES1,CNP,CORO1A,CTNNB1,CTSB,CTSS,CTTN,CYBB,DOCK2,EGFR,EPHX2,F2,Gm21596/Hmgb1,GSDMD,HLA-A,HSPA5,ICAM1,Ighg2b,IL16,ILK,ITGAM,ITGB1,ITGB2,KNG1,KRAS,LGALS3,MAPK14,MBP,MCAM,MYLK,NCF1,NDRG1,NOS1,OPA1,P4HB,PDIA3,PLA2G4A,PLP1,PRDX1,PRKCA,PRKCD,PRKG1,PSMB8,PTPN1,PTPN6,RIPK1,RPTOR,S100A4,S100B,SERPINC1,SERPINE2,SERPING1,STAT1,STAT…	72
Cell Morphology	Morphology of cellular protrusions	9,64E-06			A2M,Ank2,APOE,ARHGAP35,BBS7,C3,CADM1,CAV1,CDH3,CFL1,CKMT1A/CKMT1B,CNP,COL8A2,CTNNB1,CTSB,CTTN,DIAPH1,DLG3,DYNC2H1,EFNB1,EPHB2,EPHB3,EPS8,FARP2,GAP43,GIT1,GPM6B,GRN,ITGA3,ITGAM,KIF2A,L1CAM,LCP1,LGALS3,MAP1B,MAPT,MECP2,MFN2,MGLL,MME,MPZ,MYH10,MYH14,MYO6,NAMPT,NCAM1,NOS1,Nptn,NRCAM,NRP2,NUMBL,Pcmt1,PDS5B,PLP1,PROM1,PTPRC,PURA,RALA,RDX,RHOB,RHOT1,SEPTIN11,SERPINA3,SHTN1,SIN3A,SORBS2,SPTBN1,SUN2,SYN1,…	70
Digestive System Development and Function,Gastrointestinal Disease	Abnormal morphology of digestive system	9,96E-06			ABCB1,ABCB10,ABCG2,ADA,APOE,BCAM,BSG,C3,C4A/C4B,CADPS,CAV1,CDKN1B,CEACAM1,CES1,CSNK2A1,CTNNB1,CTSD,CYBB,DDX58,DLG1,DOCK2,EGFR,ENTPD2,EPHB2,EPHB3,GLA,GRN,GSK3A,HEXB,HSPG2,IGKC,INSR,ITGA3,ITGA6,ITGB4,KRAS,LGALS3,LIPA,MANBA,MAPK14,MECP2,MYH10,MYH11,NCF1,NOS1,OCIAD1,PDS5B,PLVAP,POSTN,PRKCD,PRKG1,PSAP,PTPN1,PYCARD,RDH10,RIPK1,SCP2,SCRIB,SPTBN1,STAT1,STAT3,SULF1,SYTL2,THBS1,TMPO,UACA	66
Digestive System Development and Function,Organ Morphology,Organismal Development	Morphology of intestine	1,02E-05			ABCB1,ADA,BCAM,C3,C4A/C4B,CDKN1B,CEACAM1,CTNNB1,CTSD,CYBB,DDX58,DLG1,DOCK2,EGFR,EPHB2,EPHB3,IGKC,ITGA3,ITGA6,LIPA,MANBA,MGLL,MSI1,NCF1,NOS1,PRKG1,PYCARD,RDH10,RIPK1,STAT1,STAT3,TMPO	32
Cell Morphology,Embryonic Development,Nervous System Development and Function,Organ Development,Organ Morphology,Organismal Development,Tissue Development,Visual System Development and Function	Morphology of eye cells	1,04E-05			ABCA4,Ank2,ATP1B2,BBS2,BBS7,BSG,C3,CDKN1B,COL8A2,CPLX4,EPG5,GNAT1,GRK1,GUCY2D,GUCY2F,LAMB2,LRAT,MSI1,NRCAM,OPTN,PDE6B,PDE6D,PROM1,PRPH2,RDH13,ROM1,RS1,SAG,STK38L,TULP1	30
Nervous System Development and Function,Tissue Morphology	Quantity of nervous tissue	1,12E-05	Decreased	-3,358	A2M,ACTR3,AGRN,ALDH1A2,Ank2,APOE,ARSB,C3,CADM1,CDKN1B,CTCF,CTNNB1,CTSD,CYBB,DNAJC6,EFNB1,EGFR,EPG5,EPHB2,EPHB3,EPS8,F2,FTH1,GIT1,GNAS,GRN,KIF1B,KNG1,L1CAM,LAMB2,LGALS3,MAOA,MAP1B,MAPT,MECP2,MPZ,MYO6,NCAM1,NOS1,NPC2,Nptn,NRCAM,NRP2,PRKG1,PSAP,PTPN6,PURA,RHOB,RHOT1,RPTOR,S100A1,SERPING1,SIN3A,SLC1A3,SLC44A2,SMARCE1,SNAP91,SPTBN1,STAM,SYN1,SYN2,TAP1,TRIOBP	63
Embryonic Development,Organ Development,Organismal Development,Renal and Urological System Development and Function,Tissue Development	Formation of kidney	1,13E-05		-1,509	ACE,ALDH1A2,ANXA4,APOE,APRT,AQP1,ARSB,BSG,C5,CADM1,CAV1,CDH1,CDKN1B,CRK,CTNNB1,CTNND1,DLG1,EHD3,FCGR2B,GRN,ICAM1,ILK,INSR,ITGB1,KRAS,LAMC1,LGALS3,LIN7C,PKD2,Podxl,PSAP,RDH10,RRAS,RRAS2,SULF1,TMEM67,TNS2,XDH	38
Cell-To-Cell Signaling and Interaction,Cellular Movement,Hematological System Development and Function,Immune Cell Trafficking	Recruitment of leukocytes	1,17E-05	Increased	2,046	ALOX5AP,AOC3,APOE,C3,C4A/C4B,C5,CASP8,CAV1,CD200,CD74,CHI3L1,DDX58,FABP5,FCGR2B,FERMT3,FLOT1,GC,Gm21596/Hmgb1,HPSE,ICAM1,IL16,ITGAM,ITGB2,KRAS,LGALS3,LSP1,LYZ,MAPK14,MME,MPZ,NOS1,PYCARD,RHOB,RTN4,S100A4,STAT3,THBS1,TXN,VAV1,VCAM1,VWF,XDH	42
Cellular Movement	Invasion of tumor cell lines	1,19E-05		-1,875	A2M,ABLIM1,AFDN,AGO2,AKAP12,ALCAM,BSG,CALR,CAP1,CAV1,CD151,CD74,CD82,CDC42BPA,CDH1,CDH11,CDH3,CDKN1B,CEACAM1,CES1,CMTM5,CNDP2,CRK,CRMP1,CSNK2A1,CTCF,CTNNB1,CTNND1,CTSB,CTSD,CTSH,CTSS,CTSZ,CTTN,DDX58,DIAPH1,DNAJB4,DNAJB6,DOCK1,EGFR,EIF4E,ELMO1,ENAH,ENPP2,EPHB2,EPS8,F2,FABP5,FERMT3,GALNT2,GIT1,GNAS,GRN,HPSE,ILK,IPO7,IQSEC1,ITGA3,ITGA5,ITGA6,ITGB1,ITGB2,ITGB4,KDM1A,KNG1,KRAS,L1CAM,LCP1,LGALS3,MAP2K6…	120
Immunological Disease	Severe immunodeficiency	1,24E-05			ADA,C3,C4A/C4B,C5,FCGR2B,PNP,PTPRC,TAP1,TAP2,TAPBP	10
Cell-To-Cell Signaling and Interaction,Tissue Development	Adhesion of extracellular matrix	1,32E-05		0,050	BCAM,CASK,CASP8,CD151,CDH1,CTNNB1,ENPP2,FERMT2,HPSE,ITGA3,ITGA5,ITGA6,ITGA7,ITGB1,ITGB2,ITGB4,L1CAM,LIMS1,POSTN,SGCE,SORBS1,THBS1,VCAM1,VCL	24
Cellular Compromise,Ophthalmic Disease,Organismal Injury and Abnormalities,Tissue Morphology	Degeneration of photoreceptors	1,32E-05	Increased	2,763	ABCA4,ATP1B2,BBS7,BSG,C3,CTSD,EPG5,FGF1,GNAT1,GNB1,GRK1,GUCY2D,GUCY2F,INSR,ITGAM,LRAT,MSI1,PDE6B,PROM1,PRPH2,RIPK1,ROM1,SLC6A6,TULP1	24
Cell-To-Cell Signaling and Interaction,Cellular Assembly and Organization,Cellular Function and Maintenance	Assembly of intercellular junctions	1,33E-05	Decreased	-2,475	ACTR3,AFG3L2,AGRN,CADM1,CAV1,CDH1,CDH5,CSNK2A1,CTNNA1,CTNNB1,DCTN1,DLG1,DLG3,EPHB2,EPHB3,F2,FLOT1,ICAM1,ITGA5,ITGB1,ITGB2,LAMB2,LAMC1,MECP2,MPP7,MYO6,NCAM1,Nptn,NRCAM,PALM,PKP4,Podxl,PRKCA,PURA,RER1,RTN4,SORBS2,SUN2,SYN1,SYN2,THBS1,TJP1,TLN2,TMOD1	44
Cell-To-Cell Signaling and Interaction,Inflammatory Response	Immune response of phagocytes	1,35E-05		1,688	ACE,ANPEP,ATP1A1,BRD2,BRD3,C3,C5,CALR,CAPG,CD74,DDX58,DLG1,DOCK2,EIF4E,ELMO1,FCGR2B,Gm21596/Hmgb1,GRN,ICAM1,ISG15,ITGAM,ITGAX,ITGB1,ITGB2,LGALS3,LUM,MAPK14,MBL2,PON1,PRKCA,PSMB8,PTPRC,PXN,RPTOR,SIGLEC1,STAT3,TAP1,TAPBP,THBS1,VCAM1	40
Cellular Growth and Proliferation	Cytostasis	1,35E-05		-0,392	ABCG2,ADA,CAV1,CDH1,CDH5,CDKN1B,CEACAM1,CSNK2A1,CTNNB1,DDX58,EGFR,FGF1,GBP2,IFI16,IFIH1,Irgm1,ITGB1,KRAS,MAP2K6,MAPK14,MTA1,MYH10,PCYOX1,PRDX1,PRKAR2A,PRKAR2B,PRKCA,PRKG1,PTPN1,PTPRC,RECK,RRAS2,RSU1,SMARCE1,STAT1,STAT3,SULF1,Tpm2,VAV1,WDR5	40
Cell-To-Cell Signaling and Interaction	Response of lymphatic system cells	1,47E-05		1,741	ADA,C5,CASP8,CD200,CDKN1B,CTSS,FCGR2B,Gm21596/Hmgb1,GNAS,HLA-DQB1,HSP90B1,ICAM1,MAPK14,NAMPT,NCF1,PLP1,PNP,PON1,POSTN,PSMB10,PTPN6,PTPRC,PYCARD,RPTOR,STAT3,VAV1	26
Cell Morphology,Embryonic Development,Nervous System Development and Function,Organ Development,Organ Morphology,Organismal Development,Tissue Development,Tissue Morphology,Visual System Development and Function	Morphology of retinal cells	1,52E-05			ABCA4,ATP1B2,BBS2,BBS7,BSG,C3,CDKN1B,CPLX4,EPG5,GNAT1,GRK1,GUCY2D,GUCY2F,LAMB2,LRAT,MSI1,OPTN,PDE6B,PDE6D,PROM1,PRPH2,RDH13,ROM1,RS1,SAG,STK38L,TULP1	27
Cellular Development,Cellular Growth and Proliferation,Digestive System Development and Function,Hepatic System Development and Function,Organ Development	Proliferation of liver cells	1,54E-05		-0,790	C3,C5,CAV1,CDKN1B,CEACAM1,CTNNB1,CTSB,CUL3,EGFR,F2,FGF1,INSR,ITGA6,ITGB1,ITIH4,LGALS3,LIMS1,MAP2K6,MAPK14,NCF1,OSMR,PTPN6,RTN4,SPTBN1,STAT1,TF,THBS1,XDH	28
Tissue Morphology	Quantity of epithelial tissue	1,54E-05		-1,217	ADA,ALCAM,APOE,CAV1,CAV2,CDKN1B,CTNNB1,CTSB,EFNB1,GIT1,Gm21596/Hmgb1,GNAQ,INSR,ITGB1,KRAS,LIPA,MAOA,MAPK14,MME,MPZ,MSI1,PRKCD,RAB38,SCP2,STAT1,STAT3,SYTL2,THBS1	28
Free Radical Scavenging	Metabolism of reactive oxygen species	1,60E-05		-0,182	ABCB1,ABCB10,ABCG2,ACE,Acp5,AFG3L2,AKAP1,ANO1,AOC3,APOE,ARHGDIB,C3,C5,CALB1,CASP8,CAV1,CDH5,CLIC1,CTTN,CYBB,DOCK2,EGFR,F2,FCGR2B,FTH1,FTL,GNAS,GRK1,GRN,HK3,HSD17B10,ICAM1,ILK,INSR,ITGA5,ITGA6,ITGAM,ITGAX,ITGB1,ITGB2,ITGB4,ITIH4,KNG1,KRAS,LGALS3,LIPA,LRAT,MAOA,MAOB,MAPK14,MAPT,MFN2,MLPH,MPRIP,MYLK,NAMPT,NCF1,NCF2,NMRAL1,NOS1,PDE2A,PDE6B,PGAM5,PLA2G4A,PON3,PRDX1,PRDX4,PRKCA,PRKCD,PRX,PSMB8,PTPN1,PT…	92
Cellular Movement,Hematological System Development and Function,Immune Cell Trafficking,Inflammatory Response	Migration of dendritic cells	1,61E-05		-0,015	ALCAM,APOE,C3,C5,CD74,CDH1,CEACAM1,CTSZ,DIAPH1,EPS8,HCLS1,HLA-DQB1,ICAM1,ICAM2,IL16,ITGA5,NRP2,PLXNB1,PTPN6,RPTOR,SAG	21
Cell Morphology,Nervous System Development and Function	Innervation of tissue	1,63E-05			AGRN,ARHGAP35,DLG3,EGFR,EPG5,EPHB2,EPHB3,GAP43,GNAQ,L1CAM,NOS1,NRP2,PSAP,RHOT1	14
Cell Morphology,Hematological System Development and Function,Inflammatory Response	Morphology of macrophages	1,65E-05			APOE,CD200,CHI3L1,CTSD,EIF4E,GLA,HEXB,HSPA12A,ICAM1,Irgm1,LGALS3,LIPA,MANBA,NPC2,PLP1,PON1,PSAP,UACA	18
Neurological Disease	Ataxia	1,71E-05	Increased	2,185	AFG3L2,ALDH5A1,ATP1A3,CALB1,CDKN1B,CHP1,CNGA1,CTSD,CWF19L1,DNAJC6,GLS,GNAQ,GNAS,GNAT1,GNB1,GPM6B,GRK1,HEXB,HSPA5,IMPDH1,MAP1B,MAPT,MECP2,MFN2,MME,MSI1,NAPB,NCAM1,NPC2,NRCAM,OPA1,PDE6A,PDE6B,PDE6C,PLD3,PLP1,PRPH2,PRX,PSAP,RAB11B,RCVRN,ROM1,RS1,SAG,SEPTIN11,SLC1A3,SLC9A1,SUN2,TPP1,TULP1	50
Cancer,Hematological Disease,Immunological Disease,Organismal Injury and Abnormalities	T-cell malignant neoplasm	1,78E-05		0,692	ADA,ANPEP,C3,CADM1,CAMLG,CASKIN1,CAV2,CD151,CD200,CD34,CDH1,CDH11,CDH3,CDKN1B,COL15A1,CSNK1A1,CSNK2A1,CTCF,CTNNB1,CTSH,DLG1,EGFR,FERMT2,GBP2,GNAS,GNB1,GSR,HECTD1,HLA-A,HLA-DQA1,HSP90B1,IFIT3,IGKC,IL16,IMPDH1,ISG15,ITGA5,ITGA9,ITGAM,ITGAX,ITGB1,ITGB4,KRAS,L1CAM,LAMB2,MCAM,MGLL,MME,MYH14,NCAM1,NDRG2,NRCAM,NUP98,OSMR,PAF1,PNP,POLD1,PPP3CC,PRDX1,PRKG1,PSMB5,PTPN1,PTPN6,PTPRC,PTPRM,RDH10,RHOB,RHOT2,RN…	84
Hematological System Development and Function,Immune Cell Trafficking,Inflammatory Response,Tissue Development	Accumulation of phagocytes	1,81E-05		1,501	APOE,C3,C5,CD200,CTNNB1,EGFR,FGF1,Gm21596/Hmgb1,GRN,ITGA5,ITGA6,ITGA9,ITGAM,ITGAX,ITGB1,ITGB2,KRAS,OSMR,STAT1,STAT3,THBS1,VCAM1	22
Organismal Development,Organismal Injury and Abnormalities	Abnormal morphology of abdomen	1,84E-05			ABCB1,ABCB10,ABCG2,ACE,Acp5,ADA,AKAP12,APOE,APRT,ARHGAP35,ARHGDIB,ARSB,BCAM,BSG,C3,C4A/C4B,CADPS,CALR,CASP8,CAV1,CD151,CDKN1B,CEACAM1,CES1,CHGB,CTNNB1,CTSD,CYBB,DDX58,DIAPH1,DLG1,DOCK2,EGFR,EHD3,EPHB2,EPHB3,EPS15,FCGR2B,GLA,GNAS,GRN,GSK3A,HEXB,HLA-DQB1,HPX,HSPA4L,HSPG2,ICAM1,IGKC,ILK,INSR,ITGA3,ITGA6,ITGB1,ITGB2,KRAS,LAMB2,LAMC1,LGALS3,LGMN,LIN7C,LIPA,LMOD1,MANBA,MAPK14,MYH10,MYH11,MYLK,NCF1,NOS1…	104
Cell-To-Cell Signaling and Interaction	Signaling of cells	1,97E-05		-0,597	C5,CASP8,CRK,DDX58,EGFR,F2,FCGR2B,GNA11,GNAQ,ITGA3,ITGAM,ITGB2,KNG1,KRAS,MAP2K6,MAPT,NRP2,PKD2,PTPN6,PTPRC,RIPK1,STAT1,THBS1	23
Cell-To-Cell Signaling and Interaction,Cellular Assembly and Organization	Cell-cell adhesion	1,97E-05		-1,400	ACE,AFDN,AGO2,ALCAM,ARVCF,BBS1,BCAM,CADM1,CADM3,CD151,CD200,CD34,CDH1,CDH11,CDH3,CDH5,CEACAM1,CTNNB1,CTNND1,DLG1,EGFR,EPB41L5,EPHB3,F2,FERMT3,H1f1,HEXB,ICAM1,ITGA5,ITGA6,ITGAM,ITGB1,ITGB2,L1CAM,LGALS3,LIMS1,MCAM,MYO6,NCAM1,NRCAM,NUP98,PIP5K1A,PLPP3,Podxl,PTPRC,SCRIB,SH3PXD2A,STAT1,VCAM1,VDAC1,YBX3	51
Free Radical Scavenging	Synthesis of reactive oxygen species	2,07E-05		-0,181	ABCB1,ABCB10,ACE,Acp5,AFG3L2,AKAP1,ANO1,AOC3,APOE,ARHGDIB,C3,C5,CALB1,CASP8,CAV1,CDH5,CLIC1,CTTN,CYBB,DOCK2,EGFR,F2,FCGR2B,FTH1,FTL,GNAS,GRK1,GRN,HK3,HSD17B10,ICAM1,ILK,INSR,ITGA5,ITGA6,ITGAM,ITGAX,ITGB1,ITGB2,ITGB4,ITIH4,KNG1,KRAS,LGALS3,LIPA,LRAT,MAOA,MAOB,MAPK14,MAPT,MFN2,MLPH,MPRIP,MYLK,NAMPT,NCF1,NCF2,NMRAL1,NOS1,PDE2A,PDE6B,PGAM5,PLA2G4A,PON3,PRDX1,PRKCA,PRKCD,PSMB8,PTPN1,PTPN6,PYCARD,RIPK1…	87
Cell-To-Cell Signaling and Interaction	Response of antigen presenting cells	2,09E-05		1,046	ACE,ATP1A1,BRD2,BRD3,C3,C5,CALR,CAPG,CD74,CTSS,DDX58,DLG1,DOCK2,EIF4E,ELMO1,FCGR2B,Gm21596/Hmgb1,GNAQ,GRN,ISG15,ITGAM,ITGB1,ITGB2,LGALS3,LUM,MAPK14,MBL2,PON1,PRKCA,PSMB8,PTPRC,PXN,RPTOR,SIGLEC1,STAT3,TAP1,TAPBP,THBS1	38
Cardiovascular System Development and Function,Hematological System Development and Function	Blood pressure	2,10E-05		0,504	ABAT,ABCC9,ACE,ADCY6,ADD1,AKAP1,ANO1,AOC3,APOE,ARHGEF12,ARSB,ATP1A1,ATP2B4,BBS1,CAV1,CD34,CDKN1B,CYBB,EFNB1,EGFR,EPHX2,ERAP1,GBP5,GLA,GNAQ,GNAS,INSR,ITGB1,MAOA,MME,MYH11,NCF1,NCF2,NOS1,P2RX4,PDC,PLA2G4A,Podxl,PON1,PRKG1,PTPN1,S100A1,SLC9A1,SNTB2,THBS1	45
Gastrointestinal Disease,Inflammatory Disease	Gastroenteritis	2,18E-05		0,264	ABCB1,ADGRE1,ARHGDIB,C3,CASP8,CAV1,CD74,CDH1,CEACAM1,CKMT1A/CKMT1B,CORO1A,CTNNB1,CYBB,DDX58,GBP2,GBP5,Gm21596/Hmgb1,GSDMD,HLA-DQA1,HLA-DQB1,HSP90B1,ICAM1,IFI16,Iigp1,IMPDH1,KRAS,LGALS3,LYZ,MAPK14,MME,MPEG1,MZB1,NCF1,PLA2G4A,PON1,PPP3CC,PSMB8,PTPRC,PYCARD,RPTOR,SERPINA3,SLC15A4,SLC2A1,STAT1,STAT3,STEAP4,TAP1,TF,Tgtp1/Tgtp2,XDH	50
Cell-To-Cell Signaling and Interaction	Adhesion of melanoma cell lines	2,18E-05		-1,976	ALCAM,CD151,CDH1,EGFR,ITGA5,ITGA6,ITGB1,KNG1,L1CAM,LGALS3,LIPA,MCAM,THBS1	13
Endocrine System Disorders,Gastrointestinal Disease,Inflammatory Disease,Inflammatory Response,Organismal Injury and Abnormalities	Inflammation of pancreas	2,19E-05		-0,110	ANXA4,CALR,CAPG,COTL1,CTNNB1,CTSB,CTSD,CTSS,F2,FCGR2B,GC,HLA-DQB1,HSPA5,ICAM1,INSR,ITGB2,KRAS,MME,NMI,P4HB,PLA2G4A,PRKCD,PTPN1,THBS1,TXN	25
Neurological Disease,Organismal Injury and Abnormalities,Psychological Disorders	Dementia	2,21E-05			A2M,ABAT,ABCG2,ACE,ACLY,AFM,AGRN,ALDH5A1,ALG2,APOD,APOE,AQP1,ATP1A1,ATP1A3,ATP6V1G2,C3,C4A/C4B,C5,CA12,CALB1,CASP8,CAV1,CD74,CFL1,CHI3L1,CNN1,CNP,CTSB,CTSD,CTSS,DTNA,DYSF,EPHX2,F2,FCGR2B,GAP43,GBP2,GC,GLS,GRN,HLA-DQA1,HLA-DQB1,HPX,HSPA5,HSPG2,ICAM1,IGHG1,IGKC,INSR,KNG1,KRAS,LGALS3,LGMN,LIMS1,LIPA,LRAT,MAOA,MAOB,MAPT,MFN2,MME,MYH11,NOS1,OPA1,PDIA3,PLCD1,PLD3,PLEKHA7,PON1,PRDX1,PRKAR2A,PRKAR2B,PRKC…	96
Molecular Transport,Nucleic Acid Metabolism,Small Molecule Biochemistry	Quantity of cyclic nucleotides	2,25E-05		-0,405	ADCY6,ANXA4,APOE,ATP2B4,C5,CAV1,CAV2,CNP,F2,GAP43,GNAS,GNAZ,GUCY2D,HSPG2,ITGA3,ITGAM,ITGB1,KRAS,MAPK14,MME,NCF2,NOS1,PKD2,PTPN6,PTPRC,THBS1	26
Cardiovascular System Development and Function	Vascularization	2,38E-05		-0,195	ABCA4,ANPEP,APOE,C3,C5,CAV1,CD82,CDH5,CEACAM1,CREG1,EFNB1,EPHB2,EPHB3,EPHX2,FGF1,Gm21596/Hmgb1,HPSE,ICAM1,INSR,ITGB2,JCAD,KNG1,KRAS,LGALS3,MAPK14,NOS1,NRP2,PLA2G4A,PLCD1,RIPK1,RNF213,S100A4,S100B,STAT3,THBS1,VCAM1	36
Cell-To-Cell Signaling and Interaction,Inflammatory Response	Immune response of T lymphocytes	2,38E-05		1,085	APOE,C5,CASP8,CDKN1B,Gm21596/Hmgb1,GNAS,HLA-DQB1,ICAM1,NAMPT,PLP1,PLXNA1,PNP,POSTN,PSME2,PTPRC,PYCARD,RPTOR,STAT3,TAPBP,VAV1	20
Embryonic Development,Nervous System Development and Function,Ophthalmic Disease,Organ Development,Organ Morphology,Organismal Development,Organismal Injury and Abnormalities,Tissue Development,Visual System Development and Function	Abnormal morphology of outer nuclear layer	2,38E-05			ABCA4,APOE,ATP1B2,BBS2,BSG,EPG5,GNAT1,GUCY2D,GUCY2F,LRAT,MAP1B,MSI1,NCAM1,NXNL1,PDE6D,RDH13,ROM1,RS1,TULP1,UNC119	20
Organ Development,Visual System Development and Function	Function of retina	2,40E-05	Decreased	-2,400	ABCA4,ATP1B2,BBS1,BBS2,BBS4,BSG,CAV1,GNAT1,GUCY2D,GUCY2F,NXNL1,PDE6A,PDE6B,PROM1,PRPH2,RS1,TULP1	17
Cell-mediated Immune Response,Cellular Movement,Hematological System Development and Function,Immune Cell Trafficking	Movement of CD4+ T-lymphocytes	2,40E-05		-1,491	APOD,BSG,CAV1,CTNNB1,CTTN,ELMO1,ENPP2,GSDMD,ICAM1,INSR,ITGA9,LCP1,LGALS3,MCAM,SERPINE2,STAT1,STAT3	17
Gastrointestinal Disease,Inflammatory Disease,Inflammatory Response,Organismal Injury and Abnormalities	Colitis	2,49E-05		-0,061	ABCB1,ADGRE1,ARHGDIB,C3,CASP8,CD74,CDH1,CEACAM1,CKMT1A/CKMT1B,CTNNB1,CYBB,DDX58,GBP2,GBP5,Gm21596/Hmgb1,HLA-DQA1,HLA-DQB1,HSP90B1,ICAM1,IFI16,Iigp1,IMPDH1,KRAS,LYZ,MAPK14,MME,MPEG1,MZB1,NCF1,PLA2G4A,PON1,PPP3CC,PSMB8,PTPRC,PYCARD,RPTOR,SERPINA3,SLC15A4,SLC2A1,STAT1,STAT3,STEAP4,TAP1,TF,Tgtp1/Tgtp2,XDH	46
Cardiovascular System Development and Function,Cellular Movement	Movement of vascular endothelial cells	2,52E-05	Decreased	-2,616	ALCAM,ANPEP,CAVIN2,CD151,CD82,CDH5,CDKN1B,CRK,DGKE,DOCK1,EGFR,ENPP2,FGF1,GLUL,GNA11,HSPA5,HSPG2,ITGA9,ITGB1,ITGB4,KNG1,LGALS3,NCK1,PDE2A,PLA2G4A,PLPP3,PRKG1,PTPN1,PTPN6,RECK,RTN4,STAT3,THBS1,TJP1,VWF	35
Cellular Assembly and Organization,Cellular Function and Maintenance	Organization of actin cytoskeleton	2,58E-05		-0,436	AKAP12,ARHGAP25,ARHGAP35,ARPC1A,ATE1,CALR,CAP1,CAVIN3,CD82,CDC42BPA,CDH1,CDKN1B,CFL1,CORO1A,CRK,CTTN,DIAPH1,DLG1,DLG3,DNAJB6,DOCK2,EFNB1,EGFR,EHD2,ELMO1,ENAH,EPB41L2,EPB41L5,EPS8,F2,FARP2,GPM6B,HIP1R,ICAM1,ILK,ITGB1,KRAS,LCP1,MAPK14,MYH10,MYO1B,MYO1F,NCK1,Pakap,PAM,PARVA,PARVB,PDLIM7,PIP5K1A,PRKCD,PRKG1,PTPN1,RALA,RDX,RHOB,SCIN,SERPINC1,SORBS1,TF,THSD7A,TMOD2,VAV1,VWF	63
Gastrointestinal Disease,Inflammatory Disease,Inflammatory Response,Organismal Injury and Abnormalities	Enteritis	2,65E-05		-0,096	ABCB1,ADGRE1,ARHGDIB,C3,CASP8,CD74,CDH1,CEACAM1,CKMT1A/CKMT1B,CTNNB1,CYBB,DDX58,GBP2,GBP5,Gm21596/Hmgb1,GSDMD,HLA-DQA1,HLA-DQB1,HSP90B1,ICAM1,IFI16,Iigp1,IMPDH1,KRAS,LGALS3,LYZ,MAPK14,MME,MPEG1,MZB1,NCF1,PLA2G4A,PON1,PPP3CC,PSMB8,PTPRC,PYCARD,RPTOR,SERPINA3,SLC15A4,SLC2A1,STAT1,STAT3,STEAP4,TAP1,TF,Tgtp1/Tgtp2,XDH	48
Nervous System Development and Function,Tissue Morphology	Morphology of nervous tissue	2,68E-05			A2M,AFDN,AGRN,Ank2,APOE,C1QA,C3,CADM1,CADPS,CALB1,CASP8,CAV1,CD200,CDH3,CDKN1B,CFL1,CKMT1A/CKMT1B,CLN5,CNP,COL8A2,CORO1A,CRMP1,CTCF,CTNNB1,CTSB,CTSD,CYBB,DAG1,DIAPH1,DLG3,DTNA,EFNB1,EGFR,EIF4E,EPG5,EPHB2,EPHB3,F2,FARP2,GAP43,GIT1,GPM6B,GRN,HEXB,HSPA5,HSPG2,ITGA3,ITGAM,ITGB1,KIF2A,L1CAM,LAMB2,LAMC1,LGMN,MANBA,MAOB,MAP1B,MAPT,MBP,MECP2,MFN2,MME,MPZ,MYH10,MYH14,MYO6,NAMPT,NCAM1,NOS1,Nptn,NRCAM,NRP2,…	107
Cellular Function and Maintenance,Hematological System Development and Function	Function of lymphocytes	2,81E-05		1,192	ABCB1,ADGRE1,APOE,ARHGDIB,CD74,CD84,CEACAM1,CHI3L1,CTSS,DLG1,ERAP1,FYB1,GSK3A,HLA-A,HLA-DQB1,ICAM1,IL16,IMPDH1,LCP1,LGMN,MPZ,NPC2,P2RX4,PLXNA1,PSMB10,PSME2,PTPRC,SLC2A1,STAT1,STAT3,TAP1,TAPBP,VAV1	33
Molecular Transport	Quantity of metal	2,82E-05		-0,675	A2M,ABCB10,ADCY6,AGRN,AKAP1,AKAP12,AP3B2,APOE,AQP1,ATP2B4,C3,C5,CALB1,CALR,CAMLG,CAV1,CYBB,EGFR,ENTPD2,F2,FGF1,FTH1,FTL,GC,GNA11,GNAQ,GNAS,GNAT1,GNB1,GRN,HLA-A,HPX,HSPA4L,HSPA5,ICAM1,IGKC,INSR,ITGAM,KNG1,L1CAM,LAMC1,LIN7C,LYZ,MAPT,MCAM,NCAM1,NOS1,PDE6D,PKD2,PLCD1,PON1,PRKG1,PTPN6,PTPRC,S100A1,S100A4,SLC9A1,STEAP4,TF,TMOD1,VAV1,VCAM1,VDAC1,XDH	64
Cellular Movement,Hematological System Development and Function,Immune Cell Trafficking,Inflammatory Response	Cell movement of macrophages	2,91E-05		0,447	APOE,BLVRA,BSG,C3,C5,CASP8,CAV1,CD74,CES1,CNP,CTNNB1,CTTN,CYBB,DOCK2,EGFR,EIF4E,F2,HSPA5,ICAM1,IL16,Irgm1,ITGAM,ITGB1,ITGB2,LGALS3,MAPT,MYLK,NDRG1,NOS1,NUP85,OPA1,PLA2G4A,PLP1,PRKCD,PSMB8,PTPN1,PTPN6,RHOB,RIPK1,RPTOR,S100A4,S100B,SERPING1,STAT1,STAT3,THBS1,VCAM1	47
Free Radical Scavenging	Production of reactive oxygen species	2,97E-05		-0,255	ABCB1,ABCB10,ACE,AFG3L2,AKAP1,ANO1,AOC3,APOE,ARHGDIB,C3,C5,CALB1,CASP8,CAV1,CDH5,CTTN,CYBB,DOCK2,EGFR,F2,FCGR2B,FTH1,FTL,GNAS,GRN,HK3,ICAM1,ILK,INSR,ITGA5,ITGAM,ITGAX,ITGB2,ITGB4,KRAS,LIPA,MAOA,MAOB,MAPK14,MAPT,MFN2,MPRIP,MYLK,NCF1,NCF2,NOS1,PDE2A,PDE6B,PGAM5,PLA2G4A,PRDX1,PRKCA,PRKCD,PSMB8,PTPN6,RIPK1,RRAS,RTN4,SERPINA3,SLC2A1,SLC9A1,TAGLN,TXNRD1,VAV1,VCAM1,VDAC1,XDH	67
Cell-To-Cell Signaling and Interaction	Signal transduction	3,02E-05	Decreased	-2,000	ADCY6,ADGRE1,AGRN,AKAP12,ALCAM,ANXA4,APOE,APPL1,APPL2,ARHGEF12,BCAM,BSG,C3,C5,CALCOCO1,CAMLG,CAP1,CASKIN1,CASP8,CAV1,CDKN2AIP,CEACAM1,CLIC1,CRK,CSNK1A1,CSNK2A1,DOCK1,DTNA,EGFR,ENTPD2,F2,FCGR2B,GNA11,GNAQ,GNAS,GNAT1,GNAZ,GNB1,GNB5,GPR143,HCLS1,HEBP1,ILK,INSR,IPO7,KNG1,L1CAM,LGALS3BP,MAOA,MAP2K6,MAP3K20,MAPK14,MGLL,MTA1,NAMPT,NCAM1,NDRG2,OPTN,OSMR,P2RX4,PDAP1,PDC,PDE2A,PIP5K1A,PLCD1,PLXNB1,PRKAR2A,…	92
Cancer,Dermatological Diseases and Conditions,Organismal Injury and Abnormalities	Skin tumor	3,11E-05		1,232	A2M,ABAT,ABCA4,ABCB1,ABCB10,ABCC9,ABCG2,ACAD9,ACADSB,ACE,ACLY,ACOX3,ACTR3,ADA,ADAL,ADCY6,ADD1,ADGRE1,AFDN,AFM,AGFG1,AGO1,AGO2,AGRN,AKAP1,AKAP12,AKR1A1,ALCAM,ALDH1A2,ALDH5A1,ANO1,ANO6,ANPEP,ANXA3,ANXA4,AOC3,AP3B2,APBB1IP,APOD,APOE,APPL1,APPL2,APRT,ARFGAP2,ARHGAP25,ARHGAP35,ARHGEF12,ARHGEF37,ARSB,ARVCF,ASRGL1,ATP1A1,ATP1A3,ATP6V0D2,ATPAF2,BBS2,BBS7,BBS9,BCAM,BLVRA,BLVRB,BRD2,BRD3,BSG,BZW2,C1QA,C1QC…	566
Cell Morphology,Hematological System Development and Function	Morphology of myeloid cells	3,18E-05			ANO6,APOE,C3,CD200,CD34,CHI3L1,CTCF,CTSD,DDX58,EIF4E,FCGR2B,FYB1,HEXB,HSPA12A,ICAM1,ITGAM,ITGB2,LGALS3,LIPA,MANBA,NPC2,PLCD1,PLP1,PON1,PSAP,RPTOR,STAT1,TPCN1,UACA,VCAM1	30
Inflammatory Response,Respiratory Disease	Inflammation of respiratory system component	3,21E-05		-0,983	ABAT,ACE,ADA,ALDH5A1,ANO1,ANXA3,APOE,AQP1,BSG,C3,C4A/C4B,C5,CAMLG,CAV1,CD200,CDH11,CHI3L1,CTSD,CTSS,CYBB,F2,FCGR2B,HLA-A,HLA-DQA1,HPSE,HSPA5,ICAM1,IL16,IMPDH1,INSR,ITGAM,KRAS,LAMA2,LGALS3,LIPA,LYZ,MGLL,MYH11,MYLK,NCF1,P4HB,PDIA3,PLEKHA7,POSTN,PPP3CC,PRDX1,PRKCA,PTPN6,PTPRC,PYCARD,RIPK1,S100A4,SERPINC1,SERPING1,STAT1,STAT3,STRN3,THBS1,UACA,VAV1,VCAM1	61
Nervous System Development and Function,Tissue Morphology	Quantity of neurons	3,21E-05	Decreased	-3,078	A2M,ACTR3,AGRN,ALDH1A2,Ank2,APOE,ARSB,C3,CADM1,CDKN1B,CTCF,CTNNB1,CTSD,CYBB,DNAJC6,EFNB1,EGFR,EPG5,EPHB2,EPHB3,EPS8,F2,FTH1,GIT1,GNAS,GRN,KIF1B,KNG1,L1CAM,LAMB2,MAOA,MAP1B,MAPT,MECP2,MPZ,MYO6,NCAM1,NOS1,NPC2,Nptn,NRCAM,NRP2,PRKG1,PSAP,PTPN6,PURA,RHOB,RHOT1,RPTOR,S100A1,SERPING1,SIN3A,SLC1A3,SLC44A2,SMARCE1,SNAP91,STAM,SYN1,SYN2,TAP1,TRIOBP	61
Cell Morphology,Nervous System Development and Function,Tissue Morphology	Morphology of neurites	3,26E-05			A2M,Ank2,APOE,C3,CADM1,CAV1,CDH3,CFL1,CKMT1A/CKMT1B,CNP,COL8A2,CTNNB1,CTSB,DIAPH1,DLG3,EFNB1,EPHB2,EPHB3,FARP2,GAP43,GIT1,GPM6B,GRN,ITGA3,ITGAM,KIF2A,L1CAM,MAP1B,MAPT,MECP2,MFN2,MME,MPZ,MYH10,MYH14,MYO6,NAMPT,NCAM1,NOS1,Nptn,NRCAM,NRP2,Pcmt1,PDS5B,PLP1,PROM1,PURA,RDX,RHOB,RHOT1,SEPTIN11,SERPINA3,SHTN1,SIN3A,SORBS2,SPTBN1,SUN2,SYN1,TFAM	59
Cardiovascular System Development and Function,Tissue Morphology	Permeability of vasculature	3,38E-05		0,455	APOE,AQP1,C3,C4A/C4B,C5,CAV1,CD151,CDH5,CTTN,DTNA,EPS8,F2,GIT1,ICAM1,ITGB1,KNG1,LSP1,MYLK,PLVAP,PRKG1,SERPINC1,SERPING1,STAT3,THBS1,VWF,YES1	26
Cell Cycle,Cell-To-Cell Signaling and Interaction,Cellular Growth and Proliferation	Contact growth inhibition of tumor cell lines	3,48E-05		-0,387	CDH1,CTNNB1,DDX58,IFI16,IFIH1,MAPK14,MTA1,PRKAR2A,PRKAR2B,PRKG1,RSU1,SMARCE1,STAT1,STAT3,SULF1,WDR5	16
Cellular Movement	Cell rolling	3,48E-05		0,554	AOC3,ARHGAP25,C5,CTTN,F2,FYB1,ICAM1,ICAM2,ITGAM,ITGB1,ITGB2,LGALS3,PRDX1,VAV1,VCAM1,VWF	16
Free Radical Scavenging	Generation of superoxide	3,57E-05		-0,046	ACE,Acp5,C5,CYBB,HSD17B10,ILK,LRAT,NCF1,NCF2,NOS1,PON3,PTPN1,TF,XDH	14
Cell-To-Cell Signaling and Interaction,Cellular Assembly and Organization,Cellular Function and Maintenance	Organization of anchoring junction	3,57E-05			AFDN,CADM1,CADM2,CADM3,CDH1,CDH11,CDH3,CDH5,CDKN1B,CTNNA1,CTNNB1,CTNND1,NUMBL,VCL	14
Protein Synthesis	Quantity of ldl cholesterol in blood	3,60E-05		-0,036	APOE,CAV1,CTSS,FMO5,LIPA,MECP2,NOS1,PON1,PON3,PRKAR2B,SCP2	11
Cell-To-Cell Signaling and Interaction	Immune response of myeloid cells	3,67E-05		1,933	ACE,ANPEP,ATP1A1,BRD2,BRD3,C3,C5,CALR,CAPG,DDX58,DOCK2,EIF4E,ELMO1,FCGR2B,Gm21596/Hmgb1,GRN,ICAM1,ISG15,ITGAM,ITGB1,ITGB2,LGALS3,LUM,MAPK14,MBL2,PON1,PRKCA,PTPRC,PXN,RPTOR,SIGLEC1,STAT3,THBS1,VCAM1	34
Tissue Development	Growth of epithelial tissue	3,71E-05		-1,948	ALDH1A2,APOE,C3,C5,CALR,CASK,CASP8,CAV1,CAV2,CAVIN2,CD34,CDH1,CDH3,CDKN1B,CEACAM1,COL8A2,CSNK1A1,CTNNA1,CTNNB1,CTSB,CUL3,CUL5,CYBB,DLG1,DYSF,EGFR,EIF4E,ERAP1,F2,FGF1,GLUL,Gm21596/Hmgb1,GNAS,GPC1,GRN,HSPA5,HSPG2,INSR,ITGA3,ITGA6,ITGB1,ITGB4,ITIH4,KNG1,KRAS,L1CAM,LAMC1,LIMS1,LIPA,LTBP4,MAP2K6,MAPK14,MCAM,MSI1,NDRG2,NRP2,OSMR,PDCD6,PDE2A,PLA2G4A,POSTN,PRKCA,PRKCD,PROM1,PTPN1,PTPRM,PURA,RPTOR,RRAS,RT…	82
Hematological System Development and Function,Humoral Immune Response,Lymphoid Tissue Structure and Development,Tissue Morphology	Quantity of B lymphocytes	3,76E-05		0,619	APBB1IP,APOE,ARHGDIB,C3,CAMLG,CASP8,CD74,CD84,CTSB,DOCK2,EPHX2,EPS15,FCGR2B,GLS,HCLS1,HLA-DQA1,HPX,HSP90B1,IGKC,ITGB2,KRAS,MAPT,MBL2,MZB1,NUP98,OCIAD1,PLCD1,PNP,PRKCD,PTPN6,PTPRC,RPTOR,SIGLEC1,SLC2A1,STAT1,STAT3,VAV1,VCAM1	38
Nervous System Development and Function	Sensation	3,76E-05		-0,574	ACE,APOE,AQP1,ATP1A3,CASKIN1,CDH1,CDKN1B,CKMT1A/CKMT1B,CLIC5,Crip2,CRYM,CTSS,EML2,ENTPD2,EPHX2,FABP5,GPM6B,HEXB,ICAM1,KNG1,L1CAM,MBP,MECP2,MGLL,MME,MYH14,MYO6,NCAM1,NOS1,P2RX4,PGAP1,PRX,PSAP,RTN4,SLC1A3,SLC9A1,TJP1,TRIOBP	38
Cell-To-Cell Signaling and Interaction,Inflammatory Response	Response of phagocytes	3,88E-05		1,560	ACE,ANPEP,ATP1A1,BRD2,BRD3,C3,C5,CALR,CAPG,CD74,DDX58,DLG1,DOCK2,EIF4E,ELMO1,FCGR2B,Gm21596/Hmgb1,GNAQ,GRN,ICAM1,ISG15,ITGAM,ITGAX,ITGB1,ITGB2,LGALS3,LUM,MAPK14,MBL2,PON1,PRKCA,PSMB8,PTPRC,PXN,RPTOR,SIGLEC1,STAT3,TAP1,TAPBP,THBS1,VCAM1	41
Digestive System Development and Function	Morphology of digestive system	3,89E-05			ABCB1,ABCB10,ABCG2,Acp5,ADA,APOE,BBS2,BCAM,BSG,C3,C4A/C4B,CADM1,CADPS,CAV1,CDKN1B,CEACAM1,CES1,CSNK2A1,CTNNB1,CTSD,CUL3,CYBB,DDX58,DLG1,DOCK2,EGFR,ENTPD2,EPHB2,EPHB3,EPHX2,FABP5,FGF1,GLA,GNAS,GRN,GSK3A,HEXB,HSPG2,IGKC,INSR,ITGA3,ITGA6,ITGB4,KRAS,LGALS3,LGMN,LIMS1,LIPA,MANBA,MAPK14,MECP2,MGLL,MSI1,MYH10,MYH11,MZB1,NCF1,NOS1,OCIAD1,OSMR,PDS5B,PKD2,PLVAP,POSTN,PRKCD,PRKG1,PSAP,PTPN1,PYCARD,RDH10,RIP…	83
Cellular Movement	Extravasation	3,99E-05		1,045	ACE,ALCAM,ALOX5AP,AOC3,C5,CASP8,CORO1A,CTTN,ENPP2,ICAM1,ICAM2,ILK,ITGAM,ITGB2,KNG1,LSP1,MME,MYO1F,PLVAP,VWF	20
Cell-To-Cell Signaling and Interaction,Inflammatory Response	Response of macrophages	4,10E-05		0,985	ACE,ATP1A1,BRD2,BRD3,C3,C5,CALR,CAPG,DDX58,DOCK2,EIF4E,ELMO1,FCGR2B,Gm21596/Hmgb1,GNAQ,GRN,ISG15,ITGAM,ITGB1,ITGB2,LGALS3,LUM,MAPK14,MBL2,PON1,PRKCA,PTPRC,PXN,RPTOR,SIGLEC1,STAT3,THBS1	32
Infectious Diseases	Systemic inflammatory response syndrome and/or sepsis	4,10E-05		-1,887	A2M,ADA,APOE,C3,C4A/C4B,C5,CAV1,CEACAM1,ENPP2,F2,FCGR2B,Gm21596/Hmgb1,HLA-DQB1,ICAM1,IFI16,INSR,ITGAM,ITGB2,LGALS3,LUM,MAPK14,MBL2,MGLL,PYCARD,RIPK1,SERPINC1,SERPING1,STAT1,STAT3,VAV1,VWF,ZBTB20	32
Cellular Movement	Invasion of carcinoma cell lines	4,23E-05		-0,592	ALCAM,BSG,CALR,CAV1,CD82,CDH1,CDH3,CRMP1,CSNK2A1,CTNNB1,CTNND1,CTSB,CTSH,DDX58,DNAJB4,EGFR,ENAH,ENPP2,GALNT2,GIT1,GRN,ITGA5,ITGB1,KRAS,L1CAM,MSI2,NDRG1,NRP2,NUMBL,PARVA,POSTN,PRKCD,PTPN1,RALA,RECK,S100A4,STAT3,STK38L,SULF1,UNC119	40
Immunological Disease	Hypersensitive reaction	4,29E-05		1,171	ALCAM,ALOX5AP,ANXA3,APOE,C3,C4A/C4B,C5,CALR,CAMLG,CAPG,CD74,CFL1,CORO1A,CTSS,EPS8,FABP5,FCGR2B,FLOT1,GNA11,GRSF1,HLA-A,HLA-DQA1,HLA-DQB1,HMGCS2,HSPA5,ICAM1,IGHG1,Ighg2a,Ighg2b,IGKC,IL16,ITGA6,ITGB2,LGALS3BP,LGMN,MBP,MCAM,MME,MYL9,NAGK,NCF1,OPTN,OSMR,P4HB,PDIA3,PLA2G4A,PLP1,PPP3CC,PRDX1,PROM1,PSAP,PSME2,PTGES2,PTPRC,PYCARD,RAB11B,RAB34,STAT1,TPCN1,TRIOBP,VAV1,VCL	62
Cellular Development,Reproductive System Development and Function	Differentiation of female reproductive tract	4,33E-05		-0,625	CALR,CDKN1B,CTNNB1,EGFR,ITGB1,KRAS,LAMC1,STAT3	8
Developmental Disorder	Heterotaxy or ciliopathy	4,36E-05			ABCA4,BBS1,BBS2,BBS4,BBS7,BBS9,CRELD1,DYNC2H1,GUCY2D,IMPDH1,KCNJ13,LRAT,PDE6A,PDE6B,PDE6D,PROM1,PRPH2,RGS9,TMEM67,TTC21B,TULP1	21
Cancer,Organismal Injury and Abnormalities,Tumor Morphology	Invasion of tumor	4,60E-05		-1,504	ALCAM,APOE,BSG,CAV1,CD151,CD82,CDH1,CEACAM1,CSNK2A1,CTNNB1,CTNND1,CTSB,CTSS,CTSZ,CTTN,EGFR,ENPP2,F2,FERMT2,GPC1,HPSE,HSPA5,ICAM1,IQSEC1,ITGA5,ITGA6,ITGB1,ITGB4,KRAS,MCAM,MTA1,NUMBL,POSTN,PXN,RECK,RHOB,SCRIB,STAT3,THBS1	39
Inflammatory Response	Innate immune response	4,67E-05		0,000	APOE,APPL1,APPL2,CYBB,DDX58,FCGR2B,GBP5,Gm21596/Hmgb1,GRN,HSP90B1,IFI16,IFIH1,IPO7,ISG15,KIF2A,LYAR,MBL2,MYO1F,NCF1,NCF2,NMI,OTUD7B,S100B,SAMHD1,SERPING1,SLC15A4,SMPDL3B,STAT1,VCAM1	29
Cell-To-Cell Signaling and Interaction,Inflammatory Response	Immune response of antigen presenting cells	4,67E-05		0,968	ACE,ATP1A1,BRD2,BRD3,C3,CALR,CAPG,CD74,CTSS,DDX58,DLG1,DOCK2,EIF4E,ELMO1,FCGR2B,Gm21596/Hmgb1,GRN,ISG15,ITGAM,ITGB1,ITGB2,LGALS3,LUM,MAPK14,MBL2,PON1,PRKCA,PSMB8,PTPRC,PXN,RPTOR,SIGLEC1,TAP1,TAPBP,THBS1	35
Hematological System Development and Function,Lymphoid Tissue Structure and Development,Tissue Morphology	Quantity of Th17 cells	4,69E-05		1,108	BSG,CAV1,FABP5,FCGR2B,ICAM1,ITGAM,PLP1,PYCARD,STAT3	9
Cellular Movement,Hematological System Development and Function,Immune Cell Trafficking	Transmigration of leukocytes	4,81E-05		1,494	AOC3,ARHGAP25,C5,CAV1,CD74,CDH5,CTSS,CYBB,EGFR,ENPP2,F2,FERMT3,ICAM1,ICAM2,ITGAM,ITGAX,ITGB1,ITGB2,LIPA,LSP1,MCAM,MYLK,MYO1F,PTPN6,RTN4,STAT2,VAV1,VCAM1	28
Hereditary Disorder,Immunological Disease,Organismal Injury and Abnormalities	Familial autoimmune disease	4,81E-05			ACE,AGRN,ALG2,APBB1IP,C3,C4A/C4B,CASP8,CD151,CDKN1B,CES1,COL14A1,FCGR2B,HLA-DQA1,HMGCS2,IFIH1,ITGAM,KRAS,LUM,MGST1,MYH10,NCF2,PRKAR2B,PRKCD,S100B,SAMHD1,STAT3,SYNPO,TAGLN	28
Hematological System Development and Function,Tissue Morphology	Quantity of myeloid cells	4,86E-05	Decreased	-2,251	ABCB1,ADA,ADD1,AOC3,APOE,ARHGDIB,C1QA,C3,C4A/C4B,C5,CASP8,CD200,CD34,CDKN1B,CTNNB1,CTSB,CTSS,CYBB,DDX58,DIAPH1,ELMO1,EPHX2,FCGR2B,Gm15807/Hmgn5,Gm21596/Hmgb1,GNAS,GRN,HPSE,HSP90B1,ICAM1,INSR,ITGA3,ITGAM,ITGB2,KRAS,LGALS3,LGMN,LSP1,LUM,MAPK14,MAPT,MBL2,MPZ,NOS1,OCIAD1,PLCD1,PLP1,PRDX1,PRKCD,PRKG1,PTPN6,PURA,RAPGEF4,RGS10,RPTOR,SLC9A1,SORBS1,STAT3,STEAP4,TF,THBS1,TMPO,TPCN1,TXN,UACA,VCAM1	66
Cell-To-Cell Signaling and Interaction	Binding of myeloid cells	4,99E-05		0,965	AOC3,APOE,C3,C5,CADM1,CALR,CD34,CORO1A,CTSZ,CTTN,CYBB,F2,FERMT3,FGF1,HPSE,ICAM1,Irgm1,ITGA5,ITGA6,ITGA7,ITGAM,ITGAX,ITGB1,ITGB2,KNG1,LCP1,LGALS3,LSP1,MAPK14,MBL2,PTPN6,PTPRC,RHOB,STAT1,TXN,VAV1,VCAM1,VWF	38
Hematological System Development and Function,Tissue Development	Accumulation of myeloid cells	4,99E-05		0,352	APOE,C3,C5,CASP8,CD200,CTNNB1,EGFR,FGF1,Gm21596/Hmgb1,GNAQ,GRN,ITGA5,ITGA6,ITGA9,ITGAM,ITGAX,ITGB1,ITGB2,KRAS,NCF1,OSMR,POSTN,SERPING1,STAT3,THBS1,VCAM1	26
Cellular Function and Maintenance,Organ Development,Tissue Development,Visual System Development and Function	Function of retinal cells	5,04E-05		-1,951	ABCA4,ATP1B2,BBS1,BBS2,BBS4,BSG,GNAT1,GUCY2D,GUCY2F,NXNL1,PDE6A,PDE6B,PROM1,PRPH2,TULP1	15
Hereditary Disorder,Neurological Disease,Organismal Injury and Abnormalities	Spinocerebellar ataxia type 7	5,04E-05			CNGA1,GNAT1,GNB1,GRK1,IMPDH1,PDE6A,PDE6B,PDE6C,PRPH2,RCVRN,ROM1,RS1,SAG,SLC1A3,TULP1	15
Hereditary Disorder,Ophthalmic Disease,Organismal Injury and Abnormalities	Hereditary retinal disease	5,07E-05			ABCA4,BBS1,BBS2,BBS4,BBS7,BBS9,C3,CDH3,CLASP1,CNGA1,CTNNA1,CTNNB1,DYNC2H1,FBN2,GNAT1,GRK1,GUCY2D,IMPDH1,KCNJ13,LRAT,MAOA,MAOB,OPA1,PDE6A,PDE6B,PDE6C,PROM1,PRPH2,PSAP,REEP6,RGR,RGS9,ROM1,RS1,SAG,SYN3,TMEM67,TP53BP1,TTC21B,TULP1,UNC119	41
Cell-To-Cell Signaling and Interaction,Hematological System Development and Function	T cell response	5,22E-05	Increased	2,234	ADA,CASP8,CDKN1B,GNAS,HLA-DQB1,HSP90B1,ICAM1,MAPK14,NAMPT,PLP1,PON1,POSTN,PSMB10,PTPN6,PTPRC,PYCARD,STAT3,VAV1	18
Cardiovascular System Development and Function,Cellular Development,Cellular Function and Maintenance,Cellular Growth and Proliferation,Organismal Development,Tissue Development	Proliferation of endothelial cells	5,23E-05		-1,838	ALDH1A2,APOE,C3,CALR,CAV1,CAV2,CAVIN2,CD34,CDKN1B,CEACAM1,COL8A2,CSNK1A1,CTNNB1,CTSB,CUL5,CYBB,DLG1,DYSF,ERAP1,F2,FGF1,Gm21596/Hmgb1,GPC1,GRN,HSPA5,ITGB1,KNG1,L1CAM,LIPA,MCAM,NRP2,PDCD6,PDE2A,PLA2G4A,PRKCA,PRKCD,PTPN1,PTPRM,RPTOR,SERPINA3,SERPINC1,STAT1,STAT3,SULF1,THBS1,XDH	46
Cellular Movement,Hematological System Development and Function,Immune Cell Trafficking,Inflammatory Response	Chemotaxis of phagocytes	5,46E-05	Increased	2,319	ANO6,APOE,ARHGAP25,BSG,C3,C5,CALR,CAPG,CD151,CD74,CORO1A,CYBB,DOCK2,DYSF,EFNB1,F2,FLOT1,GIT1,GRN,HEBP1,HPSE,ICAM1,IL16,ITGA9,ITGAM,ITGB2,LGALS3,LGMN,LSP1,MAPK14,MYO1F,NRP2,NUP85,PRKCA,PRKG1,PTPN6,RHOB,S100A4,S100B,SERPINA3,THBS1,VAV1,VCAM1	43
Cancer,Dermatological Diseases and Conditions,Organismal Injury and Abnormalities	Skin cancer	5,51E-05			A2M,ABAT,ABCA4,ABCB1,ABCB10,ABCC9,ABCG2,ACAD9,ACADSB,ACE,ACLY,ACOX3,ACTR3,ADA,ADAL,ADCY6,ADD1,ADGRE1,AFDN,AFM,AGFG1,AGO1,AGO2,AGRN,AKAP1,AKAP12,AKR1A1,ALCAM,ALDH1A2,ALDH5A1,ANO1,ANO6,ANPEP,ANXA3,ANXA4,AOC3,AP3B2,APBB1IP,APOD,APOE,APPL1,APPL2,APRT,ARFGAP2,ARHGAP25,ARHGAP35,ARHGEF12,ARHGEF37,ARSB,ARVCF,ASRGL1,ATP1A1,ATP1A3,ATP6V0D2,ATPAF2,BBS2,BBS7,BBS9,BCAM,BLVRA,BLVRB,BRD2,BRD3,BSG,BZW2,C1QA,C1QC…	563
Organismal Injury and Abnormalities,Renal and Urological Disease,Renal and Urological System Development and Function	Abnormal morphology of urinary system	5,53E-05			ACE,APOE,APRT,ARHGAP35,BCAM,BSG,C4A/C4B,CD151,DLG1,EGFR,EHD3,GLA,GNAS,GRN,HEXB,HSPA4L,ICAM1,ILK,ITGA3,ITGA6,ITGB1,LAMB2,LAMC1,LGMN,LIN7C,LIPA,LMOD1,MANBA,MYH11,MYLK,NOS1,OCIAD1,PLA2G4A,PLXNB1,Podxl,PSAP,SPTBN1,SYNPO,XDH,YES1	40
Organismal Injury and Abnormalities	Fibrosis	5,60E-05		0,336	ABCB10,ABCG2,ACE,ADA,ADGRE1,AGO1,AGO2,ANXA3,APOE,APRT,AQP1,BSG,C3,C5,CALR,CAMLG,CAV1,CAV2,CD151,CD74,CDH1,CDH11,CDH3,CLIC5,CSNK2A1,CTNNA1,CTNNB1,CTSB,CTSS,CYBB,DAG1,DLG1,DNASE2,DTNA,DYSF,EGFR,ENPP2,FCGR2B,FGF1,GBP2,GBP4,GNAS,GSK3A,HLA-DQA1,HLA-DQB1,HPX,ICAM1,IFIH1,IL16,IMPDH1,ITGA5,ITGA6,ITGB1,KNG1,KRAS,LGALS3,LGMN,LIMS1,LIN7C,MAPK14,MGLL,MME,MSI1,NAMPT,NCF1,NOS1,NUP98,PLA2G4A,POLD1,POSTN,PPP1CB,…	88
Cancer,Hematological Disease,Immunological Disease,Organismal Injury and Abnormalities	Mature T-cell neoplasm	5,83E-05			ADA,C3,CADM1,CAMLG,CAV2,CD151,CD200,CDH1,CDH11,CDH3,COL15A1,CSNK1A1,CSNK2A1,CTCF,CTNNB1,CTSH,DLG1,EGFR,FERMT2,GBP2,GNAS,GSR,HLA-A,HLA-DQA1,HSP90B1,IFIT3,IGKC,IL16,ISG15,ITGA5,ITGA9,ITGAX,ITGB1,ITGB4,KRAS,L1CAM,LAMB2,MCAM,MGLL,MME,NCAM1,NRCAM,OSMR,PNP,POLD1,PPP3CC,PRKG1,PSMB5,PTPN1,PTPN6,PTPRC,PTPRM,RDH10,RNMT,STAT1,STAT2,STAT3,TJP1,VAV1,VCAM1,VWF	61
Cancer,Neurological Disease,Organismal Injury and Abnormalities	High grade astrocytoma	5,84E-05			A2M,ABAT,ABCA4,ABCB1,ABCB10,ABCG2,ACAD9,ACE,ACLY,ACOT2,ACYP2,ADA,ADD1,ADGRE1,AFG3L2,AGFG1,AGO2,AGRN,AKAP1,AKAP12,ALCAM,ALDH1A2,ALDH5A1,ANO1,ANO6,ANPEP,AP2M1,AP3B2,APBB1IP,APPL1,APPL2,APRT,AQP1,ARFGAP2,ARHGAP25,ARHGAP35,ARHGEF37,ARPC1A,ARPC5L,ARSB,ATP1A1,ATP1A3,ATP1B2,ATP2B4,ATP5F1B,ATP6V0D2,ATPAF1,BCAM,BLVRB,BRD3,C1QB,C3,C5,CADM1,CADM3,CADPS,CALB1,CAP1,CASK,CASKIN1,CASP8,CAV1,CAVIN2,CAVIN3,CD200,…	422
Infectious Diseases	COVID-19	6,00E-05			ABCB1,AKR1A1,APOD,ARVCF,C3,C4A/C4B,C5,CD74,CFL1,CHI3L1,CTCF,DYSF,F2,FCGR2B,GPD2,GSK3A,HLA-DQB1,HSPA5,IFIH1,IFIT3,ISG15,ITIH4,KCTD12,LGALS3BP,LIPA,MAOA,MECP2,NAMPT,NBEA,NCKAP1,NMI,NRP2,OPTN,OSMR,PARP9,PCYOX1,PLA2G4A,PSMB8,SERPINA3,SERPINC1,SIGLEC1,SLC1A3,STAT1,SYN1,SYN2,VCAM1,ZBTB20	47
Hereditary Disorder,Ophthalmic Disease,Organismal Injury and Abnormalities	Hereditary retinal degeneration	6,03E-05			ABCA4,BBS1,BBS2,BBS4,BBS7,BBS9,C3,CDH3,CLASP1,CNGA1,CTNNA1,DYNC2H1,FBN2,GNAT1,GRK1,GUCY2D,IMPDH1,KCNJ13,LRAT,MAOA,MAOB,OPA1,PDE6A,PDE6B,PDE6C,PROM1,PRPH2,PSAP,REEP6,RGR,RGS9,ROM1,RS1,SAG,SYN3,TMEM67,TTC21B,TULP1,UNC119	39
Cellular Assembly and Organization,Cellular Function and Maintenance	Quantity of cellular protrusions	6,03E-05	Decreased	-3,160	A2M,ACTR3,APOE,ARSB,BSG,CDH1,CNP,CRMP1,CTNNB1,CTTN,DIAPH1,DLG3,DOCK1,EGFR,ENAH,F2,GAP43,GIT1,GNAS,ILK,L1CAM,MAOA,MAP1B,MAPT,MPZ,MYO6,NCK1,PALM,PRKG1,RALA,RDX,RPTOR,S100A1,SCIN,SIN3A,SLC9A1,SMARCE1,STAT3,TRIOBP	39
Cellular Movement	Migration of vascular cells	6,03E-05		-1,412	ALCAM,ALOX5AP,CAVIN2,CD151,CD82,CDH5,CDKN1B,CRK,CTTN,DGKE,EGFR,F2,FGF1,GIT1,GLUL,GNA11,GNAQ,HSPA5,ITGA9,ITGB1,ITGB4,NAMPT,NCK1,PARVA,PDE2A,PLA2G4A,PLPP3,POSTN,PRKCD,PRKG1,PTPN1,PTPN6,RECK,RTN4,S100A4,STAT3,THBS1,TJP1,TXN	39
Dermatological Diseases and Conditions,Organismal Injury and Abnormalities	Skin lesion	6,16E-05		1,536	A2M,ABAT,ABCA4,ABCB1,ABCB10,ABCC9,ABCG2,ACAD9,ACADSB,ACE,ACLY,ACOX3,ACTR3,ADA,ADAL,ADCY6,ADD1,ADGRE1,AFDN,AFM,AGFG1,AGO1,AGO2,AGRN,AKAP1,AKAP12,AKR1A1,ALCAM,ALDH1A2,ALDH5A1,ANO1,ANO6,ANPEP,ANXA3,ANXA4,AOC3,AP3B2,APBB1IP,APOD,APOE,APPL1,APPL2,APRT,ARFGAP2,ARHGAP25,ARHGAP35,ARHGEF12,ARHGEF37,ARSB,ARVCF,ASRGL1,ATP1A1,ATP1A3,ATP6V0D2,ATPAF2,BBS2,BBS7,BBS9,BCAM,BLVRA,BLVRB,BRD2,BRD3,BSG,BZW2,C1QA,C1QC…	567
Cell Death and Survival	Apoptosis	6,22E-05		1,699	A2M,AAMDC,ABCB1,ABCG2,ACE,ACLY,ADA,ADCY6,AGO1,AGO2,AGRN,AKAP1,AKAP12,ALCAM,ALDH1A2,ANO6,ANPEP,ANXA4,AP2M1,APOE,APPL1,AQP1,ARHGAP35,ARHGDIB,ARHGEF12,ARSB,ATE1,ATP1A1,ATP2B4,ATP6V0D2,ATP6V1G2,BBS2,BBS4,BLVRA,BSG,C1QA,C3,C4A/C4B,C5,CADM1,CALB1,CALR,CAMLG,CASP8,CAV1,CAVIN3,CD151,CD200,CD74,CD82,CDH1,CDH11,CDH3,CDH5,CDKN1B,CDKN2AIP,CEACAM1,CES1,CFL1,CHI3L1,CIRBP,CKAP5,CKMT1A/CKMT1B,CLASP1,CNP,CORO1A,C…	301
Cell-To-Cell Signaling and Interaction	Attachment of cells	6,30E-05		-1,525	BCAM,CADM1,CALR,CRK,CSPG5,CTSZ,DAG1,DOCK2,EFNB1,EGFR,FERMT2,HSPG2,ICAM1,ICAM2,ILK,ITGA3,ITGA5,ITGA6,ITGB1,ITGB2,LAMC1,LGALS3,MBL2,POSTN,PRKCD,RHOB,TLN2,VAV1,VCAM1,VWF	30
Cancer,Organismal Injury and Abnormalities,Reproductive System Disease	Prostatic intraepithelial tumor	6,49E-05			AGO2,AKAP12,ANO6,ARHGDIB,C3,CD74,CDH3,CDKN1B,CTNNB1,EIF4E,GBP2,GPC1,ITGA6,ITGB4,MYL9,MYO1C,PRKCD,PROM1,SERPING1,STAT3	20
Cell-To-Cell Signaling and Interaction,Cellular Assembly and Organization,Tissue Development	Adhesion of cell-associated matrix	6,49E-05		0,655	BCAM,CASK,CTNNB1,ENPP2,FERMT2,HPSE,ITGA3,ITGA6,ITGA7,ITGB1,ITGB2,ITGB4,L1CAM,LIMS1,POSTN,SGCE,SORBS1,THBS1,VCAM1,VCL	20
Gastrointestinal Disease,Inflammatory Disease	Inflammatory Bowel Disease	6,57E-05		0,128	ABCB1,ARHGDIB,BSG,CD74,CDC42BPA,CDH1,CKMT1A/CKMT1B,CTNNB1,CTNND1,CYBB,DAG1,EGFR,FMO5,GBP2,HLA-DQA1,HLA-DQB1,HPSE,HSP90B1,ICAM1,IFI16,Iigp1,IMPDH1,KRAS,LYZ,MGLL,MPEG1,PPP3CC,PSMB8,PTGFRN,PTPRC,PYCARD,RDX,RIPK1,SERPINA3,STAT3,STEAP4,TAP1,TF,Tgtp1/Tgtp2,XDH,ZC2HC1A	41
Cellular Movement	Cell movement of colorectal cancer cell lines	6,59E-05		-1,795	CAV1,CD82,CDH1,CEACAM1,CRK,CTNNB1,DOCK1,EFNB1,EGFR,EIF4E,ENPP1,EPS8,F2,FERMT2,GSK3A,ITGA6,L1CAM,MAP3K20,NDRG1,Nebl,PLCD1,PRKCA,PRKCD,PRKG1,PROM1,PXN,RPTOR,STAT3,TXN	29
Developmental Disorder,Organismal Injury and Abnormalities,Renal and Urological Disease	Congenital anomalies of kidney and urinary tract	6,75E-05	Increased	2,608	A2M,ABCA4,ACADSB,ACE,ALDH1A2,AOC3,ARHGAP35,C4A/C4B,CA12,CAV2,CAVIN1,COL14A1,CTNNB1,DLG1,DYNC2H1,EGFR,EPHB2,EPHB3,FYB1,ISLR,ITGA7,LAMC1,LAMP1,LIN7C,PDE6D,PKD2,PRKG1,PTPRC,RAPGEF4,RDH10,SLC1A3,TAGLN,TMEM67,TTC21B	34
Infectious Diseases	Infection by RNA virus	6,86E-05	Decreased	-5,319	ABCB1,ACADSB,ACTR3,ADA,ADAL,AFG3L2,AKR1A1,ANO1,ANPEP,AP2M1,APOD,APOE,ARHGEF12,ARPC1A,ARPC1B,ARVCF,ATP1A1,ATP5F1B,BSG,C3,C4A/C4B,C5,CALCOCO1,CAMLG,CAV2,CD74,CDH1,CEACAM1,CFL1,CHI3L1,CRMP1,CTCF,CTSB,CTSS,CTSZ,CTTN,CUL5,CYBB,DAG1,DDX58,DIAPH1,DNAJB2,DYNC2H1,DYSF,EGFR,EPN2,EPS15,EPS8,F2,FCGR2B,GNAQ,GPD2,GSDMD,GSK3A,HIP1R,HLA-A,HLA-DQB1,HSP90B1,HSPA5,ICAM1,IFIH1,IFIT3,IMPDH1,INSR,ISG15,ITGAM,ITGB1,ITG…	157
Cellular Function and Maintenance,Hematological System Development and Function	Function of T lymphocytes	6,86E-05		1,091	ABCB1,ADGRE1,ARHGDIB,CD74,CD84,CEACAM1,CHI3L1,CTSS,DLG1,ERAP1,FYB1,GSK3A,HLA-A,HLA-DQB1,ICAM1,IL16,IMPDH1,MPZ,NPC2,P2RX4,PLXNA1,PSMB10,PSME2,PTPRC,SLC2A1,STAT3,TAPBP,VAV1	28
Cardiovascular System Development and Function	Neovascularization of organ	6,91E-05		-0,036	ABCA4,ANPEP,APOE,C3,C5,CAV1,CD82,CDH5,FGF1,Gm21596/Hmgb1,ICAM1,INSR,ITGB2,KNG1,LGALS3,NOS1,PLA2G4A,RIPK1,S100A4,THBS1,VCAM1	21
Hematological System Development and Function	Hemostasis	6,92E-05		0,212	A2M,ABCB1,AK3,AKAP1,ANO6,APOE,C3,C4A/C4B,CAV1,CD34,CD84,CEACAM1,CLIC1,CYBB,DGKE,DOCK1,DOCK9,EFNB1,EHD1,EHD2,EHD3,ENTPD2,EPHB2,F2,FERMT3,FYB1,GNA11,GNAQ,GNB1,GSK3A,HSPG2,ICAM1,ITGAM,ITGB1,KDM1A,KNG1,L1CAM,LGALS3,LMAN1,MFN2,P2RX4,PRKAR2A,PRKAR2B,PRKCA,PRKCD,PRKG1,PTPN6,RPTOR,SERPINC1,SERPINE2,SERPING1,THBS1,VAV1,VWF	54
Cellular Movement	Cell movement of carcinoma cell lines	7,00E-05		-0,926	ALCAM,ANPEP,APPL1,BCAM,BSG,CALR,CASP8,CAV1,CD82,CDH1,CDH3,CSNK2A1,CTNND1,CTSB,CTSH,DDX58,DNAJB4,EGFR,EPHB3,FERMT2,GALNT2,GIT1,ILK,ITGA5,ITGB1,L1CAM,MAPK14,MTCH2,NCAM1,NDRG1,NDRG2,NRP2,NUMBL,POSTN,PRKCA,PRKCD,PTPN1,S100A4,STAT3,SULF1,TMPO,UNC119,VCAM1	43
Cellular Movement	Migration of tumor cells	7,14E-05		-1,448	ALCAM,CAV1,CD151,CD74,CD82,CDH3,CEACAM1,CTNNB1,CTSB,CTTN,EGFR,ENPP2,EPHB2,F2,HPSE,ILK,ITGA3,ITGA5,ITGB1,KRAS,L1CAM,LGALS3,LIPA,LSP1,LUM,MCAM,MGLL,NUMBL,PARP9,PLCD1,POSTN,PRKCA,PXN,RHOB,STAT1,THBS1,VCAM1	37
Hematological System Development and Function,Lymphoid Tissue Structure and Development,Tissue Morphology	Quantity of helper T lymphocytes	7,26E-05		0,784	APOE,BSG,CAV1,CHI3L1,FABP5,FCGR2B,ICAM1,ITGAM,PLP1,PTPN6,PYCARD,STAT1,STAT3,TAP1	14
Cell-To-Cell Signaling and Interaction,Cellular Movement,Hematological System Development and Function,Immune Cell Trafficking	Recruitment of granulocytes	7,27E-05		1,284	ALOX5AP,APOE,C3,C5,CAV1,CHI3L1,FCGR2B,FERMT3,FLOT1,GC,HPSE,ICAM1,ITGAM,ITGB2,LGALS3,LSP1,LYZ,MME,PYCARD,RTN4,STAT3,THBS1,VAV1,VCAM1,VWF,XDH	26
Cell Morphology,Embryonic Development,Nervous System Development and Function,Organ Development,Organ Morphology,Organismal Development,Tissue Development,Tissue Morphology,Visual System Development and Function	Morphology of photoreceptors	7,42E-05			ABCA4,ATP1B2,BBS2,BBS7,BSG,CDKN1B,CPLX4,EPG5,GNAT1,GRK1,GUCY2D,GUCY2F,LAMB2,LRAT,MSI1,PDE6B,PDE6D,PROM1,PRPH2,RDH13,ROM1,RS1,SAG,TULP1	24
Cancer,Dermatological Diseases and Conditions,Organismal Injury and Abnormalities	Skin squamous cell carcinoma	7,49E-05			ABCA4,ABCB1,ABCC9,ACLY,AFDN,ALDH5A1,ANPEP,ARSB,BBS9,BLVRA,C3,CADM2,CADPS,CASP8,CAV1,CD84,CDH1,CDH11,CLASP1,CMPK2,COBLL1,COL15A1,CTNNB1,DOCK1,DOCK2,DYSF,EGFR,ELMO1,ENTPD2,EPDR1,EPG5,EPN2,FBN2,HSPA5,HSPG2,JCAD,KRAS,MPP2,MYLK,NAALAD2,PALM,PCMTD2,PDE2A,PLXNB1,POFUT2,POSTN,PRPH2,PTPRM,PYCARD,RABEP1,RNF213,RPTOR,SERPING1,SGIP1,SORBS1,SORBS2,SPCS1,STAT3,SV2C,THSD7A,TIMM50,TLN2,TP53BP1,TRIOBP,TSG101,U2SU…	67
Nervous System Development and Function,Neurological Disease,Organ Morphology,Organismal Development,Organismal Injury and Abnormalities	Abnormal morphology of cerebral cortex	7,74E-05			APOE,BBS2,BBS4,BBS7,C1QA,C3,CAV1,CDKN1B,CKMT1A/CKMT1B,CRMP1,CTSB,DFFA,DIAPH1,DLG3,EGFR,EML1,EPG5,GAP43,ITGA6,KIF1B,KIF2A,L1CAM,LAMC1,MANBA,MAP1B,Marcks,MECP2,MSI1,NCAM1,Pcmt1,PEX11B,PGAP1,PLP1,PURA,SYN1,YES1	36
Cell Death and Survival	Cell death of immune cells	7,79E-05		0,118	ABCB1,ADA,ANPEP,APOE,C1QA,C3,C5,CAMLG,CASP8,CAV1,CD74,CDKN1B,CHI3L1,CORO1A,CSNK1A1,CTNNB1,CTSB,CTSD,CYBB,DFFA,EFNB1,EGFR,EIF4E,F2,FAIM,FCGR2B,FTH1,GLS,Gm21596/Hmgb1,GNAS,GRN,GSDMD,H1-2,HCLS1,HSPA5,ICAM1,IFIH1,INSR,Irgm1,ISG15,ITGA5,ITGAM,ITGB1,ITGB2,KRAS,LGALS3,LYZ,MAP2K6,MAPK14,MZB1,NAMPT,NCF2,PDIA3,PLA2G4A,PLXNB1,PMEL,PNP,PON1,PRKCA,PRKCD,PTPN6,PTPRC,PXN,PYCARD,RIPK1,RPTOR,RRAS,SERPINA3,SLC2A1,…	77
Cellular Movement,Hair and Skin Development and Function	Cell movement of epithelial cell lines	8,22E-05	Decreased	-2,146	ALCAM,ARHGEF12,C3,CDH1,CDH11,CLASP1,CTTN,DOCK1,EFNB1,EGFR,EPHB3,GAP43,ICAM1,ITGAM,ITGB1,ITGB2,KIF2A,KRAS,L1CAM,LPP,MAPRE3,MCAM,MYH10,PLXNB1,POSTN,PRKCD,PROM1,PXN,RECK,RPTOR,TXNRD1	31
Cell-To-Cell Signaling and Interaction	Adhesion of myeloid cells	8,22E-05		1,298	AOC3,C3,C5,CADM1,CD34,CORO1A,CTSZ,CTTN,CYBB,F2,FERMT3,HPSE,ICAM1,Irgm1,ITGA5,ITGA7,ITGAM,ITGAX,ITGB1,ITGB2,KNG1,LCP1,LGALS3,MAPK14,PTPN6,RHOB,STAT1,TXN,VAV1,VCAM1,VWF	31
Cell Morphology,Nervous System Development and Function,Tissue Morphology	Morphology of axons	8,22E-05			Ank2,APOE,C3,CKMT1A/CKMT1B,CNP,COL8A2,CTSB,DLG3,EFNB1,EPHB2,EPHB3,GAP43,GPM6B,KIF2A,MAP1B,MAPT,MFN2,MME,MPZ,NCAM1,NRCAM,Pcmt1,PDS5B,PLP1,PROM1,PURA,SHTN1,SIN3A,SPTBN1,SYN1,TFAM	31
Cell Morphology,Tissue Morphology	Morphology of epithelial cells	8,59E-05			ABCB10,ABCG2,ADA,CAV1,CDH11,CDKN1B,CTNNB1,CTSB,CUL3,EGFR,ELMO1,EPHB2,EPHB3,GPR143,GRN,GSK3A,HEXB,ITGA3,ITGA6,ITGB4,KRAS,LAMB2,LAMC1,LGALS3,LIPA,MANBA,NCF1,NOS1,NPC2,OPTN,OSMR,PMEL,POSTN,PSAP,RIPK1,SCP2,STAT3,SYTL2	38
Cellular Function and Maintenance	Function of phagocytes	8,72E-05			ADA,ANPEP,APOE,C3,CAPG,CASP8,CAV1,CD200,CHI3L1,CTSZ,CYBB,DDX58,FCGR2B,GRN,ICAM1,IFIH1,ITGAM,LCP1,LGALS3,LGMN,LIMD1,PLA2G4A,PLXNA1,PSAP,PYCARD,RRAS,STAT1,STAT2,STAT3,TPCN1	30
Hematological System Development and Function,Lymphoid Tissue Structure and Development,Organ Morphology,Tissue Morphology	Morphology of lymph node	8,81E-05			APOE,ARHGDIB,ATP2B4,C3,CASP8,CD200,CD74,DIAPH1,FCGR2B,HLA-DQA1,HLA-DQB1,HSP90B1,ITGB2,LIPA,PLCD1,PRKCD,RIPK1,VAV1	18
Cell-To-Cell Signaling and Interaction,Hematological System Development and Function	Binding of mononuclear leukocytes	9,19E-05	Increased	2,140	AOC3,APBB1IP,CALR,CD151,CD34,DIAPH1,DOCK2,F2,FERMT3,FGF1,FLOT1,FYB1,ICAM1,ICAM2,ITGA5,ITGAM,ITGAX,ITGB1,ITGB2,LCP1,LGALS3,MAPK14,MCAM,MYADM,PTPN6,THBS1,VAV1,VCAM1,VWF	29
Molecular Transport	Quantity of metal ion	9,34E-05		0,013	A2M,ADCY6,AGRN,AKAP1,AKAP12,APOE,AQP1,ATP2B4,C3,C5,CALB1,CALR,CAMLG,CAV1,CYBB,EGFR,ENTPD2,F2,FGF1,GC,GNA11,GNAQ,GNAS,GNAT1,GNB1,GRN,HSPA4L,HSPA5,ICAM1,IGKC,INSR,ITGAM,KNG1,L1CAM,LAMC1,LIN7C,LYZ,MAPT,MCAM,NCAM1,NOS1,PDE6D,PKD2,PLCD1,PRKG1,PTPN6,PTPRC,S100A1,S100A4,SLC9A1,TMOD1,VAV1,VCAM1,VDAC1,XDH	55
Cellular Movement,Hematological System Development and Function,Immune Cell Trafficking	Cell movement of granulocytes	9,34E-05		0,753	ALOX5AP,AOC3,APOE,ARHGAP25,BSG,C3,C4A/C4B,C5,CAPG,CASP8,CD151,CD74,CEACAM1,CORO1A,CTSB,CTTN,CYBB,DOCK2,DYSF,EGFR,EPHX2,F2,FERMT3,FLOT1,Gm21596/Hmgb1,GRN,ICAM1,ICAM2,IL16,ILK,ITGA6,ITGA9,ITGAM,ITGB1,ITGB2,KNG1,LGALS3,LSP1,LUM,MAPK14,MYLK,MYO1F,NCF1,PLP1,PRKCA,PRKG1,PTPN6,RPTOR,RTN4,SERPINC1,STAT3,TXN,VAV1,VCAM1,VWF	55
Cardiovascular System Development and Function,Cell-To-Cell Signaling and Interaction	Interaction of endothelial cells	9,37E-05		-0,550	ALCAM,C1QA,C3,C5,CD151,CD34,CDH5,CTNNB1,DGKE,EGFR,F2,FERMT2,FERMT3,FGF1,GPC1,HSPA5,ICAM1,ICAM2,ITGA3,ITGA6,ITGAM,ITGB1,ITGB2,KNG1,L1CAM,LGALS3,LIPA,MCAM,MYADM,PLPP3,PRKCA,SERPING1,STAT1,THBS1,TXN,VCAM1,VWF	37
Cancer,Organismal Injury and Abnormalities,Tumor Morphology	Invasion of carcinoma	9,47E-05		-0,447	BSG,CD82,CDH1,CTNNB1,CTNND1,CTTN,EGFR,HSPA5,ICAM1,ITGA5,ITGA6,ITGB1,ITGB4,KRAS,RECK	15
Cell Morphology,Cellular Compromise	Collapse of growth cone	9,47E-05		-0,206	EFNB1,EPHB2,EPHB3,F2,KNG1,L1CAM,MAPK14,NRCAM,NRP2,PLA2G4A,PLXNA1,PLXNB1,PRKG1,RRAS,RTN4	15
Cellular Movement,Hematological System Development and Function,Immune Cell Trafficking,Inflammatory Response	Cell movement of neutrophils	9,57E-05		0,873	ALOX5AP,APOE,ARHGAP25,BSG,C3,C4A/C4B,C5,CAPG,CD151,CD74,CORO1A,CTSB,CTTN,CYBB,DOCK2,DYSF,EGFR,EPHX2,F2,FERMT3,FLOT1,Gm21596/Hmgb1,GRN,ICAM1,ILK,ITGA6,ITGA9,ITGAM,ITGB1,ITGB2,LGALS3,LSP1,LUM,MAPK14,MYLK,MYO1F,NCF1,PLP1,PRKCA,PRKG1,PTPN6,RPTOR,RTN4,SERPINC1,STAT3,TXN,VAV1,VCAM1,VWF	49
Cellular Growth and Proliferation	Expansion of cells	9,65E-05		0,181	ABCB1,C3,CALR,CASP8,CDH1,CDH3,CDKN1B,CEACAM1,CTNNB1,CTSD,CUL3,EGFR,FCGR2B,GNAS,HPX,Ighg2b,ITGB1,KNG1,KRAS,LCP1,MAOA,NOS1,PALM,PLP1,PMEL,PTPRC,STAT1,STAT3	28
Cell Signaling	Tyrosine phosphorylation	9,65E-05		-0,297	BSG,CADM1,CALR,CD34,CRK,EGFR,F2,GALNT2,ILK,INSR,ITGA6,ITGAM,ITGB1,ITGB2,KNG1,PDIA3,PRDX1,PRKCA,PRKCD,PSAP,PTPN1,PTPN6,PTPRC,SYN1,SYN2,SYN3,THBS1,VWF	28
Cellular Movement,Hematological System Development and Function,Immune Cell Trafficking	Cellular infiltration by mononuclear leukocytes	9,65E-05		-1,160	APOD,APOE,BSG,C3,C5,CDH3,CTNNB1,CTTN,EGFR,GSDMD,HLA-A,Ighg2b,IL16,ILK,ITGAM,ITGB1,KRAS,MAPK14,MCAM,MYLK,PLP1,PRKCD,RPTOR,S100A4,SERPINE2,STAT1,STAT3,VCAM1	28
Cell-To-Cell Signaling and Interaction	Interaction of epithelial cells	9,65E-05		-0,202	C3,C5,CDH1,CDH3,CEACAM1,EFNB1,EGFR,EPHB3,HSPG2,ICAM1,ITGA3,ITGA5,ITGA6,ITGAM,ITGB1,ITGB2,ITGB4,LAMC1,LGALS3,MYH10,PLXNB1,POSTN,PRKCD,RRAS,SH3PXD2A,STAT3,TXNRD1,VCAM1	28
Cancer,Organismal Injury and Abnormalities	Malignant solid organ tumor	9,81E-05			A2M,ABAT,ABCA4,ABCB1,ABCB10,ABCC9,ABCG2,ACAD9,ACADSB,ACE,ACLY,ACOX3,ACTR3,ADA,ADAL,ADCY6,ADD1,ADGRE1,AFDN,AFM,AGFG1,AGO1,AGO2,AGRN,AKAP1,AKAP12,AKR1A1,ALCAM,ALDH1A2,ALDH5A1,ALOX5AP,ANO1,ANO6,ANPEP,ANXA3,ANXA4,AOC3,AP3B2,APBB1IP,APOD,APOE,APPL1,APPL2,APRT,ARFGAP2,ARHGAP25,ARHGAP35,ARHGEF12,ARHGEF37,ARSB,ARVCF,ASRGL1,ATP1A1,ATP1A3,ATP6V0D2,ATPAF2,BBS2,BBS7,BBS9,BCAM,BLVRA,BLVRB,BRD2,BRD3,BSG,BZW2,C…	566
Cell-To-Cell Signaling and Interaction,Hematological System Development and Function	Aggregation of blood cells	9,84E-05		1,127	ABAT,C3,C5,CD151,CDH1,CEACAM1,CES1,CLIC1,F2,FERMT3,GC,GNAQ,GNAS,GNAZ,GSK3A,HCLS1,ICAM1,ILK,ITGB1,ITGB2,KNG1,LAMP1,MYL9,MYLK,P4HB,PDIA3,PDIA4,PLA2G4A,PRKCA,PRKCD,PRKG1,PTPN1,PTPN6,SEPTIN5,SERPINC1,SERPINE2,STXBP1,THBS1,VAMP7,VAV1,VCL,VWF	42
Cancer,Dermatological Diseases and Conditions,Organismal Injury and Abnormalities	Non-melanoma skin cancer	1,01E-04			ABCA4,ABCB1,ABCC9,ACLY,AFDN,ALDH5A1,ANPEP,ARSB,BBS9,BLVRA,C3,CADM2,CADPS,CASP8,CAV1,CD84,CDH1,CDH11,CLASP1,CMPK2,COBLL1,COL15A1,CTNNB1,DOCK1,DOCK2,DYSF,EGFR,ELMO1,ENTPD2,EPDR1,EPG5,EPN2,FBN2,HSPA5,HSPG2,JCAD,KRAS,MPP2,MYLK,NAALAD2,PALM,PCMTD2,PDE2A,PLXNB1,POFUT2,POLD1,POSTN,PRPH2,PSMB5,PTPRM,PYCARD,RABEP1,RNF213,RPTOR,SERPING1,SGIP1,SORBS1,SORBS2,SPCS1,STAT3,SV2C,THSD7A,TIMM50,TLN2,TP53BP1,TRIOBP…	69
Cell Signaling,Post-Translational Modification	Tyrosine phosphorylation of protein	1,01E-04		-0,557	BSG,CALR,CD34,CRK,EGFR,F2,GALNT2,ILK,INSR,ITGA6,ITGAM,ITGB1,ITGB2,KNG1,PDIA3,PRDX1,PRKCA,PRKCD,PSAP,PTPN1,PTPN6,PTPRC,SYN1,SYN2,SYN3,THBS1,VWF	27
Cellular Movement,Hematological System Development and Function,Immune Cell Trafficking,Inflammatory Response	Infiltration by neutrophils	1,01E-04		1,197	ALOX5AP,APOE,ARHGAP25,C3,C4A/C4B,C5,CORO1A,CTSB,CTTN,EGFR,EPHX2,F2,ICAM1,ILK,ITGAM,ITGB2,LGALS3,MAPK14,NCF1,PLP1,PRKCA,PRKG1,RPTOR,SERPINC1,STAT3,VAV1,VWF	27
Organismal Injury and Abnormalities,Respiratory Disease	Lung injury	1,01E-04		0,933	ACE,ATP1A1,C3,C5,CAV1,CIRBP,DDAH2,GC,Gm21596/Hmgb1,HLA-DQA1,HPSE,HSPA5,ICAM1,ITGAM,ITGB2,KRAS,MGLL,NAMPT,NCF1,NOS1,PLA2G4A,SERPINC1,SLC44A2,STAT1,STAT3,TF,VWF	27
Cardiovascular System Development and Function,Cell-To-Cell Signaling and Interaction	Binding of endothelial cells	1,02E-04		-0,372	ALCAM,C1QA,C3,C5,CD151,CD34,CTNNB1,DGKE,EGFR,F2,FERMT2,FERMT3,FGF1,GPC1,HSPA5,ICAM1,ICAM2,ITGA3,ITGA6,ITGAM,ITGB1,ITGB2,KNG1,L1CAM,LGALS3,LIPA,MCAM,MYADM,PLPP3,PRKCA,SERPING1,STAT1,THBS1,TXN,VCAM1,VWF	36
Developmental Disorder	Ciliopathy	1,03E-04			ABCA4,BBS1,BBS2,BBS4,BBS7,BBS9,DYNC2H1,GUCY2D,IMPDH1,KCNJ13,LRAT,PDE6A,PDE6B,PDE6D,PROM1,PRPH2,RGS9,TMEM67,TTC21B,TULP1	20
Humoral Immune Response,Inflammatory Response	Complement activation	1,04E-04		-0,988	APOE,C1QA,C1QB,C1QC,C3,C4A/C4B,IGHG1,Ighg2a,Ighg2b,IGKC,KNG1,MBL2,TXN	13
Cell-To-Cell Signaling and Interaction,Hematological System Development and Function,Inflammatory Response	Binding of monocytes	1,04E-04	Increased	2,424	CD34,F2,FGF1,ICAM1,ITGAM,ITGAX,ITGB2,LCP1,LGALS3,MAPK14,VAV1,VCAM1,VWF	13
Organismal Injury and Abnormalities,Renal and Urological Disease	Cystic kidney disease	1,05E-04			A2M,ABCA4,ACADSB,ACE,AOC3,BBS2,C4A/C4B,CA12,CALB1,CAV2,CAVIN1,COL14A1,CTNNB1,DYNC2H1,EGFR,FYB1,ISLR,ITGA3,ITGA7,LAMC1,LAMP1,LGMN,LIN7C,PDE6D,PKD2,PRKG1,PTPRC,RAPGEF4,SLC1A3,TAGLN,TMEM67,TTC21B	32
Cellular Assembly and Organization,Tissue Development	Fibrogenesis	1,05E-04		-0,625	A2M,ACE,ACTR3,ADD1,AKAP1,APOE,ARHGEF12,BBS4,CALR,CAV1,CDH11,CDH5,CDKN1B,CEACAM1,CFL1,CKAP5,CLASP1,CNP,CORO1A,CRK,CTNND1,CTSB,CTTN,CUL3,CYRIB,DCTN1,DIAPH1,DLG1,DYSF,EGFR,EML2,F2,FERMT2,FGF1,GAP43,GNA11,GNAQ,GNB1,HCLS1,HDGFL3,HIP1R,HSPA5,ICAM1,ITGA3,ITGB1,KANK2,KANK4,KNG1,KRAS,LIMCH1,LMOD1,LUM,MAP1B,MAP2K6,MAPK14,MAPRE3,MAPT,MBP,MFN2,MME,MPRIP,MYADM,MYH10,MYLK,MYO1C,NCK1,NCKAP1,PLA2G4A,PLXNB1,PMEL,…	89
Cellular Movement	Migration of tumor cell lines	1,05E-04	Decreased	-3,206	A2M,AFDN,AGO2,AKAP12,ALCAM,ANPEP,AP2M1,APPL1,ARHGAP35,ARHGDIB,ATE1,BCAM,BSG,C5,CALR,CASP8,CAV1,CD151,CD82,CDH1,CDH11,CDH3,CDH5,CDKN1B,CEACAM1,CMTM5,CNDP2,CRK,CRMP1,CSNK2A1,CTNNB1,CTNND1,CTSB,CTSH,CTSZ,CTTN,DDX58,DIAPH1,DNAJB6,DOCK1,EFNB1,EGFR,EIF4E,ELMO1,ENAH,ENPP1,ENPP2,EPHB2,EPHB3,F2,FGF1,GALNT2,GIT1,GNA11,GNAS,GRN,HSP90B1,ILK,IPO7,ITGA3,ITGA5,ITGA6,ITGB1,ITGB4,KDM1A,KIF2A,KNG1,KPNA2,KRAS,L1CAM…	117
Cancer,Hematological Disease,Immunological Disease,Organismal Injury and Abnormalities	Non-Hodgkin lymphoma	1,06E-04		1,000	ABCC9,ABCG2,ABLIM1,ACE,ADA,ANO1,ANPEP,ANXA4,BBS7,BBS9,BRD2,BZW2,C3,CADPS,CAMLG,CASP8,CAV1,CAV2,CD151,CD200,CDH1,CDH11,CDH3,CDKN1B,CNP,COL15A1,COL8A2,CSNK1A1,CSNK2A1,CTCF,CTNNB1,CTSH,DDX58,DIAPH1,DLG1,DNAJC11,DNASE2,DOCK1,DOCK2,EGFR,EHD1,EIF4E,FBN2,FCGR2B,FERMT2,FYB1,GBP2,GIT1,GNA11,GNAS,GNB1,GSR,H1-2,HCLS1,HLA-A,HLA-DQA1,HSP90B1,HSPA12A,IARS2,ICAM1,IFIT3,IGKC,IL16,IMPDH1,ISG15,ITGA3,ITGA5,ITGA9,I…	140
Cardiovascular System Development and Function	Morphology of vasculature	1,07E-04			ACE,ADA,AOC3,APOE,ARHGEF12,BCAM,CAV1,CD151,CDH5,CDKN1B,CNN1,COL15A1,CRELD1,CRK,EHD3,ENPP1,EPHX2,EPN2,FGF1,GIT1,HSPG2,ICAM1,ITGA3,ITGA5,ITGA7,KNG1,L1CAM,MAPK14,MAPT,MPRIP,MYH10,MYH11,NCF1,NOS1,NPC2,P2RX4,PAM,PARVA,PKD2,PLVAP,PRKG1,PROM1,PSAP,PXN,RASIP1,RECK,S100A1,SGCB,THBS1,TULP1	50
Hematological System Development and Function,Lymphoid Tissue Structure and Development,Tissue Morphology	Morphology of lymphoid tissue	1,07E-04			Acp5,ADA,APOE,ARHGDIB,ATP2B4,BSG,C3,C4A/C4B,CALR,CASP8,CD200,CD74,CD84,CDH5,CDKN1B,CTNNB1,CTSD,DDX58,DIAPH1,DNASE2,DOCK2,EFNB1,EPS15,FCGR2B,H1-0,H1-2,H1f4,HLA-DQA1,HLA-DQB1,HPX,HSP90B1,IGKC,ITGB2,KRAS,LCP1,LGMN,LIPA,MAPK14,OCIAD1,Pcmt1,PLCD1,PNP,POLD1,PRDX1,PRKCA,PRKCD,PRKG1,PSAP,PTPN6,PTPRC,PURA,PYCARD,RIPK1,STAT3,TF,TP53BP1,VAV1,VCAM1,YES1	59
Cell-To-Cell Signaling and Interaction,Embryonic Development	Adhesion of embryonic cells	1,07E-04		0,023	AKAP12,C3,CALR,CDH1,CTNNB1,EFNB1,EPHB3,ICAM1,ITGA3,ITGA5,ITGA9,ITGAM,ITGB1,ITGB2,NCK1,PLXNB1,POSTN,RRAS,SCRIB,TXNRD1,VCAM1	21
Infectious Diseases,Organismal Injury and Abnormalities	Septic shock	1,07E-04		0,248	C3,C4A/C4B,C5,CASP8,CAV1,ENPP2,F2,FCGR2B,HLA-DQA1,HPX,ICAM1,IFI16,IMPDH1,INSR,ITGAM,KRAS,LUM,MAPK14,MGLL,PYCARD,SERPINC1,STAT1,STAT3,STRN3,ZBTB20	25
Cellular Movement,Hematological System Development and Function,Immune Cell Trafficking	Cellular infiltration by lymphocytes	1,07E-04		-1,160	APOD,APOE,BSG,C3,C5,CDH3,CTNNB1,CTTN,GSDMD,HLA-A,Ighg2b,IL16,ITGAM,ITGB1,KRAS,MCAM,MYLK,PLP1,PRKCD,RPTOR,S100A4,SERPINE2,STAT1,STAT3,VCAM1	25
Cellular Movement	Chemotaxis of myeloid cells	1,08E-04	Increased	2,194	ANO6,APOE,ARHGAP25,BSG,C3,C5,CAPG,CD151,CD74,CORO1A,CYBB,DOCK2,DYSF,EFNB1,F2,FLOT1,GIT1,GRN,HEBP1,ICAM1,IL16,ITGA9,ITGAM,ITGB2,LGALS3,LGMN,LSP1,MAPK14,MYO1F,NUP85,PRKCA,PRKG1,PTPN6,PTPRC,RHOB,S100A4,S100B,SERPINA3,THBS1,VAV1,VCAM1	41
Cell Morphology,Immunological Disease	Abnormal morphology of leukocytes	1,09E-04			ABCB1,APOE,CASP8,CD74,CD84,DDX58,EPS15,FCGR2B,FTL,HLA-A,HLA-DQA1,HLA-DQB1,IGHG1,IGKC,IMPDH1,ITGB2,LCP1,LGALS3,MPZ,PSMB10,PTPRC,RPTOR,TAP1,VAV1	24
Cardiovascular System Development and Function,Hematological System Development and Function	Systolic pressure	1,10E-04		0,638	ABCC9,ACE,AKAP1,ANO1,APOE,ATP2B4,CAV1,CDKN1B,CYBB,EPHX2,GLA,GNAQ,INSR,MAOA,MME,NCF1,NOS1,PDC,PLA2G4A,PON1,S100A1,SLC9A1,SNTB2	23
Cell-To-Cell Signaling and Interaction,Cellular Assembly and Organization,Cellular Function and Maintenance	Formation of focal adhesions	1,12E-04		-1,326	AKAP12,APOD,CAV1,CDC42BPA,CEACAM1,CFL1,CLASP1,CTNND1,CTTN,EHD1,ENPP2,EPB41L5,F2,FERMT2,FYB1,GIT1,GNA11,GNB1,GPM6B,ITGB1,KNG1,KRAS,LGALS3,LIMCH1,LIMS1,NCK1,PIP5K1A,PRKCA,PTPN1,PXN,RHOB,RRAS,SERPINC1,SLC9A1,SORBS1,THBS1,Tpm2,VCL	38
Cardiovascular Disease,Organismal Injury and Abnormalities	Aortic dilatation	1,15E-04		-1,944	ALOX5AP,APOE,CTSS,EPHX2,FBN2,FTL,GLA,MYH11,MYLK,NCF1,PRKG1,PTPRC,S100A4,SLC9A1,TMPO,VWF	16
Cell-To-Cell Signaling and Interaction,Cellular Movement	Recruitment of myeloid cells	1,20E-04		1,381	ALOX5AP,AOC3,APOE,C3,C5,CASP8,CAV1,CD74,CHI3L1,FCGR2B,FERMT3,FLOT1,GC,Gm21596/Hmgb1,HPSE,ICAM1,ITGAM,ITGB2,KRAS,LGALS3,LSP1,LYZ,MME,MPZ,PYCARD,RHOB,RTN4,S100A4,STAT3,THBS1,VAV1,VCAM1,VWF,XDH	34
Digestive System Development and Function,Gastrointestinal Disease,Hepatic System Development and Function,Hepatic System Disease,Infectious Diseases,Inflammatory Disease,Inflammatory Response,Organ Development,Organismal Injury and Abnormalities	Infection by hepatitis B virus	1,20E-04			C3,C4A/C4B,C5,EGFR,EPS15,FCGR2B,HSP90B1,IMPDH1,POLD1,STAM	10
Dermatological Diseases and Conditions,Immunological Disease,Organismal Injury and Abnormalities	Pemphigus foliaceus	1,20E-04			FABP5,HPSE,IFIH1,IFIT3,ISG15,NOS1,NXF1,PGAP1,SERPING1,STAT1	10
Carbohydrate Metabolism,Small Molecule Biochemistry	Metabolism of proteoglycan	1,22E-04		-0,152	APOE,CTSB,GPC1,HPSE,POSTN,SULF1	6
Cell-To-Cell Signaling and Interaction,Inflammatory Response	Immune response of macrophages	1,27E-04		0,876	ACE,ATP1A1,BRD2,BRD3,C3,CALR,CAPG,DDX58,DOCK2,EIF4E,ELMO1,FCGR2B,Gm21596/Hmgb1,GRN,ISG15,ITGAM,ITGB1,ITGB2,LGALS3,LUM,MAPK14,MBL2,PON1,PRKCA,PTPRC,PXN,RPTOR,SIGLEC1,THBS1	29
Infectious Diseases	Infection by coronavirus	1,27E-04	Decreased	-2,044	ABCB1,ACTR3,AKR1A1,ANPEP,APOD,ARVCF,ATP1A1,C3,C4A/C4B,C5,CAV2,CD74,CEACAM1,CFL1,CHI3L1,CTCF,DYNC2H1,DYSF,F2,FCGR2B,GPD2,GSK3A,HLA-DQB1,HSPA5,IFIH1,IFIT3,ISG15,ITIH4,KCTD12,LGALS3BP,LIPA,MAOA,MECP2,NAMPT,NBEA,NCKAP1,NMI,NRP2,OPTN,OSMR,PARP9,PCYOX1,PLA2G4A,PSMB8,RAB5B,SERPINA3,SERPINC1,SIGLEC1,SLC1A3,STAT1,SYN1,SYN2,VCAM1,ZBTB20	54
Embryonic Development,Nervous System Development and Function,Organ Development,Organismal Development,Tissue Development,Visual System Development and Function	Development of retina	1,31E-04			BBS1,BBS4,EPHX2,GNAT1,GRK1,LAMB2,LRAT,MAP1B,Marcks,MTA1,PDE6C,PRPH2,RDH13,ROM1,RS1,THBS1,TULP1	17
Cell Death and Survival	Cell death of T lymphocytes	1,31E-04		-0,682	ABCB1,ADA,APOE,CASP8,CAV1,CDKN1B,CHI3L1,CORO1A,CTNNB1,CTSD,DFFA,EFNB1,EIF4E,FAIM,FTH1,Gm21596/Hmgb1,GNAS,GSDMD,H1-2,INSR,Irgm1,ITGB2,KRAS,LGALS3,MAP2K6,MAPK14,PDIA3,PMEL,PNP,PRKCA,PTPN6,PTPRC,RIPK1,SLC6A6,STAT1,STAT3,THBS1,TXN,VAV1	39
Cancer,Neurological Disease,Organismal Injury and Abnormalities	Astrocytoma	1,32E-04		-1,246	A2M,ABAT,ABCA4,ABCB1,ABCB10,ABCG2,ACAD9,ACE,ACLY,ACOT2,ACYP2,ADA,ADD1,ADGRE1,AFG3L2,AGFG1,AGO2,AGRN,AKAP1,AKAP12,ALCAM,ALDH1A2,ALDH5A1,ANO1,ANO6,ANPEP,AP2M1,AP3B2,APBB1IP,APPL1,APPL2,APRT,AQP1,ARFGAP2,ARHGAP25,ARHGAP35,ARHGEF37,ARPC1A,ARPC5L,ARSB,ATP1A1,ATP1A3,ATP1B2,ATP2B4,ATP5F1B,ATP6V0D2,ATPAF1,BCAM,BLVRB,BRD3,C1QB,C3,C5,CA12,CADM1,CADM3,CADPS,CALB1,CAP1,CASK,CASKIN1,CASP8,CAV1,CAVIN2,CAVIN3,C…	423
Cancer,Hematological Disease,Immunological Disease,Organismal Injury and Abnormalities	T-cell non-Hodgkin lymphoma	1,32E-04		1,154	ADA,C3,CAMLG,CAV2,CD151,CD200,CDH1,CDH11,CDH3,CDKN1B,COL15A1,CSNK1A1,CSNK2A1,CTCF,CTNNB1,CTSH,DLG1,EGFR,FERMT2,GNAS,GSR,HLA-A,HSP90B1,IFIT3,IGKC,IL16,IMPDH1,ISG15,ITGA5,ITGA9,ITGAX,ITGB1,ITGB4,KRAS,L1CAM,LAMB2,MCAM,MME,NCAM1,NDRG2,OSMR,PNP,POLD1,PPP3CC,PRDX1,PRKG1,PSMB5,PTPN1,PTPN6,PTPRC,PTPRM,RDH10,RNMT,STAT1,STAT2,STAT3,TJP1,TP53BP1,VAV1,VCAM1,VWF,YES1	62
Cell-To-Cell Signaling and Interaction	Response of myeloid cells	1,33E-04		1,670	ACE,ANPEP,ATP1A1,BRD2,BRD3,C3,C5,CALR,CAPG,DDX58,DOCK2,EIF4E,ELMO1,FCGR2B,Gm21596/Hmgb1,GNAQ,GRN,ICAM1,ISG15,ITGAM,ITGAX,ITGB1,ITGB2,LGALS3,LUM,MAPK14,MBL2,PON1,PRKCA,PTPRC,PXN,RPTOR,SIGLEC1,STAT3,THBS1,VCAM1	36
Neurological Disease,Organismal Injury and Abnormalities	Cerebellar ataxia	1,34E-04			AFG3L2,ATP1A3,CHP1,CNGA1,CWF19L1,DNAJC6,GNAT1,GNB1,GRK1,IMPDH1,MFN2,MME,OPA1,PDE6A,PDE6B,PDE6C,PLD3,PRPH2,PRX,RCVRN,ROM1,RS1,SAG,SEPTIN11,SLC1A3,SLC9A1,TPP1,TULP1	28
Cellular Development,Cellular Growth and Proliferation,Hematological System Development and Function,Hematopoiesis,Lymphoid Tissue Structure and Development,Tissue Development	Differentiation of myeloid leukocytes	1,34E-04		1,807	C1QC,CASP8,CD74,CDKN1B,CEACAM1,CHI3L1,CRK,CYBB,EIF4E,EPHB2,F2,HCLS1,IFI16,ITGAM,KDM1A,KRAS,LGALS3,LUM,MAPK14,PLA2G4A,PLCD1,PRKCA,PTPN6,RALA,RGS10,RIPK1,RPTOR,STAT3	28
Protein Synthesis	Production of protein	1,34E-04		-0,191	ABCB1,APOE,C1QA,C4A/C4B,CD74,CD84,CHI3L1,CNP,CTSS,DDX58,FCGR2B,Gm15807/Hmgn5,HEXB,HLA-DQB1,HSP90B1,IGHG1,IGKC,ITGB2,LGALS3,NUP98,PLP1,PRKCD,PTPN6,PYCARD,SIGLEC1,STAT3,THBS1,VAV1	28
Organismal Injury and Abnormalities,Reproductive System Disease	Endometriosis	1,38E-04			ACE,APOE,BSG,CADM3,CASP8,CAV2,CTNNA1,CTNNB1,CTSH,EGFR,ENPP1,EPS15,GBP2,GNAS,HLA-DQA1,HPSE,ICAM1,INSR,ITGA5,ITGA6,ITGA7,ITGAM,ITGB1,ITGB4,KRAS,MAOA,MBP,MGLL,MGST1,OGFR,PARVA,PKD2,PLA2G4A,PLPP3,PON1,PSMA1,RPL12,S100A1,SLC6A6,SLC9A1,SORBS1	41
Cellular Movement,Hematological System Development and Function,Immune Cell Trafficking	Cell rolling of leukocytes	1,39E-04		0,554	AOC3,ARHGAP25,C5,CTTN,F2,FYB1,ICAM1,ITGAM,ITGB1,ITGB2,LGALS3,PRDX1,VAV1,VCAM1	14
Cancer,Organismal Injury and Abnormalities	Squamous-cell carcinoma	1,40E-04		-1,387	ABCA4,ABCB1,ABCC9,ACE,ACLY,ACOT2,ADD1,AFDN,AFG3L2,AGO2,AKAP1,AKAP12,ALCAM,ALDH1A2,ALDH5A1,ANO1,ANPEP,AOC3,APOD,AQP1,ARHGAP35,ARHGEF12,ARSB,ARVCF,ASRGL1,ATP1A1,ATP1A3,BBS9,BLVRA,BRD2,BRD3,BSG,C3,CADM1,CADM2,CADPS,CALB1,CAMLG,CAP1,CASKIN1,CASP8,CAV1,CAVIN1,CD34,CD74,CD84,CDC42BPA,CDC42EP1,CDH1,CDH11,CDKN1B,CDR2,CES1,CHI3L1,CLASP1,CLN5,CMPK2,CNN1,COBLL1,COL14A1,COL15A1,COTL1,CSNK1A1,CSNK2A1,CSPG5,CS…	292
Cell-To-Cell Signaling and Interaction	Binding of epithelial cells	1,41E-04		-0,185	C3,C5,CDH1,CEACAM1,EFNB1,EGFR,EPHB3,HSPG2,ICAM1,ITGA3,ITGA5,ITGA6,ITGAM,ITGB1,ITGB2,ITGB4,LAMC1,LGALS3,MYH10,PLXNB1,POSTN,PRKCD,RRAS,SH3PXD2A,STAT3,TXNRD1,VCAM1	27
Cardiovascular Disease	Hypertension	1,43E-04		0,449	ABCC9,ABLIM1,ACE,ADA,ADCY6,ADD1,AKAP12,AOC3,APOE,AQP1,ATP1A1,ATP2B4,C3,CA12,CALCOCO1,CASP8,CAV1,CD34,CHI3L1,CLIC5,COBLL1,CTSS,CTTN,CUL3,CYBB,DNAJB6,EGFR,F2,FABP3,FCGR2B,FGF1,FMO2,GBP2,GSR,GSTM5,HLA-DQA1,HPSE,HPX,ICAM1,ICAM2,IL16,ILK,INMT,ITGB1,KANK2,KNG1,LGMN,LMOD1,MAOA,MAPK14,MME,MTHFS,MYLK,NAALAD2,NCF1,NOS1,PDC,POLD1,PRKCA,PRKG1,PROM1,RANBP3,RPTOR,RTN4,S100A1,SBF2,SDF2,SEPTIN4,SERPINC1,SGCD,SHT…	85
Cell Morphology,Cellular Assembly and Organization,Cellular Development,Cellular Function and Maintenance,Cellular Growth and Proliferation,Embryonic Development,Nervous System Development and Function,Organismal Development,Tissue Development	Branching of axons	1,44E-04		-0,965	A2M,ACTR3,AGRN,Ank2,APOE,EPHB3,GAP43,KIF2A,L1CAM,MAPT,PALM,PDIA3,PEX14,PIP5K1A,PRKG1,RTN4,S100B,STAT3	18
Endocrine System Disorders,Gastrointestinal Disease,Inflammatory Disease,Inflammatory Response,Organismal Injury and Abnormalities	Chronic pancreatitis	1,48E-04			ANXA4,CALR,CAPG,COTL1,CTSD,F2,GC,HSPA5,KRAS,P4HB,PRKCD,TXN	12
Cardiovascular Disease	Fatty lesion	1,48E-04		-1,154	ALOX5AP,APOE,C1QA,CTSS,EPHX2,FTL,HPSE,PON3,PTPRC,SLC9A1,STAT3,VWF	12
Cell-To-Cell Signaling and Interaction,Cellular Assembly and Organization	Cell-cell contact of blood cells	1,48E-04		-0,600	ALCAM,F2,FERMT3,ICAM1,ITGA5,ITGAM,ITGB1,ITGB2,L1CAM,PTPRC,STAT1,VCAM1	12
Cell-To-Cell Signaling and Interaction,Hematological System Development and Function,Hypersensitivity Response,Immune Cell Trafficking	Binding of eosinophils	1,50E-04		1,411	C3,C5,ICAM1,ITGA5,ITGAM,ITGB1,ITGB2,LGALS3,VCAM1	9
Cellular Movement,Hematological System Development and Function,Immune Cell Trafficking	Cellular infiltration by granulocytes	1,51E-04		0,369	ALOX5AP,APOE,ARHGAP25,C3,C4A/C4B,C5,CASP8,CORO1A,CTSB,CTTN,EGFR,EPHX2,F2,Gm21596/Hmgb1,ICAM1,ILK,ITGAM,ITGB2,KNG1,LGALS3,MAPK14,MYLK,NCF1,PLP1,PRKCA,PRKG1,RPTOR,SERPINC1,STAT3,VAV1,VWF	31
Cell Signaling,Cell-To-Cell Signaling and Interaction	Cytokine and chemokine mediated signaling pathway	1,53E-04			CAV1,CRK,HSP90B1,ICAM1,IGHG1,Iigp1,IL16,ITGAM,ITGAX,ITGB1,ITGB2,KRAS,MAOA,NUMBL,NUP85,OSMR,PTPN6,PTPRC,STAT1,STAT2,STAT3,STX3,VAV1,VCAM1,Zc3h15	25
Developmental Disorder	Syndromic ciliopathy	1,53E-04			ABCA4,BBS1,BBS2,BBS4,BBS7,BBS9,GUCY2D,IMPDH1,KCNJ13,LRAT,PDE6A,PDE6B,PDE6D,PROM1,PRPH2,RGS9,TMEM67,TTC21B,TULP1	19
Hematological System Development and Function,Lymphoid Tissue Structure and Development,Organ Morphology,Tissue Morphology	Morphology of lymphoid organ	1,55E-04			Acp5,ADA,APOE,ARHGDIB,ATP2B4,BSG,C3,C4A/C4B,CALR,CASP8,CD200,CD74,CDKN1B,CTNNB1,CTSD,DDX58,DIAPH1,DNASE2,DOCK2,EFNB1,EPS15,FCGR2B,H1-0,H1-2,H1f4,HLA-DQA1,HLA-DQB1,HPX,HSP90B1,ITGB2,KRAS,LGMN,LIPA,MAPK14,OCIAD1,Pcmt1,PLCD1,PNP,POLD1,PRDX1,PRKCA,PRKCD,PRKG1,PSAP,PTPN6,PTPRC,PURA,RIPK1,STAT3,TF,TP53BP1,VAV1,VCAM1,YES1	54
Cellular Development,Cellular Growth and Proliferation,Nervous System Development and Function,Tissue Development	Outgrowth of neurons	1,58E-04		-1,816	A2M,ADCY6,APOE,CALB1,CDC42BPA,CRK,CSPG5,DOCK1,EFNB1,EGFR,ENPP2,EPHB2,EPHB3,F2,FAIM,FGF1,GAP43,Gm21596/Hmgb1,GNAQ,GNAS,GRN,HDGFL3,HPSE,ILK,ITGA3,ITGA6,ITGA9,ITGB1,KIF1B,KIF2A,KRAS,L1CAM,LAMA2,MAP1B,MAPT,MECP2,Mia2,MPRIP,MPZ,MYH10,NCAM1,NCK1,NRCAM,PDIA3,PIP5K1A,PKP4,PLXNA1,PRKCD,PRPH,PSAP,PTPN6,PTPRM,PXN,RAB22A,RTN4,S100A4,S100B,SERPINE2,SLC9A1,SPTBN1,STAT3,STK38L,SYN1,SYN3,THBS1,TXN,VAMP7,VCAM1	68
Cellular Development,Cellular Growth and Proliferation,Nervous System Development and Function,Tissue Development	Growth of neurites	1,58E-04	Decreased	-3,066	A2M,Acp5,ADCY6,ALCAM,APOE,CALB1,CAP1,CAV1,CDC42BPA,COTL1,CRK,CRMP1,CSPG5,DOCK1,EFNB1,EGFR,ENPP2,EPHB2,EPHB3,F2,FAIM,FARP2,FGF1,GAP43,Gm21596/Hmgb1,GNAQ,GNAS,GRN,HDGFL3,HPSE,ILK,ITGA3,ITGA9,ITGB1,KIF1B,KIF2A,KRAS,L1CAM,LAMA2,MAOA,MAP1B,MAPT,Mia2,MPRIP,MPZ,MYH10,NCAM1,NCK1,NOS1,NRCAM,PDIA3,PIP5K1A,PKP4,PLXNA1,PRKCD,PROM1,PRPH,PSAP,PTPN6,PTPRM,PXN,RAB22A,RTN4,S100A4,S100B,SERPINE2,SLC9A1,SPTBN1,STAT…	79
Lipid Metabolism,Molecular Transport,Small Molecule Biochemistry	Release of fatty acid	1,58E-04		1,731	ALOX5AP,APOD,C3,C5,CAV1,CAV2,CTSB,F2,GPC1,IL16,INSR,KNG1,MAPK14,NAMPT,P2RX4,PLA2G4A,PRKCA,PRKCD,SERPINC1,STAT3,SYN1,SYN2,SYN3,XDH	24
Cellular Development,Cellular Growth and Proliferation,Digestive System Development and Function,Hepatic System Development and Function,Organ Development,Tissue Development	Proliferation of hepatocytes	1,60E-04		-1,399	C3,C5,CAV1,CDKN1B,CEACAM1,CTNNB1,CUL3,EGFR,FGF1,INSR,ITGA6,ITGB1,ITIH4,LIMS1,MAP2K6,MAPK14,OSMR,RTN4,SPTBN1,THBS1	20
Cell-To-Cell Signaling and Interaction,Cellular Movement	Recruitment of cells	1,62E-04		1,749	ALOX5AP,AOC3,APOE,C3,C4A/C4B,C5,CASP8,CAV1,CD200,CD74,CHI3L1,DDX58,EGFR,FABP5,FCGR2B,FERMT3,FLOT1,GC,Gm21596/Hmgb1,HPSE,ICAM1,IL16,ITGAM,ITGB1,ITGB2,KRAS,LGALS3,LSP1,LYZ,MAPK14,MME,MPZ,NOS1,PYCARD,RHOB,RTN4,S100A4,STAT3,THBS1,TXN,VAV1,VCAM1,VWF,XDH	44
Infectious Diseases	Sepsis	1,62E-04		-1,887	A2M,ADA,APOE,C3,C4A/C4B,C5,CAV1,CEACAM1,ENPP2,F2,FCGR2B,Gm21596/Hmgb1,HLA-DQB1,ICAM1,IFI16,INSR,ITGAM,ITGB2,LGALS3,LUM,MAPK14,MBL2,MGLL,PYCARD,SERPINC1,SERPING1,STAT1,STAT3,VAV1,ZBTB20	30
Lipid Metabolism,Molecular Transport,Small Molecule Biochemistry	Quantity of polyunsaturated fatty acids	1,63E-04		0,941	ABCA4,ACOT2,ALOX5AP,APOD,APOE,DGKE,EGFR,EPHX2,F2,FABP5,GNA11,GNAQ,HSPA5,KNG1,KRAS,MGLL,NOS1,P2RX4,PLA2G4A,PON1,SCP2	21
Cell Morphology,Embryonic Development,Nervous System Development and Function,Ophthalmic Disease,Organ Development,Organ Morphology,Organismal Development,Organismal Injury and Abnormalities,Tissue Development,Tissue Morphology,Visual System Development and Function	Abnormal morphology of photoreceptors	1,63E-04			ABCA4,ATP1B2,BBS2,BBS7,BSG,CDKN1B,CPLX4,EPG5,GNAT1,GRK1,GUCY2D,GUCY2F,LAMB2,LRAT,MSI1,PDE6D,PROM1,RDH13,ROM1,RS1,SAG,TULP1	22
Cardiovascular System Development and Function,Organismal Development	Vascularization of absolute anatomical region	1,63E-04		0,514	ABCA4,ANPEP,APOE,C3,C5,CAV1,CD82,CDH5,EPHX2,FGF1,Gm21596/Hmgb1,ICAM1,INSR,ITGB2,LGALS3,NOS1,PLA2G4A,RIPK1,S100A4,STAT3,THBS1,VCAM1	22
Cancer,Hematological Disease,Immunological Disease,Organismal Injury and Abnormalities	Acute leukemia	1,65E-04			ABCA4,ABCB1,ABCC9,ABCG2,ACE,ACLY,ADA,AFDN,ALDH1A2,ANPEP,ARHGAP35,ATP2B4,ATP6V0D2,BBS2,BBS9,C3,C4A/C4B,CADM1,CADM2,CALR,CAMLG,CASKIN1,CASP8,CD200,CD34,CD74,CDC42BPA,CDH1,CDH11,CDKN1B,CHAMP1,CHGB,CLASP1,CMPK2,COBLL1,COL14A1,COL15A1,CORO1A,CSNK1A1,CTCF,CTNNB1,DLG3,DNASE2,DOCK9,DTNA,DYNC2H1,EGFR,ELMO1,EML1,ENPEP,ENPP1,EPDR1,EPG5,F2,FBN2,GCC2,GLS,GMPPA,GNA11,GNAQ,GNAS,GNB1,GPR143,GRN,GSTM2,GULP1,HECTD…	178
Cancer,Organismal Injury and Abnormalities	Extrapulmonary squamous cell carcinoma	1,66E-04		-1,982	ABCA4,ABCB1,ABCC9,ACE,ACLY,ADD1,AFDN,AGO2,AKAP1,AKAP12,ALDH5A1,ANO1,ANPEP,AOC3,APOD,ARHGAP35,ARHGEF12,ARSB,ARVCF,ASRGL1,ATP1A3,BBS9,BLVRA,BSG,C3,CADM2,CADPS,CALB1,CAMLG,CAP1,CASKIN1,CASP8,CAV1,CD34,CD74,CD84,CDC42EP1,CDH1,CDH11,CDKN1B,CDR2,CES1,CHI3L1,CLASP1,CMPK2,CNN1,COBLL1,COL15A1,CSNK1A1,CSNK2A1,CSPG5,CTCF,CTNNA1,CTNNB1,CTNND1,CTSH,CTTN,CYBB,DDX58,DDX6,DLG3,DNAJC11,DOCK1,DOCK2,DOCK9,DYNC2H1,D…	256
Organismal Development	Abnormal morphology of body cavity	1,66E-04			ABCB1,ABCB10,ABCC9,ABCG2,ACE,ADA,ADCY6,AFDN,AGO2,AKAP1,AKAP12,ALDH1A2,APOE,APRT,ARHGAP35,ARHGDIB,ARHGEF12,ARSB,ATE1,BCAM,BSG,C3,C4A/C4B,CADPS,CALR,CASP8,CAV1,CAV2,CD151,CDH5,CDKN1B,CDS2,CEACAM1,CES1,CRK,CSNK2A1,CSRP2,CTNNB1,CTSB,CTSD,CYBB,DAG1,DDX58,DIAPH1,DLG1,DNASE2,DOCK1,DOCK2,DTNA,EGFR,EHD3,EMD,ENTPD2,EPHB2,EPHB3,EPN2,EPS15,F2,FABP3,FCGR2B,GBP2,GLA,GNA11,GNAQ,GNAS,GRN,GSK3A,H1-0,H1-2,H1f4,HEX…	165
Organismal Injury and Abnormalities,Tissue Morphology	Morphology of lesion	1,68E-04			ABCC9,ACE,AKAP1,APOD,APOE,C1QA,C3,CA12,CAV1,CD151,CDH1,CDKN1B,CES1,CREG1,CTNND1,CTSB,CTSS,CTSZ,CUL3,DFFA,EGFR,EPHX2,F2,GRN,GSDMD,HLA-A,HSPA12A,ICAM1,ITGAM,KNG1,KRAS,LGALS3,LSP1,MAOA,MAPK14,NAMPT,NOS1,OSMR,PAF1,PLA2G4A,PON1,PON3,POSTN,PRDX1,PRKCD,PRKG1,PTPN6,RIPK1,SERPING1,SLC9A1,STAT3,THBS1,TXN,VCAM1,VWF	55
Cellular Assembly and Organization,Tissue Development	Formation of filaments	1,69E-04		-0,509	A2M,ACE,ACTR3,ADD1,AKAP1,APOE,ARHGEF12,BBS4,CAV1,CDH11,CDH5,CDKN1B,CEACAM1,CFL1,CKAP5,CLASP1,CNP,CORO1A,CRK,CTNND1,CTSB,CTTN,CUL3,CYRIB,DCTN1,DIAPH1,DLG1,EGFR,EML2,F2,FERMT2,FGF1,GAP43,GNA11,GNAQ,GNB1,HCLS1,HDGFL3,HIP1R,HSPA5,ICAM1,ITGA3,ITGB1,KANK2,KANK4,KNG1,KRAS,LIMCH1,LMOD1,LUM,MAP1B,MAPRE3,MAPT,MBP,MME,MPRIP,MYADM,MYLK,MYO1C,NCK1,NCKAP1,PLA2G4A,PLXNB1,PMEL,POSTN,PPM1E,PRKCD,PXN,PYCARD,RECK,R…	81
Hematological System Development and Function,Immunological Disease,Lymphoid Tissue Structure and Development,Organ Morphology,Organismal Injury and Abnormalities,Tissue Morphology	Abnormal morphology of lymph node	1,70E-04			ARHGDIB,ATP2B4,CASP8,CD200,CD74,DIAPH1,FCGR2B,HLA-DQA1,HLA-DQB1,ITGB2,LIPA,PLCD1,PRKCD,RIPK1,VAV1	15
Gastrointestinal Disease,Hepatic System Disease,Organismal Injury and Abnormalities	Fibrosis of liver	1,73E-04		-1,178	ABCB10,ABCG2,APOE,BSG,C5,CAMLG,CD74,CDH1,CSNK2A1,CTNNB1,CTSB,DLG1,DNASE2,FCGR2B,FGF1,GBP2,HLA-DQA1,HLA-DQB1,HPX,IMPDH1,ITGA5,ITGA6,LGALS3,MAPK14,MGLL,NCF1,POLD1,POSTN,PPP3CC,SERPINC1,STAT1,STAT3,STRN3,TF,TMEM67,VWF	36
Organ Morphology,Organismal Development,Organismal Injury and Abnormalities,Renal and Urological Disease,Renal and Urological System Development and Function	Abnormal morphology of kidney	1,73E-04			ACE,APOE,APRT,ARHGAP35,BCAM,BSG,C4A/C4B,CD151,DLG1,EGFR,EHD3,GLA,GNAS,GRN,HEXB,HSPA4L,ICAM1,ILK,ITGA3,ITGB1,LAMB2,LAMC1,LGMN,LIN7C,LIPA,MANBA,NOS1,OCIAD1,PLA2G4A,PLXNB1,Podxl,PSAP,SPTBN1,SYNPO,XDH,YES1	36
Skeletal and Muscular System Development and Function	Contractility of smooth muscle	1,74E-04	Decreased	-2,005	CAV1,Crip2,CRK,DLG1,EFNB1,MYH11,PRKG1,SULF1	8
Cancer,Gastrointestinal Disease,Hepatic System Disease,Organismal Injury and Abnormalities,Tumor Morphology	Invasion of hepatocellular carcinoma	1,74E-04			CD82,CDH1,CTTN,EGFR,HSPA5,ICAM1,ITGA5,RECK	8
Cellular Movement,Hematological System Development and Function	Extravasation of neutrophils	1,74E-04	Increased	2,184	CORO1A,CTTN,ICAM1,ICAM2,ITGAM,ITGB2,LSP1,MYO1F	8
Cell Death and Survival	Apoptosis of peritoneal macrophages	1,74E-04		0,129	CYBB,ISG15,LGALS3,NAMPT,PLA2G4A,RIPK1,STAT3	7
Connective Tissue Disorders,Inflammatory Disease,Organismal Injury and Abnormalities,Skeletal and Muscular Disorders	Chronic inflammatory arthropathy	1,75E-04		0,254	ABCB1,ABCB10,ACLY,ADA,AKR1A1,APOE,ARHGDIB,BRD2,C1QA,C3,C4A/C4B,C5,CALR,CAMLG,CD74,CDH1,CDH11,CHI3L1,CTSB,CYC1,DNASE2,EFNB1,EPHX2,ERH,FCGR2B,FTH1,GALNT2,GBP2,GLUL,GRN,GSR,GUSB,HCLS1,HLA-A,HLA-DQA1,HLA-DQB1,HSP90B1,ICAM1,IGHG1,IGKC,IL16,IMPDH1,ITGA5,ITGA9,ITGB2,KRAS,L1CAM,LAP3,LCP1,LYZ,MBD2,MBL2,MGLL,MLPH,MME,MYO1C,NAMPT,NCF1,PDIA3,POLD1,PON1,PPP3CC,PRDX1,PSMB8,PTPN1,PTPRC,PXN,RECK,SERPINC1,STAT1,S…	82
Cell Morphology,Cellular Assembly and Organization,Cellular Function and Maintenance	Reorganization of actin cytoskeleton	1,85E-04		0,125	AKAP12,CDC42BPA,CDH1,CDKN1B,CFL1,CTTN,DLG3,EFNB1,EGFR,EPS8,F2,FARP2,ICAM1,ILK,KRAS,LCP1,MAPK14,PARVB,PIP5K1A,PTPN1,RALA,RHOB,SCIN,SERPINC1,SORBS1,THSD7A,VAV1,VWF	28
Cell Morphology	Polarization of cells	1,90E-04		0,904	ANPEP,APOE,CAV1,CD151,CDH1,CDH5,CFL1,CTSS,CYBB,DIAPH1,DOCK1,DOCK2,ELMO1,ENPP2,GSK3A,ILK,ITGA3,ITGB1,ITGB2,KNG1,KRAS,LCP1,LSP1,MAP1B,MAPT,MYH10,MYLK,NAMPT,NCKAP1,PRKAR2A,PRKG1,SCRIB,STAT3,TXN,VAV1	35
Cellular Growth and Proliferation	Outgrowth of cells	1,90E-04	Decreased	-2,147	A2M,ADCY6,APOE,CALB1,CDC42BPA,CDH5,CRK,CSPG5,CTSD,DOCK1,EFNB1,EGFR,ENPP2,EPHB2,EPHB3,F2,FAIM,FGF1,GAP43,Gm21596/Hmgb1,GNAQ,GNAS,GRN,HDGFL3,HPSE,ILK,ITGA3,ITGA6,ITGA9,ITGB1,KIF1B,KIF2A,KRAS,L1CAM,LAMA2,MAP1B,MAPT,MECP2,Mia2,MPRIP,MPZ,MYH10,NCAM1,NCK1,NRCAM,PDIA3,PIP5K1A,PKP4,PLXNA1,PRKCD,PRPH,PSAP,PTPN1,PTPN6,PTPRM,PXN,RAB22A,RTN4,S100A4,S100B,SERPINE2,SLC2A1,SLC9A1,SPTBN1,STAT3,STK38L,SYN1,SYN3,T…	72
Connective Tissue Development and Function,Skeletal and Muscular System Development and Function,Tissue Development	Morphology of bone	1,95E-04			Acp5,APOE,ARSB,ATP6V0D2,CALB1,CASP8,CAV1,CD200,CDKN1B,CTNNB1,EFNB1,EGFR,ENPP1,EPHB2,EPHB3,FARP2,FBN2,GC,GNA11,GNAQ,GNAS,HEXB,HSPG2,IFIH1,ILK,INSR,ISG15,ITGB1,ITGB2,L1CAM,LAMP1,LGALS3,LUM,MECP2,MSI1,MYH10,NDRG2,NOS1,OSMR,PDS5B,PEX11B,PGAP1,PLA2G4A,PLXNA1,POSTN,PTPN6,PTPRC,RGS10,RPTOR,S100A4,SCIN,SLC29A1,STAT1,STAT3,SULF1,THBS1,VCL	57
Cellular Movement	Extravasation of cells	1,95E-04		0,147	ALCAM,AOC3,C5,CASP8,CORO1A,CTTN,ENPP2,ICAM1,ICAM2,ILK,ITGAM,ITGB2,LSP1,MYO1F,PLVAP,VWF	16
Cell-To-Cell Signaling and Interaction,Reproductive System Development and Function	Binding of gonadal cell lines	1,95E-04		-1,139	APOE,CALR,CD34,F2,FERMT2,HPSE,ITGA5,ITGA7,ITGA9,ITGAM,ITGAX,ITGB1,ITGB2,SULF1,VCAM1,VWF	16
Developmental Disorder,Hereditary Disorder,Organismal Injury and Abnormalities,Renal and Urological Disease	Polycystic Kidney Disease	1,96E-04			A2M,ABCA4,ACADSB,ACE,AOC3,C4A/C4B,CA12,CAV2,CAVIN1,COL14A1,CTNNB1,DYNC2H1,EGFR,FYB1,ISLR,ITGA7,LAMP1,LIN7C,PDE6D,PKD2,PRKG1,PTPRC,RAPGEF4,SLC1A3,TAGLN,TMEM67,TTC21B	27
Hereditary Disorder,Neurological Disease,Organismal Injury and Abnormalities	Familial cerebellar ataxia	1,96E-04			AFG3L2,ATP1A3,CHP1,CNGA1,CWF19L1,DNAJC6,GNAT1,GNB1,GRK1,IMPDH1,MME,OPA1,PDE6A,PDE6B,PDE6C,PLD3,PRPH2,PRX,RCVRN,ROM1,RS1,SAG,SEPTIN11,SLC1A3,SLC9A1,TPP1,TULP1	27
Hematological System Development and Function,Immunological Disease,Lymphoid Tissue Structure and Development,Organ Morphology,Organismal Injury and Abnormalities,Tissue Morphology	Abnormal morphology of lymphoid organ	1,99E-04			ARHGDIB,ATP2B4,C3,C4A/C4B,CALR,CASP8,CD200,CD74,CDKN1B,CTSD,DDX58,DIAPH1,DNASE2,DOCK2,EPS15,FCGR2B,H1-0,H1-2,H1f4,HLA-DQA1,HLA-DQB1,HPX,ITGB2,KRAS,LGMN,LIPA,OCIAD1,Pcmt1,PLCD1,POLD1,PRDX1,PRKCA,PRKCD,PRKG1,PSAP,PTPN6,PTPRC,PURA,RIPK1,TF,VAV1,YES1	42
Cell-To-Cell Signaling and Interaction,Cellular Movement,Hematological System Development and Function,Immune Cell Trafficking,Inflammatory Response	Recruitment of phagocytes	2,02E-04		1,539	ALOX5AP,APOE,C5,CASP8,CAV1,CD74,CHI3L1,FCGR2B,FERMT3,FLOT1,GC,Gm21596/Hmgb1,ICAM1,ITGAM,ITGB2,KRAS,LGALS3,LSP1,LYZ,MME,MPZ,PYCARD,RHOB,RTN4,S100A4,STAT3,THBS1,VAV1,VCAM1,VWF,XDH	31
Neurological Disease	Progressive neurological disorder	2,02E-04		1,488	A2M,ABAT,ABCB1,ABCG2,ACE,ACLY,AFM,AGRN,ALCAM,ALDH5A1,ALG2,APOD,APOE,AQP1,ARHGDIB,ATP1A1,ATP1A3,ATP6V1G2,BRD2,BSG,C3,C4A/C4B,C5,CALB1,CASP8,CAV1,CD74,CFL1,CHGB,CHI3L1,CNN1,CNP,CTSB,CTSD,CTSS,DCTN1,DNAJB6,DNAJC6,DTNA,DYSF,EPHX2,F2,FABP3,FCGR2B,FLOT1,FTH1,FTL,GAP43,GBP2,GC,GLS,GNAS,GRN,GSDMD,GSR,HLA-DQA1,HLA-DQB1,HPX,HSP90B1,HSPA5,HSPG2,ICAM1,IGHG1,IGKC,IMPDH1,INSR,ISG15,KIF1B,KNG1,KRAS,LAMP1,LGALS3…	141
Organismal Injury and Abnormalities,Tissue Morphology	Area of lesion	2,03E-04			ACE,APOE,C1QA,CAV1,CES1,EPHX2,GSDMD,KRAS,OSMR,PON1,PON3,PRKG1,SLC9A1	13
Cell Morphology,Hematological System Development and Function,Immunological Disease,Inflammatory Response	Abnormal morphology of macrophages	2,03E-04			APOE,CD200,CHI3L1,CTSD,HEXB,HSPA12A,ICAM1,LIPA,MANBA,NPC2,PLP1,PSAP,UACA	13
Cell-To-Cell Signaling and Interaction	Interaction of cancer cells	2,03E-04		-1,707	CAV1,CDH1,DAG1,ICAM1,ITGA3,ITGB1,ITGB2,LIPA,MCAM,PDIA3,THBS1,VCAM1,VWF	13
Cellular Movement	Migration of carcinoma cell lines	2,03E-04		-1,105	ALCAM,ANPEP,APPL1,BCAM,BSG,CALR,CASP8,CAV1,CD82,CDH1,CDH3,CSNK2A1,CTNND1,CTSB,CTSH,DDX58,EGFR,EPHB3,GALNT2,GIT1,ITGA5,ITGB1,L1CAM,MAPK14,NCAM1,NDRG1,NDRG2,NRP2,NUMBL,POSTN,PRKCA,PRKCD,PTPN1,STAT3,TMPO,UNC119,VCAM1	37
Hematological System Development and Function,Tissue Morphology	Quantity of antigen presenting cells	2,07E-04		0,212	ADA,AOC3,APOE,C4A/C4B,CD200,CTNNB1,CTSS,CYBB,ELMO1,EPHX2,FCGR2B,GNAS,GRN,INSR,ITGB2,KRAS,LGALS3,LSP1,LUM,MAPT,MBL2,MPZ,NOS1,OCIAD1,PLP1,PRKCD,PTPN6,RAPGEF4,RGS10,RPTOR,SLC9A1,STAT3,STEAP4,UACA	34
Cell-To-Cell Signaling and Interaction,Hematological System Development and Function,Immune Cell Trafficking,Inflammatory Response	Adhesion of monocytes	2,08E-04	Increased	2,143	CD34,F2,ICAM1,ITGAM,ITGAX,ITGB2,LCP1,LGALS3,MAPK14,VAV1,VWF	11
Cancer,Hematological Disease,Organismal Injury and Abnormalities	Hematologic cancer of cells	2,13E-04		-1,677	ABAT,ABCC9,ABCG2,ABLIM1,ACE,ACLY,ADA,ALDH1A2,ALDH5A1,ANO1,ANPEP,ANXA4,AOC3,ATP6V0D2,BBS2,BBS7,BBS9,BRD2,BRD3,BZW2,C3,CADM1,CADPS,CAMLG,CASKIN1,CASP8,CAV1,CAV2,CD151,CD200,CD34,CD74,CDH1,CDH11,CDH3,CDKN1B,CFL1,CHI3L1,CMPK2,CNP,COL14A1,COL15A1,COL8A2,CSNK1A1,CSNK2A1,CTCF,CTNNB1,CTSH,CTTN,DDX58,DIAPH1,DLG1,DNAJC11,DNASE2,DOCK1,DOCK2,DOCK9,DTNA,EGFR,EHD1,EIF4E,ELMO1,ENPEP,ENPP1,ENPP2,F2,FABP5,FBN2,FC…	210
Hematological System Development and Function,Immune Cell Trafficking,Inflammatory Response,Tissue Development	Accumulation of granulocytes	2,15E-04		-0,695	C5,CASP8,Gm21596/Hmgb1,GNAQ,GRN,ITGA5,ITGA6,ITGA9,ITGAM,ITGB1,ITGB2,KRAS,NCF1,POSTN,SERPING1,STAT3,VCAM1	17
Organismal Injury and Abnormalities,Respiratory Disease	Acute lung injury	2,15E-04		0,238	ACE,C3,C5,CAV1,CIRBP,HLA-DQA1,HPSE,HSPA5,ICAM1,MGLL,NAMPT,NCF1,SERPINC1,SLC44A2,STAT3,TF,VWF	17
Hereditary Disorder,Neurological Disease,Organismal Injury and Abnormalities	Autosomal dominant spinocerebellar ataxia	2,15E-04			AFG3L2,CNGA1,GNAT1,GNB1,GRK1,IMPDH1,MME,PDE6A,PDE6B,PDE6C,PRPH2,RCVRN,ROM1,RS1,SAG,SLC1A3,TULP1	17
Cell-To-Cell Signaling and Interaction	Adhesion of epithelial cells	2,17E-04		0,060	C3,C5,CDH1,EFNB1,EGFR,EPHB3,HSPG2,ICAM1,ITGA3,ITGA5,ITGA6,ITGAM,ITGB1,ITGB2,LAMC1,LGALS3,MYH10,PLXNB1,POSTN,PRKCD,RRAS,SH3PXD2A,STAT3,TXNRD1,VCAM1	25
Cancer,Gastrointestinal Disease,Hepatic System Disease,Organismal Injury and Abnormalities	Liver carcinoma	2,17E-04		0,957	AAMDC,ABAT,ABCA4,ABCC9,ACAD9,ACADSB,ACE,ACLY,ACOX3,ACTR3,ACYP2,ADA,ADAL,ADD1,ADGRE1,AFDN,AGFG1,AGO2,AGRN,ALCAM,ANO6,ANPEP,ANXA3,APOE,APPL2,AQP1,ARHGAP35,ARHGEF12,ARPC1A,ARSB,ARVCF,ASRGL1,ATE1,ATP1A1,ATP1A3,ATP5F1B,BLVRA,BRD2,BSG,C3,C5,CA12,CADM2,CADM3,CADPS,CALB1,CAPG,CASP8,CAVIN1,CAVIN2,CD200,CD82,CD84,CDC42BPA,CDH1,CDH11,CDH5,CDKN1B,CEACAM1,CIRBP,CKAP5,CLASP1,CLIC1,CLIC5,CNDP2,CNN1,COBLL1,COL15…	368
Lipid Metabolism,Molecular Transport,Small Molecule Biochemistry	Release of lipid	2,18E-04		1,059	ABCB1,ALOX5AP,APOD,APOE,BRD2,C3,C5,CAV1,CAV2,CTSB,F2,FGF1,GNA11,GNAQ,GPC1,IL16,INSR,KNG1,MAPK14,NAMPT,P2RX4,PLA2G4A,PRKCA,PRKCD,SERPINC1,STAT3,SYN1,SYN2,SYN3,XDH	30
Cell-To-Cell Signaling and Interaction,Cellular Assembly and Organization,Cellular Function and Maintenance	Development of gap junctions	2,24E-04	Decreased	-2,265	ACTR3,AFG3L2,AGRN,CADM1,CAV1,CDH1,CSNK2A1,CTNNA1,CTNNB1,DCTN1,DLG3,EPHB2,EPHB3,F2,FLOT1,ICAM1,ITGB1,ITGB2,LAMB2,LAMC1,MECP2,MYO6,NCAM1,Nptn,NRCAM,PALM,PRKCA,PURA,RER1,RTN4,SORBS2,SUN2,SYN1,SYN2,THBS1,TMOD1	36
Cell Morphology	Orientation of cells	2,24E-04		0,718	ANPEP,APOE,CAV1,CD151,CDH1,CDH5,CFL1,CTSS,CYBB,DIAPH1,DOCK1,DOCK2,ELMO1,ENPP2,GSK3A,ILK,ITGA3,ITGB1,ITGB2,KNG1,KRAS,LCP1,LSP1,MAP1B,MAPT,MYH10,MYLK,NAMPT,NCKAP1,PRKAR2A,PRKG1,SCRIB,STAT3,TXN,VAV1,VCL	36
Cancer,Hematological Disease,Organismal Injury and Abnormalities	Mature T-cell or NK-cell neoplasm	2,24E-04			ADA,C3,CADM1,CAMLG,CAV2,CD151,CD200,CDH1,CDH11,CDH3,COL15A1,CSNK1A1,CSNK2A1,CTCF,CTNNB1,CTSH,DLG1,EGFR,FERMT2,GBP2,GNAS,GSR,HLA-A,HLA-DQA1,HSP90B1,IFIT3,IGKC,IL16,IMPDH1,ISG15,ITGA5,ITGA9,ITGAX,ITGB1,ITGB4,KRAS,L1CAM,LAMB2,MCAM,MGLL,MME,NCAM1,NRCAM,OSMR,PNP,POLD1,PPP3CC,PRKG1,PSMB5,PTPN1,PTPN6,PTPRC,PTPRM,RDH10,RNMT,STAT1,STAT2,STAT3,TJP1,VAV1,VCAM1,VWF	62
Cardiovascular Disease	Disorder of blood pressure	2,25E-04		1,390	ABCB1,ABCC9,ABLIM1,ACE,ADA,ADCY6,ADD1,AKAP12,AOC3,APOE,AQP1,ATP1A1,ATP2B4,C3,CA12,CALCOCO1,CASP8,CAV1,CD34,CHI3L1,CLIC5,COBLL1,CTSS,CTTN,CUL3,CYBB,DNAJB6,EGFR,F2,FABP3,FCGR2B,FGF1,FMO2,GBP2,GSR,GSTM5,HLA-DQA1,HPSE,HPX,ICAM1,ICAM2,IL16,ILK,INMT,ITGB1,KANK2,KNG1,LGMN,LMOD1,MAOA,MAPK14,MME,MTHFS,MYLK,NAALAD2,NCF1,NOS1,PDC,POLD1,PRKCA,PRKG1,PROM1,RANBP3,RPTOR,RTN4,S100A1,SBF2,SDF2,SEPTIN4,SERPINC1,SG…	86
Hereditary Disorder,Immunological Disease,Organismal Injury and Abnormalities	Autosomal recessive immunodeficiency	2,26E-04			ADA,C1QA,C1QB,C1QC,C3,C4A/C4B,C5,CASP8,CLASP1,CORO1A,DOCK2,EPG5,FERMT3,IGKC,ISG15,ITGB2,MLPH,NCF1,NCF2,PNP,PTPRC,RIPK1,SLC9A1,STAT2	24
Cardiovascular System Development and Function	Neovascularization	2,26E-04		0,054	ABCA4,ANPEP,APOE,C3,C5,CAV1,CD82,CDH5,CREG1,FGF1,Gm21596/Hmgb1,HPSE,ICAM1,INSR,ITGB2,KNG1,LGALS3,NOS1,PLA2G4A,RIPK1,RNF213,S100A4,THBS1,VCAM1	24
Cell Death and Survival	Apoptosis of T lymphocytes	2,26E-04		-0,932	ADA,APOE,CASP8,CAV1,CDKN1B,CHI3L1,CORO1A,CTNNB1,DFFA,EFNB1,EIF4E,FAIM,Gm21596/Hmgb1,GNAS,H1-2,INSR,Irgm1,ITGB2,KRAS,LGALS3,MAP2K6,PDIA3,PMEL,PNP,PRKCA,PTPN6,PTPRC,RIPK1,SLC6A6,STAT1,STAT3,THBS1,VAV1	33
Cellular Function and Maintenance	Maintenance of cells	2,29E-04			ABCA4,ATP1B2,BBS1,BBS2,BBS4,BSG,CTNNB1,DDX6,EIF4E,HLA-DQB1,NXNL1,PAF1,PDE6A,PROM1,SMC1A,STAG2,STAT3,TULP1	18
Hereditary Disorder,Neurological Disease,Organismal Injury and Abnormalities	Autosomal dominant cerebellar ataxia	2,29E-04			AFG3L2,ATP1A3,CNGA1,GNAT1,GNB1,GRK1,IMPDH1,MME,PDE6A,PDE6B,PDE6C,PRPH2,RCVRN,ROM1,RS1,SAG,SLC1A3,TULP1	18
Cardiovascular Disease	Aneurysm	2,29E-04		-1,176	ALOX5AP,APOE,CTSS,EPHX2,FBN2,FTL,HSPG2,LAMC1,MYH11,MYLK,NCF1,PRKG1,PTPRC,S100A4,SGCB,SLC9A1,TMPO,VWF	18
Connective Tissue Disorders,Hereditary Disorder,Organismal Injury and Abnormalities	Hereditary connective tissue disorder	2,31E-04		-0,191	ABCA4,ABCC9,ACE,Acp5,ADCY6,APBB1IP,APOE,ATP6V0D2,C3,C4A/C4B,CASK,CAV1,CAVIN1,CD151,CDH1,CDH11,CDH3,CES1,CLASP1,CNN1,COL14A1,CTNNB1,CTNND1,DDX58,DDX6,DIAPH1,DYNC2H1,ENPP1,EPG5,FBN2,FCGR2B,FERMT3,GC,GNAS,GPC1,HLA-DQA1,HMGCS2,HSPG2,IARS2,IFIH1,IMPDH1,ITGA3,ITGA6,ITGAM,ITGB1,ITGB4,KDM1A,KRAS,LEMD3,LGMN,LTBP4,LUM,MANBA,MGST1,MTHFS,MTX2,MYH10,MYH11,MYLK,NCF2,NUP107,P4HB,PLEKHA7,POLD1,POSTN,PPP1CB,PRKAR…	87
Cellular Growth and Proliferation	Cytostasis of tumor cell lines	2,33E-04		-0,926	CAV1,CDH1,CDKN1B,CEACAM1,CTNNB1,DDX58,EGFR,IFI16,IFIH1,KRAS,MAP2K6,MAPK14,MTA1,PRKAR2A,PRKAR2B,PRKG1,RECK,RSU1,SMARCE1,STAT1,STAT3,SULF1,WDR5	23
Cancer,Organismal Injury and Abnormalities	Invasion of tissue	2,34E-04		-1,440	ANPEP,BSG,CAV1,CD151,CDH1,CDH3,CDH5,CHI3L1,CTNNB1,EGFR,ENAH,ENPP2,F2,Gm21596/Hmgb1,HPSE,ILK,ITGAM,ITGAX,KRAS,L1CAM,LAMC1,MTA1,MYH10,NCAM1,PDCD6,PXN,RRAS2,STAT3,XDH	29
Organismal Injury and Abnormalities,Respiratory Disease	Damage of lung	2,34E-04		0,333	ACE,ATP1A1,C3,C5,CAV1,CIRBP,DDAH2,GC,Gm21596/Hmgb1,HLA-DQA1,HPSE,HSPA5,ICAM1,ITGAM,ITGB2,KRAS,MGLL,NAMPT,NCF1,NOS1,PLA2G4A,SERPINC1,SERPING1,SLC44A2,STAT1,STAT3,TF,TXN,VWF	29
Lymphoid Tissue Structure and Development,Organ Morphology,Tissue Morphology	Quantity of lymphoid organ	2,34E-04	Increased	2,121	ABCB1,AKAP12,ARHGDIB,BSG,CASP8,CD200,CD34,CDKN1B,CORO1A,CTSD,DIAPH1,DNASE2,EFNB1,FCGR2B,FYB1,HLA-DQB1,ITGB2,LAMA2,PNP,PSMB10,PTPRC,RIPK1,STAM,STAT1,STAT3,TAP1,TP53BP1,VAV1,YES1	29
Organismal Injury and Abnormalities,Tissue Morphology	Size of lesion	2,35E-04			ABCC9,ACE,AKAP1,APOD,APOE,C1QA,C3,CA12,CAV1,CD151,CDH1,CDKN1B,CES1,CREG1,CTSB,CTSS,CTSZ,CUL3,DFFA,EGFR,EPHX2,F2,GRN,GSDMD,HLA-A,HSPA12A,ICAM1,ITGAM,KNG1,KRAS,LGALS3,MAOA,MAPK14,NAMPT,NOS1,OSMR,PAF1,PLA2G4A,PON1,PON3,POSTN,PRKCD,PRKG1,PTPN6,RIPK1,SERPING1,SLC9A1,STAT3,THBS1,TXN,VCAM1,VWF	52
Cancer,Neurological Disease,Organismal Injury and Abnormalities	Grade 4 high grade glioma	2,35E-04			A2M,ABAT,ABCA4,ABCB1,ABCB10,ACAD9,ACE,ACLY,ACOT2,ACYP2,ADA,ADD1,ADGRE1,AFG3L2,AGFG1,AGO2,AGRN,AKAP1,AKAP12,ALDH1A2,ANO1,ANO6,ANPEP,AP2M1,AP3B2,APBB1IP,APPL1,APPL2,APRT,AQP1,ARFGAP2,ARHGAP25,ARHGAP35,ARHGEF37,ARPC1A,ARPC5L,ARSB,ATP1A1,ATP1A3,ATP1B2,ATP2B4,ATP5F1B,ATP6V0D2,ATPAF1,BCAM,BLVRB,BRD3,C1QB,C3,C5,CADM1,CADM3,CADPS,CALB1,CAP1,CASK,CASKIN1,CASP8,CAVIN2,CAVIN3,CD200,CD82,CDC42BPA,CDC42EP4,CD…	398
Cancer,Neurological Disease,Organismal Injury and Abnormalities	Grade 4 malignant glioma	2,35E-04			A2M,ABAT,ABCA4,ABCB1,ABCB10,ACAD9,ACE,ACLY,ACOT2,ACYP2,ADA,ADD1,ADGRE1,AFG3L2,AGFG1,AGO2,AGRN,AKAP1,AKAP12,ALDH1A2,ANO1,ANO6,ANPEP,AP2M1,AP3B2,APBB1IP,APPL1,APPL2,APRT,AQP1,ARFGAP2,ARHGAP25,ARHGAP35,ARHGEF37,ARPC1A,ARPC5L,ARSB,ATP1A1,ATP1A3,ATP1B2,ATP2B4,ATP5F1B,ATP6V0D2,ATPAF1,BCAM,BLVRB,BRD3,C1QB,C3,C5,CADM1,CADM3,CADPS,CALB1,CAP1,CASK,CASKIN1,CASP8,CAVIN2,CAVIN3,CD200,CD82,CDC42BPA,CDC42EP4,CD…	398
Cancer,Neurological Disease,Organismal Injury and Abnormalities	Grade 4 astrocytoma	2,35E-04			A2M,ABAT,ABCA4,ABCB1,ABCB10,ACAD9,ACE,ACLY,ACOT2,ACYP2,ADA,ADD1,ADGRE1,AFG3L2,AGFG1,AGO2,AGRN,AKAP1,AKAP12,ALDH1A2,ANO1,ANO6,ANPEP,AP2M1,AP3B2,APBB1IP,APPL1,APPL2,APRT,AQP1,ARFGAP2,ARHGAP25,ARHGAP35,ARHGEF37,ARPC1A,ARPC5L,ARSB,ATP1A1,ATP1A3,ATP1B2,ATP2B4,ATP5F1B,ATP6V0D2,ATPAF1,BCAM,BLVRB,BRD3,C1QB,C3,C5,CADM1,CADM3,CADPS,CALB1,CAP1,CASK,CASKIN1,CASP8,CAVIN2,CAVIN3,CD200,CD82,CDC42BPA,CDC42EP4,CD…	398
Tissue Morphology	Quantity of epithelial cells	2,38E-04		-0,696	ADA,CDKN1B,CTNNB1,EFNB1,Gm21596/Hmgb1,ITGB1,KRAS,LIPA,MAPK14,MME,MPZ,MSI1,PRKCD,RAB38,SCP2,STAT1,STAT3,SYTL2,THBS1	19
Cell Death and Survival	Apoptosis of kidney	2,39E-04		1,261	APOE,ATP1A1,C1QA,C3,C4A/C4B,C5,CASP8,CDKN1B,CTNNB1,CYBB,EGFR,EHD3,GNAQ,ILK,ITGB1,LAMB2,LIN7C,MAPK14,NOS1,PRKCD,PTPN6,THBS1	22
Cell-To-Cell Signaling and Interaction,Hematological System Development and Function,Immune Cell Trafficking	Binding of antigen presenting cells	2,42E-04		0,119	A2M,ALCAM,APOE,CALR,CDH1,CTSZ,FYB1,ICAM1,ICAM2,Irgm1,ITGA5,ITGA6,ITGAM,ITGB1,ITGB2,PTPN6,PTPRC,RHOB,STAT1,VCAM1	20
Dermatological Diseases and Conditions,Organismal Injury and Abnormalities	Exanthem of skin	2,42E-04			ABCG2,C3,C4A/C4B,C5,CALR,CAMLG,EGFR,FABP5,FCGR2B,HLA-A,ITGA3,ITGA6,ITGB4,LGALS3,MBP,NRP2,PPP3CC,PSAP,RAB38,STAT1,VWF	21
Cell Signaling,Molecular Transport,Nucleic Acid Metabolism,Small Molecule Biochemistry	Concentration of cyclic AMP	2,42E-04		-0,144	ADCY6,ANXA4,APOE,ATP2B4,C5,CAV1,CAV2,F2,GAP43,GNAS,GNAZ,HSPG2,ITGA3,ITGAM,ITGB1,KRAS,NCF2,PKD2,PTPN6,PTPRC,THBS1	21
Cell-To-Cell Signaling and Interaction	Binding of kidney cells	2,42E-04		0,514	BCAM,C3,CADM1,CDH1,CTNNB1,DAG1,EFNB1,EPB41L5,EPHB3,ICAM1,ITGA3,ITGAM,ITGB1,ITGB2,MBL2,PARVA,PLXNB1,Podxl,POSTN,RRAS,TXNRD1	21
Cell Morphology,Nervous System Development and Function,Tissue Morphology	Morphology of neurons	2,43E-04			A2M,AGRN,Ank2,APOE,C1QA,C3,CADM1,CADPS,CALB1,CASP8,CAV1,CDH3,CFL1,CKMT1A/CKMT1B,CLN5,CNP,COL8A2,CORO1A,CRMP1,CTNNB1,CTSB,CTSD,CYBB,DAG1,DIAPH1,DLG3,DTNA,EFNB1,EPG5,EPHB2,EPHB3,F2,FARP2,GAP43,GIT1,GPM6B,GRN,HEXB,HSPG2,ITGA3,ITGAM,ITGB1,KIF2A,L1CAM,LAMB2,LAMC1,LGMN,MANBA,MAOB,MAP1B,MAPT,MECP2,MFN2,MME,MPZ,MYH10,MYH14,MYO6,NAMPT,NCAM1,NOS1,Nptn,NRCAM,NRP2,Pcmt1,PDS5B,PLP1,PROM1,PSAP,PTPN1,PTPRC,PURA…	96
Dermatological Diseases and Conditions,Inflammatory Disease,Inflammatory Response,Organismal Injury and Abnormalities	Dermatitis	2,44E-04		-0,874	ADA,APOE,ATP1A1,C3,CALR,CAMLG,CAPG,CASP8,CD74,CDH1,CFL1,DIAPH1,EGFR,EPS8,FABP5,FCGR2B,FLOT1,Gm21596/Hmgb1,GRSF1,GSR,HLA-A,HLA-DQA1,HLA-DQB1,HMGCS2,ICAM1,IGHG1,Ighg2b,IGKC,IL16,INSR,ITGA6,ITGB2,KNG1,LGMN,MAPK14,MCAM,MME,MYL9,NAGK,OPTN,OSMR,POSTN,PPP3CC,PROM1,PSAP,PSMB5,PTPN6,PTPRC,RAB11B,RAB34,RIPK1,STAT1,THBS1,TRIOBP,VCL	55
Nervous System Development and Function	Myelination	2,46E-04		-1,673	AFG3L2,APOE,CDKN1B,CTNNB1,DAG1,DLG1,GPC1,GPM6B,HEXB,ILK,ITGAX,ITGB1,ITGB4,L1CAM,LAMA2,LAMC1,MAP1B,MBP,MPZ,NCAM1,OSMR,PLP1,PRX,PSAP,PTPRC,PURA,RALA,RPTOR,RTN4,S100B,SERPING1,TF	32
Molecular Transport	Secretion of molecule	2,49E-04		-0,404	A2M,ABAT,ABCB1,ABCG2,ACE,ACLY,ADA,ANO1,APOE,AQP1,ARSB,C3,CADPS,CASK,CAVIN1,CD74,CES1,CFL1,CPLX4,CTNNB1,EGFR,F2,FGF1,FLOT2,GLS,GNA11,GNAQ,GRN,HCLS1,HSPA5,KNG1,KRAS,LIN7C,LTBP4,MAOB,MAP2K6,MGLL,MYO1C,MYO6,NOS1,NPC2,P4HB,PAM,PDIA4,PLA2G4A,PLCD1,POFUT2,PRKCA,PRKG1,PSAP,PTGES2,PTPN1,PTPRC,RAB34,RAB3D,RAPGEF4,RHOT1,RTN4,SCP2,SEPTIN5,SLC1A3,SLC27A1,SLC2A1,SNAP91,STAT1,STAT3,STX3,STXBP1,STXBP6,SYN1,SYN2,…	75
Inflammatory Disease,Neurological Disease	Inflammatory demyelinating disease	2,51E-04		0,000	ABCB1,ABCG2,ALCAM,BRD2,BSG,C3,C4A/C4B,C5,CTSS,FCGR2B,GSDMD,HLA-DQA1,HLA-DQB1,HSPA5,IMPDH1,ISG15,KIF1B,MAPT,MBP,MCAM,NRCAM,PDIA3,PLP1,PSMB8,PTPRC,RTN4,SERPING1,TAP2	28
Cancer,Neurological Disease,Organismal Injury and Abnormalities	Brain astrocytoma	2,51E-04			A2M,ABAT,ABCA4,ABCB1,ABCB10,ACAD9,ACE,ACLY,ACOT2,ACYP2,ADA,ADD1,ADGRE1,AFG3L2,AGFG1,AGO2,AGRN,AKAP1,AKAP12,ALDH1A2,ANO1,ANO6,ANPEP,AP2M1,AP3B2,APBB1IP,APPL1,APPL2,APRT,AQP1,ARFGAP2,ARHGAP25,ARHGAP35,ARHGEF37,ARPC1A,ARPC5L,ARSB,ATP1A1,ATP1A3,ATP1B2,ATP2B4,ATP5F1B,ATP6V0D2,ATPAF1,BCAM,BLVRB,BRD3,C1QB,C3,C5,CADM1,CADM3,CADPS,CALB1,CAP1,CASK,CASKIN1,CASP8,CAVIN2,CAVIN3,CD200,CD82,CDC42BPA,CDC42EP4,CD…	398
Connective Tissue Disorders,Immunological Disease,Inflammatory Disease,Inflammatory Response,Organismal Injury and Abnormalities,Skeletal and Muscular Disorders	Rheumatoid arthritis	2,61E-04		0,254	ABCB1,ABCB10,ACLY,ADA,AKR1A1,APOE,ARHGDIB,BRD2,C1QA,C3,C4A/C4B,C5,CALR,CAMLG,CD74,CDH1,CDH11,CHI3L1,CTSB,CYC1,DNASE2,EFNB1,EPHX2,ERH,FCGR2B,FTH1,GALNT2,GBP2,GLUL,GRN,GSR,GUSB,HCLS1,HLA-A,HLA-DQA1,HLA-DQB1,HSP90B1,ICAM1,IGHG1,IGKC,IL16,IMPDH1,ITGA5,ITGA9,ITGB2,KRAS,L1CAM,LAP3,LCP1,LYZ,MBD2,MBL2,MGLL,MLPH,MME,MYO1C,NAMPT,NCF1,PDIA3,POLD1,PON1,PPP3CC,PRDX1,PSMB8,PTPN1,PTPRC,PXN,RECK,SERPINC1,STAT1,S…	81
Ophthalmic Disease,Organismal Injury and Abnormalities	Progressive retinal atrophy	2,68E-04			ABCA4,BBS1,BBS2,BBS4,BBS7,BBS9,C3,CDH3,CNGA1,DYNC2H1,EML3,EPG5,GNAT1,GUCY2D,IMPDH1,LRAT,PDE6A,PDE6B,PROM1,PRPH2,PSAP,REEP6,RGR,ROM1,SAG,TMEM67,TULP1	27
Organismal Injury and Abnormalities	Shock Response	2,68E-04		-0,100	C3,C4A/C4B,C5,CASP8,CAV1,ENPP2,F2,FCGR2B,Gm21596/Hmgb1,HLA-DQA1,HPX,ICAM1,IFI16,IMPDH1,INSR,ITGAM,KRAS,LUM,MAPK14,MGLL,PYCARD,SERPINC1,STAT1,STAT3,STRN3,TSC22D4,ZBTB20	27
Cellular Movement	Invasion of prostate cancer cell lines	2,68E-04	Increased	2,076	AKAP12,CAV1,CD74,CD82,CDH1,CDH11,CMTM5,CTSB,CTSH,CTSZ,EGFR,EIF4E,F2,FABP5,GNAS,GRN,HPSE,ITGA3,ITGA6,LCP1,LGALS3,MAPRE3,NDRG1,Nebl,PRKCA,PRKCD,SERPINE2	27
Cellular Development,Cellular Growth and Proliferation,Nervous System Development and Function,Tissue Development	Outgrowth of neurites	2,75E-04	Decreased	-2,167	A2M,ADCY6,APOE,CALB1,CDC42BPA,CRK,CSPG5,DOCK1,EFNB1,EGFR,ENPP2,EPHB2,EPHB3,F2,FAIM,FGF1,GAP43,Gm21596/Hmgb1,GNAQ,GNAS,GRN,HDGFL3,HPSE,ILK,ITGA3,ITGA9,ITGB1,KIF1B,KIF2A,KRAS,L1CAM,LAMA2,MAP1B,MAPT,Mia2,MPRIP,MPZ,MYH10,NCAM1,NCK1,NRCAM,PDIA3,PIP5K1A,PKP4,PLXNA1,PRKCD,PRPH,PSAP,PTPN6,PTPRM,PXN,RAB22A,RTN4,S100A4,S100B,SERPINE2,SLC9A1,SPTBN1,STAT3,STK38L,SYN1,SYN3,THBS1,TXN,VAMP7,VCAM1	66
Cell Death and Survival	Cell death of blood cells	2,84E-04		0,237	ABCB1,ADA,AGRN,ANPEP,APOE,C1QA,C3,C5,CAMLG,CASP8,CAV1,CD74,CDKN1B,CHI3L1,CORO1A,CSNK1A1,CTNNB1,CTSB,CTSD,CYBB,DFFA,DNASE2,EFNB1,EGFR,EIF4E,F2,FAIM,FCGR2B,FTH1,GLS,Gm21596/Hmgb1,GNAS,GRN,GSDMD,H1-2,HCLS1,HSPA5,ICAM1,IFIH1,INSR,Irgm1,ISG15,ITGA5,ITGAM,ITGB1,ITGB2,KRAS,LGALS3,LYZ,MAP2K6,MAPK14,MZB1,NAMPT,NCF2,PDIA3,PLA2G4A,PLXNB1,PMEL,PNP,PON1,PRKCA,PRKCD,PTPN6,PTPRC,PXN,PYCARD,RIPK1,RPTOR,RRAS,SERP…	79
Organismal Development	Size of head	2,87E-04			ALDH1A2,Ank2,ARSB,CAV1,CDKN1B,CKMT1A/CKMT1B,CSNK2A1,CTNNB1,EFNB1,EGFR,EML1,EPB41L2,EPHB2,GAP43,GPM6B,ITGB1,KIF1B,L1CAM,LAMA2,LAMC1,LAMP1,LUM,MAP1B,MAPT,Marcks,MECP2,Mia2,NCAM1,Pcmt1,POSTN,PURA,ROM1,SPTBN1,VAMP7,VCL,ZBTB20	36
Hematological System Development and Function,Tissue Morphology	Quantity of granulocytes	2,87E-04	Decreased	-2,843	ABCB1,ADA,AOC3,ARHGDIB,C1QA,C3,C4A/C4B,C5,CD34,CYBB,DDX58,DIAPH1,FCGR2B,Gm15807/Hmgn5,Gm21596/Hmgb1,GNAS,GRN,HPSE,ICAM1,ITGA3,ITGAM,ITGB2,KRAS,LGALS3,LUM,MAPK14,MAPT,OCIAD1,PLCD1,PRKCD,RAPGEF4,RPTOR,STAT3,THBS1,TXN,VCAM1	36
Cellular Function and Maintenance,Organ Development,Tissue Development,Visual System Development and Function	Maintenance of photoreceptors	2,89E-04			ABCA4,ATP1B2,BBS1,BBS2,BBS4,BSG,NXNL1,PDE6A,PROM1,TULP1	10
Cell-To-Cell Signaling and Interaction,Cellular Growth and Proliferation	Stimulation of cells	2,90E-04		0,782	BSG,C3,C5,CAV1,CD74,CD82,DIAPH1,DLG1,EFNB1,EIF4E,F2,Gm21596/Hmgb1,GRN,HSP90B1,KNG1,LGALS3,MBP,NCAM1,NRP2,PRKG1,PSAP,PTPN6,PTPRC,PYCARD,S100A4,SPTBN1,THBS1,VAV1,XDH,YES1	30
Cardiovascular Disease,Organismal Injury and Abnormalities	Aortic aneurysm	2,91E-04			ALOX5AP,APOE,CTSS,EPHX2,FBN2,FTL,MYH11,MYLK,NCF1,PRKG1,PTPRC,S100A4,SLC9A1,TMPO,VWF	15
Cancer,Dermatological Diseases and Conditions,Organismal Injury and Abnormalities	Cutaneous melanoma	2,93E-04			A2M,ABAT,ABCA4,ABCB1,ABCB10,ABCC9,ABCG2,ACAD9,ACADSB,ACE,ACOX3,ACTR3,ADA,ADAL,ADCY6,ADD1,ADGRE1,AFDN,AFM,AGFG1,AGO1,AGO2,AGRN,AKAP1,AKAP12,AKR1A1,ALCAM,ALDH1A2,ALDH5A1,ANO1,ANPEP,ANXA3,ANXA4,AOC3,AP3B2,APBB1IP,APOD,APOE,APPL1,APPL2,APRT,ARFGAP2,ARHGAP25,ARHGAP35,ARHGEF12,ARHGEF37,ARSB,ARVCF,ASRGL1,ATP1A1,ATP1A3,ATP6V0D2,ATPAF2,BBS2,BBS7,BBS9,BCAM,BLVRB,BRD2,BRD3,BSG,BZW2,C1QA,C1QC,C3,C4A/C4B,C5,C…	540
Inflammatory Disease,Inflammatory Response,Organismal Injury and Abnormalities,Respiratory Disease	Asthma	2,94E-04			ABAT,ALDH5A1,ANO1,ANXA3,C3,C4A/C4B,C5,CHI3L1,CTSD,CTSS,FCGR2B,HLA-DQA1,HSPA5,ICAM1,IL16,IMPDH1,INSR,ITGAM,KRAS,LAMA2,MGLL,MYH11,MYLK,P4HB,PDIA3,POSTN,PRDX1,PRKCA,PTPRC,SERPING1,STRN3,VAV1,VCAM1	33
Cellular Development,Connective Tissue Development and Function,Tissue Development	Differentiation of connective tissue cells	2,97E-04		-1,613	A2M,AAMDC,Ank2,APOE,ATP6V0D2,C3,C5,CALR,CASP8,CAVIN1,CD200,CEACAM1,CLIC1,CRK,CTNNB1,CTNND1,DYSF,EFNB1,EGFR,ENPP1,F2,FABP3,FARP2,FBN2,FCGR2B,FERMT2,FGF1,GNAS,GRN,HPSE,HSPG2,IFI16,ILK,INSR,ITGA5,ITGA6,ITGB1,LAMC1,LGALS3,LGALS3BP,LIMD1,LUM,MAP2K6,MAPK14,NAMPT,NOS1,PDLIM7,POSTN,PRKCA,PRKCD,PRKG1,PSMB8,RAB23,RAPGEF4,RGS10,RPTOR,SLC9A1,STAT1,STAT3,TF,WDR5	61
Cell Morphology,Cellular Assembly and Organization,Cellular Function and Maintenance	Reorganization of cytoskeleton	2,99E-04		-0,318	AKAP12,APBB1IP,CDC42BPA,CDH1,CDKN1B,CFL1,CNP,CTTN,DIAPH1,DLG3,DOCK2,EFNB1,EGFR,EPS8,F2,FARP2,ICAM1,ILK,KNG1,KRAS,LCP1,MAPK14,NCK1,PARVB,PIP5K1A,PRKCA,PTPN1,PXN,RALA,RDX,RHOB,SCIN,SERPINC1,SORBS1,SUN2,THSD7A,VAV1,VWF	38
Cell Morphology,Lymphoid Tissue Structure and Development	Morphology of lymphatic system cells	3,02E-04			ABCB1,ANO6,CD34,CD74,CD84,EPS15,FCGR2B,FLOT1,FYB1,HLA-A,HLA-DQA1,HLA-DQB1,ICAM2,IGHG1,IGKC,LCP1,LGALS3,MPZ,PLCD1,PSMB10,PTPRC,RPTOR,STAT1,TAP1,VAV1	25
Cancer,Gastrointestinal Disease,Organismal Injury and Abnormalities	Hepatobiliary carcinoma	3,07E-04		1,242	A2M,AAMDC,ABAT,ABCA4,ABCC9,ACAD9,ACADSB,ACE,ACLY,ACOX3,ACTR3,ACYP2,ADA,ADAL,ADD1,ADGRE1,AFDN,AGFG1,AGO2,AGRN,AKAP1,ALCAM,ANO6,ANPEP,ANXA3,APOE,APPL2,AQP1,ARHGAP35,ARHGEF12,ARPC1A,ARSB,ARVCF,ASRGL1,ATE1,ATP1A1,ATP1A3,ATP5F1B,BLVRA,BRD2,BSG,C3,C5,CA12,CADM2,CADM3,CADPS,CALB1,CAPG,CASP8,CAVIN1,CAVIN2,CD200,CD34,CD82,CD84,CDC42BPA,CDH1,CDH11,CDH3,CDH5,CDKN1B,CEACAM1,CIRBP,CKAP5,CLASP1,CLIC1,CLIC5,CND…	393
Cancer,Gastrointestinal Disease,Hepatic System Disease,Organismal Injury and Abnormalities	Liver cancer	3,15E-04		0,832	AAMDC,ABAT,ABCA4,ABCC9,ACAD9,ACADSB,ACE,ACLY,ACOX3,ACTR3,ACYP2,ADA,ADAL,ADD1,ADGRE1,AFDN,AGFG1,AGO2,AGRN,ALCAM,ANO6,ANPEP,ANXA3,APOE,APPL2,AQP1,ARHGAP35,ARHGEF12,ARPC1A,ARSB,ARVCF,ASRGL1,ATE1,ATP1A1,ATP1A3,ATP5F1B,BLVRA,BRD2,BSG,C3,C5,CA12,CADM2,CADM3,CADPS,CALB1,CAPG,CASP8,CAVIN1,CAVIN2,CD200,CD34,CD82,CD84,CDC42BPA,CDH1,CDH11,CDH5,CDKN1B,CEACAM1,CES1,CIRBP,CKAP5,CLASP1,CLIC1,CLIC5,CNDP2,CNN1,CO…	377
Cancer,Organismal Injury and Abnormalities,Tumor Morphology	Invasion of malignant tumor	3,17E-04		-0,885	ALCAM,BSG,CD82,CDH1,CEACAM1,CTNNB1,CTNND1,CTSB,CTTN,EGFR,F2,FERMT2,HPSE,HSPA5,ICAM1,ITGA5,ITGA6,ITGB1,ITGB4,KRAS,MCAM,POSTN,RECK,RHOB	24
Ophthalmic Disease,Organismal Injury and Abnormalities	Abnormal electrophysiology of eye	3,21E-04			ABCA4,APOE,BBS2,C3,CDKN1B,CPLX4,GNAT1,GUCY2D,LAMB2,LRAT,PDE6D,RCVRN,RGR,RS1,SLC16A8,UNC119	16
Cell-To-Cell Signaling and Interaction,Cellular Movement,Hematological System Development and Function,Immune Cell Trafficking	Recruitment of mononuclear leukocytes	3,21E-04		1,949	AOC3,APOE,C5,CASP8,DDX58,FABP5,FCGR2B,Gm21596/Hmgb1,ICAM1,IL16,MAPK14,PYCARD,RTN4,STAT3,VAV1,VCAM1	16
Cellular Movement,Reproductive System Development and Function	Cell movement of gonadal cell lines	3,21E-04		-0,665	CTTN,DIAPH1,DOCK1,DOCK2,ELMO1,ITGA3,ITGA7,ITGA9,ITGB1,L1CAM,PARVB,PTPN1,PXN,RTN4,TMEM30A,VWF	16
Cancer,Organismal Injury and Abnormalities	Advanced malignant solid tumor	3,24E-04		-0,669	ABAT,ABCB1,AKAP12,ALDH1A2,ALDH5A1,ANPEP,AOC3,BSG,C3,C4A/C4B,C5,CALR,CAMLG,CAPG,CASP8,CAV1,CD151,CD200,CDH1,CDKN1B,COL15A1,CSNK1A1,CTNNB1,CTNND1,CTSB,CTSZ,DNAJB2,DNAJB6,DTNA,EGFR,EIF4E,ENAH,ENPEP,ENPP2,F2,FBN2,FCGR2B,FGF1,FTL,GLUL,GNAS,GSR,GSTM5,HCLS1,HSP90B1,ICAM1,IL16,IMPDH1,INSR,ISLR,ITGA9,ITGB1,ITGB2,KRAS,L1CAM,LAMB2,LGALS3,MCAM,MLPH,MME,MYO1C,NCAM1,PLPP3,POLD1,POSTN,PPP3CC,PSMB5,PTPRC,RECK,RN…	84
Cancer,Neurological Disease,Organismal Injury and Abnormalities	Glioma cancer	3,30E-04			A2M,ABAT,ABCA4,ABCB1,ABCB10,ABCC9,ABCG2,ACAD8,ACAD9,ACADSB,ACE,ACLY,ACOT2,ACOX3,ACYP2,ADA,ADD1,ADGRE1,AFDN,AFG3L2,AFM,AGFG1,AGO1,AGO2,AGRN,AKAP1,AKAP12,AKR1A1,ALCAM,ALDH1A2,ALDH5A1,ANO1,ANO6,ANPEP,AOC3,AP2M1,AP3B2,APBB1IP,APPL1,APPL2,APRT,AQP1,ARFGAP2,ARHGAP25,ARHGAP35,ARHGEF37,ARPC1A,ARPC5L,ARSB,ARVCF,ASRGL1,ATP1A1,ATP1A3,ATP1B2,ATP2B4,ATP5F1B,ATP6V0D2,ATPAF1,ATPAF2,AUH,BBS1,BCAM,BLVRB,BRD3,C1QB…	526
Hereditary Disorder,Neurological Disease,Organismal Injury and Abnormalities	Spinocerebellar ataxia	3,32E-04			AFG3L2,CHP1,CNGA1,CWF19L1,GNAT1,GNB1,GRK1,IMPDH1,MME,PDE6A,PDE6B,PDE6C,PLD3,PRPH2,PRX,RCVRN,ROM1,RS1,SAG,SLC1A3,SLC9A1,TPP1,TULP1	23
Cellular Movement	Cell tethering or rolling	3,42E-04		0,713	AOC3,ARHGAP25,C5,CTTN,F2,FYB1,ICAM1,ICAM2,ITGAM,ITGB1,ITGB2,LGALS3,NOS1,PRDX1,VAV1,VCAM1,VWF	17
Cell-mediated Immune Response,Cell-To-Cell Signaling and Interaction,Cellular Movement,Hematological System Development and Function,Immune Cell Trafficking	Adhesion of T lymphocytes	3,42E-04		1,109	AOC3,APBB1IP,CD151,DIAPH1,DOCK2,F2,FLOT1,FYB1,ICAM1,ICAM2,ITGA5,ITGB1,ITGB2,MCAM,MYADM,THBS1,VCAM1	17
Hematological System Development and Function,Inflammatory Response,Tissue Morphology	Quantity of monocytes	3,42E-04	Decreased	-2,294	APOE,C3,DIAPH1,EPHX2,FCGR2B,GNAS,ICAM1,ITGB2,LGALS3,MAPT,MBL2,MPZ,OCIAD1,RPTOR,SORBS1,THBS1,VCAM1	17
Cell Death and Survival	Cell death of lymphoid cells	3,42E-04		-0,602	ABCB1,ADA,APOE,CAMLG,CASP8,CAV1,CDKN1B,CHI3L1,CORO1A,CTNNB1,CTSB,CTSD,DFFA,EFNB1,EIF4E,FAIM,FCGR2B,FTH1,Gm21596/Hmgb1,GNAS,GSDMD,H1-2,HSPA5,INSR,Irgm1,ITGB1,ITGB2,KRAS,LGALS3,MAP2K6,MAPK14,PDIA3,PMEL,PNP,PRKCA,PRKCD,PTPN6,PTPRC,RIPK1,SLC6A6,STAT1,STAT3,THBS1,TXN,VAV1	45
Embryonic Development,Organismal Development,Tissue Development	Growth of embryonic tissue	3,47E-04		-0,521	ABCB1,APPL2,BBS1,CDKN1B,CTNNA1,CTNNB1,CTSZ,EFNB1,EML1,F2,FERMT2,GAP43,GNAS,GRN,ILK,INSR,ITGA6,ITGB1,KDM1A,LIMS1,MSI1,MSI2,NUMBL,OPTN,PLCD1,PTBP2,PURA,RRAS,RSU1,S100A4,SLC1A3,STAT1,STAT3,VCL	34
Cellular Assembly and Organization,Cellular Function and Maintenance,Tissue Development	Formation of actin filaments	3,53E-04		0,170	ACTR3,ADD1,AKAP1,ARHGEF12,BBS4,CAV1,CDH11,CEACAM1,CFL1,CLASP1,CORO1A,CRK,CTNND1,CTTN,CUL3,CYRIB,DIAPH1,DLG1,EGFR,F2,FERMT2,FGF1,GAP43,GNA11,GNAQ,GNB1,HCLS1,HIP1R,ICAM1,ITGA3,ITGB1,KANK2,KANK4,KNG1,KRAS,LIMCH1,LMOD1,MPRIP,MYADM,MYLK,MYO1C,NCK1,NCKAP1,PLXNB1,PPM1E,PRKCD,PXN,PYCARD,RHOB,SH3PXD2A,SLC9A1,SORBS1,SORBS3,STAT3,THBS1,TJP1,VAV1,VCAM1	58
Cell Signaling,Nucleic Acid Metabolism,Small Molecule Biochemistry	Synthesis of cyclic AMP	3,53E-04		0,259	ADA,ADCY6,C5,CASP8,CAV1,CTNNB1,DLG1,EPB41L2,F2,GNAQ,GNAS,GNAZ,GNB1,KNG1,MZB1,NOS1,RAB4A,RGS10,TF,WDR5,XDH	21
Cell-To-Cell Signaling and Interaction,Cellular Movement,Hematological System Development and Function,Immune Cell Trafficking,Inflammatory Response	Recruitment of neutrophils	3,53E-04		0,848	ALOX5AP,APOE,C5,CAV1,CHI3L1,FCGR2B,FERMT3,FLOT1,GC,ICAM1,ITGAM,ITGB2,LGALS3,LSP1,LYZ,MME,PYCARD,RTN4,VAV1,VWF,XDH	21
Cardiovascular System Development and Function,Organismal Development,Visual System Development and Function	Neovascularization of eye	3,54E-04		0,750	ABCA4,ANPEP,APOE,C3,C5,CAV1,CD82,Gm21596/Hmgb1,ICAM1,INSR,ITGB2,LGALS3,NOS1,PLA2G4A,RIPK1,S100A4,THBS1,VCAM1	18
Organismal Development	Size of body	3,55E-04	Decreased	-4,423	ADA,ADD1,AFG3L2,ALDH1A2,ALDH5A1,Ank2,ANO1,APOE,APRT,AQP1,ARHGAP35,ARSB,ATP1A3,BBS2,BBS4,BBS7,BSG,C3,CASKIN1,CAV1,CAVIN3,CD74,CDKN1B,CKMT1A/CKMT1B,CSNK2A1,CTSD,CYBB,DLG1,DNAJC6,DNASE2,DOCK1,EGFR,EHD1,EHD3,EPG5,FABP5,FCGR2B,FMO5,GAP43,GIT1,GNA11,GNAQ,GNAS,GNAZ,GNB5,GPD2,GRN,H1-0,H1-2,H1f4,HSPG2,INSR,ITPRID2,JCAD,L1CAM,LAMA2,LAMC1,LGMN,LIN7C,LIPA,LUM,MAP1B,Marcks,MECP2,MYH10,MYH11,NDRG1,NOS1,NPC2,NR…	107
