# Supplementary material for: Neuroretinal degeneration in a mouse model of systemic chronic immune activation observed by proteomics
Source: Front Immunol. 2024 Apr 11;15:1374617. doi: 10.3389/fimmu.2024.1374617 (PMC11043527; doi:10.3389/fimmu.2024.1374617)
Supplement: Supplementary Table 1 — (A) Retina, 1 week, Identified and differentially expressed proteins. (B). Retina, 8 weeks, Identified and differentially expressed proteins. (C). Retina, 28 weeks, Identified and differentially expressed proteins. [file DataSheet_1.zip › Supplementary Tables submission/Supplementary Tables 1-4, Protein identifications/1. Retina/Table S1C Retina, 28 weeks FP5869.xlsx]

## Sheet: Sheet1
=-LOG(P-value)	Difference	Protein IDs	Majority protein IDs	Protein names	Gene names	Symbol color	Symbol type	Symbol size	Show label	Only identified by site	Reverse	Potential contaminant	Peptides	Razor + unique peptides	Unique peptides	Sequence coverage [%]	Unique + razor sequence coverage [%]	Unique sequence coverage [%]	Mol. weight [kDa]	Q-value	Score	Intensity	MS/MS count	1 Retina FP5869 LCMV	2 Retina FP5869 LCMV	3 Retina FP5869 LCMV	4 Retina FP5869 LCMV	5 Retina FP5869 LCMV	6 Retina FP5869 LCMV	7 Retina FP5869 LCMV	8 Retina FP5869 LCMV	9 Retina FP5869 LCMV	10 Retina FP5869 LCMV
6.28391	2.10068	P13597-2;P13597	P13597-2;P13597	Intercellular adhesion molecule 1	Icam1	Color2 [A=255, R=255, G=0, B=0]	1	4					4	4	4	7	7	7	58.752	0	12.587	38407000	9	16.5926	15.8843	16.3694	16.4051	16.1301	14.2551	14.3382	14.2082	13.8771	14.1995
5.61562	1.33452	P01899;P01897;P01898;P14430;P14429;P01896;P14431;P01895-2;P01895;P14428;P04223-2;P14426;P01900;P03991;P04223	P01899;P01897	H-2 class I histocompatibility antigen, D-B alpha chain;H-2 class I histocompatibility antigen, L-D alpha chain	H2-D1;H2-L	Color2 [A=255, R=255, G=0, B=0]	1	4					5	5	4	13.3	13.3	10.5	40.836	0	13.808	19635000	6	15.2724	14.8868	14.9645	15.2207	14.8428	13.9269	13.5935	13.5494	13.6381	13.8068
4.99813	1.70677	P03995-2;P03995	P03995-2;P03995	Glial fibrillary acidic protein	Gfap	Color2 [A=255, R=255, G=0, B=0]	1	4					22	21	20	52.8	51.2	49.3	49.364	0	132.23	4572500000	124	20.3015	20.1994	20.6895	20.6638	20.5226	18.5535	18.6418	18.795	18.5348	19.318
4.48665	1.27978	Q6GQT1	Q6GQT1	Alpha-2-macroglobulin-P	A2mp	Color2 [A=255, R=255, G=0, B=0]	1	4					21	21	21	18.3	18.3	18.3	164.35	0	149.63	722210000	71	18.8633	18.6263	18.4915	18.5176	18.9732	17.628	17.3529	17.3785	17.0167	17.697
4.46886	1.20021	Q9Z0E6	Q9Z0E6	Interferon-induced guanylate-binding protein 2	Gbp2	Color2 [A=255, R=255, G=0, B=0]	1	4					2	2	2	3.7	3.7	3.7	66.739	0	5.1865	46735000	6	16.1619	15.6059	15.9152	16.2591	15.7603	14.7711	14.8036	14.6955	14.4746	14.9565
4.42254	1.90147	P01864;P01863;P01865	P01864	Ig gamma-2A chain C region secreted form		Color2 [A=255, R=255, G=0, B=0]	1	4					5	5	5	17.3	17.3	17.3	36.595	0	24.423	396370000	18	19.1281	18.2386	18.3163	18.5543	18.164	17.0575	16.6659	16.2819	16.2056	16.6831
4.21505	0.770368	P28063	P28063	Proteasome subunit beta type-8	Psmb8	Color2 [A=255, R=255, G=0, B=0]	1	4					5	5	5	23.2	23.2	23.2	30.26	0	10.508	22029000	7	16.0324	15.4846	15.7153	15.6029	15.5414	14.9057	14.9577	14.8898	14.8113	14.9603
3.88603	0.85224	P42225	P42225	Signal transducer and activator of transcription 1	Stat1	Color2 [A=255, R=255, G=0, B=0]	1	4					17	17	17	29.4	29.4	29.4	87.196	0	104.4	550960000	40	18.3244	17.9801	18.1556	18.5302	18.0342	17.4528	17.5377	17.3083	17.1067	17.3578
3.68624	-0.744508	P16283;P16283-2;P16283-3;P13808-4;P13808-5;P13808-2;P13808-3;P13808	P16283	Anion exchange protein 3	Slc4a3	Color2 [A=255, R=255, G=0, B=0]	1	4					6	6	6	8.6	8.6	8.6	135.37	0	20.096	44819000	20	12.8712	13.0397	12.6255	12.5485	12.7001	13.403	13.6358	13.4346	13.3174	13.7168
3.68156	0.850387	P42227-2;P42227-3;P42227	P42227-2;P42227-3;P42227	Signal transducer and activator of transcription 3	Stat3	Color2 [A=255, R=255, G=0, B=0]	1	4					6	6	6	10.2	10.2	10.2	83.125	0	19.487	37755000	8	16.2569	15.7165	15.8953	16.0096	16.004	15.1668	15.2442	15.1525	14.7466	15.3202
3.45191	0.69187	P16045	P16045	Galectin-1	Lgals1	Color2 [A=255, R=255, G=0, B=0]	1	4					7	7	6	57.8	57.8	57	14.866	0	55.821	553680000	21	18.5756	18.2822	18.3873	18.054	18.0799	17.4946	17.8156	17.4813	17.4927	17.6355
3.44319	0.690459	O54724	O54724	Polymerase I and transcript release factor	Ptrf	Color2 [A=255, R=255, G=0, B=0]	1	4					7	7	7	21.2	21.2	21.2	43.953	0	101.78	250920000	27	17.6931	17.2458	17.3509	17.2257	17.027	16.6092	16.6336	16.4904	16.6079	16.7491
3.42272	0.757594	P15379-2;P15379-3;P15379-6;P15379-11;P15379-5;P15379-10;P15379-9;P15379-4;P15379-8;P15379-7;P15379;P15379-12;P15379-13	P15379-2;P15379-3;P15379-6;P15379-11;P15379-5;P15379-10;P15379-9;P15379-4;P15379-8;P15379-7;P15379	CD44 antigen	Cd44	Color2 [A=255, R=255, G=0, B=0]	1	4					5	5	5	15.2	15.2	15.2	39.998	0	36.645	311220000	22	18.464	18.1024	18.2552	18.1633	18.3777	17.4959	17.7188	17.4071	17.1693	17.7836
3.4224	0.623873	Q8BJS4-3;Q8BJS4-2;Q8BJS4	Q8BJS4-3;Q8BJS4-2;Q8BJS4	SUN domain-containing protein 2	Sun2	Color2 [A=255, R=255, G=0, B=0]	1	4					2	2	2	3.4	3.4	3.4	78.178	0.00022941	4.1147	19822000	5	14.9307	14.6876	14.9195	14.5625	14.7621	13.9541	14.2122	14.3297	13.9612	14.2858
3.40184	-0.449346	Q8VDC0	Q8VDC0	Probable leucine--tRNA ligase, mitochondrial	Lars2	Color2 [A=255, R=255, G=0, B=0]	1	4					9	9	9	12.7	12.7	12.7	101.48	0	46.273	44098000000	34	20.987	20.5782	20.6799	20.7349	20.8461	21.2535	21.1949	21.1881	21.1241	21.3124
3.30402	0.5523	Q8CC86	Q8CC86	Nicotinate phosphoribosyltransferase	Naprt	Color2 [A=255, R=255, G=0, B=0]	1	4					5	5	5	14.9	14.9	14.9	58.265	0	16.971	63570000	11	15.8472	15.2849	15.4746	15.5796	15.4854	14.9971	15.0749	14.8944	14.9084	15.0354
3.27259	0.775481	O88492-2;O88492	O88492-2;O88492	Perilipin-4	Plin4	Color2 [A=255, R=255, G=0, B=0]	1	4					2	2	2	4.4	4.4	4.4	100.77	0.00043678	3.464	1680500000	4	13.4781	13.2064	13.0932	12.9426	13.0856	12.4881	12.0172	12.2826	12.5302	12.6104
3.17776	1.36873	Q91VS7	Q91VS7	Microsomal glutathione S-transferase 1	Mgst1	Color2 [A=255, R=255, G=0, B=0]	1	4					2	2	2	11.6	11.6	11.6	17.551	0	28.433	19178000	4	14.505	13.101	13.3958	13.4647	13.7205	12.5869	12.2401	12.1271	12.0777	12.3114
3.12825	1.10102	P21981	P21981	Protein-glutamine gamma-glutamyltransferase 2	Tgm2	Color2 [A=255, R=255, G=0, B=0]	1	4					10	10	10	20.3	20.3	20.3	77.06	0	96.504	263250000	29	17.8401	16.832	16.8745	17.1257	16.7026	15.8674	16.0953	15.9389	16.0722	15.8958
3.04053	-0.427098	Q9Z2H1-2;Q9Z2H1	Q9Z2H1-2;Q9Z2H1	Regulator of G-protein signaling 11	Rgs11	Color2 [A=255, R=255, G=0, B=0]	1	4					3	3	3	15.3	15.3	15.3	23.077	0.00022946	4.1151	32253000	5	13.6227	13.6551	13.4572	13.3615	13.3123	13.9171	14.0127	13.7796	13.8228	14.0121
3.03839	0.512939	Q9R069	Q9R069	Basal cell adhesion molecule	Bcam	Color2 [A=255, R=255, G=0, B=0]	1	4					9	9	9	20.9	20.9	20.9	67.669	0	103.59	133670000	19	16.7813	16.441	16.3029	16.539	16.482	15.8661	15.979	15.8848	16.0385	16.2131
3.00764	0.660909	Q9EPX2	Q9EPX2	Papilin	Papln	Color2 [A=255, R=255, G=0, B=0]	1	4					3	3	3	3.5	3.5	3.5	138.9	0	8.2512	18753000	5	13.6789	13.3294	13.6818	13.6341	13.4045	13.0596	13.0927	12.581	12.6696	13.0212
2.92849	0.738893	P68033;P62737;P63268	P68033;P62737;P63268	Actin, alpha cardiac muscle 1;Actin, aortic smooth muscle;Actin, gamma-enteric smooth muscle	Actc1;Acta2;Actg2	Color2 [A=255, R=255, G=0, B=0]	1	4					16	2	2	50.7	5.8	5.8	42.019	0	58.748	88685000	13	15.9935	15.8485	15.9667	15.5008	15.4563	14.9192	14.8213	14.8686	15.3478	15.1145
2.91318	-0.44444	Q9JM96	Q9JM96	Cdc42 effector protein 4	Cdc42ep4	Color2 [A=255, R=255, G=0, B=0]	1	4					11	11	11	46.1	46.1	46.1	37.869	0	194.46	351460000	31	17.1636	17.213	17.031	17.0124	16.9489	17.4742	17.7432	17.4979	17.2778	17.5979
2.88563	-0.494574	Q4VBE4-2;Q4VBE4	Q4VBE4-2;Q4VBE4	Pikachurin	Egflam	Color2 [A=255, R=255, G=0, B=0]	1	4					5	5	5	7.4	7.4	7.4	109.83	0	20.753	43378000	9	13.7999	13.8489	13.703	13.6554	13.8071	14.137	14.5101	14.1609	14.0213	14.4579
2.84428	-0.449875	Q925N0	Q925N0	Sideroflexin-5	Sfxn5	Color2 [A=255, R=255, G=0, B=0]	1	4					8	8	8	32.2	32.2	32.2	37.328	0	137.61	1746600000	34	19.285	19.2966	19.332	19.2805	19.2915	19.8023	19.8541	19.5862	19.4846	20.0077
2.7391	-0.387445	Q8C8T7	Q8C8T7	Protein ELFN1	Elfn1	Color2 [A=255, R=255, G=0, B=0]	1	4					4	3	3	8.1	6.6	6.6	90.814	0	14.722	50193000	10	15.7243	15.7379	15.6485	15.6751	15.6861	16.0886	16.2017	15.9927	15.8231	16.3033
2.71877	-0.253026	Q9JKB3	Q9JKB3	Y-box-binding protein 3	Ybx3	Color2 [A=255, R=255, G=0, B=0]	1	4					9	9	2	50.4	50.4	11.1	38.813	0	81.284	911790000	31	17.558	17.5278	17.5691	17.4497	17.5465	17.7496	17.835	17.8377	17.599	17.895
2.65779	0.629348	Q61107	Q61107	Guanylate-binding protein 4	Gbp4	Color2 [A=255, R=255, G=0, B=0]	1	4					2	2	2	2.4	2.4	2.4	70.801	0.00563	2.1556	11824000	3	12.8962	12.3187	12.5176	12.8867	12.4956	11.9725	12.2621	11.735	12.0069	11.9916
2.65449	-0.340198	Q3THW5;P0C0S6	Q3THW5;P0C0S6	Histone H2A.V;Histone H2A.Z	H2afv;H2afz	Color2 [A=255, R=255, G=0, B=0]	1	4					4	2	2	31.2	18.8	18.8	13.509	0	5.1881	4355300000	14	19.0168	19.125	19.2102	19.0894	19.075	19.5109	19.4189	19.4716	19.1965	19.6195
2.61692	0.714391	Q60766-2;Q60766	Q60766-2;Q60766	Immunity-related GTPase family M protein 1	Irgm1	Color2 [A=255, R=255, G=0, B=0]	1	4					3	3	3	9.2	9.2	9.2	44.887	0	5.61	28442000	7	15.5874	15.0351	15.2098	15.6054	15.1227	14.7625	14.7421	14.3255	14.3247	14.8336
2.57403	-0.355283	Q8BYI9;Q8BYI9-2	Q8BYI9;Q8BYI9-2	Tenascin-R	Tnr	Color2 [A=255, R=255, G=0, B=0]	1	4					28	28	28	32.5	32.5	32.5	149.59	0	323.31	1270000000	87	18.5178	18.4223	18.4671	18.4422	18.447	18.8777	18.9558	18.6984	18.5573	18.9835
2.56576	0.572331	P49817;P49817-2;P51637	P49817;P49817-2	Caveolin-1	Cav1	Color2 [A=255, R=255, G=0, B=0]	1	4					3	3	3	25.3	25.3	25.3	20.538	0	12.404	181380000	5	18.0948	17.7522	17.8634	17.7179	17.67	17.065	17.5318	17.2823	16.9345	17.423
2.52516	1.6644	Q61233	Q61233	Plastin-2	Lcp1	Color2 [A=255, R=255, G=0, B=0]	1	4					12	9	9	27.1	22.3	22.3	70.148	0	64.956	191420000	22	17.9118	16.5167	16.1745	16.3478	15.8235	14.6281	14.7817	14.5569	15.4987	14.9868
2.49208	-0.756985	Q8R1B8-1;Q8R1B8;P51450-3;P51450-2;P51450	Q8R1B8-1;Q8R1B8	Nuclear receptor ROR-beta	Rorb	Color2 [A=255, R=255, G=0, B=0]	1	4					6	6	5	20.9	20.9	17.6	52	0	19.938	24018000	13	14.0224	14.2414	13.9392	14.6096	14.74	14.8959	15.2623	15.0987	14.8202	15.2603
2.43053	-0.58067	Q9D531;Q9D531-4	Q9D531;Q9D531-4	Nucleoredoxin-like protein 2	Nxnl2	Color2 [A=255, R=255, G=0, B=0]	1	4					3	3	3	25.6	25.6	25.6	17.62	0	7.7529	71174000	5	15.0079	15.4068	15.0782	15.0906	15.0158	15.7691	15.7789	15.8639	15.215	15.8757
2.41507	-1.30703	Q6UGQ3	Q6UGQ3	Secretoglobin family 2B member 2	Scgb2b2	Color2 [A=255, R=255, G=0, B=0]	1	4					2	2	2	24.6	24.6	24.6	12.857	0	18.298	6925100	4	12.1294	11.582	11.4815	11.6621	12.5139	12.5694	13.5439	12.8528	12.9319	14.0059
2.39653	-0.586832	Q9CZT8	Q9CZT8	Ras-related protein Rab-3B	Rab3b	Color2 [A=255, R=255, G=0, B=0]	1	4					2	2	2	9.1	9.1	9.1	24.757	0	5.2583	24764000	3	13.2462	13.7868	13.7025	13.6935	13.8969	14.2476	14.3383	14.201	13.9398	14.5334
2.39256	1.26429	P28654	P28654	Decorin	Dcn	Color2 [A=255, R=255, G=0, B=0]	1	4					3	3	3	8.8	8.8	8.8	39.809	0	14.669	11361000	6	15.275	15.0843	15.3058	13.9427	13.9953	13.2956	13.4987	13.3312	13.7001	13.4561
2.3458	-0.398107	P46660	P46660	Alpha-internexin	Ina	Color2 [A=255, R=255, G=0, B=0]	1	4					20	19	18	39.5	37.7	36.1	55.382	0	79.255	1026700000	52	18.0179	18.3297	18.1084	18.2935	18.1496	18.5168	18.6806	18.3922	18.4487	18.8513
2.34538	0.563794	P17156	P17156	Heat shock-related 70 kDa protein 2	Hspa2	Color2 [A=255, R=255, G=0, B=0]	1	4					25	10	9	43.8	21.2	19.4	69.641	0	110.29	363880000	35	18.1061	17.747	18.2012	17.8377	18.0364	17.4883	17.535	17.4374	16.9793	17.6693
2.33734	-0.35854	Q4VAA2-2;Q4VAA2	Q4VAA2-2;Q4VAA2	Protein CDV3	Cdv3	Color2 [A=255, R=255, G=0, B=0]	1	4					2	2	2	17.4	17.4	17.4	24.338	0	15.987	34780000	9	13.9538	13.7489	14.0042	13.5545	13.7195	14.206	14.1522	14.0342	14.103	14.2782
2.32415	0.947207	P36371	P36371	Antigen peptide transporter 2	Tap2	Color2 [A=255, R=255, G=0, B=0]	1	4					3	3	3	5	5	5	77.444	0.00023223	4.2974	15541000	3	14.492	13.4163	13.15	13.6013	13.4076	12.4735	12.5817	12.5591	12.8434	12.8735
2.28355	0.384774	Q3U5Q7	Q3U5Q7	UMP-CMP kinase 2, mitochondrial	Cmpk2	Color2 [A=255, R=255, G=0, B=0]	1	4					10	10	10	34.2	34.2	34.2	50.036	0	70.257	138840000	22	17.0043	16.5951	16.8104	16.8621	16.7282	16.365	16.5413	16.3848	16.1788	16.6063
2.27893	-0.400787	Q8K003	Q8K003	Translation machinery-associated protein 7	Tma7	Color2 [A=255, R=255, G=0, B=0]	1	4					2	2	2	29.7	29.7	29.7	7.0662	0.00044703	3.7581	10606000000	14	19.3175	19.3073	19.3434	19.2226	19.2953	19.8247	19.6572	19.6842	19.3504	19.9735
2.27584	0.710409	Q3UW53	Q3UW53	Protein Niban	Fam129a	Color2 [A=255, R=255, G=0, B=0]	1	4					4	4	4	6.6	6.6	6.6	102.65	0	8.6663	36843000	6	14.2953	13.3331	14.1125	14.0449	13.8245	12.91	13.4464	13.2591	13.1643	13.2784
2.26059	0.493864	Q80XH2;Q80XH2-2	Q80XH2;Q80XH2-2	Interphotoreceptor matrix proteoglycan 2	Impg2	Color2 [A=255, R=255, G=0, B=0]	1	4					9	9	9	9.6	9.6	9.6	138.1	0	35.593	1276200000	26	20.0864	19.9819	19.9984	19.9255	20.1238	19.7287	19.6767	19.4427	19.0714	19.7271
2.22701	0.696017	P14602;P14602-2;P14602-3	P14602;P14602-2;P14602-3	Heat shock protein beta-1	Hspb1	Color2 [A=255, R=255, G=0, B=0]	1	4					4	4	4	35.4	35.4	35.4	23.014	0	8.1862	74482000	7	15.723	15.0425	15.7084	14.9578	15.6772	14.6427	14.9108	14.8225	14.4937	14.7591
2.21771	-0.268937	P70188-2;P70188	P70188-2;P70188	Kinesin-associated protein 3	Kifap3	Color2 [A=255, R=255, G=0, B=0]	1	4					3	3	3	5.8	5.8	5.8	89.015	0	28.782	97029000	8	13.7691	13.7672	13.8104	13.8673	13.9386	14.0263	14.2343	13.965	13.9939	14.2778
2.21702	0.722483	Q05816	Q05816	Fatty acid-binding protein, epidermal	Fabp5	Color2 [A=255, R=255, G=0, B=0]	1	4					8	8	8	70.4	70.4	70.4	15.137	0	166.53	341610000	28	17.3545	16.9872	17.837	17.2112	17.8263	16.4201	16.9219	16.7615	16.9204	16.5798
2.21519	-0.556014	Q68FD9	Q68FD9	UPF0606 protein KIAA1549	Kiaa1549	Color2 [A=255, R=255, G=0, B=0]	1	4					2	2	2	1.1	1.1	1.1	209.22	0	5.1448	14578000	3	11.7309	11.475	11.2056	11.4069	11.5417	12.3893	11.7113	11.8053	12.0473	12.1868
2.19838	-0.234933	Q8BLK3	Q8BLK3	Limbic system-associated membrane protein	Lsamp	Color2 [A=255, R=255, G=0, B=0]	1	4					9	9	9	29.9	29.9	29.9	38.086	0	66.506	1063300000	36	18.0169	18.0249	18.0621	17.9748	18.1076	18.2759	18.4622	18.1785	18.117	18.3275
2.18334	0.662811	P07356	P07356	Annexin A2	Anxa2	Color2 [A=255, R=255, G=0, B=0]	1	4					14	14	14	40.1	40.1	40.1	38.676	0	104.22	370530000	72	18.6945	17.9975	18.1427	17.818	17.75	17.4114	17.4932	17.1631	17.4465	17.5745
2.17772	0.523313	P39061-2;P39061-1;P39061	P39061-2;P39061-1;P39061	Collagen alpha-1(XVIII) chain;Endostatin	Col18a1	Color2 [A=255, R=255, G=0, B=0]	1	4					6	6	6	6.3	6.3	6.3	134.2	0	31.334	129790000	14	15.6627	15.268	15.5431	15.5403	15.4356	15.2126	14.7889	14.9125	14.6189	15.3002
2.17151	0.708309	Q6Q899;Q6Q899-2	Q6Q899;Q6Q899-2	Probable ATP-dependent RNA helicase DDX58	Ddx58	Color2 [A=255, R=255, G=0, B=0]	1	4					2	2	2	2.7	2.7	2.7	105.97	0.00044713	3.7597	11354000	4	14.3935	13.6215	13.5324	13.7278	13.477	12.9278	13.3447	12.7309	13.0738	13.1335
2.1625	-0.193908	Q6PDL0	Q6PDL0	Cytoplasmic dynein 1 light intermediate chain 2	Dync1li2	Color2 [A=255, R=255, G=0, B=0]	1	4					7	6	6	20.1	17.5	17.5	54.218	0	35.769	102880000	17	16.2991	16.273	16.374	16.2028	16.3467	16.4464	16.6207	16.4836	16.3604	16.554
2.16119	-0.523369	Q8VEB3	Q8VEB3	UNC119-binding protein C5orf30 homolog	D1Ertd622e	Color2 [A=255, R=255, G=0, B=0]	1	4					2	2	2	13	13	13	23.13	0.00063452	3.0797	13547000	2	12.0778	11.6986	12.0339	11.669	11.6662	12.4275	12.4456	12.6125	11.9457	12.331
2.15088	0.402112	Q06890	Q06890	Clusterin;Clusterin beta chain;Clusterin alpha chain	Clu	Color2 [A=255, R=255, G=0, B=0]	1	4					10	10	10	24.8	24.8	24.8	51.655	0	69.615	652420000	25	17.4302	17.2065	17.2899	17.4655	17.3293	17.0141	16.9962	16.6773	16.7683	17.2551
2.15061	0.571266	Q64345	Q64345	Interferon-induced protein with tetratricopeptide repeats 3	Ifit3	Color2 [A=255, R=255, G=0, B=0]	1	4					7	7	7	19.6	19.6	19.6	47.222	0	36.303	166730000	16	16.0832	15.627	16.0572	16.1552	15.9174	15.4187	15.7041	15.2951	14.9669	15.5988
2.14722	0.4083	Q91YH5-2;Q91YH5	Q91YH5-2;Q91YH5	Atlastin-3	Atl3	Color2 [A=255, R=255, G=0, B=0]	1	4					3	2	2	9	7.2	7.2	42.737	0	5.3002	24104000	3	14.5389	14.1801	14.4121	14.3151	13.9728	13.8202	13.8522	13.7743	13.8253	14.1055
2.14598	-0.337497	P55088-3;P55088;P55088-2	P55088-3;P55088;P55088-2	Aquaporin-4	Aqp4	Color2 [A=255, R=255, G=0, B=0]	1	4					4	4	4	15.2	15.2	15.2	37.977	0	10.668	1504100000	33	17.8726	17.7207	17.7608	17.831	17.8452	18.1633	18.2813	18.0539	17.853	18.3663
2.14173	0.232666	O88307	O88307	Sortilin-related receptor	Sorl1	Color2 [A=255, R=255, G=0, B=0]	1	4					7	7	7	4.2	4.2	4.2	247.08	0	12.63	24463000	9	14.2572	14.1564	14.169	14.3751	14.3425	13.9803	14.1806	14.0565	13.8895	14.0301
2.13442	-0.40635	Q8VD72-2;Q8VD72	Q8VD72-2;Q8VD72	Tetratricopeptide repeat protein 8	Ttc8	Color2 [A=255, R=255, G=0, B=0]	1	4					4	4	4	11.5	11.5	11.5	57.405	0	22.741	137480000	8	15.163	15.5045	15.4562	15.4006	15.5547	15.9794	15.8112	15.7389	15.5327	16.0485
2.11193	-0.29253	P58742	P58742	Aladin	Aaas	Color2 [A=255, R=255, G=0, B=0]	1	4					2	2	2	4.9	4.9	4.9	59.43	0	5.2092	5404600	2	11.8745	11.6208	11.4725	11.7166	11.7748	12.1091	12.0112	12.0028	11.8211	11.9777
2.08661	1.58718	Q99P91	Q99P91	Transmembrane glycoprotein NMB	Gpnmb	Color2 [A=255, R=255, G=0, B=0]	1	4					2	2	2	4.7	4.7	4.7	63.675	0	18.831	416900000	4	18.6527	17.0047	19.1587	18.4976	17.3318	16.1033	16.5047	16.4969	17.268	16.3368
2.08566	0.557381	Q921I1;CON__Q29443;CON__Q0IIK2;CON__Q2HJF0;Q9DBD0	Q921I1	Serotransferrin	Tf	Color2 [A=255, R=255, G=0, B=0]	1	4					41	41	41	57.7	57.7	57.7	76.723	0	247.73	8740700000	157	21.7752	21.2326	21.3013	21.2884	21.1251	20.8413	21.018	20.4607	20.5893	21.0265
2.07061	0.756881	Q9Z0M5	Q9Z0M5	Lysosomal acid lipase/cholesteryl ester hydrolase	Lipa	Color2 [A=255, R=255, G=0, B=0]	1	4					3	3	3	5.5	5.5	5.5	45.325	0	4.438	975040	4	13.9377	12.891	13.1825	12.9201	12.8469	12.5661	12.3377	12.1345	12.4193	12.5362
2.06725	-0.337726	O70318	O70318	Band 4.1-like protein 2	Epb41l2	Color2 [A=255, R=255, G=0, B=0]	1	4					51	51	47	48.9	48.9	46.3	109.94	0	323.31	31955000000	449	22.3501	22.4768	22.4119	22.4073	22.4252	22.7599	22.9715	22.6818	22.4317	22.915
2.06655	0.911282	P24452	P24452	Macrophage-capping protein	Capg	Color2 [A=255, R=255, G=0, B=0]	1	4					7	7	7	27.8	27.8	27.8	39.24	0	32.367	92468000	18	16.9841	15.7194	15.8458	15.7894	15.5772	15.0006	15.2611	14.8514	15.1059	15.1404
2.05207	0.47109	Q9D379	Q9D379	Epoxide hydrolase 1	Ephx1	Color2 [A=255, R=255, G=0, B=0]	1	4					9	9	9	22.2	22.2	22.2	52.576	0	31.685	207160000	15	17.9188	17.4069	17.7524	17.5981	17.3336	17.2224	16.9939	16.9065	17.1455	17.386
2.04108	0.393619	O54983	O54983	Ketimine reductase mu-crystallin	Crym	Color2 [A=255, R=255, G=0, B=0]	1	4					12	12	12	47.9	47.9	47.9	33.523	0	130.8	2732800000	69	20.2523	20.1259	20.4571	20.345	20.29	19.9674	19.9504	19.7787	19.5995	20.2062
2.04106	-0.375467	Q6PDS3-2;Q6PDS3;Q6PDS3-3;Q6PDS3-4	Q6PDS3-2;Q6PDS3;Q6PDS3-3	Sterile alpha and TIR motif-containing protein 1	Sarm1	Color2 [A=255, R=255, G=0, B=0]	1	4					15	15	15	26.4	26.4	26.4	79.006	0	83.516	332940000	40	17.0454	17.1277	16.9522	16.9179	17.0972	17.4727	17.5766	17.3333	17.0402	17.5948
2.03786	-0.3453	Q9WUL7	Q9WUL7	ADP-ribosylation factor-like protein 3	Arl3	Color2 [A=255, R=255, G=0, B=0]	1	4					9	9	9	68.1	68.1	68.1	20.486	0	155.07	880920000	38	16.9895	17.2436	17.0533	17.0579	17.2352	17.5768	17.5425	17.4434	17.1325	17.6109
2.0336	-0.315002	Q8K2G4;Q8K2G4-2;Q8K2G4-3	Q8K2G4;Q8K2G4-2	Bardet-Biedl syndrome 7 protein homolog	Bbs7	Color2 [A=255, R=255, G=0, B=0]	1	4					17	17	17	25	25	25	80.319	0	75.191	325000000	30	16.8848	17.1211	16.9613	16.9428	17.0187	17.4865	17.4238	17.1947	17.0299	17.3689
2.02224	0.562719	Q8BTM8	Q8BTM8	Filamin-A	Flna	Color2 [A=255, R=255, G=0, B=0]	1	4					52	52	51	29.7	29.7	29.2	281.22	0	323.31	1457300000	128	20.3587	19.6129	19.6932	19.6562	19.455	19.207	19.2275	19.0182	19.1469	19.3628
2.02097	0.736507	P21614	P21614	Vitamin D-binding protein	Gc	Color2 [A=255, R=255, G=0, B=0]	1	4					15	15	15	45.4	45.4	45.4	53.6	0	110.52	355310000	32	17.8959	17.1197	17.1356	17.0068	16.9224	16.4244	16.7835	16.0128	16.5954	16.5818
2.01521	-0.310537	Q6P7F1;Q6P7F1-3;Q6P7F1-4	Q6P7F1;Q6P7F1-3	MAGUK p55 subfamily member 4	Mpp4	Color2 [A=255, R=255, G=0, B=0]	1	4					15	15	15	33.9	33.9	33.9	72.001	0	109.99	712460000	44	18.2165	18.2736	18.1628	18.1272	18.2442	18.5873	18.6571	18.4378	18.2085	18.6863
2.00615	-0.416041	P84089	P84089	Enhancer of rudimentary homolog	Erh	Color2 [A=255, R=255, G=0, B=0]	1	4					4	4	4	41.3	41.3	41.3	12.259	0	48.81	574700000	13	17.9172	17.7236	17.854	18.1272	18.26	18.3276	18.4484	18.4355	18.1405	18.6103
2.00291	0.505532	O55060	O55060	Thiopurine S-methyltransferase	Tpmt	Color2 [A=255, R=255, G=0, B=0]	1	4					5	5	4	27.5	27.5	21.7	27.585	0	6.0843	114580000	9	15.6042	14.7776	15.1479	15.2039	15.2103	14.6214	14.8438	14.6451	14.4581	14.8478
1.98699	0.249433	Q9CWN7	Q9CWN7	CCR4-NOT transcription complex subunit 11	Cnot11	Color2 [A=255, R=169, G=169, B=169]	1	4					2	2	2	8.3	8.3	8.3	54.959	0	8.9339	4405300	4	12.1698	12.2831	12.3315	12.1974	12.2791	12.1246	12.0158	11.9209	11.7878	12.1647
1.98655	-0.484444	Q8BFP9	Q8BFP9	[Pyruvate dehydrogenase (acetyl-transferring)] kinase isozyme 1, mitochondrial	Pdk1	Color2 [A=255, R=169, G=169, B=169]	1	4					2	2	2	6.9	6.9	6.9	48.994	0	10.531	10992000	4	13.0364	13.1194	12.7812	13.0091	13.412	13.7192	13.4891	13.5256	13.2229	13.8234
1.98447	-0.390394	P28661-2;P28661;P28661-3;P28661-4;P28661-6	P28661-2;P28661;P28661-3;P28661-4	Septin-4	Sept4	Color2 [A=255, R=169, G=169, B=169]	1	4					9	9	3	22.4	22.4	7.6	52.997	0	56.866	299850000	26	17.3142	17.2674	17.1244	17.1383	17.0524	17.6373	17.7776	17.472	17.2027	17.7591
1.97664	-0.270293	Q9DC07	Q9DC07	LIM zinc-binding domain-containing Nebulette	Nebl	Color2 [A=255, R=169, G=169, B=169]	1	4					8	8	8	33	33	33	31.113	0	51.34	382700000	25	17.4425	17.4038	17.3307	17.2667	17.3059	17.6433	17.774	17.5976	17.349	17.737
1.96583	-0.422106	P32958	P32958	Rod outer segment membrane protein 1	Rom1	Color2 [A=255, R=169, G=169, B=169]	1	4					9	9	9	26.5	26.5	26.5	37.265	0	68.977	4064100000	77	19.8629	20.1709	19.9575	19.9257	20.1951	20.5974	20.4981	20.4343	20.038	20.6549
1.94882	-0.494289	Q6NS60	Q6NS60	F-box only protein 41	Fbxo41	Color2 [A=255, R=169, G=169, B=169]	1	4					3	3	3	4.2	4.2	4.2	94.33	0.00045259	3.9105	1832100	3	11.4859	11.5516	12.1016	11.7818	11.9732	12.1951	12.4235	12.5448	12.1851	12.017
1.93019	-0.535409	Q9D1Y9	Q9D1Y9	Membrane protein FAM159B	Fam159b	Color2 [A=255, R=169, G=169, B=169]	1	4					4	4	4	38.6	38.6	38.6	17.448	0	99.053	84862000	10	14.3155	14.626	14.2931	15.0306	14.9213	15.1577	15.3131	15.0294	15.0308	15.3326
1.91774	0.624775	P11276	P11276	Fibronectin;Anastellin	Fn1	Color2 [A=255, R=169, G=169, B=169]	1	4					5	5	5	3	3	3	272.53	0	10.731	14792000	6	13.9807	13.172	13.2104	13.3035	12.952	12.8445	12.7777	12.4057	12.6169	12.85
1.9155	-0.513008	P15105	P15105	Glutamine synthetase	Glul	Color2 [A=255, R=169, G=169, B=169]	1	4					19	19	19	62.5	62.5	62.5	42.119	0	229.64	64600000000	442	22.5789	22.6413	22.6002	22.2071	22.7212	23.1507	23.2298	23.0285	22.574	23.3307
1.91417	-0.376378	P61804	P61804	Dolichyl-diphosphooligosaccharide--protein glycosyltransferase subunit DAD1	Dad1	Color2 [A=255, R=169, G=169, B=169]	1	4					2	2	2	19.5	19.5	19.5	12.497	0	5.0841	69549000	7	14.596	14.3257	14.5745	14.6863	14.6305	15.003	14.8333	14.9709	14.6445	15.2431
1.90765	-0.178806	Q9QYB8;Q9QYB8-2;Q9QYB8-3	Q9QYB8;Q9QYB8-2;Q9QYB8-3	Beta-adducin	Add2	Color2 [A=255, R=169, G=169, B=169]	1	4					11	10	10	18.6	17.5	17.5	80.641	0	56.96	329920000	25	16.8921	16.9691	16.927	16.8918	16.9173	17.1256	17.2302	16.9718	16.9742	17.1897
1.907	-0.34037	Q3TXX4	Q3TXX4	Vesicular glutamate transporter 1	Slc17a7	Color2 [A=255, R=169, G=169, B=169]	1	4					8	8	7	13.4	13.4	12.1	61.637	0	24.276	1015800000	20	18.8038	18.8727	18.6591	18.7133	18.6441	18.9793	19.3593	19.0156	18.8118	19.2289
1.90168	0.69606	Q9JKF1	Q9JKF1	Ras GTPase-activating-like protein IQGAP1	Iqgap1	Color2 [A=255, R=169, G=169, B=169]	1	4					18	18	17	13	13	12.4	188.74	0	62.276	184130000	36	18.2721	17.3045	17.4177	17.2927	17.0333	16.7932	16.7672	16.5979	16.7761	16.9057
1.89239	0.62271	Q8VCM7	Q8VCM7	Fibrinogen gamma chain	Fgg	Color2 [A=255, R=169, G=169, B=169]	1	4					4	4	4	11.9	11.9	11.9	49.391	0	5.8087	25459000	5	14.0139	13.5233	13.35	13.3903	13.3124	12.6279	13.1699	12.5078	13.2588	12.9119
1.88923	-0.302636	Q9QYG0-2;Q9QYG0	Q9QYG0-2;Q9QYG0	Protein NDRG2	Ndrg2	Color2 [A=255, R=169, G=169, B=169]	1	4					14	14	14	56	56	56	39.28	0	253.4	4001500000	95	19.8388	19.7665	19.846	19.7728	19.8349	20.1553	20.2128	19.9913	19.8344	20.3784
1.87579	-0.842546	P15409	P15409	Rhodopsin	Rho	Color2 [A=255, R=169, G=169, B=169]	1	4					7	7	6	23.9	23.9	18.1	39.069	0	92.197	43699000000	79	20.6396	21.194	21.0057	20.4449	21.3933	22.1106	21.7532	21.8277	21.0377	22.161
1.87378	-0.653771	Q99JX4	Q99JX4	Eukaryotic translation initiation factor 3 subunit M	Eif3m	Color2 [A=255, R=169, G=169, B=169]	1	4					5	5	5	19.8	19.8	19.8	42.516	0	118.89	339530000	12	14.52	14.521	14.418	13.9097	14.9314	15.2208	15.1895	15.24	14.6125	15.306
1.8723	-0.315542	Q9QY53	Q9QY53	Nephrocystin-1	Nphp1	Color2 [A=255, R=169, G=169, B=169]	1	4					2	2	2	4.7	4.7	4.7	77.034	0	6.2105	16489000	8	13.2499	12.9739	13.169	13.0521	13.138	13.6194	13.4144	13.3717	13.144	13.6112
1.87	-0.345644	Q9R0Q7	Q9R0Q7	Prostaglandin E synthase 3	Ptges3	Color2 [A=255, R=169, G=169, B=169]	1	4					5	5	5	29.4	29.4	29.4	18.721	0	22.508	602810000	19	17.3932	17.5348	17.3859	17.6519	17.8232	17.9211	17.9858	17.8633	17.6579	18.0893
1.86578	1.04519	P29391;P49945	P29391;P49945	Ferritin light chain 1;Ferritin light chain 2	Ftl1;Ftl2	Color2 [A=255, R=169, G=169, B=169]	1	4					6	6	6	48.6	48.6	48.6	20.802	0	45.095	598260000	30	18.5625	17.1687	16.9192	16.8309	16.8285	16.2204	16.2085	16.1343	16.2863	16.2345
1.86457	-0.335868	Q61503	Q61503	5-nucleotidase	Nt5e	Color2 [A=255, R=169, G=169, B=169]	1	4					13	13	13	24.5	24.5	24.5	63.864	0	34.001	344680000	34	16.7301	16.6459	16.7117	16.6358	16.5708	17.076	17.0916	16.9148	16.642	17.2491
1.86316	0.273354	O35405	O35405	Phospholipase D3	Pld3	Color2 [A=255, R=169, G=169, B=169]	1	4					3	3	3	6.4	6.4	6.4	54.388	0.00045055	3.853	36120000	6	14.5918	14.3098	14.514	14.3438	14.1678	14.1709	14.1019	13.9863	14.0647	14.2365
1.86265	-0.383347	Q65Z40	Q65Z40	Wings apart-like protein homolog	Wapal	Color2 [A=255, R=169, G=169, B=169]	1	4					8	8	8	8.9	8.9	8.9	134.07	0	18.868	52770000	11	15.2584	15.4522	15.2709	15.1269	15.6451	15.9852	15.6641	15.7244	15.4861	15.8104
1.86224	-0.281917	Q9D0C4;Q9D0C4-2	Q9D0C4;Q9D0C4-2	tRNA (guanine(37)-N1)-methyltransferase	Trmt5	Color2 [A=255, R=169, G=169, B=169]	1	4					5	5	5	12.8	12.8	12.8	56.794	0	14.638	56415000	11	15.1863	15.0382	15.1723	15.2116	15.1798	15.434	15.317	15.2281	15.4982	15.7206
1.86073	0.47351	O35350	O35350	Calpain-1 catalytic subunit	Capn1	Color2 [A=255, R=169, G=169, B=169]	1	4					5	5	5	8.3	8.3	8.3	82.105	0	8.3072	20988000	7	15.8333	15.3668	15.284	15.2271	15.0902	14.8969	15.0852	14.5885	14.9023	14.9609
1.85791	-0.358147	Q9QW08	Q9QW08	Phosducin	Pdc	Color2 [A=255, R=169, G=169, B=169]	1	4					16	16	16	78.3	78.3	78.3	28.016	0	257.46	17048000000	349	21.8462	22.156	22.0598	22.0328	22.1776	22.4455	22.567	22.3719	22.0618	22.6169
1.85213	0.520627	Q9ET54-4;Q9ET54-6;Q9ET54-3;Q9ET54;Q9ET54-5;Q9ET54-2	Q9ET54-4;Q9ET54-6;Q9ET54-3;Q9ET54	Palladin	Palld	Color2 [A=255, R=169, G=169, B=169]	1	4					3	3	3	4.6	4.6	4.6	108.29	0	4.7335	3596200	3	12.5825	12.5255	12.9106	12.2048	12.3722	12.2097	12.1051	11.9082	11.5795	12.1899
1.84134	-0.298163	Q9DCD2	Q9DCD2	Pre-mRNA-splicing factor SYF1	Xab2	Color2 [A=255, R=169, G=169, B=169]	1	4					2	2	2	4.7	4.7	4.7	99.986	0.00022748	3.9928	9382400	3	13.2477	13.5946	13.4374	13.3878	13.5895	13.8127	13.8896	13.6242	13.5433	13.8781
1.83788	0.274233	Q61001	Q61001	Laminin subunit alpha-5	Lama5	Color2 [A=255, R=169, G=169, B=169]	1	4					15	15	15	6.5	6.5	6.5	404.05	0	85.136	222620000	39	16.91	16.747	16.9166	17.035	16.8268	16.7197	16.8152	16.4026	16.5007	16.626
1.8366	0.479403	P07309	P07309	Transthyretin	Ttr	Color2 [A=255, R=169, G=169, B=169]	1	4					6	6	6	46.9	46.9	46.9	15.776	0	48.553	2270500000	34	19.8584	19.2783	19.4951	19.4621	19.2907	19.1069	19.0722	18.626	18.8867	19.2957
1.83137	1.93963	P46412;P21765	P46412	Glutathione peroxidase 3	Gpx3	Color2 [A=255, R=169, G=169, B=169]	1	4					5	5	5	28.8	28.8	28.8	25.424	0	32.015	562020000	13	19.6111	18.6925	16.848	17.7604	16.7963	15.9772	15.395	15.6958	17.1968	15.7453
1.83073	-0.34884	Q6PE15-2;Q6PE15	Q6PE15-2;Q6PE15	Mycophenolic acid acyl-glucuronide esterase, mitochondrial	Abhd10	Color2 [A=255, R=169, G=169, B=169]	1	4					5	5	5	21.6	21.6	21.6	32.115	0	17.683	408510000	20	16.9518	16.9816	16.8274	16.8436	16.9842	17.3064	17.4678	17.3086	16.8541	17.3959
1.8244	-0.318114	Q8CHX7;Q8CHX7-2	Q8CHX7	Raftlin-2	Rftn2	Color2 [A=255, R=169, G=169, B=169]	1	4					3	3	3	9.2	9.2	9.2	54.971	0	21.155	13444000	10	14.1832	14.1472	14.2074	14.094	14.26	14.7198	14.7464	14.2712	14.3335	14.4115
1.82113	2.12221	P01868;P01869	P01868;P01869	Ig gamma-1 chain C region secreted form;Ig gamma-1 chain C region, membrane-bound form	Ighg1	Color2 [A=255, R=169, G=169, B=169]	1	4					3	3	3	15.4	15.4	15.4	35.704	0	7.642	8203200	4	13.8435	12.5379	11.9854	14.2898	13.4991	9.14006	10.8307	11.5842	11.7301	12.2595
1.81188	-0.215419	Q99LI5	Q99LI5	Zinc finger protein 281	Znf281	Color2 [A=255, R=169, G=169, B=169]	1	4					3	3	3	4.3	4.3	4.3	96.683	0	12.239	11288000	4	12.6785	12.5715	12.6876	12.6202	12.9398	13.004	12.9674	12.8807	12.8557	12.8669
1.80621	-0.203119	Q9CZY3;Q9CZY3-2	Q9CZY3;Q9CZY3-2	Ubiquitin-conjugating enzyme E2 variant 1	Ube2v1	Color2 [A=255, R=169, G=169, B=169]	1	4					7	3	3	56.5	23.8	23.8	16.355	0.00023245	4.3059	110520000	6	16.1054	16.1397	16.1368	16.0949	16.0122	16.2555	16.4056	16.2811	16.1032	16.4592
1.80513	-0.372588	P83877	P83877	Thioredoxin-like protein 4A	Txnl4a	Color2 [A=255, R=169, G=169, B=169]	1	4					2	2	2	15.5	15.5	15.5	16.786	0.0024242	2.5412	8943700	3	13.2629	13.3765	13.5662	13.3999	13.646	13.7129	13.9794	13.7337	13.5642	14.1242
1.8046	0.267373	P48678;P48678-2;P48678-3	P48678;P48678-2;P48678-3	Prelamin-A/C;Lamin-A/C	Lmna	Color2 [A=255, R=169, G=169, B=169]	1	4					31	30	30	51.3	50.1	50.1	74.237	0	210.61	3292100000	126	20.5601	20.2467	20.4117	20.292	20.252	20.1045	20.1707	20.0369	19.8697	20.2436
1.80154	0.918868	Q61599	Q61599	Rho GDP-dissociation inhibitor 2	Arhgdib	Color2 [A=255, R=169, G=169, B=169]	1	4					4	4	4	33	33	33	22.851	0	26.383	56952000	11	16.2072	15.4596	14.691	14.7793	14.785	14.1052	14.2683	14.3203	14.5303	14.1037
1.7999	0.65104	Q9EQK5	Q9EQK5	Major vault protein	Mvp	Color2 [A=255, R=169, G=169, B=169]	1	4					6	6	6	9.3	9.3	9.3	95.923	0	25.227	46328000	8	14.7859	13.9336	14.0511	14.2005	13.86	13.6731	13.6	13.3134	13.1126	13.8768
1.79958	-1.22923	Q8CIV8	Q8CIV8	Tubulin-specific chaperone E	Tbce	Color2 [A=255, R=169, G=169, B=169]	1	4					3	3	3	6.5	6.5	6.5	59.085	0	4.6959	277650000	8	15.4485	14.9656	15.2953	15.12	15.2431	15.9579	15.9231	17.4548	15.5497	17.3331
1.78977	-0.28169	Q8CFA2	Q8CFA2	Aminomethyltransferase, mitochondrial	Amt	Color2 [A=255, R=169, G=169, B=169]	1	4					3	3	3	7.4	7.4	7.4	44.008	0.00044843	3.7826	20021000	4	14.1178	13.9176	13.7101	13.8767	14.0437	14.2695	14.2318	14.0697	14.1002	14.4032
1.78623	-0.365105	O54828-2;O54828	O54828-2;O54828	Regulator of G-protein signaling 9	Rgs9	Color2 [A=255, R=169, G=169, B=169]	1	4					26	26	26	50	50	50	56.94	0	192.65	2619500000	79	19.332	19.5324	19.3889	19.3589	19.4487	19.9265	19.8717	19.7407	19.3488	19.9987
1.7839	0.497757	P10605	P10605	Cathepsin B;Cathepsin B light chain;Cathepsin B heavy chain	Ctsb	Color2 [A=255, R=169, G=169, B=169]	1	4					6	6	6	23.3	23.3	23.3	37.279	0	41.14	905890000	32	19.093	18.412	18.9487	18.6088	18.3663	18.1588	18.2914	17.9329	18.1542	18.4026
1.78184	0.251341	P31001	P31001	Desmin	Des	Color2 [A=255, R=169, G=169, B=169]	1	4					10	6	6	23.7	17.3	17.3	53.497	0	10.675	143450000	12	15.81	15.6455	15.5988	15.6497	15.7114	15.3188	15.4084	15.34	15.3666	15.7248
1.7787	-0.391762	Q5SDA5	Q5SDA5	Retinal guanylyl cyclase 2	Gucy2f	Color2 [A=255, R=169, G=169, B=169]	1	4					15	11	11	18	13.8	13.8	124.42	0	53.346	109920000	23	16.376	16.7497	16.3689	16.4283	16.6158	17.0998	16.9509	16.885	16.5043	17.0576
1.77769	0.561415	Q91X72	Q91X72	Hemopexin	Hpx	Color2 [A=255, R=169, G=169, B=169]	1	4					15	15	15	39.3	39.3	39.3	51.317	0	60.023	667770000	41	18.3091	17.4732	17.7951	17.4795	17.4317	17.0998	17.4133	16.8975	17.0794	17.1916
1.77315	-0.580285	P62823	P62823	Ras-related protein Rab-3C	Rab3c	Color2 [A=255, R=169, G=169, B=169]	1	4					6	5	4	41	28.6	25.1	25.872	0	28.035	611510000	15	17.0775	17.4438	17.2042	17.0041	17.9014	17.9553	18.0648	17.8709	17.5245	18.117
1.77214	-0.598992	A2A8U2-2;A2A8U2-3;A2A8U2	A2A8U2-2;A2A8U2-3;A2A8U2	Transmembrane protein 201	Tmem201	Color2 [A=255, R=169, G=169, B=169]	1	4					3	3	3	12	12	12	43.548	0	26.525	90083000	10	15.1379	15.4071	15.3154	15.9559	16.0319	16.0849	16.343	16.1767	15.8836	16.3549
1.76667	-0.275688	Q9JMC3	Q9JMC3	DnaJ homolog subfamily A member 4	Dnaja4	Color2 [A=255, R=169, G=169, B=169]	1	4					3	3	3	8.8	8.8	8.8	44.901	0	8.3146	19990000	5	14.6934	14.6326	14.7627	14.7202	14.7112	14.8228	15.1796	15.0277	14.7232	15.1453
1.76389	0.339145	Q8BSY0;Q8BSY0-2	Q8BSY0	Aspartyl/asparaginyl beta-hydroxylase	Asph	Color2 [A=255, R=169, G=169, B=169]	1	4					9	9	9	15.7	15.7	15.7	83.041	0	62.518	288790000	18	16.6499	16.1942	16.4707	16.3058	16.2683	15.9909	16.1791	16.0406	15.7716	16.211
1.7628	-0.335161	Q8C167-2;Q8C167;Q8C167-3;Q8C167-4	Q8C167-2;Q8C167;Q8C167-3	Prolyl endopeptidase-like	Prepl	Color2 [A=255, R=169, G=169, B=169]	1	4					9	9	9	16.5	16.5	16.5	73.215	0	25.293	173130000	16	16.6838	16.7153	16.747	16.7975	17.0285	17.0838	17.1744	17.1165	16.8443	17.429
1.76234	-0.459188	P15499	P15499	Peripherin-2	Prph2	Color2 [A=255, R=169, G=169, B=169]	1	4					12	12	12	32.7	32.7	32.7	39.259	0	150.12	33598000000	127	20.7319	21.1513	20.9313	20.795	21.1591	21.5868	21.5461	21.3375	20.9547	21.6395
1.7591	-0.458194	Q61012	Q61012	Guanine nucleotide-binding protein G(T) subunit gamma-T1	Gngt1	Color2 [A=255, R=169, G=169, B=169]	1	4					7	7	7	64.9	64.9	64.9	8.5278	0	27.198	1563700000	40	19.1685	18.4904	18.8625	18.723	18.9412	19.3166	19.3957	19.5202	18.9042	19.3397
1.75815	-0.498705	Q80WR5	Q80WR5	UPF0688 protein C1orf174 homolog		Color2 [A=255, R=169, G=169, B=169]	1	4					2	2	2	11.3	11.3	11.3	24.774	0	4.485	2157600	3	11.7611	11.9569	11.8762	11.1856	11.3794	12.0896	12.3081	12.1501	11.869	12.2358
1.75432	-0.400958	P57722-2;P57722	P57722-2;P57722	Poly(rC)-binding protein 3	Pcbp3	Color2 [A=255, R=169, G=169, B=169]	1	4					12	12	7	49.2	49.2	31.6	39.166	0	178.87	4433500000	94	19.4665	19.468	19.4429	19.6965	19.9128	19.8704	20.2251	19.9354	19.7327	20.228
1.74434	-0.240562	P52293	P52293	Importin subunit alpha-1	Kpna2	Color2 [A=255, R=169, G=169, B=169]	1	4					9	9	9	25.9	25.9	25.9	57.927	0	85.457	446060000	15	16.8314	16.8859	16.9708	16.9502	16.9123	17.2532	17.2234	17.1209	16.8631	17.2928
1.73998	0.451965	Q9DCR2	Q9DCR2	AP-3 complex subunit sigma-1	Ap3s1	Color2 [A=255, R=169, G=169, B=169]	1	4					2	2	2	13	13	13	21.732	0	19.57	7948100	4	14.2123	13.7533	13.5954	13.6057	13.3363	13.246	13.376	13.2548	13.0723	13.2941
1.73354	-0.324237	Q9ERR7	Q9ERR7	15 kDa selenoprotein	Sep15	Color2 [A=255, R=169, G=169, B=169]	1	4					2	2	2	15.4	15.4	15.4	17.806	0	28.368	19651000	8	12.403	12.8711	12.7166	12.7646	13.0371	13.0397	13.1962	12.9908	13.0908	13.096
1.72853	0.705702	Q01768	Q01768	Nucleoside diphosphate kinase B	Nme2	Color2 [A=255, R=169, G=169, B=169]	1	4					8	4	4	60.5	30.3	30.3	17.363	0	15.571	241030000	14	18.6856	17.7714	17.6511	17.5117	17.3817	17.1288	17.2786	16.9295	16.9618	17.1741
1.72072	-0.464543	Q148R9	Q148R9	Regulator of G-protein signaling 9-binding protein	Rgs9bp	Color2 [A=255, R=169, G=169, B=169]	1	4					3	3	3	16.9	16.9	16.9	25.177	0	14.58	533990000	17	15.9251	16.5262	16.4118	16.0289	16.2209	16.7812	16.6519	16.8406	16.2704	16.8915
1.71914	1.69288	P08905;P17897	P08905;P17897	Lysozyme C-2;Lysozyme C-1	Lyz2;Lyz1	Color2 [A=255, R=169, G=169, B=169]	1	4					2	2	2	14.9	14.9	14.9	16.689	0	29.554	87505000	5	17.324	14.9607	14.9819	15.1532	14.0055	13.4909	13.2247	13.1939	13.9904	14.061
1.71908	-0.427755	O88910	O88910	MAGUK p55 subfamily member 3	Mpp3	Color2 [A=255, R=169, G=169, B=169]	1	4					3	3	3	7	7	7	64.4	0	10.56	42550000	5	13.1845	13.0673	12.8577	12.6114	12.9397	13.1294	13.7303	13.1567	13.3512	13.4318
1.71831	0.249658	Q8R2Y2-2;Q8R2Y2	Q8R2Y2-2;Q8R2Y2	Cell surface glycoprotein MUC18	Mcam	Color2 [A=255, R=169, G=169, B=169]	1	4					4	4	4	10.1	10.1	10.1	66.9	0	9.4898	23205000	10	15.192	14.9079	14.9831	14.8836	14.9914	14.668	14.8508	14.6873	14.5698	14.9339
1.70958	0.23977	Q9WTQ5-2;Q9WTQ5	Q9WTQ5-2;Q9WTQ5	A-kinase anchor protein 12	Akap12	Color2 [A=255, R=169, G=169, B=169]	1	4					20	20	20	22.3	22.3	22.3	169.74	0	253.61	407530000	44	17.8335	17.8359	17.8534	17.7418	17.6564	17.438	17.6581	17.3798	17.4751	17.7711
1.70745	-0.341755	Q9ES97-2;Q9ES97;Q9ES97-5;Q9ES97-4	Q9ES97-2;Q9ES97;Q9ES97-5;Q9ES97-4	Reticulon-3	Rtn3	Color2 [A=255, R=169, G=169, B=169]	1	4					5	5	2	7.5	7.5	1.9	101.92	0	62.01	2461600000	37	17.6133	17.3283	17.6226	17.5186	17.5388	17.8507	17.9578	17.7656	17.5613	18.1949
1.69634	0.472005	P97821	P97821	Dipeptidyl peptidase 1;Dipeptidyl peptidase 1 exclusion domain chain;Dipeptidyl peptidase 1 heavy chain;Dipeptidyl peptidase 1 light chain	Ctsc	Color2 [A=255, R=169, G=169, B=169]	1	4					3	3	3	10.6	10.6	10.6	52.376	0	34.147	56407000	8	14.7695	14.4951	14.7408	14.6582	14.214	14.1936	13.9321	13.7751	14.0913	14.5256
1.68881	-0.22152	Q3TJZ6	Q3TJZ6	Protein FAM98A	Fam98a	Color2 [A=255, R=169, G=169, B=169]	1	4					6	4	4	15.9	9.7	9.7	55.055	0	19.16	39209000	6	14.7827	14.8368	14.731	14.9973	14.9881	15.1363	15.0977	14.9822	14.9634	15.2639
1.67547	-0.218141	Q00420-3;Q00420;Q00420-4;Q00420-2;P81069-2;P81069	Q00420-3;Q00420;Q00420-4;Q00420-2;P81069-2;P81069	GA-binding protein subunit beta-1;GA-binding protein subunit beta-2	Gabpb1;Gabpb2	Color2 [A=255, R=169, G=169, B=169]	1	4					2	2	2	4.2	4.2	4.2	41.258	0.0048838	2.2211	20194000	3	14.8513	15.0724	14.8852	14.9629	14.8618	15.2292	15.1941	15.09	14.9232	15.2878
1.66842	0.292004	Q9D7X8	Q9D7X8	Gamma-glutamylcyclotransferase	Ggct	Color2 [A=255, R=169, G=169, B=169]	1	4					4	4	4	20.2	20.2	20.2	21.166	0	5.8233	56004000	5	15.3624	15.0398	15.2064	14.9813	14.9861	14.9899	14.7388	14.8099	14.6116	14.9656
1.66707	2.07431	Q9NYQ2	Q9NYQ2	Hydroxyacid oxidase 2	Hao2	Color2 [A=255, R=169, G=169, B=169]	1	4					10	10	10	33.4	33.4	33.4	38.699	0	38.394	541740000	21	19.3091	17.7718	16.3151	16.2523	15.775	14.8999	14.5569	14.1598	16.066	15.3691
1.66357	-0.327574	O35600	O35600	Retinal-specific ATP-binding cassette transporter	Abca4	Color2 [A=255, R=169, G=169, B=169]	1	4					38	38	38	20.3	20.3	20.3	260.21	0	323.31	3236700000	108	19.3628	19.613	19.4552	19.4195	19.5567	19.9029	19.9742	19.8001	19.4043	19.9635
1.65849	0.478368	Q64727	Q64727	Vinculin	Vcl	Color2 [A=255, R=169, G=169, B=169]	1	4					36	36	36	42.8	42.8	42.8	116.72	0	188.53	1217100000	95	20.2022	19.4357	19.4477	19.4681	19.3516	19.1105	19.1931	19.0038	18.9283	19.2776
1.65454	0.556214	P35980	P35980	60S ribosomal protein L18	Rpl18	Color2 [A=255, R=169, G=169, B=169]	1	4					2	2	2	12.8	12.8	12.8	21.644	0	6.9011	212440000	11	17.3061	16.8889	16.8888	16.7308	16.9643	16.5817	16.4466	16.5679	15.7278	16.6738
1.65086	-0.666093	Q91Z61	Q91Z61	GTP-binding protein Di-Ras1	Diras1	Color2 [A=255, R=169, G=169, B=169]	1	4					5	4	4	27.3	22.7	22.7	22.264	0	11.028	53218000	10	15.4482	15.6536	15.6909	15.2985	15.832	16.0772	16.1449	16.6902	15.5844	16.757
1.64819	0.252884	Q3UTJ2-5;Q3UTJ2;Q3UTJ2-2;Q3UTJ2-4;Q3UTJ2-3;Q3UTJ2-6;Q3UTJ2-7	Q3UTJ2-5;Q3UTJ2;Q3UTJ2-2;Q3UTJ2-4;Q3UTJ2-3	Sorbin and SH3 domain-containing protein 2	Sorbs2	Color2 [A=255, R=169, G=169, B=169]	1	4					15	15	15	26.4	26.4	26.4	78.101	0	49.973	305450000	29	17.1328	16.9143	16.9355	16.9259	16.9089	16.6768	16.8371	16.7658	16.4206	16.8528
1.64538	0.446308	O08677-2;O08677-3;O08677	O08677-2;O08677-3;O08677	Kininogen-1;Kininogen-1 heavy chain;Bradykinin;Kininogen-1 light chain	Kng1	Color2 [A=255, R=169, G=169, B=169]	1	4					7	7	7	21.1	21.1	21.1	47.898	0	33.691	145310000	15	16.738	16.1009	16.2071	16.2988	16.1921	15.8992	16.0659	15.4286	15.9208	15.9908
1.64363	-1.16863	Q8VEE0	Q8VEE0	Ribulose-phosphate 3-epimerase	Rpe	Color2 [A=255, R=169, G=169, B=169]	1	4					2	2	2	17.5	17.5	17.5	24.945	0	35.077	21878000	4	12.1992	12.461	11.9633	13.5507	13.8061	13.6353	14.1348	13.9312	13.5408	14.5814
1.64198	0.304741	Q9CR86	Q9CR86	Calcium-regulated heat stable protein 1	Carhsp1	Color2 [A=255, R=169, G=169, B=169]	1	4					2	2	2	18.2	18.2	18.2	16.062	0	10.566	25856000	3	14.7132	14.2098	14.6157	14.4054	14.6314	14.2351	14.1801	14.1847	14.0468	14.4052
1.6388	0.4106	P20060	P20060	Beta-hexosaminidase subunit beta	Hexb	Color2 [A=255, R=169, G=169, B=169]	1	4					5	5	5	12.5	12.5	12.5	61.115	0	8.657	122070000	9	16.6565	16.3445	16.8134	16.4629	16.1626	16.131	16.121	16.1147	15.7348	16.2853
1.63774	-0.211902	Q9JJV2-2;Q9JJV2;Q9JJV2-3	Q9JJV2-2;Q9JJV2;Q9JJV2-3	Profilin-2	Pfn2	Color2 [A=255, R=169, G=169, B=169]	1	4					6	6	6	50	50	50	15.738	0	61.316	469160000	32	16.9968	16.9693	17.0122	17.0746	17.0074	17.2685	17.2882	17.0471	17.0729	17.443
1.63671	0.267436	P10833	P10833	Ras-related protein R-Ras	Rras	Color2 [A=255, R=169, G=169, B=169]	1	4					6	4	4	36.7	24.3	24.3	23.764	0	11.577	143150000	15	16.6113	16.3171	16.2917	16.2652	16.3082	16.1045	16.302	16.0438	15.8647	16.1414
1.6353	0.679091	P01027;P01027-2	P01027	Complement C3;Complement C3 beta chain;C3-beta-c;Complement C3 alpha chain;C3a anaphylatoxin;Acylation stimulating protein;Complement C3b alpha chain;Complement C3c alpha chain fragment 1;Complement C3dg fragment;Complement C3g fragment;Complement C3d fragment;Complement C3f fragment;Complement C3c alpha chain fragment 2	C3	Color2 [A=255, R=169, G=169, B=169]	1	4					22	22	18	16.2	16.2	14	186.48	0	86.454	358940000	44	18.6239	17.842	17.5998	17.4681	17.3613	17.1295	17.3564	16.8194	17.0297	17.1647
1.63232	-0.251515	Q8C878;Q8C878-2	Q8C878;Q8C878-2	NEDD8-activating enzyme E1 catalytic subunit	Uba3	Color2 [A=255, R=169, G=169, B=169]	1	4					13	13	13	39	39	39	51.737	0	96.457	863310000	33	17.6299	17.6067	17.4823	17.5844	17.6525	17.8126	18.0388	17.7933	17.5656	18.0032
1.6321	-0.294906	Q8CGA4	Q8CGA4	Maturin	Mturn	Color2 [A=255, R=169, G=169, B=169]	1	4					3	3	2	28.2	28.2	19.1	14.841	0.0074827	2.0534	17182000	4	15.5334	15.6731	15.4952	15.2943	15.5165	15.8572	15.8916	15.7583	15.4868	15.9931
1.62489	0.674997	O89053	O89053	Coronin-1A	Coro1a	Color2 [A=255, R=169, G=169, B=169]	1	4					9	8	8	25.2	23.6	23.6	50.989	0	67.847	340660000	19	18.3143	17.3638	17.1145	17.0948	17.0081	16.696	16.6666	16.649	16.7263	16.7824
1.62461	-0.44301	P60335	P60335	Poly(rC)-binding protein 1	Pcbp1	Color2 [A=255, R=169, G=169, B=169]	1	4					8	5	5	36.5	25.6	25.6	37.497	0	33.408	1125300000	38	17.8989	18.0284	17.897	17.6347	18.3015	18.4286	18.5762	18.3861	17.9635	18.6213
1.62108	-0.337082	Q6VNB8;Q6VNB8-2	Q6VNB8	WD repeat and FYVE domain-containing protein 3	Wdfy3	Color2 [A=255, R=169, G=169, B=169]	1	4					4	4	4	2	2	2	392.33	0	5.3348	15616000	4	13.163	13.0452	13.4759	13.5293	13.4673	13.5464	13.818	13.4895	13.6539	13.8583
1.61698	0.569141	Q8R0Y6;Q8K009	Q8R0Y6	Cytosolic 10-formyltetrahydrofolate dehydrogenase	Aldh1l1	Color2 [A=255, R=169, G=169, B=169]	1	4					35	35	35	45.3	45.3	45.3	98.708	0	188.62	1321400000	102	20.451	19.578	19.5043	19.3483	19.4927	19.1567	19.1303	19.0187	18.9525	19.2705
1.61168	-1.01995	Q9D3H2	Q9D3H2		Obp1a	Color2 [A=255, R=169, G=169, B=169]	1	4					7	7	7	41.1	41.1	41.1	18.469	0	91.278	456910000	18	16.124	15.7034	15.3628	15.7687	16.3736	16.1747	16.9414	16.2473	17.1168	17.9519
1.61005	0.275691	Q8JZV7	Q8JZV7	Putative N-acetylglucosamine-6-phosphate deacetylase	Amdhd2	Color2 [A=255, R=169, G=169, B=169]	1	4					7	7	7	22	22	22	43.5	0	29.071	50521000	9	15.9152	15.6034	15.6058	15.5018	15.545	15.2678	15.4838	15.2877	15.1988	15.5545
1.60882	-0.23251	Q61024	Q61024	Asparagine synthetase [glutamine-hydrolyzing]	Asns	Color2 [A=255, R=169, G=169, B=169]	1	4					2	2	2	6.4	6.4	6.4	64.282	0	6.1468	26045000	9	14.7496	14.9246	14.7694	14.954	14.9248	15.1578	15.1515	15.1329	14.8153	15.2273
1.60507	-0.289723	O70443	O70443	Guanine nucleotide-binding protein G(z) subunit alpha	Gnaz	Color2 [A=255, R=169, G=169, B=169]	1	4					13	13	13	44.8	44.8	44.8	40.849	0	125.66	1303600000	36	18.7048	18.7715	18.6224	18.4893	18.6682	19.1051	19.0934	18.8824	18.6005	19.0235
1.60285	-0.249661	Q6Q783	Q6Q783	Histone-lysine N-methyltransferase SUV420H2	Suv420h2	Color2 [A=255, R=169, G=169, B=169]	1	4					4	4	4	9.4	9.4	9.4	53.159	0	6.3462	23241000	5	13.5185	13.3921	13.6132	13.412	13.4253	13.7643	13.8969	13.5834	13.4881	13.8768
1.60133	0.308383	Q99JT9	Q99JT9	1,2-dihydroxy-3-keto-5-methylthiopentene dioxygenase	Adi1	Color2 [A=255, R=169, G=169, B=169]	1	4					2	2	2	15.1	15.1	15.1	21.523	0.0022349	2.5913	23123000	4	13.3002	13.0998	12.9687	13.0009	13.0013	12.4763	12.8938	12.9818	12.617	12.86
1.59928	0.429049	Q3UQ44	Q3UQ44	Ras GTPase-activating-like protein IQGAP2	Iqgap2	Color2 [A=255, R=169, G=169, B=169]	1	4					14	13	13	11.5	10.9	10.9	180.53	0	47.959	69720000	21	15.5522	15.183	15.5182	15.2032	15.1153	15.1618	14.6401	14.5685	14.8822	15.1741
1.59354	-0.21464	Q9D6M3;Q9DB41-2;Q9DB41	Q9D6M3	Mitochondrial glutamate carrier 1	Slc25a22	Color2 [A=255, R=169, G=169, B=169]	1	4					11	11	11	42.4	42.4	42.4	34.67	0	153.59	1930800000	85	19.3807	19.4251	19.403	19.3551	19.419	19.6044	19.758	19.5772	19.3447	19.7717
1.59282	0.290926	Q05793	Q05793	Basement membrane-specific heparan sulfate proteoglycan core protein;Endorepellin;LG3 peptide	Hspg2	Color2 [A=255, R=169, G=169, B=169]	1	4					21	21	21	8.8	8.8	8.8	398.29	0	96.691	224520000	35	17.1392	16.6832	16.716	16.7442	16.6057	16.4562	16.5629	16.3013	16.5363	16.5771
1.59123	0.463364	Q3UVK0;Q3UVK0-2	Q3UVK0;Q3UVK0-2	Endoplasmic reticulum metallopeptidase 1	Ermp1	Color2 [A=255, R=169, G=169, B=169]	1	4					2	2	2	2.3	2.3	2.3	100.15	0	6.0239	10673000	4	12.6994	11.9124	12.3978	12.3267	12.1876	12.104	11.6487	11.9606	11.5198	11.974
1.58796	-0.250045	Q9QZ23	Q9QZ23	NFU1 iron-sulfur cluster scaffold homolog, mitochondrial	Nfu1	Color2 [A=255, R=169, G=169, B=169]	1	4					4	4	4	21.2	21.2	21.2	28.567	0	6.7879	139230000	9	17.3185	17.1517	17.1904	17.1872	17.0903	17.2708	17.5936	17.5036	17.2079	17.6124
1.58122	0.295741	Q3U7R1;Q3U7R1-2	Q3U7R1;Q3U7R1-2	Extended synaptotagmin-1	Esyt1	Color2 [A=255, R=169, G=169, B=169]	1	4					9	9	9	12.1	12.1	12.1	121.55	0	44.268	63013000	15	16.1818	15.6807	15.8485	15.8158	15.5816	15.5046	15.5866	15.4075	15.5061	15.6248
1.58106	0.5666	Q56A07	Q56A07	Sodium channel subunit beta-2	Scn2b	Color2 [A=255, R=169, G=169, B=169]	1	4					4	4	4	28.8	28.8	28.8	24.227	0	7.1206	32242000	6	15.2375	14.8883	14.9282	14.8537	14.056	14.175	14.4684	14.0413	14.2387	14.2073
1.58072	-0.298299	Q8BWU8	Q8BWU8	Ethanolamine-phosphate phospho-lyase	Etnppl	Color2 [A=255, R=169, G=169, B=169]	1	4					5	5	5	12.2	12.2	12.2	55.496	0	7.1362	24493000	9	14.1689	13.7676	14.1966	14.0168	13.7804	14.269	14.3834	14.1701	14.1443	14.4551
1.57999	1.95261	Q91XE4	Q91XE4	N-acyl-aromatic-L-amino acid amidohydrolase (carboxylate-forming)	Acy3	Color2 [A=255, R=169, G=169, B=169]	1	4					5	5	5	18.2	18.2	18.2	35.286	0	26.273	149450000	14	18.4861	16.4858	15.0234	15.354	15.0805	13.9317	13.7058	13.5038	15.1556	14.3697
1.57465	-0.197771	E9PXF8-2;E9PXF8	E9PXF8-2;E9PXF8		Sbf2	Color2 [A=255, R=169, G=169, B=169]	1	4					6	5	5	3.8	3.5	3.5	207.63	0	7.4064	15659000	7	13.6882	13.8701	13.7843	13.8804	13.8241	13.9875	14.0657	14.1799	13.787	14.016
1.57195	0.661297	Q9Z0J0	Q9Z0J0	Epididymal secretory protein E1	Npc2	Color2 [A=255, R=169, G=169, B=169]	1	4					2	2	2	16.8	16.8	16.8	16.442	0	4.9097	61180000	5	15.5757	14.7163	14.4739	14.6377	14.1344	13.9789	14.0234	13.9221	14.2191	14.088
1.5616	-0.192235	Q3UHB1	Q3UHB1	5-nucleotidase domain-containing protein 3	Nt5dc3	Color2 [A=255, R=169, G=169, B=169]	1	4					6	6	6	12.3	12.3	12.3	63.17	0	13.499	82932000	14	15.4845	15.4993	15.4457	15.3119	15.509	15.7026	15.7068	15.5141	15.4834	15.8047
1.55856	-0.223536	Q9ERS5	Q9ERS5	Pleckstrin homology domain-containing family A member 2	Plekha2	Color2 [A=255, R=169, G=169, B=169]	1	4					2	2	2	5.4	5.4	5.4	47.379	0	4.5864	13895000	3	12.2284	12.1556	12.3551	12.1604	11.9428	12.262	12.49	12.2835	12.4438	12.4808
1.55784	-0.293304	Q9WVL4	Q9WVL4	Rhodopsin kinase	Grk1	Color2 [A=255, R=169, G=169, B=169]	1	4					27	27	27	57.8	57.8	57.8	63.836	0	323.31	6801100000	127	20.5855	20.8512	20.5699	20.6286	20.7529	21.0766	21.0614	20.9689	20.6074	21.1404
1.55651	-0.215917	P12382	P12382	ATP-dependent 6-phosphofructokinase, liver type	Pfkl	Color2 [A=255, R=169, G=169, B=169]	1	4					26	24	23	38.1	34.5	33.1	85.359	0	223.42	7587100000	127	21.1956	21.3496	21.3065	21.2895	21.3295	21.6045	21.6324	21.4443	21.24	21.6289
1.55459	-0.289667	Q8R5M8-4;Q8R5M8-3;Q8R5M8-2;Q8R5M8;Q8R5M8-7;Q8R5M8-6;Q8R5M8-5	Q8R5M8-4;Q8R5M8-3;Q8R5M8-2;Q8R5M8;Q8R5M8-7;Q8R5M8-6;Q8R5M8-5	Cell adhesion molecule 1	Cadm1	Color2 [A=255, R=169, G=169, B=169]	1	4					14	14	14	45.1	45.1	45.1	45.779	0	192.45	4174100000	96	19.6544	19.892	19.8008	19.6864	19.8106	20.0768	20.2726	19.9366	19.7498	20.2568
1.5517	0.763964	P32261;CON__P41361	P32261	Antithrombin-III	Serpinc1	Color2 [A=255, R=169, G=169, B=169]	1	4					6	6	6	13.8	13.8	13.8	52.003	0	12.136	68713000	6	15.7276	15.1131	14.5797	14.6787	14.6971	14.2846	14.4793	13.4943	14.1468	14.5714
1.54888	-0.273818	Q8JZW5	Q8JZW5	SH2 domain-containing protein 5	Sh2d5	Color2 [A=255, R=169, G=169, B=169]	1	4					2	2	2	6.3	6.3	6.3	47.38	0.0030078	2.4836	5418600	3	12.2455	12.0721	12.1091	11.9783	12.3195	12.5643	12.301	12.5468	12.1518	12.5297
1.54785	-0.260609	Q91XL9-3;Q91XL9-2;Q91XL9	Q91XL9-3;Q91XL9-2;Q91XL9	Oxysterol-binding protein-related protein 1	Osbpl1a	Color2 [A=255, R=169, G=169, B=169]	1	4					4	4	4	15.4	15.4	15.4	47.343	0	10.203	24960000	5	13.7237	13.928	13.8465	13.7593	13.9701	14.153	14.26	14.1986	13.7746	14.1444
1.54688	1.19166	P04117;P24526;O08716	P04117	Fatty acid-binding protein, adipocyte	Fabp4	Color2 [A=255, R=169, G=169, B=169]	1	4					5	5	5	34.1	34.1	34.1	14.65	0	27.147	79631000	10	16.5763	14.9231	14.5891	14.4197	14.4062	13.6881	13.7323	13.2159	14.2639	14.0558
1.54315	0.623522	P22599;Q00898	P22599	Alpha-1-antitrypsin 1-2	Serpina1b	Color2 [A=255, R=169, G=169, B=169]	1	4					12	12	5	44.3	44.3	19.9	45.974	0	63.239	1230000000	38	19.6423	18.8458	18.9486	19.1296	18.6681	18.5786	18.875	17.9071	18.2329	18.5231
1.54261	0.46907	P09055;P09055-2	P09055;P09055-2	Integrin beta-1	Itgb1	Color2 [A=255, R=169, G=169, B=169]	1	4					11	11	11	14.3	14.3	14.3	88.231	0	31.318	186210000	23	18.235	17.4829	17.5691	17.4173	17.3764	17.1065	17.2409	16.9727	17.0175	17.3977
1.54109	-0.608824	P48320	P48320	Glutamate decarboxylase 2	Gad2	Color2 [A=255, R=169, G=169, B=169]	1	4					7	6	6	16.9	15.2	15.2	65.223	0	26.701	147550000	12	14.8773	15.327	15.096	15.7148	16.0345	15.8159	16.2186	16.0112	15.8074	16.2405
1.53889	-0.222076	Q9ER58	Q9ER58	Testican-2	Spock2	Color2 [A=255, R=169, G=169, B=169]	1	4					3	3	3	7.8	7.8	7.8	46.863	0	16.435	21828000000	18	19.3724	19.2234	19.4099	19.1246	19.2151	19.4775	19.5527	19.475	19.2771	19.6734
1.53088	0.681295	P02469	P02469	Laminin subunit beta-1	Lamb1	Color2 [A=255, R=169, G=169, B=169]	1	4					2	2	2	1	1	1	197.09	0.00043271	3.355	12551000	4	14.3398	13.1888	13.1587	13.4013	12.9006	12.5519	12.6343	12.6841	12.9482	12.7641
1.53024	0.192989	Q9D666-5;Q9D666-2;Q9D666-4;Q9D666-3;Q9D666	Q9D666-5;Q9D666-2;Q9D666-4;Q9D666-3;Q9D666	SUN domain-containing protein 1	Sun1	Color2 [A=255, R=169, G=169, B=169]	1	4					3	3	3	5.9	5.9	5.9	84.67	0	10.169	27466000	7	14.3222	14.3724	14.241	14.1505	14.2597	14.1502	14.0886	14.0326	13.8682	14.2413
1.53023	-0.272291	P97817	P97817	Cerebellar degeneration-related protein 2	Cdr2	Color2 [A=255, R=169, G=169, B=169]	1	4					3	3	3	14.7	14.7	14.7	52.09	0	11.385	11051000	6	12.5497	12.628	12.3467	12.4335	12.8335	12.7605	12.7871	13.0494	12.7047	12.8513
1.53011	1.00026	Q9WVA4	Q9WVA4	Transgelin-2	Tagln2	Color2 [A=255, R=169, G=169, B=169]	1	4					10	10	9	57.8	57.8	50.8	22.395	0	66.839	139350000	22	18.0843	16.3	16.4939	16.4493	16.0083	15.4107	15.5806	15.5365	15.8539	15.9528
1.52478	0.164656	O35144;O35144-2	O35144;O35144-2	Telomeric repeat-binding factor 2	Terf2	Color2 [A=255, R=169, G=169, B=169]	1	4					7	7	7	18.3	18.3	18.3	60.263	0	50.159	157610000	12	16.4057	16.3928	16.4016	16.3051	16.2691	16.0929	16.3222	16.1888	16.0422	16.305
1.52357	-0.228671	Q64704-2;Q64704;Q64704-3;Q64704-4	Q64704-2;Q64704;Q64704-3	Syntaxin-3	Stx3	Color2 [A=255, R=169, G=169, B=169]	1	4					10	10	10	41.1	41.1	41.1	32.952	0	51.514	4451800000	78	20.1878	20.2693	20.2983	20.238	20.2676	20.4728	20.6162	20.4498	20.1882	20.6774
1.52197	-0.214925	P48455	P48455	Serine/threonine-protein phosphatase 2B catalytic subunit gamma isoform	Ppp3cc	Color2 [A=255, R=169, G=169, B=169]	1	4					6	3	3	12.9	7.4	7.4	58.699	0	10.982	37954000	5	14.8208	14.7766	14.8225	14.8172	14.9234	15.2161	15.2028	14.9552	14.8021	15.0589
1.51998	-0.234471	Q8BTY2	Q8BTY2	Sodium bicarbonate cotransporter 3	Slc4a7	Color2 [A=255, R=169, G=169, B=169]	1	4					11	11	5	14.2	14.2	6.9	116.51	0	52.435	385830000	29	17.822	17.9815	17.9851	17.9635	17.9634	18.2083	18.2907	18.0448	17.9388	18.4054
1.519	-0.304533	Q63810-2;Q63810;Q63811	Q63810-2;Q63810	Calcineurin subunit B type 1	Ppp3r1	Color2 [A=255, R=169, G=169, B=169]	1	4					4	4	4	41.9	41.9	41.9	18.208	0	16.104	79803000	7	16.5427	16.6738	16.7161	16.8636	16.8647	16.8627	17.3748	17.0541	16.8179	17.0741
1.51627	-1.04956	P83870	P83870	PHD finger-like domain-containing protein 5A	Phf5a	Color2 [A=255, R=169, G=169, B=169]	1	4					3	3	3	33.6	33.6	33.6	12.405	0	34.015	98823000	6	12.3228	12.4414	12.3337	13.954	13.8607	13.8011	14.2347	13.7641	13.9298	14.4309
1.51305	-0.864543	P97315	P97315	Cysteine and glycine-rich protein 1	Csrp1	Color2 [A=255, R=169, G=169, B=169]	1	4					6	6	6	50.3	50.3	50.3	20.583	0	98.931	414780000	16	15.9766	15.6659	15.6351	16.9761	16.91	16.7138	17.3081	16.8065	17.1874	17.4707
1.51134	-0.217881	P12960	P12960	Contactin-1	Cntn1	Color2 [A=255, R=169, G=169, B=169]	1	4					25	25	25	31.4	31.4	31.4	113.39	0	162.91	965810000	71	18.407	18.3017	18.4392	18.302	18.3889	18.5997	18.7508	18.4485	18.37	18.7591
1.51022	-0.218582	Q5XG73-2;Q5XG73-3;Q5XG73	Q5XG73-2;Q5XG73-3;Q5XG73	Acyl-CoA-binding domain-containing protein 5	Acbd5	Color2 [A=255, R=169, G=169, B=169]	1	4					4	4	4	9.5	9.5	9.5	52.369	0	8.923	10661000	5	14.3982	14.2799	14.5295	14.4303	14.6309	14.809	14.633	14.6463	14.4862	14.7872
1.5018	-0.188457	Q62420	Q62420	Endophilin-A1	Sh3gl2	Color2 [A=255, R=169, G=169, B=169]	1	4					16	16	12	47.2	47.2	39.8	39.955	0	132.84	4406900000	90	20.7643	20.7475	20.7606	20.6918	20.6348	20.9116	21.0544	20.8466	20.6863	21.0424
1.50065	0.544748	Q80X90	Q80X90	Filamin-B	Flnb	Color2 [A=255, R=169, G=169, B=169]	1	4					42	42	42	23.9	23.9	23.9	277.82	0	141.11	441920000	65	18.7412	17.855	17.7562	17.8284	17.6094	17.4461	17.5079	17.2883	17.256	17.5681
1.49879	-0.278868	P60904	P60904	DnaJ homolog subfamily C member 5	Dnajc5	Color2 [A=255, R=169, G=169, B=169]	1	4					6	6	6	46	46	46	22.101	0	55.112	577370000	37	18.4824	18.8628	18.7213	18.63	18.7906	18.9314	19.2343	18.9384	18.7189	19.0585
1.49587	-0.233653	Q7TNR6	Q7TNR6	Immunoglobulin superfamily member 21	Igsf21	Color2 [A=255, R=169, G=169, B=169]	1	4					3	3	3	9.8	9.8	9.8	51.937	0	5.2591	58216000	5	13.3772	13.3281	13.3216	13.0668	13.4282	13.6617	13.6165	13.4323	13.3364	13.6432
1.49538	-0.456049	Q9Z199;P63271	Q9Z199;P63271	Transcription elongation factor SPT4-B;Transcription elongation factor SPT4-A	Supt4h1b;Supt4h1a	Color2 [A=255, R=169, G=169, B=169]	1	4					3	3	2	30.8	30.8	24.8	13.194	0	10.769	35665000	5	13.5522	13.7588	13.8818	14.1189	13.9725	14.4112	14.4114	14.4027	13.7423	14.5967
1.49368	-0.285281	P70698	P70698	CTP synthase 1	Ctps1	Color2 [A=255, R=169, G=169, B=169]	1	4					9	9	8	17.4	17.4	15.4	66.682	0	20.63	60727000	19	15.5508	15.6703	15.5622	15.533	15.8216	15.9737	15.9919	15.8296	15.597	16.1723
1.49104	1.08851	Q9D154	Q9D154	Leukocyte elastase inhibitor A	Serpinb1a	Color2 [A=255, R=169, G=169, B=169]	1	4					2	2	2	6.6	6.6	6.6	42.574	0.0002318	4.2705	1720700	2	13.7504	12.7703	11.6853	12.4715	11.778	11.4849	11.4013	10.9573	12.0582	11.1112
1.48383	-0.250174	P62259	P62259	14-3-3 protein epsilon	Ywhae	Color2 [A=255, R=169, G=169, B=169]	1	4					26	26	24	77.6	77.6	74.5	29.174	0	238.89	17222000000	216	21.4203	21.1882	21.2444	21.3236	21.4315	21.5053	21.6235	21.6522	21.2866	21.7913
1.4835	-0.420192	Q61990;Q61990-3;Q61990-2	Q61990;Q61990-3;Q61990-2	Poly(rC)-binding protein 2	Pcbp2	Color2 [A=255, R=169, G=169, B=169]	1	4					9	4	4	40.9	22.9	22.9	38.221	0	16.844	446980000	5	17.1073	16.9479	16.8573	16.5634	17.1711	17.3545	17.6529	17.2157	16.9644	17.5605
1.48072	-0.419066	Q61539	Q61539	Steroid hormone receptor ERR2	Esrrb	Color2 [A=255, R=169, G=169, B=169]	1	4					2	2	2	7.2	7.2	7.2	48.327	0	27.267	37577000	3	13.2173	13.2911	12.877	13.233	13.569	13.6343	13.9099	13.5577	13.2704	13.9106
1.47979	0.294718	Q3TPX4	Q3TPX4	Exocyst complex component 5	Exoc5	Color2 [A=255, R=169, G=169, B=169]	1	4					6	6	6	10.7	10.7	10.7	81.737	0	42.688	45358000	10	14.4784	14.1094	14.0428	14.346	14.1013	14.0865	14.0496	13.947	13.6451	13.8762
1.47529	-0.401433	Q8BFQ8	Q8BFQ8	Parkinson disease 7 domain-containing protein 1	Pddc1	Color2 [A=255, R=169, G=169, B=169]	1	4					5	5	5	41.4	41.4	41.4	23.277	0	41.074	137750000	7	14.2256	14.4642	14.0298	14.0612	14.4127	15.1187	14.3866	14.6915	14.4986	14.5053
1.47474	-0.302213	P56564;O35544	P56564	Excitatory amino acid transporter 1	Slc1a3	Color2 [A=255, R=169, G=169, B=169]	1	4					8	8	8	18.4	18.4	18.4	59.622	0	143.32	2753700000	53	19.3652	19.3038	19.5591	19.3451	19.4864	19.7496	19.8512	19.5701	19.3905	20.0093
1.46721	0.317193	Q9DBG5	Q9DBG5	Perilipin-3	Plin3	Color2 [A=255, R=169, G=169, B=169]	1	4					3	3	3	11	11	11	47.262	0	9.5417	33463000	6	15.7453	15.2617	15.5811	15.3337	15.1875	15.098	15.189	15.0599	14.8869	15.2896
1.46674	0.478516	O09174	O09174	Alpha-methylacyl-CoA racemase	Amacr	Color2 [A=255, R=169, G=169, B=169]	1	4					5	5	5	18.4	18.4	18.4	41.704	0	23.799	78033000	13	16.9053	16.1834	16.0046	15.9754	15.9253	15.7067	15.7651	15.7505	15.5532	15.8258
1.46323	0.227239	P68134	P68134	Actin, alpha skeletal muscle	Acta1	Color2 [A=255, R=169, G=169, B=169]	1	4					16	7	2	50.7	28.9	5.8	42.051	0	155.61	11792000000	152	21.248	21.0315	20.9872	20.9129	20.7854	20.7309	20.8478	20.6919	20.6575	20.9007
1.46284	-0.188833	P16858;Q64467	P16858	Glyceraldehyde-3-phosphate dehydrogenase	Gapdh	Color2 [A=255, R=169, G=169, B=169]	1	4					23	23	23	79.3	79.3	79.3	35.81	0	323.31	208210000000	897	25.1304	25.1552	25.0991	25.1591	25.1632	25.3941	25.4362	25.2383	25.0907	25.4918
1.45622	-0.363526	P12660	P12660	Purkinje cell protein 2	Pcp2	Color2 [A=255, R=169, G=169, B=169]	1	4					3	3	3	47.5	47.5	47.5	13.053	0	27.391	65889000	4	14.5041	14.597	14.5812	14.1806	14.6594	14.5519	14.7625	15.0078	14.7878	15.2298
1.45427	-0.229337	Q9D3A9-5;Q9D3A9;Q9D3A9-4	Q9D3A9-5;Q9D3A9;Q9D3A9-4	Protein tweety homolog 1	Ttyh1	Color2 [A=255, R=169, G=169, B=169]	1	4					4	4	4	15.3	15.3	15.3	38.905	0	13.337	258400000	15	15.6392	15.8391	15.8216	15.8962	15.7624	16.1261	16.1841	15.8727	15.7893	16.133
1.45287	0.262984	P22315	P22315	Ferrochelatase, mitochondrial	Fech	Color2 [A=255, R=169, G=169, B=169]	1	4					7	7	7	25.2	25.2	25.2	47.13	0	33.896	108960000	14	16.6488	16.1	16.2228	16.1829	16.3121	16.0137	16.1492	15.973	15.9181	16.0976
1.44863	0.704601	P09528	P09528	Ferritin heavy chain;Ferritin heavy chain, N-terminally processed	Fth1	Color2 [A=255, R=169, G=169, B=169]	1	4					5	5	5	33	33	33	21.066	0	22.494	172850000	13	18.1949	17.0577	17.2824	16.6525	16.8537	16.6683	16.3643	16.6992	16.3111	16.4752
1.44713	-0.233542	P43006;P43006-2;P43006-3	P43006;P43006-2;P43006-3	Excitatory amino acid transporter 2	Slc1a2	Color2 [A=255, R=169, G=169, B=169]	1	4					11	11	11	19.6	19.6	19.6	62.03	0	46.457	1106400000	35	18.6872	18.6251	18.6887	18.4824	18.6193	18.9168	19.0278	18.7618	18.5695	18.9945
1.44643	0.871945	Q80X19-2;Q80X19	Q80X19-2;Q80X19	Collagen alpha-1(XIV) chain	Col14a1	Color2 [A=255, R=169, G=169, B=169]	1	4					3	3	3	1.5	1.5	1.5	191.36	0.00063884	3.1795	6965100	5	15.5303	14.4782	14.5526	13.9025	13.6796	13.0494	13.6599	13.6881	13.7201	13.6661
1.44487	1.48288	Q91VA0-2;Q91VA0	Q91VA0-2;Q91VA0	Acyl-coenzyme A synthetase ACSM1, mitochondrial	Acsm1	Color2 [A=255, R=169, G=169, B=169]	1	4					3	2	2	9	7.7	7.7	61.847	0	28.168	36037000	4	15.8067	14.0212	12.8373	13.0986	13.2491	12.3165	11.7518	12.031	13.1744	12.325
1.44343	-0.737642	Q8C1M2	Q8C1M2	Zinc finger protein 428	Znf428	Color2 [A=255, R=169, G=169, B=169]	1	4					3	3	3	27.3	27.3	27.3	19.003	0	22.328	27192000	6	13.1004	13.484	13.4143	14.2818	14.4431	14.5271	14.5727	14.2239	14.1794	14.9086
1.43822	-0.283787	Q69ZP3-4;Q69ZP3;Q69ZP3-3	Q69ZP3-4;Q69ZP3;Q69ZP3-3	Probable hydrolase PNKD	Pnkd	Color2 [A=255, R=169, G=169, B=169]	1	4					2	2	2	8.9	8.9	8.9	40.981	0	5.0185	14117000	3	12.8861	12.7921	12.7766	12.6653	12.9576	13.2852	13.0928	12.8345	12.921	13.3632
1.43622	-0.259847	Q3TYA6	Q3TYA6	M-phase phosphoprotein 8	Mphosph8	Color2 [A=255, R=169, G=169, B=169]	1	4					3	3	3	6.3	6.3	6.3	97.466	0	12.585	22266000	6	13.9114	13.8854	14.133	13.9648	14.0854	14.3272	14.4466	14.2973	13.9057	14.3025
1.43356	0.627239	Q8K0E8	Q8K0E8	Fibrinogen beta chain;Fibrinopeptide B;Fibrinogen beta chain	Fgb	Color2 [A=255, R=169, G=169, B=169]	1	4					5	5	5	13.5	13.5	13.5	54.752	0	40.956	115150000	15	15.9891	15.0793	15.2733	14.8911	14.6862	14.2665	14.6064	14.3318	14.865	14.713
1.43072	-0.307706	P52785;Q3UWA6-2;P18293;Q3UWA6	P52785	Guanylyl cyclase GC-E	Gucy2e	Color2 [A=255, R=169, G=169, B=169]	1	4					29	29	25	37.8	37.8	33.7	120.64	0	211.81	3198700000	107	19.3294	19.4685	19.4075	19.3786	19.533	19.8908	19.8078	19.6763	19.303	19.9777
1.43014	-0.396785	Q8CAK1	Q8CAK1	Putative transferase CAF17 homolog, mitochondrial	Iba57	Color2 [A=255, R=169, G=169, B=169]	1	4					2	2	2	6.7	6.7	6.7	38.399	0.00044326	3.6678	24313000	2	13.7322	13.8099	13.3251	13.2932	13.7572	14.3508	13.8139	13.9008	13.7288	14.1072
1.42882	-0.225077	P24288	P24288	Branched-chain-amino-acid aminotransferase, cytosolic	Bcat1	Color2 [A=255, R=169, G=169, B=169]	1	4					10	10	10	26.2	26.2	26.2	42.791	0	76.624	1045500000	48	19.0062	18.8529	18.9463	18.9418	19.0479	19.2348	19.2235	19.1526	18.8958	19.4138
1.42878	-0.196954	Q8VDW0;Q8VDW0-2	Q8VDW0	ATP-dependent RNA helicase DDX39A	Ddx39a	Color2 [A=255, R=169, G=169, B=169]	1	4					10	4	3	29	12.6	12.4	49.067	0	20.704	205190000	11	15.7298	15.7589	15.6799	15.6729	15.7992	15.9527	16.0305	15.9608	15.6335	16.048
1.42235	2.35992	Q9QXN5	Q9QXN5	Inositol oxygenase	Miox	Color2 [A=255, R=169, G=169, B=169]	1	4					2	2	2	10.5	10.5	10.5	33.163	0.00022795	4.0252	30010000	5	17.4234	15.3588	13.0643	13.7953	13.3327	11.4045	11.5416	11.4965	13.9151	12.8171
1.42142	0.23481	Q9QXS1-2;Q9QXS1;Q9QXS1-15;Q9QXS1-10;Q9QXS1-9;Q9QXS1-12;Q9QXS1-11;Q9QXS1-13;Q9QXS1-5;Q9QXS1-3;Q9QXS1-16;Q9QXS1-4;Q9QXS1-14;Q9QXS1-6;Q9QXS1-7;Q9QXS1-8	Q9QXS1-2;Q9QXS1;Q9QXS1-15;Q9QXS1-10;Q9QXS1-9;Q9QXS1-12;Q9QXS1-11;Q9QXS1-13;Q9QXS1-5;Q9QXS1-3;Q9QXS1-16;Q9QXS1-4;Q9QXS1-14;Q9QXS1-6;Q9QXS1-7;Q9QXS1-8	Plectin	Plec	Color2 [A=255, R=169, G=169, B=169]	1	4					97	97	94	26.1	26.1	24.9	533.5	0	316.38	2879300000	211	20.2778	20.0758	20.3232	20.178	20.1187	19.9406	20.04	19.9071	19.7054	20.2064
1.4193	-0.261396	Q8BLQ9-3;Q8BLQ9-2;Q8BLQ9	Q8BLQ9-3;Q8BLQ9-2;Q8BLQ9	Cell adhesion molecule 2	Cadm2	Color2 [A=255, R=169, G=169, B=169]	1	4					15	15	15	48.4	48.4	48.4	43.517	0	181.51	4087100000	82	19.7561	19.869	19.7706	19.6566	19.6786	19.9851	20.1917	19.9319	19.6908	20.2384
1.41688	-0.26552	Q9JKD3	Q9JKD3	Secretory carrier-associated membrane protein 5	Scamp5	Color2 [A=255, R=169, G=169, B=169]	1	4					4	4	4	35.7	35.7	35.7	26.068	0	49.046	579770000	20	17.0162	17.09	17.1917	16.9318	17.1996	17.4255	17.4458	17.2653	17.0347	17.5858
1.41461	-0.233394	Q8BV13	Q8BV13	COP9 signalosome complex subunit 7b	Cops7b	Color2 [A=255, R=169, G=169, B=169]	1	4					3	3	3	16.7	16.7	16.7	29.689	0	13.805	26051000	6	14.2656	14.1005	14.4311	14.2355	14.2297	14.5532	14.5992	14.3996	14.2233	14.6541
1.41337	-0.174536	Q8VHL1	Q8VHL1	Histone-lysine N-methyltransferase SETD7	Setd7	Color2 [A=255, R=169, G=169, B=169]	1	4					5	5	5	17.2	17.2	17.2	40.506	0	8.6419	61224000	8	15.548	15.3436	15.3612	15.3824	15.3755	15.5342	15.53	15.6171	15.4201	15.7819
1.41227	-0.169962	P28651	P28651	Carbonic anhydrase-related protein	Ca8	Color2 [A=255, R=169, G=169, B=169]	1	4					5	5	5	28.2	28.2	28.2	33.081	0	47.739	69583000	9	15.0221	15.0299	15.1907	15.0706	15.1049	15.2228	15.4221	15.1975	15.0712	15.3544
1.41044	0.420686	P26041	P26041	Moesin	Msn	Color2 [A=255, R=169, G=169, B=169]	1	4					30	30	22	48.2	48.2	36.7	67.766	0	163.34	4295800000	123	21.7844	21.1011	21.2114	21.0034	20.8821	20.8648	20.7917	20.5948	20.6614	20.9662
1.41006	-0.223535	Q8K1A6	Q8K1A6	Coiled-coil and C2 domain-containing protein 1A	Cc2d1a	Color2 [A=255, R=169, G=169, B=169]	1	4					3	3	3	3.7	3.7	3.7	103.7	0.00023073	4.2101	9573500	4	12.3443	11.9402	11.9981	11.9444	11.8736	12.2569	12.2668	12.1515	12.1871	12.356
1.40585	-0.227129	Q8CHH9;Q8CHH9-2	Q8CHH9;Q8CHH9-2	Septin-8	Sept8	Color2 [A=255, R=169, G=169, B=169]	1	4					11	9	9	31.7	25.4	25.4	49.812	0	62.735	634950000	38	17.5555	17.6663	17.5605	17.4976	17.5834	17.7184	18.1179	17.6993	17.6128	17.8506
1.40155	-0.411178	Q62193	Q62193	Replication protein A 32 kDa subunit	Rpa2	Color2 [A=255, R=169, G=169, B=169]	1	4					2	2	2	13.3	13.3	13.3	29.718	0	4.4323	45321000	4	14.1295	14.6711	14.5003	14.5941	14.7723	15.1002	15.0198	15.0186	14.449	15.1355
1.39844	0.593462	P97352	P97352	Protein S100-A13	S100a13	Color2 [A=255, R=169, G=169, B=169]	1	4					4	4	4	40.8	40.8	40.8	11.158	0	5.9318	390060000	5	15.0708	13.8984	14.6971	14.2975	14.1563	13.5098	14.134	14.0668	13.5759	13.8662
1.39783	-0.203253	Q9Z1K6	Q9Z1K6	E3 ubiquitin-protein ligase ARIH2	Arih2	Color2 [A=255, R=169, G=169, B=169]	1	4					7	7	7	18.1	18.1	18.1	57.696	0	46.807	129890000	17	15.755	15.7784	15.8657	15.7953	15.8272	15.9997	16.1657	15.9928	15.7209	16.1587
1.39495	-0.309015	Q8BG39	Q8BG39	Synaptic vesicle glycoprotein 2B	Sv2b	Color2 [A=255, R=169, G=169, B=169]	1	4					11	11	10	14.5	14.5	14.5	77.456	0	74.201	1488600000	40	18.8223	18.9294	18.8638	18.6623	18.8732	19.2142	19.3913	19.0757	18.7154	19.2994
1.39489	-0.18202	Q9ESN6	Q9ESN6	Tripartite motif-containing protein 2	Trim2	Color2 [A=255, R=169, G=169, B=169]	1	4					19	19	17	31.3	31.3	28.5	81.444	0	104.9	376810000	43	17.2515	17.1523	17.1738	17.158	17.2185	17.3955	17.4605	17.3034	17.1406	17.5642
1.3932	0.254701	Q8BKC5;Q8BKC5-2;Q8BIV3	Q8BKC5;Q8BKC5-2	Importin-5	Ipo5	Color2 [A=255, R=169, G=169, B=169]	1	4					26	26	26	29.3	29.3	29.3	123.59	0	168.11	956550000	68	19.7825	19.6078	19.6928	19.5952	19.8425	19.5707	19.5704	19.3923	19.1107	19.6032
1.3914	0.223876	P11103;P11103-2	P11103;P11103-2	Poly [ADP-ribose] polymerase 1	Parp1	Color2 [A=255, R=169, G=169, B=169]	1	4					15	15	15	18.7	18.7	18.7	113.1	0	91.93	296500000	31	17.9054	17.5604	17.6936	17.6272	17.6712	17.4993	17.5331	17.3329	17.2905	17.6825
1.38867	0.22921	P61620;Q9JLR1	P61620;Q9JLR1	Protein transport protein Sec61 subunit alpha isoform 1;Protein transport protein Sec61 subunit alpha isoform 2	Sec61a1;Sec61a2	Color2 [A=255, R=169, G=169, B=169]	1	4					3	3	3	4.6	4.6	4.6	52.264	0	6.4585	97227000	5	16.0008	15.8194	15.773	15.7224	15.7012	15.6394	15.6831	15.5616	15.2804	15.7063
1.38848	0.24602	O88845;O88845-2;O88845-3	O88845;O88845-2;O88845-3	A-kinase anchor protein 10, mitochondrial	Akap10	Color2 [A=255, R=169, G=169, B=169]	1	4					4	4	4	7.9	7.9	7.9	73.631	0	12.762	23931000	7	13.8509	13.5241	13.7842	13.7522	13.654	13.5692	13.58	13.3812	13.1783	13.6266
1.38582	-0.169166	Q8K3G9	Q8K3G9	DCC-interacting protein 13-beta	Appl2	Color2 [A=255, R=169, G=169, B=169]	1	4					9	9	9	15.6	15.6	15.6	73.853	0	27.346	126750000	18	17.103	16.9575	16.9928	16.9224	16.9806	17.1177	17.3064	17.152	16.9539	17.2721
1.38508	-0.364214	P20612;Q3V3I2	P20612	Guanine nucleotide-binding protein G(t) subunit alpha-1	Gnat1	Color2 [A=255, R=169, G=169, B=169]	1	4					21	21	13	57.4	57.4	39.1	39.966	0	323.31	65804000000	486	22.3314	22.7278	22.5784	22.4415	22.6388	23.0892	23.0549	22.8719	22.4072	23.1157
1.38416	-0.316857	P27664	P27664	Rod cGMP-specific 3,5-cyclic phosphodiesterase subunit alpha	Pde6a	Color2 [A=255, R=169, G=169, B=169]	1	4					39	27	27	41.9	30.3	30.3	99.529	0	157.43	4275700000	118	20.2273	20.5614	20.2897	20.1498	20.4883	20.8073	20.7615	20.652	20.2596	20.8203
1.38362	-0.266148	Q9R1Q8	Q9R1Q8	Transgelin-3	Tagln3	Color2 [A=255, R=169, G=169, B=169]	1	4					9	8	8	52.3	45.2	45.2	22.47	0	40.61	232830000	24	17.5928	17.3416	17.5793	17.3557	17.531	17.8827	17.8625	17.7816	17.3723	17.832
1.38056	-0.272218	P34057	P34057	Recoverin	Rcvrn	Color2 [A=255, R=169, G=169, B=169]	1	4					17	17	17	67.8	67.8	67.8	23.406	0	84.488	15400000000	124	21.0436	21.1073	21.1986	20.9982	21.0028	21.3427	21.5708	21.3532	20.9551	21.49
1.37604	-0.236447	Q9WUD8	Q9WUD8	Fas apoptotic inhibitory molecule 1	Faim	Color2 [A=255, R=169, G=169, B=169]	1	4					8	8	8	36.3	36.3	36.3	20.201	0	17.929	889460000	33	18.7295	18.9442	18.7762	18.7689	18.8707	19.0514	19.2393	18.9393	18.7852	19.2565
1.37274	0.76288	O35855	O35855	Branched-chain-amino-acid aminotransferase, mitochondrial	Bcat2	Color2 [A=255, R=169, G=169, B=169]	1	4					4	4	4	14.5	14.5	14.5	44.127	0	17.71	25501000	8	16.019	14.8161	14.4277	14.3504	14.413	13.9599	13.991	14.0107	14.112	14.1382
1.37236	-0.409029	P62874	P62874	Guanine nucleotide-binding protein G(I)/G(S)/G(T) subunit beta-1	Gnb1	Color2 [A=255, R=169, G=169, B=169]	1	4					17	17	12	66.5	66.5	41.2	37.377	0	323.31	100220000000	420	22.8901	23.2735	23.0685	22.9893	23.3328	23.6957	23.6966	23.4718	22.9653	23.7699
1.3717	0.259961	P08003	P08003	Protein disulfide-isomerase A4	Pdia4	Color2 [A=255, R=169, G=169, B=169]	1	4					20	20	20	31.7	31.7	31.7	71.982	0	107.52	1339900000	62	19.8239	19.3698	19.3795	19.4535	19.3435	19.2364	19.2948	19.1229	19.0385	19.3778
1.37104	0.457309	P97371	P97371	Proteasome activator complex subunit 1	Psme1	Color2 [A=255, R=169, G=169, B=169]	1	4					8	8	8	36.1	36.1	36.1	28.673	0	21.681	369020000	16	18.805	17.8293	18.1639	18.0076	17.7795	17.6334	17.6947	17.6744	17.5176	17.7786
1.37001	0.48436	Q9EPC1	Q9EPC1	Alpha-parvin	Parva	Color2 [A=255, R=169, G=169, B=169]	1	4					3	3	3	9.4	9.4	9.4	42.329	0	18.45	82821000	7	16.3571	15.4916	15.4676	15.4506	15.3841	15.0847	15.2888	14.8456	15.2083	15.3018
1.36787	1.05413	P11352	P11352	Glutathione peroxidase 1	Gpx1	Color2 [A=255, R=169, G=169, B=169]	1	4					6	6	6	41.8	41.8	41.8	22.329	0	97.606	332000000	12	19.2314	18.025	17.0422	17.1387	17.009	16.683	16.5001	16.363	16.7472	16.8823
1.36116	-0.226666	Q5SVL6;Q5SVL6-2	Q5SVL6;Q5SVL6-2	Rap1 GTPase-activating protein 2	Rap1gap2	Color2 [A=255, R=169, G=169, B=169]	1	4					3	2	2	4.2	3.2	3.2	78.253	0.00023164	4.2593	31537000	4	12.4989	12.3684	12.3989	12.3245	12.3352	12.5157	12.64	12.619	12.3706	12.914
1.35992	-0.2814	Q9Z1L4	Q9Z1L4	Retinoschisin	Rs1	Color2 [A=255, R=169, G=169, B=169]	1	4					6	6	6	27.2	27.2	27.2	25.575	0	34.188	3003000000	37	19.3264	19.4464	19.2828	19.1821	19.5395	19.7039	19.7805	19.5493	19.2943	19.8562
1.35839	1.58563	P28825	P28825	Meprin A subunit alpha	Mep1a	Color2 [A=255, R=169, G=169, B=169]	1	4					6	6	6	11.2	11.2	11.2	84.23	0	30.844	117650000	9	16.8978	15.3312	14.0231	13.7949	13.6613	12.9872	12.5708	12.8351	13.9857	13.4013
1.35669	-0.482398	P52927	P52927	High mobility group protein HMGI-C	Hmga2	Color2 [A=255, R=169, G=169, B=169]	1	4					5	5	5	53.7	53.7	53.7	11.819	0	24.844	65472000	6	13.3462	13.593	13.0128	13.1904	12.8496	13.4933	14.0308	13.8528	13.1677	13.8593
1.35649	0.570084	P23953;Q8VCC2	P23953	Carboxylesterase 1C	Ces1c	Color2 [A=255, R=169, G=169, B=169]	1	4					12	12	10	24.7	24.7	20.6	61.055	0	133.89	678650000	32	19.5891	18.6033	18.9087	18.7618	18.4454	18.3675	18.6811	17.9753	18.0049	18.4291
1.3561	0.197039	Q9Z2U2-2;Q9Z2U2	Q9Z2U2-2;Q9Z2U2	Zinc finger protein 292	Zfp292	Color2 [A=255, R=169, G=169, B=169]	1	4					3	3	3	1.6	1.6	1.6	300.44	0	6.5013	80339000	9	16.0359	15.814	15.9255	15.6786	15.6861	15.5643	15.7626	15.6149	15.5125	15.7006
1.35462	0.219619	Q69ZN7;Q69ZN7-4;Q69ZN7-2;Q69ZN7-3	Q69ZN7;Q69ZN7-4;Q69ZN7-2	Myoferlin	Myof	Color2 [A=255, R=169, G=169, B=169]	1	4					22	22	22	13.6	13.6	13.6	233.32	0	87.243	131880000	35	17.1944	16.8835	17.0732	16.8826	16.9162	16.8125	16.877	16.6847	16.5516	16.926
1.35433	1.90911	P10648;P13745	P10648;P13745	Glutathione S-transferase A2;Glutathione S-transferase A1;Glutathione S-transferase A1, N-terminally processed	Gsta2;Gsta1	Color2 [A=255, R=169, G=169, B=169]	1	4					5	5	4	25.2	25.2	19.4	25.542	0	11.7	306630000	23	19.7941	17.1471	16.0698	16.0344	15.9559	14.8981	14.6588	14.5036	16.3291	15.0661
1.35203	0.674239	Q61838	Q61838	Alpha-2-macroglobulin;Alpha-2-macroglobulin 165 kDa subunit;Alpha-2-macroglobulin 35 kDa subunit	A2m	Color2 [A=255, R=169, G=169, B=169]	1	4					15	15	15	15.1	15.1	15.1	165.85	0	62.47	353110000	34	18.895	17.9731	18.3983	17.5026	17.498	17.5035	17.5995	17.2506	17.1065	17.4357
1.35001	-0.22459	Q60769	Q60769	Tumor necrosis factor alpha-induced protein 3	Tnfaip3	Color2 [A=255, R=169, G=169, B=169]	1	4					16	16	16	25.4	25.4	25.4	87.653	0	96.864	241220000	36	17.1974	17.1977	17.1556	17.191	17.2616	17.4875	17.5898	17.371	17.0902	17.5877
1.34896	0.299254	Q99KC8	Q99KC8	von Willebrand factor A domain-containing protein 5A	Vwa5a	Color2 [A=255, R=169, G=169, B=169]	1	4					11	11	11	15.9	15.9	15.9	87.142	0	38.846	279560000	19	17.1459	16.8481	16.8462	16.8433	16.8982	16.7198	16.8463	16.4389	16.2733	16.8071
1.34777	-0.242762	Q91XD6	Q91XD6	Vacuolar protein-sorting-associated protein 36	Vps36	Color2 [A=255, R=169, G=169, B=169]	1	4					6	6	6	19.7	19.7	19.7	43.735	0	12.969	54773000	16	15.1349	15.0965	15.1376	15.0256	15.157	15.518	15.4502	15.308	14.9839	15.5052
1.34639	-0.221969	Q80TB8	Q80TB8	Synaptic vesicle membrane protein VAT-1 homolog-like	Vat1l	Color2 [A=255, R=169, G=169, B=169]	1	4					16	16	16	46.3	46.3	46.3	45.817	0	201.32	2338800000	46	19.4337	19.4404	19.394	19.3774	19.4607	19.6849	19.8311	19.5675	19.3258	19.8068
1.34334	0.140208	Q80YR5	Q80YR5	Scaffold attachment factor B2	Safb2	Color2 [A=255, R=169, G=169, B=169]	1	4					12	5	5	16.4	6.9	6.9	111.84	0	25.951	26338000	13	14.7624	14.673	14.6418	14.8284	14.8079	14.6568	14.5392	14.5892	14.48	14.7472
1.34233	-0.194681	Q8BGB7;Q8BGB7-2	Q8BGB7;Q8BGB7-2	Enolase-phosphatase E1	Enoph1	Color2 [A=255, R=169, G=169, B=169]	1	4					5	5	5	21.4	21.4	21.4	28.6	0	55.118	204830000	9	16.2876	16.351	16.3263	16.2256	16.1767	16.4499	16.6924	16.4434	16.2242	16.5306
1.33737	-0.267784	Q9JM13	Q9JM13	Rab5 GDP/GTP exchange factor	Rabgef1	Color2 [A=255, R=169, G=169, B=169]	1	4					10	10	10	29.5	29.5	29.5	56.868	0	23.503	98444000	18	15.5348	15.4691	15.4826	15.7688	15.755	15.9011	15.9979	15.7604	15.581	16.1088
1.33691	-0.270895	Q9CWF6	Q9CWF6	Bardet-Biedl syndrome 2 protein homolog	Bbs2	Color2 [A=255, R=169, G=169, B=169]	1	4					11	11	11	19	19	19	79.931	0	60.79	186330000	20	16.3324	16.6323	16.4881	16.4319	16.6381	16.8898	16.9307	16.694	16.4236	16.9391
1.33553	0.296197	Q61234	Q61234	Alpha-1-syntrophin	Snta1	Color2 [A=255, R=169, G=169, B=169]	1	4					3	3	3	6.8	6.8	6.8	53.664	0	7.832	21030000	4	13.9831	13.8099	13.5505	13.7937	13.5809	13.3416	13.6577	13.3035	13.2316	13.7027
1.33384	0.28038	P29533;P29533-2	P29533;P29533-2	Vascular cell adhesion protein 1	Vcam1	Color2 [A=255, R=169, G=169, B=169]	1	4					6	6	6	9.2	9.2	9.2	81.317	0	15.294	26288000	10	14.9962	14.6809	14.7995	15.1198	14.8448	14.4564	14.8227	14.5483	14.3904	14.8216
1.33211	1.61212	Q9WVM8	Q9WVM8	Kynurenine/alpha-aminoadipate aminotransferase, mitochondrial	Aadat	Color2 [A=255, R=169, G=169, B=169]	1	4					8	8	8	20.5	20.5	20.5	47.597	0	27.416	206130000	19	19.8358	17.8567	16.4371	16.7086	16.7804	15.7198	15.4249	15.3845	16.8783	16.1505
1.33119	-0.27943	Q9ER35	Q9ER35	Fructosamine-3-kinase	Fn3k	Color2 [A=255, R=169, G=169, B=169]	1	4					4	4	4	24.3	24.3	24.3	35.032	0	40.915	57257000	7	14.7638	14.7356	14.6782	15.0591	15.1328	15.2327	15.0742	15.0598	14.9925	15.4075
1.3282	0.914823	Q9R112	Q9R112	Sulfide:quinone oxidoreductase, mitochondrial	Sqrdl	Color2 [A=255, R=169, G=169, B=169]	1	4					6	6	6	15.8	15.8	15.8	50.282	0	14.688	10469000	7	14.8612	13.5602	13.0367	13.5936	13.3839	11.8459	12.8614	13.0597	12.9404	13.154
1.32749	0.248843	Q6PGL7;Q6PGL7-2	Q6PGL7;Q6PGL7-2	WASH complex subunit FAM21	Fam21	Color2 [A=255, R=169, G=169, B=169]	1	4					8	8	8	10.3	10.3	10.3	145.31	0	26.681	30074000	9	14.9229	14.5499	14.6472	14.5913	14.4441	14.4447	14.427	14.2878	14.1737	14.5781
1.32251	0.448072	P97384	P97384	Annexin A11	Anxa11	Color2 [A=255, R=169, G=169, B=169]	1	4					8	8	8	19.1	19.1	19.1	54.079	0	26.245	55773000	13	16.3657	15.6186	15.6676	15.4508	15.4059	15.2326	15.4187	15.1225	15.0345	15.4598
1.32193	-0.225659	O54751	O54751	Cone-rod homeobox protein	Crx	Color2 [A=255, R=169, G=169, B=169]	1	4					3	3	3	10	10	10	32.374	0	15.415	304880000	7	17.4012	17.5076	17.3457	17.5075	17.4127	17.6632	17.736	17.7014	17.3256	17.8769
1.31563	0.616358	P07759;Q03734;P29621;Q5I2A0;Q80X76	P07759	Serine protease inhibitor A3K	Serpina3k	Color2 [A=255, R=169, G=169, B=169]	1	4					6	6	5	21.1	21.1	17.7	46.879	0	35.344	138330000	24	17.3655	16.6312	16.9479	16.9094	16.0818	16.3828	16.6872	15.8549	16.0312	15.8979
1.31489	-0.325579	Q8BH55	Q8BH55	Threonine synthase-like 1	Thnsl1	Color2 [A=255, R=169, G=169, B=169]	1	4					4	4	4	6.7	6.7	6.7	83.099	0	24.632	30599000	4	13.6139	13.8105	13.4477	13.9451	14.0807	14.1537	14.2004	13.9806	13.8633	14.3279
1.31308	-0.239631	Q8VEE4	Q8VEE4	Replication protein A 70 kDa DNA-binding subunit;Replication protein A 70 kDa DNA-binding subunit, N-terminally processed	Rpa1	Color2 [A=255, R=169, G=169, B=169]	1	4					6	6	6	11.6	11.6	11.6	69.036	0	21.21	95361000	10	16.3024	16.1209	16.0145	15.9819	16.2316	16.3554	16.5398	16.2961	16.106	16.552
1.31293	-0.259276	Q6ZQ82	Q6ZQ82	Rho GTPase-activating protein 26	Arhgap26	Color2 [A=255, R=169, G=169, B=169]	1	4					6	6	6	10.7	10.7	10.7	92.07	0	31.913	39081000	12	14.5498	14.4327	14.5268	14.3327	14.4015	14.8194	14.7258	14.5353	14.4353	15.024
1.30898	0.723311	P16406	P16406	Glutamyl aminopeptidase	Enpep	Color2 [A=255, R=169, G=169, B=169]	1	4					4	4	4	5.7	5.7	5.7	107.96	0	12.067	17863000	5	14.3218	13.4933	13.1162	12.9757	12.6975	12.2039	12.9163	12.3757	12.8379	12.6541
1.30791	0.267897	P24369	P24369	Peptidyl-prolyl cis-trans isomerase B	Ppib	Color2 [A=255, R=169, G=169, B=169]	1	4					13	13	12	55.1	55.1	50.5	23.713	0	31.027	1511600000	39	19.2512	18.7887	18.915	18.8344	18.8359	18.7172	18.8308	18.5195	18.4233	18.7949
1.30781	0.319721	O08638-2;O08638	O08638-2;O08638	Myosin-11	Myh11	Color2 [A=255, R=169, G=169, B=169]	1	4					31	19	19	17.9	12.3	12.3	223.26	0	112.8	232310000	41	16.8893	16.4168	16.4037	16.3696	16.1815	16.0041	16.2045	15.983	16.3788	16.0919
1.30699	0.453282	P52196	P52196	Thiosulfate sulfurtransferase	Tst	Color2 [A=255, R=169, G=169, B=169]	1	4					4	4	4	15.5	15.5	15.5	33.466	0	7.584	91501000	10	16.0821	15.1624	15.2851	15.1894	15.1477	14.8668	14.9087	14.8309	14.768	15.2259
1.30669	1.57775	Q9QXD6	Q9QXD6	Fructose-1,6-bisphosphatase 1	Fbp1	Color2 [A=255, R=169, G=169, B=169]	1	4					9	9	9	34.3	34.3	34.3	36.912	0	65.472	292370000	23	19.1231	17.0794	15.7875	16.1492	15.8497	14.9627	15.0961	14.6101	16.2271	15.2041
1.30465	-0.21382	Q3UDK1-2;Q3UDK1	Q3UDK1-2;Q3UDK1	TRAF-type zinc finger domain-containing protein 1	Trafd1	Color2 [A=255, R=169, G=169, B=169]	1	4					3	3	3	8.5	8.5	8.5	63.865	0	47.615	41256000	12	14.7075	14.8839	14.972	14.7373	14.9723	15.041	15.2359	15.0519	14.8188	15.1945
1.30397	1.91915	P16331	P16331	Phenylalanine-4-hydroxylase	Pah	Color2 [A=255, R=169, G=169, B=169]	1	4					3	3	3	6.4	6.4	6.4	51.899	0	4.7628	51600000	6	18.2219	16.1695	14.318	15.1666	14.6452	13.3255	12.8539	13.1967	15.2897	14.2598
1.30209	0.331434	P97742	P97742	Carnitine O-palmitoyltransferase 1, liver isoform	Cpt1a	Color2 [A=255, R=169, G=169, B=169]	1	4					12	12	12	21.9	21.9	21.9	88.25	0	63.087	304980000	27	18.2184	17.6028	17.6089	17.5854	17.6732	17.4192	17.4893	17.3614	17.1473	17.6142
1.29964	0.373413	P19324	P19324	Serpin H1	Serpinh1	Color2 [A=255, R=169, G=169, B=169]	1	4					7	7	7	24.5	24.5	24.5	46.533	0	40.092	114160000	10	16.36	15.7525	15.9509	15.5661	15.7561	15.5893	15.6683	15.3082	15.2693	15.6834
1.29862	-0.282264	Q922L6	Q922L6	Negative elongation factor D	Nelfcd	Color2 [A=255, R=169, G=169, B=169]	1	4					3	3	3	7.3	7.3	7.3	66.275	0	39.78	21447000	5	13.743	13.775	13.9973	14.076	14.2304	14.3237	14.3968	14.2011	13.9505	14.361
1.29697	-0.255603	Q99PJ0	Q99PJ0	Neurotrimin	Ntm	Color2 [A=255, R=169, G=169, B=169]	1	4					9	9	9	31.4	31.4	31.4	37.984	0	77.718	707910000	34	17.6308	17.714	17.8775	17.6596	17.6973	17.9445	18.135	17.8612	17.6667	18.25
1.29411	0.474064	Q8VDD5	Q8VDD5	Myosin-9	Myh9	Color2 [A=255, R=169, G=169, B=169]	1	4					78	67	63	42.2	37.7	35.2	226.37	0	323.31	2722800000	192	21.1242	20.3008	20.1279	20.1058	20.0362	19.8798	19.9649	19.7637	19.7495	19.9667
1.29383	-0.219096	Q62351	Q62351	Transferrin receptor protein 1	Tfrc	Color2 [A=255, R=169, G=169, B=169]	1	4					15	15	15	22.4	22.4	22.4	85.73	0	74.061	478120000	43	17.9365	17.7335	18.0044	17.6528	17.8043	18.0702	18.1357	17.9932	17.8069	18.2209
1.29001	-0.248759	Q8VEJ4	Q8VEJ4	Notchless protein homolog 1	Nle1	Color2 [A=255, R=169, G=169, B=169]	1	4					3	3	3	9.9	9.9	9.9	53.133	0	14.239	21138000	6	12.7765	12.4105	12.5027	12.2959	12.5995	12.9759	12.8402	12.5706	12.6515	12.7907
1.28925	-0.420587	P15209-4;P15209-3;P15209;P15209-2	P15209-4;P15209-3;P15209;P15209-2	BDNF/NT-3 growth factors receptor	Ntrk2	Color2 [A=255, R=169, G=169, B=169]	1	4					2	2	2	4.1	4.1	4.1	83.743	0.00043375	3.3855	10523000	2	12.3467	12.2339	11.5226	11.9703	12.1205	12.7201	12.4368	12.5336	12.0367	12.5698
1.28853	0.846583	Q60866;Q60866-2	Q60866;Q60866-2	Phosphotriesterase-related protein	Pter	Color2 [A=255, R=169, G=169, B=169]	1	4					6	6	6	23.2	23.2	23.2	39.218	0	51.926	192830000	19	17.6752	16.5304	15.9297	15.7768	15.7582	15.4084	15.44	15.4356	15.3906	15.7626
1.28851	1.83552	Q8K0L3;Q8K0L3-2;Q8K0L3-3	Q8K0L3;Q8K0L3-2;Q8K0L3-3	Acyl-coenzyme A synthetase ACSM2, mitochondrial	Acsm2	Color2 [A=255, R=169, G=169, B=169]	1	4					13	13	12	29	29	27.8	64.268	0	59.095	197800000	20	19.4811	17.2599	15.7034	15.9802	15.6883	14.6645	14.6052	14.2804	16.2513	15.1338
1.28703	-0.36269	Q9ER88-2;Q9ER88	Q9ER88-2;Q9ER88	28S ribosomal protein S29, mitochondrial	Dap3	Color2 [A=255, R=169, G=169, B=169]	1	4					3	3	3	9.1	9.1	9.1	41.535	0	41.655	29034000	5	14.2587	14	13.9189	13.9272	14.3855	14.5775	14.4577	14.5713	13.9789	14.7183
1.2836	0.479902	Q8R2K1-5;Q8R2K1-4;Q8R2K1-2;Q8R2K1;Q8R2K1-3	Q8R2K1-5;Q8R2K1-4;Q8R2K1-2;Q8R2K1;Q8R2K1-3	Fucose mutarotase	Fuom	Color2 [A=255, R=169, G=169, B=169]	1	4					2	2	2	18.5	18.5	18.5	13.72	0.00044623	3.7419	0	2	13.1041	12.533	12.9061	12.5144	12.6056	12.2944	12.4995	11.7808	11.9496	12.7394
1.28251	-0.155984	O55234	O55234	Proteasome subunit beta type-5	Psmb5	Color2 [A=255, R=169, G=169, B=169]	1	4					10	10	10	40.2	40.2	40.2	28.532	0	62.763	646830000	23	17.8407	17.9505	17.8381	17.83	17.8486	17.9916	18.1308	17.9829	17.8075	18.1752
1.28244	0.965639	Q8BJ64	Q8BJ64	Choline dehydrogenase, mitochondrial	Chdh	Color2 [A=255, R=169, G=169, B=169]	1	4					6	6	6	10.9	10.9	10.9	66.414	0	12.257	73350000	8	16.0306	14.4478	14.2239	14.048	13.5985	13.6572	13.425	13.1917	13.6548	13.5918
1.27673	-0.611099	Q91YM4-2;Q91YM4	Q91YM4-2;Q91YM4	Protein TBRG4	Tbrg4	Color2 [A=255, R=169, G=169, B=169]	1	4					2	2	2	5.2	5.2	5.2	68.141	0.00045035	3.8429	20926000	6	12.0908	11.1343	11.3775	11.0191	11.8006	12.4305	12.1567	12.1723	11.4134	12.3049
1.27631	-0.254957	Q3TC33;Q3TC33-2	Q3TC33;Q3TC33-2	Coiled-coil domain-containing protein 127	Ccdc127	Color2 [A=255, R=169, G=169, B=169]	1	4					3	3	3	13.5	13.5	13.5	30.509	0	8.7754	37031000	10	14.6347	14.4387	14.5497	14.2984	14.3878	14.8063	14.5164	14.8386	14.4675	14.9553
1.27492	-0.279377	P46097	P46097	Synaptotagmin-2	Syt2	Color2 [A=255, R=169, G=169, B=169]	1	4					12	6	6	31.5	22.5	22.5	47.262	0	25.752	89244000	14	15.0711	15.1138	15.3471	15.0731	15.0349	15.5182	15.5596	15.3322	15.012	15.6149
1.2748	-0.180936	Q91Z38	Q91Z38	Tetratricopeptide repeat protein 1	Ttc1	Color2 [A=255, R=169, G=169, B=169]	1	4					5	5	5	25.7	25.7	25.7	33.263	0	18.054	49513000	14	14.6109	14.7194	14.7428	14.7449	14.6238	14.9425	14.9199	14.8817	14.5859	15.0165
1.27417	-0.159709	P61164	P61164	Alpha-centractin	Actr1a	Color2 [A=255, R=169, G=169, B=169]	1	4					10	6	6	39.1	23.4	23.4	42.613	0	90.467	703980000	41	17.563	17.5994	17.6088	17.4092	17.4676	17.6263	17.823	17.7009	17.5009	17.7953
1.27356	-0.248644	Q9CYK1	Q9CYK1	Tryptophan--tRNA ligase, mitochondrial	Wars2	Color2 [A=255, R=169, G=169, B=169]	1	4					3	3	3	8.9	8.9	8.9	40.152	0.00044964	3.8274	8767300	4	13.5169	13.0674	13.1363	13.134	13.0817	13.6283	13.3922	13.5258	13.2029	13.4302
1.27049	1.1042	Q9Z2I8-2;Q9Z2I8	Q9Z2I8-2;Q9Z2I8	Succinyl-CoA ligase [GDP-forming] subunit beta, mitochondrial	Suclg2	Color2 [A=255, R=169, G=169, B=169]	1	4					11	11	11	37.2	37.2	37.2	41.349	0	70.493	377170000	31	19.9162	17.9982	17.5735	17.5323	17.4769	16.8641	16.7605	16.6401	17.4428	17.2686
1.26469	1.72549	Q62468	Q62468	Villin-1	Vil1	Color2 [A=255, R=169, G=169, B=169]	1	4					11	11	11	17.7	17.7	17.7	92.774	0	49.638	62567000	21	18.3614	16.2382	14.5814	15.0985	14.9611	14.0048	13.502	13.3972	15.2537	14.4555
1.26306	-0.212152	Q9DCE5	Q9DCE5	p21-activated protein kinase-interacting protein 1	Pak1ip1	Color2 [A=255, R=169, G=169, B=169]	1	4					6	6	6	16.2	16.2	16.2	42.116	0	18.196	34277000	7	14.4403	14.5571	14.6493	14.525	14.4781	14.8718	14.7516	14.6469	14.47	14.9702
1.26201	0.365098	Q00897	Q00897	Alpha-1-antitrypsin 1-4	Serpina1d	Color2 [A=255, R=169, G=169, B=169]	1	4					8	2	2	24	4.8	4.8	45.998	0.0010341	2.7883	38876000	3	14.8961	14.2724	14.5544	14.4868	14.2468	14.1726	14.3376	13.8471	13.8851	14.3887
1.25931	0.198508	Q9DAR7	Q9DAR7	m7GpppX diphosphatase	Dcps	Color2 [A=255, R=169, G=169, B=169]	1	4					9	9	8	37.3	37.3	34.9	38.988	0	156.95	670930000	26	18.9839	18.7737	18.8702	18.8099	18.9264	18.7661	18.7106	18.5662	18.4343	18.8944
1.25743	0.785455	Q61554	Q61554	Fibrillin-1	Fbn1	Color2 [A=255, R=169, G=169, B=169]	1	4					9	9	9	2.9	2.9	2.9	312.3	0	16.444	47669000	16	14.0186	14.2932	14.4717	15.0515	15.6574	14.2303	13.7788	14.3867	13.2891	13.8803
1.25523	-0.155478	Q8R0A5	Q8R0A5	Transcription elongation factor A protein-like 3	Tceal3	Color2 [A=255, R=169, G=169, B=169]	1	4					4	2	2	19.5	7	7	22.468	0.00063613	3.1027	78664000	2	15.38	15.335	15.3149	15.3214	15.4433	15.6508	15.5681	15.4666	15.2834	15.603
1.25338	-0.253199	Q91WS0	Q91WS0	CDGSH iron-sulfur domain-containing protein 1	Cisd1	Color2 [A=255, R=169, G=169, B=169]	1	4					6	6	6	49.1	49.1	49.1	12.097	0	19.819	1521700000	32	19.1783	18.6673	18.8488	18.8442	18.971	19.0398	19.1761	19.2269	18.9484	19.3843
1.25313	0.386665	P97429	P97429	Annexin A4	Anxa4	Color2 [A=255, R=169, G=169, B=169]	1	4					6	6	6	22.3	22.3	22.3	35.915	0	50.961	246460000	20	17.228	16.5941	16.6414	16.4789	16.4588	16.3703	16.3912	16.3771	15.8961	16.4331
1.25269	-0.730124	P12658	P12658	Calbindin	Calb1	Color2 [A=255, R=169, G=169, B=169]	1	4					11	11	11	38.7	38.7	38.7	29.994	0	46.383	991260000	40	20.0447	18.9134	18.4706	18.2931	18.4922	19.642	19.5021	19.5664	19.3404	19.8137
1.25157	-0.324137	P23440;P23440-2	P23440;P23440-2	Rod cGMP-specific 3,5-cyclic phosphodiesterase subunit beta	Pde6b	Color2 [A=255, R=169, G=169, B=169]	1	4					42	42	30	52.1	52.1	40.4	98.534	0	323.31	10120000000	227	20.6681	20.9435	20.7142	20.5839	20.8663	21.223	21.2675	21.0617	20.5837	21.2608
1.2515	1.64647	Q9DCY0	Q9DCY0	Glycine N-acyltransferase-like protein Keg1	Keg1	Color2 [A=255, R=169, G=169, B=169]	1	4					5	5	5	21	21	21	33.723	0	24.325	126460000	17	19.3621	17.0897	15.7509	16.0375	15.9097	14.9029	14.7955	14.4976	16.124	15.5977
1.25022	-0.217293	P62806	P62806	Histone H4	Hist1h4a	Color2 [A=255, R=169, G=169, B=169]	1	4					12	12	12	65	65	65	11.367	0	63.763	524770000000	370	25.4573	25.2204	25.5123	25.3594	25.3151	25.7527	25.5854	25.5915	25.2901	25.7312
1.24807	0.277833	Q7TPR4	Q7TPR4	Alpha-actinin-1	Actn1	Color2 [A=255, R=169, G=169, B=169]	1	4					33	20	19	48.5	32.3	30.6	103.07	0	135.77	1076800000	60	19.1601	18.6916	18.6909	18.6598	18.5815	18.5126	18.4821	18.3419	18.3359	18.7224
1.24571	-0.252377	Q99JB2	Q99JB2	Stomatin-like protein 2, mitochondrial	Stoml2	Color2 [A=255, R=169, G=169, B=169]	1	4					8	8	8	26.1	26.1	26.1	38.384	0	68.656	245090000	32	16.9457	16.7091	16.6924	16.6611	16.8087	17.1491	17.1045	16.9878	16.6373	17.2003
1.24566	0.125555	Q8N9S3-2;Q8N9S3;Q8N9S3-3	Q8N9S3-2;Q8N9S3;Q8N9S3-3	Activator of 90 kDa heat shock protein ATPase homolog 2	Ahsa2	Color2 [A=255, R=169, G=169, B=169]	1	4					2	2	2	7.4	7.4	7.4	32.015	0	4.8354	14474000	4	13.6658	13.6837	13.5704	13.7297	13.5787	13.6319	13.4821	13.4443	13.4094	13.6329
1.24389	-0.204034	Q6P2B1-2;Q6P2B1;Q6P2B1-3	Q6P2B1-2;Q6P2B1	Transportin-3	Tnpo3	Color2 [A=255, R=169, G=169, B=169]	1	4					3	3	3	3.7	3.7	3.7	104.86	0	9.8626	66748000	6	15.957	15.828	15.6601	15.7586	15.657	15.9253	16.0649	15.9024	15.7834	16.2049
1.2416	0.889752	Q91V76	Q91V76	Ester hydrolase C11orf54 homolog		Color2 [A=255, R=169, G=169, B=169]	1	4					10	10	10	39	39	39	34.995	0	88.512	361710000	30	19.6016	18.13	17.6526	17.4835	17.6166	17.1879	17.2596	16.886	17.3634	17.3387
1.23981	1.70914	Q91Y97	Q91Y97	Fructose-bisphosphate aldolase B	Aldob	Color2 [A=255, R=169, G=169, B=169]	1	4					14	13	13	38.5	36.5	36.5	39.507	0	194.95	1304800000	48	21.1527	18.9662	17.3076	17.8163	17.6507	16.6531	16.3083	16.2575	17.9913	17.1376
1.2388	-0.192894	Q80SW1	Q80SW1	Putative adenosylhomocysteinase 2	Ahcyl1	Color2 [A=255, R=169, G=169, B=169]	1	4					23	23	11	46.8	46.8	24.3	58.951	0	102.74	1722300000	81	19.737	19.7895	19.7167	19.7557	19.7238	19.984	20.0968	19.8395	19.6539	20.113
1.23812	-0.41619	Q6TEK5	Q6TEK5	Vitamin K epoxide reductase complex subunit 1-like protein 1	Vkorc1l1	Color2 [A=255, R=169, G=169, B=169]	1	4					2	2	2	10.8	10.8	10.8	19.778	0.00023272	4.3292	6589000	3	13.1547	13.0514	12.8654	12.85	13.247	13.5174	13.4004	13.5592	12.8582	13.9143
1.23651	0.144023	Q9D0F3	Q9D0F3	Protein ERGIC-53	Lman1	Color2 [A=255, R=169, G=169, B=169]	1	4					8	8	8	25.1	25.1	25.1	57.788	0	94.153	766280000	18	16.5289	16.3656	16.4009	16.4368	16.429	16.2865	16.3823	16.2015	16.1214	16.4492
1.23571	1.51675	Q61847;Q61847-2	Q61847;Q61847-2	Meprin A subunit beta	Mep1b	Color2 [A=255, R=169, G=169, B=169]	1	4					2	2	2	3.6	3.6	3.6	79.5	0	4.4802	12426000	5	14.9579	13.5643	11.5672	12.0212	12.0429	11.126	11.2865	10.7772	12.3538	11.0262
1.23467	0.257907	Q80UG5;Q80UG5-3;Q80UG5-2	Q80UG5;Q80UG5-3;Q80UG5-2	Septin-9	Sept9	Color2 [A=255, R=169, G=169, B=169]	1	4					8	8	8	16.3	16.3	16.3	65.574	0	23.076	160590000	15	16.5732	16.1431	16.3386	16.155	16.1761	15.8641	16.2108	16.0178	15.8058	16.198
1.23359	-0.268789	Q8R5F3	Q8R5F3	O-acetyl-ADP-ribose deacetylase 1	Oard1	Color2 [A=255, R=169, G=169, B=169]	1	4					6	6	6	35.5	35.5	35.5	17.107	0	12.342	302310000	15	18.0022	18.0907	18.2775	18.2091	18.3031	18.5383	18.4895	18.402	18.0706	18.7262
1.23358	0.439364	P16675	P16675	Lysosomal protective protein;Lysosomal protective protein 32 kDa chain;Lysosomal protective protein 20 kDa chain	Ctsa	Color2 [A=255, R=169, G=169, B=169]	1	4					3	3	3	6.3	6.3	6.3	53.844	0	7.8519	15720000	3	15.2531	14.432	14.6154	14.3646	14.1815	14.2425	14.0897	13.9623	13.9971	14.3581
1.23168	0.964718	P35505	P35505	Fumarylacetoacetase	Fah	Color2 [A=255, R=169, G=169, B=169]	1	4					8	8	8	25.8	25.8	25.8	46.175	0	45.465	211900000	19	18.4729	17.2907	16.2797	16.3719	16.3234	16.1184	15.8132	15.6544	16.1468	16.1823
1.22924	-0.257712	Q9JI46	Q9JI46	Diphosphoinositol polyphosphate phosphohydrolase 1	Nudt3	Color2 [A=255, R=169, G=169, B=169]	1	4					4	4	4	36.3	36.3	36.3	19.029	0	30.431	166410000	17	15.5298	15.3425	15.4731	15.4263	15.5517	15.8715	15.8743	15.7113	15.2958	15.8591
1.2273	0.446353	P28667	P28667	MARCKS-related protein	Marcksl1	Color2 [A=255, R=169, G=169, B=169]	1	4					4	4	4	46	46	46	20.165	0	58.516	279040000	15	17.3808	16.5108	16.9347	16.4184	16.5471	16.4829	16.3179	16.253	15.9832	16.5231
1.22702	1.37123	Q9JI91	Q9JI91	Alpha-actinin-2	Actn2	Color2 [A=255, R=169, G=169, B=169]	1	4					11	4	4	15.7	6.3	6.3	103.83	0	9.8012	19189000	8	13.1641	15.2552	14.4871	14.8144	13.1949	12.471	12.8542	12.4612	11.7791	14.494
1.22688	0.465017	O55222	O55222	Integrin-linked protein kinase	Ilk	Color2 [A=255, R=169, G=169, B=169]	1	4					6	6	6	15.9	15.9	15.9	51.373	0	18.112	39875000	13	16.0302	15.0952	15.0668	15.1489	14.8663	14.7976	14.7519	14.5713	14.8165	14.9449
1.22686	1.39218	Q9DCG6;Q9CXN7	Q9DCG6;Q9CXN7	Phenazine biosynthesis-like domain-containing protein 1;Phenazine biosynthesis-like domain-containing protein 2	Pbld1;Pbld2	Color2 [A=255, R=169, G=169, B=169]	1	4					6	6	6	20.5	20.5	20.5	32.047	0	10.377	52196000	10	17.1524	15.0864	13.9199	14.0986	14.2029	13.3415	13.1831	13.194	14.2864	13.4944
1.2267	-0.155854	Q6PGC1	Q6PGC1	ATP-dependent RNA helicase Dhx29	Dhx29	Color2 [A=255, R=169, G=169, B=169]	1	4					6	6	6	6.2	6.2	6.2	153.97	0	22.956	75380000	8	13.8073	13.669	13.7005	13.854	13.8208	14.0874	13.9751	13.7962	13.7717	14.0004
1.22644	0.628901	Q8R4N0	Q8R4N0	Citrate lyase subunit beta-like protein, mitochondrial	Clybl	Color2 [A=255, R=169, G=169, B=169]	1	4					9	9	9	35.2	35.2	35.2	37.548	0	72.082	117170000	16	18.1374	17.0198	16.7835	16.682	16.6697	16.4908	16.3578	16.2005	16.4595	16.6393
1.2257	-0.227308	Q6PEB6	Q6PEB6	MOB-like protein phocein	Mob4	Color2 [A=255, R=169, G=169, B=169]	1	4					4	4	4	28.9	28.9	28.9	26.032	0	15.125	207450000	5	16.0618	15.8195	16.0727	15.5549	15.899	16.2337	16.0294	16.0046	16.1469	16.1298
1.2245	-0.225499	Q8VHQ9	Q8VHQ9	Acyl-coenzyme A thioesterase 11	Acot11	Color2 [A=255, R=169, G=169, B=169]	1	4					9	9	9	17.8	17.8	17.8	67.354	0	17.487	218950000	22	16.9985	17.0186	16.8527	17.0162	16.9473	17.3125	17.1549	17.172	16.866	17.4554
1.2237	-0.206952	Q6PDI5-2;Q6PDI5	Q6PDI5-2;Q6PDI5	Proteasome-associated protein ECM29 homolog	Ecm29	Color2 [A=255, R=169, G=169, B=169]	1	4					15	15	15	11.4	11.4	11.4	203.91	0	57.433	137860000	30	16.2897	16.2599	16.1283	16.1998	16.4599	16.4343	16.6787	16.4161	16.2422	16.6012
1.22229	0.314458	P57780	P57780	Alpha-actinin-4	Actn4	Color2 [A=255, R=169, G=169, B=169]	1	4					40	40	27	49	49	34.3	104.98	0	323.31	3802900000	175	21.6126	21.0568	21.0958	20.9747	20.9156	20.8414	20.9413	20.6846	20.622	20.994
1.22227	-0.341411	Q8CFW1	Q8CFW1	Anoctamin-2	Ano2	Color2 [A=255, R=169, G=169, B=169]	1	4					6	6	6	8.9	8.9	8.9	114.13	0	21.753	27989000	16	14.1433	14.4585	14.2082	14.0879	14.1892	14.5253	14.9705	14.3913	14.1502	14.7569
1.21659	0.304206	Q64512	Q64512	Tyrosine-protein phosphatase non-receptor type 13	Ptpn13	Color2 [A=255, R=169, G=169, B=169]	1	4					2	2	2	0.7	0.7	0.7	270.33	0.002238	2.6075	3701300	3	12.1314	12.0683	11.9559	12.1674	11.8003	11.89	11.7357	11.8215	11.2458	11.9094
1.21621	1.61079	Q61767;P26150;P26149;O35469;Q61694;P24815	Q61767;P26150;P26149;O35469;Q61694;P24815	3 beta-hydroxysteroid dehydrogenase type 4;3 beta-hydroxysteroid dehydrogenase/Delta 5-->4-isomerase type 3;3-beta-hydroxy-Delta(5)-steroid dehydrogenase;Steroid Delta-isomerase;3 beta-hydroxysteroid dehydrogenase/Delta 5-->4-isomerase type 2;3-beta-hydroxy-Delta(5)-steroid dehydrogenase;Steroid Delta-isomerase;3 beta-hydroxysteroid dehydrogenase/Delta 5-->4-isomerase type 6;3-beta-hydroxy-Delta(…	Hsd3b4;Hsd3b3;Hsd3b2;Hsd3b6;Hsd3b5;Hsd3b1	Color2 [A=255, R=169, G=169, B=169]	1	4					2	2	2	6.2	6.2	6.2	41.766	0	11.13	27518000	5	16.319	14.3283	12.3078	13.1224	13.1404	11.7822	11.8262	11.912	12.7497	12.8938
1.2138	-0.128116	Q64674	Q64674	Spermidine synthase	Srm	Color2 [A=255, R=169, G=169, B=169]	1	4					4	4	4	16.6	16.6	16.6	33.995	0	9.4001	18963000	5	13.2184	13.1111	13.1474	13.0976	12.9196	13.1163	13.2613	13.3031	13.2505	13.2035
1.21323	0.63623	P06728	P06728	Apolipoprotein A-IV	Apoa4	Color2 [A=255, R=169, G=169, B=169]	1	4					9	9	9	30.9	30.9	30.9	45.029	0	39.068	150210000	22	17.5785	16.0663	16.6797	16.3053	16.2831	15.7484	16.2294	15.6704	15.8671	16.2165
1.21024	1.14874	Q64442	Q64442	Sorbitol dehydrogenase	Sord	Color2 [A=255, R=169, G=169, B=169]	1	4					10	10	10	35.3	35.3	35.3	38.249	0	54.778	1083100000	30	21.0287	19.8036	18.5179	18.5746	18.3296	17.9853	17.9677	17.8296	18.5083	18.2199
1.20953	0.24151	P17225	P17225	Polypyrimidine tract-binding protein 1	Ptbp1	Color2 [A=255, R=169, G=169, B=169]	1	4					8	8	5	17.3	17.3	13.7	56.477	0	73.021	406480000	18	17.7447	17.2854	17.5123	17.4437	17.3917	17.2459	17.4363	17.1263	16.9921	17.3695
1.20847	0.368415	Q60854	Q60854	Serpin B6	Serpinb6	Color2 [A=255, R=169, G=169, B=169]	1	4					9	9	9	29.1	29.1	29.1	42.598	0	32.447	201760000	27	18.1864	17.5901	17.8356	17.4168	17.3897	17.3513	17.4356	17.1092	17.1463	17.534
1.2082	-0.180189	P62743	P62743	AP-2 complex subunit sigma	Ap2s1	Color2 [A=255, R=169, G=169, B=169]	1	4					4	4	4	23.2	23.2	23.2	17.018	0	15.975	326160000	19	17.7223	17.5427	17.6692	17.708	17.7756	17.8582	17.8904	17.7479	17.7004	18.1217
1.20376	-0.251831	Q9DAU1;Q9DAU1-2	Q9DAU1	Protein canopy homolog 3	Cnpy3	Color2 [A=255, R=169, G=169, B=169]	1	4					6	6	6	21	21	21	30.537	0	43.36	119360000	18	16.06	16.0616	15.9763	15.9139	16.2375	16.3252	16.497	16.3221	15.9136	16.4506
1.20373	0.497873	Q61247	Q61247	Alpha-2-antiplasmin	Serpinf2	Color2 [A=255, R=169, G=169, B=169]	1	4					2	2	2	6.3	6.3	6.3	54.971	0.00022774	4.0174	5904600	2	12.5323	11.9253	12.1431	11.9688	11.9205	11.8465	12.1849	11.1437	11.1778	11.6477
1.20283	-0.293332	Q8BHD8	Q8BHD8	Protein-L-isoaspartate O-methyltransferase domain-containing protein 2	Pcmtd2	Color2 [A=255, R=169, G=169, B=169]	1	4					9	9	9	26.5	26.5	26.5	40.755	0	71.107	406620000	26	16.5598	16.5457	16.6618	16.4255	16.7882	16.8256	17.0476	16.9184	16.4697	17.1863
1.2019	-0.232093	Q9WVF8	Q9WVF8	Tumor suppressor candidate 2	Tusc2	Color2 [A=255, R=169, G=169, B=169]	1	4					2	2	2	30.9	30.9	30.9	12.136	0	11.816	24307000	6	13.0605	12.627	12.8381	12.9201	12.6808	13.0933	13.0377	13.0294	12.8355	13.291
1.20186	1.50838	Q9DBM2	Q9DBM2	Peroxisomal bifunctional enzyme;Enoyl-CoA hydratase/3,2-trans-enoyl-CoA isomerase;3-hydroxyacyl-CoA dehydrogenase	Ehhadh	Color2 [A=255, R=169, G=169, B=169]	1	4					19	19	19	33.3	33.3	33.3	78.301	0	62.8	511300000	48	20.2731	18.287	16.8334	17.0789	17.1151	16.252	15.8917	15.8052	17.2416	16.8551
1.20052	-0.800766	Q80UW2	Q80UW2	F-box only protein 2	Fbxo2	Color2 [A=255, R=169, G=169, B=169]	1	4					6	6	6	27.9	27.9	27.9	33.676	0	46.3	233460000	20	15.4874	15.519	15.3712	16.8241	16.9037	16.488	17.0868	16.7244	16.6164	17.1938
1.19948	-0.309242	P49962	P49962	Signal recognition particle 9 kDa protein	Srp9	Color2 [A=255, R=169, G=169, B=169]	1	4					3	3	3	36	36	36	10.194	0	5.5077	25748000	8	14.9903	14.587	14.9566	14.7756	15.0594	15.2684	15.2063	15.3435	14.7363	15.3605
1.19905	-0.140775	P26645	P26645	Myristoylated alanine-rich C-kinase substrate	Marcks	Color2 [A=255, R=169, G=169, B=169]	1	4					9	9	9	51.1	51.1	51.1	29.661	0	224.12	4617100000	41	20.0717	20.1485	20.1434	20.132	20.0239	20.2732	20.3412	20.2178	20.0256	20.3658
1.19875	-0.35075	P27671	P27671	Ras-specific guanine nucleotide-releasing factor 1	Rasgrf1	Color2 [A=255, R=169, G=169, B=169]	1	4					3	3	3	3.7	3.7	3.7	144.1	0	7.3981	17498000	7	11.7675	11.2256	11.4163	11.7755	11.8374	11.7499	12.0256	11.6637	12.0743	12.2627
1.19737	0.29256	O88322	O88322	Nidogen-2	Nid2	Color2 [A=255, R=169, G=169, B=169]	1	4					8	7	7	7.2	6.5	6.5	153.91	0	22.14	75436000	18	16.2062	15.5562	15.5212	15.6634	15.6433	15.4741	15.4541	15.2561	15.3683	15.575
1.19654	1.16182	Q8VCT4	Q8VCT4	Carboxylesterase 1D	Ces1d	Color2 [A=255, R=169, G=169, B=169]	1	4					4	2	2	8.5	4.4	4.4	61.787	0	43.703	31691000	5	16.8589	14.9547	14.0183	14.3017	14.2956	13.7353	13.3849	13.4267	14.2508	13.8223
1.19187	0.416359	P26039	P26039	Talin-1	Tln1	Color2 [A=255, R=169, G=169, B=169]	1	4					47	40	40	26.2	23.4	23.4	269.82	0	298.37	809800000	108	19.6774	18.7623	18.7948	18.7947	18.741	18.5676	18.6286	18.3272	18.4411	18.7239
1.19075	0.169193	P62996	P62996	Transformer-2 protein homolog beta	Tra2b	Color2 [A=255, R=169, G=169, B=169]	1	4					4	4	4	20.1	20.1	20.1	33.665	0	27.632	689510000	18	17.9043	17.9278	17.9681	17.9879	17.9149	17.8312	17.9799	17.6517	17.5437	17.8506
1.1894	0.270726	P41105	P41105	60S ribosomal protein L28	Rpl28	Color2 [A=255, R=169, G=169, B=169]	1	4					7	7	7	36.5	36.5	36.5	15.733	0	27.458	549040000	14	19.1935	18.7355	18.8779	18.7297	18.7713	18.7029	18.6741	18.6111	18.2333	18.7329
1.18884	-0.225761	Q8R2Y8	Q8R2Y8	Peptidyl-tRNA hydrolase 2, mitochondrial	Ptrh2	Color2 [A=255, R=169, G=169, B=169]	1	4					2	2	2	16	16	16	19.526	0	27.178	87566000	7	15.0644	14.9055	14.7188	15.0355	14.9007	15.2705	15.2031	14.9673	14.9367	15.3762
1.18852	0.397335	P29788	P29788	Vitronectin	Vtn	Color2 [A=255, R=169, G=169, B=169]	1	4					2	2	2	6.7	6.7	6.7	54.848	0	6.2703	36696000	3	13.7669	13.5474	13.3789	13.0537	13.4151	13.2791	13.0847	13.1709	12.4702	13.1704
1.18607	0.26417	Q8BH79-2;Q8BH79;Q8BH79-4;Q8BH79-3	Q8BH79-2;Q8BH79;Q8BH79-4;Q8BH79-3	Anoctamin-10	Ano10	Color2 [A=255, R=169, G=169, B=169]	1	4					2	2	2	3.7	3.7	3.7	69.262	0.00063925	3.1869	3266800	4	13.5606	12.9185	13.489	13.1055	13.3478	12.9946	12.9967	12.9653	13.136	13.008
1.18462	-0.378669	Q7TSG2	Q7TSG2	RNA polymerase II subunit A C-terminal domain phosphatase	Ctdp1	Color2 [A=255, R=169, G=169, B=169]	1	4					4	4	4	8.1	8.1	8.1	104.55	0	11.24	15945000	10	13.8029	13.6026	13.6507	14.1326	14.3488	14.2022	14.4823	14.0085	14.1713	14.5666
1.18402	-0.289025	Q8C1Z7	Q8C1Z7	Bardet-Biedl syndrome 4 protein homolog	Bbs4	Color2 [A=255, R=169, G=169, B=169]	1	4					11	11	11	22.7	22.7	22.7	58.255	0	44.193	229700000	23	17.0873	17.1389	17.001	16.8389	17.2314	17.5115	17.4009	17.3247	16.9135	17.592
1.17836	-0.27422	Q8VCH7	Q8VCH7	Retinol dehydrogenase 10	Rdh10	Color2 [A=255, R=169, G=169, B=169]	1	4					3	3	3	12.9	12.9	12.9	38.075	0	11.176	32486000	6	13.529	13.6825	13.6266	13.4736	13.7332	14.3033	13.623	13.7435	13.7652	13.981
1.17579	0.535419	O55137;Q9QYR9;Q9QYR7-2;Q9QYR7;Q32Q92-2;Q32Q92;Q6Q2Z6	O55137;Q9QYR9	Acyl-coenzyme A thioesterase 1;Acyl-coenzyme A thioesterase 2, mitochondrial	Acot1;Acot2	Color2 [A=255, R=169, G=169, B=169]	1	4					12	12	9	34.4	34.4	26.3	46.135	0	81.86	339840000	30	17.9766	16.8272	16.8443	16.7427	16.6476	16.4068	16.5175	16.2671	16.6214	16.5485
1.1742	-0.193228	Q9QY36	Q9QY36	N-alpha-acetyltransferase 10	Naa10	Color2 [A=255, R=169, G=169, B=169]	1	4					3	3	3	19.1	19.1	19.1	26.519	0	7.1334	69420000	6	14.2277	14.0986	14.3548	14.1623	14.3508	14.3738	14.689	14.3043	14.2815	14.5117
1.17298	-0.33609	Q9Z110-2;Q9Z110	Q9Z110-2;Q9Z110	Delta-1-pyrroline-5-carboxylate synthase;Glutamate 5-kinase;Gamma-glutamyl phosphate reductase	Aldh18a1	Color2 [A=255, R=169, G=169, B=169]	1	4					10	10	10	17.5	17.5	17.5	87.052	0	24.12	220330000	13	15.4172	15.2623	15.4848	15.6248	15.6019	15.9191	16.1011	15.7305	15.2934	16.0273
1.17293	0.473939	P10649;O35660	P10649	Glutathione S-transferase Mu 1	Gstm1	Color2 [A=255, R=169, G=169, B=169]	1	4					15	15	9	62.4	62.4	36.2	25.97	0	79.172	3371200000	53	20.4259	19.264	19.612	19.2763	19.404	19.0525	19.2269	19.0948	18.9646	19.2735
1.17197	-0.262752	Q62048;Q62048-2	Q62048;Q62048-2	Astrocytic phosphoprotein PEA-15	Pea15	Color2 [A=255, R=169, G=169, B=169]	1	4					7	7	7	60	60	60	15.054	0	31.789	584540000	20	18.3368	17.87	18.2711	18.1005	18.1579	18.3138	18.474	18.531	18.0952	18.636
1.17172	0.423236	Q9D0K2	Q9D0K2	Succinyl-CoA:3-ketoacid coenzyme A transferase 1, mitochondrial	Oxct1	Color2 [A=255, R=169, G=169, B=169]	1	4					12	12	12	33.8	33.8	33.8	55.988	0	99.091	1579600000	53	19.9555	19.1103	18.9596	18.8995	19.0517	18.79	18.8219	18.7048	18.6221	18.9215
1.17012	0.327905	P55302	P55302	Alpha-2-macroglobulin receptor-associated protein	Lrpap1	Color2 [A=255, R=169, G=169, B=169]	1	4					11	11	11	32.2	32.2	32.2	42.215	0	44.943	577910000	30	18.7623	18.141	18.2072	18.0526	17.9719	17.8764	18.0068	17.8033	17.7165	18.0924
1.16518	0.181758	Q9D4H1	Q9D4H1	Exocyst complex component 2	Exoc2	Color2 [A=255, R=169, G=169, B=169]	1	4					4	4	4	5.8	5.8	5.8	103.96	0	10.989	14200000	7	14.2007	14.0852	14.0508	14.0062	13.7772	13.8453	13.9712	13.6722	13.8072	13.9154
1.16514	-0.218661	O54829	O54829	Regulator of G-protein signaling 7	Rgs7	Color2 [A=255, R=169, G=169, B=169]	1	4					6	4	4	14.1	9	9	54.791	0	16.688	207830000	6	14.9334	15.1435	15.0705	15.0561	15.2264	15.1501	15.3686	15.5141	15.0338	15.4566
1.16475	-0.253261	Q6PGH1;Q6PGH1-2	Q6PGH1;Q6PGH1-2	Protein BUD31 homolog	Bud31	Color2 [A=255, R=169, G=169, B=169]	1	4					7	7	7	41.7	41.7	41.7	17	0	21.319	338550000	17	16.1901	16.1762	16.105	16.5398	16.3942	16.5246	16.7324	16.4137	16.2731	16.7279
1.16407	-0.251785	O55131;Q8C650-2;Q9DA97;Q8C650	O55131	Septin-7	Sept7	Color2 [A=255, R=169, G=169, B=169]	1	4					17	17	17	46.1	46.1	46.1	50.549	0	118.35	2884100000	47	19.7202	19.617	19.6112	19.6157	19.7657	20.0114	20.1015	19.8561	19.4968	20.1229
1.1623	0.500777	Q99PL5;Q99PL5-12;Q99PL5-11;Q99PL5-10;Q99PL5-9;Q99PL5-8;Q99PL5-7;Q99PL5-6;Q99PL5-5;Q99PL5-4;Q99PL5-3;Q99PL5-2	Q99PL5	Ribosome-binding protein 1	Rrbp1	Color2 [A=255, R=169, G=169, B=169]	1	4					20	20	20	14.3	14.3	14.3	172.88	0	71.226	291670000	31	18.1139	17.3986	17.5354	17.3823	17.3071	17.2536	17.1948	17.1186	16.3103	17.3561
1.16226	0.284421	Q80W54	Q80W54	CAAX prenyl protease 1 homolog	Zmpste24	Color2 [A=255, R=169, G=169, B=169]	1	4					4	4	3	8.8	8.8	5.5	54.734	0	5.9691	142640000	8	16.746	16.1881	16.2728	16.1849	16.0671	15.9886	16.1826	15.8014	15.953	16.1112
1.16201	-0.353066	P34884	P34884	Macrophage migration inhibitory factor	Mif	Color2 [A=255, R=169, G=169, B=169]	1	4					2	2	2	17.4	17.4	17.4	12.504	0	6.1644	1371400000	7	15.6938	15.5287	15.5832	15.8722	16.0826	16.1436	16.0816	16.1322	15.6624	16.506
1.16158	-0.321428	P43081	P43081	Guanylyl cyclase-activating protein 1	Guca1a	Color2 [A=255, R=169, G=169, B=169]	1	4					9	9	9	56.4	56.4	56.4	22.986	0	60.418	620770000	20	16.9133	17.0344	16.9111	16.7652	17.0295	17.4117	17.3417	17.3365	16.6831	17.4878
1.15956	-0.320946	Q9QY42-2;Q9QY42;Q9QY42-3	Q9QY42-2;Q9QY42;Q9QY42-3	Prosaposin receptor GPR37	Gpr37	Color2 [A=255, R=169, G=169, B=169]	1	4					6	6	6	22.9	22.9	22.9	39.278	0	44.379	280810000	27	15.6475	15.4547	15.5567	15.0256	15.4311	15.808	15.8923	15.672	15.3577	15.9904
1.15911	-0.280066	P63011	P63011	Ras-related protein Rab-3A	Rab3a	Color2 [A=255, R=169, G=169, B=169]	1	4					10	10	9	53.6	53.6	40.9	24.97	0	172.81	6235400000	89	19.5671	19.5722	19.6726	19.3684	19.7399	19.8914	20.075	19.8267	19.4388	20.0886
1.15792	-0.267918	P56387	P56387	Dynein light chain Tctex-type 3	Dynlt3	Color2 [A=255, R=169, G=169, B=169]	1	4					2	2	2	28.4	28.4	28.4	12.957	0	20.707	103750000	8	13.8847	13.7629	13.891	13.4853	13.6875	13.8473	14.1886	13.9458	13.7594	14.3101
1.15781	1.28659	P97328	P97328	Ketohexokinase	Khk	Color2 [A=255, R=169, G=169, B=169]	1	4					6	6	6	32.6	32.6	32.6	32.75	0	40.168	91301000	9	17.7184	15.9052	14.6583	15.0456	15.0046	14.351	14.1734	13.5716	15.2165	14.5867
1.15777	-0.192642	Q91VK1;Q2L4X1	Q91VK1;Q2L4X1	Basic leucine zipper and W2 domain-containing protein 2	Bzw2	Color2 [A=255, R=169, G=169, B=169]	1	4					10	10	10	26.5	26.5	26.5	48.063	0	42.68	195820000	25	16.9054	16.905	16.8556	16.8927	17.0288	17.1334	17.2695	17.1082	16.7855	17.2541
1.15373	0.414444	P17047-3;P17047;P17047-2	P17047-3;P17047;P17047-2	Lysosome-associated membrane glycoprotein 2	Lamp2	Color2 [A=255, R=169, G=169, B=169]	1	4					4	4	4	8	8	8	45.655	0	7.6503	104340000	7	16.672	16.0285	16.3966	16.0626	15.6849	15.8223	15.6376	15.4342	15.8199	16.0583
1.15293	0.252555	Q91XE8	Q91XE8	Transmembrane protein 205	Tmem205	Color2 [A=255, R=169, G=169, B=169]	1	4					2	2	2	12.7	12.7	12.7	21.18	0.00045116	3.8746	55871000	4	14.8606	14.2807	14.4566	14.3378	14.1739	14.2328	14.1004	14.1493	14.2064	14.1579
1.15131	-0.212885	O55003	O55003	BCL2/adenovirus E1B 19 kDa protein-interacting protein 3	Bnip3	Color2 [A=255, R=169, G=169, B=169]	1	4					3	3	3	16	16	16	20.978	0	5.9119	46386000	5	14.2705	14.1095	14.1797	14.0838	14.3848	14.3886	14.6506	14.3049	14.1794	14.569
1.15118	-0.219774	S4R2P9-2;S4R2P9	S4R2P9-2;S4R2P9		Slc8a3	Color2 [A=255, R=169, G=169, B=169]	1	4					2	2	2	2.3	2.3	2.3	102.38	0.0018443	2.6852	19088000	5	14.73	14.8593	14.7061	14.4925	14.6031	14.8379	15.1493	14.8296	14.6536	15.0195
1.15085	0.369238	P29699;CON__P12763	P29699	Alpha-2-HS-glycoprotein	Ahsg	Color2 [A=255, R=169, G=169, B=169]	1	4					5	5	5	19.1	19.1	19.1	37.325	0	46.466	256560000	18	17.3467	16.7798	16.794	16.8523	16.7127	16.5651	16.9669	16.1312	16.4154	16.5606
1.15001	0.354751	Q60605-2;Q60605	Q60605-2;Q60605	Myosin light polypeptide 6	Myl6	Color2 [A=255, R=169, G=169, B=169]	1	4					8	8	7	55.6	55.6	47	16.961	0	125.9	1250600000	33	19.6728	18.9662	19.087	18.8256	18.8686	18.7665	18.7484	18.6735	18.5036	18.9542
1.14989	-0.236348	B9EKR1	B9EKR1	Receptor-type tyrosine-protein phosphatase zeta	Ptprz1	Color2 [A=255, R=169, G=169, B=169]	1	4					12	12	12	6.1	6.1	6.1	254.4	0	97.481	161320000	17	16.1773	16.0961	16.1087	16.2536	16.0703	16.4326	16.5316	16.2527	16.0276	16.6434
1.14705	0.494281	O35639	O35639	Annexin A3	Anxa3	Color2 [A=255, R=169, G=169, B=169]	1	4					5	5	5	18.3	18.3	18.3	36.384	0	21.131	31855000	7	15.7529	14.7771	14.6341	14.6136	14.6039	14.4007	14.5159	14.0548	14.3978	14.5411
1.14667	-0.200055	O54984	O54984	ATPase Asna1	Asna1	Color2 [A=255, R=169, G=169, B=169]	1	4					9	9	9	42.8	42.8	42.8	38.822	0	73.721	715530000	21	17.5794	17.3923	17.4909	17.5989	17.6812	17.7367	17.8798	17.5962	17.5467	17.9836
1.14592	0.164973	Q60715-2;Q60715	Q60715-2;Q60715	Prolyl 4-hydroxylase subunit alpha-1	P4ha1	Color2 [A=255, R=169, G=169, B=169]	1	4					4	4	4	9.6	9.6	9.6	60.885	0	11.562	32163000	10	14.7745	14.4729	14.6362	14.6134	14.5964	14.3832	14.4326	14.4847	14.2948	14.6733
1.14556	-0.252283	Q8VD33	Q8VD33	Small glutamine-rich tetratricopeptide repeat-containing protein beta	Sgtb	Color2 [A=255, R=169, G=169, B=169]	1	4					4	4	4	14.8	14.8	14.8	33.429	0	14.652	83124000	9	15.3924	15.5919	15.6825	15.4373	15.4982	15.8337	15.8184	15.8141	15.3658	16.0316
1.14523	-0.259898	Q925H0;Q925H0-2	Q925H0;Q925H0-2	Acid-sensing ion channel 2	Asic2	Color2 [A=255, R=169, G=169, B=169]	1	4					2	2	2	5.5	5.5	5.5	57.738	0.00063519	3.0867	3217900	3	12.1897	12.3307	12.2547	12.2232	12.5108	12.5683	12.8177	12.5826	12.1536	12.6863
1.14204	0.412071	Q00896;P07758	Q00896;P07758	Alpha-1-antitrypsin 1-3;Alpha-1-antitrypsin 1-1	Serpina1c;Serpina1a	Color2 [A=255, R=169, G=169, B=169]	1	4					9	3	3	28.9	6.8	6.8	45.823	0	6.8626	141530000	12	16.7217	15.9691	16.2038	16.1383	15.6823	15.5615	16.1259	15.6472	15.5935	15.7267
1.14108	-0.272016	Q9CY34	Q9CY34	NEDD8-conjugating enzyme UBE2F	Ube2f	Color2 [A=255, R=169, G=169, B=169]	1	4					2	2	2	16.8	16.8	16.8	21.11	0.00043243	3.3477	11971000	3	13.8494	13.6615	13.6198	14.1145	14.3002	14.1743	14.1544	14.1749	14.1923	14.2095
1.13912	-0.201872	Q9DB73;Q9DB73-2	Q9DB73;Q9DB73-2	NADH-cytochrome b5 reductase 1	Cyb5r1	Color2 [A=255, R=169, G=169, B=169]	1	4					8	8	8	26.6	26.6	26.6	34.134	0	30.275	469670000	24	18.1581	18.1562	17.9516	18.0612	18.1529	18.3085	18.4052	18.2749	17.9845	18.5162
1.13602	-0.148861	Q5QNQ6	Q5QNQ6	Oxysterol-binding protein 2	Osbp2	Color2 [A=255, R=169, G=169, B=169]	1	4					8	8	8	11.5	11.5	11.5	101.35	0	20.836	83819000	16	15.799	15.8492	15.8603	15.8159	15.7713	15.9586	16.0136	15.9618	15.7336	16.1723
1.13151	-0.193425	P83917	P83917	Chromobox protein homolog 1	Cbx1	Color2 [A=255, R=169, G=169, B=169]	1	4					7	6	6	47	38.4	38.4	21.418	0	25.179	590390000	26	17.3785	17.1871	17.3129	17.262	17.3726	17.6183	17.5687	17.4075	17.2003	17.6855
1.1314	0.870786	P97449	P97449	Aminopeptidase N	Anpep	Color2 [A=255, R=169, G=169, B=169]	1	4					12	12	12	15.7	15.7	15.7	109.65	0	55.752	143380000	23	18.0045	16.4284	15.937	15.9738	15.7501	15.3365	15.525	15.3284	15.8013	15.7486
1.13107	-0.152201	Q61644	Q61644	Protein kinase C and casein kinase substrate in neurons protein 1	Pacsin1	Color2 [A=255, R=169, G=169, B=169]	1	4					24	24	24	62.1	62.1	62.1	50.575	0	323.31	5595300000	126	20.1213	20.0936	20.201	20.1727	20.1899	20.3443	20.4091	20.2627	20.0576	20.4658
1.12836	-0.206306	Q61550	Q61550	Double-strand-break repair protein rad21 homolog	Rad21	Color2 [A=255, R=169, G=169, B=169]	1	4					15	15	15	35.3	35.3	35.3	72.082	0	94.903	220830000	39	16.5399	16.6253	16.5641	16.5548	16.6736	16.8561	16.9731	16.7495	16.4444	16.9662
1.1265	-0.241339	Q8BR63	Q8BR63	Protein FAM177A1	Fam177a1	Color2 [A=255, R=169, G=169, B=169]	1	4					6	6	6	37.2	37.2	37.2	23.578	0	23.755	119040000	13	16.4024	16.5517	16.5681	16.3719	16.5097	16.7364	16.8629	16.7463	16.3087	16.956
1.12551	-0.237271	Q9JL56	Q9JL56	Glycerophosphodiester phosphodiesterase 1	Gde1	Color2 [A=255, R=169, G=169, B=169]	1	4					3	3	3	11.8	11.8	11.8	37.629	0	7.2626	58512000	9	14.8531	15.031	15.1078	14.7781	15.0973	15.1319	15.452	15.0775	14.976	15.4162
1.12551	0.374142	Q91YI0	Q91YI0	Argininosuccinate lyase	Asl	Color2 [A=255, R=169, G=169, B=169]	1	4					11	11	11	21.6	21.6	21.6	51.739	0	32.949	475970000	26	19.1345	18.3016	18.3228	18.2415	18.2548	18.0163	18.1761	17.9921	17.9293	18.2706
1.12503	-0.246964	Q9D7S9	Q9D7S9	Charged multivesicular body protein 5	Chmp5	Color2 [A=255, R=169, G=169, B=169]	1	4					2	2	2	16.9	16.9	16.9	24.575	0	41.652	155870000	8	15.2047	14.6308	14.9596	14.792	14.6612	15.1137	15.0288	15.1932	14.9136	15.2338
1.12397	0.28654	Q9D8V0-4;Q9D8V0-3;Q9D8V0	Q9D8V0-4;Q9D8V0-3;Q9D8V0	Minor histocompatibility antigen H13	Hm13	Color2 [A=255, R=169, G=169, B=169]	1	4					3	3	3	9.6	9.6	9.6	43.363	0	14.407	28217000	6	15.3964	15.2499	15.209	15.1992	14.9185	14.5228	15.1498	14.8036	14.922	15.1419
1.12091	-0.161674	Q9D6Y9	Q9D6Y9	1,4-alpha-glucan-branching enzyme	Gbe1	Color2 [A=255, R=169, G=169, B=169]	1	4					10	10	10	19.1	19.1	19.1	80.363	0	136.3	926420000	28	18.3386	18.203	18.2479	18.3222	18.2771	18.5022	18.5254	18.3806	18.1769	18.612
1.11981	-0.419693	Q8BG30	Q8BG30	Negative elongation factor A	Nelfa	Color2 [A=255, R=169, G=169, B=169]	1	4					8	8	8	21.1	21.1	21.1	57.584	0	34.376	116250000	15	15.8851	15.4513	15.6516	15.4701	15.6858	15.8789	15.908	16.3244	15.5193	16.6118
1.11838	0.601171	Q8JZV9	Q8JZV9	3-hydroxybutyrate dehydrogenase type 2	Bdh2	Color2 [A=255, R=169, G=169, B=169]	1	4					4	4	4	11.8	11.8	11.8	26.753	0	9.7513	52617000	8	15.284	13.9309	13.9917	13.9985	13.6321	13.6529	13.6374	13.3047	13.6841	13.5523
1.11833	-0.199802	Q8CI71;Q8CI71-2;Q8CI71-3	Q8CI71;Q8CI71-2;Q8CI71-3	Coiled-coil domain-containing protein 132	Ccdc132	Color2 [A=255, R=169, G=169, B=169]	1	4					4	4	4	4.7	4.7	4.7	111.17	0	10.613	27565000	7	14.1945	13.9403	13.9152	14.2173	14.019	14.36	14.366	14.0546	14.0953	14.4096
1.11775	-0.466735	Q8K0C9	Q8K0C9	GDP-mannose 4,6 dehydratase	Gmds	Color2 [A=255, R=169, G=169, B=169]	1	4					3	3	3	10.2	10.2	10.2	41.984	0	7.3574	20341000	3	12.4312	12.7402	11.9044	12.6235	12.8125	13.4876	12.5219	13.0808	12.9867	12.7684
1.11638	-0.271791	P63323	P63323	40S ribosomal protein S12	Rps12	Color2 [A=255, R=169, G=169, B=169]	1	4					9	9	8	63.6	63.6	47	14.525	0	53.961	458600000	27	17.835	17.7259	17.7829	18.1173	18.1647	18.0547	18.3731	18.0953	17.9748	18.487
1.11194	-0.201884	Q6PHZ2;Q6PHZ2-2;Q6PHZ2-4;Q6PHZ2-5	Q6PHZ2;Q6PHZ2-2;Q6PHZ2-4;Q6PHZ2-5	Calcium/calmodulin-dependent protein kinase type II subunit delta	Camk2d	Color2 [A=255, R=169, G=169, B=169]	1	4					16	16	12	36.3	36.3	28.3	56.369	0	139.68	7768300000	75	21.1716	21.2031	21.2629	21.1293	21.3163	21.4667	21.5385	21.4143	21.0659	21.6071
1.11006	-0.263706	O55126	O55126	Protein NipSnap homolog 2	Gbas	Color2 [A=255, R=169, G=169, B=169]	1	4					9	9	9	46.3	46.3	46.3	32.932	0	92.888	1620100000	35	18.6696	18.4342	18.4384	18.3662	18.528	18.7503	18.944	18.7947	18.303	18.963
1.10607	0.175052	P09103	P09103	Protein disulfide-isomerase	P4hb	Color2 [A=255, R=169, G=169, B=169]	1	4					20	20	20	47.2	47.2	47.2	57.058	0	148	6416900000	122	20.9574	20.6652	20.7476	20.6762	20.6353	20.584	20.6877	20.5145	20.3387	20.6815
1.10508	-0.117253	Q8BX94	Q8BX94	Oxysterol-binding protein-related protein 2	Osbpl2	Color2 [A=255, R=169, G=169, B=169]	1	4					3	3	3	11.8	11.8	11.8	55.384	0	8.7631	34147000	6	14.4663	14.3793	14.4654	14.5137	14.4963	14.6991	14.5603	14.5271	14.4212	14.6997
1.10371	0.473044	Q3V0K9	Q3V0K9	Plastin-1	Pls1	Color2 [A=255, R=169, G=169, B=169]	1	4					8	5	5	14.6	9	9	70.407	0	8.6202	19513000	5	14.6939	13.645	13.7528	13.4927	13.4385	13.4493	13.3059	13.3218	13.1585	13.4222
1.10293	-0.226699	Q3V3N7	Q3V3N7		Bbs1	Color2 [A=255, R=169, G=169, B=169]	1	4					12	12	12	31.5	31.5	31.5	65.094	0	55.153	325930000	24	16.6417	16.8671	16.649	16.7181	16.7723	17.0707	17.0842	16.9019	16.5722	17.1528
1.10292	0.314915	Q99PT1	Q99PT1	Rho GDP-dissociation inhibitor 1	Arhgdia	Color2 [A=255, R=169, G=169, B=169]	1	4					8	8	8	49.5	49.5	49.5	23.407	0	101.78	1977000000	29	19.7022	19.2115	19.2173	19.0169	18.9223	18.7495	19.0073	18.6996	18.9097	19.1295
1.10176	0.360506	O70622-2;O70622	O70622-2;O70622	Reticulon-2	Rtn2	Color2 [A=255, R=169, G=169, B=169]	1	4					2	2	2	9.3	9.3	9.3	22.239	0.00063573	3.0984	2002000	2	12.1239	11.9763	12.3485	12.3053	12.0333	11.8417	11.5321	11.7051	11.5027	12.4033
1.09993	-0.186034	Q8VDL4;Q8VDL4-3;Q8VDL4-2	Q8VDL4;Q8VDL4-3	ADP-dependent glucokinase	Adpgk	Color2 [A=255, R=169, G=169, B=169]	1	4					8	8	8	21.4	21.4	21.4	53.902	0	43.572	97491000	14	16.2803	16.3151	16.2857	16.1241	16.3091	16.4783	16.52	16.4379	16.1428	16.6654
1.09992	-0.429617	Q9R020;Q9R020-2	Q9R020;Q9R020-2	Zinc finger Ran-binding domain-containing protein 2	Zranb2	Color2 [A=255, R=169, G=169, B=169]	1	4					4	4	4	13.9	13.9	13.9	37.35	0	24.226	40423000	8	14.5619	14.5695	14.3772	15.2063	15.2164	14.9562	15.3441	15.2285	14.9608	15.5896
1.09894	0.440118	Q9WTI7-4;Q9WTI7-2;Q9WTI7-3;Q9WTI7	Q9WTI7-4;Q9WTI7-2;Q9WTI7-3;Q9WTI7	Unconventional myosin-Ic	Myo1c	Color2 [A=255, R=169, G=169, B=169]	1	4					7	7	7	10.6	10.6	10.6	111.29	0	17.171	24494000	9	15.8981	15.0496	14.7738	14.8382	14.8395	14.5704	14.628	14.4723	14.6703	14.8575
1.09857	-0.192244	O70325-2;O70325;O70325-3	O70325-2;O70325;O70325-3	Phospholipid hydroperoxide glutathione peroxidase, mitochondrial	Gpx4	Color2 [A=255, R=169, G=169, B=169]	1	4					10	10	10	52.4	52.4	52.4	19.522	0	71.23	782730000	33	18.8756	18.7956	18.7036	18.654	18.78	19.0548	19.0688	18.8089	18.6872	19.1504
1.0935	-0.235648	O09012-2;O09012	O09012-2;O09012	Peroxisomal targeting signal 1 receptor	Pex5	Color2 [A=255, R=169, G=169, B=169]	1	4					4	4	4	8.5	8.5	8.5	66.805	0	5.7947	18671000	5	13.0524	13.3973	13.2254	13.3263	13.3912	13.3983	13.9062	13.4244	13.4549	13.3871
1.09225	0.229004	Q9D1R9	Q9D1R9	60S ribosomal protein L34	Rpl34	Color2 [A=255, R=169, G=169, B=169]	1	4					3	3	3	20.5	20.5	20.5	13.293	0	6.4473	594690000	12	17.3287	17.1936	17.1592	17.0442	17.0268	16.8949	17.1439	16.9556	16.5567	17.0565
1.09126	0.271547	Q571I9	Q571I9	Aldehyde dehydrogenase family 16 member A1	Aldh16a1	Color2 [A=255, R=169, G=169, B=169]	1	4					3	3	3	6	6	6	84.755	0	12.482	43852000	11	14.7381	14.2453	14.293	14.0863	14.0276	13.9275	13.9179	14.0946	13.9182	14.1744
1.09035	-0.256459	Q3TSG4	Q3TSG4	RNA demethylase ALKBH5	Alkbh5	Color2 [A=255, R=169, G=169, B=169]	1	4					6	6	6	21.3	21.3	21.3	44.41	0	57.305	189460000	14	15.4481	15.6776	15.6449	15.5883	15.6379	15.963	16.0895	15.8593	15.3899	15.9775
1.09017	-0.18181	Q922B1	Q922B1	O-acetyl-ADP-ribose deacetylase MACROD1	Macrod1	Color2 [A=255, R=169, G=169, B=169]	1	4					4	4	4	18	18	18	35.294	0	79.293	175610000	16	16.1494	16.0209	16.2056	15.8232	16.1191	16.2906	16.2593	16.2975	16.0097	16.37
1.08864	0.152558	Q9CQK7	Q9CQK7	RWD domain-containing protein 1	Rwdd1	Color2 [A=255, R=169, G=169, B=169]	1	4					2	2	2	8.6	8.6	8.6	27.785	0.00045188	3.8958	47646000	5	15.11	14.7346	14.8719	14.8464	14.7483	14.7005	14.8412	14.6886	14.6181	14.7
1.08787	-0.20964	Q5PR73	Q5PR73	GTP-binding protein Di-Ras2	Diras2	Color2 [A=255, R=169, G=169, B=169]	1	4					8	8	7	51.3	51.3	46.7	22.498	0	26.579	220560000	14	16.1463	16.1714	16.349	16.0572	16.2808	16.5221	16.5115	16.2422	16.1466	16.6304
1.08697	0.44643	Q0VGY8;Q0VGY8-2	Q0VGY8	Protein TANC1	Tanc1	Color2 [A=255, R=169, G=169, B=169]	1	4					5	5	5	3.9	3.9	3.9	200.8	0	29.326	14329000	10	12.8887	12.5499	12.6776	12.605	12.9186	12.7077	12.3593	12.2349	11.5046	12.6012
1.08575	0.969161	P11930	P11930	Nucleoside diphosphate-linked moiety X motif 19, mitochondrial	Nudt19	Color2 [A=255, R=169, G=169, B=169]	1	4					5	5	5	25.8	25.8	25.8	40.32	0	56.394	68031000	11	16.5983	14.8332	14.3704	14.293	14.0963	13.6528	13.861	13.3612	14.1407	14.3298
1.08538	1.08577	O88428	O88428	Bifunctional 3-phosphoadenosine 5-phosphosulfate synthase 2;Sulfate adenylyltransferase;Adenylyl-sulfate kinase	Papss2	Color2 [A=255, R=169, G=169, B=169]	1	4					2	2	2	5.3	5.3	5.3	70.35	0	6.648	25145000	6	16.652	14.7305	13.9534	14.1284	13.735	13.4698	13.2048	13.385	13.965	13.7459
1.08529	0.767637	Q3UNZ8;Q3UNZ8-2	Q3UNZ8;Q3UNZ8-2	Quinone oxidoreductase-like protein 2		Color2 [A=255, R=169, G=169, B=169]	1	4					8	8	8	35.4	35.4	35.4	37.808	0	19.852	36745000	13	16.0863	14.5754	14.0786	14.1598	14.1205	13.6631	13.7335	13.9009	13.862	14.023
1.08352	0.874381	O89020-3;O89020;O89020-2	O89020-3;O89020;O89020-2	Afamin	Afm	Color2 [A=255, R=169, G=169, B=169]	1	4					3	3	3	6.4	6.4	6.4	69.666	0	12.573	10212000	6	13.8063	12.9491	12.519	12.1682	12.2386	11.9114	12.8674	11.5388	10.9085	12.0833
1.08348	1.01974	Q9JIL4	Q9JIL4	Na(+)/H(+) exchange regulatory cofactor NHE-RF3	Pdzk1	Color2 [A=255, R=169, G=169, B=169]	1	4					10	10	10	26.4	26.4	26.4	56.498	0	49.193	74306000	19	18.6942	16.8943	16.0935	16.2301	16.1131	15.6344	15.5486	15.5269	16.2425	15.9742
1.08325	-0.294595	Q811G0-2;Q811G0;Q811G0-4;Q811G0-3	Q811G0-2;Q811G0	Protein PTHB1	Bbs9	Color2 [A=255, R=169, G=169, B=169]	1	4					15	15	15	24.1	24.1	24.1	98.459	0	53.104	371480000	37	17.2759	17.5974	17.3356	17.3001	17.6361	17.7871	17.8896	17.7471	17.2388	17.9555
1.08166	-0.237012	Q9D067;Q9D067-4;Q9D067-2;Q9D067-3	Q9D067;Q9D067-4;Q9D067-2	Nuclear protein MDM1	Mdm1	Color2 [A=255, R=169, G=169, B=169]	1	4					11	11	11	17.5	17.5	17.5	79.688	0	29.842	124670000	19	16.7749	16.7626	16.7433	16.701	16.7949	17.1208	17.1204	16.9364	16.5568	17.2275
1.08124	1.274	A2ARV4	A2ARV4	Low-density lipoprotein receptor-related protein 2	Lrp2	Color2 [A=255, R=169, G=169, B=169]	1	4					17	17	17	4.4	4.4	4.4	519.2	0	55.894	155290000	30	18.7263	16.7371	15.3954	15.9192	15.5596	14.9279	14.8926	14.8289	15.8783	15.4398
1.08015	-0.145959	Q8BXK8	Q8BXK8	Arf-GAP with GTPase, ANK repeat and PH domain-containing protein 1	Agap1	Color2 [A=255, R=169, G=169, B=169]	1	4					9	9	7	14.4	14.4	11.6	94.41	0	47.816	110530000	20	15.7562	15.831	15.7737	15.7876	15.8493	16.028	15.9939	15.9097	15.6887	16.1075
1.07815	-0.254359	Q9DB60	Q9DB60	Prostamide/prostaglandin F synthase	Fam213b	Color2 [A=255, R=169, G=169, B=169]	1	4					3	3	3	12.4	12.4	12.4	21.67	0.00045147	3.8829	39653000	5	14.3153	14.0972	13.783	13.8957	14.3632	14.4079	14.4647	14.3055	14.1257	14.4223
1.07758	1.68548	P13541;A2AQP0	P13541	Myosin-3	Myh3	Color2 [A=255, R=169, G=169, B=169]	1	4					25	4	4	11.9	1.8	1.8	223.79	0	5.1386	15261000	8	11.4237	15.799	14.4294	12.8995	13.1261	11.6277	11.8229	11.2662	11.0693	13.4642
1.07749	-0.236578	Q32M02	Q32M02	Fascin-2	Fscn2	Color2 [A=255, R=169, G=169, B=169]	1	4					4	4	4	11	11	11	55.073	0	8.8378	97181000	6	14.7615	14.8768	14.8048	14.5968	14.5733	15.0299	15.0296	14.9674	14.5718	15.1973
1.07632	0.284084	Q8C3X4-2;Q8C3X4	Q8C3X4-2;Q8C3X4	Translation factor Guf1, mitochondrial	Guf1	Color2 [A=255, R=169, G=169, B=169]	1	4					2	2	2	4.1	4.1	4.1	62.932	0.00045025	3.8421	8714100	3	12.9232	12.9334	12.8268	12.7155	13.0133	12.7313	12.7305	12.6582	12.068	12.8036
1.07551	0.792175	Q3UZZ6	Q3UZZ6	Sulfotransferase 1 family member D1	Sult1d1	Color2 [A=255, R=169, G=169, B=169]	1	4					2	2	2	7.8	7.8	7.8	35.083	0.00042928	3.2791	14978000	3	14.9234	13.7828	12.7322	12.9241	13.1002	12.8327	12.6947	12.6628	12.747	12.5648
1.0744	0.181645	Q9CQ65	Q9CQ65	S-methyl-5-thioadenosine phosphorylase	Mtap	Color2 [A=255, R=169, G=169, B=169]	1	4					4	4	4	20.8	20.8	20.8	31.062	0	14.719	149440000	9	16.0145	15.5895	15.6733	15.5186	15.6343	15.4841	15.5314	15.4768	15.4155	15.6141
1.07435	-0.155368	P46096;Q9R0N5	P46096	Synaptotagmin-1	Syt1	Color2 [A=255, R=169, G=169, B=169]	1	4					22	22	16	48.5	48.5	36.6	47.417	0	118.48	10280000000	149	21.4638	21.5431	21.4727	21.4238	21.4857	21.595	21.8168	21.5741	21.3971	21.783
1.0742	-0.187704	Q61164	Q61164	Transcriptional repressor CTCF	Ctcf	Color2 [A=255, R=169, G=169, B=169]	1	4					7	7	7	14	14	14	83.745	0	94.25	118050000	14	14.9658	15.0821	15.0705	15.2056	15.2341	15.3485	15.4663	15.291	14.9931	15.3978
1.07306	1.77407	Q5SX39	Q5SX39	Myosin-4	Myh4	Color2 [A=255, R=169, G=169, B=169]	1	4					40	9	7	22.5	6	4.3	222.86	0	23.47	117550000	19	15.4932	16.8417	17.321	16.5487	14.6041	12.9785	14.6429	13.5306	13.5759	17.2104
1.07274	-0.305407	P63054	P63054	Purkinje cell protein 4	Pcp4	Color2 [A=255, R=169, G=169, B=169]	1	4					3	3	3	43.5	43.5	43.5	6.8073	0	35.293	80336000	20	15.5165	14.8728	15.3665	15.1191	14.866	15.2295	15.5541	15.682	15.2919	15.5105
1.07116	0.989575	Q99K67	Q99K67	Alpha-aminoadipic semialdehyde synthase, mitochondrial;Lysine ketoglutarate reductase;Saccharopine dehydrogenase	Aass	Color2 [A=255, R=169, G=169, B=169]	1	4					9	9	9	14	14	14	102.97	0	26.989	61420000	12	18.0563	16.2297	15.4312	15.5897	15.6098	15.1302	14.8493	15.0369	15.5209	15.4314
1.07033	-0.208848	P62814	P62814	V-type proton ATPase subunit B, brain isoform	Atp6v1b2	Color2 [A=255, R=169, G=169, B=169]	1	4					24	24	24	71.4	71.4	71.4	56.55	0	323.31	8955600000	143	20.5491	20.4282	20.397	20.2292	20.3328	20.7058	20.6713	20.5046	20.2852	20.8137
1.07012	-0.206697	Q8CJ40;Q8CJ40-3	Q8CJ40;Q8CJ40-3	Rootletin	Crocc	Color2 [A=255, R=169, G=169, B=169]	1	4					95	95	2	48.1	48.1	1.4	226.94	0	323.31	14214000000	427	21.8184	21.7968	21.6728	21.6861	21.8046	22.0889	22.0308	21.9542	21.5831	22.155
1.06962	0.533573	Q6WVG3	Q6WVG3	BTB/POZ domain-containing protein KCTD12	Kctd12	Color2 [A=255, R=169, G=169, B=169]	1	4					3	3	3	13.8	13.8	13.8	35.892	0	14.344	20474000	5	12.916	11.8008	12.157	11.8942	11.8951	11.6745	12.2291	11.4027	11.1596	11.5295
1.06924	-0.142323	O88545	O88545	COP9 signalosome complex subunit 6	Cops6	Color2 [A=255, R=169, G=169, B=169]	1	4					8	8	8	32.1	32.1	32.1	35.88	0	57.246	238650000	16	16.8883	16.9908	16.9143	16.9959	16.979	17.0712	17.2471	17.0282	16.8854	17.2481
1.06911	-0.278784	Q8VC33	Q8VC33	Nucleoredoxin-like protein 1	Nxnl1	Color2 [A=255, R=169, G=169, B=169]	1	4					5	5	5	38.7	38.7	38.7	24.912	0	85.082	143290000	12	14.546	14.8799	14.7012	14.6188	14.9038	15.1586	15.0589	14.8843	14.6101	15.3318
1.06788	-0.183006	Q8C6B9	Q8C6B9	Active regulator of SIRT1	Rps19bp1	Color2 [A=255, R=169, G=169, B=169]	1	4					4	4	4	33.6	33.6	33.6	15.977	0	11.711	35890000	8	14.9622	15.1395	14.9121	14.9531	14.9803	15.2904	15.2569	15.0343	14.9152	15.3654
1.06748	0.320993	Q9JI75	Q9JI75	Ribosyldihydronicotinamide dehydrogenase [quinone]	Nqo2	Color2 [A=255, R=169, G=169, B=169]	1	4					2	2	2	8.2	8.2	8.2	26.248	0	4.6069	45546000	3	15.0891	14.4265	14.5011	14.676	14.5116	14.243	14.5566	14.0818	14.1037	14.6142
1.06711	0.673602	P13707	P13707	Glycerol-3-phosphate dehydrogenase [NAD(+)], cytoplasmic	Gpd1	Color2 [A=255, R=169, G=169, B=169]	1	4					5	5	5	14.6	14.6	14.6	37.572	0	6.2606	38027000	8	16.4223	15.0612	14.7338	14.6728	14.7124	14.3688	14.453	14.1698	14.5756	14.6672
1.065	0.442762	O88958	O88958	Glucosamine-6-phosphate isomerase 1	Gnpda1	Color2 [A=255, R=169, G=169, B=169]	1	4					5	4	4	17.6	13.5	13.5	32.549	0	6.2615	69585000	6	16.9298	16.0792	15.9545	15.8215	15.6372	15.6041	15.6281	15.6027	15.5968	15.7765
1.06496	-0.337229	Q8VHP6	Q8VHP6	Cadherin-related family member 1	Cdhr1	Color2 [A=255, R=169, G=169, B=169]	1	4					6	6	6	10.4	10.4	10.4	94.026	0	25.687	83214000	15	14.733	15.1008	14.9206	14.8793	15.1279	15.5701	15.3345	15.1457	14.7693	15.6282
1.06448	0.180763	Q9CZX9	Q9CZX9	ER membrane protein complex subunit 4	Emc4	Color2 [A=255, R=169, G=169, B=169]	1	4					3	3	3	22.4	22.4	22.4	20.116	0	6.0511	77981000	9	15.0172	14.679	14.7936	14.9088	14.6814	14.6981	14.7043	14.5368	14.4377	14.7993
1.06336	0.206141	Q8BFR4	Q8BFR4	N-acetylglucosamine-6-sulfatase	Gns	Color2 [A=255, R=169, G=169, B=169]	1	4					5	5	5	9.4	9.4	9.4	61.174	0	18.712	104380000	13	16.1551	15.8843	15.8276	15.7809	15.7324	15.6591	15.6038	15.748	15.4435	15.8951
1.06315	-0.305293	Q8BKR5	Q8BKR5	Protein phosphatase 1 regulatory subunit 37	Ppp1r37	Color2 [A=255, R=169, G=169, B=169]	1	4					2	2	2	3.9	3.9	3.9	77.573	0.00023095	4.2206	20567000	2	13.1604	12.9728	13.2828	13.046	13.027	13.7317	13.452	13.3432	12.8821	13.6065
1.06233	-0.107851	P12849	P12849	cAMP-dependent protein kinase type I-beta regulatory subunit	Prkar1b	Color2 [A=255, R=169, G=169, B=169]	1	4					8	4	4	23.9	16.3	16.3	43.224	0	13.895	70352000	6	14.6415	14.6515	14.6065	14.5592	14.6361	14.6754	14.9308	14.7225	14.6433	14.6621
1.06128	0.372666	P29416	P29416	Beta-hexosaminidase subunit alpha	Hexa	Color2 [A=255, R=169, G=169, B=169]	1	4					4	4	4	9.5	9.5	9.5	60.612	0	9.1714	17420000	6	14.0648	13.5072	14.2016	13.5096	13.2282	13.3886	13.4542	13.2384	13.1902	13.3767
1.0604	-0.24361	Q9QXZ7	Q9QXZ7	Photoreceptor-specific nuclear receptor	Nr2e3	Color2 [A=255, R=169, G=169, B=169]	1	4					10	10	10	34.2	34.2	34.2	43.176	0	35.516	114360000	16	15.3045	15.6586	15.5636	15.4662	15.7418	15.908	15.9241	15.6782	15.4545	15.988
1.05744	0.331905	Q61210-2;Q61210;Q61210-5;Q61210-3;Q61210-4	Q61210-2;Q61210;Q61210-5;Q61210-3;Q61210-4	Rho guanine nucleotide exchange factor 1	Arhgef1	Color2 [A=255, R=169, G=169, B=169]	1	4					4	4	4	5.2	5.2	5.2	102.73	0	9.371	13304000	6	15.006	14.3109	14.4163	14.4279	14.1219	14.1797	14.2575	13.8514	14.0166	14.3184
1.05709	0.814374	Q07417	Q07417	Short-chain specific acyl-CoA dehydrogenase, mitochondrial	Acads	Color2 [A=255, R=169, G=169, B=169]	1	4					8	8	8	23.5	23.5	23.5	44.889	0	21.718	131440000	14	17.7303	16.1545	15.8388	15.6116	15.5715	15.2146	15.3124	15.0395	15.5434	15.7249
1.0541	-0.322338	Q9EPV8	Q9EPV8	Ubiquitin-like protein 5	Ubl5	Color2 [A=255, R=169, G=169, B=169]	1	4					2	2	2	28.8	28.8	28.8	8.5468	0.0037542	2.3356	38654000	3	14.5282	14.3327	14.0548	14.2239	14.6304	14.8431	14.617	14.6517	14.2457	15.024
1.05321	0.197093	Q9QZ28;Q62233-2;Q62233	Q9QZ28;Q62233-2;Q62233	Homeobox protein SIX6;Homeobox protein SIX3	Six6;Six3	Color2 [A=255, R=169, G=169, B=169]	1	4					2	2	2	12.2	12.2	12.2	27.741	0	19.283	30605000	8	14.5992	14.333	14.5211	14.5017	14.3105	14.389	14.266	14.216	13.9608	14.4484
1.05075	-0.2069	P97355	P97355	Spermine synthase	Sms	Color2 [A=255, R=169, G=169, B=169]	1	4					8	8	8	29.8	29.8	29.8	41.313	0	44.423	402170000	15	16.6548	16.6229	16.6463	16.4826	16.7579	16.8892	17.0382	16.8109	16.4824	16.9783
1.04985	0.278201	P23492	P23492	Purine nucleoside phosphorylase	Pnp	Color2 [A=255, R=169, G=169, B=169]	1	4					8	8	8	43.9	43.9	43.9	32.277	0	70.787	278670000	34	17.3997	16.7853	16.8407	16.7579	16.7266	16.7076	16.6864	16.5456	16.3926	16.7871
1.04873	1.56922	P05977-2;P05977;P09541;P09542	P05977-2;P05977	Myosin light chain 1/3, skeletal muscle isoform	Myl1	Color2 [A=255, R=169, G=169, B=169]	1	4					6	6	6	41.3	41.3	41.3	16.6	0	78.994	139770000	17	16.0552	17.7181	17.7533	17.3575	15.3448	14.547	15.2342	14.324	14.475	17.8025
1.04746	-0.194405	P52480;P53657	P52480	Pyruvate kinase PKM	Pkm	Color2 [A=255, R=169, G=169, B=169]	1	4					43	43	5	78.2	78.2	9.4	57.844	0	323.31	247110000000	1844	24.6527	24.7744	24.7662	24.6302	24.7376	25.0028	25.026	24.8761	24.5461	25.082
1.04648	-0.479542	Q6PGG6	Q6PGG6	Guanine nucleotide-binding protein-like 3-like protein	Gnl3l	Color2 [A=255, R=169, G=169, B=169]	1	4					2	2	2	5.9	5.9	5.9	65.194	0	7.112	22917000	4	13.0963	12.7725	12.8711	12.4561	12.712	13.067	13.211	13.6825	12.5464	13.7991
1.04526	-0.204326	O54990-6;O54990-3;O54990-2;O54990;O54990-4;O54990-5	O54990-6;O54990-3;O54990-2;O54990;O54990-4;O54990-5	Prominin-1	Prom1	Color2 [A=255, R=169, G=169, B=169]	1	4					15	15	15	23.2	23.2	23.2	92.196	0	87.086	514610000	36	17.982	17.9818	17.8275	17.7476	18.026	18.2722	18.0715	18.0865	17.8157	18.3406
1.04477	-0.22478	Q3TDK6-3;Q3TDK6;Q3TDK6-2	Q3TDK6-3;Q3TDK6;Q3TDK6-2	Protein rogdi homolog	Rogdi	Color2 [A=255, R=169, G=169, B=169]	1	4					6	6	6	37.6	37.6	37.6	23.796	0	39.032	161910000	15	16.3986	16.0667	16.3052	16.0042	16.3381	16.4893	16.6321	16.43	16.1294	16.556
1.04163	-0.22127	Q8C460-2;Q8C460-3;Q8C460	Q8C460-2;Q8C460-3;Q8C460	ERI1 exoribonuclease 3	Eri3	Color2 [A=255, R=169, G=169, B=169]	1	4					3	3	3	13.5	13.5	13.5	32.934	0	11.162	45948000	6	15.6006	15.5691	15.6617	15.405	15.638	15.958	15.9541	15.7397	15.4047	15.9243
1.0416	-0.207748	Q80WM3	Q80WM3	Complexin-4	Cplx4	Color2 [A=255, R=169, G=169, B=169]	1	4					8	7	7	47.5	47.5	47.5	18.35	0	68.405	2930200000	67	18.4054	18.1	18.258	18.1467	18.1928	18.3148	18.5926	18.5269	18.1122	18.5951
1.04125	-0.183759	Q9QUR8	Q9QUR8	Semaphorin-7A	Sema7a	Color2 [A=255, R=169, G=169, B=169]	1	4					2	2	2	4.1	4.1	4.1	74.993	0	7.7816	11050000	3	12.736	12.5483	12.4728	12.9189	12.8613	12.8745	12.9807	12.7542	12.8771	12.9696
1.0391	-0.455339	Q9D1C8	Q9D1C8	Vacuolar protein sorting-associated protein 28 homolog	Vps28	Color2 [A=255, R=169, G=169, B=169]	1	4					5	5	5	38.5	38.5	38.5	25.452	0	91.784	43226000	8	12.9297	12.5712	12.7381	12.3849	13.429	13.501	13.1629	13.7408	12.8877	13.0372
1.03898	-0.297606	Q6Y685;Q6Y685-2	Q6Y685;Q6Y685-2	Transforming acidic coiled-coil-containing protein 1	Tacc1	Color2 [A=255, R=169, G=169, B=169]	1	4					3	3	2	6.5	6.5	5.4	83.951	0	66.127	34215000	5	15.2306	15.2774	15.2169	15.3828	15.652	15.5593	15.8862	15.6054	15.2237	15.973
1.03852	-0.329716	Q5SNZ0-3;Q5SNZ0-2;Q5SNZ0	Q5SNZ0-3;Q5SNZ0-2;Q5SNZ0	Girdin	Ccdc88a	Color2 [A=255, R=169, G=169, B=169]	1	4					8	8	8	5.6	5.6	5.6	205.97	0	35.132	44985000	9	14.5668	14.3312	14.2476	14.2987	14.3261	14.6292	14.5483	14.9476	14.1796	15.1144
1.03669	-0.146316	Q9JI39	Q9JI39	ATP-binding cassette sub-family B member 10, mitochondrial	Abcb10	Color2 [A=255, R=169, G=169, B=169]	1	4					3	3	3	5.7	5.7	5.7	77.187	0	16.61	6643200	9	13.4591	13.4717	13.4329	13.2853	13.2517	13.4867	13.4885	13.4501	13.4405	13.7666
1.03635	0.363604	Q8CGB3-2;Q8CGB3;Q8CGB3-3	Q8CGB3-2;Q8CGB3;Q8CGB3-3	Uveal autoantigen with coiled-coil domains and ankyrin repeats	Uaca	Color2 [A=255, R=169, G=169, B=169]	1	4					2	2	2	2.1	2.1	2.1	116.52	0.0004416	3.6272	11083000	3	14.0895	13.1833	13.5514	13.1418	13.2776	13.1708	12.9967	13.0143	12.9171	13.3267
1.03407	-0.208397	Q9Z0V1-3;Q9Z0V1-2;Q9Z0V1;Q9Z0V2	Q9Z0V1-3;Q9Z0V1-2;Q9Z0V1	Potassium voltage-gated channel subfamily D member 3	Kcnd3	Color2 [A=255, R=169, G=169, B=169]	1	4					4	4	3	9.8	9.8	7.5	59.861	0	9.5439	25703000	8	14.2533	14.2207	14.2913	14.1992	14.4649	14.4187	14.6851	14.4953	14.1676	14.7046
1.03406	-0.376657	P80206	P80206	Homeobox protein OTX2	Otx2	Color2 [A=255, R=169, G=169, B=169]	1	4					2	2	2	10.4	10.4	10.4	31.622	0	6.4633	96488000	4	12.8651	12.911	12.5275	12.9215	13.1383	13.2992	13.4796	13.5616	12.5959	13.3104
1.0338	0.150098	Q31125	Q31125	Zinc transporter SLC39A7	Slc39a7	Color2 [A=255, R=169, G=169, B=169]	1	4					2	2	2	5.9	5.9	5.9	50.656	0	4.8622	216630000	3	15.5557	15.6778	15.6451	15.4929	15.5397	15.4631	15.4912	15.2117	15.3588	15.6358
1.03311	-0.296178	Q8VE09	Q8VE09	Tetratricopeptide repeat protein 39C	Ttc39c	Color2 [A=255, R=169, G=169, B=169]	1	4					5	5	5	11.6	11.6	11.6	65.444	0	10.654	16034000	8	13.7392	13.9156	13.9016	13.4881	13.8064	14.2644	14.2639	14.064	13.5492	14.1904
1.03213	0.202779	Q9ER73	Q9ER73	Elongator complex protein 4	Elp4	Color2 [A=255, R=169, G=169, B=169]	1	4					4	4	4	10.2	10.2	10.2	46.325	0	7.295	12033000	5	13.1962	12.9939	13.3001	13.2045	13.1765	13.0057	13.1836	12.692	12.8277	13.1484
1.03158	1.61025	Q5SX40	Q5SX40	Myosin-1	Myh1	Color2 [A=255, R=169, G=169, B=169]	1	4					49	49	11	28.8	28.8	8.9	223.34	0	242.67	1510900000	119	18.7432	20.9835	20.6535	20.6249	18.1916	17.2007	18.1613	17.5096	17.6322	20.6417
1.03149	-0.368063	Q9R0Q4	Q9R0Q4	Mortality factor 4-like protein 2	Morf4l2	Color2 [A=255, R=169, G=169, B=169]	1	4					2	2	2	8.7	8.7	8.7	32.183	0	6.4297	12280000	4	12.2108	12.0119	12.358	12.5477	12.5852	12.4026	13.1866	12.7651	12.3096	12.8899
1.03132	-0.223481	P24457	P24457	Cytochrome P450 2D11	Cyp2d11	Color2 [A=255, R=169, G=169, B=169]	1	4					2	2	2	3	3	3	56.987	0	46.375	70565000	9	13.2736	13.3344	13.5424	13.4128	13.4228	13.55	13.7822	13.5537	13.2943	13.9232
1.02973	-0.197904	Q91YM2	Q91YM2	Rho GTPase-activating protein 35	Arhgap35	Color2 [A=255, R=169, G=169, B=169]	1	4					6	6	6	5	5	5	170.39	0	12.715	30003000	14	14.9225	14.8784	14.7634	14.9165	14.9765	15.1266	15.1443	15.0493	14.7605	15.366
1.02954	0.39936	P97372	P97372	Proteasome activator complex subunit 2	Psme2	Color2 [A=255, R=169, G=169, B=169]	1	4					4	4	4	14.6	14.6	14.6	27.057	0	13.86	67575000	9	16.4842	15.3517	16.0365	15.8016	15.9534	15.6841	15.5699	15.4779	15.1584	15.7402
1.02921	0.184641	P42208	P42208	Septin-2	Sept2	Color2 [A=255, R=169, G=169, B=169]	1	4					11	11	11	47.4	47.4	47.4	41.525	0	147.43	512790000	32	18.1601	17.8121	18.0007	17.888	17.868	17.7219	17.9549	17.6731	17.5505	17.9054
1.02912	1.1396	Q9D964	Q9D964	Glycine amidinotransferase, mitochondrial	Gatm	Color2 [A=255, R=169, G=169, B=169]	1	4					8	8	8	28.8	28.8	28.8	48.297	0	24.278	100420000	18	17.8439	15.9532	14.8973	14.968	14.8388	14.5704	14.1807	14.1932	15.0667	14.7922
1.02814	0.167051	P62071	P62071	Ras-related protein R-Ras2	Rras2	Color2 [A=255, R=169, G=169, B=169]	1	4					8	8	6	41.2	41.2	27.9	23.399	0	34.39	309840000	19	17.4845	17.3234	17.1985	17.1677	17.2683	17.1058	17.2863	16.9936	16.9564	17.2649
1.0249	0.182074	G5E8K5-3;G5E8K5;G5E8K5-2;G5E8K5-5;G5E8K5-4;G5E8K5-6	G5E8K5-3;G5E8K5;G5E8K5-2;G5E8K5-5;G5E8K5-4;G5E8K5-6	Ankyrin-3	Ank3	Color2 [A=255, R=169, G=169, B=169]	1	4					33	27	26	23	19.8	19.4	209.67	0	157.38	468660000	55	18.1764	17.8739	17.9329	17.8759	17.7843	17.8096	17.8402	17.6446	17.5301	17.9086
1.02467	0.464202	A6X935;A6X935-2	A6X935;A6X935-2	Inter alpha-trypsin inhibitor, heavy chain 4	Itih4	Color2 [A=255, R=169, G=169, B=169]	1	4					3	3	3	3.8	3.8	3.8	104.66	0	5.6877	14019000	5	14.5981	13.7008	13.7525	13.541	13.2356	13.082	13.6156	13.1749	13.373	13.2617
1.02353	0.345026	P08226	P08226	Apolipoprotein E	Apoe	Color2 [A=255, R=169, G=169, B=169]	1	4					8	8	8	31.8	31.8	31.8	35.866	0	24.727	165600000	18	16.4229	15.7408	15.8709	15.7156	15.7963	15.7399	15.5932	15.6129	15.0819	15.7935
1.02188	-0.241768	E9Q4P1	E9Q4P1		Wdfy1	Color2 [A=255, R=169, G=169, B=169]	1	4					9	9	9	27.3	27.3	27.3	46.217	0	86.487	128610000	16	15.8122	16.0687	15.9149	16.1617	16.4449	16.3543	16.4002	16.1703	16.1752	16.5113
1.02057	0.277401	Q3UIK4-2;Q3UIK4	Q3UIK4-2;Q3UIK4	N6-adenosine-methyltransferase subunit METTL14	Mettl14	Color2 [A=255, R=169, G=169, B=169]	1	4					2	2	2	8.9	8.9	8.9	40.721	0	5.8868	30241000	4	14.439	14.2294	14.2539	13.9007	13.8047	13.6443	13.9885	13.8897	13.6488	14.0694
1.01926	0.265246	P14824	P14824	Annexin A6	Anxa6	Color2 [A=255, R=169, G=169, B=169]	1	4					28	28	28	48.7	48.7	48.7	75.884	0	176.4	1904500000	86	20.1664	19.6814	19.7142	19.5996	19.6678	19.5757	19.6794	19.459	19.1443	19.6447
1.01811	-0.162566	Q63943;Q8CFN5-4;Q8CFN5-3;Q8CFN5-2;Q8CFN5-5;Q8CFN5;Q60929-2;Q60929-3;Q60929;Q63943-2	Q63943;Q8CFN5-4;Q8CFN5-3;Q8CFN5-2;Q8CFN5-5;Q8CFN5;Q60929-2;Q60929-3;Q60929;Q63943-2	Myocyte-specific enhancer factor 2D;Myocyte-specific enhancer factor 2C;Myocyte-specific enhancer factor 2A	Mef2d;Mef2c;Mef2a	Color2 [A=255, R=169, G=169, B=169]	1	4					2	2	2	4.1	4.1	4.1	55.064	0	9.828	55027000	3	14.2435	14.3941	14.1394	14.208	14.229	14.3125	14.6784	14.3733	14.2356	14.427
1.01552	1.09493	Q60928	Q60928	Gamma-glutamyltranspeptidase 1;Gamma-glutamyltranspeptidase 1 heavy chain;Gamma-glutamyltranspeptidase 1 light chain	Ggt1	Color2 [A=255, R=169, G=169, B=169]	1	4					7	7	7	15.7	15.7	15.7	61.562	0	14.703	180220000	16	19.2156	17.4196	16.3594	16.4562	16.1852	15.9678	15.8915	15.617	16.3206	16.3645
1.01218	0.181461	P27773	P27773	Protein disulfide-isomerase A3	Pdia3	Color2 [A=255, R=169, G=169, B=169]	1	4					28	28	28	56.8	56.8	56.8	56.678	0	168.68	5743600000	122	20.8946	20.605	20.6662	20.622	20.4579	20.5096	20.5682	20.379	20.2594	20.6222
1.01105	-0.149407	P27546-4	P27546-4	Microtubule-associated protein 4	Map4	Color2 [A=255, R=169, G=169, B=169]	1	4					26	15	14	37.8	19.8	19.3	94.516	0	78.06	1146700000	33	18.9055	18.9554	18.8631	18.8429	18.8863	19.0255	19.2172	18.9795	18.7904	19.1877
1.01102	-0.155209	O88485;O88485-2	O88485;O88485-2	Cytoplasmic dynein 1 intermediate chain 1	Dync1i1	Color2 [A=255, R=169, G=169, B=169]	1	4					4	4	4	14.3	14.3	14.3	70.724	0	45.355	55521000	11	13.7989	13.7419	13.8165	13.7645	13.681	13.8677	13.9593	13.9377	13.6614	14.1528
1.00916	-0.194867	Q8VEH5	Q8VEH5	EPM2A-interacting protein 1	Epm2aip1	Color2 [A=255, R=169, G=169, B=169]	1	4					12	12	12	27.6	27.6	27.6	70.095	0	88.141	349660000	27	16.7815	16.7275	16.7818	16.8058	17.0116	17.0989	17.0261	16.9273	16.7384	17.2919
1.00724	-0.37069	P22892	P22892	AP-1 complex subunit gamma-1	Ap1g1	Color2 [A=255, R=169, G=169, B=169]	1	4					11	11	11	18	18	18	91.349	0	115.7	308380000	28	17.1869	17.2597	17.0416	16.5482	17.2463	17.5317	17.6858	17.4927	16.8533	17.5727
1.00632	0.514025	P47738;Q62148;Q9JHW9;Q9CZS1	P47738	Aldehyde dehydrogenase, mitochondrial	Aldh2	Color2 [A=255, R=169, G=169, B=169]	1	4					20	18	18	42.8	41	41	56.537	0	250.32	1279400000	62	20.1416	18.8982	19.0072	18.7828	18.7295	18.5871	18.5793	18.3559	18.5826	18.8842
1.00566	1.04707	Q99MZ7	Q99MZ7	Peroxisomal trans-2-enoyl-CoA reductase	Pecr	Color2 [A=255, R=169, G=169, B=169]	1	4					5	5	5	20.1	20.1	20.1	32.41	0	13.031	147030000	10	17.8381	15.9962	14.9995	15.0938	15.1019	14.5049	14.5083	14.5334	15.2239	15.0238
1.00398	0.414884	Q3TW96;Q3TW96-2	Q3TW96;Q3TW96-2	UDP-N-acetylhexosamine pyrophosphorylase-like protein 1	Uap1l1	Color2 [A=255, R=169, G=169, B=169]	1	4					4	4	4	9.7	9.7	9.7	56.613	0	13.368	77046000	6	15.4823	14.313	14.7021	14.4352	14.3239	14.2122	14.3243	14.1082	14.2463	14.291
1.00308	0.270264	P18242	P18242	Cathepsin D	Ctsd	Color2 [A=255, R=169, G=169, B=169]	1	4					12	12	12	32.2	32.2	32.2	44.953	0	104.79	3463000000	78	20.6235	20.2886	20.7586	20.2891	20.1757	20.1949	20.1749	19.9296	20.0162	20.4687
1.00271	0.712026	O88909	O88909	Solute carrier family 22 member 8	Slc22a8	Color2 [A=255, R=169, G=169, B=169]	1	4					2	2	2	4.3	4.3	4.3	59.246	0	11.999	78883000	5	16.7668	15.3877	14.9024	14.8289	14.804	14.6471	14.4104	14.4826	14.703	14.8868
1.00048	0.509439	Q9JL26-2;Q9JL26	Q9JL26-2;Q9JL26	Formin-like protein 1	Fmnl1	Color2 [A=255, R=169, G=169, B=169]	1	4					2	2	2	2.5	2.5	2.5	119.03	0	5.0215	3819800	3	13.7849	12.8638	12.611	12.5348	12.2585	12.1729	12.3553	12.0915	12.3347	12.5514
1.00038	-0.118348	Q8BGW1-3;Q8BGW1-2;Q8BGW1;Q8BGW1-4	Q8BGW1-3;Q8BGW1-2;Q8BGW1;Q8BGW1-4	Alpha-ketoglutarate-dependent dioxygenase FTO	Fto	Color2 [A=255, R=169, G=169, B=169]	1	4					9	9	9	27.1	27.1	27.1	47.592	0	56.097	243070000	23	17.3989	17.5471	17.4343	17.3861	17.4672	17.5482	17.6697	17.5429	17.3734	17.6912
1.00011	1.57876	P97457	P97457	Myosin regulatory light chain 2, skeletal muscle isoform	Mylpf	Color2 [A=255, R=169, G=169, B=169]	1	4					6	6	6	37.3	37.3	37.3	18.955	0	21.627	109450000	14	15.4849	17.6345	17.2451	16.9883	14.8155	13.7991	14.8357	14.1131	14.1552	17.3713
0.999751	0.302284	P29758	P29758	Ornithine aminotransferase, mitochondrial	Oat	Color2 [A=255, R=169, G=169, B=169]	1	4					19	19	19	54.4	54.4	54.4	48.354	0	195.24	2847300000	61	20.27	19.797	19.75	19.555	19.7496	19.503	19.6512	19.489	19.1484	19.8186
0.999115	0.81048	Q61391	Q61391	Neprilysin	Mme	Color2 [A=255, R=169, G=169, B=169]	1	4					3	3	3	4.7	4.7	4.7	85.701	0	5.6589	10389000	3	14.1334	12.7074	12.3351	11.7325	11.9539	11.5575	11.6065	11.7135	11.8025	12.1299
0.998855	-0.171127	P17427	P17427	AP-2 complex subunit alpha-2	Ap2a2	Color2 [A=255, R=169, G=169, B=169]	1	4					33	25	25	39.7	30.7	30.7	104.02	0	214.54	2860700000	103	20.3243	20.2282	20.2591	20.1825	20.2931	20.4657	20.5817	20.368	20.1182	20.6093
0.997083	-0.281459	O35945	O35945	Aldehyde dehydrogenase, cytosolic 1	Aldh1a7	Color2 [A=255, R=169, G=169, B=169]	1	4					13	4	3	32.9	13.4	10.2	54.587	0.00045239	3.9091	7947100	4	13.0621	12.7869	12.9306	13.0032	12.9634	13.1547	13.5321	13.1908	12.7491	13.5267
0.994491	-0.169835	Q9JMG1	Q9JMG1	Endothelial differentiation-related factor 1	Edf1	Color2 [A=255, R=169, G=169, B=169]	1	4					4	4	3	29.7	29.7	21.6	16.369	0	6.5186	244110000	9	16.1736	16.1698	15.9414	16.0098	15.9825	16.2109	16.1519	16.3882	15.9804	16.3949
0.993554	-0.184508	Q6NVF0;Q6NVF0-2	Q6NVF0;Q6NVF0-2	Inositol polyphosphate 5-phosphatase OCRL-1	Ocrl	Color2 [A=255, R=169, G=169, B=169]	1	4					7	7	7	9.7	9.7	9.7	104.28	0	12.45	32293000	8	14.2774	14.3596	14.3266	14.1948	14.2773	14.5877	14.6158	14.4676	14.1024	14.5847
0.992026	-0.314678	Q3TZX3	Q3TZX3	Solute carrier family 25 member 33	Slc25a33	Color2 [A=255, R=169, G=169, B=169]	1	4					3	3	3	11.2	11.2	11.2	35.063	0	41.259	12530000	6	13.8193	13.9827	13.6567	13.5775	13.9517	14.2908	14.3794	13.9949	13.5723	14.3239
0.991663	0.216833	Q91VA6	Q91VA6	Polymerase delta-interacting protein 2	Poldip2	Color2 [A=255, R=169, G=169, B=169]	1	4					2	2	2	6.2	6.2	6.2	41.87	0.00023036	4.1884	16289000	4	15.6942	15.1954	15.255	15.0867	15.2594	15.0967	15.1966	15.02	14.9045	15.1887
0.98788	-0.23504	O35465;O35465-2	O35465;O35465-2	Peptidyl-prolyl cis-trans isomerase FKBP8	Fkbp8	Color2 [A=255, R=169, G=169, B=169]	1	4					9	9	9	34.1	34.1	34.1	43.528	0	107.54	776400000	59	17.8171	17.9321	17.8143	17.9857	18.1576	18.2591	18.3481	18.1681	17.7543	18.3524
0.987404	0.283168	Q9ET22	Q9ET22	Dipeptidyl peptidase 2	Dpp7	Color2 [A=255, R=169, G=169, B=169]	1	4					2	2	2	4.9	4.9	4.9	56.253	0.00044435	3.6982	12916000	3	13.9682	13.2916	13.2919	13.4321	13.1893	13.2979	13.2332	12.9088	13.1418	13.1755
0.986621	0.264102	Q3THE2	Q3THE2	Myosin regulatory light chain 12B	Myl12b	Color2 [A=255, R=169, G=169, B=169]	1	4					6	6	3	40.1	40.1	17.4	19.779	0	51.306	277520000	24	17.2244	16.5694	16.5652	16.558	16.4447	16.334	16.3284	16.4811	16.4493	16.4484
0.985542	-0.173677	Q8BX80;Q8BX80-2	Q8BX80	Cytosolic endo-beta-N-acetylglucosaminidase	Engase	Color2 [A=255, R=169, G=169, B=169]	1	4					5	5	4	8.3	8.3	7.1	82.944	0	8.7582	96267000	9	15.1389	15.0849	15.0335	15.0485	14.965	15.2713	15.3272	15.2059	14.9004	15.4343
0.98482	-0.158255	Q80X41-5;Q80X41-3;Q80X41;Q80X41-2	Q80X41-5;Q80X41-3;Q80X41;Q80X41-2	Serine/threonine-protein kinase VRK1	Vrk1	Color2 [A=255, R=169, G=169, B=169]	1	4					11	11	11	34.3	34.3	34.3	47.228	0	89.242	264180000	31	17.3865	17.3992	17.3928	17.4152	17.2973	17.7028	17.6526	17.3767	17.294	17.6563
0.984209	0.147636	Q64378	Q64378	Peptidyl-prolyl cis-trans isomerase FKBP5;Peptidyl-prolyl cis-trans isomerase FKBP5, N-terminally processed	Fkbp5	Color2 [A=255, R=169, G=169, B=169]	1	4					5	5	5	14.9	14.9	14.9	50.966	0	26.277	354050000	14	17.097	16.8089	16.9731	16.9761	17.0436	16.8606	16.9181	16.6805	16.6919	17.0094
0.983344	-0.241714	P63087-2;P63087	P63087-2;P63087	Serine/threonine-protein phosphatase PP1-gamma catalytic subunit	Ppp1cc	Color2 [A=255, R=169, G=169, B=169]	1	4					12	12	3	47.5	47.5	10.4	38.504	0	42.062	1674200000	48	18.558	18.5994	18.5948	18.802	18.9876	18.9824	19.1149	18.949	18.5642	19.1397
0.982884	-0.243214	Q14CH0;Q14CH0-2	Q14CH0;Q14CH0-2	Protein FAM171B	Fam171b	Color2 [A=255, R=169, G=169, B=169]	1	4					2	2	2	3.8	3.8	3.8	92.044	0.00063966	3.1947	5151900	3	12.2016	12.4181	12.6848	12.5421	12.3894	12.618	12.8971	12.7337	12.3222	12.881
0.981489	-0.145356	Q9D394-2	Q9D394-2	Protein RUFY3	Rufy3	Color2 [A=255, R=169, G=169, B=169]	1	4					19	19	4	32.3	32.3	6.6	74.401	0	61.511	1103800000	47	18.8451	18.6687	18.8075	18.7206	18.8123	18.9415	18.9614	18.8656	18.6837	19.1286
0.980263	-0.170451	Q9CRY7	Q9CRY7	Glycerophosphodiester phosphodiesterase domain-containing protein 1	Gdpd1	Color2 [A=255, R=169, G=169, B=169]	1	4					6	6	6	21	21	21	35.866	0	10.265	535580000	11	17.3136	17.2032	17.3823	17.3204	17.3461	17.5968	17.5276	17.324	17.2446	17.7248
0.979674	-0.199157	Q7TMY4;Q7TMY4-2	Q7TMY4;Q7TMY4-2	THO complex subunit 7 homolog	Thoc7	Color2 [A=255, R=169, G=169, B=169]	1	4					2	2	2	9.3	9.3	9.3	23.715	0	4.79	316040000	4	14.4896	14.6216	14.5729	14.3271	14.6323	14.5672	14.8223	14.6834	14.5274	15.0389
0.979168	0.179848	Q922R8	Q922R8	Protein disulfide-isomerase A6	Pdia6	Color2 [A=255, R=169, G=169, B=169]	1	4					10	10	10	34.3	34.3	34.3	48.1	0	136.62	1116400000	36	17.7302	17.4854	17.6314	17.3456	17.4229	17.4565	17.3854	17.2134	17.1514	17.5096
0.978995	-0.347966	Q9D7I5-2;Q9D7I5	Q9D7I5-2;Q9D7I5	Phospholysine phosphohistidine inorganic pyrophosphate phosphatase	Lhpp	Color2 [A=255, R=169, G=169, B=169]	1	4					4	4	4	22.3	22.3	22.3	26.066	0	23.955	126050000	7	14.6245	14.6792	14.9948	15.0426	14.7957	15.2804	15.3523	15.1963	14.5251	15.5226
0.978631	-0.347976	Q8VBV8	Q8VBV8	Guanylyl cyclase-activating protein 2	Guca1b	Color2 [A=255, R=169, G=169, B=169]	1	4					3	3	3	25.9	25.9	25.9	23.52	0	43.116	202420000	10	15.3218	15.4038	15.309	14.9792	15.3443	16.0947	15.6922	15.4285	15.0659	15.8167
0.978229	0.666488	Q00623;CON__P15497	Q00623	Apolipoprotein A-I;Proapolipoprotein A-I;Truncated apolipoprotein A-I	Apoa1	Color2 [A=255, R=169, G=169, B=169]	1	4					9	9	9	32.6	32.6	32.6	30.615	0	27.209	874410000	29	19.3157	17.7186	18.0166	17.4266	17.3827	17.2598	17.5492	17.0498	17.2427	17.4262
0.978074	-0.266695	Q80VP1;Q80VP1-2;Q91W69	Q80VP1;Q80VP1-2	Epsin-1	Epn1	Color2 [A=255, R=169, G=169, B=169]	1	4					6	6	6	11.5	11.5	11.5	60.211	0	19.779	150450000	12	16.4993	16.1384	16.1822	16.11	16.3784	16.731	16.5657	16.5345	16.0597	16.7509
0.97791	-0.189515	P50149	P50149	Guanine nucleotide-binding protein G(t) subunit alpha-2	Gnat2	Color2 [A=255, R=169, G=169, B=169]	1	4					16	8	8	51.7	33.6	33.6	40.117	0	113.3	1141600000	41	17.7157	17.5863	17.7564	17.583	17.8283	17.9513	17.9582	17.8326	17.5619	18.1134
0.975724	-0.222144	Q3UE37	Q3UE37	Ubiquitin-conjugating enzyme E2 Z	Ube2z	Color2 [A=255, R=169, G=169, B=169]	1	4					5	5	5	19.4	19.4	19.4	38.368	0	13.322	47608000	9	14.5915	14.5171	14.4659	14.593	14.7473	14.7545	15.0095	14.7874	14.4226	15.0516
0.975605	-0.348563	Q8C080	Q8C080	Sorting nexin-16	Snx16	Color2 [A=255, R=169, G=169, B=169]	1	4					3	3	3	10.5	10.5	10.5	38.817	0	11.814	23461000	5	11.3935	11.9514	12.0276	11.7635	12.085	12.0866	12.5392	12.1986	11.7114	12.4281
0.97535	-0.153832	P17182	P17182	Alpha-enolase	Eno1	Color2 [A=255, R=169, G=169, B=169]	1	4					44	44	39	85.5	85.5	73.7	47.14	0	323.31	521420000000	1994	25.7088	25.8165	25.8077	25.7772	25.8027	25.9982	26.0795	25.844	25.6615	26.099
0.974816	0.550153	Q9EPL9	Q9EPL9	Peroxisomal acyl-coenzyme A oxidase 3	Acox3	Color2 [A=255, R=169, G=169, B=169]	1	4					3	3	3	6	6	6	78.403	0	10.027	18619000	3	14.583	13.2273	13.189	13.1322	13.1708	12.6655	12.948	12.7179	12.9283	13.2918
0.974009	-0.388094	Q8CFS6	Q8CFS6	Potassium voltage-gated channel subfamily V member 2	Kcnv2	Color2 [A=255, R=169, G=169, B=169]	1	4					2	2	2	5.9	5.9	5.9	64.461	0	28.925	43555000	14	13.0939	13.194	12.9632	12.7876	13.4735	13.7852	13.4438	13.6832	12.8114	13.729
0.972732	-0.14462	O88952	O88952	Protein lin-7 homolog C	Lin7c	Color2 [A=255, R=169, G=169, B=169]	1	4					5	5	5	23.9	23.9	23.9	21.834	0	32.012	247690000	17	16.6532	16.4639	16.5449	16.4524	16.4658	16.7418	16.4874	16.6881	16.5225	16.8634
0.971532	0.866971	Q9QXX4	Q9QXX4	Calcium-binding mitochondrial carrier protein Aralar2	Slc25a13	Color2 [A=255, R=169, G=169, B=169]	1	4					11	7	7	18.9	13.6	13.6	74.466	0	13.575	39540000	10	17.4037	15.6518	14.9449	15.1892	15.0654	14.6286	14.6123	14.4191	15.1534	15.1069
0.970423	0.633947	Q9JII6	Q9JII6	Alcohol dehydrogenase [NADP(+)]	Akr1a1	Color2 [A=255, R=169, G=169, B=169]	1	4					12	12	12	45.2	45.2	45.2	36.586	0	112.34	3422700000	57	21.4451	19.9551	19.7438	19.6387	19.6298	19.3765	19.4737	19.4149	19.3476	19.6301
0.969888	0.29727	Q8BUR4-2;Q8BUR4	Q8BUR4-2;Q8BUR4	Dedicator of cytokinesis protein 1	Dock1	Color2 [A=255, R=169, G=169, B=169]	1	4					2	2	2	1.2	1.2	1.2	182.63	0.00043459	3.3995	15490000	3	13.9248	13.558	13.7996	13.6474	13.8765	13.2672	13.7432	13.4735	13.018	13.8182
0.969843	0.251147	O88456;Q9D7J7	O88456;Q9D7J7	Calpain small subunit 1;Calpain small subunit 2	Capns1;Capns2	Color2 [A=255, R=169, G=169, B=169]	1	4					4	4	4	15.6	15.6	15.6	28.463	0	28.861	125710000	9	15.7969	15.459	15.4334	15.1456	15.2184	15.2829	15.2831	14.9809	14.9532	15.2975
0.969244	-0.227468	P70349	P70349	Histidine triad nucleotide-binding protein 1	Hint1	Color2 [A=255, R=169, G=169, B=169]	1	4					5	5	5	39.7	39.7	39.7	13.777	0	14.042	1315000000	14	19.2159	18.8783	18.9803	18.8352	19.0979	19.1877	19.3851	19.3078	18.8448	19.4194
0.96854	-0.189936	Q8BGF6	Q8BGF6	ELMO domain-containing protein 2	Elmod2	Color2 [A=255, R=169, G=169, B=169]	1	4					6	6	6	16.7	16.7	16.7	34.747	0	19.107	1302100000	18	18.1688	18.2336	18.2575	18.1948	18.3391	18.4984	18.5309	18.4804	18.0345	18.5992
0.968378	-0.314806	Q7TSG1;Q7TSG1-2;Q7TSG1-3	Q7TSG1;Q7TSG1-2	Centrosomal protein of 120 kDa	Cep120	Color2 [A=255, R=169, G=169, B=169]	1	4					4	4	4	6	6	6	112.58	0	9.2691	11015000	9	13.6077	13.4674	13.4658	13.3007	13.8247	13.9625	13.8575	13.7616	13.3663	14.2923
0.968162	-0.213289	Q99KL7	Q99KL7	Ras-related protein Rab-28	Rab28	Color2 [A=255, R=169, G=169, B=169]	1	4					6	6	6	33.5	33.5	33.5	24.728	0	39.327	363640000	18	16.5416	16.7372	16.5223	16.3711	16.7186	16.8785	16.9394	16.8054	16.4178	16.9162
0.967808	0.444181	Q8K370	Q8K370	Acyl-CoA dehydrogenase family member 10	Acad10	Color2 [A=255, R=169, G=169, B=169]	1	4					4	4	4	4	4	4	118.98	0	11.494	54297000	8	15.7533	14.7674	14.735	14.4415	14.5852	14.4387	14.3932	14.1766	14.3724	14.6806
0.967618	-0.193561	Q80YA3-2;Q80YA3	Q80YA3-2;Q80YA3	Phospholipase DDHD1	Ddhd1	Color2 [A=255, R=169, G=169, B=169]	1	4					3	3	3	7.3	7.3	7.3	58.399	0	18.671	32033000	4	13.5955	13.6029	13.3691	13.7419	13.4388	13.7046	13.9127	13.7556	13.4467	13.8963
0.966833	-0.341809	Q9D164-2;Q9D164	Q9D164-2;Q9D164	FXYD domain-containing ion transport regulator 6	Fxyd6	Color2 [A=255, R=169, G=169, B=169]	1	4					2	2	2	26.9	26.9	26.9	10.303	0	19.271	53257000	3	13.8338	13.1362	13.4888	13.4339	13.0389	13.7377	13.8477	13.5478	13.3869	14.1205
0.966659	0.233382	P11438	P11438	Lysosome-associated membrane glycoprotein 1	Lamp1	Color2 [A=255, R=169, G=169, B=169]	1	4					3	3	3	8.4	8.4	8.4	43.865	0	19.939	98791000	7	16.8061	16.3853	16.6596	16.3261	16.4083	16.3642	16.2994	16.0528	16.1341	16.5679
0.965979	-0.196044	Q8BQZ4;Q8BQZ4-2	Q8BQZ4	Ral GTPase-activating protein subunit beta	Ralgapb	Color2 [A=255, R=169, G=169, B=169]	1	4					4	4	4	4.4	4.4	4.4	165.2	0	7.4415	13017000	4	12.9382	12.5119	12.841	12.8801	13.1278	12.9044	13.1432	13.1235	13.062	13.0463
0.965697	-0.187278	Q9D6R2;Q9D6R2-2	Q9D6R2;Q9D6R2-2	Isocitrate dehydrogenase [NAD] subunit alpha, mitochondrial	Idh3a	Color2 [A=255, R=169, G=169, B=169]	1	4					17	17	17	45.6	45.6	45.6	39.638	0	74.213	5723700000	126	20.2685	20.0581	20.0344	20.0825	20.2112	20.312	20.4355	20.2635	20.0127	20.5674
0.965577	0.252383	Q6P9J9;Q6P9J9-2	Q6P9J9;Q6P9J9-2	Anoctamin-6	Ano6	Color2 [A=255, R=169, G=169, B=169]	1	4					2	2	2	3.4	3.4	3.4	106.25	0	9.2149	38863000	3	13.5139	13.0794	13.2216	12.9105	13.0017	13.0748	12.7763	12.6777	12.7898	13.1466
0.965507	-0.15383	P36993;P36993-4;P36993-3;P36993-5	P36993;P36993-4;P36993-3;P36993-5	Protein phosphatase 1B	Ppm1b	Color2 [A=255, R=169, G=169, B=169]	1	4					12	10	10	36.2	30.5	30.5	42.795	0	50.339	411710000	29	18.3682	18.3037	18.4016	18.2219	18.3021	18.5332	18.5087	18.4866	18.1795	18.6585
0.964976	0.229672	Q9D8Y0;Q9D4J1	Q9D8Y0	EF-hand domain-containing protein D2	Efhd2	Color2 [A=255, R=169, G=169, B=169]	1	4					9	9	9	36.7	36.7	36.7	26.791	0	38.916	451120000	18	18.5857	18.0218	18.2883	18.0205	18.0485	17.9691	17.967	18.0176	17.7379	18.1249
0.964875	-0.136342	Q8K3K8	Q8K3K8	Optineurin	Optn	Color2 [A=255, R=169, G=169, B=169]	1	4					15	15	15	24	24	24	67.017	0	43.949	454140000	40	17.9042	17.949	17.9022	17.8277	17.8703	18.0903	18.1246	17.945	17.7846	18.1907
0.964654	0.244356	Q9JIW9	Q9JIW9	Ras-related protein Ral-B	Ralb	Color2 [A=255, R=169, G=169, B=169]	1	4					7	3	3	36.9	15.5	15.5	23.349	0	18.606	84164000	7	17.4461	16.967	17.0159	16.9192	16.8577	16.7496	16.9908	16.6817	16.5645	16.9974
0.964515	-0.179797	Q8R1B5	Q8R1B5	Complexin-3	Cplx3	Color2 [A=255, R=169, G=169, B=169]	1	4					11	11	10	62.7	62.7	62.7	17.585	0	97.836	1674600000	43	18.2345	17.8753	18.0492	17.8178	17.9664	18.0329	18.2157	18.3173	17.9849	18.2913
0.963617	-0.255033	Q9JI90;Q9JI90-2	Q9JI90	E3 ubiquitin-protein ligase RNF14	Rnf14	Color2 [A=255, R=169, G=169, B=169]	1	4					5	5	5	13.2	13.2	13.2	54.926	0	15.781	60581000	14	15.4762	15.347	15.3494	15.5578	15.8071	15.7871	15.936	15.7606	15.344	15.985
0.962591	0.784253	P30115	P30115	Glutathione S-transferase A3	Gsta3	Color2 [A=255, R=169, G=169, B=169]	1	4					3	2	2	12.7	6.8	6.8	25.36	0.0056311	2.1562	14123000	3	16.5592	14.2379	15.0506	14.6109	14.323	13.9492	14.3677	14.2139	14.3626	13.967
0.95868	-0.127541	Q9D4J7;Q9D4J7-2	Q9D4J7;Q9D4J7-2	PHD finger protein 6	Phf6	Color2 [A=255, R=169, G=169, B=169]	1	4					2	2	2	6.3	6.3	6.3	41.139	0	10.998	62616000	7	15.5523	15.5697	15.4781	15.7244	15.5515	15.609	15.8901	15.5919	15.6352	15.7874
0.958074	-0.223075	Q8VEH6	Q8VEH6	COBW domain-containing protein 1	Cbwd1	Color2 [A=255, R=169, G=169, B=169]	1	4					2	2	2	8.4	8.4	8.4	43.771	0	5.6904	7818000	5	11.8964	11.8431	12.0846	12.1802	11.9824	12.3061	12.3131	12.4436	11.8114	12.2281
0.957913	0.175947	Q91X20	Q91X20	Set1/Ash2 histone methyltransferase complex subunit ASH2	Ash2l	Color2 [A=255, R=169, G=169, B=169]	1	4					4	4	4	8.7	8.7	8.7	68.249	0	18.004	51598000	6	15.0979	14.8415	15.0949	15.0932	14.9364	14.9204	15.0057	14.7086	14.579	14.9704
0.957574	-0.185377	O55057	O55057	Retinal rod rhodopsin-sensitive cGMP 3,5-cyclic phosphodiesterase subunit delta	Pde6d	Color2 [A=255, R=169, G=169, B=169]	1	4					3	3	3	28.7	28.7	28.7	17.348	0	30.364	399090000	32	17.3086	17.4532	17.4406	17.3905	17.3084	17.6297	17.7336	17.4428	17.246	17.7759
0.956969	-0.274186	Q921F4;Q921F4-4;Q921F4-5	Q921F4	Heterogeneous nuclear ribonucleoprotein L-like	Hnrnpll	Color2 [A=255, R=169, G=169, B=169]	1	4					15	15	15	31.5	31.5	31.5	64.124	0	109.45	690710000	35	18.3225	18.529	18.4918	18.3588	18.8143	18.887	18.9043	18.8037	18.291	19.0013
0.956467	-0.153488	Q8CCS6;Q8CCS6-2;Q5XFR0	Q8CCS6;Q8CCS6-2	Polyadenylate-binding protein 2	Pabpn1	Color2 [A=255, R=169, G=169, B=169]	1	4					5	5	5	17.9	17.9	17.9	32.296	0	38.088	276380000	12	15.6038	15.4141	15.5344	15.4644	15.769	15.7346	15.7991	15.7159	15.4869	15.8167
0.955835	-0.313653	Q7TSY6-7;Q7TSY6-4;Q7TSY6-2;Q7TSY6-3;Q7TSY6;Q7TSY6-6;Q7TSY6-5;Q7TN33	Q7TSY6-7;Q7TSY6-4;Q7TSY6-2;Q7TSY6-3;Q7TSY6;Q7TSY6-6;Q7TSY6-5;Q7TN33	CUGBP Elav-like family member 4;CUGBP Elav-like family member 6	Celf4;Celf6	Color2 [A=255, R=169, G=169, B=169]	1	4					2	2	2	11	11	11	17.106	0.00023196	4.282	4931300	3	12.0715	12.2387	12.047	12.4861	12.7068	12.5947	12.8179	12.573	12.2166	12.9161
0.955349	0.234776	Q3UPL0;Q3UPL0-2;Q3UPL0-3	Q3UPL0;Q3UPL0-2	Protein transport protein Sec31A	Sec31a	Color2 [A=255, R=169, G=169, B=169]	1	4					22	22	22	21.3	21.3	21.3	133.57	0	119.89	635640000	53	18.9767	18.5328	18.6478	18.5045	18.4225	18.3962	18.5606	18.2994	18.0923	18.562
0.952636	-0.251053	Q91ZE0	Q91ZE0	Trimethyllysine dioxygenase, mitochondrial	Tmlhe	Color2 [A=255, R=169, G=169, B=169]	1	4					3	3	3	7.6	7.6	7.6	49.609	0	5.3727	14845000	5	12.8154	12.4488	12.0522	12.5809	12.4131	12.7856	12.7837	12.4561	12.801	12.7391
0.950651	-0.181387	Q80U49;Q80U49-2	Q80U49;Q80U49-2	Centrosomal protein of 170 kDa protein B	Cep170b	Color2 [A=255, R=169, G=169, B=169]	1	4					5	3	3	3.9	2.4	2.4	170.82	0	7.8804	25672000	4	12.9068	12.976	12.8935	12.7157	12.7022	12.9071	13.074	12.8563	12.9334	13.3303
0.949948	0.134198	Q8K2T1;Q8K2T1-2;Q8K2T1-3	Q8K2T1;Q8K2T1-2	NmrA-like family domain-containing protein 1	Nmral1	Color2 [A=255, R=169, G=169, B=169]	1	4					5	5	5	21.7	21.7	21.7	34.376	0	9.5092	118020000	8	15.1412	14.9692	15.1742	14.8299	14.937	14.7773	14.8502	14.9943	14.829	14.9299
0.948508	-0.181265	Q5DTL9-2;Q5DTL9-3;Q5DTL9-9;Q5DTL9-5;Q5DTL9-7;Q5DTL9;Q5DTL9-4;Q5DTL9-10;Q5DTL9-6;Q5DTL9-8	Q5DTL9-2;Q5DTL9-3;Q5DTL9-9;Q5DTL9-5;Q5DTL9-7;Q5DTL9;Q5DTL9-4;Q5DTL9-10;Q5DTL9-6;Q5DTL9-8	Sodium-driven chloride bicarbonate exchanger	Slc4a10	Color2 [A=255, R=169, G=169, B=169]	1	4					11	9	6	14.2	12.1	9.8	122.55	0	56.781	254480000	26	17.0384	17.1486	17.127	17.1852	17.0494	17.337	17.441	17.175	16.9777	17.5243
0.945645	-0.375061	Q99LD8	Q99LD8	N(G),N(G)-dimethylarginine dimethylaminohydrolase 2	Ddah2	Color2 [A=255, R=169, G=169, B=169]	1	4					9	8	8	41.1	38.2	38.2	29.645	0	119.37	1666100000	48	18.6843	18.7052	18.8228	18.3468	18.3367	19.1345	19.3038	19.0613	18.2345	19.0371
0.945513	0.282446	Q6ZQI3	Q6ZQI3	Malectin	Mlec	Color2 [A=255, R=169, G=169, B=169]	1	4					7	7	7	31.3	31.3	31.3	32.342	0	38.108	191410000	15	16.7911	16.2974	16.1839	16.0458	16.0555	15.9989	16.0781	15.9573	15.7199	16.2072
0.943491	-0.159286	Q9CSH3	Q9CSH3	Exosome complex exonuclease RRP44	Dis3	Color2 [A=255, R=169, G=169, B=169]	1	4					15	15	15	18.9	18.9	18.9	108.84	0	55.925	286380000	32	17.2704	17.3306	17.2375	17.2922	17.3407	17.5294	17.5553	17.3907	17.1439	17.6483
0.942142	-0.108455	P30416	P30416	Peptidyl-prolyl cis-trans isomerase FKBP4;Peptidyl-prolyl cis-trans isomerase FKBP4, N-terminally processed	Fkbp4	Color2 [A=255, R=169, G=169, B=169]	1	4					21	21	21	46.7	46.7	46.7	51.572	0	68.417	1354900000	64	19.5542	19.5138	19.483	19.4713	19.4358	19.6081	19.7114	19.559	19.4033	19.7185
0.941978	-0.190959	Q7TPD0-2;Q7TPD0	Q7TPD0-2;Q7TPD0	Integrator complex subunit 3	Ints3	Color2 [A=255, R=169, G=169, B=169]	1	4					2	2	2	11.2	11.2	11.2	36.654	0	11.696	22924000	5	12.8607	12.9778	12.9554	12.7725	12.6159	13.064	12.9774	13.1994	12.7259	13.1704
0.939754	-0.181645	Q9QYI4	Q9QYI4	DnaJ homolog subfamily B member 12	Dnajb12	Color2 [A=255, R=169, G=169, B=169]	1	4					4	4	4	12.2	12.2	12.2	41.987	0	10.299	30314000	8	14.2446	14.0172	14.0413	13.9814	14.1871	14.2792	14.3302	14.2796	13.9685	14.5224
0.936955	0.57363	Q9Z2I0	Q9Z2I0	LETM1 and EF-hand domain-containing protein 1, mitochondrial	Letm1	Color2 [A=255, R=169, G=169, B=169]	1	4					5	5	5	8.7	8.7	8.7	82.988	0	20.065	59063000	11	16.9015	15.6392	15.4577	15.3403	15.1969	15.1293	14.9776	14.8576	15.2295	15.4735
0.93538	-0.192714	Q8BH59	Q8BH59	Calcium-binding mitochondrial carrier protein Aralar1	Slc25a12	Color2 [A=255, R=169, G=169, B=169]	1	4					32	32	28	67.5	67.5	62.2	74.569	0	269.67	6698400000	140	20.9799	20.8051	20.7411	20.848	20.9396	21.1308	21.1676	20.9906	20.7015	21.2867
0.93462	0.202819	Q7TNG5;Q7TNG5-2	Q7TNG5;Q7TNG5-2	Echinoderm microtubule-associated protein-like 2	Eml2	Color2 [A=255, R=169, G=169, B=169]	1	4					8	8	8	17.7	17.7	17.7	70.733	0	48.014	131980000	14	16.1035	15.8174	15.9014	15.7706	15.8581	15.5994	15.7767	15.616	15.4259	16.0188
0.934601	0.239342	Q02257	Q02257	Junction plakoglobin	Jup	Color2 [A=255, R=169, G=169, B=169]	1	4					14	13	13	21.5	21.5	21.5	81.8	0	34.901	217160000	22	17.1891	16.9075	16.8328	17.271	17.085	16.6169	17.2017	16.6481	16.9009	16.721
0.934393	-0.876544	A2AEP0	A2AEP0		Obp1b	Color2 [A=255, R=169, G=169, B=169]	1	4					2	2	2	13.5	13.5	13.5	19.394	0	21.704	97513000	4	13.5875	13.198	11.9313	12.8708	13.4176	13.2611	14.3863	12.674	14.1513	14.9152
0.934356	0.143524	Q8R2M2	Q8R2M2	Deoxynucleotidyltransferase terminal-interacting protein 2	Dnttip2	Color2 [A=255, R=169, G=169, B=169]	1	4					7	7	7	10.4	10.4	10.4	84.276	0	12.204	73376000	13	15.7664	15.5925	15.6174	15.6206	15.5369	15.4084	15.6579	15.4491	15.2707	15.6301
0.934178	0.734231	Q8VCN5	Q8VCN5	Cystathionine gamma-lyase	Cth	Color2 [A=255, R=169, G=169, B=169]	1	4					4	4	4	11.8	11.8	11.8	43.567	0	8.3739	88272000	7	16.8117	15.3573	14.7764	14.7364	14.5941	14.5395	14.4655	14.2677	14.6846	14.6474
0.933782	-0.192398	Q922Q4;Q922W5	Q922Q4	Pyrroline-5-carboxylate reductase 2	Pycr2	Color2 [A=255, R=169, G=169, B=169]	1	4					5	5	5	21.6	21.6	21.6	33.659	0	20.475	63911000	9	15.8069	15.574	15.5012	15.3669	15.5074	15.7857	15.8602	15.6624	15.4707	15.9394
0.931265	-0.126669	Q7TQF7;D3Z6Q9	Q7TQF7	Amphiphysin	Amph	Color2 [A=255, R=169, G=169, B=169]	1	4					20	20	19	34.4	34.4	33.1	75.012	0	172.25	4852300000	87	20.3285	20.3747	20.3527	20.4495	20.4842	20.4446	20.6178	20.5128	20.335	20.7128
0.931092	0.143164	Q3TWW8	Q3TWW8	Serine/arginine-rich splicing factor 6	Srsf6	Color2 [A=255, R=169, G=169, B=169]	1	4					3	2	2	8.3	5.6	5.6	39.025	0.00022915	4.1061	36579000	3	15.4538	15.2387	15.3528	15.3366	15.1215	15.1519	15.2484	14.9744	15.0994	15.3135
0.930648	-0.161399	Q91XM9-7;Q91XM9-3;Q91XM9-6;Q91XM9;Q91XM9-2;Q91XM9-4;Q91XM9-8;Q91XM9-5	Q91XM9-7;Q91XM9-3;Q91XM9-6;Q91XM9;Q91XM9-2;Q91XM9-4;Q91XM9-8	Disks large homolog 2	Dlg2	Color2 [A=255, R=169, G=169, B=169]	1	4					23	23	20	29.1	29.1	24.5	109.24	0	146.68	1002200000	50	18.9537	18.9641	18.9373	18.912	18.9158	19.1884	19.1841	19.0403	18.7729	19.304
0.930169	-0.139963	Q61161	Q61161	Mitogen-activated protein kinase kinase kinase kinase 2	Map4k2	Color2 [A=255, R=169, G=169, B=169]	1	4					2	2	2	3.3	3.3	3.3	91.264	0	27.422	16578000	5	12.9226	12.777	12.7314	12.737	12.7614	12.9813	12.9366	12.9412	12.6662	13.1039
0.927839	-0.248691	Q8R3B1	Q8R3B1	1-phosphatidylinositol 4,5-bisphosphate phosphodiesterase delta-1	Plcd1	Color2 [A=255, R=169, G=169, B=169]	1	4					7	7	7	13	13	13	85.872	0	20.178	27874000	11	13.9911	13.9912	13.5713	14.0485	14.2333	14.15	14.3836	14.0505	14.0168	14.4781
0.925488	-0.362923	Q8K078-2;Q8K078	Q8K078-2;Q8K078	Solute carrier organic anion transporter family member 4A1	Slco4a1	Color2 [A=255, R=169, G=169, B=169]	1	4					2	2	2	2.8	2.8	2.8	67.751	0	4.9369	11887000	4	12.8572	12.613	12.4722	12.7721	13.4587	13.3551	13.327	13.0342	12.8097	13.4618
0.92317	-0.230253	Q7SIG6-2;Q7SIG6	Q7SIG6-2;Q7SIG6	Arf-GAP with SH3 domain, ANK repeat and PH domain-containing protein 2	Asap2	Color2 [A=255, R=169, G=169, B=169]	1	4					9	9	8	16.8	16.8	15.6	90.021	0	54.589	53495000	13	15.6855	15.4167	15.5675	15.707	15.6466	15.7935	16.0211	15.8036	15.4251	16.1314
0.923156	-0.214102	P61327;Q9CQL1	P61327;Q9CQL1	Protein mago nashi homolog;Protein mago nashi homolog 2	Magoh;Magohb	Color2 [A=255, R=169, G=169, B=169]	1	4					5	5	5	36.3	36.3	36.3	17.163	0	17.323	440710000	47	17.2861	17.1321	17.2739	17.1112	17.3684	17.618	17.4924	17.2927	17.1057	17.7335
0.922663	-0.205324	Q3TIU4	Q3TIU4	2,5-phosphodiesterase 12	Pde12	Color2 [A=255, R=169, G=169, B=169]	1	4					10	10	10	25	25	25	67.513	0	125.46	193460000	19	16.0855	16.1118	16.025	16.0078	16.102	16.3587	16.3579	16.2459	15.8501	16.5461
0.920764	-0.125873	Q8C854;Q8C854-3;Q8C854-2	Q8C854;Q8C854-3;Q8C854-2	Myelin expression factor 2	Myef2	Color2 [A=255, R=169, G=169, B=169]	1	4					17	17	5	36.4	36.4	13	63.294	0	56.244	1420700000	43	19.0253	19.0978	19.1108	19.1393	19.1824	19.2583	19.3091	19.1646	19.0263	19.4265
0.920094	0.168533	P28650;P28650-2	P28650;P28650-2	Adenylosuccinate synthetase isozyme 1	Adssl1	Color2 [A=255, R=169, G=169, B=169]	1	4					14	14	13	36.5	36.5	35	50.254	0	104.19	1410000000	45	18.8951	18.8382	19.0111	18.9888	18.741	18.5628	18.9962	18.7193	18.5461	18.8071
0.919821	-0.382221	Q9Z2C9	Q9Z2C9	Myotubularin-related protein 7	Mtmr7	Color2 [A=255, R=169, G=169, B=169]	1	4					4	4	4	7.9	7.9	7.9	75.607	0	7.2898	12641000	8	11.961	12.3256	12.6823	12.3343	12.8804	12.9927	12.9921	12.3904	12.5334	13.1861
0.919425	1.24678	Q8R429	Q8R429	Sarcoplasmic/endoplasmic reticulum calcium ATPase 1	Atp2a1	Color2 [A=255, R=169, G=169, B=169]	1	4					16	6	5	18.9	7.4	5.8	109.42	0	16.273	139470000	18	15.0877	16.9142	16.7543	16.8724	14.949	13.9416	14.8934	14.3168	14.176	17.0159
0.91922	-0.144133	P99024	P99024	Tubulin beta-5 chain	Tubb5	Color2 [A=255, R=169, G=169, B=169]	1	4					23	5	4	64.6	19.4	16	49.67	0	137.59	26633000000	155	21.7314	21.7838	21.8008	21.8387	21.8175	21.9317	22.0517	21.8712	21.6816	22.1566
0.918182	0.19791	Q9ET01	Q9ET01	Glycogen phosphorylase, liver form	Pygl	Color2 [A=255, R=169, G=169, B=169]	1	4					19	16	16	23.9	20.2	20.2	97.462	0	111.07	240740000	39	17.2335	16.8548	17.1938	16.901	16.9647	16.8612	16.9869	16.7959	16.5305	16.9837
0.917741	0.181202	Q60575;Q60575-2;Q60575-3	Q60575;Q60575-2	Kinesin-like protein KIF1B	Kif1b	Color2 [A=255, R=169, G=169, B=169]	1	4					11	4	4	8.8	4	4	204.08	0	12.459	41692000	13	15.4935	15.5702	15.6407	15.4917	15.6361	15.435	15.4002	15.4823	15.0115	15.5971
0.917345	-0.223759	Q9D787	Q9D787	Peptidyl-prolyl cis-trans isomerase-like 2	Ppil2	Color2 [A=255, R=169, G=169, B=169]	1	4					4	4	4	7.7	7.7	7.7	59.064	0.00023392	4.4039	37074000	6	14.4358	14.4468	14.4651	14.2317	14.3551	14.7451	14.5789	14.6844	14.1651	14.8797
0.917216	-0.204678	P56716	P56716	Oxygen-regulated protein 1	Rp1	Color2 [A=255, R=169, G=169, B=169]	1	4					9	9	9	5.8	5.8	5.8	234.39	0	23.426	42598000	14	14.5429	14.6549	14.2244	14.4716	14.6336	14.83	14.8629	14.6448	14.3889	14.824
0.916436	-0.251929	Q61315-4;Q61315-3;Q61315-2;Q61315	Q61315-4;Q61315-3;Q61315-2;Q61315	Adenomatous polyposis coli protein	Apc	Color2 [A=255, R=169, G=169, B=169]	1	4					2	2	2	0.9	0.9	0.9	296.47	0.00083022	2.8448	20036000	6	12.2729	12.7813	12.4517	12.1345	12.403	12.6789	12.7377	12.7626	12.2864	12.8376
0.915549	-0.351656	P35802	P35802	Neuronal membrane glycoprotein M6-a	Gpm6a	Color2 [A=255, R=169, G=169, B=169]	1	4					7	7	6	20.1	20.1	17.3	31.149	0	29.949	826360000	34	17.9872	18.2907	18.1509	18.2638	18.3289	18.7326	18.8467	18.6177	17.7973	18.7854
0.914871	-0.19094	Q9DCT1	Q9DCT1	1,5-anhydro-D-fructose reductase	Akr1e2	Color2 [A=255, R=169, G=169, B=169]	1	4					10	10	10	35.2	35.2	35.2	34.46	0	23.212	343020000	25	17.9037	17.6308	17.7214	17.5344	17.7161	17.8871	18.0397	17.941	17.5452	18.0482
0.914319	-0.171584	Q8K4P0	Q8K4P0	pre-mRNA 3 end processing protein WDR33	Wdr33	Color2 [A=255, R=169, G=169, B=169]	1	4					6	6	5	7.2	7.2	6.5	145.27	0	31.832	32363000	12	13.8735	13.6877	13.7052	13.9329	13.9268	14.0666	14.0366	14.0069	13.6866	14.1874
0.913712	-0.127415	Q9D2M8;Q9D2M8-2	Q9D2M8;Q9D2M8-2	Ubiquitin-conjugating enzyme E2 variant 2	Ube2v2	Color2 [A=255, R=169, G=169, B=169]	1	4					8	8	4	62.1	62.1	29	16.367	0	28.094	784270000	23	17.6789	17.6601	17.7018	17.6282	17.6366	17.8178	17.9001	17.7691	17.5231	17.9326
0.912693	-0.245937	Q61553	Q61553	Fascin	Fscn1	Color2 [A=255, R=169, G=169, B=169]	1	4					13	13	13	32.9	32.9	32.9	54.507	0	168.08	1785000000	58	19.6876	19.8197	19.8128	19.5694	19.9446	20.1376	20.1486	20.0628	19.512	20.2027
0.912668	-0.145139	Q80TV8-2;Q80TV8	Q80TV8-2;Q80TV8	CLIP-associating protein 1	Clasp1	Color2 [A=255, R=169, G=169, B=169]	1	4					17	14	14	13.8	11.8	11.8	167.94	0	58.362	106020000	31	15.8019	15.7611	15.6919	15.7301	15.8638	15.8822	16.0414	15.8598	15.669	16.1222
0.911866	-0.211785	Q9D967	Q9D967	Magnesium-dependent phosphatase 1	Mdp1	Color2 [A=255, R=169, G=169, B=169]	1	4					4	4	4	33.5	33.5	33.5	18.582	0	6.5554	19973000	6	13.6303	13.1703	13.4137	13.3967	13.8325	13.605	13.8234	13.6818	13.5899	13.8023
0.911802	-0.132328	P62631	P62631	Elongation factor 1-alpha 2	Eef1a2	Color2 [A=255, R=169, G=169, B=169]	1	4					15	7	7	43.4	25.5	25.5	50.454	0	60.422	1551200000	59	18.1994	18.1413	18.1908	18.1673	18.2253	18.4333	18.4237	18.2164	18.0678	18.4445
0.911697	-0.205318	P06151;P00342	P06151	L-lactate dehydrogenase A chain	Ldha	Color2 [A=255, R=169, G=169, B=169]	1	4					24	24	23	66.3	66.3	62.7	36.498	0	323.31	53335000000	204	23.1451	23.3523	23.1903	23.1141	23.3735	23.5591	23.6508	23.4192	23.0425	23.5303
0.910599	-0.184168	Q99KE1	Q99KE1	NAD-dependent malic enzyme, mitochondrial	Me2	Color2 [A=255, R=169, G=169, B=169]	1	4					15	15	15	34.1	34.1	34.1	65.798	0	123.37	594540000	38	17.2635	17.334	17.2606	17.173	17.1913	17.4449	17.6188	17.4561	17.0407	17.5828
0.909332	-0.162339	Q8BWF0	Q8BWF0	Succinate-semialdehyde dehydrogenase, mitochondrial	Aldh5a1	Color2 [A=255, R=169, G=169, B=169]	1	4					18	18	18	44	44	44	55.968	0	119.9	1652000000	49	19.1796	18.9785	18.911	18.835	18.887	19.0186	19.2057	19.1215	18.9189	19.3382
0.908735	-0.357724	Q6P9R4-2;Q6P9R4-1;Q6P9R4;Q6P9R4-3	Q6P9R4-2;Q6P9R4-1;Q6P9R4;Q6P9R4-3	Rho guanine nucleotide exchange factor 18	Arhgef18	Color2 [A=255, R=169, G=169, B=169]	1	4					4	4	4	6.8	6.8	6.8	111.02	0	14.467	43534000	12	13.7346	13.5284	13.7398	12.8713	13.3124	13.8826	14.1063	13.5499	13.433	14.0034
0.908375	-0.153245	Q8CI94	Q8CI94	Glycogen phosphorylase, brain form	Pygb	Color2 [A=255, R=169, G=169, B=169]	1	4					42	42	36	47.8	47.8	39.6	96.729	0	323.31	5057000000	139	20.7035	20.584	20.655	20.6286	20.7105	20.8553	20.9558	20.7224	20.5218	20.9925
0.905849	0.291104	Q9CQM5	Q9CQM5	Thioredoxin domain-containing protein 17	Txndc17	Color2 [A=255, R=169, G=169, B=169]	1	4					2	2	2	24.4	24.4	24.4	14.015	0	59.785	101180000	4	14.6343	14.1974	13.9353	13.998	13.9796	13.7945	14.1035	13.5614	13.714	14.1158
0.905369	0.454117	Q9DCM0	Q9DCM0	Persulfide dioxygenase ETHE1, mitochondrial	Ethe1	Color2 [A=255, R=169, G=169, B=169]	1	4					5	5	5	27.2	27.2	27.2	27.738	0	22.645	153760000	12	16.5872	15.6276	15.4229	15.2684	15.2915	15.2804	15.1695	15.0482	14.9268	15.5022
0.905288	1.02407	O35488	O35488	Very long-chain acyl-CoA synthetase	Slc27a2	Color2 [A=255, R=169, G=169, B=169]	1	4					7	7	7	14.5	14.5	14.5	70.422	0	14.653	129170000	16	17.8061	15.9799	14.8002	15.0526	15.0143	14.4092	14.4067	14.2688	15.1822	15.2658
0.904692	0.342131	P70271	P70271	PDZ and LIM domain protein 4	Pdlim4	Color2 [A=255, R=169, G=169, B=169]	1	4					3	3	3	10.9	10.9	10.9	35.556	0	7.7782	15484000	4	13.6519	13.3243	13.4288	13.2383	13.8132	13.3206	12.8728	13.347	12.644	13.5614
0.904531	-0.114461	Q8BYN5;Q8BYN5-2;Q8BYN5-3	Q8BYN5;Q8BYN5-2	FSD1-like protein	Fsd1l	Color2 [A=255, R=169, G=169, B=169]	1	4					5	5	5	10.8	10.8	10.8	56.885	0	13.022	177920000	14	16.7318	16.7269	16.7439	16.6253	16.6764	16.7767	16.9275	16.855	16.5896	16.9278
0.902337	0.452357	P07724	P07724	Serum albumin	Alb	Color2 [A=255, R=169, G=169, B=169]	1	4					41	41	38	67.8	67.8	65	68.692	0	323.31	78091000000	369	24.0584	23.4193	23.143	23.3577	23.3892	23.1548	23.5712	22.681	22.3879	23.3109
0.901726	-0.151521	Q9WUA3;Q9WUA3-2	Q9WUA3;Q9WUA3-2	ATP-dependent 6-phosphofructokinase, platelet type	Pfkp	Color2 [A=255, R=169, G=169, B=169]	1	4					33	33	31	47.4	47.4	43.9	85.454	0	323.31	7659500000	200	21.0376	21.0818	21.1525	21.0046	21.0745	21.3325	21.3384	21.1152	20.9377	21.3848
0.900493	0.332307	Q8BJW6;Q8BJW6-2	Q8BJW6;Q8BJW6-2	Eukaryotic translation initiation factor 2A;Eukaryotic translation initiation factor 2A, N-terminally processed	Eif2a	Color2 [A=255, R=169, G=169, B=169]	1	4					7	7	7	15.3	15.3	15.3	64.403	0	14.321	41739000	8	14.8806	15.1846	14.8576	14.4673	14.5393	14.3683	14.5421	14.5256	13.9702	14.8616
0.899093	-0.221377	O35602	O35602	Retinal homeobox protein Rx	Rax	Color2 [A=255, R=169, G=169, B=169]	1	4					2	2	2	6.4	6.4	6.4	36.335	0.00022691	3.951	7765900	3	13.5759	13.2267	13.4604	13.1022	13.4131	13.5754	13.6183	13.4165	13.3566	13.9184
0.898216	-0.175854	Q9R1C6	Q9R1C6	Diacylglycerol kinase epsilon	Dgke	Color2 [A=255, R=169, G=169, B=169]	1	4					9	9	9	17	17	17	63.634	0	34.416	335330000	27	17.1374	17.185	17.4432	17.3209	17.3749	17.473	17.577	17.4219	17.1791	17.6896
0.89758	-0.122789	Q60932-2;Q60932	Q60932-2;Q60932	Voltage-dependent anion-selective channel protein 1	Vdac1	Color2 [A=255, R=169, G=169, B=169]	1	4					18	18	18	80.6	80.6	80.6	30.755	0	323.31	27550000000	510	23.1253	23.014	23.0147	22.9802	23.0005	23.1168	23.2894	23.0708	22.9574	23.3142
0.897529	0.457289	Q8JZR0	Q8JZR0	Long-chain-fatty-acid--CoA ligase 5	Acsl5	Color2 [A=255, R=169, G=169, B=169]	1	4					3	2	2	4.7	3.1	3.1	76.205	0	4.9855	6722300	4	14.3785	13.4229	13.5206	13.0895	13.0381	13.0758	13.0899	13.0758	12.5988	13.3227
0.896296	0.163142	Q61334	Q61334	B-cell receptor-associated protein 29	Bcap29	Color2 [A=255, R=169, G=169, B=169]	1	4					3	3	3	7.9	7.9	7.9	27.964	0	4.6817	20960000	6	13.9371	13.7067	13.8119	13.7865	13.657	13.4843	13.7145	13.6541	13.382	13.8485
0.895287	0.398009	P51855	P51855	Glutathione synthetase	Gss	Color2 [A=255, R=169, G=169, B=169]	1	4					8	8	7	24.1	24.1	21.5	52.246	0	24.733	108600000	10	15.6978	14.6558	14.5845	14.5973	14.549	14.4842	14.2116	14.3755	14.3501	14.6731
0.895196	-0.14941	Q9CSU0;Q9CSU0-2;Q9CSU0-3	Q9CSU0;Q9CSU0-2;Q9CSU0-3	Regulation of nuclear pre-mRNA domain-containing protein 1B	Rprd1b	Color2 [A=255, R=169, G=169, B=169]	1	4					8	8	7	31.3	31.3	28.2	36.883	0	71.405	480300000	31	17.8179	17.4839	17.7449	17.4786	17.5216	17.8235	17.7298	17.7859	17.5788	17.8759
0.894582	0.408106	Q9QYB1	Q9QYB1	Chloride intracellular channel protein 4	Clic4	Color2 [A=255, R=169, G=169, B=169]	1	4					4	4	4	30.4	30.4	30.4	28.729	0	25.148	152590000	11	16.1984	15.1807	15.0308	14.9378	14.9634	14.9029	14.8693	14.7628	14.7988	14.9367
0.892162	0.483377	P21107-2	P21107-2	Tropomyosin alpha-3 chain	Tpm3	Color2 [A=255, R=169, G=169, B=169]	1	4					25	25	9	61.7	61.7	28.6	29.02	0	86.814	2930200000	63	21.2258	20.0709	20.1309	19.7859	19.624	19.6437	19.5586	19.6743	19.6754	19.8685
0.891968	0.193752	Q61165	Q61165	Sodium/hydrogen exchanger 1	Slc9a1	Color2 [A=255, R=169, G=169, B=169]	1	4					5	5	5	11.6	11.6	11.6	91.467	0	17.486	29584000	11	14.3735	14.2046	14.0769	14.0401	13.9769	13.8163	14.2246	13.925	13.7027	14.0345
0.891021	0.295409	Q9DB25	Q9DB25	Dolichyl-phosphate beta-glucosyltransferase	Alg5	Color2 [A=255, R=169, G=169, B=169]	1	4					2	2	2	7.7	7.7	7.7	36.79	0	13.268	12407000	5	12.7966	11.9952	12.3272	12.689	12.2091	12.1679	12.0595	11.789	12.2063	12.3173
0.890149	0.606702	P16460	P16460	Argininosuccinate synthase	Ass1	Color2 [A=255, R=169, G=169, B=169]	1	4					17	17	17	40.3	40.3	40.3	46.584	0	159.32	2597500000	55	21.2292	19.6786	19.4582	19.3129	19.4351	19.1929	19.1533	19.1384	19.281	19.3149
0.889686	0.419079	O70250	O70250	Phosphoglycerate mutase 2	Pgam2	Color2 [A=255, R=169, G=169, B=169]	1	4					7	2	2	24.5	9.5	9.5	28.827	0	5.5507	35556000	8	14.7905	14.0823	14.3265	13.6097	13.89	13.6452	14.0674	13.6727	13.2435	13.9749
0.889515	-0.267969	Q9Z2R6	Q9Z2R6	Protein unc-119 homolog A	Unc119	Color2 [A=255, R=169, G=169, B=169]	1	4					8	8	8	53.8	53.8	53.8	27.01	0	110.27	2070500000	57	17.9162	18.1434	18.0431	17.9434	18.0623	18.3663	18.5318	18.3659	17.6929	18.4911
0.888418	-0.27128	Q3KNM2	Q3KNM2	E3 ubiquitin-protein ligase MARCH5	March5	Color2 [A=255, R=169, G=169, B=169]	1	4					4	4	4	19.1	19.1	19.1	31.231	0	9.9679	113400000	7	15.081	15.1712	14.9852	15.5416	15.5168	15.5358	15.7351	15.3772	15.1963	15.8079
0.88823	-0.125308	Q5SUR0	Q5SUR0	Phosphoribosylformylglycinamidine synthase	Pfas	Color2 [A=255, R=169, G=169, B=169]	1	4					21	21	21	27.3	27.3	27.3	144.63	0	211.24	1114900000	73	18.8317	18.6778	18.8637	18.8157	18.7647	18.9288	19.0064	18.9003	18.6768	19.0677
0.88697	-0.148746	Q9CQW2	Q9CQW2	ADP-ribosylation factor-like protein 8B	Arl8b	Color2 [A=255, R=169, G=169, B=169]	1	4					8	8	4	48.9	48.9	17.2	21.539	0	55.776	378780000	17	17.3299	17.0536	17.2725	17.2545	17.3269	17.4445	17.4864	17.3018	17.1699	17.5784
0.885625	-0.156963	Q3UTH8-2;Q3UTH8-3;Q3UTH8-4;Q3UTH8	Q3UTH8-2;Q3UTH8-3;Q3UTH8-4;Q3UTH8	Rho guanine nucleotide exchange factor 9	Arhgef9	Color2 [A=255, R=169, G=169, B=169]	1	4					4	4	4	8.5	8.5	8.5	58.622	0	8.9923	26718000	9	13.3467	13.7061	13.802	13.6743	13.4915	13.7459	13.7839	13.7302	13.6351	13.9101
0.88539	0.411141	Q63ZW7;Q63ZW7-4;Q63ZW7-3;Q63ZW7-2;Q63ZW7-5;Q63ZW7-6	Q63ZW7;Q63ZW7-4;Q63ZW7-3;Q63ZW7-2	InaD-like protein	Inadl	Color2 [A=255, R=169, G=169, B=169]	1	4					3	3	3	2.6	2.6	2.6	198.51	0.00063654	3.1114	13542000	3	14.1803	13.6208	13.7644	13.7779	12.9571	12.6917	13.3833	13.458	13.3916	13.3202
0.884542	-0.178355	P18572;P18572-2	P18572;P18572-2	Basigin	Bsg	Color2 [A=255, R=169, G=169, B=169]	1	4					11	11	11	34.4	34.4	34.4	42.444	0	170.38	5813600000	87	20.2871	20.4141	20.5632	20.2794	20.2484	20.6728	20.541	20.2919	20.4	20.7783
0.883529	-0.207396	Q5RJF7-2;Q5RJF7	Q5RJF7-2;Q5RJF7	Voltage-dependent calcium channel subunit alpha-2/delta-4;Voltage-dependent calcium channel subunit alpha-2-4;Voltage-dependent calcium channel subunit delta-4	Cacna2d4	Color2 [A=255, R=169, G=169, B=169]	1	4					5	5	5	5	5	5	123.23	0	10.925	23772000	7	14.8414	14.9879	14.9017	14.8734	14.959	15.1562	15.3588	15.0594	14.6936	15.3325
0.8834	0.305613	E9PV24-2;E9PV24	E9PV24-2;E9PV24	Fibrinogen alpha chain;Fibrinopeptide A;Fibrinogen alpha chain	Fga	Color2 [A=255, R=169, G=169, B=169]	1	4					6	6	6	13.1	13.1	13.1	61.325	0	22.01	122240000	14	16.7918	16.4975	16.2537	16.0423	16.1392	16.2166	16.4054	15.8228	15.7571	15.9945
0.882937	-0.117254	Q8BXJ8-2;Q8BXJ8	Q8BXJ8-2;Q8BXJ8	Zinc finger protein 385B	Znf385b	Color2 [A=255, R=169, G=169, B=169]	1	4					2	2	2	7.3	7.3	7.3	39.1	0	5.2411	12177000	5	14.0802	14.0868	14.1377	14.0905	14.1462	14.3324	14.3521	14.1636	13.9861	14.2934
0.881797	-0.221543	Q8JZR6-2;Q8JZR6	Q8JZR6-2;Q8JZR6	Electroneutral sodium bicarbonate exchanger 1	Slc4a8	Color2 [A=255, R=169, G=169, B=169]	1	4					7	4	4	8.3	5.3	5.3	116.68	0	9.4034	46080000	7	14.4945	14.4742	14.7134	14.4914	14.4766	14.9068	14.7085	14.6956	14.3531	15.0939
0.881297	-0.16414	Q8VEJ9	Q8VEJ9	Vacuolar protein sorting-associated protein 4A	Vps4a	Color2 [A=255, R=169, G=169, B=169]	1	4					6	6	4	14.9	14.9	10.3	48.906	0	11.562	131450000	10	16.8767	16.7443	16.7969	16.6269	16.7285	16.9746	16.9838	16.8882	16.6046	17.1426
0.879255	0.729578	Q8CHT0	Q8CHT0	Delta-1-pyrroline-5-carboxylate dehydrogenase, mitochondrial	Aldh4a1	Color2 [A=255, R=169, G=169, B=169]	1	4					6	6	6	13.3	13.3	13.3	61.84	0	72.743	283080000	18	18.5149	16.7704	16.2531	16.3678	16.3534	16.1111	15.9941	15.8696	16.4024	16.2346
0.878818	-0.16974	Q9D1E8	Q9D1E8	1-acyl-sn-glycerol-3-phosphate acyltransferase epsilon	Agpat5	Color2 [A=255, R=169, G=169, B=169]	1	4					3	3	3	9.6	9.6	9.6	42.202	0	5.0212	18359000	5	14.4284	14.2143	14.2657	14.3392	14.4005	14.5193	14.615	14.3211	14.2694	14.772
0.878556	0.250166	Q8R1W8;Q8R1W8-2;Q8R1W8-3	Q8R1W8;Q8R1W8-2;Q8R1W8-3	Interphotoreceptor matrix proteoglycan 1	Impg1	Color2 [A=255, R=169, G=169, B=169]	1	4					25	25	25	35.6	35.6	35.6	89.473	0	162.49	2513600000	87	20.1119	19.9421	19.7769	19.8357	20.146	19.8986	19.8278	19.6893	19.2186	19.9276
0.877909	-0.281912	Q9CYN9	Q9CYN9	Renin receptor	Atp6ap2	Color2 [A=255, R=169, G=169, B=169]	1	4					4	4	4	12.3	12.3	12.3	39.091	0	25.95	74532000	8	15.7475	15.3138	15.6556	15.2551	15.6473	16.0042	15.7459	15.6521	15.4255	16.2012
0.87726	-0.18366	Q9Z1N5	Q9Z1N5	Spliceosome RNA helicase Ddx39b	Ddx39b	Color2 [A=255, R=169, G=169, B=169]	1	4					16	16	10	44.6	44.6	28.3	49.035	0	187.81	4999000000	118	19.7474	19.9517	19.9423	19.8462	20.032	20.077	20.3318	20.0669	19.7467	20.2155
0.876139	0.201908	Q9Z2D0	Q9Z2D0	Myotubularin-related protein 9	Mtmr9	Color2 [A=255, R=169, G=169, B=169]	1	4					3	3	2	5	5	3.5	62.907	0	5.7611	67374000	9	12.8538	12.6406	12.9759	12.8457	12.6774	12.3756	12.8016	12.6729	12.3252	12.8085
0.876009	-0.188583	Q80SY6;Q80SY6-2;Q80SY6-4	Q80SY6;Q80SY6-2	Adenosine deaminase-like protein	Adal	Color2 [A=255, R=169, G=169, B=169]	1	4					4	4	4	9.7	9.7	9.7	41	0	12.642	81764000	7	15.7787	15.908	15.8136	15.7026	15.9162	16.0593	16.1547	15.7931	15.7527	16.3021
0.875797	-0.145579	Q8BPN8;Q8BPN8-2;Q8BPN8-3	Q8BPN8;Q8BPN8-2	DmX-like protein 2	Dmxl2	Color2 [A=255, R=169, G=169, B=169]	1	4					44	44	42	19.2	19.2	18.7	338.2	0	294.5	1699600000	111	19.4701	19.4231	19.4668	19.3834	19.4737	19.607	19.7522	19.498	19.3135	19.7743
0.874696	-0.300484	P57724	P57724	Poly(rC)-binding protein 4	Pcbp4	Color2 [A=255, R=169, G=169, B=169]	1	4					6	5	5	20.1	18.1	18.1	41.398	0	27.314	83852000	10	14.8454	15.0674	14.9951	15.0926	15.3302	15.3554	15.6639	15.3336	14.792	15.6882
0.873241	-0.173302	P31324	P31324	cAMP-dependent protein kinase type II-beta regulatory subunit	Prkar2b	Color2 [A=255, R=169, G=169, B=169]	1	4					13	10	10	41.3	31.5	31.5	46.167	0	169.33	487550000	37	17.0987	17.1671	17.3206	17.3195	17.1913	17.5314	17.5232	17.1404	17.1874	17.5812
0.87223	0.388833	Q8VCR7	Q8VCR7	Alpha/beta hydrolase domain-containing protein 14B	Abhd14b	Color2 [A=255, R=169, G=169, B=169]	1	4					7	7	7	42.9	42.9	42.9	22.45	0	39.218	417470000	19	18.9775	18.0042	18.1864	17.8001	17.7564	17.7276	17.9513	17.6613	17.5559	17.8844
0.870886	-0.13413	Q9D1J3	Q9D1J3	SAP domain-containing ribonucleoprotein	Sarnp	Color2 [A=255, R=169, G=169, B=169]	1	4					8	8	8	43.8	43.8	43.8	23.532	0	68.516	1468500000	46	18.8008	18.6277	18.7033	18.626	18.6278	18.8144	18.9628	18.7646	18.563	18.9514
0.870571	-0.294521	Q921C5-2;Q921C5-3;Q921C5	Q921C5-2;Q921C5-3;Q921C5	Protein bicaudal D homolog 2	Bicd2	Color2 [A=255, R=169, G=169, B=169]	1	4					2	2	2	3.4	3.4	3.4	96.646	0.00044823	3.7728	1768500	4	12.2561	12.0298	12.0497	12.5433	11.799	12.429	12.806	12.0156	12.4578	12.4422
0.870438	0.202066	P84099	P84099	60S ribosomal protein L19	Rpl19	Color2 [A=255, R=169, G=169, B=169]	1	4					3	3	3	13.3	13.3	13.3	23.466	0	62.212	278440000	12	17.6861	17.4212	17.4279	17.3793	17.3305	17.2889	17.3151	17.2478	16.8703	17.5124
0.865995	-0.218787	Q9DB50	Q9DB50	AP-1 complex subunit sigma-2	Ap1s2	Color2 [A=255, R=169, G=169, B=169]	1	4					2	2	2	17.5	17.5	17.5	18.929	0	55.653	37516000	4	13.7497	13.4824	14.0013	13.8579	13.7668	14.1101	14.0479	13.9101	13.6456	14.2383
0.865693	0.176132	Q9D0J8	Q9D0J8	Parathymosin	Ptms	Color2 [A=255, R=169, G=169, B=169]	1	4					6	6	5	29.7	29.7	26.7	11.43	0	21.842	11796000000	23	20.7821	20.3553	20.5484	20.2747	20.391	20.3126	20.3475	20.3108	20.0802	20.4198
0.864303	0.163835	Q99LD9	Q99LD9	Translation initiation factor eIF-2B subunit beta	Eif2b2	Color2 [A=255, R=169, G=169, B=169]	1	4					7	7	7	21.9	21.9	21.9	38.897	0	26.469	310140000	9	16.0349	15.9996	15.7736	16.0827	15.8971	15.9301	15.6583	15.7516	15.5957	16.0332
0.863934	-0.176978	Q3V1U8	Q3V1U8	ELMO domain-containing protein 1	Elmod1	Color2 [A=255, R=169, G=169, B=169]	1	4					8	8	8	28.2	28.2	28.2	38.034	0	20.014	118880000	15	16.1937	16.1425	16.0623	16.1426	16.0813	16.4081	16.2936	16.2625	15.9529	16.5902
0.862488	-0.176112	O55091	O55091	Protein IMPACT	Impact	Color2 [A=255, R=169, G=169, B=169]	1	4					9	9	9	35.2	35.2	35.2	36.276	0	75.566	198900000	23	17.0739	16.7823	17.0499	16.9387	16.9375	17.2326	17.2945	17.1244	16.7761	17.2354
0.862324	-0.138124	Q8BTG7-2;Q8BTG7;Q8BTG7-3	Q8BTG7-2;Q8BTG7;Q8BTG7-3	Protein NDRG4	Ndrg4	Color2 [A=255, R=169, G=169, B=169]	1	4					3	3	3	13.9	13.9	13.9	37.165	0	25.769	80137000	6	15.5746	15.7688	15.5917	15.6268	15.5395	15.983	15.7109	15.7	15.5486	15.8494
0.8622	0.304614	Q9WVK4	Q9WVK4	EH domain-containing protein 1	Ehd1	Color2 [A=255, R=169, G=169, B=169]	1	4					14	12	11	36.7	33	31.3	60.602	0	34.372	209090000	26	17.8866	17.1478	17.1382	16.9974	16.9012	16.9479	16.9777	16.7548	16.7884	17.0792
0.862061	-0.18152	P62827;Q61820	P62827	GTP-binding nuclear protein Ran	Ran	Color2 [A=255, R=169, G=169, B=169]	1	4					12	12	12	49.1	49.1	49.1	24.423	0	66.581	9194600000	59	20.58	20.6086	20.5734	20.515	20.5471	20.8522	20.9017	20.679	20.3509	20.9478
0.85992	-0.189429	P14231	P14231	Sodium/potassium-transporting ATPase subunit beta-2	Atp1b2	Color2 [A=255, R=169, G=169, B=169]	1	4					10	10	10	31.7	31.7	31.7	33.344	0	97.652	6593000000	50	19.4229	19.5481	19.56	19.4033	19.6167	19.7751	19.9225	19.6835	19.2991	19.8179
0.858775	0.189642	P21447;P06795;P21440	P21447;P06795	Multidrug resistance protein 1A;Multidrug resistance protein 1B	Abcb1a;Abcb1b	Color2 [A=255, R=169, G=169, B=169]	1	4					6	6	6	5.3	5.3	5.3	140.64	0	13.241	69432000	12	15.8012	15.3267	15.3926	15.3613	15.3419	15.3203	15.3531	15.1758	15.0123	15.4141
0.857099	-0.124858	P17183	P17183	Gamma-enolase	Eno2	Color2 [A=255, R=169, G=169, B=169]	1	4					21	17	15	70.5	59	57.1	47.296	0	240.96	23340000000	133	21.8459	21.7539	21.8779	21.8213	21.8835	21.9384	22.0782	21.9156	21.7287	22.1458
0.856781	-0.135541	Q810U3	Q810U3	Neurofascin	Nfasc	Color2 [A=255, R=169, G=169, B=169]	1	4					24	24	24	25.6	25.6	25.6	137.97	0	206.28	870940000	76	18.4258	18.3131	18.2917	18.315	18.3457	18.5922	18.5707	18.3871	18.2022	18.6167
0.856733	-0.123586	P28738	P28738	Kinesin heavy chain isoform 5C	Kif5c	Color2 [A=255, R=169, G=169, B=169]	1	4					24	16	15	31	22	20.7	109.27	0	139.58	403050000	38	18.1881	18.187	18.1666	18.2159	18.192	18.2922	18.4588	18.3382	18.0408	18.4376
0.856634	-0.240558	A2AHC3;A2AHC3-2	A2AHC3;A2AHC3-2	Calmodulin-regulated spectrin-associated protein 1	Camsap1	Color2 [A=255, R=169, G=169, B=169]	1	4					6	6	6	5.9	5.9	5.9	175.89	0	24.899	52288000	11	14.0897	14.1825	14.3358	14.1995	14.4157	14.6522	14.6694	14.5117	13.9589	14.6338
0.856482	-0.135654	Q8BW75	Q8BW75	Amine oxidase [flavin-containing] B	Maob	Color2 [A=255, R=169, G=169, B=169]	1	4					8	8	8	17.9	17.9	17.9	58.557	0	19.065	190840000	17	16.9494	16.8381	16.8431	16.8405	16.8405	16.958	17.1153	16.857	16.818	17.2416
0.855395	0.560787	Q8R164	Q8R164	Valacyclovir hydrolase	Bphl	Color2 [A=255, R=169, G=169, B=169]	1	4					6	6	5	27.8	27.8	23.7	32.851	0	39.455	298340000	15	18.7066	17.2972	17.0129	16.9868	16.9773	16.9035	16.8947	16.6047	16.7239	17.0501
0.855009	-0.413915	Q9JLM4	Q9JLM4	Zinc finger MYM-type protein 3	Zmym3	Color2 [A=255, R=169, G=169, B=169]	1	4					2	2	2	1.8	1.8	1.8	152.88	0.00042918	3.279	7023300	4	11.0304	10.4424	11.297	11.2132	11.3686	11.5734	11.6506	11.4785	10.789	11.9297
0.854338	-0.274738	Q99J09	Q99J09	Methylosome protein 50	Wdr77	Color2 [A=255, R=169, G=169, B=169]	1	4					3	3	3	12.3	12.3	12.3	36.942	0	5.8923	44539000	6	13.4316	13.2123	12.8056	12.8552	13.2296	13.5457	13.3534	12.9368	13.4978	13.5744
0.853479	-0.119004	Q9CT10	Q9CT10	Ran-binding protein 3	Ranbp3	Color2 [A=255, R=169, G=169, B=169]	1	4					8	8	8	23.4	23.4	23.4	52.572	0	55.216	362710000	16	16.7613	16.7584	16.6803	16.6115	16.6329	16.7631	16.9561	16.8658	16.5755	16.8788
0.85299	0.164874	Q9D2C2;Q9D2C2-2	Q9D2C2;Q9D2C2-2	Protein SAAL1	Saal1	Color2 [A=255, R=169, G=169, B=169]	1	4					2	2	2	6.1	6.1	6.1	52.768	0.00045208	3.9027	16898000	3	13.2292	13.0843	13.0385	13.0442	12.9188	12.8921	13.031	12.8906	12.5852	13.0916
0.851505	0.226486	P55937-1;P55937	P55937-1;P55937	Golgin subfamily A member 3	Golga3	Color2 [A=255, R=169, G=169, B=169]	1	4					6	6	6	5.3	5.3	5.3	162.82	0	15.665	29419000	17	14.2478	14.0319	14.0701	14.0205	13.9777	14.0183	14.2043	13.4382	13.7221	13.8326
0.850884	0.190916	Q00493	Q00493	Carboxypeptidase E	Cpe	Color2 [A=255, R=169, G=169, B=169]	1	4					9	9	9	25.8	25.8	25.8	53.255	0	19.223	131900000	14	16.3738	16.2112	16.4087	16.302	16.4027	16.2066	16.2533	15.9505	15.8576	16.4758
0.850012	-0.232822	Q8CJF9	Q8CJF9	Protein argonaute-3	Ago3	Color2 [A=255, R=169, G=169, B=169]	1	4					14	2	2	19.9	3.3	3.3	97.276	0	7.7723	24525000	6	14.1653	14.0375	13.731	14.1368	14.0833	14.3454	14.4689	14.0765	13.9005	14.5266
0.849675	-0.408931	Q5SSM3-2;Q5SSM3-3;Q5SSM3;Q5SSM3-4	Q5SSM3-2;Q5SSM3-3;Q5SSM3;Q5SSM3-4	Rho GTPase-activating protein 44	Arhgap44	Color2 [A=255, R=169, G=169, B=169]	1	4					3	3	3	4.7	4.7	4.7	83.272	0	16.902	38836000	8	15.2704	15.0846	15.7735	15.1394	14.8756	15.9955	15.7718	15.3059	15.0402	16.0746
0.849199	-0.176417	Q3UVL4;Q3UVL4-2;Q3UVL4-3	Q3UVL4;Q3UVL4-2;Q3UVL4-3	Vacuolar protein sorting-associated protein 51 homolog	Vps51	Color2 [A=255, R=169, G=169, B=169]	1	4					6	6	6	11.4	11.4	11.4	86.186	0	44.36	60584000	11	14.1188	13.8588	13.8553	13.9324	13.9388	14.1299	14.2767	13.9169	13.8843	14.3784
0.848785	0.205404	P48036	P48036	Annexin A5	Anxa5	Color2 [A=255, R=169, G=169, B=169]	1	4					17	17	17	53.9	53.9	53.9	35.752	0	201.78	7639600000	106	21.2654	20.7199	20.9156	20.7581	20.654	20.6326	20.7051	20.6601	20.4514	20.8369
0.847861	0.167313	P62267	P62267	40S ribosomal protein S23	Rps23	Color2 [A=255, R=169, G=169, B=169]	1	4					3	3	3	23.8	23.8	23.8	15.807	0	6.589	227380000	6	18.449	18.373	18.2992	18.1042	18.176	18.09	18.3244	18.0361	17.8644	18.25
0.847448	0.186261	P08030	P08030	Adenine phosphoribosyltransferase	Aprt	Color2 [A=255, R=169, G=169, B=169]	1	4					2	2	2	13.9	13.9	13.9	19.724	0.00043328	3.3726	78202000	5	14.6246	14.0733	14.4583	14.6237	14.3322	14.2469	14.344	14.2879	14.0509	14.2511
0.847118	-0.204982	Q9D328	Q9D328	Transmembrane protein 35	Tmem35	Color2 [A=255, R=169, G=169, B=169]	1	4					2	2	2	9.6	9.6	9.6	18.505	0	29.635	155630000	6	16.6398	16.1252	16.5566	16.2394	16.2373	16.6301	16.5377	16.623	16.2901	16.7425
0.845598	-0.182014	Q922Y1	Q922Y1	UBX domain-containing protein 1	Ubxn1	Color2 [A=255, R=169, G=169, B=169]	1	4					4	4	4	25.3	25.3	25.3	33.572	0	14.334	119730000	11	15.7509	15.4606	15.4399	15.4176	15.5071	15.6897	15.9467	15.589	15.4136	15.8472
0.845033	0.380944	P20918	P20918	Plasminogen;Plasmin heavy chain A;Activation peptide;Angiostatin;Plasmin heavy chain A, short form;Plasmin light chain B	Plg	Color2 [A=255, R=169, G=169, B=169]	1	4					5	5	5	6.4	6.4	6.4	90.807	0	16.685	48758000	12	15.2353	14.3683	14.4441	14.5955	14.1941	14.3052	14.6251	13.7925	13.9006	14.3092
0.845025	0.381834	P50544	P50544	Very long-chain specific acyl-CoA dehydrogenase, mitochondrial	Acadvl	Color2 [A=255, R=169, G=169, B=169]	1	4					17	17	17	35.4	35.4	35.4	70.875	0	74.895	587590000	33	18.9314	17.9059	17.9306	17.8093	17.7593	17.6803	17.6485	17.4626	17.6369	17.9991
0.844153	0.173868	Q9DCT8	Q9DCT8	Cysteine-rich protein 2	Crip2	Color2 [A=255, R=169, G=169, B=169]	1	4					4	4	4	37	37	37	22.727	0	77.249	480360000	21	17.9053	17.5238	17.6503	17.5247	17.4829	17.4255	17.68	17.2901	17.2924	17.5295
0.843887	-0.253109	Q9Z0W1	Q9Z0W1	Tumor necrosis factor receptor superfamily member 16	Ngfr	Color2 [A=255, R=169, G=169, B=169]	1	4					5	5	5	20.6	20.6	20.6	45.647	0	16.257	78534000	11	14.5681	14.6858	14.7913	14.2728	14.7835	14.9782	15.2119	14.7686	14.4707	14.9377
0.843826	0.123456	Q91WL8;Q91WL8-3;Q91WL8-4;Q91WL8-2	Q91WL8;Q91WL8-3;Q91WL8-4	WW domain-containing oxidoreductase	Wwox	Color2 [A=255, R=169, G=169, B=169]	1	4					4	4	4	11.4	11.4	11.4	46.512	0	9.9041	112540000	9	15.5449	15.5259	15.5449	15.5014	15.619	15.3993	15.53	15.4866	15.1493	15.5537
0.843428	-0.156009	Q62108-3;Q62108;Q62108-2	Q62108-3;Q62108;Q62108-2	Disks large homolog 4	Dlg4	Color2 [A=255, R=169, G=169, B=169]	1	4					19	18	17	35.2	31.8	30.8	80.101	0	203.36	943990000	54	18.6635	18.8002	18.6803	18.7345	18.8478	18.9369	19.0397	18.8198	18.601	19.109
0.843172	0.169693	P46978	P46978	Dolichyl-diphosphooligosaccharide--protein glycosyltransferase subunit STT3A	Stt3a	Color2 [A=255, R=169, G=169, B=169]	1	4					4	4	4	5.1	5.1	5.1	80.597	0	6.3283	88171000	9	16.5288	16.2025	16.3433	16.2947	16.1759	16.1939	16.2377	15.9631	15.9316	16.3703
0.841709	-0.136915	Q9CR62	Q9CR62	Mitochondrial 2-oxoglutarate/malate carrier protein	Slc25a11	Color2 [A=255, R=169, G=169, B=169]	1	4					12	12	12	42.4	42.4	42.4	34.155	0	94.059	1839300000	24	18.8458	18.7131	18.6522	18.6427	18.7344	18.8881	18.9601	18.8593	18.5662	18.999
0.839942	2.04492	P23927	P23927	Alpha-crystallin B chain	Cryab	Color2 [A=255, R=169, G=169, B=169]	1	4					8	8	8	51.4	51.4	51.4	20.069	0	33.803	10303000000	64	18.292	21.0805	22.7008	17.6585	22.6658	17.4083	17.672	21.0877	18.2529	17.7521
0.839279	-0.168491	O88630	O88630	Golgi SNAP receptor complex member 1	Gosr1	Color2 [A=255, R=169, G=169, B=169]	1	4					3	3	3	14	14	14	28.489	0	6.9738	28548000	6	13.7892	13.3778	13.4582	13.3146	13.5014	13.7188	13.7034	13.4822	13.5399	13.8392
0.837373	-0.167417	Q8JZK9	Q8JZK9	Hydroxymethylglutaryl-CoA synthase, cytoplasmic	Hmgcs1	Color2 [A=255, R=169, G=169, B=169]	1	4					8	8	7	16	16	13.8	57.568	0	43.047	90138000	15	15.1566	14.9441	15.0584	14.6941	14.9702	15.2879	15.1994	15.0135	14.9251	15.2344
0.837074	0.161771	Q8BIS8;Q8BIS8-2	Q8BIS8	Coiled-coil domain-containing protein 126	Ccdc126	Color2 [A=255, R=169, G=169, B=169]	1	4					3	3	3	29.3	29.3	29.3	15.59	0	15.662	70339000	5	15.1988	15.2119	15.3669	15.3022	15.3088	15.199	15.2337	15.2467	14.7399	15.1605
0.836207	-0.160845	Q80YV4;Q80YV4-2;Q80YV4-3	Q80YV4;Q80YV4-2;Q80YV4-3	Pantothenate kinase 4	Pank4	Color2 [A=255, R=169, G=169, B=169]	1	4					14	14	14	22.7	22.7	22.7	91.521	0	90.478	207770000	32	17.0971	17.1766	17.1801	17.1893	17.1864	17.385	17.4621	17.3217	16.9552	17.5098
0.836195	0.499245	Q62087	Q62087	Serum paraoxonase/lactonase 3	Pon3	Color2 [A=255, R=169, G=169, B=169]	1	4					2	2	2	7.3	7.3	7.3	39.351	0	4.8457	59965000	7	14.3138	13.6483	14.4838	13.7282	13.6564	13.903	12.6791	13.0637	13.7444	13.944
0.835837	0.494589	Q9DB29	Q9DB29	Isoamyl acetate-hydrolyzing esterase 1 homolog	Iah1	Color2 [A=255, R=169, G=169, B=169]	1	4					3	3	3	16.5	16.5	16.5	27.974	0	7.2304	57381000	5	17.0896	16.0473	15.5505	15.6165	15.519	15.4933	15.5224	15.2249	15.4055	15.7039
0.835301	-0.161555	Q8R016	Q8R016	Bleomycin hydrolase	Blmh	Color2 [A=255, R=169, G=169, B=169]	1	4					13	13	13	30.5	30.5	30.5	52.511	0	55.374	493490000	38	18.8529	18.8001	18.7587	18.6972	18.9536	18.9651	19.1363	18.9739	18.6471	19.148
0.834961	-0.113626	Q9Z1G4-3;Q9Z1G4-2;Q9Z1G4;P15920-2;Q920R6	Q9Z1G4-3;Q9Z1G4-2;Q9Z1G4	V-type proton ATPase 116 kDa subunit a isoform 1	Atp6v0a1	Color2 [A=255, R=169, G=169, B=169]	1	4					26	26	25	36.2	36.2	35.1	95.622	0	236.32	4408000000	100	19.7479	19.7629	19.7502	19.6749	19.7464	19.8586	20.0149	19.7817	19.6282	19.9669
0.834155	-0.151355	Q9Z2X1;Q9Z2X1-2	Q9Z2X1;Q9Z2X1-2	Heterogeneous nuclear ribonucleoprotein F;Heterogeneous nuclear ribonucleoprotein F, N-terminally processed	Hnrnpf	Color2 [A=255, R=169, G=169, B=169]	1	4					12	10	10	41.4	34.9	34.9	45.729	0	143.34	2294400000	100	18.7991	18.7996	18.7305	18.6807	18.8471	19.0047	19.0677	18.8637	18.5994	19.0784
0.831387	-0.151289	Q9D0R4	Q9D0R4	Probable ATP-dependent RNA helicase DDX56	Ddx56	Color2 [A=255, R=169, G=169, B=169]	1	4					4	4	4	9.5	9.5	9.5	61.211	0	6.1774	15411000	6	14.95	14.9289	15.0273	14.9312	14.8286	15.1566	15.2255	14.954	14.8062	15.2803
0.831058	-0.189018	Q5SWT3	Q5SWT3	Solute carrier family 25 member 35	Slc25a35	Color2 [A=255, R=169, G=169, B=169]	1	4					5	5	5	17.7	17.7	17.7	32.63	0	9.9395	96819000	12	15.1725	14.9053	14.8769	14.9359	15.1779	15.1521	15.2906	15.2249	14.8757	15.4703
0.82983	-0.114999	P09411;P09041	P09411	Phosphoglycerate kinase 1	Pgk1	Color2 [A=255, R=169, G=169, B=169]	1	4					34	34	34	84.2	84.2	84.2	44.55	0	323.31	115280000000	479	23.6954	23.7984	23.7615	23.7324	23.7109	23.9149	23.9568	23.8114	23.6037	23.9868
0.829054	-0.131615	Q8CI78	Q8CI78	Required for meiotic nuclear division protein 1 homolog	Rmnd1	Color2 [A=255, R=169, G=169, B=169]	1	4					3	3	3	5.8	5.8	5.8	51.842	0.00022962	4.125	30524000	4	13.2571	13.2517	13.2682	12.9964	13.1229	13.2761	13.56	13.2192	13.2601	13.2389
0.828128	0.156381	Q60751	Q60751	Insulin-like growth factor 1 receptor;Insulin-like growth factor 1 receptor alpha chain;Insulin-like growth factor 1 receptor beta chain	Igf1r	Color2 [A=255, R=169, G=169, B=169]	1	4					6	6	6	6.8	6.8	6.8	155.79	0	18.44	494520000	12	16.8013	16.59	16.6571	16.5964	16.5894	16.4108	16.7841	16.4547	16.2455	16.5572
0.828101	-0.127436	P46460	P46460	Vesicle-fusing ATPase	Nsf	Color2 [A=255, R=169, G=169, B=169]	1	4					49	49	48	61	61	61	82.613	0	323.31	18347000000	304	22.5853	22.589	22.5611	22.5553	22.6446	22.6789	22.8716	22.7104	22.4446	22.867
0.827834	-0.156583	Q9CZC8	Q9CZC8	Secernin-1	Scrn1	Color2 [A=255, R=169, G=169, B=169]	1	4					17	17	16	50.2	50.2	46.6	46.325	0	92.71	2063300000	64	20.1131	20.0819	20.1848	20.0662	20.098	20.2481	20.5024	20.2982	19.9222	20.356
0.827345	-0.149448	P33173	P33173	Kinesin-like protein KIF1A	Kif1a	Color2 [A=255, R=169, G=169, B=169]	1	4					22	22	15	18.9	18.9	13.7	191.72	0	118.38	370040000	44	17.0352	16.9945	17.0442	16.9422	17.0645	17.2295	17.0539	17.25	16.8815	17.413
0.826696	0.189802	Q99L04	Q99L04	Dehydrogenase/reductase SDR family member 1	Dhrs1	Color2 [A=255, R=169, G=169, B=169]	1	4					8	8	8	28.8	28.8	28.8	34.005	0	75.096	370610000	20	17.8873	17.4303	17.7363	17.6046	17.6915	17.4954	17.5794	17.4087	17.1824	17.7351
0.825576	0.672332	Q3TNA1	Q3TNA1	Xylulose kinase	Xylb	Color2 [A=255, R=169, G=169, B=169]	1	4					3	3	3	8	8	8	59.543	0	6.4347	18830000	6	14.3036	12.7324	11.9628	12.7956	12.809	12.2032	11.9573	12.0328	12.9576	12.0907
0.824979	0.379497	P70441	P70441	Na(+)/H(+) exchange regulatory cofactor NHE-RF1	Slc9a3r1	Color2 [A=255, R=169, G=169, B=169]	1	4					14	14	13	48.2	48.2	44.8	38.6	0	118.14	2357400000	42	20.3613	19.544	19.574	19.2398	19.1413	19.4092	18.9914	18.9544	19.1535	19.4544
0.824398	-0.146541	P28740-2;P28740;P28740-1;Q8C0N1	P28740-2;P28740;P28740-1	Kinesin-like protein KIF2A	Kif2a	Color2 [A=255, R=169, G=169, B=169]	1	4					14	14	14	24.3	24.3	24.3	74.844	0	57.34	232890000	27	17.4028	17.2697	17.3763	17.4094	17.4652	17.6016	17.6974	17.3779	17.2786	17.7005
0.823939	-0.131875	Q8C8R3-2;Q8C8R3;Q8C8R3-5;Q8C8R3-6;Q8C8R3-8	Q8C8R3-2;Q8C8R3;Q8C8R3-5	Ankyrin-2	Ank2	Color2 [A=255, R=169, G=169, B=169]	1	4					69	69	4	28.3	28.3	1.6	428.76	0	323.31	2565300000	208	19.8468	19.7854	19.8613	19.8434	19.875	20.0074	20.1078	19.867	19.7206	20.1685
0.822601	-0.149242	Q9D819	Q9D819	Inorganic pyrophosphatase	Ppa1	Color2 [A=255, R=169, G=169, B=169]	1	4					19	19	19	78.5	78.5	78.5	32.667	0	267.19	4613300000	87	20.3874	20.4974	20.5479	20.4467	20.364	20.6095	20.7636	20.5194	20.3094	20.7878
0.821663	-0.141225	Q9Z2H2	Q9Z2H2	Regulator of G-protein signaling 6	Rgs6	Color2 [A=255, R=169, G=169, B=169]	1	4					11	11	9	24.4	24.4	19.3	54.53	0	62.964	688220000	40	18.3543	18.3174	18.3714	18.2806	18.2597	18.4992	18.5764	18.3931	18.1607	18.6599
0.821069	0.898734	Q99LB7	Q99LB7	Sarcosine dehydrogenase, mitochondrial	Sardh	Color2 [A=255, R=169, G=169, B=169]	1	4					6	6	6	8.2	8.2	8.2	101.68	0	15.306	78162000	12	17.6624	15.8906	14.5146	15.024	15.0024	14.6761	14.563	14.4563	14.954	14.9509
0.820867	-0.22732	P20444	P20444	Protein kinase C alpha type	Prkca	Color2 [A=255, R=169, G=169, B=169]	1	4					13	9	8	21.3	13.8	11.5	76.851	0	60.067	912070000	27	17.9898	17.9716	17.9799	18.2857	18.2322	18.3124	18.5884	18.3278	17.8627	18.5046
0.818751	-0.152288	Q8BH44	Q8BH44	Coronin-2B	Coro2b	Color2 [A=255, R=169, G=169, B=169]	1	4					13	13	13	25.8	25.8	25.8	54.936	0	24.398	787930000	22	18.8892	18.9685	18.9273	18.8421	18.9253	19.0501	19.2512	18.9824	18.761	19.2691
0.818641	-0.200312	P62342	P62342	Selenoprotein T	Selt	Color2 [A=255, R=169, G=169, B=169]	1	4					2	2	2	11.8	11.8	11.8	22.292	0	5.4808	19674000	3	12.8235	12.4801	12.8609	12.8719	12.5813	13.0084	12.987	12.8825	12.5784	13.163
0.818098	0.479189	P56395	P56395	Cytochrome b5	Cyb5a	Color2 [A=255, R=169, G=169, B=169]	1	4					4	4	4	41	41	41	15.241	0	35.832	397840000	18	18.4264	17.1499	17.1176	16.9334	16.8113	16.8757	16.7134	16.5927	16.7801	17.0808
0.817537	-0.122144	Q8K440-2;Q8K440	Q8K440-2;Q8K440	ATP-binding cassette sub-family A member 8-B	Abca8b	Color2 [A=255, R=169, G=169, B=169]	1	4					13	13	13	11.7	11.7	11.7	176.16	0	119.12	175570000	30	16.3988	16.1974	16.2817	16.2067	16.3772	16.4705	16.4755	16.3863	16.1796	16.5605
0.816811	-0.179927	Q8K3G5	Q8K3G5	Inactive serine/threonine-protein kinase VRK3	Vrk3	Color2 [A=255, R=169, G=169, B=169]	1	4					6	6	6	19.2	19.2	19.2	50.829	0	32.937	17108000	11	14.6872	14.9621	14.8813	14.7643	14.6831	15.0099	15.1377	14.9937	14.5965	15.1399
0.816682	-0.198566	P17426-2;P17426	P17426-2;P17426	AP-2 complex subunit alpha-1	Ap2a1	Color2 [A=255, R=169, G=169, B=169]	1	4					34	34	26	47.6	47.6	38.8	105.48	0	196.25	3020600000	106	19.7627	19.7418	19.8216	19.5662	19.8057	20.0005	20.1489	19.919	19.5007	20.1218
0.815236	0.121862	Q8R123;Q8R123-2	Q8R123;Q8R123-2	FAD synthase;Molybdenum cofactor biosynthesis protein-like region;FAD synthase region	Flad1	Color2 [A=255, R=169, G=169, B=169]	1	4					4	4	4	12	12	12	54.766	0	16.798	92434000	15	16.3329	16.1314	16.0775	16.0816	16.0992	15.945	16.1609	16.0184	15.8424	16.1466
0.815226	0.219499	Q9EPE9	Q9EPE9	Manganese-transporting ATPase 13A1	Atp13a1	Color2 [A=255, R=169, G=169, B=169]	1	4					6	6	6	6.2	6.2	6.2	132.39	0	11.976	26433000	8	15.1995	15.1506	15.2406	15.0765	14.8223	15.0085	15.0667	14.7513	14.4746	15.0909
0.814161	-0.12071	Q8BZR9;Q8BZR9-2;Q8BZR9-3	Q8BZR9	Uncharacterized protein C17orf85 homolog		Color2 [A=255, R=169, G=169, B=169]	1	4					8	8	8	17.6	17.6	17.6	70.042	0	22.18	98127000	14	15.6657	15.3542	15.6939	15.564	15.6573	15.6799	15.7368	15.7035	15.571	15.8475
0.812701	0.205271	Q91W90	Q91W90	Thioredoxin domain-containing protein 5	Txndc5	Color2 [A=255, R=169, G=169, B=169]	1	4					9	9	9	28.8	28.8	28.8	46.415	0	100.9	251760000	24	16.7265	16.1498	16.2649	16.222	16.1799	16.1103	16.19	15.9512	15.9308	16.3344
0.812556	-0.153441	Q920E5	Q920E5	Farnesyl pyrophosphate synthase	Fdps	Color2 [A=255, R=169, G=169, B=169]	1	4					9	9	9	26.6	26.6	26.6	40.581	0	25.547	828810000	14	19.1921	18.8146	19.06	18.8279	18.8853	19.2195	19.2128	19.0347	18.8918	19.1883
0.812117	0.462578	Q60759	Q60759	Glutaryl-CoA dehydrogenase, mitochondrial	Gcdh	Color2 [A=255, R=169, G=169, B=169]	1	4					4	4	4	12.3	12.3	12.3	48.605	0.00022999	4.1656	48689000	7	16.4936	15.3668	15.0583	15.1695	14.9579	14.8632	14.8742	14.6999	15.0736	15.2224
0.811256	0.171955	Q91WK0-2;Q91WK0	Q91WK0-2;Q91WK0	Leucine-rich repeat flightless-interacting protein 2	Lrrfip2	Color2 [A=255, R=169, G=169, B=169]	1	4					4	4	4	12.2	12.2	12.2	45.538	0	11.641	32371000	8	14.1789	13.7123	13.9457	14.0236	13.8681	13.7531	13.8867	13.5526	13.6837	13.9926
0.810125	0.1555	P11798;P11798-2	P11798	Calcium/calmodulin-dependent protein kinase type II subunit alpha	Camk2a	Color2 [A=255, R=169, G=169, B=169]	1	4					8	4	4	17.4	9	9	54.114	0	7.7457	176130000	6	15.9784	15.9856	15.8869	15.8609	15.8293	15.7624	15.7774	15.7355	15.4484	16.04
0.808504	-0.16944	P97300;P97300-1;P97300-4;P97300-3	P97300;P97300-1	Neuroplastin	Nptn	Color2 [A=255, R=169, G=169, B=169]	1	4					11	11	11	30.7	30.7	30.7	44.373	0	103.4	1046500000	42	18.6608	18.7145	18.6267	18.6789	18.7684	18.9389	19.0243	18.8263	18.4666	19.0405
0.808346	-0.153845	Q91ZU6-2;Q91ZU6;Q91ZU6-4;Q91ZU6-3;Q91ZU6-5	Q91ZU6-2;Q91ZU6;Q91ZU6-4;Q91ZU6-3	Dystonin	Dst	Color2 [A=255, R=169, G=169, B=169]	1	4					24	23	23	5.5	5.2	5.2	615.21	0	49.189	3512700000	33	17.3644	17.347	17.2704	17.0807	17.3206	17.3721	17.5387	17.5071	17.1322	17.6023
0.808161	-0.224083	P97930;P97930-2	P97930;P97930-2	Thymidylate kinase	Dtymk	Color2 [A=255, R=169, G=169, B=169]	1	4					2	2	2	9	9	9	23.914	0.00023375	4.3883	43542000	8	14.2784	13.6549	14.0797	13.9954	14.0308	14.2091	14.1971	14.3326	13.9004	14.5203
0.806471	0.94959	Q8BH00	Q8BH00	Aldehyde dehydrogenase family 8 member A1	Aldh8a1	Color2 [A=255, R=169, G=169, B=169]	1	4					3	3	3	8.8	8.8	8.8	53.663	0	10.599	23253000	5	14.4236	12.7715	11.5098	11.5464	11.8969	11.6022	10.9608	10.8159	12.1967	11.8246
0.806357	0.173517	Q64152-2;Q64152	Q64152-2;Q64152	Transcription factor BTF3	Btf3	Color2 [A=255, R=169, G=169, B=169]	1	4					6	6	6	51.9	51.9	51.9	17.699	0	53.454	216910000	22	16.899	16.5331	16.425	16.5071	16.4492	16.4155	16.4215	16.4324	16.1284	16.5481
0.805866	-0.164516	P62880	P62880	Guanine nucleotide-binding protein G(I)/G(S)/G(T) subunit beta-2	Gnb2	Color2 [A=255, R=169, G=169, B=169]	1	4					13	9	6	46.8	30.6	22.6	37.331	0	121.03	2528400000	46	17.6068	17.4927	17.4359	17.5474	17.6308	17.7101	17.9071	17.6864	17.3532	17.8794
0.805494	-0.138711	P43247	P43247	DNA mismatch repair protein Msh2	Msh2	Color2 [A=255, R=169, G=169, B=169]	1	4					10	10	10	13.8	13.8	13.8	104.15	0	28.158	197790000	17	15.9209	15.9382	15.8529	15.8328	15.9138	16.1297	16.1172	15.9059	15.7607	16.2384
0.805344	-0.140034	P46467;Q8BPY9	P46467	Vacuolar protein sorting-associated protein 4B	Vps4b	Color2 [A=255, R=169, G=169, B=169]	1	4					5	3	3	13.1	8.6	8.6	49.419	0	27.201	143310000	9	16.1278	16.1427	16.139	16.0384	16.0452	16.2612	16.2981	16.1675	15.9684	16.4982
0.804696	-0.150047	Q66GT5	Q66GT5	Phosphatidylglycerophosphatase and protein-tyrosine phosphatase 1	Ptpmt1	Color2 [A=255, R=169, G=169, B=169]	1	4					6	6	5	38.3	38.3	32.1	21.942	0	11.939	15730000	7	15.7395	15.5607	15.6344	15.6935	15.6259	15.8738	15.8857	15.7492	15.4787	16.017
0.803241	0.40727	P26040	P26040	Ezrin	Ezr	Color2 [A=255, R=169, G=169, B=169]	1	4					27	20	19	43.2	33.3	32.1	69.406	0	84.176	2571200000	65	20.5708	19.9106	20.2153	19.5201	19.3714	19.8383	19.2355	19.1686	19.4977	19.8117
0.802647	-0.16061	Q8R1B0	Q8R1B0	SH3 and cysteine-rich domain-containing protein 2	Stac2	Color2 [A=255, R=169, G=169, B=169]	1	4					2	2	2	10	10	10	44.792	0	9.883	34464000	7	14.2114	13.986	14.035	14.239	14.1343	14.016	14.5532	14.3281	14.3464	14.165
0.801977	-0.122852	Q9DBJ1	Q9DBJ1	Phosphoglycerate mutase 1	Pgam1	Color2 [A=255, R=169, G=169, B=169]	1	4					21	21	16	81.1	81.1	66.5	28.832	0	323.31	39658000000	386	23.5217	23.5596	23.5981	23.4031	23.5526	23.7005	23.7328	23.5741	23.4145	23.8275
0.801801	-0.125452	O54991	O54991	Contactin-associated protein 1	Cntnap1	Color2 [A=255, R=169, G=169, B=169]	1	4					7	7	7	6.5	6.5	6.5	156.31	0	15.644	18395000	12	14.3863	14.3393	14.3478	14.1678	14.2152	14.4866	14.4217	14.2799	14.2627	14.6329
0.801191	0.112064	Q8BGC0;Q8BGC0-2	Q8BGC0	HIV Tat-specific factor 1 homolog	Htatsf1	Color2 [A=255, R=169, G=169, B=169]	1	4					15	15	15	22.5	22.5	22.5	86.239	0	202.16	295530000	35	18.1149	18.0118	18.0059	17.9581	18.0252	17.9237	18.0838	17.8681	17.6842	17.9959
0.800659	-0.165641	Q64331	Q64331	Unconventional myosin-VI	Myo6	Color2 [A=255, R=169, G=169, B=169]	1	4					28	28	28	26.8	26.8	26.8	146.41	0	211.55	1378500000	80	19.7195	19.4368	19.3969	19.3565	19.4536	19.6947	19.814	19.5527	19.3498	19.7803
0.800546	-0.337381	O35604	O35604	Niemann-Pick C1 protein	Npc1	Color2 [A=255, R=169, G=169, B=169]	1	4					2	2	2	2	2	2	142.88	0	4.9588	9375600	5	14.0104	14.122	14.5064	14.3259	14.683	14.7747	14.6658	14.5326	14.1289	15.2325
0.80048	-0.217338	Q3U0L2-2;Q3U0L2;Q3U0L2-4;Q3U0L2-3	Q3U0L2-2;Q3U0L2	Ankyrin repeat domain-containing protein 33B	Ankrd33b	Color2 [A=255, R=169, G=169, B=169]	1	4					4	4	4	11.7	11.7	11.7	52.119	0	12.863	157630000	13	14.7798	15.1647	14.87	14.823	15.1897	15.3129	15.325	15.0903	14.7976	15.3882
0.799979	-0.251678	Q5SFM8;Q5SFM8-2;Q5SFM8-3	Q5SFM8;Q5SFM8-2;Q5SFM8-3	RNA-binding protein 27	Rbm27	Color2 [A=255, R=169, G=169, B=169]	1	4					8	6	6	8	6.8	6.8	118.55	0	18.528	47800000	16	14.7958	14.8389	14.6748	14.5861	14.9831	15.1112	15.299	15.0955	14.4585	15.1728
0.799894	0.887092	P40936	P40936	Indolethylamine N-methyltransferase	Inmt	Color2 [A=255, R=169, G=169, B=169]	1	4					5	5	5	19.3	19.3	19.3	29.459	0	26.047	53212000	14	16.7136	15.4003	14.0698	14.0788	13.9018	13.8858	13.8891	13.4001	14.5085	14.0453
0.799175	0.155582	Q9D0B0	Q9D0B0	Serine/arginine-rich splicing factor 9	Srsf9	Color2 [A=255, R=169, G=169, B=169]	1	4					3	3	3	14.9	14.9	14.9	25.661	0	13.775	37174000	7	15.2532	15.047	15.2394	14.9646	15.0906	14.9391	15.105	14.9938	14.6597	15.1193
0.798966	-0.147164	Q3UHB8	Q3UHB8	Coiled-coil domain-containing protein 177	Ccdc177	Color2 [A=255, R=169, G=169, B=169]	1	4					5	5	5	7.8	7.8	7.8	79.856	0	30.256	251510000	13	16.0292	15.8575	15.9099	15.8845	15.8318	16.0942	16.281	15.9229	15.7838	16.1669
0.79822	0.162774	P08113	P08113	Endoplasmin	Hsp90b1	Color2 [A=255, R=169, G=169, B=169]	1	4					34	32	32	43.6	41.9	41.9	92.475	0	262.72	5436400000	195	20.8091	20.4196	20.516	20.5234	20.3482	20.4111	20.5078	20.2576	20.1436	20.4822
0.796604	0.158758	Q8K010	Q8K010	5-oxoprolinase	Oplah	Color2 [A=255, R=169, G=169, B=169]	1	4					26	26	26	29.4	29.4	29.4	137.61	0	206.7	758110000	62	18.6379	18.2796	18.2671	18.2649	18.3178	18.2999	18.3167	18.0427	17.9912	18.3228
0.794559	0.152692	P62843	P62843	40S ribosomal protein S15	Rps15	Color2 [A=255, R=169, G=169, B=169]	1	4					3	3	3	24.1	24.1	24.1	17.04	0	54.502	1024300000	14	17.9463	17.5919	17.7299	17.6099	17.5647	17.5474	17.6507	17.4504	17.3225	17.7083
0.794223	0.314369	Q6PDN3;Q6PDN3-3;Q6PDN3-2;Q6PDN3-4	Q6PDN3;Q6PDN3-3;Q6PDN3-2	Myosin light chain kinase, smooth muscle;Myosin light chain kinase, smooth muscle, deglutamylated form	Mylk	Color2 [A=255, R=169, G=169, B=169]	1	4					11	11	11	6.1	6.1	6.1	212.92	0	29.924	216740000	28	17.5874	16.8272	16.6734	16.6049	16.5168	16.5069	16.7141	16.3857	16.4044	16.6268
0.794086	0.148067	P20029	P20029	78 kDa glucose-regulated protein	Hspa5	Color2 [A=255, R=169, G=169, B=169]	1	4					39	36	36	53.3	50.5	50.5	72.421	0	323.31	9784400000	211	21.4667	21.1209	21.1614	21.2601	21.1062	21.1357	21.151	20.9459	20.8859	21.2565
0.79371	0.152003	Q9D7N9	Q9D7N9	Adipocyte plasma membrane-associated protein	Apmap	Color2 [A=255, R=169, G=169, B=169]	1	4					8	8	8	19	19	19	46.434	0	23.67	376950000	17	16.9529	16.6849	16.6671	16.6342	16.5357	16.5129	16.6729	16.4773	16.3332	16.7186
0.792871	-0.190522	Q9EPW0;Q9EPW0-2	Q9EPW0;Q9EPW0-2	Type I inositol 3,4-bisphosphate 4-phosphatase	Inpp4a	Color2 [A=255, R=169, G=169, B=169]	1	4					6	6	6	7.8	7.8	7.8	105.54	0	26	35850000	9	13.7711	13.5688	13.7718	13.6232	13.6378	14.1014	14.0911	13.7887	13.4681	13.876
0.792748	-0.169532	P16254	P16254	Signal recognition particle 14 kDa protein;Signal recognition particle 14 kDa protein, N-terminally processed	Srp14	Color2 [A=255, R=169, G=169, B=169]	1	4					5	5	5	38.2	38.2	38.2	12.51	0	12.264	93869000	8	16.3925	15.8633	16.2171	16.2932	16.2209	16.4055	16.4415	16.3102	16.1524	16.5251
0.792477	0.492219	Q9R0H0-2;Q9R0H0	Q9R0H0-2;Q9R0H0	Peroxisomal acyl-coenzyme A oxidase 1	Acox1	Color2 [A=255, R=169, G=169, B=169]	1	4					11	11	11	24.7	24.7	24.7	74.717	0	46.384	278190000	22	18.3991	17.0504	16.9731	16.7189	16.8433	16.7646	16.6058	16.4204	16.7747	16.9582
0.792114	0.266777	P52875;Q9HC07-2;Q9HC07	P52875;Q9HC07-2;Q9HC07	Transmembrane protein 165	Tmem165;TMEM165	Color2 [A=255, R=169, G=169, B=169]	1	4					2	2	2	11.5	11.5	11.5	34.79	0	17.29	17299000	12	12.5928	12.8885	12.8029	12.1994	12.7058	12.2025	12.8503	12.3789	12.2084	12.2154
0.79148	-0.178087	Q8BVI4	Q8BVI4	Dihydropteridine reductase	Qdpr	Color2 [A=255, R=169, G=169, B=169]	1	4					9	9	9	53.9	53.9	53.9	25.57	0	135.85	1257000000	57	19.2578	18.9497	18.9817	18.8056	18.966	19.25	19.2839	19.144	18.8368	19.3365
0.790492	-0.199713	P98200	P98200	Phospholipid-transporting ATPase IB	Atp8a2	Color2 [A=255, R=169, G=169, B=169]	1	4					9	9	9	9	9	9	129.42	0	22.537	58878000	16	16.117	16.2639	16.1925	16.1148	16.2864	16.3638	16.5112	16.4826	15.9383	16.6773
0.789521	-0.110776	Q149F1	Q149F1	RNA pseudouridylate synthase domain-containing protein 2	Rpusd2	Color2 [A=255, R=169, G=169, B=169]	1	4					3	3	3	8.9	8.9	8.9	61.534	0	10.548	33491000	6	14.2219	14.2342	14.326	14.2192	14.3365	14.4122	14.4996	14.3042	14.1572	14.5185
0.789358	-0.1644	O08528;Q3TRM8	O08528	Hexokinase-2	Hk2	Color2 [A=255, R=169, G=169, B=169]	1	4					33	29	28	41.1	37	35.8	102.53	0	262.46	2917600000	121	20.4554	20.6176	20.4009	20.279	20.5001	20.7393	20.7885	20.5844	20.2767	20.6861
0.789245	-0.263563	Q6DIB4;P60954-2	Q6DIB4	Nucleolar protein 4-like	Nol4l	Color2 [A=255, R=169, G=169, B=169]	1	4					3	3	3	10.1	10.1	10.1	53.912	0	6.3968	15141000	4	12.0616	12.1634	11.8542	12.1491	12.01	12.4135	12.353	11.7908	12.2076	12.7912
0.788677	0.365208	P47934	P47934	Carnitine O-acetyltransferase	Crat	Color2 [A=255, R=169, G=169, B=169]	1	4					5	5	5	8.5	8.5	8.5	70.839	0	11.784	74019000	12	16.4763	15.4923	15.4611	15.3382	15.2133	15.1928	15.2709	15.194	15.0182	15.4792
0.787877	-0.181161	P60766-1	P60766-1	Cell division control protein 42 homolog	Cdc42	Color2 [A=255, R=169, G=169, B=169]	1	4					8	2	2	49.2	15.2	15.2	21.31	0	7.226	317610000	7	17.085	17.1146	17.1742	16.9907	17.3697	17.4525	17.465	17.2484	16.9713	17.5028
0.787192	-0.111338	Q8K274	Q8K274	Ketosamine-3-kinase	Fn3krp	Color2 [A=255, R=169, G=169, B=169]	1	4					6	6	6	21	21	21	34.468	0	15.757	231960000	21	17.5529	17.5638	17.5984	17.56	17.6468	17.7977	17.7762	17.6129	17.4583	17.8334
0.786331	0.232921	O09114-2;O09114	O09114-2;O09114	Prostaglandin-H2 D-isomerase	Ptgds	Color2 [A=255, R=169, G=169, B=169]	1	4					3	3	3	25.4	25.4	25.4	13.941	0	7.0413	338360000	8	17.7714	17.4234	17.9641	17.7787	17.6157	17.6035	17.4549	17.0774	17.4313	17.8216
0.785247	-0.141742	P62627	P62627	Dynein light chain roadblock-type 1	Dynlrb1	Color2 [A=255, R=169, G=169, B=169]	1	4					5	5	5	60.4	60.4	60.4	10.99	0	111.64	489530000	22	17.0156	16.7148	16.8379	16.8118	16.7251	16.9165	16.9765	16.9151	16.7742	17.2315
0.784542	-0.152559	P21279	P21279	Guanine nucleotide-binding protein G(q) subunit alpha	Gnaq	Color2 [A=255, R=169, G=169, B=169]	1	4					10	7	7	35.4	26.7	26.7	42.158	0	45.186	616540000	22	16.8906	16.8054	16.8106	16.8064	16.6513	16.9352	17.0772	16.887	16.6442	17.1835
0.784222	-0.177018	Q8R344	Q8R344	Coiled-coil domain-containing protein 12	Ccdc12	Color2 [A=255, R=169, G=169, B=169]	1	4					5	5	4	38.6	38.6	33.1	18.891	0	19.597	50391000	11	15.732	15.9659	15.7879	15.7852	15.5244	15.7817	16.1813	15.8739	15.7229	16.1206
0.78356	0.622495	Q6P5H6-4;Q6P5H6-3;Q6P5H6-2;Q6P5H6	Q6P5H6-4;Q6P5H6-3;Q6P5H6-2;Q6P5H6	FERM domain-containing protein 5	Frmd5	Color2 [A=255, R=169, G=169, B=169]	1	4					2	2	2	6.4	6.4	6.4	46.741	0	16.935	54602000	8	14.7491	13.2012	12.7958	12.9498	12.6409	12.332	12.4074	12.5259	12.9372	13.0218
0.78334	-0.142217	Q9D5T0	Q9D5T0	ATPase family AAA domain-containing protein 1	Atad1	Color2 [A=255, R=169, G=169, B=169]	1	4					8	8	7	30.7	30.7	27.1	40.744	0	53.501	303000000	14	16.4978	16.4201	16.4933	16.4628	16.6148	16.6213	16.8189	16.6515	16.3253	16.7829
0.780072	-0.168607	P58269-2;P58269;P58269-3;P58269-4	P58269-2;P58269;P58269-3;P58269-4	Zinc finger protein DPF3	Dpf3	Color2 [A=255, R=169, G=169, B=169]	1	4					8	8	7	27.7	27.7	25.2	40.256	0	42.333	193640000	18	15.4752	15.3997	15.4799	15.5614	15.4277	15.591	15.8215	15.5806	15.2912	15.9026
0.779993	-0.154773	Q8K1N1	Q8K1N1	Calcium-independent phospholipase A2-gamma	Pnpla8	Color2 [A=255, R=169, G=169, B=169]	1	4					4	4	4	5.2	5.2	5.2	87.38	0	7.1093	36167000	5	15.4651	15.2215	15.1521	15.1294	15.2375	15.2923	15.4759	15.3295	15.2067	15.675
0.779801	0.208932	P70290	P70290	55 kDa erythrocyte membrane protein	Mpp1	Color2 [A=255, R=169, G=169, B=169]	1	4					7	7	7	21.7	21.7	21.7	52.227	0	25.513	95757000	20	16.9165	16.3328	16.5582	16.1614	16.4122	16.2231	16.3687	16.2254	16.1229	16.3966
0.777995	-0.12133	P51859	P51859	Hepatoma-derived growth factor	Hdgf	Color2 [A=255, R=169, G=169, B=169]	1	4					12	11	11	52.3	48.9	48.9	26.268	0	104.76	4546400000	52	19.9511	19.9493	19.9871	19.9315	19.9178	20.0729	20.1655	20.051	19.7911	20.263
0.776155	0.242317	Q9JLQ0	Q9JLQ0	CD2-associated protein	Cd2ap	Color2 [A=255, R=169, G=169, B=169]	1	4					8	8	8	14.9	14.9	14.9	70.449	0	13.845	48402000	11	15.9227	15.27	15.3095	15.1687	15.2945	15.1746	15.2385	14.9729	14.9551	15.4127
0.775075	0.357901	Q920A5	Q920A5	Retinoid-inducible serine carboxypeptidase	Scpep1	Color2 [A=255, R=169, G=169, B=169]	1	4					3	3	3	6.9	6.9	6.9	50.964	0	4.5946	46891000	7	15.4032	14.3509	14.6638	14.4424	14.1783	14.4343	14.2817	13.9767	14.0674	14.4891
0.774404	-0.19986	Q5U430-3;Q5U430	Q5U430-3;Q5U430	E3 ubiquitin-protein ligase UBR3	Ubr3	Color2 [A=255, R=169, G=169, B=169]	1	4					4	4	4	3.5	3.5	3.5	198.62	0	19.604	7944100	5	13.1677	13.3369	13.1942	13.4724	13.3055	13.6032	13.6468	13.2975	13.1382	13.7901
0.771321	0.351785	Q3UQN2;Q3UQN2-2;Q3UQN2-3	Q3UQN2;Q3UQN2-2;Q3UQN2-3	F-BAR domain only protein 2	Fcho2	Color2 [A=255, R=169, G=169, B=169]	1	4					2	2	2	2.6	2.6	2.6	88.733	0.00044504	3.719	22446000	3	15.288	14.2827	14.3347	14.1548	14.2014	14.0676	14.2838	13.771	14.0622	14.318
0.770771	0.274252	Q9D8B4	Q9D8B4	NADH dehydrogenase [ubiquinone] 1 alpha subcomplex subunit 11	Ndufa11	Color2 [A=255, R=169, G=169, B=169]	1	4					3	3	3	35.5	35.5	35.5	14.982	0	32.388	153310000	11	16.2266	16.0669	15.8599	15.6101	16.035	15.5954	15.9996	15.7523	15.1621	15.9179
0.770381	0.20645	Q9Z2M7	Q9Z2M7	Phosphomannomutase 2	Pmm2	Color2 [A=255, R=169, G=169, B=169]	1	4					5	5	4	21.5	21.5	14.9	27.656	0	11.979	34091000	11	15.4853	15.1046	15.0107	15.0747	15.1123	15.0552	15.0784	14.706	14.6874	15.2283
0.768893	-0.184314	Q3TC72	Q3TC72	Fumarylacetoacetate hydrolase domain-containing protein 2A	Fahd2	Color2 [A=255, R=169, G=169, B=169]	1	4					4	4	4	21.7	21.7	21.7	34.69	0	60.281	198110000	15	16.9412	16.5752	16.5321	16.529	16.8398	16.9313	16.8971	16.8505	16.5637	17.0963
0.768328	0.179607	Q8BGS1;Q8BGS1-2;Q8BGS1-3	Q8BGS1;Q8BGS1-2;Q8BGS1-3	Band 4.1-like protein 5	Epb41l5	Color2 [A=255, R=169, G=169, B=169]	1	4					3	3	3	5.5	5.5	5.5	81.635	0	11.732	46204000	8	16.4124	15.9374	16.1255	16.3937	15.983	15.9483	16.0052	15.8026	16.2079	15.9899
0.767401	0.179029	Q9EQH2	Q9EQH2	Endoplasmic reticulum aminopeptidase 1	Erap1	Color2 [A=255, R=169, G=169, B=169]	1	4					7	7	7	8.6	8.6	8.6	106.6	0	31.774	106110000	9	15.3582	15.0202	15.0374	14.8589	14.8356	14.9323	14.9986	14.8426	14.5684	14.8732
0.767346	0.218748	P35700	P35700	Peroxiredoxin-1	Prdx1	Color2 [A=255, R=169, G=169, B=169]	1	4					16	16	15	65.8	65.8	65.8	22.176	0	69.148	6410000000	58	20.6052	20.0148	20.2037	20.0406	19.9622	19.931	20.141	19.8431	19.6888	20.1288
0.766804	-0.21101	P50586-2;P50586	P50586-2;P50586	Tubby protein	Tub	Color2 [A=255, R=169, G=169, B=169]	1	4					2	2	2	5.8	5.8	5.8	49.562	0	26.415	33995000	6	14.6577	14.7887	14.837	14.6331	15.0716	15.1801	15.0969	14.9107	14.6032	15.2523
0.766797	-0.253347	Q76MZ3;Q7TNP2	Q76MZ3	Serine/threonine-protein phosphatase 2A 65 kDa regulatory subunit A alpha isoform	Ppp2r1a	Color2 [A=255, R=169, G=169, B=169]	1	4					22	22	20	45.8	45.8	41.3	65.322	0	118.94	5484000000	97	20.3678	20.2773	20.3015	20.0466	20.3499	20.6492	20.775	20.5701	19.9037	20.7118
0.766468	-0.146893	Q8CAA7	Q8CAA7	Glucose 1,6-bisphosphate synthase	Pgm2l1	Color2 [A=255, R=169, G=169, B=169]	1	4					20	20	20	39.1	39.1	39.1	70.279	0	107.07	933940000	45	18.5069	18.4746	18.6745	18.5044	18.5289	18.8234	18.798	18.6834	18.3328	18.786
0.766091	-0.142078	Q8R0A7	Q8R0A7	Uncharacterized protein KIAA0513	Kiaa0513	Color2 [A=255, R=169, G=169, B=169]	1	4					16	16	16	31.9	31.9	31.9	46.318	0	85.018	1899500000	46	19.0503	18.9695	18.9583	19.0192	18.9986	19.2019	19.2811	19.1638	18.7801	19.2794
0.76524	-0.101853	Q80VP0;Q80VP0-2	Q80VP0;Q80VP0-2	Tectonin beta-propeller repeat-containing protein 1	Tecpr1	Color2 [A=255, R=169, G=169, B=169]	1	4					12	12	12	15.9	15.9	15.9	130.26	0	106.85	192410000	22	16.4112	16.2261	16.2916	16.3518	16.3145	16.4061	16.5554	16.3986	16.2148	16.5296
0.763463	-0.168205	Q8BPP1	Q8BPP1	Protein mab-21-like 2	Mab21l2	Color2 [A=255, R=169, G=169, B=169]	1	4					8	2	2	19.8	5.3	5.3	40.907	0.0010333	2.7809	5855100	3	11.49	11.4969	11.55	11.7724	11.8412	11.5389	11.9198	11.8192	11.6924	12.0212
0.762351	-0.137405	Q80Y55	Q80Y55	BSD domain-containing protein 1	Bsdc1	Color2 [A=255, R=169, G=169, B=169]	1	4					4	4	4	15.7	15.7	15.7	46.952	0	14.808	63935000	11	14.6872	14.4252	14.411	14.4404	14.6072	14.5191	14.8314	14.6222	14.4768	14.8086
0.762043	-0.312563	Q8BR90;Q8BR90-2	Q8BR90;Q8BR90-2	UPF0600 protein C5orf51 homolog		Color2 [A=255, R=169, G=169, B=169]	1	4					4	4	4	18.4	18.4	18.4	33.471	0	48.06	73194000	10	13.8449	13.9937	13.9544	13.6134	14.1645	14.3673	14.4284	14.3731	13.4796	14.4852
0.76198	0.223686	Q91YP2	Q91YP2	Neurolysin, mitochondrial	Nln	Color2 [A=255, R=169, G=169, B=169]	1	4					4	4	3	7.8	7.8	6.5	80.428	0	5.9524	24019000	3	14.3959	13.9638	13.8008	13.9074	14.0294	13.7714	13.9459	13.7328	13.4382	14.0905
0.761257	0.120308	Q9CPT4	Q9CPT4	Myeloid-derived growth factor	Mydgf	Color2 [A=255, R=169, G=169, B=169]	1	4					4	4	3	33.1	33.1	21.7	17.982	0	9.8169	231860000	9	17.1904	16.9868	17.0126	17.0982	16.8786	16.9502	17.0431	16.8751	16.6967	17
0.76093	0.445372	A3KMP2;A3KMP2-2	A3KMP2	Tetratricopeptide repeat protein 38	Ttc38	Color2 [A=255, R=169, G=169, B=169]	1	4					3	3	3	8	8	8	52.223	0	7.8151	13743000	5	14.5003	13.3217	13.4125	12.8451	13.3915	13.3607	13.1211	12.9381	12.6443	13.1802
0.759198	-0.198318	P39053-3	P39053-3	Dynamin-1	Dnm1	Color2 [A=255, R=169, G=169, B=169]	1	4					40	2	2	57.6	3.4	3.4	95.926	0	14.52	198920000	17	16.1961	16.2117	16.2754	16.133	16.6071	16.6188	16.6147	16.4297	16.1005	16.6513
0.759036	-0.254979	Q62245;Q02384	Q62245;Q02384	Son of sevenless homolog 1;Son of sevenless homolog 2	Sos1;Sos2	Color2 [A=255, R=169, G=169, B=169]	1	4					3	3	3	3.2	3.2	3.2	150.88	0	9.4635	11264000	5	11.7374	11.2401	11.5547	12.0959	11.924	11.9335	11.9598	12.1874	11.6773	12.069
0.757482	0.136815	Q9D1D4;Q9D1D4-2	Q9D1D4;Q9D1D4-2	Transmembrane emp24 domain-containing protein 10	Tmed10	Color2 [A=255, R=169, G=169, B=169]	1	4					6	6	6	36.5	36.5	36.5	24.911	0	31.403	987870000	34	19.8337	19.5697	19.6131	19.4745	19.5491	19.4909	19.608	19.4052	19.2421	19.6099
0.756829	-0.0586174	Q3TCH7	Q3TCH7	Cullin-4A	Cul4a	Color2 [A=255, R=169, G=169, B=169]	1	4					12	5	5	15	7.9	7.9	87.752	0	72.028	212970000	14	16.0984	16.0851	16.0642	16.0911	16.0498	16.1929	16.2023	16.0646	16.0232	16.1988
0.756059	-0.25344	Q9Z2L7-2;Q9Z2L7	Q9Z2L7-2;Q9Z2L7	Cytokine receptor-like factor 3	Crlf3	Color2 [A=255, R=169, G=169, B=169]	1	4					3	3	3	14.5	14.5	14.5	39.153	0	27.811	63366000	5	11.9568	11.7957	12.2708	11.7807	12.198	12.4143	12.2479	11.7305	12.3707	12.5058
0.75541	0.260132	Q501J2	Q501J2	Protein FAM173A	Fam173a	Color2 [A=255, R=169, G=169, B=169]	1	4					2	2	2	11.4	11.4	11.4	24.739	0	7.5993	13895000	5	11.5417	10.9624	11.3905	11.2087	11.1664	11.3775	10.8038	10.9612	10.582	11.2447
0.754826	-0.114087	P50516;P50516-2	P50516;P50516-2	V-type proton ATPase catalytic subunit A	Atp6v1a	Color2 [A=255, R=169, G=169, B=169]	1	4					29	29	29	60	60	60	68.325	0	307.58	8573600000	153	21.3663	21.2151	21.2644	21.1491	21.0912	21.3144	21.436	21.2764	21.1442	21.4856
0.754298	0.17114	Q9DCN2-2;Q9DCN2	Q9DCN2-2;Q9DCN2	NADH-cytochrome b5 reductase 3;NADH-cytochrome b5 reductase 3 membrane-bound form;NADH-cytochrome b5 reductase 3 soluble form	Cyb5r3	Color2 [A=255, R=169, G=169, B=169]	1	4					11	11	11	49.6	49.6	49.6	31.549	0	50.932	768830000	33	18.5239	18.2691	18.3841	18.3323	18.2746	18.1626	18.3952	18.0649	17.869	18.4366
0.753045	-0.150092	P16054;P23298	P16054	Protein kinase C epsilon type	Prkce	Color2 [A=255, R=169, G=169, B=169]	1	4					9	9	9	13.2	13.2	13.2	83.56	0	32.898	136440000	16	15.8454	16.0436	16.1387	15.7348	16.0793	16.0374	16.2686	16.1368	15.9086	16.2408
0.753011	-0.122696	Q8BIL5;Q8BIL5-2	Q8BIL5;Q8BIL5-2	Protein Hook homolog 1	Hook1	Color2 [A=255, R=169, G=169, B=169]	1	4					15	15	15	24.6	24.6	24.6	84.438	0	44.997	182140000	38	17.258	17.0956	17.1891	17.0764	17.2182	17.3236	17.3284	17.3206	17.0114	17.4667
0.75229	0.172833	Q6ZWV7	Q6ZWV7	60S ribosomal protein L35	Rpl35	Color2 [A=255, R=169, G=169, B=169]	1	4					4	4	4	22	22	22	14.552	0	8.5562	408710000	8	17.2262	17.1635	16.9739	16.9883	16.9039	16.9625	16.9647	16.7156	16.5948	17.1541
0.751987	0.182194	O08807	O08807	Peroxiredoxin-4	Prdx4	Color2 [A=255, R=169, G=169, B=169]	1	4					4	3	3	17.5	14.6	14.6	31.052	0	14.813	1823300000	14	17.2558	16.6735	16.8068	16.809	16.6285	16.6484	16.7051	16.6368	16.4748	16.7974
0.751545	-0.154101	Q80YV2-2;Q80YV2	Q80YV2-2;Q80YV2	Nuclear-interacting partner of ALK	Zc3hc1	Color2 [A=255, R=169, G=169, B=169]	1	4					3	3	2	8.3	8.3	5.2	52.823	0	7.9542	31316000	6	13.3438	13.3618	13.1314	13.1012	13.4	13.3402	13.5779	13.6302	13.1708	13.3896
0.751376	0.188739	A2A8L5	A2A8L5	Receptor-type tyrosine-protein phosphatase F	Ptprf	Color2 [A=255, R=169, G=169, B=169]	1	4					9	5	5	8.3	5.6	5.6	211.49	0	26.285	32252000	9	13.5307	13.3938	13.7679	13.204	13.4977	13.2775	13.3656	13.1951	13.0408	13.5713
0.751235	-0.246585	P36552	P36552	Oxygen-dependent coproporphyrinogen-III oxidase, mitochondrial	Cpox	Color2 [A=255, R=169, G=169, B=169]	1	4					9	9	9	28.9	28.9	28.9	49.714	0	82.199	410800000	22	16.9449	16.8154	16.7039	16.5408	16.9188	17.1346	17.2838	17.0265	16.4628	17.249
0.750987	0.520597	Q9DBX3;Q9DBX3-3;Q9DBX3-2	Q9DBX3;Q9DBX3-3;Q9DBX3-2	Sushi domain-containing protein 2	Susd2	Color2 [A=255, R=169, G=169, B=169]	1	4					4	4	4	6.7	6.7	6.7	90.641	0	6.2749	19668000	5	15.3001	14.0495	13.5889	13.5686	13.5823	13.0751	13.7239	13.4984	13.6617	13.5273
0.750698	-0.136107	Q7TQI3	Q7TQI3	Ubiquitin thioesterase OTUB1	Otub1	Color2 [A=255, R=169, G=169, B=169]	1	4					11	11	11	50.9	50.9	50.9	31.27	0	78.649	896120000	43	18.1478	17.9407	18.1759	18.034	18.1447	18.2818	18.2708	18.2799	17.9117	18.3795
0.750696	-0.165806	P67871	P67871	Casein kinase II subunit beta	Csnk2b	Color2 [A=255, R=169, G=169, B=169]	1	4					6	6	6	34.4	34.4	34.4	24.942	0	48.148	813140000	20	16.7215	16.8369	16.4934	16.6987	16.8662	16.9067	17.0227	16.8745	16.5591	17.0828
0.750606	-0.201128	Q9CR26	Q9CR26	Vacuolar protein sorting-associated protein VTA1 homolog	Vta1	Color2 [A=255, R=169, G=169, B=169]	1	4					4	4	4	20.7	20.7	20.7	33.913	0	57.935	169450000	15	16.1608	15.886	16.2204	16.0225	16.0921	16.4	16.2583	16.2597	15.8582	16.6113
0.750335	-0.113121	Q9CTY5	Q9CTY5	Calcium uptake protein 3, mitochondrial	Micu3	Color2 [A=255, R=169, G=169, B=169]	1	4					8	8	8	20.3	20.3	20.3	59.809	0	23.696	54249000	16	15.4659	15.4497	15.4591	15.3676	15.602	15.6053	15.6312	15.5441	15.36	15.7692
0.750012	-0.0966434	Q9CQJ6	Q9CQJ6	Density-regulated protein	Denr	Color2 [A=255, R=169, G=169, B=169]	1	4					9	9	9	50	50	50	22.166	0	52.132	205410000	15	16.3701	16.2945	16.2493	16.1892	16.298	16.4728	16.4515	16.3103	16.178	16.4717
0.74995	0.372205	Q8BMS1	Q8BMS1	Trifunctional enzyme subunit alpha, mitochondrial;Long-chain enoyl-CoA hydratase;Long chain 3-hydroxyacyl-CoA dehydrogenase	Hadha	Color2 [A=255, R=169, G=169, B=169]	1	4					17	17	17	29	29	29	82.669	0	61.346	1579700000	50	19.9062	18.8056	18.7514	18.663	18.668	18.5398	18.6111	18.4232	18.4713	18.8878
0.749889	-0.251592	P35803-8;P35803-4;P35803-3;P35803;P35803-5;P35803-2;P35803-7;P35803-6	P35803-8;P35803-4;P35803-3;P35803	Neuronal membrane glycoprotein M6-b	Gpm6b	Color2 [A=255, R=169, G=169, B=169]	1	4					6	5	5	18.8	18.8	18.8	31.658	0	67.214	1166900000	35	18.1935	18.1373	18.3455	17.7797	18.2185	18.5247	18.5673	18.3542	17.8525	18.6339
0.748688	0.183234	Q9R0N0	Q9R0N0	Galactokinase	Galk1	Color2 [A=255, R=169, G=169, B=169]	1	4					6	6	6	16.6	16.6	16.6	42.295	0	14.578	141500000	15	17.3764	17.003	17.0229	16.8425	16.9088	16.8416	17.0152	16.8247	16.5548	17.0011
0.748616	-0.125799	Q9QXV1	Q9QXV1	Chromobox protein homolog 8	Cbx8	Color2 [A=255, R=169, G=169, B=169]	1	4					8	8	7	31.2	31.2	28.7	39.859	0	70.624	139670000	18	15.7433	15.7685	15.7786	15.8494	15.7577	15.9177	16.0649	15.8433	15.6232	16.0774
0.748562	-0.179974	Q4VAE3	Q4VAE3	Transmembrane protein 65	Tmem65	Color2 [A=255, R=169, G=169, B=169]	1	4					4	4	4	20.1	20.1	20.1	24.918	0	15.383	260000000	16	17.3418	17.3247	17.3267	17.2985	17.5152	17.6219	17.6378	17.5285	17.1145	17.8041
0.746476	-0.147852	Q00PI9	Q00PI9	Heterogeneous nuclear ribonucleoprotein U-like protein 2	Hnrnpul2	Color2 [A=255, R=169, G=169, B=169]	1	4					26	26	26	34.9	34.9	34.9	84.939	0	228.81	2729300000	100	19.9545	19.8654	19.9482	19.8489	20.0482	20.1254	20.2593	20.0402	19.7406	20.239
0.746438	-0.162191	Q8BZW8	Q8BZW8	NHL repeat-containing protein 2	Nhlrc2	Color2 [A=255, R=169, G=169, B=169]	1	4					4	4	4	9.1	9.1	9.1	78.429	0	26.703	117260000	10	16.6186	16.4585	16.3887	16.4992	16.3744	16.5889	16.7558	16.5796	16.3102	16.916
0.746391	0.235354	P84096	P84096	Rho-related GTP-binding protein RhoG	Rhog	Color2 [A=255, R=169, G=169, B=169]	1	4					6	5	5	37.7	31.9	31.9	21.308	0	21.257	63766000	7	15.2126	14.6646	15.0405	14.5784	14.7252	14.7181	14.9108	14.4371	14.3177	14.6609
0.746367	-0.24883	Q02788	Q02788	Collagen alpha-2(VI) chain	Col6a2	Color2 [A=255, R=169, G=169, B=169]	1	4					2	2	2	3.9	3.9	3.9	110.33	0.0014415	2.7395	12487000	2	10.9394	11.2789	10.8862	11.1785	10.684	10.9823	11.0025	11.7062	11.2103	11.3098
0.745703	-0.220706	Q5DTT2;Q5DTT2-3	Q5DTT2;Q5DTT2-3	PH and SEC7 domain-containing protein 1	Psd	Color2 [A=255, R=169, G=169, B=169]	1	4					2	2	2	3.1	3.1	3.1	109.69	0	28.15	21965000	4	12.7739	12.6466	12.8323	12.9677	13.0115	13.2587	13.3168	12.8672	12.6342	13.2586
0.745135	0.150287	O09167	O09167	60S ribosomal protein L21	Rpl21	Color2 [A=255, R=169, G=169, B=169]	1	4					6	6	6	26.9	26.9	26.9	18.562	0	10.422	942740000	9	17.7548	17.5828	17.5688	17.5397	17.465	17.4611	17.5882	17.3983	17.1054	17.6068
0.74513	0.39068	Q99KR3	Q99KR3	Beta-lactamase-like protein 2	Lactb2	Color2 [A=255, R=169, G=169, B=169]	1	4					5	5	5	24.3	24.3	24.3	32.754	0	27.586	49660000	9	16.578	15.9689	15.3369	15.2857	15.3003	15.4475	15.3691	15.1131	15.1428	15.444
0.745102	0.339566	P47199	P47199	Quinone oxidoreductase	Cryz	Color2 [A=255, R=169, G=169, B=169]	1	4					11	11	11	48.9	48.9	48.9	35.268	0	133.16	818250000	43	19.0131	18.01	17.9489	17.8596	17.7906	17.8183	17.8532	17.6881	17.646	17.9189
0.744226	0.165287	Q9CWK8	Q9CWK8	Sorting nexin-2	Snx2	Color2 [A=255, R=169, G=169, B=169]	1	4					13	11	11	29.3	25.2	25.2	58.47	0	65.065	201500000	20	16.8656	16.2964	16.5517	16.4665	16.4632	16.2792	16.5242	16.3395	16.1914	16.4826
0.742364	-0.218698	Q8CIM8;Q8CIM8-2;Q8CIM8-3	Q8CIM8;Q8CIM8-2	Integrator complex subunit 4	Ints4	Color2 [A=255, R=169, G=169, B=169]	1	4					4	4	4	5	5	5	108.19	0	8.6923	32148000	4	13.4092	13.7697	13.4045	13.4659	13.2428	13.6009	13.9398	13.8791	13.2531	13.7126
0.741679	-0.127962	P13864;P13864-2	P13864;P13864-2	DNA (cytosine-5)-methyltransferase 1	Dnmt1	Color2 [A=255, R=169, G=169, B=169]	1	4					13	13	13	11.4	11.4	11.4	183.19	0	56.2	164050000	38	15.5868	15.7279	15.7068	15.599	15.7186	15.7873	15.7724	15.8004	15.5518	16.067
0.741291	-0.176567	Q8VHK9	Q8VHK9	ATP-dependent RNA helicase DHX36	Dhx36	Color2 [A=255, R=169, G=169, B=169]	1	4					6	6	6	9.2	9.2	9.2	113.88	0	17.6	32817000	8	14.5637	14.4561	14.4869	14.4238	14.7862	14.8781	14.8509	14.5471	14.409	14.9145
0.740649	0.177162	Q9JLT4-3;Q9JLT4-2;Q9JLT4-4;Q9JLT4	Q9JLT4-3;Q9JLT4-2;Q9JLT4-4;Q9JLT4	Thioredoxin reductase 2, mitochondrial	Txnrd2	Color2 [A=255, R=169, G=169, B=169]	1	4					3	2	2	10.7	6.5	6.5	38.475	0	5.528	26191000	4	14.4306	14.2046	13.8268	13.9042	14.0038	13.9678	13.8297	13.7505	13.887	14.0494
0.740077	0.324459	P16332	P16332	Methylmalonyl-CoA mutase, mitochondrial	Mut	Color2 [A=255, R=169, G=169, B=169]	1	4					10	10	10	16.7	16.7	16.7	82.843	0	60.901	207230000	25	18.1517	17.4143	17.078	17.0435	17.0518	17.0493	17.0745	16.869	16.9017	17.2224
0.739772	-0.105669	Q60649	Q60649	Caseinolytic peptidase B protein homolog	Clpb	Color2 [A=255, R=169, G=169, B=169]	1	4					4	4	4	9.5	9.5	9.5	76.003	0	22.301	44192000	6	14.8956	14.9077	14.6914	14.7204	14.6955	14.86	15.0681	14.7604	14.818	14.9323
0.738943	-0.231029	O35474	O35474	EGF-like repeat and discoidin I-like domain-containing protein 3	Edil3	Color2 [A=255, R=169, G=169, B=169]	1	4					2	2	2	4.2	4.2	4.2	53.711	0	6.4927	7540900	5	12.5844	13.2317	12.9907	12.779	13.1687	13.1089	13.0031	13.1932	13.0352	13.5693
0.738724	-0.139552	P57787	P57787	Monocarboxylate transporter 4	Slc16a3	Color2 [A=255, R=169, G=169, B=169]	1	4					4	4	4	10.4	10.4	10.4	50.373	0	14.685	178550000	7	17.7462	17.9971	17.9855	17.7097	17.7966	18.0082	18.2304	17.881	17.7933	18.0201
0.738483	-0.145461	P70265;Q6DTY7-2;Q6DTY7-6;Q6DTY7-5;Q6DTY7;P70266-2;P70266	P70265	6-phosphofructo-2-kinase/fructose-2,6-bisphosphatase 2;6-phosphofructo-2-kinase;Fructose-2,6-bisphosphatase	Pfkfb2	Color2 [A=255, R=169, G=169, B=169]	1	4					13	13	13	26.8	26.8	26.8	59.925	0	36.977	219000000	28	17.3815	17.4671	17.3691	17.2608	17.4454	17.6297	17.6832	17.4022	17.228	17.708
0.737895	-0.195652	Q9EQP6	Q9EQP6	Arrestin-C	Arr3	Color2 [A=255, R=169, G=169, B=169]	1	4					10	10	10	36.7	36.7	36.7	41.921	0	43.509	674830000	30	18.208	18.1959	18.2022	17.8931	17.9563	18.2263	18.5953	18.286	17.9022	18.424
0.736343	-0.122194	P54726	P54726	UV excision repair protein RAD23 homolog A	Rad23a	Color2 [A=255, R=169, G=169, B=169]	1	4					8	6	5	32.2	27.5	25.6	39.706	0	25.241	135830000	14	17.0955	17.033	17.1111	17.0793	16.9743	17.2067	17.2989	17.1842	16.8801	17.3343
0.735491	0.231496	Q9ET30	Q9ET30	Transmembrane 9 superfamily member 3	Tm9sf3	Color2 [A=255, R=169, G=169, B=169]	1	4					7	7	7	11.8	11.8	11.8	67.544	0	17.102	113740000	13	15.7705	15.4884	15.388	15.1145	15.4519	15.4677	15.2271	15.1096	14.8132	15.4382
0.734829	-0.135556	Q3UUG6-2;Q3UUG6	Q3UUG6-2;Q3UUG6	TBC1 domain family member 24	Tbc1d24	Color2 [A=255, R=169, G=169, B=169]	1	4					9	9	9	20.9	20.9	20.9	62.633	0	37.211	157700000	19	16.8981	16.8046	16.9736	16.76	16.8879	17.0662	17.1081	16.9853	16.6792	17.1632
0.734792	0.361268	Q61941	Q61941	NAD(P) transhydrogenase, mitochondrial	Nnt	Color2 [A=255, R=169, G=169, B=169]	1	4					25	25	25	24.3	24.3	24.3	113.84	0	83.768	847730000	48	19.697	18.6982	18.4296	18.5146	18.415	18.3094	18.3599	18.3073	18.3569	18.6146
0.733217	0.118065	Q5XJY5	Q5XJY5	Coatomer subunit delta	Arcn1	Color2 [A=255, R=169, G=169, B=169]	1	4					15	15	15	27.2	27.2	27.2	57.229	0	42.642	416190000	34	18.8873	18.6854	18.6995	18.6374	18.6526	18.6232	18.7024	18.5071	18.382	18.7572
0.73288	-0.1735	Q8BQZ5	Q8BQZ5	Cleavage and polyadenylation specificity factor subunit 4	Cpsf4	Color2 [A=255, R=169, G=169, B=169]	1	4					3	3	2	23.2	23.2	12.8	23.653	0	6.9015	14438000	4	12.393	12.233	12.1529	12.4763	12.6084	12.7801	12.4243	12.3545	12.4409	12.7313
0.732759	-0.16523	Q60675	Q60675	Laminin subunit alpha-2	Lama2	Color2 [A=255, R=169, G=169, B=169]	1	4					10	10	10	3.8	3.8	3.8	343.81	0	15.534	37447000	13	14.8611	14.4921	14.701	14.8871	14.4935	14.8211	15.0391	14.6166	14.7945	14.9896
0.732176	-0.171972	E9Q6P5	E9Q6P5		Ttc7b	Color2 [A=255, R=169, G=169, B=169]	1	4					10	10	10	14.8	14.8	14.8	94.202	0	35.413	165500000	20	16.6195	16.5514	16.6383	16.4848	16.3836	16.7501	16.8958	16.649	16.3192	16.9234
0.731712	0.466992	Q8VC30	Q8VC30	Bifunctional ATP-dependent dihydroxyacetone kinase/FAD-AMP lyase (cyclizing);ATP-dependent dihydroxyacetone kinase;FAD-AMP lyase (cyclizing)	Dak	Color2 [A=255, R=169, G=169, B=169]	1	4					8	8	8	19.9	19.9	19.9	59.69	0	89.172	203890000	18	18.0719	16.7858	16.3342	16.4983	16.4475	16.3095	16.3701	16.274	16.3417	16.5075
0.73114	-0.342155	Q9CR39	Q9CR39	WD repeat domain phosphoinositide-interacting protein 3	Wdr45b	Color2 [A=255, R=169, G=169, B=169]	1	4					2	2	2	7.6	7.6	7.6	38.02	0.0002325	4.3059	0	2	10.7792	10.9637	11.1206	11.843	11.6478	11.5938	11.462	12.083	11.4632	11.4631
0.730754	-0.109493	Q0KL02-3;Q0KL02;Q0KL02-4;Q0KL02-2;A2CG49-10;A2CG49-5;A2CG49-9;A2CG49-8;A2CG49-2;A2CG49;A2CG49-7	Q0KL02-3;Q0KL02;Q0KL02-4;Q0KL02-2	Triple functional domain protein	Trio	Color2 [A=255, R=169, G=169, B=169]	1	4					11	11	11	5.8	5.8	5.8	288.71	0	26.985	86674000	16	15.1998	15.0716	15.2207	15.0787	15.1657	15.351	15.2321	15.3218	14.9987	15.3803
0.729659	0.321023	Q9CQN1	Q9CQN1	Heat shock protein 75 kDa, mitochondrial	Trap1	Color2 [A=255, R=169, G=169, B=169]	1	4					14	14	14	24.9	24.9	24.9	80.208	0	66.406	185400000	23	17.2872	16.3672	16.1644	16.1836	16.2309	16.1559	16.1923	15.9031	16.1006	16.2763
0.729511	-0.185654	Q8JZN3	Q8JZN3	ATP-sensitive inward rectifier potassium channel 14	Kcnj14	Color2 [A=255, R=169, G=169, B=169]	1	4					3	3	2	10.6	10.6	8.8	47.607	0	64.621	26554000	6	12.8313	13.0884	13.0734	12.76	12.8196	13.1749	13.2188	13.0333	12.7187	13.3552
0.72836	-0.319346	A2AJK6-3;A2AJK6	A2AJK6-3;A2AJK6	Chromodomain-helicase-DNA-binding protein 7	Chd7	Color2 [A=255, R=169, G=169, B=169]	1	4					4	4	3	1.7	1.7	1.2	331.19	0	18.02	100810000	5	14.6911	14.9908	14.8105	14.2897	14.8207	15.1385	15.4088	15.0451	14.3325	15.2747
0.727884	-0.139193	O35841	O35841	Apoptosis inhibitor 5	Api5	Color2 [A=255, R=169, G=169, B=169]	1	4					19	19	19	42.9	42.9	42.9	56.784	0	113.85	2320500000	58	19.3614	19.5342	19.4236	19.4551	19.2906	19.6893	19.5414	19.3078	19.429	19.7933
0.726359	-0.137455	P50396	P50396	Rab GDP dissociation inhibitor alpha	Gdi1	Color2 [A=255, R=169, G=169, B=169]	1	4					29	23	23	72.3	57.3	57.3	50.521	0	244.13	7070400000	119	21.1325	21.0277	21.1835	21.1113	21.1798	21.3657	21.3872	21.1744	20.9488	21.446
0.72633	0.171334	P23475	P23475	X-ray repair cross-complementing protein 6	Xrcc6	Color2 [A=255, R=169, G=169, B=169]	1	4					8	8	8	16.1	16.1	16.1	69.483	0	30.426	134980000	12	16.0711	15.7796	15.7599	15.7502	15.7606	15.7578	15.8009	15.5799	15.2873	15.8389
0.724774	-0.167656	P61082	P61082	NEDD8-conjugating enzyme Ubc12	Ube2m	Color2 [A=255, R=169, G=169, B=169]	1	4					5	5	5	31.7	31.7	31.7	20.9	0	186.46	1126000000	19	17.91	17.9438	17.8401	17.9271	18.0059	18.2015	18.1953	18.0249	17.6896	18.3539
0.72473	-0.235948	Q924D0	Q924D0	Reticulon-4-interacting protein 1, mitochondrial	Rtn4ip1	Color2 [A=255, R=169, G=169, B=169]	1	4					2	2	2	6.3	6.3	6.3	43.371	0	5.4767	9757600	4	14.152	13.6075	13.2167	13.3698	13.6146	13.8726	13.8312	13.7108	13.7735	13.9523
0.7243	-0.161956	Q9WUA6-2;Q9WUA6	Q9WUA6-2;Q9WUA6	RAC-gamma serine/threonine-protein kinase	Akt3	Color2 [A=255, R=169, G=169, B=169]	1	4					3	2	2	9.8	5.3	5.3	54.631	0.0004386	3.5133	16704000	4	13.7942	13.6281	13.6217	13.7713	13.7585	13.775	13.7272	14.2207	13.6417	14.019
0.723957	-0.217782	Q9CPT3	Q9CPT3	N-acylneuraminate-9-phosphatase	Nanp	Color2 [A=255, R=169, G=169, B=169]	1	4					2	2	2	7.3	7.3	7.3	27.808	0.000625	2.8797	12654000	2	13.3102	12.9818	12.8541	12.6885	12.6524	13.1916	13.3232	13.0019	12.8059	13.2533
0.723276	0.183954	O08911	O08911	Mitogen-activated protein kinase 12	Mapk12	Color2 [A=255, R=169, G=169, B=169]	1	4					5	5	5	20.2	20.2	20.2	42.043	0	22.456	20669000	7	13.9619	13.827	14.282	14.1853	14.0324	13.7831	14.0241	13.8368	13.574	14.1509
0.723217	-0.238392	P47964	P47964	60S ribosomal protein L36	Rpl36	Color2 [A=255, R=169, G=169, B=169]	1	4					2	2	2	18.1	18.1	18.1	12.215	0	5.2416	335730000	8	15.1558	14.9137	14.9281	15.4471	15.5727	15.4101	15.6673	15.3847	15.1189	15.6282
0.723118	-0.110282	Q91WD9	Q91WD9	Secretagogin	Scgn	Color2 [A=255, R=169, G=169, B=169]	1	4					15	15	15	59.8	59.8	59.8	32.145	0	323.31	2291900000	72	20.2625	20.0107	20.2131	20.018	20.0238	20.2095	20.2038	20.268	20.0331	20.3651
0.722341	0.260403	Q8CC88;Q8CC88-2;Q8CC88-3	Q8CC88;Q8CC88-2	von Willebrand factor A domain-containing protein 8	Vwa8	Color2 [A=255, R=169, G=169, B=169]	1	4					20	20	20	13.5	13.5	13.5	213.42	0	65.034	157010000	28	17.4526	16.7818	16.6594	16.488	16.6741	16.498	16.6243	16.5466	16.3271	16.7578
0.722264	-0.123533	O89112	O89112	LanC-like protein 1	Lancl1	Color2 [A=255, R=169, G=169, B=169]	1	4					3	3	3	11.3	11.3	11.3	45.341	0	40.299	89177000	8	13.8676	13.8992	13.9209	13.7086	13.7606	14.1386	13.9034	13.9142	13.7191	14.0992
0.721913	0.160941	Q9DBH5	Q9DBH5	Vesicular integral-membrane protein VIP36	Lman2	Color2 [A=255, R=169, G=169, B=169]	1	4					5	5	5	14.8	14.8	14.8	40.429	0	8.4654	241070000	12	16.481	16.0249	16.1505	16.1488	15.9829	16.1439	16.016	15.988	15.7377	16.0978
0.721812	-0.161608	Q8JZN7	Q8JZN7	Mitochondrial Rho GTPase 2	Rhot2	Color2 [A=255, R=169, G=169, B=169]	1	4					9	8	8	22.1	20.3	20.3	69.07	0	55.38	233120000	18	17.2979	17.277	17.0373	17.1838	17.242	17.492	17.4457	17.4392	16.962	17.5071
0.720618	0.839982	Q91WR5;Q8K023-2;Q8K023;P70694	Q91WR5;Q8K023-2;Q8K023;P70694	Aldo-keto reductase family 1 member C21;Aldo-keto reductase family 1 member C18;Estradiol 17 beta-dehydrogenase 5	Akr1c21;Akr1c18;Akr1c6	Color2 [A=255, R=169, G=169, B=169]	1	4					4	4	4	9.6	9.6	9.6	36.876	0	8.09	42321000	7	16.9011	14.9932	13.6451	14.1558	14.2215	13.8682	13.7354	13.6409	14.3844	14.0879
0.72041	-0.191755	P48774	P48774	Glutathione S-transferase Mu 5	Gstm5	Color2 [A=255, R=169, G=169, B=169]	1	4					13	12	12	57.1	53.1	53.1	26.635	0	62.097	1129100000	47	18.6001	18.0336	18.4536	18.1996	18.3855	18.5408	18.6511	18.4827	18.2129	18.7436
0.719414	-0.136878	Q9Z1F9	Q9Z1F9	SUMO-activating enzyme subunit 2	Uba2	Color2 [A=255, R=169, G=169, B=169]	1	4					18	18	18	41.5	41.5	41.5	70.568	0	102.95	1138300000	50	18.6903	18.7201	18.7509	18.8337	18.9954	18.916	19.0844	18.843	18.7019	19.1295
0.7178	0.291579	P52332	P52332	Tyrosine-protein kinase JAK1	Jak1	Color2 [A=255, R=169, G=169, B=169]	1	4					3	3	3	2.3	2.3	2.3	133.37	0.00023229	4.2986	39289000	4	13.0127	12.5932	12.6501	12.7074	12.1178	11.8962	12.7009	12.0951	12.432	12.4992
0.715894	0.241963	Q8VE97	Q8VE97	Serine/arginine-rich splicing factor 4	Srsf4	Color2 [A=255, R=169, G=169, B=169]	1	4					5	4	4	8.6	6.7	6.7	55.979	0	16.507	169740000	10	16.7968	16.6467	16.764	16.5938	16.7319	16.7178	16.6641	16.4885	15.8194	16.6336
0.715873	-0.119815	Q920Q6-3;Q920Q6-2;Q920Q6	Q920Q6-3;Q920Q6-2;Q920Q6	RNA-binding protein Musashi homolog 2	Msi2	Color2 [A=255, R=169, G=169, B=169]	1	4					10	9	9	37.2	33	33	30.893	0	55.279	622100000	66	18.6914	18.8052	18.7561	18.7597	18.8587	18.9652	19.0245	18.8387	18.6084	19.0334
0.715738	-0.118494	Q9EQ61	Q9EQ61	Pescadillo homolog	Pes1	Color2 [A=255, R=169, G=169, B=169]	1	4					6	6	6	14.9	14.9	14.9	67.795	0	30.999	67527000	17	15.3259	15.3158	15.5064	15.3794	15.4274	15.529	15.6409	15.4514	15.2526	15.6735
0.715734	0.344807	Q8VDG5;Q8VDG5-2	Q8VDG5;Q8VDG5-2	Phosphopantothenate--cysteine ligase	Ppcs	Color2 [A=255, R=169, G=169, B=169]	1	4					3	3	3	10	10	10	33.794	0	5.7984	31461000	7	14.8604	13.7878	13.8669	13.5398	13.6567	13.5541	13.6889	13.4489	13.5473	13.7483
0.71515	-0.391473	Q9Z0E0-2;Q9Z0E0	Q9Z0E0-2;Q9Z0E0	Neurochondrin	Ncdn	Color2 [A=255, R=169, G=169, B=169]	1	4					9	9	9	16.6	16.6	16.6	77.304	0	34.152	192620000	21	16.6855	16.7248	16.8032	15.9077	17.0409	17.1883	17.2317	17.0871	16.2524	17.3598
0.714902	-0.111897	Q8VBW6	Q8VBW6	NEDD8-activating enzyme E1 regulatory subunit	Nae1	Color2 [A=255, R=169, G=169, B=169]	1	4					10	10	10	26	26	26	60.273	0	72.067	479810000	28	17.324	17.4407	17.4941	17.3823	17.4198	17.5391	17.6545	17.4488	17.2863	17.6918
0.713921	-0.184778	Q8BJI1	Q8BJI1	Sodium-dependent neutral amino acid transporter SLC6A17	Slc6a17	Color2 [A=255, R=169, G=169, B=169]	1	4					4	4	4	7.2	7.2	7.2	81.07	0	62.522	65898000	8	13.5656	13.6652	13.7836	13.3256	13.4482	13.659	13.926	13.8082	13.3846	13.9343
0.713246	0.413804	P53395	P53395	Lipoamide acyltransferase component of branched-chain alpha-keto acid dehydrogenase complex, mitochondrial	Dbt	Color2 [A=255, R=169, G=169, B=169]	1	4					6	6	6	14.1	14.1	14.1	53.246	0	12.585	118240000	12	17.3545	16.1486	15.8702	15.9243	15.9025	15.9193	15.7627	15.6445	15.7578	16.0467
0.712888	-0.167978	Q9EQ80	Q9EQ80	NIF3-like protein 1	Nif3l1	Color2 [A=255, R=169, G=169, B=169]	1	4					6	6	6	21	21	21	41.745	0	53.682	169350000	11	15.6364	15.7388	15.6398	15.2932	15.5017	15.781	15.8856	15.6468	15.4231	15.9134
0.712849	-0.0842356	Q9ESN9-2;Q9ESN9-3;Q9ESN9-5;Q9ESN9-4;Q9ESN9;Q9ESN9-6	Q9ESN9-2;Q9ESN9-3;Q9ESN9-5;Q9ESN9-4;Q9ESN9;Q9ESN9-6	C-Jun-amino-terminal kinase-interacting protein 3	Mapk8ip3	Color2 [A=255, R=169, G=169, B=169]	1	4					4	4	4	4.6	4.6	4.6	144.14	0	31.94	52289000	9	14.6785	14.627	14.6226	14.6847	14.7143	14.6484	14.7623	14.7285	14.6507	14.9584
0.712412	-0.128029	P61922;P61922-2	P61922;P61922-2	4-aminobutyrate aminotransferase, mitochondrial	Abat	Color2 [A=255, R=169, G=169, B=169]	1	4					20	20	20	54	54	54	56.451	0	323.31	3882300000	126	19.8945	19.7918	19.7622	19.6793	19.8956	19.9962	20.037	19.8489	19.6632	20.1182
0.712302	-0.167694	P28663	P28663	Beta-soluble NSF attachment protein	Napb	Color2 [A=255, R=169, G=169, B=169]	1	4					14	12	12	54	46.3	46.3	33.557	0	158.09	673230000	45	18.5089	18.245	18.5015	18.2061	18.3481	18.5044	18.6658	18.6622	18.1489	18.6666
0.712095	-0.130127	Q8K3X4	Q8K3X4	Interferon regulatory factor 2-binding protein-like	Irf2bpl	Color2 [A=255, R=169, G=169, B=169]	1	4					7	7	7	14.1	14.1	14.1	80.564	0	12.804	57191000	9	15.2401	15.0188	14.9544	15.0693	15.243	15.2191	15.3368	15.2221	14.9912	15.4071
0.711648	0.548129	P52760	P52760	Ribonuclease UK114	Hrsp12	Color2 [A=255, R=169, G=169, B=169]	1	4					9	9	9	85.2	85.2	85.2	14.255	0	93.43	2372400000	62	20.3455	18.6074	18.3774	18.4081	18.5013	18.2941	18.183	18.0372	18.4734	18.5112
0.711373	-0.133044	P62835	P62835	Ras-related protein Rap-1A	Rap1a	Color2 [A=255, R=169, G=169, B=169]	1	4					10	3	3	63	29.9	29.9	20.987	0	15.035	144820000	11	16.7748	16.5655	16.6541	16.7852	16.8021	16.6178	17.0788	16.7725	16.7914	16.9864
0.710929	0.389091	Q9D6Y7-2;Q9D6Y7;Q9D6Y7-3;Q9D6Y7-4	Q9D6Y7-2;Q9D6Y7;Q9D6Y7-3;Q9D6Y7-4	Mitochondrial peptide methionine sulfoxide reductase	Msra	Color2 [A=255, R=169, G=169, B=169]	1	4					8	8	8	46.9	46.9	46.9	23.779	0	35.566	329870000	17	17.3247	16.4293	15.9398	15.9038	16.0286	16.0304	15.9951	15.7742	15.7856	16.0953
0.709443	-0.123457	Q8BRT1;Q8BRT1-5;Q8BRT1-6	Q8BRT1	CLIP-associating protein 2	Clasp2	Color2 [A=255, R=169, G=169, B=169]	1	4					31	31	28	33.2	33.2	30.8	140.74	0	271.39	617010000	69	18.3764	18.3078	18.3943	18.3233	18.439	18.5334	18.5946	18.4037	18.2188	18.7076
0.709373	0.239956	Q8BMI0	Q8BMI0	F-box only protein 38	Fbxo38	Color2 [A=255, R=169, G=169, B=169]	1	4					2	2	2	2.8	2.8	2.8	133.93	0	10.149	16005000	6	12.3376	12.2241	11.9457	12.1293	12.0126	11.9619	12.2649	11.354	11.7931	12.0755
0.70914	-0.15619	O35900	O35900	U6 snRNA-associated Sm-like protein LSm2	Lsm2	Color2 [A=255, R=169, G=169, B=169]	1	4					3	3	3	40	40	40	10.834	0	26.381	199830000	5	16.147	15.6951	15.7489	15.9013	15.7909	15.9516	16.1417	15.8488	15.8819	16.2401
0.708565	-0.130812	Q920I9-2;Q920I9	Q920I9-2;Q920I9	WD repeat-containing protein 7	Wdr7	Color2 [A=255, R=169, G=169, B=169]	1	4					23	23	23	21.6	21.6	21.6	160.32	0	160.24	463440000	56	18.4037	18.3705	18.4129	18.3047	18.395	18.4866	18.6907	18.4855	18.1939	18.6842
0.708454	0.406651	P00375	P00375	Dihydrofolate reductase	Dhfr	Color2 [A=255, R=169, G=169, B=169]	1	4					2	2	2	13.9	13.9	13.9	21.606	0	5.5223	58293000	6	15.9869	14.8356	14.9743	14.5753	14.3881	14.504	14.7026	14.4571	14.3321	14.731
0.707739	-0.291961	Q8BRG8;Q8BRG8-2;Q8BRG8-3	Q8BRG8;Q8BRG8-2;Q8BRG8-3	Transmembrane protein 209	Tmem209	Color2 [A=255, R=169, G=169, B=169]	1	4					4	4	3	12.7	12.7	10.2	62.981	0	12.337	14371000	7	13.2046	12.7304	12.9745	13.0218	13.151	13.6423	13.3634	13.2506	12.62	13.6659
0.707587	-0.13586	P36916;P36916-2	P36916;P36916-2	Guanine nucleotide-binding protein-like 1	Gnl1	Color2 [A=255, R=169, G=169, B=169]	1	4					10	10	10	19.1	19.1	19.1	68.77	0	40.516	197810000	20	16.3592	16.3767	16.412	16.4421	16.5614	16.6115	16.6896	16.5317	16.2416	16.7563
0.705795	-0.30568	Q9CQT1	Q9CQT1	Methylthioribose-1-phosphate isomerase	Mri1	Color2 [A=255, R=169, G=169, B=169]	1	4					4	4	4	10.8	10.8	10.8	39.41	0	9.3957	23216000	10	12.7911	12.109	11.7508	11.8257	11.7685	12.265	12.5493	12.4467	12.0354	12.4772
0.705654	-0.194902	P28741;P33174	P28741	Kinesin-like protein KIF3A	Kif3a	Color2 [A=255, R=169, G=169, B=169]	1	4					5	5	5	8.3	8.3	8.3	80.169	0	12.611	21660000	8	14.5608	14.1372	14.3762	14.3963	14.4536	14.672	14.8352	14.4752	14.1649	14.7514
0.704165	-0.130238	P70404	P70404	Isocitrate dehydrogenase [NAD] subunit gamma 1, mitochondrial	Idh3g	Color2 [A=255, R=169, G=169, B=169]	1	4					13	13	13	46.1	46.1	46.1	42.785	0	151.58	1378300000	53	19.0546	18.8007	18.8138	18.7329	18.9507	19.0607	19.1013	18.9323	18.7525	19.1572
0.703007	-0.151222	Q9Z2Q6	Q9Z2Q6	Septin-5	Sept5	Color2 [A=255, R=169, G=169, B=169]	1	4					11	11	11	37.4	37.4	37.4	42.747	0	145.13	1307000000	54	19.0439	19.026	19.1186	18.8868	19.0212	19.2029	19.3506	19.1549	18.7972	19.347
0.702275	0.189939	Q8CCK0	Q8CCK0	Core histone macro-H2A.2	H2afy2	Color2 [A=255, R=169, G=169, B=169]	1	4					20	18	18	55.6	48.7	48.7	40.092	0	94.611	1437300000	65	19.9437	19.8057	19.8481	19.8235	19.8288	19.7975	19.8825	19.6108	19.1611	19.8482
0.700373	0.333107	Q9DBE0	Q9DBE0	Cysteine sulfinic acid decarboxylase	Csad	Color2 [A=255, R=169, G=169, B=169]	1	4					4	4	4	8.1	8.1	8.1	55.144	0	11.939	135470000	13	17.2917	16.3699	16.3409	16.0557	16.0617	16.1984	16.0468	15.8743	16.0409	16.2939
0.699202	-0.264807	Q922R5;Q922R5-2	Q922R5;Q922R5-2	Serine/threonine-protein phosphatase 4 regulatory subunit 3B	Smek2	Color2 [A=255, R=169, G=169, B=169]	1	4					4	2	2	7.2	5	5	93.933	0	7.985	9565300	6	12.642	12.326	11.8028	11.8304	11.9116	12.0558	12.5495	12.2535	12.4426	12.5354
0.698954	-0.15196	O88851	O88851	Putative hydrolase RBBP9	Rbbp9	Color2 [A=255, R=169, G=169, B=169]	1	4					9	9	9	61.3	61.3	61.3	20.911	0	84.789	273290000	28	17.8643	17.6857	17.7795	17.6124	17.7467	17.9676	17.9876	17.8216	17.5406	18.1311
0.698658	-0.112954	Q924K1	Q924K1	Aryl-hydrocarbon-interacting protein-like 1	Aipl1	Color2 [A=255, R=169, G=169, B=169]	1	4					10	10	9	35.7	35.7	31.7	38.212	0	21.037	323750000	20	17.6104	17.8558	17.7299	17.7826	17.8458	17.8889	18.0094	17.8981	17.6239	17.969
0.698416	-0.141207	P59997	P59997	Lysine-specific demethylase 2A	Kdm2a	Color2 [A=255, R=169, G=169, B=169]	1	4					2	2	2	2.2	2.2	2.2	132.68	0	13.536	27923000	6	15.5416	15.5574	15.6843	15.561	15.3879	15.6055	15.8939	15.703	15.3933	15.8426
0.698346	-0.209978	Q8K2L8	Q8K2L8	Trafficking protein particle complex subunit 12	Trappc12	Color2 [A=255, R=169, G=169, B=169]	1	4					6	6	6	10.7	10.7	10.7	87.693	0	17.634	61086000	11	15.2026	14.8715	15.0575	14.7871	15.0365	15.3966	15.3833	15.2038	14.6932	15.3281
0.698279	-0.242299	Q9CQY6	Q9CQY6	Ubiquinol-cytochrome-c reductase complex assembly factor 2	Uqcc2	Color2 [A=255, R=169, G=169, B=169]	1	4					3	3	3	37.5	37.5	37.5	16.32	0	63.105	285980000	11	15.2574	14.5866	14.6023	14.5543	14.4571	15.1314	14.8811	14.9086	14.6092	15.1386
0.697936	-0.145481	Q9D8B7	Q9D8B7	Junctional adhesion molecule C	Jam3	Color2 [A=255, R=169, G=169, B=169]	1	4					3	3	3	8.1	8.1	8.1	34.837	0	9.2381	78254000	10	15.2225	15.1928	15.2826	15.1512	15.1485	15.4089	15.5473	15.2406	15.0033	15.5249
0.697426	-0.267593	Q62398;Q3UW12-2;Q3UW12	Q62398;Q3UW12-2;Q3UW12	Cyclic nucleotide-gated olfactory channel;Cyclic nucleotide-gated cation channel alpha-4	Cnga2;Cnga4	Color2 [A=255, R=169, G=169, B=169]	1	4					2	2	2	5.7	5.7	5.7	76.192	0.000228	4.0259	12029000	2	12.5244	12.1647	12.6493	12.34	12.3323	12.8928	12.9832	12.8121	12.0167	12.6439
0.696549	-0.174284	Q64213-2;Q64213-3;Q64213	Q64213-2;Q64213-3;Q64213	Splicing factor 1	Sf1	Color2 [A=255, R=169, G=169, B=169]	1	4					13	13	12	29.7	29.7	29.6	59.656	0	82.569	767500000	31	17.7881	17.6657	17.666	17.903	17.9901	18.0327	18.1328	17.9119	17.597	18.2099
0.695753	0.155004	Q3URE1;Q3URE1-2	Q3URE1	Acyl-CoA synthetase family member 3, mitochondrial	Acsf3	Color2 [A=255, R=169, G=169, B=169]	1	4					8	8	8	20.8	20.8	20.8	65.076	0	54.902	108680000	13	16.7211	16.3239	16.3415	16.3872	16.4019	16.2208	16.4555	16.2558	16.0077	16.4609
0.695497	0.147914	P10493	P10493	Nidogen-1	Nid1	Color2 [A=255, R=169, G=169, B=169]	1	4					11	11	10	11.4	11.4	10.6	136.54	0	99.101	132110000	21	16.4048	16.0146	16.228	16.506	16.338	16.1679	16.358	15.9998	16.0245	16.2015
0.695371	-0.0942169	Q80TJ1-4;Q80TJ1	Q80TJ1-4;Q80TJ1	Calcium-dependent secretion activator 1	Cadps	Color2 [A=255, R=169, G=169, B=169]	1	4					41	41	3	42	42	3.1	152.66	0	323.31	3525900000	144	20.5407	20.5183	20.5963	20.4769	20.537	20.6662	20.7569	20.5739	20.4029	20.7404
0.69532	-0.169021	P48453-2;P48453	P48453-2;P48453	Serine/threonine-protein phosphatase 2B catalytic subunit beta isoform	Ppp3cb	Color2 [A=255, R=169, G=169, B=169]	1	4					12	12	7	26.5	26.5	17	58.928	0	84.224	664900000	34	17.0322	17.091	17.3895	17.0301	17.135	17.403	17.4991	17.22	16.9448	17.456
0.694856	-0.210081	Q9JM62;Q9JM62-2	Q9JM62;Q9JM62-2	Receptor expression-enhancing protein 6	Reep6	Color2 [A=255, R=169, G=169, B=169]	1	4					4	4	4	25.4	25.4	25.4	22.204	0	22.103	492750000	20	16.8543	16.5205	16.8057	16.8544	16.8595	17.0283	17.082	17.0325	16.4864	17.3155
0.694346	-0.206262	Q9CQA9	Q9CQA9	Cancer-related nucleoside-triphosphatase homolog	Ntpcr	Color2 [A=255, R=169, G=169, B=169]	1	4					3	3	3	22.6	22.6	22.6	20.667	0	6.6522	14117000	5	13.2938	12.9973	13.1344	13.0705	13.526	13.7219	13.4773	13.3555	13.0178	13.4807
0.693363	0.292592	Q922D8	Q922D8	C-1-tetrahydrofolate synthase, cytoplasmic;Methylenetetrahydrofolate dehydrogenase;Methenyltetrahydrofolate cyclohydrolase;Formyltetrahydrofolate synthetase;C-1-tetrahydrofolate synthase, cytoplasmic, N-terminally processed	Mthfd1	Color2 [A=255, R=169, G=169, B=169]	1	4					20	20	20	24.1	24.1	24.1	101.2	0	99.668	744260000	45	19.6721	18.8274	18.6827	18.657	18.6285	18.6326	18.7444	18.5332	18.3526	18.7419
0.692288	-0.113245	O08585	O08585	Clathrin light chain A	Clta	Color2 [A=255, R=169, G=169, B=169]	1	4					6	6	6	21.7	21.7	21.7	25.604	0	11.188	1140200000	15	19.269	19.0502	19.1144	18.9384	19.0742	19.1656	19.223	19.267	18.9928	19.364
0.692176	-0.19161	Q9JJT9	Q9JJT9	Phosphorylated adapter RNA export protein	Phax	Color2 [A=255, R=169, G=169, B=169]	1	4					3	3	3	10.4	10.4	10.4	43.247	0	10.701	10888000	7	14.2134	13.8769	13.8752	14.0943	13.9188	14.0382	14.4619	13.836	14.152	14.4486
0.691542	0.242797	Q8K411;Q8K411-2;Q8K411-3	Q8K411;Q8K411-2;Q8K411-3	Presequence protease, mitochondrial	Pitrm1	Color2 [A=255, R=169, G=169, B=169]	1	4					9	9	9	10.4	10.4	10.4	117.37	0	25.81	97538000	16	16.6946	16.0241	15.8998	15.8609	15.8367	15.8403	15.8871	15.6678	15.673	16.0341
0.69089	0.306187	Q9WUR2-2;Q9WUR2	Q9WUR2-2;Q9WUR2	Enoyl-CoA delta isomerase 2, mitochondrial	Eci2	Color2 [A=255, R=169, G=169, B=169]	1	4					5	5	3	19.8	19.8	13.1	39.503	0	34.493	118860000	11	17.864	17.0978	16.8761	16.7357	16.7292	16.7337	16.8263	16.5979	16.6535	16.9605
0.688072	-0.215687	O88559;O88559-2	O88559;O88559-2	Menin	Men1	Color2 [A=255, R=169, G=169, B=169]	1	4					6	6	6	17.3	17.3	17.3	67.5	0	25.28	49135000	13	13.4785	13.6296	13.3823	13.7796	13.587	13.9129	14.0555	13.9287	13.2489	13.7895
0.687524	-0.129629	Q8R0G9	Q8R0G9	Nuclear pore complex protein Nup133	Nup133	Color2 [A=255, R=169, G=169, B=169]	1	4					7	7	7	9.3	9.3	9.3	128.62	0	31.314	68446000	16	15.4452	15.4541	15.5432	15.4081	15.5761	15.7534	15.7993	15.4181	15.3834	15.7208
0.687189	0.253922	Q923D2	Q923D2	Flavin reductase (NADPH)	Blvrb	Color2 [A=255, R=169, G=169, B=169]	1	4					4	4	4	29.1	29.1	29.1	22.197	0	15.652	198100000	14	17.12	16.4552	16.7223	16.4236	16.194	16.3699	16.5701	16.1682	16.0622	16.4751
0.687129	0.229847	Q6GQS1	Q6GQS1	Calcium-binding mitochondrial carrier protein SCaMC-3	Slc25a23	Color2 [A=255, R=169, G=169, B=169]	1	4					4	3	3	12.2	10.5	10.5	52.496	0	24.205	38034000	6	13.176	13.4168	13.3779	13.1638	13.2056	13.4721	12.967	12.7846	12.6405	13.3267
0.686827	-0.15747	P17809	P17809	Solute carrier family 2, facilitated glucose transporter member 1	Slc2a1	Color2 [A=255, R=169, G=169, B=169]	1	4					6	6	6	10.8	10.8	10.8	53.984	0	29.606	6209800000	50	19.2364	19.1307	19.3676	19.0209	19.0528	19.4758	19.4115	19.1512	19.0376	19.5197
0.686766	-0.2651	Q924T3-2;Q924T3	Q924T3-2;Q924T3	DNA repair protein XRCC4	Xrcc4	Color2 [A=255, R=169, G=169, B=169]	1	4					3	3	3	11.8	11.8	11.8	35.708	0.00022936	4.1139	2860300	4	11.8043	12.0287	11.8681	11.8567	12.2136	12.5525	12.346	11.5767	12.1212	12.5004
0.686632	-0.140601	P55012	P55012	Solute carrier family 12 member 2	Slc12a2	Color2 [A=255, R=169, G=169, B=169]	1	4					7	7	7	7.1	7.1	7.1	131.03	0	16.756	93744000	17	15.9942	15.8449	15.9613	15.6878	15.6584	16.0014	16.0679	15.8667	15.7414	16.1722
0.68596	0.129957	Q923G2	Q923G2	DNA-directed RNA polymerases I, II, and III subunit RPABC3	Polr2h	Color2 [A=255, R=169, G=169, B=169]	1	4					2	2	2	18	18	18	17.143	0	4.5604	31917000	3	13.0002	13.135	12.977	13.0791	13.2467	12.6635	12.9579	12.9813	13.1529	13.0327
0.685679	0.223458	Q505B7-2;Q505B7	Q505B7-2;Q505B7	Protein archease	Zbtb8os	Color2 [A=255, R=169, G=169, B=169]	1	4					2	2	2	18.5	18.5	18.5	17.207	0	17.082	33152000	5	13.7135	13.5352	13.8179	13.4165	13.5862	13.381	13.7183	13.4395	12.8512	13.5622
0.684882	0.220229	Q9QWR8	Q9QWR8	Alpha-N-acetylgalactosaminidase	Naga	Color2 [A=255, R=169, G=169, B=169]	1	4					7	7	7	20.2	20.2	20.2	47.234	0	14.974	134010000	14	16.9792	16.4624	16.8105	16.5924	16.5134	16.59	16.3748	16.1456	16.2764	16.8702
0.683693	1.33483	Q9JJU9	Q9JJU9	Beta-crystallin B3;Beta-crystallin B3, N-terminally processed	Crybb3	Color2 [A=255, R=169, G=169, B=169]	1	4					7	7	7	42.7	42.7	42.7	24.291	0	45.049	379560000	19	15.0835	17.2429	18.9105	15.0135	19.0799	15.2945	15.5243	17.3376	15.1842	15.3156
0.68283	-0.233096	P49194	P49194	Retinol-binding protein 3	Rbp3	Color2 [A=255, R=169, G=169, B=169]	1	4					48	48	48	60.7	60.7	60.7	134.45	0	323.31	33083000000	336	22.9741	23.2837	23.2115	22.8554	23.2141	23.6516	23.0446	23.3003	22.9953	23.7125
0.682316	0.211738	P21460	P21460	Cystatin-C	Cst3	Color2 [A=255, R=169, G=169, B=169]	1	4					3	3	3	20	20	20	15.531	0	27.244	174840000	21	16.5612	16.0374	16.4475	16.2281	16.2101	16.2053	16.0697	15.9217	15.7523	16.4766
0.68171	-0.114725	A2ARP1-3;A2ARP1-2;A2ARP1;A2ARP1-7;A2ARP1-6;Q6ZQB6-2;Q6ZQB6-3;Q6ZQB6	A2ARP1-3;A2ARP1-2;A2ARP1	Inositol hexakisphosphate and diphosphoinositol-pentakisphosphate kinase 1	Ppip5k1	Color2 [A=255, R=169, G=169, B=169]	1	4					6	6	6	6.2	6.2	6.2	157.55	0	34.887	54838000	12	13.7518	13.8913	13.8463	13.9544	13.864	13.9942	14.0073	14.049	13.6867	14.1442
0.680785	-0.153318	P62878	P62878	E3 ubiquitin-protein ligase RBX1;E3 ubiquitin-protein ligase RBX1, N-terminally processed	Rbx1	Color2 [A=255, R=169, G=169, B=169]	1	4					2	2	2	29.6	29.6	29.6	12.274	0	25.979	195340000	10	15.3853	14.9182	15.4012	15.2714	15.2287	15.3477	15.4766	15.31	15.2156	15.6214
0.680137	0.143483	A2ASQ1-3;A2ASQ1-2;A2ASQ1	A2ASQ1-3;A2ASQ1-2;A2ASQ1	Agrin;Agrin N-terminal 110 kDa subunit;Agrin C-terminal 110 kDa subunit;Agrin C-terminal 90 kDa fragment;Agrin C-terminal 22 kDa fragment	Agrn	Color2 [A=255, R=169, G=169, B=169]	1	4					20	20	20	16.8	16.8	16.8	198.33	0	253.33	348460000	51	17.938	17.7689	17.962	18.1308	18	17.7908	17.8267	17.757	17.5841	18.1237
0.679019	0.168915	Q8BHZ0	Q8BHZ0	Protein FAM49A	Fam49a	Color2 [A=255, R=169, G=169, B=169]	1	4					5	3	3	19.5	12.7	12.7	37.342	0	26.562	38325000	8	15.2996	15.0917	15.5464	15.0513	15.225	15.1221	15.1924	15.1958	14.7319	15.1273
0.677287	0.321175	Q9R257	Q9R257	Heme-binding protein 1	Hebp1	Color2 [A=255, R=169, G=169, B=169]	1	4					4	4	4	26.3	26.3	26.3	21.067	0	22.979	119060000	14	16.6098	15.711	15.5015	15.4803	15.3646	15.4543	15.5468	15.1862	15.3443	15.5296
0.676788	-0.141115	P48437	P48437	Prospero homeobox protein 1	Prox1	Color2 [A=255, R=169, G=169, B=169]	1	4					5	5	5	8.1	8.1	8.1	83.125	0	5.8883	44258000	7	14.6111	14.735	14.4839	14.5917	14.3532	14.6534	14.9793	14.6778	14.4728	14.6972
0.675186	0.29003	Q9JLB2;Q64264	Q9JLB2	MAGUK p55 subfamily member 5	Mpp5	Color2 [A=255, R=169, G=169, B=169]	1	4					6	6	6	9.5	9.5	9.5	77.229	0	10.285	76521000	8	15.0103	15.2283	15.4506	14.638	15.8021	14.9961	15.1739	14.9285	14.6604	14.9203
0.674822	0.575302	P13634	P13634	Carbonic anhydrase 1	Ca1	Color2 [A=255, R=169, G=169, B=169]	1	4					3	3	3	13	13	13	28.33	0	17.843	65454000	10	15.3321	14.2415	14.4189	13.424	13.3768	13.9963	13.8388	13.2426	12.8811	13.9579
0.674337	-0.115054	Q80U63;Q80U63-2	Q80U63;Q80U63-2	Mitofusin-2	Mfn2	Color2 [A=255, R=169, G=169, B=169]	1	4					11	11	11	16.9	16.9	16.9	86.187	0	41.258	189130000	21	16.8544	16.8431	16.8137	16.7155	16.9704	16.9568	17.0748	16.8853	16.7162	17.1393
0.673869	0.283944	Q9D8C4	Q9D8C4	Interferon-induced 35 kDa protein homolog	Ifi35	Color2 [A=255, R=169, G=169, B=169]	1	4					3	3	3	12.9	12.9	12.9	31.875	0	6.6702	12190000	5	12.3737	12.0087	12.4201	12.1434	12.0587	11.582	12.4839	11.8755	11.4448	12.1988
0.673521	0.242823	Q9D7P6	Q9D7P6	Iron-sulfur cluster assembly enzyme ISCU, mitochondrial	Iscu	Color2 [A=255, R=169, G=169, B=169]	1	4					3	3	3	21.4	21.4	21.4	18.098	0	6.6595	94228000	7	15.9712	15.2403	15.3695	15.2061	15.1795	15.181	15.2575	14.9202	14.9392	15.4546
0.673378	0.221754	Q9EP71	Q9EP71	Ankycorbin	Rai14	Color2 [A=255, R=169, G=169, B=169]	1	4					5	5	5	6.5	6.5	6.5	108.85	0	7.7601	8185400	6	14.5424	13.9162	14.2032	13.9452	13.7653	14.086	13.7856	13.6647	13.6798	14.0474
0.673267	-0.183311	O88704;O88703;O70507	O88704	Potassium/sodium hyperpolarization-activated cyclic nucleotide-gated channel 1	Hcn1	Color2 [A=255, R=169, G=169, B=169]	1	4					10	10	9	14.4	14.4	12.9	102.43	0	81.627	176830000	19	16.2849	16.4071	16.2148	16.4118	16.6208	16.6259	16.6829	16.5187	16.1641	16.8643
0.672566	0.391702	Q05920	Q05920	Pyruvate carboxylase, mitochondrial	Pc	Color2 [A=255, R=169, G=169, B=169]	1	4					23	23	23	24.1	24.1	24.1	129.68	0	170.2	1251000000	76	20.502	19.3041	19.1129	19.0913	18.9998	19.0142	18.9692	18.8142	18.9798	19.2742
0.672367	-0.178442	Q8BG51-2;Q8BG51-4;Q8BG51;Q8BG51-3	Q8BG51-2;Q8BG51-4;Q8BG51;Q8BG51-3	Mitochondrial Rho GTPase 1	Rhot1	Color2 [A=255, R=169, G=169, B=169]	1	4					13	13	12	23.4	23.4	21.7	76.031	0	91.247	713500000	35	18.4895	18.3334	18.3294	18.4081	18.471	18.6544	18.7604	18.5501	18.1148	18.8438
0.671427	-0.238903	Q64337-2;Q64337	Q64337-2;Q64337	Sequestosome-1	Sqstm1	Color2 [A=255, R=169, G=169, B=169]	1	4					3	3	3	16.1	16.1	16.1	44.192	0	22.636	42273000	5	12.5244	13.1115	13.2572	13.0062	13.297	13.5079	13.2116	13.1524	12.9726	13.5465
0.67111	0.647489	P00329	P00329	Alcohol dehydrogenase 1	Adh1	Color2 [A=255, R=169, G=169, B=169]	1	4					4	4	4	14.7	14.7	14.7	39.771	0.00022967	4.1346	40640000	6	18.1534	16.1154	16.4305	15.8773	15.943	16.0959	16.4279	15.0975	15.9705	15.6904
0.670993	-0.120301	Q3TDN2-2;Q3TDN2	Q3TDN2-2;Q3TDN2	FAS-associated factor 2	Faf2	Color2 [A=255, R=169, G=169, B=169]	1	4					8	8	8	28.4	28.4	28.4	50.23	0	71.795	335780000	29	16.2651	16.1143	16.277	16.1343	16.165	16.358	16.4694	16.2406	16.0271	16.462
0.669549	0.124863	Q9JKR6	Q9JKR6	Hypoxia up-regulated protein 1	Hyou1	Color2 [A=255, R=169, G=169, B=169]	1	4					18	18	18	22.3	22.3	22.3	111.18	0	70.173	767720000	43	18.5684	18.3359	18.3111	18.35	18.2959	18.2803	18.3511	18.1902	17.9808	18.4347
0.668846	0.1154	Q6KAR6	Q6KAR6	Exocyst complex component 3	Exoc3	Color2 [A=255, R=169, G=169, B=169]	1	4					6	6	6	9.9	9.9	9.9	86.454	0	19.28	159500000	7	15.2818	14.9977	14.9952	14.9625	14.9948	14.9033	15.0599	14.9629	14.7079	15.0211
0.6681	-0.171367	P56546-2;P56546	P56546-2	C-terminal-binding protein 2	Ctbp2	Color2 [A=255, R=169, G=169, B=169]	1	4					24	24	22	40.1	40.1	38.4	107.13	0	323.31	2150600000	113	19.0919	19.1278	19.0712	18.8862	19.1015	19.3529	19.4248	19.1463	18.7935	19.418
0.667545	-0.125383	Q9D5V5	Q9D5V5	Cullin-5	Cul5	Color2 [A=255, R=169, G=169, B=169]	1	4					20	20	20	28.1	28.1	28.1	90.973	0	135.42	1164300000	54	19.0791	19.1068	19.0895	19.0789	19.1209	19.2262	19.3641	19.2041	18.8872	19.4205
0.667134	0.144106	P70429-2;P70429	P70429-2;P70429	Ena/VASP-like protein	Evl	Color2 [A=255, R=169, G=169, B=169]	1	4					2	2	2	8.9	8.9	8.9	42.122	0	18.618	53625000	6	15.0705	14.8794	14.8917	14.8729	14.8375	14.5088	15.0882	14.7935	14.6185	14.8224
0.667121	-0.145385	P59114	P59114	Phosphorylated CTD-interacting factor 1	Pcif1	Color2 [A=255, R=169, G=169, B=169]	1	4					11	11	11	24.2	24.2	24.2	80.504	0	47.894	184270000	35	16.2185	16.129	16.2211	16.1396	16.2801	16.3706	16.4823	16.2817	15.9837	16.5969
0.667072	0.188169	Q6P4T1	Q6P4T1		Snx19	Color2 [A=255, R=169, G=169, B=169]	1	4					2	2	2	2.5	2.5	2.5	109.81	0	5.124	8985200	4	13.0972	12.8983	13.0645	12.784	12.6612	12.644	13.0203	12.5569	12.4191	12.9241
0.666287	0.190645	P47911	P47911	60S ribosomal protein L6	Rpl6	Color2 [A=255, R=169, G=169, B=169]	1	4					8	8	8	21.6	21.6	21.6	33.509	0	14.998	1207900000	24	18.9924	18.7181	18.7388	18.6619	18.7106	18.7244	18.7088	18.5946	18.07	18.7708
0.66614	-0.174765	Q8R3V5-3;Q8R3V5-1;Q8R3V5	Q8R3V5-3;Q8R3V5-1;Q8R3V5	Endophilin-B2	Sh3glb2	Color2 [A=255, R=169, G=169, B=169]	1	4					6	5	5	15.8	13.7	13.7	42.197	0	22.715	201890000	10	16.6939	16.0566	16.2936	16.1868	16.3108	16.3493	16.4136	16.5906	16.3411	16.721
0.666052	-0.144157	Q9CQJ8	Q9CQJ8	NADH dehydrogenase [ubiquinone] 1 beta subcomplex subunit 9	Ndufb9	Color2 [A=255, R=169, G=169, B=169]	1	4					7	7	7	57	57	57	21.984	0	33.363	528680000	23	17.5865	17.3742	17.3013	17.3191	17.4006	17.5573	17.6773	17.4908	17.2133	17.7637
0.665467	0.322966	Q99JW2	Q99JW2	Aminoacylase-1	Acy1	Color2 [A=255, R=169, G=169, B=169]	1	4					9	9	9	27.7	27.7	27.7	45.78	0	83.68	384660000	38	17.7066	16.9257	16.687	16.5219	16.4921	16.5104	16.5895	16.5385	16.2638	16.816
0.664488	0.140719	Q62523	Q62523	Zyxin	Zyx	Color2 [A=255, R=169, G=169, B=169]	1	4					5	5	5	11.7	11.7	11.7	60.545	0	11.832	63821000	11	16.3931	15.9906	16.0114	16.0682	15.984	16.0206	16.0708	15.8694	15.7078	16.075
0.664325	0.144498	Q8R1F1	Q8R1F1	Niban-like protein 1	Fam129b	Color2 [A=255, R=169, G=169, B=169]	1	4					9	9	9	15.9	15.9	15.9	84.818	0	20.819	116460000	12	15.9347	15.5831	15.7279	15.4757	15.7313	15.5969	15.6342	15.4815	15.2916	15.726
0.664291	0.496147	P24270	P24270	Catalase	Cat	Color2 [A=255, R=169, G=169, B=169]	1	4					13	13	13	37.8	37.8	37.8	59.795	0	86.52	631240000	36	20.3999	19.0024	18.8644	18.6194	18.3843	18.6497	18.5725	18.2207	18.45	18.8967
0.664279	0.114193	P61750	P61750	ADP-ribosylation factor 4	Arf4	Color2 [A=255, R=169, G=169, B=169]	1	4					6	2	2	50.6	13.9	13.9	20.396	0	7.1964	118400000	7	15.9784	15.7482	15.7901	15.7282	15.8131	15.813	15.8548	15.5503	15.4967	15.7723
0.662277	1.29492	Q9WVJ5	Q9WVJ5	Beta-crystallin B1;Beta-crystallin B1B	Crybb1	Color2 [A=255, R=169, G=169, B=169]	1	4					8	8	8	41.2	41.2	41.2	28.002	0	32.172	388440000	24	14.6926	16.662	18.0195	14.1195	18.3704	14.7207	14.6862	16.8479	14.3361	14.7987
0.661662	-0.115654	Q8K1J6;Q8K1J6-2	Q8K1J6	CCA tRNA nucleotidyltransferase 1, mitochondrial	Trnt1	Color2 [A=255, R=169, G=169, B=169]	1	4					7	7	7	19.4	19.4	19.4	49.895	0	34.5	472020000	21	17.7268	17.6475	17.6502	17.5619	17.5761	17.7176	17.9435	17.7444	17.4677	17.8677
0.661475	0.231937	P19137	P19137	Laminin subunit alpha-1	Lama1	Color2 [A=255, R=169, G=169, B=169]	1	4					4	4	4	1.9	1.9	1.9	338.14	0	7.2589	13160000	6	13.4194	12.7775	13.4685	13.3659	13.261	13.1184	12.9853	13.067	12.6114	13.3505
0.661063	-0.179369	O70480	O70480	Vesicle-associated membrane protein 4	Vamp4	Color2 [A=255, R=169, G=169, B=169]	1	4					2	2	2	23.4	23.4	23.4	16.353	0	9.5351	108540000	5	13.4399	13.3576	13.0315	13.4046	13.4057	13.6274	13.6529	13.0969	13.4515	13.7073
0.660571	0.191806	P30999-2;P30999-3;P30999	P30999-2;P30999-3;P30999	Catenin delta-1	Ctnnd1	Color2 [A=255, R=169, G=169, B=169]	1	4					9	9	9	12.8	12.8	12.8	101.74	0	23.1	117310000	12	16.865	16.3131	16.5011	16.3862	16.4161	16.3684	16.3943	16.1602	15.9903	16.6093
0.660182	0.284755	O35409;REV__Q0VG85-6;Q9CZR2	O35409	Glutamate carboxypeptidase 2	Folh1	Color2 [A=255, R=169, G=169, B=169]	1	4					5	5	5	8.4	8.4	8.4	84.573	0	14.172	45657000	9	15.5501	14.9283	14.7323	14.8081	15.0951	14.8044	15.0881	14.5412	14.2424	15.014
0.660138	-0.179644	P63101	P63101	14-3-3 protein zeta/delta	Ywhaz	Color2 [A=255, R=169, G=169, B=169]	1	4					18	16	15	68.6	65.3	61.6	27.771	0	323.31	18921000000	156	20.8982	20.4998	20.8161	20.5135	20.7826	20.7911	21.0284	21.0532	20.5006	21.0351
0.659969	-0.120882	O88735;O88735-2	O88735;O88735-2	Ensconsin	Map7	Color2 [A=255, R=169, G=169, B=169]	1	4					6	6	6	8.6	8.6	8.6	82.021	0	19.032	361470000	17	15.758	15.7725	15.7631	15.7469	15.8267	15.9737	16.022	15.809	15.5855	16.0814
0.659846	-0.0771809	Q02053;P31254	Q02053	Ubiquitin-like modifier-activating enzyme 1	Uba1	Color2 [A=255, R=169, G=169, B=169]	1	4					38	38	38	49.3	49.3	49.3	117.81	0	323.31	16401000000	256	22.1537	22.0609	22.1362	22.1456	22.123	22.2319	22.2967	22.1498	22.012	22.3149
0.659375	0.401519	Q80W22	Q80W22	Threonine synthase-like 2	Thnsl2	Color2 [A=255, R=169, G=169, B=169]	1	4					5	5	5	12.4	12.4	12.4	54.187	0	36.384	82456000	12	16.1722	15.2075	14.6697	14.6037	14.7471	14.7313	14.5511	14.4862	14.8691	14.7549
0.658954	0.225862	Q8K0C4	Q8K0C4	Lanosterol 14-alpha demethylase	Cyp51a1	Color2 [A=255, R=169, G=169, B=169]	1	4					6	6	6	14.9	14.9	14.9	56.775	0	11.099	36152000	10	15.7937	15.1633	15.2169	14.9229	15.2314	14.9666	15.2138	15.0198	14.7496	15.2491
0.658943	0.0982895	P14211	P14211	Calreticulin	Calr	Color2 [A=255, R=169, G=169, B=169]	1	4					18	18	18	64.4	64.4	64.4	47.994	0	120.72	5196200000	111	20.3449	20.2483	20.2712	20.2494	20.2345	20.1929	20.3219	20.0602	19.9625	20.3194
0.65864	-0.108477	Q8K1M6;Q8K1M6-2;Q8K1M6-3;Q8K1M6-4;Q8K1M6-5	Q8K1M6;Q8K1M6-2;Q8K1M6-3;Q8K1M6-4	Dynamin-1-like protein	Dnm1l	Color2 [A=255, R=169, G=169, B=169]	1	4					24	24	24	42.7	42.7	42.7	82.657	0	146.28	1457100000	64	19.7028	19.5084	19.5758	19.5219	19.5148	19.7376	19.7676	19.6	19.4258	19.8352
0.658168	0.358639	Q99LC5	Q99LC5	Electron transfer flavoprotein subunit alpha, mitochondrial	Etfa	Color2 [A=255, R=169, G=169, B=169]	1	4					15	15	15	58.6	58.6	58.6	35.009	0	223.3	2841600000	60	20.448	19.4038	19.1251	19.0943	19.0386	18.9466	19.086	19.0056	19.024	19.2542
0.657752	-0.13829	P12367	P12367	cAMP-dependent protein kinase type II-alpha regulatory subunit	Prkar2a	Color2 [A=255, R=169, G=169, B=169]	1	4					15	15	12	47.6	47.6	37.4	45.389	0	238.61	3127200000	100	19.6233	19.5676	19.5095	19.6474	19.6834	19.7886	19.8916	19.6833	19.3955	19.9636
0.657545	-0.201987	Q91WV0	Q91WV0	Protein Dr1	Dr1	Color2 [A=255, R=169, G=169, B=169]	1	4					3	3	2	24.4	24.4	11.9	19.43	0.00044653	3.7506	101870000	4	13.7333	13.432	13.5348	13.7777	14.0659	13.9354	13.9636	14.0302	13.5088	14.1156
0.657392	-0.234613	Q8C181;Q8C181-4;Q8C181-3;Q8C181-2	Q8C181;Q8C181-4;Q8C181-3;Q8C181-2	Muscleblind-like protein 2	Mbnl2	Color2 [A=255, R=169, G=169, B=169]	1	4					4	4	2	15.5	15.5	10.2	40.156	0	5.3192	58373000	7	15.332	15.2269	14.9922	15.6171	15.6286	15.4859	15.7255	15.6155	15.1844	15.9585
0.656792	-0.208525	O55047-2;O55047;O55047-3;Q8C0V0	O55047-2;O55047;O55047-3;Q8C0V0	Serine/threonine-protein kinase tousled-like 2;Serine/threonine-protein kinase tousled-like 1	Tlk2;Tlk1	Color2 [A=255, R=169, G=169, B=169]	1	4					2	2	2	3.3	3.3	3.3	79.633	0	4.6187	26263000	2	11.9558	11.5266	11.6212	11.7196	11.8902	11.7735	11.8	11.7209	12.0082	12.4535
0.656789	-0.124795	Q9CWV6	Q9CWV6	PRKR-interacting protein 1	Prkrip1	Color2 [A=255, R=169, G=169, B=169]	1	4					4	4	4	19.4	19.4	19.4	21.491	0	5.1142	67034000	5	16.4455	16.315	16.2139	16.2784	16.1864	16.3437	16.581	16.3713	16.1618	16.6053
0.656259	-0.251282	Q8K093	Q8K093	Thyrotropin-releasing hormone-degrading ectoenzyme	Trhde	Color2 [A=255, R=169, G=169, B=169]	1	4					2	2	2	2.1	2.1	2.1	117.46	0.009791	1.8904	2762200	3	10.5924	10.6929	11.2034	10.4665	10.7712	11.4324	11.0773	10.6833	11.1023	10.6876
0.655298	0.275915	Q8VDK1-2;Q8VDK1	Q8VDK1-2;Q8VDK1	Nitrilase homolog 1	Nit1	Color2 [A=255, R=169, G=169, B=169]	1	4					4	4	4	19	19	19	31.886	0	22.235	36428000	6	15.3245	14.5903	14.3338	14.464	14.329	14.3777	14.489	14.1314	14.0971	14.5667
0.65499	0.150497	P47963	P47963	60S ribosomal protein L13	Rpl13	Color2 [A=255, R=169, G=169, B=169]	1	4					8	8	8	33.6	33.6	33.6	24.305	0	19.962	1797700000	24	19.6542	19.3791	19.3574	19.3318	19.3866	19.3888	19.3542	19.1617	18.9509	19.5011
0.654365	0.168025	P49769;P49769-2	P49769	Presenilin-1;Presenilin-1 NTF subunit;Presenilin-1 CTF subunit;Presenilin-1 CTF12	Psen1	Color2 [A=255, R=169, G=169, B=169]	1	4					3	3	3	12.2	12.2	12.2	52.639	0	14.47	11964000	6	13.6495	13.5238	13.54	13.4191	13.0023	13.1645	13.35	13.1537	13.1806	13.4457
0.654194	0.149411	Q69ZU6	Q69ZU6	Thrombospondin type-1 domain-containing protein 7A	Thsd7a	Color2 [A=255, R=169, G=169, B=169]	1	4					3	3	3	2.1	2.1	2.1	183.53	0	6.7311	19328000	4	13.1257	12.691	12.957	12.853	12.9468	12.7351	12.9164	12.4673	12.7424	12.9653
0.650079	1.13355	P02525	P02525	Beta-crystallin A1	Cryba1	Color2 [A=255, R=169, G=169, B=169]	1	4					7	7	7	38.9	38.9	38.9	23.401	0	72.315	629320000	29	16.5359	17.7745	19.1563	15.447	19.6606	16.1609	16.3325	17.9574	16.2225	16.2333
0.649987	-0.125994	Q3UMR5;Q3UMR5-2	Q3UMR5;Q3UMR5-2	Calcium uniporter protein, mitochondrial	Mcu	Color2 [A=255, R=169, G=169, B=169]	1	4					10	10	10	26.9	26.9	26.9	39.681	0	46.73	469350000	20	17.857	17.6462	17.6751	17.4853	17.56	17.7764	17.9075	17.7102	17.5318	17.9277
0.648413	0.242351	Q99KR7	Q99KR7	Peptidyl-prolyl cis-trans isomerase F, mitochondrial	Ppif	Color2 [A=255, R=169, G=169, B=169]	1	4					4	4	4	24.8	24.8	24.8	21.737	0	19.442	145770000	11	16.8015	16.0893	16.1357	15.9489	15.8961	15.8706	16.1638	15.7765	15.7422	16.1066
0.648405	-0.140642	P31648	P31648	Sodium- and chloride-dependent GABA transporter 1	Slc6a1	Color2 [A=255, R=169, G=169, B=169]	1	4					7	7	7	16.2	16.2	16.2	67.001	0	86.55	1897900000	24	18.1163	18.0565	18.108	17.8907	18.0634	18.2042	18.4231	18.1711	17.8338	18.3058
0.648393	-0.114244	P30681	P30681	High mobility group protein B2	Hmgb2	Color2 [A=255, R=169, G=169, B=169]	1	4					15	12	12	56.7	44.8	44.8	24.162	0	56.674	11384000000	95	21.1137	21.3403	21.2863	21.3223	21.2021	21.3855	21.5566	21.2439	21.1514	21.4987
0.648112	-0.13243	Q9D554	Q9D554	Splicing factor 3A subunit 3	Sf3a3	Color2 [A=255, R=169, G=169, B=169]	1	4					11	11	11	25.3	25.3	25.3	58.841	0	112.93	754540000	41	18.3657	18.2632	18.3763	18.3107	18.2986	18.4603	18.6201	18.4547	18.0949	18.6468
0.647315	-0.136308	Q9ERD7	Q9ERD7	Tubulin beta-3 chain	Tubb3	Color2 [A=255, R=169, G=169, B=169]	1	4					20	10	8	57.3	34	30	50.418	0	51.722	1024200000	69	18.7497	18.8749	18.9782	18.9119	18.903	19.0037	19.0236	19.0738	18.6966	19.3017
0.647175	-0.126602	P08775	P08775	DNA-directed RNA polymerase II subunit RPB1	Polr2a	Color2 [A=255, R=169, G=169, B=169]	1	4					20	20	20	11.8	11.8	11.8	217.17	0	88.616	361920000	42	17.7665	17.7174	17.7314	17.7419	17.7726	18.002	18.0083	17.8603	17.5051	17.9871
0.646491	-0.168081	O88992;Q9ESN4;Q8CFR0	O88992	C1q-related factor	C1ql1	Color2 [A=255, R=169, G=169, B=169]	1	4					3	3	3	15.1	15.1	15.1	26.499	0	14.969	36114000	7	13.8961	13.8448	13.9635	13.6207	14.1772	13.8071	14.1611	14.0732	13.9561	14.345
0.646214	0.283908	O35613	O35613	Death domain-associated protein 6	Daxx	Color2 [A=255, R=169, G=169, B=169]	1	4					3	3	3	5.1	5.1	5.1	81.488	0	15.687	39774000	6	12.7226	12.4075	12.642	12.7927	13.1211	12.353	13.1048	12.2799	12.0076	12.5209
0.645586	-0.137642	Q62311	Q62311	Transcription initiation factor TFIID subunit 6	Taf6	Color2 [A=255, R=169, G=169, B=169]	1	4					6	6	6	13.7	13.7	13.7	72.673	0	26.539	36353000	13	14.7859	14.646	14.7469	14.4952	14.5529	14.8637	14.9287	14.7405	14.4537	14.9285
0.645024	-0.15177	P62983;P62984;P0CG49;P0CG50	P62983;P62984;P0CG49;P0CG50	Ubiquitin-40S ribosomal protein S27a;Ubiquitin;40S ribosomal protein S27a;Ubiquitin-60S ribosomal protein L40;Ubiquitin;60S ribosomal protein L40;Polyubiquitin-B;Ubiquitin;Polyubiquitin-C;Ubiquitin;Ubiquitin-related 1;Ubiquitin-related 2	Rps27a;Uba52;Ubb;Ubc	Color2 [A=255, R=169, G=169, B=169]	1	4					10	10	10	59	59	59	17.951	0	182.51	28712000000	172	22.8813	22.6697	22.8275	22.7253	22.7631	23.1188	23.0039	22.9228	22.5069	23.0732
0.644833	-0.210941	Q9QYE9-4;Q9QYE9-2;Q9QYE9-3;Q9QYE9	Q9QYE9-4;Q9QYE9-2;Q9QYE9-3;Q9QYE9	Pleckstrin homology domain-containing family B member 1	Plekhb1	Color2 [A=255, R=169, G=169, B=169]	1	4					4	4	4	27	27	27	21.34	0	27.885	62773000	10	15.1192	15.4099	15.0884	14.8998	15.1465	15.5314	15.4165	15.3301	14.824	15.6164
0.64387	-0.179141	Q9Z275	Q9Z275	Retinaldehyde-binding protein 1	Rlbp1	Color2 [A=255, R=169, G=169, B=169]	1	4					16	16	16	57.4	57.4	57.4	36.408	0	323.31	24265000000	194	21.5249	21.5173	21.735	21.264	21.3475	21.784	21.7579	21.5578	21.2779	21.9068
0.643771	-0.210612	Q9D0T1	Q9D0T1	NHP2-like protein 1;NHP2-like protein 1, N-terminally processed	Nhp2l1	Color2 [A=255, R=169, G=169, B=169]	1	4					4	4	4	32	32	32	14.173	0	93.57	147940000	8	16.669	16.5081	16.5923	16.5961	16.6784	16.9945	16.9458	16.9336	16.1913	17.0318
0.642541	-0.145156	Q8BGT8;Q8BGT8-2	Q8BGT8;Q8BGT8-2	Phytanoyl-CoA hydroxylase-interacting protein-like	Phyhipl	Color2 [A=255, R=169, G=169, B=169]	1	4					11	11	10	29.9	29.9	27.5	42.34	0	85.684	555590000	33	18.2217	18.161	18.2612	18.1465	18.222	18.5104	18.4755	18.3063	17.9381	18.5078
0.642091	0.130848	P39447	P39447	Tight junction protein ZO-1	Tjp1	Color2 [A=255, R=169, G=169, B=169]	1	4					18	18	18	13.1	13.1	13.1	194.74	0	92.751	370400000	50	18.209	17.9443	18.0223	18.052	17.9514	17.9157	18.0811	17.8051	17.6269	18.0961
0.641829	0.167066	Q9DB77	Q9DB77	Cytochrome b-c1 complex subunit 2, mitochondrial	Uqcrc2	Color2 [A=255, R=169, G=169, B=169]	1	4					19	19	19	49.4	49.4	49.4	48.234	0	187.5	8294700000	112	21.6648	21.3097	21.481	21.0574	21.439	21.1616	21.3588	21.2254	20.9624	21.4084
0.641278	-0.127018	A2ALS5;A2ALS5-4;A2ALS5-3;A2ALS5-2	A2ALS5;A2ALS5-4;A2ALS5-3;A2ALS5-2	Rap1 GTPase-activating protein 1	Rap1gap	Color2 [A=255, R=169, G=169, B=169]	1	4					9	9	8	16.3	16.3	15.2	73.432	0	29.645	113540000	15	16.4328	16.3765	16.4332	16.3813	16.4148	16.6001	16.6837	16.4722	16.1898	16.7279
0.640986	-0.130006	Q9JHQ5	Q9JHQ5	Leucine zipper transcription factor-like protein 1	Lztfl1	Color2 [A=255, R=169, G=169, B=169]	1	4					9	9	9	32.8	32.8	32.8	34.773	0	27.271	124750000	13	16.371	16.0292	16.2147	16.0083	16.1816	16.295	16.3317	16.3984	16.0075	16.4221
0.640958	-0.184805	Q9JHU9	Q9JHU9	Inositol-3-phosphate synthase 1	Isyna1	Color2 [A=255, R=169, G=169, B=169]	1	4					7	7	7	18.1	18.1	18.1	60.931	0	48.375	592970000	19	16.6972	16.399	16.4018	16.1561	16.2138	16.6336	16.7375	16.4643	16.1923	16.764
0.640261	-0.111183	P53995	P53995	Anaphase-promoting complex subunit 1	Anapc1	Color2 [A=255, R=169, G=169, B=169]	1	4					2	2	2	1.3	1.3	1.3	215.99	0	5.2615	17266000	4	14.7421	14.6026	14.6276	14.614	14.7802	14.8834	14.8654	14.7506	14.4984	14.9246
0.640128	0.0715143	O88597	O88597	Beclin-1	Becn1	Color2 [A=255, R=169, G=169, B=169]	1	4					3	3	3	8.3	8.3	8.3	51.588	0	6.5241	7629900	4	12.4629	12.46	12.6963	12.5423	12.4509	12.4114	12.3845	12.4691	12.4361	12.5538
0.639677	0.107803	Q8BMJ2	Q8BMJ2	Leucine--tRNA ligase, cytoplasmic	Lars	Color2 [A=255, R=169, G=169, B=169]	1	4					19	19	19	21.1	21.1	21.1	134.19	0	64.331	312910000	31	16.9241	16.8396	16.9793	16.8207	16.906	16.8062	16.8652	16.7244	16.5335	17.0012
0.639389	-0.120207	P18872	P18872	Guanine nucleotide-binding protein G(o) subunit alpha	Gnao1	Color2 [A=255, R=169, G=169, B=169]	1	4					17	15	4	62.4	57.9	15	40.084	0	287.68	15289000000	147	21.8887	21.7742	21.9532	21.8201	21.9429	22.0701	22.1307	21.9095	21.7025	22.1673
0.63881	0.350435	Q91ZA3	Q91ZA3	Propionyl-CoA carboxylase alpha chain, mitochondrial	Pcca	Color2 [A=255, R=169, G=169, B=169]	1	4					18	18	18	34	34	34	79.921	0	126.85	345050000	42	19.0108	17.9549	17.6441	17.7359	17.6211	17.5837	17.5842	17.5411	17.5981	17.9075
0.638606	-0.119525	Q60676	Q60676	Serine/threonine-protein phosphatase 5	Ppp5c	Color2 [A=255, R=169, G=169, B=169]	1	4					12	12	12	31.3	31.3	31.3	56.876	0	98.968	443640000	45	17.2898	17.1554	17.3432	17.1486	17.3648	17.4011	17.4792	17.3025	17.1241	17.5925
0.638149	0.136918	P61358	P61358	60S ribosomal protein L27	Rpl27	Color2 [A=255, R=169, G=169, B=169]	1	4					3	3	3	30.1	30.1	30.1	15.798	0	7.1098	1522500000	14	17.767	17.4724	17.5479	17.3747	17.3726	17.4185	17.5668	17.2547	17.1419	17.4682
0.637991	-0.0988331	P49586;Q811Q9-2;Q811Q9	P49586;Q811Q9-2;Q811Q9	Choline-phosphate cytidylyltransferase A;Choline-phosphate cytidylyltransferase B	Pcyt1a;Pcyt1b	Color2 [A=255, R=169, G=169, B=169]	1	4					4	4	4	17.7	17.7	17.7	41.666	0	20.685	65246000	9	13.8243	13.694	13.6901	13.6395	13.7107	13.7618	14.0099	13.7466	13.6137	13.9208
0.636965	-0.118499	P68181;P68181-2;P68181-3;P68181-4	P68181;P68181-2;P68181-3;P68181-4	cAMP-dependent protein kinase catalytic subunit beta	Prkacb	Color2 [A=255, R=169, G=169, B=169]	1	4					10	10	5	31.6	31.6	18.2	40.707	0	47.724	817470000	29	18.3441	18.3202	18.323	18.2263	18.2727	18.424	18.6096	18.3799	18.1034	18.5619
0.636768	0.228625	P51125-7;P51125-3;P51125-2;P51125-6;P51125;P51125-5;P51125-4	P51125-7;P51125-3;P51125-2;P51125-6;P51125;P51125-5;P51125-4	Calpastatin	Cast	Color2 [A=255, R=169, G=169, B=169]	1	4					5	5	5	11.8	11.8	11.8	76.607	0	29.552	42197000	10	15.773	15.0657	14.9313	15.0535	14.8613	14.9976	15.0641	14.7287	14.7758	14.9754
0.636725	-0.0971279	Q9Z1K5	Q9Z1K5	E3 ubiquitin-protein ligase ARIH1	Arih1	Color2 [A=255, R=169, G=169, B=169]	1	4					5	5	5	10.8	10.8	10.8	64.016	0	37.601	204590000	13	16.9597	16.8064	16.8684	16.8048	16.7939	16.9057	17.0882	16.9023	16.7288	17.0938
0.635469	-0.170766	Q99JI4	Q99JI4	26S proteasome non-ATPase regulatory subunit 6	Psmd6	Color2 [A=255, R=169, G=169, B=169]	1	4					16	16	16	34.4	34.4	34.4	45.536	0	49.081	304970000	36	17.7778	17.2992	17.3907	17.4245	17.5959	17.7388	17.6732	17.7227	17.2977	17.9096
0.634575	-0.152939	Q6P1H6-3;Q6P1H6-2;Q6P1H6	Q6P1H6-3;Q6P1H6-2;Q6P1H6	Ankyrin repeat and LEM domain-containing protein 2	Ankle2	Color2 [A=255, R=169, G=169, B=169]	1	4					2	2	2	3.8	3.8	3.8	97.985	0.00022717	3.9647	27768000	2	13.1745	13.2382	13.3935	13.2833	13.6155	13.3735	13.6843	13.4983	13.2262	13.6875
0.633593	-0.112746	Q8R464	Q8R464	Cell adhesion molecule 4	Cadm4	Color2 [A=255, R=169, G=169, B=169]	1	4					4	4	4	16.8	16.8	16.8	42.723	0	10.159	64103000	8	14.4395	14.2751	14.2751	14.3433	14.2139	14.4839	14.4729	14.4405	14.1248	14.5885
0.633359	-0.123015	O55135	O55135	Eukaryotic translation initiation factor 6	Eif6	Color2 [A=255, R=169, G=169, B=169]	1	4					4	4	4	28.6	28.6	28.6	26.511	0	22.727	233030000	10	16.8148	16.7013	16.8139	16.4614	16.8005	16.8508	16.8931	16.7993	16.6254	17.0383
0.633351	0.305804	Q9Z1Q5	Q9Z1Q5	Chloride intracellular channel protein 1	Clic1	Color2 [A=255, R=169, G=169, B=169]	1	4					9	9	9	57.7	57.7	57.7	27.013	0	124.08	482270000	42	17.9204	17.1094	17.053	16.7224	16.9556	17.016	17.0406	16.717	16.4244	17.0336
0.633279	0.20262	A2AAY5	A2AAY5	SH3 and PX domain-containing protein 2B	Sh3pxd2b	Color2 [A=255, R=169, G=169, B=169]	1	4					2	2	2	2.8	2.8	2.8	101.52	0.00044297	3.6645	12888000	5	13.4403	13.649	13.7326	13.0542	13.3433	13.0345	13.5063	13.2196	13.0098	13.436
0.63247	-0.117534	Q9ES00	Q9ES00	Ubiquitin conjugation factor E4 B	Ube4b	Color2 [A=255, R=169, G=169, B=169]	1	4					7	7	6	8.5	8.5	7.7	133.32	0	30.299	56048000	14	14.8894	14.6685	14.7248	14.5384	14.6978	14.8415	14.869	14.6492	14.6936	15.0534
0.63237	-0.106446	Q8C050-2;Q8C050	Q8C050-2;Q8C050	Ribosomal protein S6 kinase alpha-5	Rps6ka5	Color2 [A=255, R=169, G=169, B=169]	1	4					16	16	15	24.9	24.9	23.8	89.514	0	60.682	222290000	28	16.9536	16.8606	16.9046	16.9061	16.9384	17.0737	17.1222	16.9775	16.7276	17.1944
0.631984	-0.0900829	Q61081	Q61081	Hsp90 co-chaperone Cdc37;Hsp90 co-chaperone Cdc37, N-terminally processed	Cdc37	Color2 [A=255, R=169, G=169, B=169]	1	4					12	12	12	32.5	32.5	32.5	44.593	0	151.57	1630200000	53	20.1323	19.9982	20.0276	20.0038	19.9716	20.1332	20.1779	20.1172	19.884	20.2715
0.630812	1.23583	Q9JJV0	Q9JJV0	Beta-crystallin A4	Cryba4	Color2 [A=255, R=169, G=169, B=169]	1	4					5	5	5	41.3	41.3	41.3	22.469	0	37.783	315550000	23	13.4864	15.7558	17.243	13.4729	17.5182	13.7471	13.8322	15.8126	14.1054	13.7997
0.629588	-0.206908	P61971	P61971	Nuclear transport factor 2	Nutf2	Color2 [A=255, R=169, G=169, B=169]	1	4					4	4	4	51.2	51.2	51.2	14.478	0	27.679	224030000	18	16.4466	16.1183	16.3504	15.9586	16.1834	16.5441	16.5878	16.4273	15.8925	16.6401
0.629331	-0.130471	Q9CR98	Q9CR98	Protein FAM136A	Fam136a	Color2 [A=255, R=169, G=169, B=169]	1	4					5	5	5	47.8	47.8	47.8	15.674	0	14.634	141480000	13	16.2224	15.8255	15.8727	15.6981	15.8109	16.0543	16.0298	16.0071	15.8443	16.1465
0.629251	0.298441	O09044	O09044	Synaptosomal-associated protein 23	Snap23	Color2 [A=255, R=169, G=169, B=169]	1	4					4	3	3	25.2	20.5	20.5	23.261	0	23.042	26822000	8	15.2522	14.3164	14.6171	14.0478	14.3433	14.4418	14.1089	13.8756	14.1984	14.46
0.629224	0.182246	Q9D937	Q9D937	Uncharacterized protein C11orf98 homolog		Color2 [A=255, R=169, G=169, B=169]	1	4					4	4	4	37.4	37.4	37.4	14.098	0	32.281	51756000	7	15.8803	15.5615	15.372	15.4757	15.5332	15.5642	15.473	15.2953	14.9807	15.5983
0.628925	0.187138	Q64324	Q64324	Syntaxin-binding protein 2	Stxbp2	Color2 [A=255, R=169, G=169, B=169]	1	4					4	4	4	9.1	9.1	9.1	66.357	0	23.951	34223000	6	14.1299	13.9404	14.1422	14.0973	13.8233	14.0811	13.6068	13.6164	13.6623	14.2309
0.628304	0.274003	O09117-2;O09117	O09117-2;O09117	Synaptophysin-like protein 1	Sypl1	Color2 [A=255, R=169, G=169, B=169]	1	4					2	2	2	4.5	4.5	4.5	26.751	0	5.1607	147360000	9	17.8265	17.023	16.9586	16.6223	17.0752	16.8835	16.808	16.7095	16.6341	17.1005
0.628178	-0.200036	Q80U23-3;Q80U23;Q80U23-2	Q80U23-3;Q80U23;Q80U23-2	Syntaphilin	Snph	Color2 [A=255, R=169, G=169, B=169]	1	4					4	4	4	12.9	12.9	12.9	50.168	0	23.796	14139000	6	12.99	13.1855	12.7144	12.5729	12.739	13.2483	13.0304	13.2097	12.6248	13.0887
0.628095	-0.099184	Q8VE33	Q8VE33	Ganglioside-induced differentiation-associated protein 1-like 1	Gdap1l1	Color2 [A=255, R=169, G=169, B=169]	1	4					3	3	3	10.8	10.8	10.8	42.317	0	10.803	90258000	6	15.4035	15.5166	15.4828	15.5678	15.4343	15.4685	15.7619	15.6643	15.3651	15.6412
0.627641	-0.151908	Q8K448	Q8K448	ATP-binding cassette sub-family A member 5	Abca5	Color2 [A=255, R=169, G=169, B=169]	1	4					5	5	5	4.2	4.2	4.2	185.89	0	13.897	31707000	7	14.8695	14.8089	14.9521	14.8105	14.9367	15.1697	15.2231	14.8925	14.6386	15.2132
0.627567	-0.132525	Q91VS8	Q91VS8	FERM, RhoGEF and pleckstrin domain-containing protein 2	Farp2	Color2 [A=255, R=169, G=169, B=169]	1	4					5	5	5	7.1	7.1	7.1	121.28	0	20.797	54134000	14	14.0813	13.7582	13.6457	13.7703	13.8273	14.0718	14.1261	13.8104	13.7457	13.9915
0.627547	0.170606	Q924T7-2;Q924T7	Q924T7-2;Q924T7	E3 ubiquitin-protein ligase RNF31	Rnf31	Color2 [A=255, R=169, G=169, B=169]	1	4					3	3	3	4.4	4.4	4.4	118.15	0	6.8792	8808500	4	12.7407	12.472	12.586	12.711	12.3522	12.2702	12.3932	12.4901	12.095	12.7603
0.627407	0.123217	Q80TY0-2;Q80TY0-3;Q80TY0;Q80TY0-5;Q80TY0-4	Q80TY0-2;Q80TY0-3;Q80TY0;Q80TY0-5;Q80TY0-4	Formin-binding protein 1	Fnbp1	Color2 [A=255, R=169, G=169, B=169]	1	4					6	6	6	11.3	11.3	11.3	64.139	0	10.364	128740000	10	16.3437	16.0881	16.1123	16.1355	15.9834	16.0056	16.0348	16.064	15.7378	16.2048
0.627273	0.0875641	O88738-3;O88738-2;O88738	O88738-3;O88738-2;O88738	Baculoviral IAP repeat-containing protein 6	Birc6	Color2 [A=255, R=169, G=169, B=169]	1	4					7	7	7	2.5	2.5	2.5	530.51	0	14.932	15004000	8	13.7582	13.7944	13.7193	13.7676	13.6569	13.7151	13.7579	13.5067	13.4888	13.79
0.626344	-0.117745	Q8BXT1	Q8BXT1	Regulator of G-protein signaling 8	Rgs8	Color2 [A=255, R=169, G=169, B=169]	1	4					2	2	2	13.3	13.3	13.3	20.963	0.00023359	4.3846	11708000	6	13.6712	13.5826	13.7114	13.4816	13.6627	13.6203	13.8625	13.8267	13.4766	13.9121
0.626039	-0.111739	Q3UYV9	Q3UYV9	Nuclear cap-binding protein subunit 1	Ncbp1	Color2 [A=255, R=169, G=169, B=169]	1	4					12	12	12	15.8	15.8	15.8	91.926	0	87.466	205150000	21	16.6173	16.6945	16.7111	16.637	16.6875	16.7755	16.9366	16.79	16.4683	16.9357
0.624678	-0.209892	P00493	P00493	Hypoxanthine-guanine phosphoribosyltransferase	Hprt1	Color2 [A=255, R=169, G=169, B=169]	1	4					10	10	10	61.9	61.9	61.9	24.57	0	107.8	3834400000	43	19.8103	20.1421	19.9587	19.4992	19.8321	20.2124	20.2515	20.0312	19.5782	20.2186
0.624468	-0.0991686	Q78JE5	Q78JE5	F-box only protein 22	Fbxo22	Color2 [A=255, R=169, G=169, B=169]	1	4					4	4	4	15.9	15.9	15.9	44.202	0	53.632	103560000	15	15.1448	15.0755	15.154	15.1029	15.1546	15.3273	15.2067	15.2386	14.9538	15.4012
0.624193	-0.0982178	Q8C0C7	Q8C0C7	Phenylalanine--tRNA ligase alpha subunit	Farsa	Color2 [A=255, R=169, G=169, B=169]	1	4					15	15	14	29.9	29.9	27.8	57.598	0	128.87	908570000	35	18.0629	17.9833	17.9436	17.9648	17.989	18.1458	18.0962	18.0185	17.8612	18.3129
0.623927	-0.216414	Q9JJI8	Q9JJI8	60S ribosomal protein L38	Rpl38	Color2 [A=255, R=169, G=169, B=169]	1	4					2	2	2	31.4	31.4	31.4	8.2038	0.00063025	2.9807	75028000	6	16.264	15.4747	15.897	15.6246	15.7888	16.0995	15.9192	16.1101	15.6937	16.3088
0.623751	-0.186434	Q6A078;Q6A078-2	Q6A078	Centrosomal protein of 290 kDa	Cep290	Color2 [A=255, R=169, G=169, B=169]	1	4					8	8	8	3.3	3.3	3.3	289.07	0	13.627	39444000	14	15.2377	15.3355	15.1659	15.125	15.4941	15.6141	15.6028	15.4607	14.954	15.6589
0.623262	0.396942	P01867-2;P01867	P01867-2;P01867	Ig gamma-2B chain C region	Igh-3	Color2 [A=255, R=169, G=169, B=169]	1	4					3	3	3	16.1	16.1	16.1	36.587	0	19.988	86299000	8	16.0502	15.3197	15.0909	15.2182	14.8756	15.293	15.0641	15.1951	13.9741	15.0436
0.623088	-0.125882	O08848	O08848	60 kDa SS-A/Ro ribonucleoprotein	Trove2	Color2 [A=255, R=169, G=169, B=169]	1	4					13	13	13	24.9	24.9	24.9	60.123	0	63.181	763430000	42	18.4856	18.5526	18.4804	18.4852	18.4913	18.7473	18.7609	18.5771	18.2613	18.778
0.622668	-0.116089	Q6NZL0	Q6NZL0	Protein SOGA3	Soga3	Color2 [A=255, R=169, G=169, B=169]	1	4					12	12	11	14.2	14.2	13.1	103.48	0	42.672	163650000	24	15.9995	16.1981	16.0448	16.1209	16.2247	16.264	16.2784	16.2495	15.9417	16.4347
0.622664	-0.101098	P70168	P70168	Importin subunit beta-1	Kpnb1	Color2 [A=255, R=169, G=169, B=169]	1	4					17	17	17	23.5	23.5	23.5	97.183	0	175.33	1461100000	41	18.6315	18.4744	18.5701	18.5341	18.6546	18.7125	18.8133	18.6193	18.4212	18.8039
0.62157	0.131515	P62855	P62855	40S ribosomal protein S26	Rps26	Color2 [A=255, R=169, G=169, B=169]	1	4					3	3	3	31.3	31.3	31.3	13.015	0	11.221	292140000	18	17.7627	17.6203	17.5795	17.6068	17.5194	17.4468	17.7303	17.5393	17.1521	17.5628
0.621544	0.381184	Q9CPY7;Q9CPY7-2	Q9CPY7;Q9CPY7-2	Cytosol aminopeptidase	Lap3	Color2 [A=255, R=169, G=169, B=169]	1	4					17	17	17	46.2	46.2	46.2	56.141	0	100.87	579880000	48	18.7314	17.9554	17.4685	17.3208	17.1179	17.3305	17.4827	17.215	17.1112	17.5487
0.621159	-0.128108	Q9Z0R6;Q9Z0R6-2	Q9Z0R6	Intersectin-2	Itsn2	Color2 [A=255, R=169, G=169, B=169]	1	4					7	4	4	4.9	2.8	2.8	188.91	0	8.2334	13818000	5	13.7983	13.6625	13.6516	13.7722	13.6975	13.8827	14.0048	13.7959	13.5003	14.0387
0.620733	-0.130899	Q05186	Q05186	Reticulocalbin-1	Rcn1	Color2 [A=255, R=169, G=169, B=169]	1	4					8	8	8	26.5	26.5	26.5	38.113	0	115.42	555520000	23	17.5068	17.4091	17.3672	17.3864	17.6383	17.5575	17.7084	17.6642	17.261	17.7711
0.619914	0.186302	Q80VA0;Q80VA0-2;Q80VA0-3	Q80VA0;Q80VA0-2;Q80VA0-3	N-acetylgalactosaminyltransferase 7	Galnt7	Color2 [A=255, R=169, G=169, B=169]	1	4					3	3	3	4.9	4.9	4.9	75.418	0	4.4374	18700000	3	13.2384	13.205	13.2654	13.4588	13.6404	13.2566	13.0698	13.3803	12.7544	13.4154
0.619724	-0.149707	Q8CGM2	Q8CGM2	Retinitis pigmentosa 1-like 1 protein	Rp1l1	Color2 [A=255, R=169, G=169, B=169]	1	4					15	15	15	11.1	11.1	11.1	199.68	0	33.514	82610000	24	15.5119	15.5667	15.6021	15.5302	15.669	15.897	15.8183	15.7364	15.2827	15.894
0.619441	0.130651	P62754	P62754	40S ribosomal protein S6	Rps6	Color2 [A=255, R=169, G=169, B=169]	1	4					8	8	8	26.9	26.9	26.9	28.68	0	57.291	1788800000	32	20.0755	19.725	19.7714	19.8077	19.8128	19.7679	19.7346	19.7133	19.4084	19.9149
0.619218	-0.171754	Q925E0	Q925E0	Gamma-2-syntrophin	Sntg2	Color2 [A=255, R=169, G=169, B=169]	1	4					2	2	2	4.8	4.8	4.8	59.597	0.003009	2.484	10950000	2	13.1082	12.9936	13.1911	12.8973	12.7291	13.1029	13.2803	13.1126	12.813	13.4692
0.619217	0.14125	O35379	O35379	Multidrug resistance-associated protein 1	Abcc1	Color2 [A=255, R=169, G=169, B=169]	1	4					4	4	4	3.4	3.4	3.4	171.18	0	8.2844	22144000	6	14.6155	14.3604	14.7139	14.4043	14.4116	14.3875	14.4854	14.1512	14.1746	14.6009
0.619137	0.477201	Q9EQ20	Q9EQ20	Methylmalonate-semialdehyde dehydrogenase [acylating], mitochondrial	Aldh6a1	Color2 [A=255, R=169, G=169, B=169]	1	4					17	17	17	37	37	37	57.915	0	57.799	1163600000	38	20.2143	18.7652	18.3041	18.3226	18.333	18.3555	18.2336	18.0713	18.3105	18.5821
0.618866	-0.165258	Q69ZF3	Q69ZF3	Non-lysosomal glucosylceramidase	Gba2	Color2 [A=255, R=169, G=169, B=169]	1	4					10	10	10	18.6	18.6	18.6	103.29	0	53.372	73518000	17	15.3864	15.2313	15.4984	15.3686	15.5152	15.6503	15.7281	15.488	15.1386	15.8212
0.618199	-0.239819	Q8BGH2	Q8BGH2	Sorting and assembly machinery component 50 homolog	Samm50	Color2 [A=255, R=169, G=169, B=169]	1	4					10	10	10	32.4	32.4	32.4	51.863	0	88.159	322720000	20	16.9976	16.9607	16.6522	16.3217	16.6989	17.1621	17.1658	16.9829	16.4029	17.1164
0.617277	0.101538	O88291-2;O88291	O88291-2;O88291	DBIRD complex subunit ZNF326	Znf326	Color2 [A=255, R=169, G=169, B=169]	1	4					2	2	2	7.5	7.5	7.5	42.704	0	7.0642	65698000	3	16.2759	16.2763	16.2297	16.2922	16.1876	16.2827	16.1129	16.0882	15.9136	16.3567
0.615586	0.272977	Q8K157	Q8K157	Aldose 1-epimerase	Galm	Color2 [A=255, R=169, G=169, B=169]	1	4					4	4	4	17.5	17.5	17.5	37.798	0	24.442	274250000	8	17.019	16.0786	16.1107	16.089	15.7645	16.0951	15.955	15.8383	15.8646	15.9439
0.615497	0.476873	P54071	P54071	Isocitrate dehydrogenase [NADP], mitochondrial	Idh2	Color2 [A=255, R=169, G=169, B=169]	1	4					15	14	14	34.1	34.1	34.1	50.906	0	142.66	1055400000	41	20.2621	18.8973	18.3457	18.3739	18.3092	18.3769	18.4431	18.2025	18.2303	18.5512
0.615315	-0.163551	Q8VDM1	Q8VDM1	Zinc finger CCCH-type with G patch domain-containing protein	Zgpat	Color2 [A=255, R=169, G=169, B=169]	1	4					5	5	5	13.1	13.1	13.1	56.41	0	16.008	16243000	10	13.4707	13.04	13.2038	13.1585	13.3193	13.2564	13.4404	13.312	13.2023	13.7992
0.614981	-0.115414	Q3V0C5;Q3V0C5-5;Q3V0C5-2	Q3V0C5;Q3V0C5-5;Q3V0C5-2	Ubiquitin carboxyl-terminal hydrolase 48	Usp48	Color2 [A=255, R=169, G=169, B=169]	1	4					2	2	2	1.8	1.8	1.8	120.63	0.00043131	3.3267	19244000	4	13.2848	13.5791	13.5934	13.2835	13.5045	13.4766	13.4618	13.6102	13.493	13.7807
0.61311	-0.114603	P50096	P50096	Inosine-5-monophosphate dehydrogenase 1	Impdh1	Color2 [A=255, R=169, G=169, B=169]	1	4					21	21	19	48.4	48.4	45.5	55.278	0	238.92	4850600000	111	20.2335	20.2852	20.383	20.2369	20.3463	20.4437	20.5694	20.3826	20.0982	20.5641
0.612822	0.225961	D3YZP9	D3YZP9	Coiled-coil domain-containing protein 6	Ccdc6	Color2 [A=255, R=169, G=169, B=169]	1	4					2	2	2	3.8	3.8	3.8	52.938	0.00043764	3.4896	24046000	3	13.1868	12.9736	13.0389	12.6253	12.8977	12.5853	12.9817	12.8856	12.174	12.9661
0.612655	-0.199485	P19246	P19246	Neurofilament heavy polypeptide	Nefh	Color2 [A=255, R=169, G=169, B=169]	1	4					5	3	3	3.2	1.7	1.7	116.99	0	6.5714	63078000	5	13.3602	13.7573	13.7601	13.954	13.8848	14.1114	13.8689	13.7392	13.6729	14.3214
0.611843	0.3846	Q3ULD5	Q3ULD5	Methylcrotonoyl-CoA carboxylase beta chain, mitochondrial	Mccc2	Color2 [A=255, R=169, G=169, B=169]	1	4					10	10	10	25.4	25.4	25.4	61.378	0	70.397	194110000	20	17.1007	15.8245	15.521	15.6671	15.5114	15.5201	15.6279	15.3404	15.4966	15.7166
0.611662	-0.137122	Q8R0S2;Q8R0S2-2	Q8R0S2;Q8R0S2-2	IQ motif and SEC7 domain-containing protein 1	Iqsec1	Color2 [A=255, R=169, G=169, B=169]	1	4					15	14	13	18.9	18.1	17.3	108.01	0	65.244	243990000	28	16.7378	16.7363	16.7276	16.7247	16.7404	16.882	17.0698	16.8209	16.4875	17.0922
0.611232	0.341213	Q9DCW4	Q9DCW4	Electron transfer flavoprotein subunit beta	Etfb	Color2 [A=255, R=169, G=169, B=169]	1	4					10	10	10	47.5	47.5	47.5	27.623	0	61.507	1467700000	46	19.664	18.5794	18.3936	18.3238	18.2445	18.2348	18.4759	18.1648	18.147	18.4768
0.611033	0.400572	Q99KP3	Q99KP3	Lambda-crystallin homolog	Cryl1	Color2 [A=255, R=169, G=169, B=169]	1	4					10	10	10	43.9	43.9	43.9	35.208	0	49.451	416640000	24	17.8669	16.5526	16.2837	16.1336	16.3183	16.2326	16.2512	16.2414	16.0778	16.3492
0.610953	1.56458	Q9JJV1	Q9JJV1	Beta-crystallin A2	Cryba2	Color2 [A=255, R=169, G=169, B=169]	1	4					7	7	7	54.3	54.3	54.3	22.236	0	100.46	635130000	23	14.7444	17.6149	18.8067	14.1122	19.0879	13.8804	15.3525	17.6593	15.7492	13.9017
0.610953	-0.145156	Q9WTX5	Q9WTX5	S-phase kinase-associated protein 1	Skp1	Color2 [A=255, R=169, G=169, B=169]	1	4					9	9	9	69.9	69.9	69.9	18.672	0	119.88	1399600000	40	18.262	17.9484	18.0936	17.8608	18.0643	18.2685	18.1594	18.1482	17.9015	18.4771
0.610923	0.416201	Q7TMS5	Q7TMS5	ATP-binding cassette sub-family G member 2	Abcg2	Color2 [A=255, R=169, G=169, B=169]	1	4					3	3	3	4.9	4.9	4.9	72.977	0	6.5826	31351000	4	16.1178	14.9892	14.5629	15.0815	14.176	14.5111	14.6731	14.3547	14.6689	14.6385
0.610106	0.259732	Q91VE6-2;Q91VE6	Q91VE6-2;Q91VE6	MKI67 FHA domain-interacting nucleolar phosphoprotein	Nifk	Color2 [A=255, R=169, G=169, B=169]	1	4					2	2	2	13.8	13.8	13.8	30.645	0	16.108	20123000	6	12.7957	12.3708	12.7787	12.486	12.6362	12.3344	12.704	12.3768	11.6589	12.6945
0.609826	-0.107849	P28028;P28028-2	P28028;P28028-2	Serine/threonine-protein kinase B-raf	Braf	Color2 [A=255, R=169, G=169, B=169]	1	4					6	6	3	8.8	8.8	5.1	88.779	0	16.468	56479000	12	14.8982	14.7151	14.9533	14.7538	14.9248	14.9519	15.0954	14.8085	14.79	15.1386
0.609635	-0.134167	Q9QYI5;Q9QYI5-1;Q9QYI5-2	Q9QYI5;Q9QYI5-1;Q9QYI5-2	DnaJ homolog subfamily B member 2	Dnajb2	Color2 [A=255, R=169, G=169, B=169]	1	4					5	5	4	13.6	13.6	10.5	35.593	0	13.375	131200000	11	16.8527	16.7612	16.9188	16.8469	16.7118	17.0382	17.0971	16.8754	16.5958	17.1556
0.607641	-0.163215	Q6PAV2;Q6PAV2-2;Q6PAV2-3	Q6PAV2;Q6PAV2-2	Probable E3 ubiquitin-protein ligase HERC4	Herc4	Color2 [A=255, R=169, G=169, B=169]	1	4					6	6	6	7.4	7.4	7.4	118.41	0	36.593	85208000	13	14.6182	14.5651	14.8019	14.746	14.868	14.9276	15.1119	14.8216	14.4632	15.091
0.607002	-0.124499	Q32NY4-2;Q32NY4	Q32NY4-2;Q32NY4	Metal transporter CNNM3	Cnnm3	Color2 [A=255, R=169, G=169, B=169]	1	4					4	4	4	6.2	6.2	6.2	75.804	0	7.1846	28701000	6	13.9256	13.4904	13.6883	13.6218	13.3938	13.7238	13.8019	13.7653	13.607	13.8444
0.60656	0.250954	Q01730	Q01730	Ras suppressor protein 1	Rsu1	Color2 [A=255, R=169, G=169, B=169]	1	4					2	2	2	7.6	7.6	7.6	31.55	0	5.5559	56168000	6	14.3187	13.2275	13.6642	13.8338	13.5995	13.3114	13.554	13.3427	13.366	13.8148
0.605609	-0.240792	Q6NXI6-2;Q6NXI6	Q6NXI6-2;Q6NXI6	Regulation of nuclear pre-mRNA domain-containing protein 2	Rprd2	Color2 [A=255, R=169, G=169, B=169]	1	4					3	3	3	2.7	2.7	2.7	151.4	0	4.8808	0	3	12.7649	13.0675	12.9772	12.5215	12.9093	13.227	13.4207	13.0952	12.4495	13.252
0.604965	-0.206723	Q9WTT4	Q9WTT4	V-type proton ATPase subunit G 2	Atp6v1g2	Color2 [A=255, R=169, G=169, B=169]	1	4					4	4	4	39.8	39.8	39.8	13.651	0	76.18	116920000	10	14.2861	13.4478	14.0208	14.3465	13.9005	14.1424	14.1214	14.2791	14.1613	14.3311
0.60434	0.16252	P60824	P60824	Cold-inducible RNA-binding protein	Cirbp	Color2 [A=255, R=169, G=169, B=169]	1	4					5	5	5	33.1	33.1	33.1	18.607	0	42.117	2175200000	11	17.9537	17.6922	18.3007	18.1645	18.1648	18.026	17.9625	17.8408	17.6192	18.0148
0.604077	1.53738	P62696	P62696	Beta-crystallin B2	Crybb2	Color2 [A=255, R=169, G=169, B=169]	1	4					17	17	17	82.4	82.4	82.4	23.381	0	222.69	9919800000	125	18.3833	21.2318	22.679	17.7013	22.7737	17.7904	18.8367	21.2151	19.3712	17.8689
0.603264	0.244653	Q99K51	Q99K51	Plastin-3	Pls3	Color2 [A=255, R=169, G=169, B=169]	1	4					16	16	11	30.8	30.8	21.9	70.741	0	77.125	513120000	38	18.7665	17.9204	17.9038	17.7954	17.7388	17.8073	17.8613	17.648	17.6503	17.9348
0.60313	0.118345	Q9EP72	Q9EP72	ER membrane protein complex subunit 7	Emc7	Color2 [A=255, R=169, G=169, B=169]	1	4					3	3	3	16.2	16.2	16.2	26.31	0	11.103	83292000	11	16.4062	16.2149	16.2586	16.2389	16.0901	16.1325	16.2396	16.0631	15.8552	16.3268
0.602932	-0.165257	Q9D7N3	Q9D7N3	28S ribosomal protein S9, mitochondrial	Mrps9	Color2 [A=255, R=169, G=169, B=169]	1	4					2	2	2	7.9	7.9	7.9	44.929	0	17.883	25924000	9	14.416	14.2902	13.9212	14.2513	14.4651	14.4083	14.4585	14.3194	14.2168	14.7669
0.602787	0.118643	Q9JJ28	Q9JJ28	Protein flightless-1 homolog	Flii	Color2 [A=255, R=169, G=169, B=169]	1	4					5	5	5	4.2	4.2	4.2	144.8	0	14.626	64224000	9	16.4992	16.1502	16.2915	16.1841	16.2759	16.0102	16.3207	16.0385	16.0805	16.3577
0.602096	0.158676	P26231;Q65CL1	P26231	Catenin alpha-1	Ctnna1	Color2 [A=255, R=169, G=169, B=169]	1	4					31	31	26	43.6	43.6	35.9	100.11	0	259.32	1570800000	98	19.884	19.411	19.5558	19.4649	19.5897	19.4889	19.5577	19.3249	19.092	19.6483
0.601895	-0.106635	Q9CXW3	Q9CXW3	Calcyclin-binding protein	Cacybp	Color2 [A=255, R=169, G=169, B=169]	1	4					15	15	14	64.6	64.6	62	26.51	0	87.5	960600000	51	18.8999	18.9938	18.8841	18.9239	18.8392	19.0459	19.1306	18.9106	18.7602	19.2266
0.601375	-0.103827	Q91WN1	Q91WN1	DnaJ homolog subfamily C member 9	Dnajc9	Color2 [A=255, R=169, G=169, B=169]	1	4					12	12	12	38.6	38.6	38.6	30.059	0	78.548	960110000	47	18.5808	18.6378	18.7051	18.6584	18.5234	18.742	18.9079	18.6779	18.4576	18.8392
0.60117	-0.119467	Q1HFZ0;Q1HFZ0-2	Q1HFZ0;Q1HFZ0-2	tRNA (cytosine(34)-C(5))-methyltransferase	Nsun2	Color2 [A=255, R=169, G=169, B=169]	1	4					9	9	9	15.1	15.1	15.1	85.451	0	21.081	64014000	18	15.6301	15.5796	15.5945	15.4659	15.5025	15.6916	15.8305	15.6405	15.3471	15.8603
0.600597	-0.211391	P03930	P03930	ATP synthase protein 8	Mtatp8	Color2 [A=255, R=169, G=169, B=169]	1	4					2	2	2	34.3	34.3	34.3	7.7662	0.00043735	3.4809	164170000	6	17.0191	16.2036	16.6063	16.5838	16.3781	16.7361	16.66	16.8311	16.5025	17.1181
0.600519	-0.104693	P07901	P07901	Heat shock protein HSP 90-alpha	Hsp90aa1	Color2 [A=255, R=169, G=169, B=169]	1	4					50	50	34	57	57	45.3	84.787	0	323.31	61317000000	683	23.0468	23.1135	23.0363	22.9987	23.074	23.2559	23.2776	23.0776	22.8713	23.3103
0.600034	-0.212823	Q9JJK2	Q9JJK2	LanC-like protein 2	Lancl2	Color2 [A=255, R=169, G=169, B=169]	1	4					9	9	9	25.3	25.3	25.3	50.777	0	99.28	702630000	28	17.3789	17.5518	17.3956	17.2141	17.2511	17.7909	17.8532	17.594	16.9521	17.6654
0.59943	0.0936356	Q8QZY1	Q8QZY1	Eukaryotic translation initiation factor 3 subunit L	Eif3l	Color2 [A=255, R=169, G=169, B=169]	1	4					10	10	10	26.1	26.1	26.1	66.612	0	74.318	486270000	30	18.2389	18.0058	18.1033	18.0007	18.0504	17.9186	18.078	17.8979	17.8547	18.1817
0.599372	-0.190181	Q6A0A9	Q6A0A9	Constitutive coactivator of PPAR-gamma-like protein 1	FAM120A	Color2 [A=255, R=169, G=169, B=169]	1	4					18	18	16	23	23	21	121.64	0	143.63	492660000	54	18.3534	18.2804	18.2517	18.0796	18.3777	18.5945	18.6358	18.4368	17.9097	18.7168
0.599263	-0.112855	P48722;P48722-2	P48722;P48722-2	Heat shock 70 kDa protein 4L	Hspa4l	Color2 [A=255, R=169, G=169, B=169]	1	4					40	37	37	59.7	56.9	56.9	94.381	0	323.31	5680800000	164	20.2894	20.2811	20.2763	20.2656	20.327	20.3971	20.5493	20.3943	20.0737	20.5892
0.598717	-0.140504	Q8VEK0	Q8VEK0	Cell cycle control protein 50A	Tmem30a	Color2 [A=255, R=169, G=169, B=169]	1	4					4	4	4	13.5	13.5	13.5	41.06	0	35.85	55045000	5	14.9336	14.7572	14.6162	14.6914	14.8745	15.039	14.8778	14.8438	14.6163	15.1984
0.598687	-0.278146	P97447;P97447-2	P97447;P97447-2	Four and a half LIM domains protein 1	Fhl1	Color2 [A=255, R=169, G=169, B=169]	1	4					7	7	7	29.6	29.6	29.6	31.888	0	48.727	233540000	14	16.7329	16.7456	16.5013	17.5078	17.2746	17.0733	17.3857	16.9885	17.0604	17.645
0.598327	-0.131551	Q7TMY8-3;Q7TMY8;Q7TMY8-4;Q7TMY8-2	Q7TMY8-3;Q7TMY8;Q7TMY8-4;Q7TMY8-2	E3 ubiquitin-protein ligase HUWE1	Huwe1	Color2 [A=255, R=169, G=169, B=169]	1	4					32	32	32	9.5	9.5	9.5	480.89	0	123.71	560890000	66	17.9087	17.9241	17.8999	17.8166	17.9488	18.1618	18.154	17.9712	17.6491	18.2196
0.598134	-0.138088	Q9D898	Q9D898	Actin-related protein 2/3 complex subunit 5-like protein	Arpc5l	Color2 [A=255, R=169, G=169, B=169]	1	4					4	4	4	33.3	33.3	33.3	16.98	0	13.775	117150000	7	15.1121	14.7896	15.1763	15.0435	15.0931	14.9944	15.2782	15.2173	14.9687	15.4466
0.598003	0.119669	P27659	P27659	60S ribosomal protein L3	Rpl3	Color2 [A=255, R=169, G=169, B=169]	1	4					13	13	13	39	39	39	46.109	0	65.965	1215200000	44	18.755	18.564	18.6085	18.5054	18.5999	18.6396	18.6588	18.412	18.1826	18.5417
0.596871	0.124199	P53026	P53026	60S ribosomal protein L10a	Rpl10a	Color2 [A=255, R=169, G=169, B=169]	1	4					7	7	7	27.6	27.6	27.6	24.916	0	21.905	964350000	30	19.1064	18.7136	18.9114	18.7489	18.7059	18.7269	18.8129	18.6884	18.481	18.856
0.596633	-0.130838	D3Z7P3	D3Z7P3	Glutaminase kidney isoform, mitochondrial	Gls	Color2 [A=255, R=169, G=169, B=169]	1	4					22	22	5	45.8	45.8	8.9	73.963	0	323.31	3735100000	116	20.0511	19.9086	20.0072	19.931	20.011	20.1061	20.2464	20.0822	19.7576	20.3708
0.596405	0.222659	Q9DCJ9	Q9DCJ9	N-acetylneuraminate lyase	Npl	Color2 [A=255, R=169, G=169, B=169]	1	4					6	6	6	27.5	27.5	27.5	35.13	0	38.482	60959000	10	16.359	15.4673	15.7984	15.6921	15.8397	15.6951	15.508	15.6189	15.2904	15.9307
0.596402	-0.151104	Q03717	Q03717	Potassium voltage-gated channel subfamily B member 1	Kcnb1	Color2 [A=255, R=169, G=169, B=169]	1	4					12	12	12	17	17	17	95.59	0	75.51	420430000	29	16.6391	16.6158	16.6051	16.5429	16.7684	16.9158	16.9159	16.8573	16.3196	16.9182
0.596244	0.110498	Q9Z2C4	Q9Z2C4	Myotubularin-related protein 1	Mtmr1	Color2 [A=255, R=169, G=169, B=169]	1	4					3	3	3	9.3	9.3	9.3	75.313	0	18.403	12481000	4	13.0627	13.3	13.2141	13.1073	12.9758	12.9144	13.2926	12.9761	12.9278	12.9964
0.59481	-0.09305	Q8VHY0;Q8VHY0-3;Q8VHY0-2	Q8VHY0;Q8VHY0-3	Chondroitin sulfate proteoglycan 4	Cspg4	Color2 [A=255, R=169, G=169, B=169]	1	4					3	3	3	1.6	1.6	1.6	252.31	0	7.5645	26659000	4	13.0627	12.9721	13.0904	12.837	12.9677	13.2096	12.8483	13.1063	13.0875	13.1435
0.594319	-0.135981	P60879	P60879	Synaptosomal-associated protein 25	Snap25	Color2 [A=255, R=169, G=169, B=169]	1	4					17	17	4	70.9	70.9	16.5	23.315	0	323.31	4341500000	124	19.9249	19.6218	19.792	19.5865	19.6629	19.7876	19.9284	19.8945	19.5507	20.1069
0.594312	-0.331801	O35599	O35599	Medium-wave-sensitive opsin 1	Opn1mw	Color2 [A=255, R=169, G=169, B=169]	1	4					5	5	5	11.4	11.4	11.4	40.217	0	29.33	529720000	14	18.4612	18.5347	18.3092	17.661	18.2313	18.6915	19.0245	18.4117	17.7923	18.9362
0.593893	-0.140817	Q6ZWR6-4;Q6ZWR6;Q6ZWR6-3;Q6ZWR6-5	Q6ZWR6-4;Q6ZWR6	Nesprin-1	Syne1	Color2 [A=255, R=169, G=169, B=169]	1	4					34	34	21	5	5	3	1009.7	0	108.25	212600000	58	17.0876	16.9969	16.9959	16.9323	17.0933	17.2817	17.3354	17.1269	16.745	17.3209
0.59274	-0.169287	Q80Y86	Q80Y86	Mitogen-activated protein kinase 15	Mapk15	Color2 [A=255, R=169, G=169, B=169]	1	4					2	2	2	4	4	4	60.678	0.00063198	3.0209	118870000	5	14.9225	14.9993	15.1413	14.8581	15.0262	15.084	15.3477	15.2261	14.6983	15.4378
0.592733	-0.10813	P62889	P62889	60S ribosomal protein L30	Rpl30	Color2 [A=255, R=169, G=169, B=169]	1	4					6	6	6	59.1	59.1	59.1	12.784	0	37.745	316480000	21	17.108	16.9806	16.8834	16.9087	16.9759	17.0922	17.2154	17.0431	16.8007	17.246
0.592073	-0.154825	Q80TL0	Q80TL0	Protein phosphatase 1E	Ppm1e	Color2 [A=255, R=169, G=169, B=169]	1	4					4	4	4	7.6	7.6	7.6	83.418	0	92.194	90998000	21	15.5104	15.5166	15.5775	15.3309	15.5206	15.6853	15.8349	15.7442	15.1788	15.7869
0.591979	-0.146895	Q60803	Q60803	TNF receptor-associated factor 3	Traf3	Color2 [A=255, R=169, G=169, B=169]	1	4					4	4	4	6.9	6.9	6.9	64.293	0	16.96	36296000	6	13.743	13.7501	13.6885	13.6134	13.7193	13.9195	14.0587	13.7876	13.4252	14.0577
0.590416	-0.281709	Q69ZH9	Q69ZH9	Rho GTPase-activating protein 23	Arhgap23	Color2 [A=255, R=169, G=169, B=169]	1	4					3	3	3	3.2	3.2	3.2	161.83	0	4.5761	7687900	7	11.237	11.9599	11.9275	11.8083	12.1446	12.0577	12.4691	11.6101	11.859	12.4898
0.589881	0.087624	Q8CGU1	Q8CGU1	Calcium-binding and coiled-coil domain-containing protein 1	Calcoco1	Color2 [A=255, R=169, G=169, B=169]	1	4					7	7	7	13.3	13.3	13.3	77.279	0	61.22	133560000	23	16.6233	16.6113	16.6969	16.5534	16.5181	16.4235	16.7062	16.5329	16.327	16.5754
0.588267	-0.0988907	Q9QZM0	Q9QZM0	Ubiquilin-2	Ubqln2	Color2 [A=255, R=169, G=169, B=169]	1	4					10	10	7	22.4	22.4	15.4	67.35	0	108.58	599220000	40	17.9962	17.8786	18.027	17.8891	18.0488	18.1006	18.1434	18.0369	17.8078	18.2455
0.587778	0.159419	P62751	P62751	60S ribosomal protein L23a	Rpl23a	Color2 [A=255, R=169, G=169, B=169]	1	4					8	8	8	40.4	40.4	40.4	17.695	0	15.962	1778000000	31	20.5863	20.3765	20.3605	20.3194	20.2971	20.3649	20.3995	20.2467	19.7584	20.3731
0.586918	-0.105642	Q61036-2;Q61036	Q61036-2;Q61036	Serine/threonine-protein kinase PAK 3	Pak3	Color2 [A=255, R=169, G=169, B=169]	1	4					12	8	5	26.8	17.5	11.2	60.78	0	18.371	120360000	16	16.5201	16.4594	16.4235	16.4788	16.4268	16.5626	16.6547	16.5715	16.2658	16.7822
0.586751	0.318141	Q3UL36-2;Q3UL36	Q3UL36-2;Q3UL36	Arginine and glutamate-rich protein 1	Arglu1	Color2 [A=255, R=169, G=169, B=169]	1	4					3	3	3	11.2	11.2	11.2	24.796	0	6.1397	121860000	12	16.9838	16.7732	16.5555	16.6003	16.7915	16.7671	16.7348	16.5938	15.4316	16.5863
0.586732	-0.110871	Q8CEC0-3;Q8CEC0-2;Q8CEC0	Q8CEC0-3;Q8CEC0-2;Q8CEC0	Nuclear pore complex protein Nup88	Nup88	Color2 [A=255, R=169, G=169, B=169]	1	4					6	6	6	10.8	10.8	10.8	83.665	0	23.541	38551000	12	15.1926	15.0383	15.0376	15.1133	15.2881	15.3147	15.2637	15.2537	14.9611	15.4309
0.586057	-0.205018	Q3TVA9-2;Q3TVA9	Q3TVA9-2;Q3TVA9	Coiled-coil domain-containing protein 136	Ccdc136	Color2 [A=255, R=169, G=169, B=169]	1	4					7	7	7	10.2	10.2	10.2	110.71	0	27.116	34474000	16	13.739	13.639	13.7872	13.2068	13.7799	14.0642	14.1269	13.8557	13.4097	13.7205
0.584968	-0.111614	Q9DBX2	Q9DBX2	Phosducin-like protein	Pdcl	Color2 [A=255, R=169, G=169, B=169]	1	4					5	5	4	23.6	23.6	19.9	34.406	0	50.773	181760000	12	16.3787	16.2866	16.4127	16.3154	16.5093	16.6062	16.6548	16.4126	16.2017	16.5856
0.584276	0.387054	Q91V01	Q91V01	Lysophospholipid acyltransferase 5	Lpcat3	Color2 [A=255, R=169, G=169, B=169]	1	4					2	2	2	6	6	6	56.146	0	39.937	7369700	5	12.683	11.8917	11.7976	11.0785	11.3121	11.3157	11.7096	11.3695	10.8028	11.63
0.584269	0.251938	Q99JY0	Q99JY0	Trifunctional enzyme subunit beta, mitochondrial;3-ketoacyl-CoA thiolase	Hadhb	Color2 [A=255, R=169, G=169, B=169]	1	4					12	12	12	28	28	28	51.386	0	87.842	696800000	40	19.0932	18.1938	18.133	18.0649	18.0552	18.0489	18.0779	17.9666	17.905	18.2821
0.584112	-0.131525	Q9D1G5	Q9D1G5	Leucine-rich repeat-containing protein 57	Lrrc57	Color2 [A=255, R=169, G=169, B=169]	1	4					10	10	10	38.1	38.1	38.1	26.76	0	17.18	181460000	18	17.7344	17.4292	17.7351	17.5976	17.7139	17.8077	17.8945	17.7262	17.4527	17.9867
0.583574	-0.224363	Q9D6J3	Q9D6J3	Coiled-coil domain-containing protein 94	Ccdc94	Color2 [A=255, R=169, G=169, B=169]	1	4					4	4	4	15.9	15.9	15.9	35.988	0.00045167	3.8869	19241000	4	13.396	13.6649	13.7104	12.9791	13.3692	13.5765	14.0959	13.4514	13.3518	13.7658
0.583286	0.28991	Q9ESC8	Q9ESC8	AF4/FMR2 family member 4	Aff4	Color2 [A=255, R=169, G=169, B=169]	1	4					3	3	3	3.7	3.7	3.7	126.64	0.00043262	3.354	5862300	3	12.7173	12.3857	12.5383	12.598	12.8148	12.7038	12.5749	12.3048	11.4465	12.5744
0.583162	-0.0970726	Q8VCM8	Q8VCM8	Nicalin	Ncln	Color2 [A=255, R=169, G=169, B=169]	1	4					7	7	7	12.4	12.4	12.4	62.907	0	13.863	165190000	15	16.6736	16.687	16.7369	16.6985	16.6086	16.8431	16.8048	16.7165	16.5273	16.9983
0.582593	-0.122593	Q8K0T0	Q8K0T0	Reticulon-1	Rtn1	Color2 [A=255, R=169, G=169, B=169]	1	4					13	13	13	26.7	26.7	26.7	83.571	0	45.201	1446100000	37	19.0771	18.9982	19.1966	18.9651	19.0898	19.2728	19.248	19.139	18.8611	19.4189
0.582082	-0.204335	Q3U0K8-2;Q3U0K8-3;Q3U0K8	Q3U0K8-2;Q3U0K8-3;Q3U0K8	Prolyl 3-hydroxylase OGFOD1	Ogfod1	Color2 [A=255, R=169, G=169, B=169]	1	4					2	2	2	5.2	5.2	5.2	57.853	0	5.9048	2997900	4	12.6706	12.1891	12.6917	12.5049	12.6226	12.869	12.9095	12.446	12.3707	13.1054
0.581554	-0.0899097	Q9D6F9	Q9D6F9	Tubulin beta-4A chain	Tubb4a	Color2 [A=255, R=169, G=169, B=169]	1	4					20	4	4	66.7	14.2	14.2	49.585	0	53.837	2397800000	26	19.1345	19.0808	19.3124	19.1923	19.1745	19.2079	19.4428	19.2361	19.0817	19.3756
0.581253	-0.0774818	P32921-2;P32921	P32921-2;P32921	Tryptophan--tRNA ligase, cytoplasmic;T1-TrpRS;T2-TrpRS	Wars	Color2 [A=255, R=169, G=169, B=169]	1	4					19	19	19	50.7	50.7	50.7	53.64	0	145.56	1025600000	59	18.9952	18.9165	18.9018	18.8027	18.7885	19.0046	19.0212	18.8734	18.8059	19.087
0.581044	-0.1216	Q7TQ95	Q7TQ95	Protein lunapark	Lnp	Color2 [A=255, R=169, G=169, B=169]	1	4					6	6	6	21.6	21.6	21.6	47.499	0	44.765	106120000	13	15.3153	15.155	15.2503	15.2005	15.1497	15.449	15.4828	15.1306	15.078	15.5385
0.580926	0.381041	Q9JHI5	Q9JHI5	Isovaleryl-CoA dehydrogenase, mitochondrial	Ivd	Color2 [A=255, R=169, G=169, B=169]	1	4					12	12	12	31.4	31.4	31.4	46.325	0	53.617	611990000	47	19.4488	18.206	17.9673	17.8057	17.8599	17.8247	17.9811	17.6519	17.8023	18.1226
0.580039	-0.108498	P10711;P10711-2	P10711;P10711-2	Transcription elongation factor A protein 1	Tcea1	Color2 [A=255, R=169, G=169, B=169]	1	4					13	13	13	47.8	47.8	47.8	33.88	0	125.77	1239900000	35	18.9261	18.8512	18.8209	19.0437	19.0067	18.9534	19.1207	18.9919	18.83	19.2951
0.577756	-0.104537	Q64362	Q64362	AKT-interacting protein	Aktip	Color2 [A=255, R=169, G=169, B=169]	1	4					2	2	2	8.6	8.6	8.6	32.941	0	4.7401	31203000	6	14.8327	15.0026	14.9164	14.9855	14.9811	15.146	15.1601	14.9066	14.8049	15.2234
0.577298	0.150405	Q9R1L5	Q9R1L5	Microtubule-associated serine/threonine-protein kinase 1	Mast1	Color2 [A=255, R=169, G=169, B=169]	1	4					2	2	2	1.5	1.5	1.5	171	0	5.3166	25171000	3	12.7697	12.6745	12.7374	12.9995	12.8828	12.8217	12.6554	12.7365	12.2397	12.8586
0.576779	-0.118879	Q3V3R1	Q3V3R1	Monofunctional C1-tetrahydrofolate synthase, mitochondrial	Mthfd1l	Color2 [A=255, R=169, G=169, B=169]	1	4					19	19	19	20.7	20.7	20.7	105.73	0	54.156	1257400000	37	18.4093	18.2221	18.3206	18.3528	18.3574	18.4516	18.5421	18.441	18.123	18.6989
0.576752	0.180543	Q8CFC7-2;Q8CFC7-3;Q8CFC7	Q8CFC7-2;Q8CFC7-3;Q8CFC7	CLK4-associating serine/arginine rich protein	Clasrp	Color2 [A=255, R=169, G=169, B=169]	1	4					2	2	2	4.3	4.3	4.3	65.969	0.008596	2.0074	3173900	2	12.7829	12.2469	12.5569	12.1386	12.1153	12.2954	12.3996	12.1793	11.9625	12.101
0.576367	-0.0990528	Q61771;O35066;O35231-2;O35231;Q99PW8	Q61771	Kinesin-like protein KIF3B;Kinesin-like protein KIF3B, N-terminally processed	Kif3b	Color2 [A=255, R=169, G=169, B=169]	1	4					9	9	9	14.9	14.9	14.9	85.287	0	26.149	137610000	17	16.2311	16.1633	16.1339	16.0912	16.1987	16.2178	16.437	16.2857	15.9861	16.3867
0.576236	-0.0897566	Q69Z26;Q69Z26-2;Q69Z26-3	Q69Z26;Q69Z26-2;Q69Z26-3	Contactin-4	Cntn4	Color2 [A=255, R=169, G=169, B=169]	1	4					4	4	4	6.1	6.1	6.1	113.49	0	11.684	34769000	9	15.3002	15.1941	15.3545	15.2585	15.3345	15.3294	15.44	15.345	15.1778	15.5983
0.575742	-0.136221	Q8BL65-2;Q8BL65-3;Q8BL65-4;Q8BL65;Q8BL65-5;Q69ZX8	Q8BL65-2;Q8BL65-3;Q8BL65-4;Q8BL65;Q8BL65-5	Actin-binding LIM protein 2	Ablim2	Color2 [A=255, R=169, G=169, B=169]	1	4					7	7	7	12.9	12.9	12.9	63.896	0	24.046	68420000	14	15.05	14.9218	15.1129	14.9123	14.9407	14.97	15.4168	15.091	14.8349	15.3061
0.575171	-0.105693	P49442	P49442	Inositol polyphosphate 1-phosphatase	Inpp1	Color2 [A=255, R=169, G=169, B=169]	1	4					8	8	8	24.7	24.7	24.7	43.346	0	97.459	427240000	17	17.4812	17.5758	17.5964	17.4627	17.4994	17.6292	17.8357	17.5238	17.3739	17.7815
0.575107	-0.156377	P60840-2;P60840;P60840-3;P56212-2;P56212	P60840-2;P60840;P60840-3	Alpha-endosulfine	Ensa	Color2 [A=255, R=169, G=169, B=169]	1	4					7	7	7	67.5	67.5	67.5	12.921	0	62.699	160420000	17	16.3168	15.7896	16.1998	15.8465	15.9555	16.1224	16.168	16.2901	15.9123	16.397
0.574414	-0.148785	Q6DFV3	Q6DFV3	Rho GTPase-activating protein 21	Arhgap21	Color2 [A=255, R=169, G=169, B=169]	1	4					2	2	2	1.4	1.4	1.4	215.74	0	7.4532	20308000	6	13.6588	13.1279	13.3485	13.3953	13.4038	13.4186	13.7721	13.3541	13.3895	13.7439
0.573334	0.117175	P18654;Q7TPS0-2;Q7TPS0-3;Q7TPS0	P18654	Ribosomal protein S6 kinase alpha-3	Rps6ka3	Color2 [A=255, R=169, G=169, B=169]	1	4					8	8	5	14.1	14.1	9.3	83.693	0	24.555	103140000	19	16.7573	16.494	16.5624	16.4564	16.4825	16.4529	16.6567	16.2953	16.2097	16.552
0.573258	0.222065	Q8CI03;Q8CI03-2	Q8CI03;Q8CI03-2	FLYWCH-type zinc finger-containing protein 1	Flywch1	Color2 [A=255, R=169, G=169, B=169]	1	4					4	4	3	5.2	5.2	5.1	77.095	0	5.3817	31226000	4	13.2709	13.23	13.4029	13.5029	13.3025	13.1841	12.9983	13.0388	12.6368	13.7409
0.573003	-0.14465	Q8BRV5	Q8BRV5	Uncharacterized protein KIAA1671	Kiaa1671	Color2 [A=255, R=169, G=169, B=169]	1	4					3	3	3	16.9	16.9	16.9	34.668	0	13.903	13790000	4	14.7371	14.78	14.5305	14.5381	14.6076	14.966	14.7837	14.6778	14.4328	15.0563
0.571308	0.213641	Q9Z2Y8	Q9Z2Y8	Proline synthase co-transcribed bacterial homolog protein	Prosc	Color2 [A=255, R=169, G=169, B=169]	1	4					4	4	4	15.7	15.7	15.7	30.048	0	10.947	107800000	12	17.4509	16.6752	16.7487	16.6205	16.6137	16.6173	16.6377	16.5786	16.342	16.8651
0.571033	-0.115121	Q91V12-2;Q91V12-4;Q91V12;Q91V12-3	Q91V12-2;Q91V12-4;Q91V12;Q91V12-3	Cytosolic acyl coenzyme A thioester hydrolase	Acot7	Color2 [A=255, R=169, G=169, B=169]	1	4					10	10	10	41.4	41.4	41.4	37.555	0	81.318	684850000	44	17.3057	17.2067	17.2916	17.2961	17.2029	17.4862	17.4879	17.3281	17.0288	17.5477
0.570992	-0.111705	P21956-2;P21956	P21956-2;P21956	Lactadherin	Mfge8	Color2 [A=255, R=169, G=169, B=169]	1	4					11	11	11	32.2	32.2	32.2	47.169	0	62.995	98807000	21	16.2835	16.0619	16.2107	16.0522	16.1894	16.3897	16.2151	16.1711	16.0571	16.5233
0.570859	0.182676	P80560	P80560	Receptor-type tyrosine-protein phosphatase N2	Ptprn2	Color2 [A=255, R=169, G=169, B=169]	1	4					2	2	2	3.2	3.2	3.2	111.5	0.0010348	2.7944	6344200	3	12.9155	12.7773	12.7703	12.5551	12.7266	12.3563	12.7325	12.59	12.1684	12.9841
0.570332	-0.157204	Q8BXA7	Q8BXA7	PH domain leucine-rich repeat-containing protein phosphatase 2	Phlpp2	Color2 [A=255, R=169, G=169, B=169]	1	4					2	2	2	1.6	1.6	1.6	145.95	0.00083108	2.8568	10986000	4	13.6804	13.5859	13.6635	13.7772	13.7866	13.9743	13.8759	13.5035	13.6795	14.2463
0.56967	0.118963	Q8CHG3	Q8CHG3	GRIP and coiled-coil domain-containing protein 2	Gcc2	Color2 [A=255, R=169, G=169, B=169]	1	4					10	10	10	7	7	7	194.44	0	22.391	33227000	17	15.0984	14.9452	14.9042	14.7786	14.9265	14.8829	14.9669	14.8228	14.4792	14.9064
0.569108	-0.196678	Q99K95	Q99K95	Protein RTF2 homolog	Rtfdc1	Color2 [A=255, R=169, G=169, B=169]	1	4					3	3	3	15.3	15.3	15.3	33.934	0	22.053	53253000	4	12.3787	12.4928	12.281	12.2258	12.3622	12.6512	12.7894	12.6268	11.9178	12.7387
0.56887	-0.183782	Q9DBE8	Q9DBE8	Alpha-1,3/1,6-mannosyltransferase ALG2	Alg2	Color2 [A=255, R=169, G=169, B=169]	1	4					10	10	10	35.2	35.2	35.2	47.404	0	110.75	768930000	27	16.5307	16.5848	16.7396	16.4764	16.7403	16.8551	17.0118	16.7736	16.2614	17.089
0.568039	0.17936	P47791-2;P47791	P47791-2;P47791	Glutathione reductase, mitochondrial	Gsr	Color2 [A=255, R=169, G=169, B=169]	1	4					11	11	11	32.9	32.9	32.9	51.073	0	81.157	293860000	30	17.6618	17.2946	16.984	16.8855	17.0652	17.0736	17.0681	16.928	16.7931	17.1316
0.567789	-0.135646	Q00422	Q00422	GA-binding protein alpha chain	Gabpa	Color2 [A=255, R=169, G=169, B=169]	1	4					11	11	11	28.6	28.6	28.6	51.344	0	72.491	169720000	25	16.2107	16.2932	16.3347	16.0909	16.1978	16.4066	16.5613	16.3457	15.9647	16.5271
0.567546	0.127504	Q9JMH6-2;Q9JMH6	Q9JMH6-2;Q9JMH6	Thioredoxin reductase 1, cytoplasmic	Txnrd1	Color2 [A=255, R=169, G=169, B=169]	1	4					11	11	10	28.7	28.7	25.7	54.544	0	50.422	226520000	21	17.2151	16.8757	16.913	16.8927	16.9005	16.7831	16.9144	16.7391	16.6063	17.1166
0.566821	-0.184691	Q9QUN9	Q9QUN9	Dickkopf-related protein 3	Dkk3	Color2 [A=255, R=169, G=169, B=169]	1	4					6	6	6	23.8	23.8	23.8	38.387	0	26.684	213910000	34	15.5983	15.3	15.5267	15.74	15.809	15.7606	15.9978	15.5592	15.4486	16.1312
0.566359	0.207111	Q9DBF1-2;Q9DBF1	Q9DBF1-2;Q9DBF1	Alpha-aminoadipic semialdehyde dehydrogenase	Aldh7a1	Color2 [A=255, R=169, G=169, B=169]	1	4					14	14	14	33.9	33.9	33.9	55.644	0	192.57	1561100000	48	19.9289	19.1847	19.1633	19.093	19.0951	19.1327	19.1607	19.0448	18.8334	19.2578
0.566326	-0.123989	Q8BFV2	Q8BFV2	PCI domain-containing protein 2	Pcid2	Color2 [A=255, R=169, G=169, B=169]	1	4					3	3	3	8.3	8.3	8.3	46.132	0	24.812	54029000	6	14.149	14.1506	14.4374	14.1057	14.1788	14.3112	14.4442	14.1793	14.1161	14.5905
0.56629	-0.12163	P47740	P47740	Fatty aldehyde dehydrogenase	Aldh3a2	Color2 [A=255, R=169, G=169, B=169]	1	4					15	14	13	40.1	37.6	35.7	53.97	0	65.851	597350000	30	17.9535	17.6427	17.7808	17.7334	17.5082	17.8517	17.9112	17.7162	17.6735	18.0742
0.566049	-0.116292	Q8CCT4	Q8CCT4	Transcription elongation factor A protein-like 5	Tceal5	Color2 [A=255, R=169, G=169, B=169]	1	4					6	6	4	31	31	18.5	22.038	0	72.165	909140000	14	17.9426	17.7987	18.0085	17.9869	17.884	18.1904	18.1299	18.0819	17.6837	18.1164
0.565763	-0.12309	O35385	O35385	Serine/threonine-protein phosphatase with EF-hands 2	Ppef2	Color2 [A=255, R=169, G=169, B=169]	1	4					5	5	5	10.2	10.2	10.2	86.644	0	20.035	23191000	11	14.6135	14.4797	14.6289	14.3841	14.6006	14.5841	14.8002	14.7814	14.3341	14.8224
0.5657	-0.358757	Q99JR5	Q99JR5	Tubulointerstitial nephritis antigen-like	Tinagl1	Color2 [A=255, R=169, G=169, B=169]	1	4					3	3	3	8.6	8.6	8.6	52.664	0	20.819	43935000	7	11.325	12.6354	11.918	12.6708	11.7411	12.9371	12.5606	12.0475	12.3423	12.1966
0.565646	-0.0891813	Q8C8N2;Q8C8N2-2	Q8C8N2;Q8C8N2-2	Protein SCAI	Scai	Color2 [A=255, R=169, G=169, B=169]	1	4					10	10	10	20	20	20	70.274	0	21.328	146620000	17	15.8867	15.8016	15.874	15.8069	15.969	15.945	16.0752	15.9577	15.7087	16.0975
0.565643	-0.108709	Q6ZQ38	Q6ZQ38	Cullin-associated NEDD8-dissociated protein 1	Cand1	Color2 [A=255, R=169, G=169, B=169]	1	4					40	40	39	36.7	36.7	36.1	136.33	0	261.97	5289400000	161	20.9681	20.9097	20.9654	20.8386	21.0208	21.1281	21.1984	20.9753	20.7433	21.201
0.565588	0.196477	Q9Z0P5-2;Q9Z0P5	Q9Z0P5-2;Q9Z0P5	Twinfilin-2	Twf2	Color2 [A=255, R=169, G=169, B=169]	1	4					3	3	3	12.4	12.4	12.4	39.311	0.00023397	4.4061	17712000	3	12.5364	12.6623	12.4553	12.2767	11.9858	12.2692	11.9346	12.0034	12.1266	12.6004
0.565121	-0.191259	P43406	P43406	Integrin alpha-V;Integrin alpha-V heavy chain;Integrin alpha-V light chain	Itgav	Color2 [A=255, R=169, G=169, B=169]	1	4					11	11	11	11.5	11.5	11.5	115.36	0	74.941	186020000	20	16.7283	16.7918	17.2021	16.9221	16.8015	17.3542	16.8463	16.7559	16.9901	17.4557
0.564958	0.442834	Q9ESG4	Q9ESG4	Collectrin	Tmem27	Color2 [A=255, R=169, G=169, B=169]	1	4					2	2	2	12.2	12.2	12.2	25.07	0	13.484	41255000	6	14.0916	13.2489	13.2165	12.8543	12.4457	13.2149	12.316	11.9168	13.1281	13.067
0.564583	-0.156719	Q8R1R3	Q8R1R3	StAR-related lipid transfer protein 7, mitochondrial	Stard7	Color2 [A=255, R=169, G=169, B=169]	1	4					3	3	3	9.1	9.1	9.1	43.144	0	5.0711	33620000	4	13.5306	13.5243	13.7354	13.6182	13.416	13.5559	13.9623	13.7274	13.3586	14.0039
0.564291	0.243822	Q9JHJ0;P49813	Q9JHJ0	Tropomodulin-3	Tmod3	Color2 [A=255, R=169, G=169, B=169]	1	4					5	4	4	17	14.8	14.8	39.502	0	9.9731	44227000	10	14.6589	13.782	13.8964	13.8441	13.6643	13.6462	13.9128	13.6726	13.392	14.0031
0.564168	-0.119896	P80318	P80318	T-complex protein 1 subunit gamma	Cct3	Color2 [A=255, R=169, G=169, B=169]	1	4					28	28	27	54.7	54.7	51.9	60.629	0	134.34	3694200000	139	20.8203	20.8082	20.6938	20.7412	20.7614	20.9645	21.0084	20.8452	20.5201	21.0862
0.56382	-0.150132	Q9CWW7	Q9CWW7	CXXC-type zinc finger protein 1	Cxxc1	Color2 [A=255, R=169, G=169, B=169]	1	4					2	2	2	4.5	4.5	4.5	76.166	0.0035771	2.3963	5688700	4	12.806	12.9772	12.7952	12.7593	12.7655	13.0322	13.2346	12.876	12.552	13.1591
0.563486	0.331559	P45952	P45952	Medium-chain specific acyl-CoA dehydrogenase, mitochondrial	Acadm	Color2 [A=255, R=169, G=169, B=169]	1	4					15	15	15	41.8	41.8	41.8	46.481	0	113.69	1504500000	70	19.9559	18.8372	18.4644	18.5304	18.6051	18.559	18.6269	18.4099	18.443	18.6965
0.563302	-0.103041	G5E829	G5E829	Plasma membrane calcium-transporting ATPase 1	Atp2b1	Color2 [A=255, R=169, G=169, B=169]	1	4					39	39	26	37	37	24.8	134.75	0	323.31	4466800000	171	20.9452	20.9761	21.0065	20.9732	21.0656	21.1	21.3066	21.0141	20.8239	21.2374
0.562999	-0.203462	Q8CEE7	Q8CEE7	Retinol dehydrogenase 13	Rdh13	Color2 [A=255, R=169, G=169, B=169]	1	4					3	3	3	15	15	15	36.464	0	19.733	73479000	5	13.069	12.7702	12.35	12.5943	12.54	13.0044	12.8827	12.9467	12.3974	13.1097
0.562908	0.185346	Q9Z2B2-2;Q9Z2B2	Q9Z2B2-2;Q9Z2B2	Brain mitochondrial carrier protein 1	Slc25a14	Color2 [A=255, R=169, G=169, B=169]	1	4					2	2	2	5.9	5.9	5.9	36.042	0.00022676	3.9416	1976200	2	12.9718	13.3518	13.3517	13.0692	12.8338	13.2273	13.2038	12.6593	12.8136	12.7477
0.562793	-0.168974	Q8K2J0	Q8K2J0	1-phosphatidylinositol 4,5-bisphosphate phosphodiesterase delta-3	Plcd3	Color2 [A=255, R=169, G=169, B=169]	1	4					6	6	6	12	12	12	88.606	0	19.418	49608000	9	14.5702	14.54	14.8211	14.4118	14.7383	14.9244	14.7547	14.6643	14.4228	15.16
0.56115	0.187563	O70309;O70309-2	O70309;O70309-2	Integrin beta-5	Itgb5	Color2 [A=255, R=169, G=169, B=169]	1	4					2	2	2	3.4	3.4	3.4	87.908	0	8.5113	2939500	3	12.45	12.4238	12.2975	11.7992	12.2533	12.0925	12.1293	11.8816	11.7778	12.4049
0.561109	-0.141322	Q99JP0	Q99JP0	Mitogen-activated protein kinase kinase kinase kinase 3	Map4k3	Color2 [A=255, R=169, G=169, B=169]	1	4					3	3	3	4.8	4.8	4.8	101.12	0	35.94	14533000	4	12.5843	12.3454	12.3195	12.51	12.5514	12.9002	12.8019	12.5207	12.3195	12.4749
0.560686	-0.194825	P68254;P68254-2	P68254;P68254-2	14-3-3 protein theta	Ywhaq	Color2 [A=255, R=169, G=169, B=169]	1	4					16	14	14	59.2	55.9	55.9	27.778	0	209.19	3480600000	66	17.9228	17.6378	17.9194	17.4043	17.7813	18.0497	17.9649	18.0459	17.4061	18.1732
0.560122	0.141246	O08749	O08749	Dihydrolipoyl dehydrogenase, mitochondrial	Dld	Color2 [A=255, R=169, G=169, B=169]	1	4					19	19	19	46.2	46.2	46.2	54.272	0	200.44	4005200000	69	20.741	20.3054	20.207	20.2604	20.2371	20.2171	20.3358	20.1564	19.9772	20.3583
0.55925	-0.386917	P31649	P31649	Sodium- and chloride-dependent GABA transporter 2	Slc6a13	Color2 [A=255, R=169, G=169, B=169]	1	4					3	2	2	4.5	3.3	3.3	68.284	0.00023127	4.2433	33353000	3	15.0159	15.5634	15.5397	14.2662	15.1588	16.094	15.2295	15.391	14.8296	15.9344
0.55759	-0.118355	Q06138	Q06138	Calcium-binding protein 39	Cab39	Color2 [A=255, R=169, G=169, B=169]	1	4					11	11	11	27.3	27.3	27.3	39.842	0	43.022	159060000	18	17.2118	16.8779	16.934	16.7464	16.9204	17.0255	17.1247	17.0007	16.864	17.2673
0.557388	0.1375	Q60722-3;Q60722-2;Q60722;Q61286-2;Q61286	Q60722-3;Q60722-2;Q60722;Q61286-2;Q61286	Transcription factor 4;Transcription factor 12	Tcf4;Tcf12	Color2 [A=255, R=169, G=169, B=169]	1	4					2	2	2	3.8	3.8	3.8	71.137	0.00064061	3.219	6377200	3	14.0733	14.0608	13.9072	13.7224	13.7845	13.8803	13.9885	13.6868	13.4486	13.8565
0.557127	0.203286	Q64669	Q64669	NAD(P)H dehydrogenase [quinone] 1	Nqo1	Color2 [A=255, R=169, G=169, B=169]	1	4					6	6	6	22.6	22.6	22.6	30.959	0	16.821	288920000	15	17.2931	16.64	16.7341	16.3915	16.5077	16.6119	16.4783	16.3471	16.3586	16.7539
0.557108	-0.101877	P06745;CON__Q3ZBD7	P06745	Glucose-6-phosphate isomerase	Gpi	Color2 [A=255, R=169, G=169, B=169]	1	4					27	27	27	52	52	52	62.766	0	226.34	21161000000	162	22.7961	22.7359	22.9131	22.7004	22.8576	22.9678	22.9885	22.822	22.6413	23.0928
0.557049	-0.186069	Q9DB05	Q9DB05	Alpha-soluble NSF attachment protein	Napa	Color2 [A=255, R=169, G=169, B=169]	1	4					16	16	14	64.4	64.4	56.6	33.189	0	116.9	771030000	42	18.5731	18.1828	18.5951	18.1074	18.4017	18.6179	18.6336	18.6012	18.091	18.8468
0.556	-0.097525	O35551;O35551-6;O35551-3;O35551-5;O35551-2;O35551-4	O35551;O35551-6;O35551-3;O35551-5;O35551-2;O35551-4	Rab GTPase-binding effector protein 1	Rabep1	Color2 [A=255, R=169, G=169, B=169]	1	4					17	17	17	22.2	22.2	22.2	99.523	0	42.001	125530000	31	16.8416	16.743	16.8209	16.6804	16.7925	16.9294	17.0227	16.7541	16.6297	17.0301
0.555401	0.229998	Q9QZD8	Q9QZD8	Mitochondrial dicarboxylate carrier	Slc25a10	Color2 [A=255, R=169, G=169, B=169]	1	4					5	5	5	20.9	20.9	20.9	31.715	0	29.006	293670000	16	18.2903	17.4858	17.2088	17.4614	17.5258	17.1836	17.5208	17.2406	17.3129	17.5643
0.553307	-0.167178	Q9D7B6	Q9D7B6	Isobutyryl-CoA dehydrogenase, mitochondrial	Acad8	Color2 [A=255, R=169, G=169, B=169]	1	4					12	12	12	35.4	35.4	35.4	45.019	0	75.341	534300000	32	17.9373	17.5584	17.4991	17.4297	17.5913	17.8631	17.8741	17.7748	17.3371	18.0027
0.553145	-0.120142	O08582	O08582	GTP-binding protein 1	Gtpbp1	Color2 [A=255, R=169, G=169, B=169]	1	4					9	9	9	22.5	22.5	22.5	72.3	0	89.708	291810000	22	16.5621	16.5164	16.6812	16.497	16.4134	16.6888	16.851	16.5952	16.3252	16.8107
0.55277	0.23031	Q9EQG7	Q9EQG7	Ectonucleotide pyrophosphatase/phosphodiesterase family member 5	Enpp5	Color2 [A=255, R=169, G=169, B=169]	1	4					2	2	2	4.6	4.6	4.6	54.386	0	4.5205	6266300	2	11.7951	11.7413	12.1534	12.0965	12.0716	11.236	12.2324	12.0596	11.5473	11.6311
0.552279	-0.0981712	Q04447	Q04447	Creatine kinase B-type	Ckb	Color2 [A=255, R=169, G=169, B=169]	1	4					19	19	19	64.6	64.6	64.6	42.713	0	323.31	93762000000	601	24.1693	24.0402	24.195	24.1045	24.1331	24.2904	24.3353	24.2001	23.9276	24.3795
0.551683	-0.179078	D3YZG8	D3YZG8	Probable bifunctional methylenetetrahydrofolate dehydrogenase/cyclohydrolase 2;NAD-dependent methylenetetrahydrofolate dehydrogenase;Methenyltetrahydrofolate cyclohydrolase	Mthfd2l	Color2 [A=255, R=169, G=169, B=169]	1	4					2	2	2	5.6	5.6	5.6	36.438	0.0024326	2.5654	5451200	2	11.9936	11.8146	11.66	12.1267	11.4883	11.978	12.2844	12.1689	11.8337	11.7136
0.551628	-0.124354	Q8C7R4	Q8C7R4	Ubiquitin-like modifier-activating enzyme 6	Uba6	Color2 [A=255, R=169, G=169, B=169]	1	4					12	12	12	15.2	15.2	15.2	117.96	0	47.346	150740000	26	16.3278	16.2648	16.2679	16.1431	16.338	16.4746	16.5801	16.3045	16.0365	16.5677
0.551561	-0.106639	P54731;Q9UNN5-2;Q9UNN5	P54731;Q9UNN5-2;Q9UNN5	FAS-associated factor 1	Faf1;FAF1	Color2 [A=255, R=169, G=169, B=169]	1	4					6	6	6	11.4	11.4	11.4	73.862	0	15.972	93942000	14	16.0602	15.8646	15.8001	15.8721	15.9731	16.0756	15.9558	15.9701	15.8097	16.2922
0.550897	-0.194148	Q9D289	Q9D289	Trafficking protein particle complex subunit 6B	Trappc6b	Color2 [A=255, R=169, G=169, B=169]	1	4					3	3	3	22.8	22.8	22.8	17.936	0	7.3014	51747000	5	15.7717	15.4435	15.6531	15.2065	15.4326	15.7406	15.8858	15.6192	15.2182	16.0143
0.550813	0.123971	Q80WG7	Q80WG7	E3 ubiquitin-protein ligase Trim36	Trim36	Color2 [A=255, R=169, G=169, B=169]	1	4					2	2	2	2.3	2.3	2.3	82.79	0.00083005	2.8441	4606200	4	12.1195	12.1649	12.1819	12.0933	12.4176	12.2467	11.7996	12.0827	11.948	12.2803
0.550799	-0.0908207	Q9QZB9	Q9QZB9	Dynactin subunit 5	Dctn5	Color2 [A=255, R=169, G=169, B=169]	1	4					2	2	2	11.5	11.5	11.5	20.14	0	18.729	184470000	6	15.665	15.7639	15.6407	15.7202	15.6611	15.7874	15.8945	15.8222	15.4934	15.9075
0.550601	-0.165396	Q9CZW4	Q9CZW4	Long-chain-fatty-acid--CoA ligase 3	Acsl3	Color2 [A=255, R=169, G=169, B=169]	1	4					15	15	14	30.3	30.3	28.8	80.491	0	115.47	397530000	41	17.5102	17.4952	17.6361	17.3019	17.7549	17.7565	17.9358	17.6651	17.2612	17.9066
0.549769	0.119919	Q8BX10;Q8BX10-2	Q8BX10;Q8BX10-2	Serine/threonine-protein phosphatase PGAM5, mitochondrial	Pgam5	Color2 [A=255, R=169, G=169, B=169]	1	4					6	6	6	27.8	27.8	27.8	31.994	0	23.318	125370000	11	15.8859	15.7311	16.1053	15.6148	15.7169	15.6516	15.898	15.6308	15.5466	15.7274
0.549739	-0.121896	Q9WVJ2	Q9WVJ2	26S proteasome non-ATPase regulatory subunit 13	Psmd13	Color2 [A=255, R=169, G=169, B=169]	1	4					14	14	14	36.2	36.2	36.2	42.809	0	50.747	736640000	47	17.9509	17.7662	17.8512	17.8656	17.997	18.0559	18.1136	18.0274	17.637	18.2064
0.54963	0.354994	Q8CGA3	Q8CGA3	Large neutral amino acids transporter small subunit 4	Slc43a2	Color2 [A=255, R=169, G=169, B=169]	1	4					2	2	2	5.6	5.6	5.6	62.43	0	8.5642	18854000	4	14.0555	13.1517	12.6831	12.4497	12.4725	12.5676	12.636	12.4789	12.5122	12.8429
0.549233	-0.0960651	Q9Z0H8;Q9Z0H8-2	Q9Z0H8;Q9Z0H8-2	CAP-Gly domain-containing linker protein 2	Clip2	Color2 [A=255, R=169, G=169, B=169]	1	4					18	14	14	20.9	16.5	16.5	115.91	0	71.876	112610000	25	16.2606	16.2139	16.2053	16.1879	16.1445	16.2713	16.3938	16.2624	16.0374	16.5277
0.548696	0.373359	Q9CQ62	Q9CQ62	2,4-dienoyl-CoA reductase, mitochondrial	Decr1	Color2 [A=255, R=169, G=169, B=169]	1	4					6	6	6	23	23	23	36.213	0	48.232	276230000	19	18.3859	16.8695	16.8626	16.8518	16.7153	16.7681	16.7467	16.5386	16.7141	17.0508
0.548565	-0.139486	Q9R1T4-2;Q9R1T4-3;Q9R1T4	Q9R1T4-2;Q9R1T4-3;Q9R1T4	Septin-6	Sept6	Color2 [A=255, R=169, G=169, B=169]	1	4					11	6	6	36.3	23.7	23.7	48.763	0	196.68	182370000	25	15.7541	15.699	15.7688	15.5725	15.8979	16.0432	16.0148	15.7	15.5399	16.0918
0.548419	-0.138128	P57746	P57746	V-type proton ATPase subunit D	Atp6v1d	Color2 [A=255, R=169, G=169, B=169]	1	4					8	8	8	47	47	47	28.369	0	76.074	2973700000	27	20.3879	19.911	20.1289	19.9025	19.8355	20.1426	20.1956	20.1499	19.9847	20.3837
0.54828	0.277433	Q9D0S9	Q9D0S9	Histidine triad nucleotide-binding protein 2, mitochondrial	Hint2	Color2 [A=255, R=169, G=169, B=169]	1	4					5	5	5	36.2	36.2	36.2	17.32	0	26.684	247960000	14	17.7295	16.4696	16.8409	16.7397	16.6212	16.4649	16.4667	16.6832	16.4534	16.9454
0.548133	-0.109819	Q8BGQ1-2;Q8BGQ1	Q8BGQ1-2;Q8BGQ1	Spermatogenesis-defective protein 39 homolog	Vipas39	Color2 [A=255, R=169, G=169, B=169]	1	4					6	6	6	16.9	16.9	16.9	54.346	0	12.806	25820000	11	14.0753	14.0326	14.259	14.0516	13.7991	14.1874	14.3035	14.0861	13.954	14.2357
0.548076	-0.0982016	Q9D880	Q9D880	Mitochondrial import inner membrane translocase subunit TIM50	Timm50	Color2 [A=255, R=169, G=169, B=169]	1	4					4	4	4	12.7	12.7	12.7	39.776	0	12.767	123560000	8	15.3102	15.1826	15.096	14.9642	15.0355	15.2153	15.3369	15.1499	15.0257	15.3516
0.546597	0.158688	Q9QZ08	Q9QZ08	N-acetyl-D-glucosamine kinase	Nagk	Color2 [A=255, R=169, G=169, B=169]	1	4					5	5	5	20.7	20.7	20.7	37.268	0	27.512	31713000	11	14.8232	14.2226	14.5771	14.4327	14.2713	14.2832	14.4556	14.2006	14.0628	14.5312
0.545836	-0.149462	Q6PIC6;Q9Z1W8	Q6PIC6	Sodium/potassium-transporting ATPase subunit alpha-3	Atp1a3	Color2 [A=255, R=169, G=169, B=169]	1	4					48	48	31	51.1	51.1	32.6	111.69	0	323.31	97847000000	650	23.8191	23.7726	23.7284	23.5084	23.7316	23.916	24.0791	23.8397	23.4199	24.0528
0.545579	-0.126213	Q8BLY2	Q8BLY2	Probable threonine--tRNA ligase 2, cytoplasmic	Tarsl2	Color2 [A=255, R=169, G=169, B=169]	1	4					10	9	9	13.3	12.3	12.3	91.317	0	22.841	59573000	12	15.6694	15.6579	15.7263	15.7997	15.9941	15.9649	15.9558	15.9166	15.5499	16.0913
0.545479	-0.14708	Q99K85	Q99K85	Phosphoserine aminotransferase	Psat1	Color2 [A=255, R=169, G=169, B=169]	1	4					10	10	10	30.8	30.8	30.8	40.472	0	66.269	1178400000	28	17.5406	17.6201	17.7823	17.516	17.5634	17.7922	18.0063	17.5995	17.3767	17.9831
0.545259	-0.10686	E9Q3L2	E9Q3L2		Pi4ka	Color2 [A=255, R=169, G=169, B=169]	1	4					24	24	24	14.6	14.6	14.6	237.04	0	112.33	307750000	43	17.5821	17.4586	17.4585	17.4053	17.3689	17.5518	17.7137	17.469	17.2971	17.7762
0.544785	0.122822	O54734	O54734	Dolichyl-diphosphooligosaccharide--protein glycosyltransferase 48 kDa subunit	Ddost	Color2 [A=255, R=169, G=169, B=169]	1	4					7	7	7	17.9	17.9	17.9	49.027	0	19.317	450170000	15	17.0696	16.7788	16.8915	16.969	16.9263	16.7756	16.9605	16.7998	16.467	17.0182
0.544539	0.296263	Q61133	Q61133	Glutathione S-transferase theta-2	Gstt2	Color2 [A=255, R=169, G=169, B=169]	1	4					6	5	5	35.2	32.4	32.4	27.634	0	18.984	29137000	9	16.3319	15.0779	15.1491	15.0667	15.0592	14.8911	15.094	14.9591	14.9724	15.2869
0.544393	-0.0998833	P05064	P05064	Fructose-bisphosphate aldolase A	Aldoa	Color2 [A=255, R=169, G=169, B=169]	1	4					27	27	23	84.9	84.9	73.1	39.355	0	323.31	73858000000	511	22.65	22.7028	22.7547	22.5676	22.7087	22.8668	22.8812	22.6712	22.5109	22.9531
0.543457	-0.111427	P11531;Q05AA6	P11531	Dystrophin	Dmd	Color2 [A=255, R=169, G=169, B=169]	1	4					25	25	25	9	9	9	425.83	0	101.81	350360000	63	17.6985	17.5722	17.594	17.5836	17.46	17.7103	17.8604	17.5794	17.4151	17.9002
0.543342	-0.117811	O70274;Q63739	O70274;Q63739	Protein tyrosine phosphatase type IVA 2;Protein tyrosine phosphatase type IVA 1	Ptp4a2;Ptp4a1	Color2 [A=255, R=169, G=169, B=169]	1	4					3	3	3	18	18	18	19.127	0	6.8141	67133000	7	15.4785	15.1759	15.2862	15.2096	15.3716	15.43	15.5191	15.3947	15.1202	15.6469
0.543168	0.099213	P70257-2;P70257-1;P70257;Q02780-6;Q02780-2;Q02780-5;Q02780-3;Q02780-7;Q02780-4;Q02780	P70257-2;P70257-1;P70257	Nuclear factor 1 X-type	Nfix	Color2 [A=255, R=169, G=169, B=169]	1	4					3	3	3	11.5	11.5	11.5	44.637	0	14.397	26934000	9	14.3912	14.3568	14.3377	14.3893	14.4782	14.3786	14.4308	14.0679	14.1135	14.4663
0.541975	0.131143	Q3UMC0;Q9D3R6-3;Q9D3R6	Q3UMC0	Spermatogenesis-associated protein 5	Spata5	Color2 [A=255, R=169, G=169, B=169]	1	4					3	3	3	4.8	4.8	4.8	97.255	0	10.332	291940000	5	15.3023	15.0203	15.2138	14.8342	15.0016	14.8442	15.1093	14.9973	14.6833	15.0823
0.541791	0.141006	P42567;P42567-2	P42567;P42567-2	Epidermal growth factor receptor substrate 15	Eps15	Color2 [A=255, R=169, G=169, B=169]	1	4					6	6	5	9.9	9.9	7.7	98.47	0	17.201	72623000	9	14.767	14.2799	14.6316	14.3297	14.8074	14.4816	14.4381	14.454	14.2031	14.5339
0.540066	-0.101704	Q924C1;Q924C1-2;Q924C1-3	Q924C1;Q924C1-2	Exportin-5	Xpo5	Color2 [A=255, R=169, G=169, B=169]	1	4					14	14	14	15.9	15.9	15.9	136.97	0	110.51	137130000	36	16.8179	16.7165	16.7309	16.7004	16.8124	16.9266	16.9584	16.7848	16.5608	17.056
0.539938	0.0926054	Q6P2L7;Q6P2L7-3;Q6P2L7-2	Q6P2L7;Q6P2L7-3;Q6P2L7-2	Protein CASC4	Casc4	Color2 [A=255, R=169, G=169, B=169]	1	4					2	2	2	3.7	3.7	3.7	49.408	0.0018349	2.6349	13011000	3	13.5077	13.416	13.3801	13.2481	13.5313	13.4441	13.128	13.3734	13.2236	13.451
0.539804	0.154827	P10639	P10639	Thioredoxin	Txn	Color2 [A=255, R=169, G=169, B=169]	1	4					6	6	6	51.4	51.4	51.4	11.675	0	14.102	2216600000	24	20.1943	19.6536	19.6178	19.6679	19.4905	19.5263	19.7247	19.5204	19.3881	19.6904
0.539679	0.135884	Q9JKC8	Q9JKC8	AP-3 complex subunit mu-1	Ap3m1	Color2 [A=255, R=169, G=169, B=169]	1	4					4	3	3	14.8	12.4	12.4	46.936	0	16.49	23994000	4	14.8288	14.6735	14.3219	14.5374	14.487	14.4005	14.6138	14.3875	14.1624	14.6051
0.539472	0.197846	Q9ERU3	Q9ERU3	Zinc finger protein 22	Znf22	Color2 [A=255, R=169, G=169, B=169]	1	4					2	2	2	6.8	6.8	6.8	27.294	0.0098113	1.9056	104520000	4	15.4074	15.2827	15.3221	15.2815	15.3075	15.3961	15.2377	15.1043	14.4687	15.4051
0.539357	0.116162	Q3TZZ7;Q3TZZ7-2	Q3TZZ7;Q3TZZ7-2	Extended synaptotagmin-2	Esyt2	Color2 [A=255, R=169, G=169, B=169]	1	4					4	4	4	7	7	7	94.138	0	12.857	20445000	6	13.7935	13.4375	13.395	13.5276	13.4743	13.4519	13.3887	13.2757	13.2611	13.6698
0.539251	-0.17232	Q9DCC8	Q9DCC8	Mitochondrial import receptor subunit TOM20 homolog	Tomm20	Color2 [A=255, R=169, G=169, B=169]	1	4					2	2	2	17.2	17.2	17.2	16.284	0	23.403	394080000	11	17.3448	16.7828	17.0021	16.7259	16.7337	17.1185	17.1092	17.2472	16.7279	17.248
0.539101	-0.159027	Q8CF89	Q8CF89	TGF-beta-activated kinase 1 and MAP3K7-binding protein 1	Tab1	Color2 [A=255, R=169, G=169, B=169]	1	4					2	2	2	4.2	4.2	4.2	54.616	0	4.8432	11111000	4	12.5976	12.5973	13.0913	12.7003	12.7284	13.0785	12.8144	12.7048	12.6889	13.2235
0.538981	0.127997	P15116	P15116	Cadherin-2	Cdh2	Color2 [A=255, R=169, G=169, B=169]	1	4					7	7	6	13.9	13.9	12.1	99.795	0	51.358	529560000	18	17.5714	17.3598	17.5292	17.5008	17.4772	17.3602	17.5593	17.2382	17.0278	17.6128
0.538781	-0.178517	D3Z7P3-2	D3Z7P3-2	Glutaminase kidney isoform, mitochondrial	Gls	Color2 [A=255, R=169, G=169, B=169]	1	4					21	4	4	47.9	6.6	6.6	65.994	0	72.372	44964000	5	13.5181	13.4464	13.3096	13.627	13.6954	13.7444	14.04	13.3833	13.3592	13.9623
0.538606	0.207161	Q64471	Q64471	Glutathione S-transferase theta-1	Gstt1	Color2 [A=255, R=169, G=169, B=169]	1	4					5	5	5	26.2	26.2	26.2	27.374	0	12.001	249640000	12	17.0613	16.2553	16.5651	16.2	16.3102	16.34	16.4015	16.2414	15.9348	16.4383
0.538476	-0.116386	Q8C522	Q8C522	Endonuclease domain-containing 1 protein	Endod1	Color2 [A=255, R=169, G=169, B=169]	1	4					3	3	3	7.2	7.2	7.2	55.262	0	14.733	71313000	5	14.0338	13.9587	14.0588	13.8089	14.0094	14.0335	14.3034	14.2061	13.7646	14.1439
0.538216	-0.153778	P97798-5;P97798-2;P97798-3;P97798-4;P97798	P97798-5;P97798-2;P97798-3;P97798-4;P97798	Neogenin	Neo1	Color2 [A=255, R=169, G=169, B=169]	1	4					8	8	8	8.4	8.4	8.4	157.42	0	18.908	49917000	10	14.8892	14.8644	15.0293	14.6589	14.9499	15.0622	15.184	14.8801	14.668	15.3663
0.537594	0.153625	Q3U2P1;Q3U2P1-2	Q3U2P1	Protein transport protein Sec24A	Sec24a	Color2 [A=255, R=169, G=169, B=169]	1	4					4	4	4	4.5	4.5	4.5	118.78	0	6.5043	34197000	8	14.4252	14.207	14.1586	13.8095	14.0441	13.9115	14.0159	13.8565	13.7876	14.3049
0.537409	-0.103687	Q91WC3;Q91WC3-2	Q91WC3;Q91WC3-2	Long-chain-fatty-acid--CoA ligase 6	Acsl6	Color2 [A=255, R=169, G=169, B=169]	1	4					30	30	30	46.3	46.3	46.3	78.016	0	191.63	3556000000	105	20.6458	20.7863	20.9113	20.7721	20.764	20.9779	20.9238	20.7153	20.6746	21.1064
0.536721	0.120637	Q8VCC9	Q8VCC9	Spondin-1	Spon1	Color2 [A=255, R=169, G=169, B=169]	1	4					6	6	6	9.8	9.8	9.8	90.82	0	10.504	26958000	7	13.6252	13.7206	13.8421	13.6763	13.778	13.8536	13.8332	13.5183	13.3602	13.4738
0.536507	0.251945	Q52KI8;Q52KI8-2	Q52KI8;Q52KI8-2	Serine/arginine repetitive matrix protein 1	Srrm1	Color2 [A=255, R=169, G=169, B=169]	1	4					8	8	8	11.8	11.8	11.8	106.86	0	69.27	537220000	27	17.7764	17.6102	17.6895	17.5975	17.7028	17.6794	17.7395	17.4069	16.5752	17.7157
0.536363	-0.120797	Q9QUM9	Q9QUM9	Proteasome subunit alpha type-6	Psma6	Color2 [A=255, R=169, G=169, B=169]	1	4					12	12	12	49.6	49.6	49.6	27.372	0	77.118	1863300000	55	19.3938	19.396	19.2653	19.35	19.5565	19.4957	19.7053	19.4934	19.1771	19.694
0.536148	-0.0838749	Q8BG81	Q8BG81	Polymerase delta-interacting protein 3	Poldip3	Color2 [A=255, R=169, G=169, B=169]	1	4					10	10	10	31.2	31.2	31.2	46.132	0	107.98	380720000	26	17.3591	17.1929	17.2556	17.245	17.1964	17.2818	17.3941	17.3392	17.1199	17.5334
0.536107	0.0951712	Q9CZH7	Q9CZH7	Matrix-remodeling-associated protein 7	Mxra7	Color2 [A=255, R=169, G=169, B=169]	1	4					6	6	6	53.4	53.4	53.4	19.457	0	141.49	316980000	22	15.421	15.4806	15.4688	15.2329	15.3567	15.313	15.2506	15.2766	15.1022	15.5416
0.53605	-0.119452	Q8K4R4;Q8K4R4-4;Q8K4R4-3;Q8K4R4-2	Q8K4R4;Q8K4R4-4;Q8K4R4-3;Q8K4R4-2	Cytoplasmic phosphatidylinositol transfer protein 1	Pitpnc1	Color2 [A=255, R=169, G=169, B=169]	1	4					6	6	6	23.8	23.8	23.8	38.383	0	23.265	90688000	13	15.3819	15.4339	15.4014	15.4873	15.3357	15.6188	15.6553	15.4322	15.1749	15.7563
0.53594	-0.132335	Q9DC61	Q9DC61	Mitochondrial-processing peptidase subunit alpha	Pmpca	Color2 [A=255, R=169, G=169, B=169]	1	4					10	10	10	22.3	22.3	22.3	58.278	0	52.163	94297000	18	15.7433	15.4268	15.4976	15.4212	15.44	15.6977	15.7551	15.5954	15.278	15.8644
0.535761	-0.108225	Q8CDM8;Q8CDM8-2	Q8CDM8;Q8CDM8-2	Protein FAM160B1	Fam160b1	Color2 [A=255, R=169, G=169, B=169]	1	4					2	2	2	3.4	3.4	3.4	86.016	0	6.0875	22506000	5	14.9155	15.0153	15.0064	14.9217	15.1682	15.138	15.3281	15.0061	14.8544	15.2416
0.535758	0.148639	Q60710;Q60710-2	Q60710;Q60710-2	Deoxynucleoside triphosphate triphosphohydrolase SAMHD1	Samhd1	Color2 [A=255, R=169, G=169, B=169]	1	4					8	8	8	15.5	15.5	15.5	75.892	0	24.28	78698000	21	16.2291	15.7917	15.7544	15.6878	15.6214	15.6644	15.8418	15.6036	15.4196	15.8118
0.535674	0.175051	Q00519	Q00519	Xanthine dehydrogenase/oxidase;Xanthine dehydrogenase;Xanthine oxidase	Xdh	Color2 [A=255, R=169, G=169, B=169]	1	4					2	2	2	1.3	1.3	1.3	146.56	0	4.5463	6157700	3	11.5791	11.747	11.7051	11.196	11.3843	11.3012	11.6226	11.0352	11.178	11.5993
0.535328	-0.284423	Q9CXK9;Q9CXK9-2	Q9CXK9	RNA-binding protein 33	Rbm33	Color2 [A=255, R=169, G=169, B=169]	1	4					3	3	2	4.5	4.5	2.3	137.32	0	5.7362	6229500	5	11.9483	11.9355	11.3084	11.5518	11.8023	12.2382	12.2408	11.9	11.1792	12.41
0.535261	-0.130466	P46414	P46414	Cyclin-dependent kinase inhibitor 1B	Cdkn1b	Color2 [A=255, R=169, G=169, B=169]	1	4					4	4	4	36.5	36.5	36.5	22.193	0	45.509	102930000	11	15.1787	14.8031	14.8717	14.6766	15.03	15.1039	14.9719	15.0627	14.8091	15.2649
0.535009	0.105528	Q8C4X2;Q8BVP5	Q8C4X2;Q8BVP5	Casein kinase I isoform gamma-3;Casein kinase I isoform gamma-2	Csnk1g3;Csnk1g2	Color2 [A=255, R=169, G=169, B=169]	1	4					4	2	2	9.7	5.4	5.4	48.937	0.00043792	3.4984	7311000	3	14.0659	13.7836	13.7006	14.0042	13.727	13.638	13.8325	13.6244	13.7427	13.9161
0.534154	-0.218362	P56812	P56812	Programmed cell death protein 5	Pdcd5	Color2 [A=255, R=169, G=169, B=169]	1	4					3	3	3	27.8	27.8	27.8	14.275	0	9.2528	35524000	11	14.3945	13.4929	13.8923	13.4478	13.709	14.0072	14.1115	13.9495	13.7089	14.2511
0.534106	-0.102309	O35621	O35621	Phosphomannomutase 1	Pmm1	Color2 [A=255, R=169, G=169, B=169]	1	4					6	6	6	25.2	25.2	25.2	29.774	0	15.302	61963000	8	14.7589	14.5955	14.8753	14.7415	14.5724	14.9713	14.7572	14.896	14.5606	14.8701
0.533905	-0.0716698	Q3UJU9	Q3UJU9	Regulator of microtubule dynamics protein 3	Rmdn3	Color2 [A=255, R=169, G=169, B=169]	1	4					10	10	10	30.6	30.6	30.6	52.028	0	45.854	327520000	27	17.7757	17.5729	17.604	17.6224	17.6647	17.7382	17.764	17.7006	17.5357	17.8596
0.533611	-0.138205	Q9R1K9;P41209	Q9R1K9	Centrin-2	Cetn2	Color2 [A=255, R=169, G=169, B=169]	1	4					5	5	5	43	43	43	19.796	0	9.4296	126580000	9	15.9965	15.9578	15.8597	15.9261	15.9846	16.036	16.2457	16.1269	15.653	16.3542
0.533525	-0.105085	P60521	P60521	Gamma-aminobutyric acid receptor-associated protein-like 2	Gabarapl2	Color2 [A=255, R=169, G=169, B=169]	1	4					2	2	2	22.2	22.2	22.2	13.667	0	5.7638	78161000	7	14.8692	14.8781	14.7857	14.8248	14.9294	15.0849	15.1132	14.8227	14.6767	15.115
0.533237	-0.105653	Q3UH60;Q3UH60-2	Q3UH60;Q3UH60-2	Disco-interacting protein 2 homolog B	Dip2b	Color2 [A=255, R=169, G=169, B=169]	1	4					14	14	13	12.5	12.5	11.9	171.12	0	52.567	161540000	33	16.8636	16.7216	16.8098	16.6012	16.7163	16.8797	16.8922	16.7804	16.5909	17.0976
0.533006	-0.146873	Q61011	Q61011	Guanine nucleotide-binding protein G(I)/G(S)/G(T) subunit beta-3	Gnb3	Color2 [A=255, R=169, G=169, B=169]	1	4					12	11	10	46.2	43.2	42.9	37.24	0	82.261	4855200000	39	19.0793	19.2085	18.9671	19.2447	19.3798	19.4358	19.567	19.2166	18.947	19.4473
0.532614	-0.108442	P58871	P58871	182 kDa tankyrase-1-binding protein	Tnks1bp1	Color2 [A=255, R=169, G=169, B=169]	1	4					13	13	13	11.9	11.9	11.9	181.82	0	35.765	129490000	20	14.9774	14.8563	14.8685	14.9275	14.8413	15.0538	15.175	14.9136	14.6867	15.1841
0.532332	0.521941	P01942	P01942	Hemoglobin subunit alpha	Hba	Color2 [A=255, R=169, G=169, B=169]	1	4					7	7	5	51.4	51.4	44.4	15.085	0	31.82	16426000000	68	22.716	20.8189	21.6385	20.2449	20.5522	21.1497	20.5921	20.4869	20.4039	20.7282
0.531	-0.10563	Q8K221	Q8K221	Arfaptin-2	Arfip2	Color2 [A=255, R=169, G=169, B=169]	1	4					5	5	5	19.1	19.1	19.1	37.772	0	13.497	58670000	5	13.6065	13.4142	13.5491	13.5261	13.6383	13.8715	13.6935	13.4981	13.4149	13.7843
0.530921	-0.0975767	Q922E4	Q922E4	Ethanolamine-phosphate cytidylyltransferase	Pcyt2	Color2 [A=255, R=169, G=169, B=169]	1	4					3	3	3	8.4	8.4	8.4	45.234	0	6.1389	71673000	5	15.3932	15.382	15.417	15.2437	15.4334	15.6738	15.5374	15.3607	15.2215	15.5638
0.530175	0.297237	Q9WVD5	Q9WVD5	Mitochondrial ornithine transporter 1	Slc25a15	Color2 [A=255, R=169, G=169, B=169]	1	4					3	3	3	9	9	9	32.823	0	4.8166	2558600	6	15.8403	14.8138	14.4702	14.6526	14.4955	14.4359	14.5855	14.4362	14.4862	14.8423
0.529824	-0.0691072	Q91VL8	Q91VL8	Telomeric repeat-binding factor 2-interacting protein 1	Terf2ip	Color2 [A=255, R=169, G=169, B=169]	1	4					5	5	5	21.6	21.6	21.6	43.353	0	19.757	48988000	13	14.7703	14.7682	14.8377	14.8016	14.7808	14.9032	14.9638	14.7709	14.6737	14.9925
0.52974	0.204675	O70439	O70439	Syntaxin-7	Stx7	Color2 [A=255, R=169, G=169, B=169]	1	4					9	9	9	46.4	46.4	46.4	29.82	0	130.72	153790000	19	16.0464	15.2278	15.5784	15.3796	15.2643	15.1557	15.3837	15.2221	15.0563	15.6553
0.529243	-0.105061	Q9EST5;Q9EST5-2	Q9EST5;Q9EST5-2	Acidic leucine-rich nuclear phosphoprotein 32 family member B	Anp32b	Color2 [A=255, R=169, G=169, B=169]	1	4					6	4	4	23.5	17.6	17.6	31.078	0	37.215	755300000	21	16.7827	16.918	16.9009	16.6379	16.7936	17.0316	17.0641	16.8597	16.6266	16.9764
0.529065	-0.114499	P56371	P56371	Ras-related protein Rab-4A	Rab4a	Color2 [A=255, R=169, G=169, B=169]	1	4					7	7	6	39.9	39.9	33.5	24.408	0	20.266	84098000	14	15.463	15.2441	15.4036	15.2956	15.4828	15.5282	15.6253	15.4513	15.1666	15.6902
0.528619	-0.122673	O88507	O88507	Ciliary neurotrophic factor receptor subunit alpha	Cntfr	Color2 [A=255, R=169, G=169, B=169]	1	4					3	3	3	11	11	11	40.801	0	15.255	120530000	10	14.8287	14.8127	15.0001	14.9193	14.8551	15.0183	15.2405	14.9435	14.648	15.1792
0.528293	-0.101585	P13595;P13595-3;P13595-4	P13595;P13595-3;P13595-4	Neural cell adhesion molecule 1	Ncam1	Color2 [A=255, R=169, G=169, B=169]	1	4					33	33	7	41.2	41.2	8.2	119.43	0	323.31	25213000000	317	22.7959	22.8492	22.893	22.784	22.881	23.0139	23.1182	22.8492	22.6424	23.0873
0.527801	0.547364	Q6S5J6-2;Q6S5J6-3;Q6S5J6;Q6S5J6-4	Q6S5J6-2;Q6S5J6-3;Q6S5J6;Q6S5J6-4	Krev interaction trapped protein 1	Krit1	Color2 [A=255, R=169, G=169, B=169]	1	4					2	2	2	4	4	4	79.505	0	4.872	14047000	3	10.8131	13.0669	10.6852	10.4967	10.5757	10.4818	10.5126	10.6492	10.5166	10.7406
0.527109	0.145103	Q68FM6	Q68FM6	Protein phosphatase 1 regulatory subunit 29	Elfn2	Color2 [A=255, R=169, G=169, B=169]	1	4					5	5	4	7	7	5.6	90.028	0	8.9273	82157000	7	14.2943	14.4348	14.2552	14.4049	14.2895	14.2093	14.5291	14.1081	13.7757	14.331
0.5269	0.196927	Q9Z1T1	Q9Z1T1	AP-3 complex subunit beta-1	Ap3b1	Color2 [A=255, R=169, G=169, B=169]	1	4					9	6	6	9.8	6.8	6.8	122.74	0	8.8877	30777000	10	14.6488	14.3375	14.1644	14.1851	14.1843	14.3096	14.2081	14.0563	13.5505	14.4109
0.526338	-0.114212	Q9QZB7	Q9QZB7	Actin-related protein 10	Actr10	Color2 [A=255, R=169, G=169, B=169]	1	4					14	14	14	45.1	45.1	45.1	46.207	0	58.677	300900000	31	17.1053	17.0694	17.0526	16.9753	17.1725	17.2517	17.3172	17.254	16.8045	17.3189
0.525809	1.24457	P04344;Q9CXV3;Q03740;P04345	P04344	Gamma-crystallin B	Crygb	Color2 [A=255, R=169, G=169, B=169]	1	4					8	8	2	57.1	57.1	14.9	21.086	0	129.11	528060000	29	15.4897	16.315	18.9297	14.2877	19.7467	14.8505	15.6199	16.8957	16.4433	14.7364
0.525723	0.227534	Q9CPW4	Q9CPW4	Actin-related protein 2/3 complex subunit 5	Arpc5	Color2 [A=255, R=169, G=169, B=169]	1	4					5	5	5	52.3	52.3	52.3	16.288	0	52.337	123140000	13	15.9783	15.1698	15.4978	14.8981	14.9712	15.1208	15.0495	15.044	14.9295	15.2337
0.525494	0.136902	Q99KQ4	Q99KQ4	Nicotinamide phosphoribosyltransferase	Nampt	Color2 [A=255, R=169, G=169, B=169]	1	4					11	11	11	28.1	28.1	28.1	55.446	0	67.988	366640000	30	18.302	17.7222	17.7829	17.8004	17.7418	17.7652	17.808	17.6666	17.5487	17.8761
0.525458	0.132519	Q9JLI6;Q9JLI6-2	Q9JLI6;Q9JLI6-2	Selenocysteine lyase	Scly	Color2 [A=255, R=169, G=169, B=169]	1	4					4	4	4	10.4	10.4	10.4	47.173	0	14.193	121940000	11	17.4454	17.0929	16.9314	17.0407	16.8355	16.9585	17.1179	16.8988	16.7569	16.9511
0.524715	-0.0945053	O70161;O70161-3;O70161-2	O70161;O70161-3;O70161-2	Phosphatidylinositol 4-phosphate 5-kinase type-1 gamma	Pip5k1c	Color2 [A=255, R=169, G=169, B=169]	1	4					11	11	9	25	25	21.6	72.407	0	102.61	281730000	27	16.8415	16.6909	16.8365	16.6826	16.767	16.9106	17.0143	16.7884	16.589	16.9886
0.524697	0.109227	Q8K4B0	Q8K4B0	Metastasis-associated protein MTA1	Mta1	Color2 [A=255, R=169, G=169, B=169]	1	4					14	12	10	28.8	26.4	22.5	80.797	0	46.937	114940000	39	16.3642	16.3634	16.2856	16.3076	16.3293	16.3394	16.2176	16.2052	15.88	16.4617
0.524397	0.211122	Q9CQ86	Q9CQ86	Migration and invasion enhancer 1	Mien1	Color2 [A=255, R=169, G=169, B=169]	1	4					2	2	2	18.3	18.3	18.3	12.295	0.00044024	3.5594	9262500	6	11.4684	11.8752	11.1301	11.7475	11.4696	11.0908	11.4929	10.9013	11.5483	11.6019
0.524323	-0.0947014	Q9DBR7;Q9DBR7-2	Q9DBR7;Q9DBR7-2	Protein phosphatase 1 regulatory subunit 12A	Ppp1r12a	Color2 [A=255, R=169, G=169, B=169]	1	4					6	6	6	6.4	6.4	6.4	114.99	0	15.468	46640000	13	15.1218	14.8826	15.0038	15.0471	15.0522	15.2044	15.2063	14.9839	14.8936	15.2928
0.523317	-0.104868	Q9WTU0	Q9WTU0	Lysine-specific demethylase PHF2	Phf2	Color2 [A=255, R=169, G=169, B=169]	1	4					6	6	4	6.6	6.6	4.7	120.81	0	12.216	136040000	15	16.1692	15.979	16.1106	16.0707	16.0456	16.2353	16.3218	16.2366	15.8293	16.2765
0.523244	-0.151282	Q8BNY6	Q8BNY6	Neuronal calcium sensor 1	Ncs1	Color2 [A=255, R=169, G=169, B=169]	1	4					2	2	2	9.5	9.5	9.5	21.878	0	9.1464	16896000	6	12.4663	12.6595	12.8064	12.4124	12.1866	12.6637	12.841	12.6147	12.3606	12.8074
0.523031	0.0933102	Q06180-2;Q06180	Q06180-2;Q06180	Tyrosine-protein phosphatase non-receptor type 2	Ptpn2	Color2 [A=255, R=169, G=169, B=169]	1	4					9	9	9	25.4	25.4	25.4	44.572	0	39.759	219990000	23	16.3187	16.145	16.2987	16.2122	16.145	16.188	16.2172	16.0642	15.8723	16.3113
0.522268	0.16172	Q6P4S8	Q6P4S8	Integrator complex subunit 1	Ints1	Color2 [A=255, R=169, G=169, B=169]	1	4					2	2	2	1	1	1	245.16	0.00023305	4.3527	92945000	4	15.4038	15.0937	15.3221	15.1407	15.1548	15.2144	15.2231	15.0813	14.5403	15.2473
0.5215	0.194292	P62849-2;P62849-3;P62849	P62849-2;P62849-3;P62849	40S ribosomal protein S24	Rps24	Color2 [A=255, R=169, G=169, B=169]	1	4					4	4	4	26.9	26.9	26.9	15.069	0	27.727	232650000	15	18.2896	18.0059	17.8986	18.0332	18.0972	18.1453	18.0574	17.8194	17.2552	18.0757
0.521446	0.115124	Q8R3S6	Q8R3S6	Exocyst complex component 1	Exoc1	Color2 [A=255, R=169, G=169, B=169]	1	4					3	3	3	5.1	5.1	5.1	101.89	0	8.0091	18573000	5	13.6835	13.2357	13.2768	13.3746	13.2564	13.3031	13.3003	13.2168	13.0283	13.4028
0.521214	0.215445	O88844	O88844	Isocitrate dehydrogenase [NADP] cytoplasmic	Idh1	Color2 [A=255, R=169, G=169, B=169]	1	4					22	22	21	55.3	55.3	53.1	46.674	0	161.39	3210100000	101	21.0137	20.2969	20.2694	20.0536	20.0557	20.2043	20.251	20.075	19.8201	20.2617
0.520297	-0.0984344	Q9EPL8	Q9EPL8	Importin-7	Ipo7	Color2 [A=255, R=169, G=169, B=169]	1	4					14	14	14	15.5	15.5	15.5	119.49	0	99.254	482250000	46	17.1815	17.3002	17.2548	17.1168	17.2453	17.386	17.5189	17.255	17.0302	17.4007
0.520149	-0.137729	Q80ZW0;Q8QZR7	Q80ZW0	Serine/threonine-protein kinase 35	Stk35	Color2 [A=255, R=169, G=169, B=169]	1	4					5	5	5	12.6	12.6	12.6	59.459	0	11.158	61435000	6	14.7577	14.9307	14.9415	14.8106	14.6637	15.0172	15.2209	14.9903	14.5366	15.0279
0.519936	0.103265	O35887	O35887	Calumenin	Calu	Color2 [A=255, R=169, G=169, B=169]	1	4					4	4	4	13	13	13	37.063	0	8.1153	410650000	6	16.9239	16.7004	16.7149	16.9133	16.7821	16.5393	16.9124	16.539	16.6522	16.8753
0.51975	0.150102	Q91V57-3;Q91V57-2;Q91V57	Q91V57-3;Q91V57-2;Q91V57	N-chimaerin	Chn1	Color2 [A=255, R=169, G=169, B=169]	1	4					3	3	3	17.6	17.6	17.6	24.096	0	6.8153	13590000	6	13.8523	13.4001	13.6682	13.8639	13.3756	13.4457	13.729	13.5644	13.2027	13.4678
0.51878	-0.0852154	P21619;P21619-2	P21619;P21619-2	Lamin-B2	Lmnb2	Color2 [A=255, R=169, G=169, B=169]	1	4					36	32	32	58.9	53.4	53.4	67.317	0	241.68	4523300000	143	20.3083	20.2216	20.2941	20.3062	20.3526	20.4302	20.4908	20.2734	20.1528	20.5617
0.518715	0.258154	P47811-4;P47811;P47811-2;P47811-3	P47811-4;P47811;P47811-2;P47811-3	Mitogen-activated protein kinase 14	Mapk14	Color2 [A=255, R=169, G=169, B=169]	1	4					3	3	3	12.4	12.4	12.4	32.327	0	36.742	70420000	8	15.439	14.8548	14.9959	14.279	14.6033	14.6219	14.9294	14.4312	14.1617	14.7369
0.518514	-0.129442	P80315	P80315	T-complex protein 1 subunit delta	Cct4	Color2 [A=255, R=169, G=169, B=169]	1	4					23	23	23	53.8	53.8	53.8	58.066	0	230.05	3708000000	75	20.0033	20.0853	19.9467	19.7916	20.0234	20.1992	20.2594	20.0794	19.6948	20.2647
0.517975	0.106788	Q63844	Q63844	Mitogen-activated protein kinase 3	Mapk3	Color2 [A=255, R=169, G=169, B=169]	1	4					10	7	7	28.4	18.9	18.9	43.066	0	16.244	413590000	22	18.1914	17.9628	18.2021	17.9904	18.0286	17.9445	18.1225	17.86	17.7328	18.1815
0.517806	-0.0970028	Q91WQ3	Q91WQ3	Tyrosine--tRNA ligase, cytoplasmic;Tyrosine--tRNA ligase, cytoplasmic, N-terminally processed	Yars	Color2 [A=255, R=169, G=169, B=169]	1	4					28	28	28	54.7	54.7	54.7	59.105	0	85.193	1821500000	94	19.6812	19.5864	19.6306	19.624	19.631	19.8574	19.7869	19.6695	19.4185	19.906
0.517566	0.13415	P10518	P10518	Delta-aminolevulinic acid dehydratase	Alad	Color2 [A=255, R=169, G=169, B=169]	1	4					7	7	7	21.8	21.8	21.8	36.023	0	72.933	235240000	21	16.8726	16.4499	16.6081	16.3859	16.3635	16.3906	16.5166	16.3089	16.1755	16.6176
0.517514	-0.0988861	P68037	P68037	Ubiquitin-conjugating enzyme E2 L3	Ube2l3	Color2 [A=255, R=169, G=169, B=169]	1	4					4	4	4	43.5	43.5	43.5	17.861	0	11.101	262030000	8	17.2635	17.0036	17.1066	16.8879	16.8187	17.1118	17.259	17.0767	16.9947	17.1326
0.517224	-0.144614	O35526	O35526	Syntaxin-1A	Stx1a	Color2 [A=255, R=169, G=169, B=169]	1	4					2	2	2	9.4	9.4	9.4	33.054	0	15.91	24425000	9	13.7338	13.3863	13.1267	13.3273	13.473	13.7626	13.6875	13.5852	13.272	13.463
0.517103	0.250414	P24472	P24472	Glutathione S-transferase A4	Gsta4	Color2 [A=255, R=169, G=169, B=169]	1	4					6	6	6	42.8	42.8	42.8	25.564	0	137.49	1347500000	34	19.9896	18.8169	19.4549	19.0112	18.8678	18.9936	19.14	18.7896	18.9678	18.9975
0.516907	-0.119304	Q9JMD0-4;Q9JMD0-3;Q9JMD0-2;Q9JMD0	Q9JMD0-4;Q9JMD0-3;Q9JMD0-2;Q9JMD0	BUB3-interacting and GLEBS motif-containing protein ZNF207	Znf207	Color2 [A=255, R=169, G=169, B=169]	1	4					4	4	4	13.7	13.7	13.7	49.409	0	10.867	210800000	5	15.9946	15.9964	15.8886	16.0508	16.0116	16.0829	16.2967	16.0991	15.7357	16.3242
0.51526	0.202161	O09172	O09172	Glutamate--cysteine ligase regulatory subunit	Gclm	Color2 [A=255, R=169, G=169, B=169]	1	4					5	5	4	23.7	23.7	18.6	30.534	0	18.166	49777000	8	15.6018	14.9444	14.7667	14.6	14.8408	14.801	14.782	14.6252	14.582	14.9527
0.514789	0.171517	P51432	P51432	1-phosphatidylinositol 4,5-bisphosphate phosphodiesterase beta-3	Plcb3	Color2 [A=255, R=169, G=169, B=169]	1	4					3	3	3	3.8	3.8	3.8	139.49	0	8.4348	28616000	7	12.4607	12.0774	12.3748	12.8288	12.3557	12.5053	12.1538	12.3936	12.2593	11.9278
0.514581	-0.153135	O88286-2;O88286-3;O88286	O88286-2;O88286-3;O88286	Protein Wiz	Wiz	Color2 [A=255, R=169, G=169, B=169]	1	4					4	4	4	6.6	6.6	6.6	103	0	16.851	16760000	6	12.9572	12.7111	12.4235	12.3122	12.7799	12.5657	12.9703	12.8425	12.67	12.901
0.514445	-0.191332	O54962	O54962	Barrier-to-autointegration factor;Barrier-to-autointegration factor, N-terminally processed	Banf1	Color2 [A=255, R=169, G=169, B=169]	1	4					2	2	2	34.8	34.8	34.8	10.102	0.000636	3.1021	43131000	4	15.2964	14.7031	14.7433	14.7077	15.0043	14.9874	15.2371	15.0778	14.6612	15.448
0.514344	-0.13483	P17918	P17918	Proliferating cell nuclear antigen	Pcna	Color2 [A=255, R=169, G=169, B=169]	1	4					6	6	6	35.6	35.6	35.6	28.785	0	25.926	183240000	13	17.0366	17.1637	16.8675	16.9835	17.1748	17.2063	17.3508	17.086	16.8174	17.4398
0.513273	0.212522	Q6NS46	Q6NS46	Protein RRP5 homolog	Pdcd11	Color2 [A=255, R=169, G=169, B=169]	1	4					2	2	2	1	1	1	207.78	0.0096518	1.9327	1342600	3	12.3002	12.8764	12.5849	12.259	12.3189	12.3049	12.6907	12.3077	11.7182	12.2553
0.513126	0.308694	Q99MR8	Q99MR8	Methylcrotonoyl-CoA carboxylase subunit alpha, mitochondrial	Mccc1	Color2 [A=255, R=169, G=169, B=169]	1	4					11	11	11	18.1	18.1	18.1	79.343	0	49.261	144410000	21	16.4264	15.3698	15.0674	14.9252	14.9626	15.0537	15.043	15.0467	14.9104	15.1542
0.51294	-0.161815	P54116	P54116	Erythrocyte band 7 integral membrane protein	Stom	Color2 [A=255, R=169, G=169, B=169]	1	4					2	2	2	12.3	12.3	12.3	31.375	0	14.112	7221500	4	12.9289	13.0856	12.7292	12.6332	12.8562	12.9413	13.1189	13.0975	12.566	13.3184
0.512744	-0.174275	Q91X96	Q91X96	Guanine nucleotide exchange factor MSS4	Rabif	Color2 [A=255, R=169, G=169, B=169]	1	4					2	2	2	22	22	22	13.915	0	7.0449	50358000	8	12.8888	12.936	12.7407	13.0335	12.865	13.0368	13.4745	13.1683	12.5335	13.1223
0.512241	-0.140172	Q9WUA2	Q9WUA2	Phenylalanine--tRNA ligase beta subunit	Farsb	Color2 [A=255, R=169, G=169, B=169]	1	4					18	18	18	34.1	34.1	34.1	65.696	0	117.25	1086600000	73	18.9539	18.9201	18.8682	18.7752	19.0321	19.2588	19.157	18.9934	18.6027	19.2384
0.51222	0.132135	P59017	P59017	Bcl-2-like protein 13	Bcl2l13	Color2 [A=255, R=169, G=169, B=169]	1	4					3	3	3	11.8	11.8	11.8	46.719	0	28.702	50982000	9	14.9261	14.7079	14.6869	14.7024	14.8514	14.6508	14.7063	14.6945	14.2397	14.9228
0.51214	-0.084877	O08915	O08915	AH receptor-interacting protein	Aip	Color2 [A=255, R=169, G=169, B=169]	1	4					11	11	11	41.8	41.8	41.8	37.605	0	121.14	263030000	26	17.7251	17.6618	17.7515	17.4981	17.7287	17.7679	17.8525	17.7482	17.5302	17.8907
0.51157	-0.13279	Q91ZV0-3;Q91ZV0	Q91ZV0-3;Q91ZV0	Melanoma inhibitory activity protein 2	Mia2	Color2 [A=255, R=169, G=169, B=169]	1	4					6	6	6	8.8	8.8	8.8	87.489	0	20.431	9818600	7	14.8123	14.7192	14.5433	14.4933	14.4041	14.6038	14.7438	14.8496	14.4413	14.9976
0.50951	0.131064	Q8R238	Q8R238	Serine dehydratase-like	Sdsl	Color2 [A=255, R=169, G=169, B=169]	1	4					3	3	3	12.2	12.2	12.2	34.732	0	5.531	16717000	5	13.7982	13.5621	13.8244	13.3728	13.6502	13.2674	13.7535	13.5372	13.3632	13.6311
0.509297	0.327517	Q8BWT1	Q8BWT1	3-ketoacyl-CoA thiolase, mitochondrial	Acaa2	Color2 [A=255, R=169, G=169, B=169]	1	4					18	18	18	70	70	70	41.829	0	226.18	2222300000	85	19.9792	18.7053	18.539	18.5836	18.425	18.5649	18.5301	18.2043	18.4995	18.7955
0.507871	-0.0924232	P10637;P10637-2	P10637;P10637-2	Microtubule-associated protein tau	Mapt	Color2 [A=255, R=169, G=169, B=169]	1	4					18	18	9	36.2	36.2	21.6	76.243	0	64.539	2204300000	47	20.1145	19.9213	20.072	19.968	19.9942	20.1659	20.2348	20.0472	19.8307	20.2535
0.507808	-0.101615	P28352	P28352	DNA-(apurinic or apyrimidinic site) lyase;DNA-(apurinic or apyrimidinic site) lyase, mitochondrial	Apex1	Color2 [A=255, R=169, G=169, B=169]	1	4					13	13	13	55.2	55.2	55.2	35.49	0	102.35	1765200000	35	18.9581	19.0158	19.0466	19.0051	18.9499	19.162	19.2203	19.0683	18.7553	19.2777
0.507802	-0.138014	Q8CIG8	Q8CIG8	Protein arginine N-methyltransferase 5	Prmt5	Color2 [A=255, R=169, G=169, B=169]	1	4					7	7	7	12.9	12.9	12.9	72.679	0	19.038	110810000	12	16.6984	16.7357	16.8642	16.3734	16.72	16.8381	17.0386	16.7761	16.4696	16.9594
0.507221	-0.086705	Q11011	Q11011	Puromycin-sensitive aminopeptidase	Npepps	Color2 [A=255, R=169, G=169, B=169]	1	4					36	36	36	48.7	48.7	48.7	103.32	0	161.71	3353700000	110	20.745	20.6468	20.7886	20.6909	20.6497	20.8327	20.9297	20.7487	20.5205	20.9229
0.507156	0.133308	Q3UHC7-2;Q3UHC7-4;Q3UHC7-3;Q3UHC7	Q3UHC7-2;Q3UHC7-4;Q3UHC7-3;Q3UHC7	Disabled homolog 2-interacting protein	Dab2ip	Color2 [A=255, R=169, G=169, B=169]	1	4					5	5	5	5.2	5.2	5.2	117.65	0	9.5952	74429000	9	15.1761	14.9698	14.7936	15.0524	14.9457	14.773	14.9929	14.7002	14.6107	15.1943
0.506693	0.219374	Q9DCN1	Q9DCN1	Peroxisomal NADH pyrophosphatase NUDT12	Nudt12	Color2 [A=255, R=169, G=169, B=169]	1	4					2	2	2	3.9	3.9	3.9	51.51	0	4.6308	5748800	4	13.9215	13.0871	13.1074	13.0902	13.1719	13.0913	13.1047	13.0194	12.6507	13.4151
0.506168	-0.109927	P97797-2;P97797;P97797-4;P97797-3	P97797-2;P97797;P97797-4	Tyrosine-protein phosphatase non-receptor type substrate 1	Sirpa	Color2 [A=255, R=169, G=169, B=169]	1	4					8	8	8	29.7	29.7	29.7	55.986	0	53.969	238910000	18	16.3179	16.34	16.1571	16.2511	16.261	16.4135	16.5776	16.3039	16.0405	16.5411
0.506052	-0.111686	Q91WM1-2;Q91WM1	Q91WM1-2;Q91WM1	Spermatid perinuclear RNA-binding protein	Strbp	Color2 [A=255, R=169, G=169, B=169]	1	4					13	10	10	23.8	18.5	18.5	70.813	0	24.82	171920000	21	16.7224	16.8841	16.8684	16.8387	16.9105	16.9655	17.1439	16.9714	16.5911	17.1106
0.50584	0.112736	P63242;Q8BGY2	P63242	Eukaryotic translation initiation factor 5A-1	Eif5a	Color2 [A=255, R=169, G=169, B=169]	1	4					12	12	12	72.7	72.7	72.7	16.832	0	81.089	1499800000	34	18.8519	18.6403	18.6021	18.392	18.5259	18.5371	18.6499	18.4264	18.2412	18.5939
0.505481	-0.107818	Q80X80	Q80X80	C2 domain-containing protein 2-like	C2cd2l	Color2 [A=255, R=169, G=169, B=169]	1	4					17	17	17	42.5	42.5	42.5	76.328	0	248.32	465820000	60	17.3684	17.481	17.4822	17.3856	17.5499	17.6192	17.7253	17.5404	17.2094	17.7118
0.504748	-0.153401	O35864	O35864	COP9 signalosome complex subunit 5	Cops5	Color2 [A=255, R=169, G=169, B=169]	1	4					8	8	8	31.4	31.4	31.4	37.548	0	38.142	334120000	16	17.0657	17.1036	16.9464	17.065	17.2918	17.2747	17.509	17.2065	16.7769	17.4725
0.504745	-0.175906	Q3TWF6	Q3TWF6	WD repeat-containing protein 70	Wdr70	Color2 [A=255, R=169, G=169, B=169]	1	4					2	2	2	3.7	3.7	3.7	73.118	0.00062999	2.9674	28690000	4	13.2543	12.6688	13.1431	12.9956	13.1749	13.1029	13.3622	13.2156	12.8402	13.5954
0.504579	0.170516	Q68FH0;Q68FH0-2;Q68FH0-3	Q68FH0;Q68FH0-2	Plakophilin-4	Pkp4	Color2 [A=255, R=169, G=169, B=169]	1	4					6	6	5	6.4	6.4	5.6	131.55	0	13.884	49502000	11	15.6234	15.6055	15.4849	15.4879	16.2103	15.4429	15.6307	15.7139	15.2358	15.5362
0.504574	-0.147167	Q3UKJ7;Q3UKJ7-2	Q3UKJ7;Q3UKJ7-2	WD40 repeat-containing protein SMU1;WD40 repeat-containing protein SMU1, N-terminally processed	Smu1	Color2 [A=255, R=169, G=169, B=169]	1	4					11	11	11	25.9	25.9	25.9	57.543	0	72.357	381250000	33	17.1594	17.1605	17.1872	16.7742	17.105	17.3291	17.38	17.1807	16.8043	17.4281
0.504359	0.0915203	P62301	P62301	40S ribosomal protein S13	Rps13	Color2 [A=255, R=169, G=169, B=169]	1	4					10	10	10	49	49	49	17.222	0	52.291	2273200000	28	20.6083	20.4502	20.4445	20.407	20.3885	20.3216	20.5429	20.3601	20.1154	20.501
0.503343	-0.119006	Q9WTN0	Q9WTN0	Geranylgeranyl pyrophosphate synthase	Ggps1	Color2 [A=255, R=169, G=169, B=169]	1	4					4	4	4	16.3	16.3	16.3	34.706	0	22.72	194420000	14	16.9793	16.7037	16.9129	16.7534	16.864	17.0541	17.0411	16.9884	16.5808	17.144
0.501166	-0.080962	Q9QYI3	Q9QYI3	DnaJ homolog subfamily C member 7	Dnajc7	Color2 [A=255, R=169, G=169, B=169]	1	4					10	10	10	31	31	31	56.475	0	71.462	189370000	32	16.235	16.3444	16.26	16.239	16.2877	16.3115	16.4913	16.2696	16.1513	16.5472
0.50084	-0.120716	Q9Z2A5-2;Q9Z2A5	Q9Z2A5-2;Q9Z2A5	Arginyl-tRNA--protein transferase 1	Ate1	Color2 [A=255, R=169, G=169, B=169]	1	4					9	9	9	26.4	26.4	26.4	59.047	0	83.803	172810000	16	16.689	16.6909	16.6249	16.4749	16.6134	16.8988	16.7438	16.6882	16.3756	16.9904
0.500786	-0.189122	P97822;P97822-2;P97822-3	P97822;P97822-2	Acidic leucine-rich nuclear phosphoprotein 32 family member E	Anp32e	Color2 [A=255, R=169, G=169, B=169]	1	4					11	11	11	47.7	47.7	47.7	29.622	0	152.12	10288000000	60	21.4503	21.4674	21.7624	20.9814	21.3289	21.6511	21.8097	21.6506	21.1067	21.718
0.500707	-0.145055	Q9D8X2	Q9D8X2	Coiled-coil domain-containing protein 124	Ccdc124	Color2 [A=255, R=169, G=169, B=169]	1	4					2	2	2	10.6	10.6	10.6	25.345	0	12.644	16971000	3	12.7436	12.4362	12.7021	12.1307	12.212	12.7773	12.5655	12.5425	12.4474	12.617
0.500575	0.184119	Q9JLJ2	Q9JLJ2	4-trimethylaminobutyraldehyde dehydrogenase	Aldh9a1	Color2 [A=255, R=169, G=169, B=169]	1	4					20	20	20	51.8	51.8	51.8	53.514	0	177.14	1483400000	69	19.9557	19.2843	19.3056	19.0296	19.1612	19.2092	19.271	19.0319	18.9946	19.309
0.500315	-0.0709961	P62309	P62309	Small nuclear ribonucleoprotein G	Snrpg	Color2 [A=255, R=169, G=169, B=169]	1	4					2	2	2	17.1	17.1	17.1	8.496	0	6.9573	139850000	13	15.2095	14.8841	15.1772	14.9739	15.0088	15.1155	15.1916	15.134	15.0418	15.1256
0.499304	0.273495	Q99MN9	Q99MN9	Propionyl-CoA carboxylase beta chain, mitochondrial	Pccb	Color2 [A=255, R=169, G=169, B=169]	1	4					16	16	16	40.5	40.5	40.5	58.408	0	151.66	506930000	44	19.1942	18.1368	17.927	17.9521	17.9001	17.963	17.9288	17.7864	17.8666	18.198
0.498648	-0.120861	Q4V9Z5-3;Q4V9Z5-2;Q4V9Z5	Q4V9Z5-3;Q4V9Z5-2;Q4V9Z5	Seizure 6-like protein 2	Sez6l2	Color2 [A=255, R=169, G=169, B=169]	1	4					3	3	3	5.1	5.1	5.1	93.37	0	5.4412	12707000	4	13.9766	13.6165	14.0224	14.1241	13.8735	14.0493	14.1167	13.8471	13.9343	14.27
0.49807	-0.0835962	Q8BGT7	Q8BGT7	Survival of motor neuron-related-splicing factor 30	Smndc1	Color2 [A=255, R=169, G=169, B=169]	1	4					4	4	4	26.9	26.9	26.9	26.753	0	53.278	130590000	15	15.8328	15.9174	15.8229	15.881	15.9246	16.0306	16.0693	15.8981	15.6918	16.1069
0.497782	0.0946981	Q9CZX0;Q9CZX0-2	Q9CZX0;Q9CZX0-2	Elongator complex protein 3	Elp3	Color2 [A=255, R=169, G=169, B=169]	1	4					3	3	3	5.5	5.5	5.5	62.384	0	7.1074	27812000	7	14.391	14.2627	14.1915	14.2008	14.1964	14.2665	14.0849	14.1817	13.885	14.3508
0.496832	-0.0882961	Q7TQK4	Q7TQK4	Exosome complex component RRP40	Exosc3	Color2 [A=255, R=169, G=169, B=169]	1	4					4	4	4	28.8	28.8	28.8	29.546	0	35.583	137800000	14	14.4971	14.3898	14.6146	14.4679	14.4134	14.4673	14.776	14.4921	14.3919	14.6969
0.496802	0.0919037	Q62376;Q62376-2	Q62376;Q62376-2	U1 small nuclear ribonucleoprotein 70 kDa	Snrnp70	Color2 [A=255, R=169, G=169, B=169]	1	4					9	9	9	29.5	29.5	29.5	51.991	0	75.581	756980000	47	18.5021	18.3438	18.4721	18.3556	18.4318	18.3276	18.4397	18.2994	18.0513	18.5279
0.49607	-0.103154	Q9CZ42;Q9CZ42-3;Q9CZ42-2	Q9CZ42;Q9CZ42-3;Q9CZ42-2	ATP-dependent (S)-NAD(P)H-hydrate dehydratase	Carkd	Color2 [A=255, R=169, G=169, B=169]	1	4					11	11	11	45.2	45.2	45.2	36.717	0	68.789	308760000	29	17.5776	17.4668	17.3421	17.2574	17.4875	17.5936	17.6251	17.4447	17.2667	17.7171
0.495818	0.254596	P38060	P38060	Hydroxymethylglutaryl-CoA lyase, mitochondrial	Hmgcl	Color2 [A=255, R=169, G=169, B=169]	1	4					6	6	6	24.9	24.9	24.9	34.238	0	22.631	262040000	13	18.1857	17.2554	17.0651	16.9768	17.0261	16.9372	17.1853	16.8734	16.952	17.2883
0.495441	-0.0852188	Q6PER3	Q6PER3	Microtubule-associated protein RP/EB family member 3	Mapre3	Color2 [A=255, R=169, G=169, B=169]	1	4					15	15	12	42	42	38.4	31.966	0	80.022	1753100000	46	18.8949	18.8573	18.8796	18.8216	18.8885	18.9881	19.0441	18.9777	18.6506	19.1074
0.495155	0.190538	Q8BH95	Q8BH95	Enoyl-CoA hydratase, mitochondrial	Echs1	Color2 [A=255, R=169, G=169, B=169]	1	4					10	10	10	35.5	35.5	35.5	31.474	0	45.38	1224900000	33	19.0853	18.3484	18.3316	18.1447	18.2881	18.2288	18.3577	18.1331	18.0727	18.4532
0.495111	-0.0851788	Q9Z2E1;Q9Z2E1-2	Q9Z2E1;Q9Z2E1-2	Methyl-CpG-binding domain protein 2	Mbd2	Color2 [A=255, R=169, G=169, B=169]	1	4					6	6	6	18.8	18.8	18.8	43.5	0	24.954	149670000	16	16.5812	16.4876	16.5774	16.4779	16.5957	16.6079	16.7955	16.5987	16.371	16.7726
0.494884	-0.220622	Q3UPR9	Q3UPR9	Somatomedin-B and thrombospondin type-1 domain-containing protein	Sbspon	Color2 [A=255, R=169, G=169, B=169]	1	4					4	4	4	19.7	19.7	19.7	29.463	0	13.474	36550000	6	13.1671	12.7378	13.1242	13.5406	13.4875	13.2257	13.8331	13.2857	13.0752	13.7407
0.494359	0.490761	P16015	P16015	Carbonic anhydrase 3	Ca3	Color2 [A=255, R=169, G=169, B=169]	1	4					9	9	9	45.4	45.4	45.4	29.366	0	34.633	199400000	19	18.5637	16.5792	17.3372	16.9182	16.3792	16.807	17.3057	15.8998	17.0221	16.289
0.49344	0.153249	P62137	P62137	Serine/threonine-protein phosphatase PP1-alpha catalytic subunit	Ppp1ca	Color2 [A=255, R=169, G=169, B=169]	1	4					12	4	4	45.2	10.6	10.6	37.54	0	8.8342	160900000	9	17.4372	16.8849	17.0071	16.7308	16.7136	16.8809	16.8888	16.6829	16.6325	16.9221
0.49289	-0.107828	Q9CPT5	Q9CPT5	Nucleolar protein 16	Nop16	Color2 [A=255, R=169, G=169, B=169]	1	4					4	4	4	26.4	26.4	26.4	21.139	0	12.644	129280000	10	16.8032	16.9378	16.6438	16.8829	16.6073	16.8916	17.0588	16.8039	16.6286	17.0313
0.492881	-0.121823	Q99LI7	Q99LI7	Cleavage stimulation factor subunit 3	Cstf3	Color2 [A=255, R=169, G=169, B=169]	1	4					8	8	7	14.2	14.2	12	82.876	0	10.348	48200000	10	15.4091	15.3659	15.5497	14.9783	15.2994	15.5018	15.474	15.494	15.186	15.5557
0.492544	0.15416	P52430	P52430	Serum paraoxonase/arylesterase 1	Pon1	Color2 [A=255, R=169, G=169, B=169]	1	4					4	4	4	13.8	13.8	13.8	39.565	0	34.528	258540000	10	16.9786	16.9064	17.1579	16.729	16.8766	16.9951	16.5447	16.4752	16.7221	17.1407
0.492331	-0.164545	P70302	P70302	Stromal interaction molecule 1	Stim1	Color2 [A=255, R=169, G=169, B=169]	1	4					4	4	4	6.4	6.4	6.4	77.566	0	26.006	25209000	7	12.9003	12.5293	12.2705	12.8104	12.6329	12.5951	12.756	13.1191	12.5361	12.9598
0.491739	-0.145164	Q9JIY5;A2RT60	Q9JIY5	Serine protease HTRA2, mitochondrial	Htra2	Color2 [A=255, R=169, G=169, B=169]	1	4					6	6	6	16.6	16.6	16.6	49.348	0	11.474	135300000	14	15.1708	14.8493	14.7432	14.9219	15.0672	15.2101	15.2812	15.0053	14.6868	15.2949
0.491418	-0.174512	Q91ZZ3	Q91ZZ3	Beta-synuclein	Sncb	Color2 [A=255, R=169, G=169, B=169]	1	4					7	3	3	54.1	30.8	30.8	14.051	0	97.536	1508100000	22	18.2239	17.8872	18.2715	18.1118	18.4857	18.5509	18.3925	18.4151	17.8665	18.6277
0.491213	-0.126312	Q9D3E6	Q9D3E6	Cohesin subunit SA-1	Stag1	Color2 [A=255, R=169, G=169, B=169]	1	4					6	3	3	5.3	3.1	3.1	144.44	0	8.3859	20439000	4	13.5906	13.4602	13.3912	13.7573	13.6134	13.8341	13.7915	13.6505	13.3092	13.8588
0.491127	0.270388	Q9WUZ9	Q9WUZ9	Ectonucleoside triphosphate diphosphohydrolase 5	Entpd5	Color2 [A=255, R=169, G=169, B=169]	1	4					4	4	4	13.3	13.3	13.3	47.101	0	9.3523	53442000	8	16.846	15.7354	15.4656	15.654	15.586	15.5303	15.6253	15.471	15.5343	15.7742
0.491058	-0.091573	Q80UM3;Q9DBB4	Q80UM3	N-alpha-acetyltransferase 15, NatA auxiliary subunit	Naa15	Color2 [A=255, R=169, G=169, B=169]	1	4					16	16	16	17.6	17.6	17.6	100.96	0	30.716	207260000	28	17.0624	16.998	17.0797	17.0492	16.9603	17.249	17.2381	17.0547	16.8192	17.2464
0.490688	-0.504921	Q61207	Q61207	Prosaposin	Psap	Color2 [A=255, R=169, G=169, B=169]	1	4					6	6	6	10.4	10.4	10.4	61.422	0	12.38	115940000	11	15.8809	15.6942	15.6483	14.1216	15.9489	16.4373	16.2023	16.1138	14.6312	16.4338
0.490072	-0.0990814	Q9Z0N1;Q9Z0N2	Q9Z0N1;Q9Z0N2	Eukaryotic translation initiation factor 2 subunit 3, X-linked;Eukaryotic translation initiation factor 2 subunit 3, Y-linked	Eif2s3x;Eif2s3y	Color2 [A=255, R=169, G=169, B=169]	1	4					14	14	14	35.8	35.8	35.8	51.065	0	113.08	1139700000	54	19.1164	18.9245	18.9776	18.9181	19.0348	19.135	19.2174	19.0512	18.7832	19.28
0.489078	-0.183698	P47226-2;P47226	P47226-2;P47226	Testin	Tes	Color2 [A=255, R=169, G=169, B=169]	1	4					3	3	3	11.4	11.4	11.4	41.772	0	4.5789	10506000	3	13.0684	12.9073	12.7922	12.7525	12.1282	13.0217	12.7001	12.959	12.8051	13.0814
0.488968	0.122004	Q8C7V3	Q8C7V3	U3 small nucleolar RNA-associated protein 15 homolog	Utp15	Color2 [A=255, R=169, G=169, B=169]	1	4					2	2	2	6.6	6.6	6.6	59.374	0	7.2041	2253700	5	12.5326	12.4017	11.9694	12.1642	12.1322	12.2327	12.2705	12.0956	11.9764	12.0148
0.487851	-0.0926952	Q4KMM3;Q4KMM3-4;Q4KMM3-2;Q4KMM3-3	Q4KMM3;Q4KMM3-4;Q4KMM3-2;Q4KMM3-3	Oxidation resistance protein 1	Oxr1	Color2 [A=255, R=169, G=169, B=169]	1	4					24	24	23	38.5	38.5	37.4	95.911	0	206.34	740320000	58	18.5505	18.435	18.5158	18.5316	18.4895	18.6721	18.7451	18.4846	18.3161	18.7681
0.487794	-0.105689	Q91Y86;Q9WTU6-2;Q61831-2;Q9WTU6;Q61831;Q9WTU6-3;Q9WTU6-4	Q91Y86;Q9WTU6-2;Q61831-2;Q9WTU6;Q61831;Q9WTU6-3;Q9WTU6-4	Mitogen-activated protein kinase 8;Mitogen-activated protein kinase 9;Mitogen-activated protein kinase 10	Mapk8;Mapk9;Mapk10	Color2 [A=255, R=169, G=169, B=169]	1	4					4	4	4	11.2	11.2	11.2	44.229	0	7.6193	29065000	9	15.6378	15.8161	15.7453	15.4641	15.5043	15.8422	15.7465	15.7028	15.4816	15.923
0.487526	0.298125	Q60648	Q60648	Ganglioside GM2 activator	Gm2a	Color2 [A=255, R=169, G=169, B=169]	1	4					4	4	4	18.1	18.1	18.1	20.824	0	7.261	62100000	6	15.4549	14.0592	13.9434	14.0682	14.1572	13.9412	14.1415	14.0455	13.9512	14.1128
0.487446	-0.176884	P52480-2	P52480-2	Pyruvate kinase PKM	Pkm	Color2 [A=255, R=169, G=169, B=169]	1	4					41	3	3	77	8.3	8.3	57.984	0	18.975	2124400000	18	17.8797	18.0657	18.0355	17.5793	18.0809	18.3001	18.2521	18.0974	17.5658	18.3101
0.487208	0.281269	Q8R086	Q8R086	Sulfite oxidase, mitochondrial	Suox	Color2 [A=255, R=169, G=169, B=169]	1	4					2	2	2	3.1	3.1	3.1	60.755	0.00063398	3.0672	32648000	3	14.8232	13.8104	13.4026	13.539	13.6265	13.4643	13.4167	13.7892	13.3809	13.7442
0.486773	-0.111796	Q8BWZ3-2;Q8BWZ3	Q8BWZ3-2;Q8BWZ3	N-alpha-acetyltransferase 25, NatB auxiliary subunit	Naa25	Color2 [A=255, R=169, G=169, B=169]	1	4					5	5	5	6.2	6.2	6.2	107.52	0	15.42	36700000	9	14.6902	14.607	14.7301	14.2722	14.6025	14.6215	14.782	14.8039	14.4485	14.8051
0.486509	-0.107088	Q91YL3	Q91YL3	Uridine-cytidine kinase-like 1	Uckl1	Color2 [A=255, R=169, G=169, B=169]	1	4					4	4	4	9.7	9.7	9.7	60.841	0	30.679	18138000	7	14.8505	14.7507	14.7056	14.7111	14.9459	14.8573	14.9569	14.7924	14.6763	15.2165
0.486477	-0.110239	Q9D8W5	Q9D8W5	26S proteasome non-ATPase regulatory subunit 12	Psmd12	Color2 [A=255, R=169, G=169, B=169]	1	4					13	13	13	34.2	34.2	34.2	52.895	0	89.551	352730000	34	16.9112	16.4386	16.7918	16.7759	16.8796	16.9025	16.8515	16.8441	16.6771	17.073
0.486423	-0.134032	Q8BZM1	Q8BZM1	Glomulin	Glmn	Color2 [A=255, R=169, G=169, B=169]	1	4					10	10	10	24.2	24.2	24.2	67.755	0	36.012	177200000	21	16.1321	16.0371	16.1955	15.8097	16.2075	16.2884	16.3196	16.1289	15.8484	16.4667
0.486254	0.167994	Q9Z0X1	Q9Z0X1	Apoptosis-inducing factor 1, mitochondrial	Aifm1	Color2 [A=255, R=169, G=169, B=169]	1	4					14	14	14	34.3	34.3	34.3	66.765	0	92.861	862180000	39	20.3279	19.6725	19.6164	19.5569	19.5428	19.592	19.6596	19.4226	19.4485	19.7538
0.485298	0.106938	Q99NH0;Q99NH0-2;Q99NH0-3	Q99NH0;Q99NH0-2;Q99NH0-3	Ankyrin repeat domain-containing protein 17	Ankrd17	Color2 [A=255, R=169, G=169, B=169]	1	4					5	5	5	2.1	2.1	2.1	274.21	0	10.895	28231000	7	15.0151	14.9303	14.9365	15.0038	14.9486	14.7957	14.9649	14.967	14.4978	15.0742
0.485248	0.135627	Q9JHS4	Q9JHS4	ATP-dependent Clp protease ATP-binding subunit clpX-like, mitochondrial	Clpx	Color2 [A=255, R=169, G=169, B=169]	1	4					8	8	8	15.3	15.3	15.3	69.228	0	23.191	95741000	16	16.3227	15.7672	15.8208	15.874	15.8425	15.762	15.9053	15.7187	15.5416	16.0214
0.485109	-0.139463	Q9ERR1-2;Q9ERR1;Q9CZA6-3;Q9CZA6-2;Q9CZA6	Q9ERR1-2;Q9ERR1;Q9CZA6-3;Q9CZA6-2;Q9CZA6	Nuclear distribution protein nudE-like 1;Nuclear distribution protein nudE homolog 1	Ndel1;Nde1	Color2 [A=255, R=169, G=169, B=169]	1	4					2	2	2	7.6	7.6	7.6	35.51	0.00022994	4.1645	34532000	4	13.7158	13.5739	13.8608	13.5893	13.5994	13.6812	14.034	13.9758	13.3845	13.961
0.484904	-0.0749847	O70152	O70152	Dolichol-phosphate mannosyltransferase subunit 1	Dpm1	Color2 [A=255, R=169, G=169, B=169]	1	4					6	6	6	26.9	26.9	26.9	29.174	0	14.806	75648000	9	15.6903	15.5436	15.5104	15.5574	15.3927	15.5591	15.6972	15.6823	15.4265	15.7044
0.483221	-0.0999935	Q8CJG1;Q8CJF8-2;Q8CJF8	Q8CJG1;Q8CJF8-2;Q8CJF8	Protein argonaute-1;Protein argonaute-4	Ago1;Ago4	Color2 [A=255, R=169, G=169, B=169]	1	4					16	10	5	23.9	15.4	9.2	97.213	0	51.424	126040000	16	16.573	16.6049	16.6587	16.4993	16.7131	16.779	16.8213	16.6331	16.4032	16.9124
0.482954	0.142205	Q9EQ06;Q9EQ06-2;Q8VCR2-2;Q8VCR2	Q9EQ06;Q9EQ06-2	Estradiol 17-beta-dehydrogenase 11	Hsd17b11	Color2 [A=255, R=169, G=169, B=169]	1	4					3	3	3	9.1	9.1	9.1	32.88	0	7.6112	59693000	6	15.1296	14.6452	14.7681	14.6139	14.6065	14.7733	14.5044	14.4616	14.4161	14.8968
0.48271	-0.117341	P70175	P70175	Disks large homolog 3	Dlg3	Color2 [A=255, R=169, G=169, B=169]	1	4					4	3	3	6.1	4.7	4.7	93.481	0	4.8707	22136000	4	14.4646	14.2556	14.3029	14.2639	14.0936	14.3932	14.6708	14.4519	14.0705	14.3809
0.482686	0.143512	Q9D902	Q9D902	General transcription factor IIE subunit 2	Gtf2e2	Color2 [A=255, R=169, G=169, B=169]	1	4					2	2	2	7.9	7.9	7.9	33.046	0	5.3684	15491000	2	13.1861	13.0272	13.3368	12.9189	13.0248	13.2161	13.1442	12.7604	12.6042	13.0514
0.482136	-0.117571	P61406	P61406	Telomerase-binding protein EST1A	Smg6	Color2 [A=255, R=169, G=169, B=169]	1	4					2	2	2	2.3	2.3	2.3	160.49	0	4.7021	138610000	5	13.5808	13.4082	13.4117	13.7131	13.6339	13.7797	13.6819	13.532	13.3958	13.9461
0.48083	-0.135315	Q9ERG0;Q9ERG0-2	Q9ERG0;Q9ERG0-2	LIM domain and actin-binding protein 1	Lima1	Color2 [A=255, R=169, G=169, B=169]	1	4					12	12	12	23.2	23.2	23.2	84.059	0	77.844	381640000	23	17.4296	17.1399	17.035	16.9417	17.066	17.2832	17.4114	17.1837	16.9156	17.4948
0.480635	-0.0958431	P20443	P20443	S-arrestin	Sag	Color2 [A=255, R=169, G=169, B=169]	1	4					27	27	26	79.9	79.9	77.4	44.93	0	323.31	157650000000	718	24.2378	24.3348	24.2272	24.1763	24.4167	24.4938	24.4042	24.3231	24.0891	24.5618
0.480615	-0.112226	O55023;P29218;P29218-3	O55023	Inositol monophosphatase 1	Impa1	Color2 [A=255, R=169, G=169, B=169]	1	4					14	14	14	52	52	52	30.436	0	92.088	1802400000	45	18.7253	18.7665	18.7564	18.5347	18.6043	18.7813	19.028	18.8177	18.4351	18.8862
0.480592	0.223285	P37804	P37804	Transgelin	Tagln	Color2 [A=255, R=169, G=169, B=169]	1	4					3	3	3	14.9	14.9	14.9	22.576	0	36.574	43415000	10	16.7324	15.7494	16.0885	15.9708	15.7565	15.5521	15.8267	16.0572	15.6006	16.1446
0.480492	0.100255	Q61879	Q61879	Myosin-10	Myh10	Color2 [A=255, R=169, G=169, B=169]	1	4					81	81	65	44.1	44.1	37.9	228.99	0	323.31	3929300000	272	21.1384	20.7697	20.8489	20.818	20.7436	20.815	20.8479	20.6949	20.5431	20.9165
0.480309	0.134922	Q91YE7-2;Q91YE7	Q91YE7-2;Q91YE7	RNA-binding protein 5	Rbm5	Color2 [A=255, R=169, G=169, B=169]	1	4					6	5	5	8.8	7.4	7.4	92.239	0	12.502	36890000	11	15.0793	14.9289	15.0337	15.0312	14.9197	14.8546	14.9868	14.8848	14.412	15.1802
0.48026	-0.119957	Q9JII5-2;Q9JII5	Q9JII5-2;Q9JII5	DAZ-associated protein 1	Dazap1	Color2 [A=255, R=169, G=169, B=169]	1	4					5	5	5	18.3	18.3	18.3	43.086	0	26.324	275810000	21	16.6944	16.7097	16.6462	16.4835	16.6777	16.7504	16.9776	16.7075	16.3927	16.9832
0.480214	0.362174	Q9WVL0	Q9WVL0	Maleylacetoacetate isomerase	Gstz1	Color2 [A=255, R=169, G=169, B=169]	1	4					3	3	3	19.9	19.9	19.9	24.275	0	16.295	84333000	9	17.2738	15.6768	15.5987	15.3985	15.6525	15.5787	15.6121	15.3769	15.4253	15.7963
0.479715	0.117845	P40124	P40124	Adenylyl cyclase-associated protein 1	Cap1	Color2 [A=255, R=169, G=169, B=169]	1	4					19	19	18	51.9	51.9	50.2	51.564	0	231.19	2816900000	59	20.0058	19.5664	19.6672	19.606	19.6563	19.6617	19.6911	19.4679	19.3193	19.7724
0.47959	0.130286	Q80UP8	Q80UP8	Sodium-dependent phosphate transporter 2	Slc20a2	Color2 [A=255, R=169, G=169, B=169]	1	4					2	2	2	3.2	3.2	3.2	70.865	0	4.976	20199000	4	14.4786	14.7457	14.8849	14.5807	14.5964	14.5326	14.6615	14.3299	14.2745	14.8365
0.47958	-0.0808998	P70195	P70195	Proteasome subunit beta type-7	Psmb7	Color2 [A=255, R=169, G=169, B=169]	1	4					5	5	5	19.1	19.1	19.1	29.891	0	38.579	1589000000	19	17.6692	17.5957	17.4743	17.6634	17.651	17.7196	17.8757	17.5886	17.4878	17.7864
0.479317	-0.107288	Q8BFQ4	Q8BFQ4	WD repeat-containing protein 82	Wdr82	Color2 [A=255, R=169, G=169, B=169]	1	4					4	4	4	15.7	15.7	15.7	35.079	0	9.7433	45611000	9	15.5957	15.5876	15.4969	15.5715	15.7684	15.8935	15.7497	15.5368	15.4543	15.9223
0.4781	0.0940338	P97470	P97470	Serine/threonine-protein phosphatase 4 catalytic subunit	Ppp4c	Color2 [A=255, R=169, G=169, B=169]	1	4					5	3	3	16	11.1	11.1	35.08	0	7.2104	38057000	9	14.2846	14.2106	14.2992	14.2112	14.2421	14.1388	14.3348	14.1209	13.8489	14.3342
0.477885	-0.241401	A6H630;A6H630-4;A6H630-2;A6H630-3	A6H630;A6H630-4;A6H630-2	Protein-glutamate O-methyltransferase	Armt1	Color2 [A=255, R=169, G=169, B=169]	1	4					5	5	4	13	13	10.7	50.548	0	4.5862	89295000	7	15.5004	14.28	14.8336	14.4963	14.5537	15.0892	14.9061	14.9747	14.6461	15.2549
0.477108	0.0840618	Q9Z1Q9	Q9Z1Q9	Valine--tRNA ligase	Vars	Color2 [A=255, R=169, G=169, B=169]	1	4					24	24	24	23.5	23.5	23.5	140.21	0	110.12	819520000	67	18.8952	18.6898	18.7325	18.6459	18.7077	18.6763	18.7392	18.6102	18.4078	18.8174
0.476414	-0.156418	Q9CZN7-2;Q9CZN7	Q9CZN7-2;Q9CZN7	Serine hydroxymethyltransferase	Shmt2	Color2 [A=255, R=169, G=169, B=169]	1	4					11	11	10	27.9	27.9	26.3	55.42	0	45.54	288570000	24	17.3339	16.7945	16.5748	16.567	16.7383	17.0059	17.0476	16.9098	16.7519	17.0753
0.47584	0.16734	Q80SY5	Q80SY5	Pre-mRNA-splicing factor 38B	Prpf38b	Color2 [A=255, R=169, G=169, B=169]	1	4					4	4	4	7.7	7.7	7.7	63.752	0	5.7405	67814000	7	15.6089	15.616	15.4807	15.4952	15.4974	15.6958	15.5607	15.2263	14.8123	15.5665
0.475713	-0.0842609	Q9QZE7	Q9QZE7	Translin-associated protein X	Tsnax	Color2 [A=255, R=169, G=169, B=169]	1	4					14	14	14	57.9	57.9	57.9	32.926	0	119.45	796200000	35	17.9154	17.8024	17.9386	17.8062	17.8637	17.9771	18.0643	17.8806	17.6916	18.134
0.475235	-0.103517	Q8BHC1	Q8BHC1	Ras-related protein Rab-39B	Rab39b	Color2 [A=255, R=169, G=169, B=169]	1	4					7	7	6	36.2	36.2	31	24.636	0	13.216	231750000	17	16.5707	16.5047	16.5062	16.4119	16.3771	16.6196	16.7861	16.4608	16.2751	16.7465
0.475229	-0.0914131	Q80TZ3-2;Q80TZ3;Q80TZ3-3	Q80TZ3-2;Q80TZ3;Q80TZ3-3	Putative tyrosine-protein phosphatase auxilin	Dnajc6	Color2 [A=255, R=169, G=169, B=169]	1	4					16	16	13	17.3	17.3	15.1	98.52	0	99.532	719430000	40	18.4616	18.3008	18.3944	18.3518	18.4157	18.5536	18.6205	18.4568	18.1561	18.5944
0.474914	-0.155977	O55013	O55013	Trafficking protein particle complex subunit 3	Trappc3	Color2 [A=255, R=169, G=169, B=169]	1	4					6	6	6	25.6	25.6	25.6	20.302	0	10.148	105680000	15	15.9087	15.5674	15.923	15.4131	15.8195	15.9912	16.0071	15.9697	15.4287	16.015
0.474057	-0.0747269	A2AGT5-2;A2AGT5-3;A2AGT5	A2AGT5-2;A2AGT5-3;A2AGT5	Cytoskeleton-associated protein 5	Ckap5	Color2 [A=255, R=169, G=169, B=169]	1	4					39	39	38	23	23	22.3	218.7	0	156.06	566310000	70	18.6906	18.6603	18.7294	18.6405	18.7002	18.7888	18.844	18.6855	18.5293	18.9471
0.473154	-0.103801	Q9JI19	Q9JI19	Acidic fibroblast growth factor intracellular-binding protein	Fibp	Color2 [A=255, R=169, G=169, B=169]	1	4					5	5	5	14.6	14.6	14.6	41.204	0	7.4935	90365000	15	16.2309	16.1389	16.2282	16.0093	16.0501	16.2478	16.3118	16.1732	15.9434	16.5002
0.473092	-0.0894217	Q91XY4;O88689-3	Q91XY4;O88689-3	Protocadherin gamma-A4	Pcdhga4	Color2 [A=255, R=169, G=169, B=169]	1	4					3	3	3	5.3	5.3	5.3	100.36	0	7.6713	17268000	4	13.9135	13.6582	13.6985	13.4586	13.7706	13.8119	13.7622	13.7402	13.6796	13.9526
0.472702	-0.100158	P35235;P35235-2	P35235;P35235-2	Tyrosine-protein phosphatase non-receptor type 11	Ptpn11	Color2 [A=255, R=169, G=169, B=169]	1	4					18	18	18	37.5	37.5	37.5	68.46	0	96.38	435780000	39	17.6289	17.5183	17.563	17.5001	17.69	17.7122	17.8083	17.7002	17.3322	17.8481
0.47168	0.162072	Q9CQI6	Q9CQI6	Coactosin-like protein	Cotl1	Color2 [A=255, R=169, G=169, B=169]	1	4					8	8	8	56.3	56.3	56.3	15.944	0	44.155	2374700000	44	19.6001	19.1661	19.2576	18.8099	19.0435	18.9389	19.1256	18.9862	18.7363	19.2798
0.471284	0.113954	Q8VDJ3	Q8VDJ3	Vigilin	Hdlbp	Color2 [A=255, R=169, G=169, B=169]	1	4					29	29	29	28.9	28.9	28.9	141.74	0	119.41	1026500000	85	19.3337	19.0408	19.107	19.0178	19.0351	19.036	19.0985	18.9738	18.646	19.2103
0.471178	-0.11341	Q9CZW5	Q9CZW5	Mitochondrial import receptor subunit TOM70	Tomm70a	Color2 [A=255, R=169, G=169, B=169]	1	4					22	22	22	40.8	40.8	40.8	67.589	0	141.23	2065900000	68	19.7942	19.6497	19.6815	19.5691	19.7764	19.8858	19.9498	19.7685	19.4264	20.0074
0.47115	-0.089241	Q9CWS0	Q9CWS0	N(G),N(G)-dimethylarginine dimethylaminohydrolase 1	Ddah1	Color2 [A=255, R=169, G=169, B=169]	1	4					16	16	15	64.9	64.9	62.1	31.381	0	103.79	2805700000	89	19.8022	19.6613	19.7501	19.786	19.8704	19.8408	20.0152	19.748	19.6407	20.0716
0.470657	0.139488	Q8BGC4	Q8BGC4	Zinc-binding alcohol dehydrogenase domain-containing protein 2	Zadh2	Color2 [A=255, R=169, G=169, B=169]	1	4					6	6	6	19.9	19.9	19.9	40.528	0	17.709	397410000	15	15.7759	15.1539	15.2613	15.2182	15.3591	15.2416	15.164	15.1677	15.0016	15.4961
0.470264	-0.182257	Q78T54-2;Q78T54	Q78T54-2;Q78T54	Vacuolar ATPase assembly integral membrane protein Vma21	Vma21	Color2 [A=255, R=169, G=169, B=169]	1	4					2	2	2	26.5	26.5	26.5	9.3329	0	7.9263	69824000	8	15.1509	14.3216	14.7614	14.5477	14.651	15.1119	14.7927	14.7428	14.5442	15.1524
0.470246	-0.0934162	Q9ERF3	Q9ERF3	WD repeat-containing protein 61;WD repeat-containing protein 61, N-terminally processed	Wdr61	Color2 [A=255, R=169, G=169, B=169]	1	4					8	8	7	37	37	34.1	33.772	0	25.437	119320000	11	15.5976	15.9103	15.8012	15.7425	15.9566	15.8666	15.9513	15.7974	15.7407	16.1193
0.470147	0.205392	P51660	P51660	Peroxisomal multifunctional enzyme type 2;(3R)-hydroxyacyl-CoA dehydrogenase;Enoyl-CoA hydratase 2	Hsd17b4	Color2 [A=255, R=169, G=169, B=169]	1	4					13	13	13	25.3	25.3	25.3	79.481	0	85.026	346320000	30	18.6769	17.934	17.7684	17.6284	17.6461	17.6997	17.7561	17.6743	17.5835	17.9132
0.470088	0.211549	P11404	P11404	Fatty acid-binding protein, heart	Fabp3	Color2 [A=255, R=169, G=169, B=169]	1	4					4	4	4	29.3	29.3	29.3	14.819	0	22.345	454050000	11	18.02	17.4023	17.3215	16.9983	16.9849	17.0485	17.4369	16.9079	17.0866	17.1894
0.469979	-0.0789085	Q3USB7	Q3USB7	Inactive phospholipase C-like protein 1	Plcl1	Color2 [A=255, R=169, G=169, B=169]	1	4					7	7	7	8.8	8.8	8.8	122.67	0	18.047	57414000	12	15.4923	15.3397	15.2386	15.3009	15.2764	15.4515	15.4581	15.348	15.2009	15.584
0.469517	-0.112595	Q61733	Q61733	28S ribosomal protein S31, mitochondrial	Mrps31	Color2 [A=255, R=169, G=169, B=169]	1	4					3	3	3	9.1	9.1	9.1	43.88	0	6.8011	35830000	6	14.5535	14.4723	14.3812	14.1963	14.5787	14.6009	14.6383	14.4093	14.304	14.7925
0.468844	-0.121537	O88712;O88712-2;O88712-3	O88712;O88712-2;O88712-3	C-terminal-binding protein 1	Ctbp1	Color2 [A=255, R=169, G=169, B=169]	1	4					6	4	4	17.7	13.8	13.8	47.744	0	156.15	143600000	18	16.1045	15.9556	15.9967	15.8365	16.074	16.1082	16.2757	16.0957	15.7264	16.369
0.46843	-0.125908	O35218	O35218	Cleavage and polyadenylation specificity factor subunit 2	Cpsf2	Color2 [A=255, R=169, G=169, B=169]	1	4					7	7	7	11.8	11.8	11.8	88.382	0	39.622	72851000	11	14.7108	14.7973	14.8312	14.8957	14.8583	15.0994	15.1386	14.9846	14.4767	15.0235
0.468136	0.148376	P98203-4;P98203-5;P98203-2;P98203	P98203-4;P98203-5;P98203-2;P98203	Armadillo repeat protein deleted in velo-cardio-facial syndrome homolog	Arvcf	Color2 [A=255, R=169, G=169, B=169]	1	4					17	17	17	31.1	31.1	31.1	97.164	0	166.44	327620000	38	17.4633	17.0767	17.2392	17.1063	17.159	17.0737	17.3871	16.9745	16.6289	17.2385
0.468038	-0.115402	Q5SWP3	Q5SWP3	NAC-alpha domain-containing protein 1	Nacad	Color2 [A=255, R=169, G=169, B=169]	1	4					7	7	7	8.6	8.6	8.6	156.76	0	20.56	27359000	10	13.9534	13.6448	13.6201	13.4186	13.8549	13.7591	13.8822	13.7905	13.626	14.0109
0.467916	-0.227151	Q9Z2E2-5;Q9Z2E2-3;Q9Z2E2-4;Q9Z2E2-2;Q9Z2E2	Q9Z2E2-5;Q9Z2E2-3;Q9Z2E2-4;Q9Z2E2-2;Q9Z2E2	Methyl-CpG-binding domain protein 1	Mbd1	Color2 [A=255, R=169, G=169, B=169]	1	4					2	2	2	4.4	4.4	4.4	62.076	0	10.259	17639000	3	12.9075	12.1117	12.578	12.147	12.2974	13.0777	12.7845	12.2568	12.2341	12.8244
0.467599	-0.10956	E9Q7X7	E9Q7X7		Nrxn2	Color2 [A=255, R=169, G=169, B=169]	1	4					4	3	3	2.7	2.2	2.2	184.88	0	12.09	19529000	5	14.1582	14.2583	14.1495	14.2902	14.1875	14.2942	14.5842	14.3316	13.9517	14.4299
0.467569	-0.156788	Q9CRD0;Q9CRD0-3;Q9CRD0-2	Q9CRD0;Q9CRD0-3;Q9CRD0-2	OCIA domain-containing protein 1	Ociad1	Color2 [A=255, R=169, G=169, B=169]	1	4					4	4	4	32.8	32.8	32.8	27.61	0	61.356	108190000	8	14.5348	14.209	14.2434	13.9575	14.2354	14.492	14.3979	14.4365	13.9389	14.6989
0.467363	0.113081	O08917	O08917	Flotillin-1	Flot1	Color2 [A=255, R=169, G=169, B=169]	1	4					5	5	5	15.2	15.2	15.2	47.513	0	28.756	110420000	17	15.8115	15.592	15.8531	15.5922	15.7348	15.7156	15.6886	15.3942	15.3581	15.8616
0.466428	-0.0974575	P63044;P63024;Q62442-2;Q62442	P63044	Vesicle-associated membrane protein 2	Vamp2	Color2 [A=255, R=169, G=169, B=169]	1	4					7	7	5	60.3	60.3	35.3	12.691	0	146.39	2091700000	57	18.8726	18.5257	18.7922	18.6195	18.7235	18.7581	18.9333	18.7551	18.5767	18.9977
0.466366	0.112386	P62962;CON__P02584	P62962	Profilin-1	Pfn1	Color2 [A=255, R=169, G=169, B=169]	1	4					8	8	8	78.6	78.6	78.6	14.957	0	144.55	1310600000	45	20.4479	20.1277	20.0192	19.9375	20.0069	19.9852	20.117	19.8895	19.8224	20.163
0.465786	0.137597	P12815-2;P12815	P12815-2;P12815	Programmed cell death protein 6	Pdcd6	Color2 [A=255, R=169, G=169, B=169]	1	4					4	4	4	23.8	23.8	23.8	21.663	0	8.2785	82472000	7	16.8125	16.2249	16.4682	16.3371	16.2168	16.3664	16.4398	16.1191	16.0444	16.4017
0.465326	0.120778	Q4VBE8	Q4VBE8	WD repeat-containing protein 18	Wdr18	Color2 [A=255, R=169, G=169, B=169]	1	4					2	2	2	4.4	4.4	4.4	47.211	0.00044813	3.7707	9709000	3	13.0001	12.9036	13.0463	12.8917	12.7631	13.0431	12.9508	12.4195	12.7167	12.8707
0.464907	-0.0849266	Q8JZM7	Q8JZM7	Parafibromin	Cdc73	Color2 [A=255, R=169, G=169, B=169]	1	4					9	9	9	16.9	16.9	16.9	60.576	0	25.47	111330000	13	16.2788	16.3665	16.2002	16.2399	16.2907	16.4223	16.4759	16.3311	16.0652	16.5062
0.464404	-0.0988762	P61089;Q9CQ37	P61089	Ubiquitin-conjugating enzyme E2 N	Ube2n	Color2 [A=255, R=169, G=169, B=169]	1	4					7	7	7	52	52	52	17.138	0	189.64	2612800000	35	19.4183	19.1113	19.3639	19.1697	19.2516	19.4245	19.4243	19.3412	19.0721	19.5471
0.46393	0.265874	Q6IRU2	Q6IRU2	Tropomyosin alpha-4 chain	Tpm4	Color2 [A=255, R=169, G=169, B=169]	1	4					11	9	9	34.7	27.4	27.4	28.467	0	72.937	390420000	20	17.9064	16.8765	16.8521	16.4997	16.4582	16.556	16.5959	16.6564	16.6953	16.76
0.463702	-0.101016	Q91WC0;Q91WC0-3;Q91WC0-2	Q91WC0;Q91WC0-3;Q91WC0-2	Histone-lysine N-methyltransferase setd3	Setd3	Color2 [A=255, R=169, G=169, B=169]	1	4					7	7	7	17.3	17.3	17.3	67.175	0	24.862	21906000	12	14.7947	14.6869	14.4601	14.5884	14.5999	14.8649	14.8239	14.5605	14.4912	14.8946
0.463405	0.258293	Q71RI9-2;Q71RI9	Q71RI9-2;Q71RI9	Kynurenine--oxoglutarate transaminase 3	Ccbl2	Color2 [A=255, R=169, G=169, B=169]	1	4					7	7	7	17.9	17.9	17.9	47.32	0	8.5177	96664000	8	16.9128	15.8771	15.6729	15.5809	15.6977	15.6553	15.7441	15.5618	15.5396	15.9491
0.463295	-0.135788	O88441	O88441	Metaxin-2	Mtx2	Color2 [A=255, R=169, G=169, B=169]	1	4					8	8	7	41.8	41.8	31.2	29.758	0	65.248	269510000	14	17.2676	16.9108	16.9647	16.7938	17.0766	17.1796	17.2204	17.1306	16.7488	17.4129
0.463142	-0.139021	Q8CCN5;Q8CCN5-2	Q8CCN5	Breast carcinoma-amplified sequence 3 homolog	Bcas3	Color2 [A=255, R=169, G=169, B=169]	1	4					5	5	5	7.9	7.9	7.9	101.02	0	18.218	17539000	8	14.1494	13.944	13.7494	13.8692	13.9857	14.1756	14.1118	14.0928	13.6362	14.3765
0.462743	-0.0563774	Q9CQH7	Q9CQH7	Transcription factor BTF3 homolog 4	Btf3l4	Color2 [A=255, R=169, G=169, B=169]	1	4					3	3	3	36.7	36.7	36.7	17.27	0	59.001	144620000	10	14.1503	14.119	13.9961	14.0634	14.1893	14.0248	14.2476	14.2244	14.0815	14.2217
0.462683	-0.155445	O88543	O88543	COP9 signalosome complex subunit 3	Cops3	Color2 [A=255, R=169, G=169, B=169]	1	4					13	13	13	42.3	42.3	42.3	47.832	0	155.48	676730000	41	17.93	17.7661	17.86	17.573	17.8853	18.1048	18.1377	17.8954	17.4354	18.2184
0.462476	0.12558	Q8BKG3	Q8BKG3	Inactive tyrosine-protein kinase 7	Ptk7	Color2 [A=255, R=169, G=169, B=169]	1	4					4	4	4	4.3	4.3	4.3	117.53	0	6.0671	5373600	4	12.1475	11.9249	12.2541	12.0541	11.7398	12.0241	11.8094	11.6355	11.8801	12.1434
0.461087	0.148751	P55065	P55065	Phospholipid transfer protein	Pltp	Color2 [A=255, R=169, G=169, B=169]	1	4					3	3	3	7.1	7.1	7.1	54.452	0	7.2083	38787000	7	14.6864	14.614	14.5652	14.2865	14.4436	14.561	14.192	14.2736	14.0514	14.774
0.460536	-0.144838	Q9R0P9	Q9R0P9	Ubiquitin carboxyl-terminal hydrolase isozyme L1	Uchl1	Color2 [A=255, R=169, G=169, B=169]	1	4					11	11	11	85.2	85.2	85.2	24.838	0	130.61	3253100000	60	19.291	19.1044	19.5024	19.0567	19.397	19.5068	19.514	19.424	18.9709	19.6599
0.460486	-0.101171	Q6PGN3-6;Q6PGN3-5;Q6PGN3-4;Q6PGN3-2;Q6PGN3;Q6PGN3-3	Q6PGN3-6;Q6PGN3-5;Q6PGN3-4;Q6PGN3-2;Q6PGN3;Q6PGN3-3	Serine/threonine-protein kinase DCLK2	Dclk2	Color2 [A=255, R=169, G=169, B=169]	1	4					5	5	5	9.7	9.7	9.7	77.473	0	44.168	97576000	15	15.3831	15.5003	15.4991	15.2164	15.5783	15.5404	15.684	15.4839	15.2686	15.7062
0.460414	-0.0811169	P70398	P70398	Probable ubiquitin carboxyl-terminal hydrolase FAF-X	Usp9x	Color2 [A=255, R=169, G=169, B=169]	1	4					35	35	35	16.8	16.8	16.8	290.71	0	115.74	428480000	55	18.0134	17.9924	17.9171	17.9083	18.0132	18.1757	18.1175	17.95	17.7961	18.2107
0.460205	-0.144353	Q3U4G3	Q3U4G3	Xyloside xylosyltransferase 1	Xxylt1	Color2 [A=255, R=169, G=169, B=169]	1	4					3	3	3	8.2	8.2	8.2	43.838	0	5.8847	9436500	4	13.8379	13.7827	13.9517	13.438	13.7839	14.0146	14.1118	13.8293	13.4823	14.078
0.460084	-0.175908	Q3TPE9-2;Q3TPE9	Q3TPE9-2;Q3TPE9	Ankyrin repeat and MYND domain-containing protein 2	Ankmy2	Color2 [A=255, R=169, G=169, B=169]	1	4					3	3	3	11.3	11.3	11.3	33.626	0	5.5483	34856000	7	14.5828	14.352	14.4853	14.3684	14.6751	14.8451	14.8683	14.6175	14.0501	14.9621
0.459912	-0.0749432	Q9ER72-2;Q9ER72	Q9ER72-2;Q9ER72	Cysteine--tRNA ligase, cytoplasmic	Cars	Color2 [A=255, R=169, G=169, B=169]	1	4					14	14	14	21.7	21.7	21.7	85.55	0	70.301	205380000	31	17.1189	16.941	16.8889	17.0261	17.0029	17.1164	17.0873	17.1254	16.8252	17.1982
0.459793	-0.0938156	P61202;P61202-2	P61202;P61202-2	COP9 signalosome complex subunit 2	Cops2	Color2 [A=255, R=169, G=169, B=169]	1	4					13	13	13	36.1	36.1	36.1	51.596	0	63.344	534740000	28	18.139	17.9466	18.0326	18.0181	17.9357	18.1693	18.1937	18.0245	17.8223	18.3313
0.459283	0.0672747	Q99J47-2;Q99J47	Q99J47-2;Q99J47	Dehydrogenase/reductase SDR family member 7B	Dhrs7b	Color2 [A=255, R=169, G=169, B=169]	1	4					3	3	3	9.2	9.2	9.2	33.982	0	20.052	65720000	8	15.5943	15.5412	15.694	15.4723	15.5441	15.4644	15.6119	15.3519	15.4293	15.652
0.459114	-0.220273	Q91YD3	Q91YD3	mRNA-decapping enzyme 1A	Dcp1a	Color2 [A=255, R=169, G=169, B=169]	1	4					2	2	2	4.7	4.7	4.7	65.218	0	6.3207	2274800	2	11.425	10.8334	10.7652	10.2773	10.7454	10.6349	11.275	11.1066	10.8645	11.2666
[truncated: 2,511 more rows]
