# Supplementary material for: Neuroretinal degeneration in a mouse model of systemic chronic immune activation observed by proteomics
Source: Front Immunol. 2024 Apr 11;15:1374617. doi: 10.3389/fimmu.2024.1374617 (PMC11043527; doi:10.3389/fimmu.2024.1374617)
Supplement: Supplementary Table 1 — (A) Retina, 1 week, Identified and differentially expressed proteins. (B). Retina, 8 weeks, Identified and differentially expressed proteins. (C). Retina, 28 weeks, Identified and differentially expressed proteins. [file DataSheet_1.zip › Supplementary Tables submission/Supplementary Tables 1-4, Protein identifications/1. Retina/Table S1A Retina, 1 week FP5911AB.xlsx]

## Sheet: Sheet1
=-LOG(P-value)	Difference	Protein IDs	Majority protein IDs	Protein names	Gene names	id	Symbol color	Symbol type	Symbol size	Show label	Only identified by site	Reverse	Potential contaminant	Peptides	Razor + unique peptides	Unique peptides	Sequence coverage [%]	Unique + razor sequence coverage [%]	Unique sequence coverage [%]	Mol. weight [kDa]	Q-value	Score	Intensity	MS/MS count	1 Retina LCMV FP5911AB	2 Retina LCMV FP5911AB	3 Retina LCMV FP5911AB	4 Retina LCMV FP5911AB	5 Retina LCMV FP5911AB	6 Retina LCMV FP5911AB	7 Retina LCMV FP5911AB	8 Retina LCMV FP5911AB	9 Retina LCMV FP5911AB	10 Retina LCMV FP5911AB
8.31425	2.82456	Q9QZ85	Q9QZ85	Interferon-inducible GTPase 1	Iigp1	5477	Color2 [DarkGray]	1	4					5	5	5	17.2	17.2	17.2	47.571	0	17.694	55932000	10	16.1489	16.3216	16.1623	15.9592	16.0662	13.0648	13.557	13.3647	13.1428	13.4061
6.89482	1.55017	Q64282	Q64282	Interferon-induced protein with tetratricopeptide repeats 1	Ifit1	2340	Color2 [DarkGray]	1	4					8	8	7	22.9	22.9	19.2	53.737	0	45.702	143750000	14	16.2723	16.3697	16.476	16.2169	16.181	14.5586	14.796	14.9935	14.6799	14.737
6.76206	1.07195	P42225	P42225	Signal transducer and activator of transcription 1	Stat1	979	Color2 [DarkGray]	1	4					15	15	15	22.6	22.6	22.6	87.196	0	97.819	562670000	33	18.4779	18.4624	18.5373	18.4863	18.4243	17.1961	17.4429	17.5819	17.4063	17.4014
6.32492	1.337	Q8R2Q8	Q8R2Q8	Bone marrow stromal antigen 2	Bst2	3790	Color2 [DarkGray]	1	4					2	2	2	9.9	9.9	9.9	19.152	0.0009705	3.1504	13283000	3	13.7905	14.0319	13.8214	13.6075	13.9042	12.5523	12.5301	12.6334	12.2804	12.4744
6.29796	1.38266	P01899;P01897;P01896;P01895-2;P01895;P01898;P01900;P14427	P01899;P01897	H-2 class I histocompatibility antigen, D-B alpha chain;H-2 class I histocompatibility antigen, L-D alpha chain	H2-D1;H2-L	532	Color2 [DarkGray]	1	4					6	6	5	21	21	18.2	40.836	0	23.72	110220000	10	16.6614	16.5951	16.8079	16.6756	16.6353	15.0176	15.2973	15.569	15.3348	15.2434
6.2281	3.27863	Q61646	Q61646	Haptoglobin;Haptoglobin alpha chain;Haptoglobin beta chain	Hp	2235	Color2 [DarkGray]	1	4					5	5	5	14.7	14.7	14.7	38.752	0	26.532	148490000	13	17.4342	18.4956	17.9014	17.3222	17.2954	14.3717	14.4502	14.3315	14.4997	14.4026
5.53439	3.25859	Q62293;Q3T9E4	Q62293;Q3T9E4		Tgtp1	1736	Color2 [DarkGray]	1	4					2	2	2	5.5	5.5	5.5	47.12	0	28.472	19017000	4	14.7954	15.3269	14.8858	14.5613	14.849	11.5354	10.7901	12.192	11.4879	12.1201
4.95533	1.47972	Q9Z0E6;Q01514	Q9Z0E6	Interferon-induced guanylate-binding protein 2	Gbp2	5656	Color2 [DarkGray]	1	4					4	4	4	8.8	8.8	8.8	66.739	0	35.648	68601000	8	15.9226	16.1684	15.8832	15.9201	15.5255	14.155	14.6	14.7284	14.1791	14.3586
4.30645	-1.14268	Q8QZY4	Q8QZY4	Retbindin	Rtbdn	3727	Color2 [DarkGray]	1	4					2	2	2	12.1	12.1	12.1	26.559	0	5.7944	54658000	6	15.6022	15.7992	15.6585	15.5885	15.7939	16.388	16.8077	17.2179	16.9951	16.747
4.29928	1.87429	P01864;P01863;P01865	P01864;P01863;P01865	Ig gamma-2A chain C region secreted form;Ig gamma-2A chain C region, A allele;Ig gamma-2A chain C region, membrane-bound form	Ighg;Igh-1a	527	Color2 [DarkGray]	1	4					2	2	2	7.2	7.2	7.2	36.595	0	26.022	30726000	7	16.186	16.6865	16.3816	15.8982	15.9791	13.7999	14.395	14.0989	14.5412	14.9251
4.24892	-0.298339	Q80ZJ6;Q80ZJ6-2;Q80ZJ6-3	Q80ZJ6;Q80ZJ6-2;Q80ZJ6-3	Protein zer-1 homolog	Zer1	2891	Color2 [DarkGray]	1	4					3	3	3	2.8	2.8	2.8	89.075	0.00079397	3.4958	12599000	5	14.199	14.2099	14.2218	14.238	14.2159	14.3752	14.5031	14.5909	14.5362	14.571
4.06898	-0.755147	Q924K1	Q924K1	Aryl-hydrocarbon-interacting protein-like 1	Aipl1	4268	Color2 [DarkGray]	1	4					9	9	9	34.5	34.5	34.5	38.212	0	40.269	1021300000	26	18.7711	19.0743	18.7254	18.6935	18.809	19.3961	19.5442	19.859	19.5723	19.4774
4.02833	1.1945	Q64345	Q64345	Interferon-induced protein with tetratricopeptide repeats 3	Ifit3	2352	Color2 [DarkGray]	1	4					9	9	9	24.8	24.8	24.8	47.222	0	47.743	215930000	19	18.2587	17.724	17.7229	17.5595	17.3096	16.4663	16.5873	16.7165	16.3984	16.4337
3.93736	-0.495834	Q3UJP5	Q3UJP5	Protein C8orf37 homolog		1883	Color2 [DarkGray]	1	4					4	4	4	22	22	22	23.848	0	22.444	47946000	6	13.9251	13.9547	13.9353	13.6656	13.8131	14.2137	14.3443	14.5026	14.3434	14.369
3.84266	1.35868	Q91X72	Q91X72	Hemopexin	Hpx	4107	Color2 [DarkGray]	1	4					13	13	13	30.4	30.4	30.4	51.317	0	53.771	659080000	42	19.2398	19.97	19.427	19.0697	19.0312	17.7442	18.1149	18.3149	17.9896	17.7808
3.79928	-0.4873	Q2TV84;Q2TV84-2;Q2TV84-5;Q2TV84-4;Q2TV84-3	Q2TV84;Q2TV84-2	Transient receptor potential cation channel subfamily M member 1	Trpm1	1727	Color2 [DarkGray]	1	4					9	9	8	5.2	5.2	4.6	183.52	0	18.928	88059000	19	16.0646	16.1539	15.9894	16.0007	15.9311	16.3389	16.4631	16.7065	16.5933	16.4744
3.77396	0.832659	Q61107	Q61107	Guanylate-binding protein 4	Gbp4	2163	Color2 [DarkGray]	1	4					4	4	4	5.6	5.6	5.6	70.801	0.00041297	4.1189	25001000	6	15.1603	14.8766	14.6677	14.5612	14.798	13.7662	13.9821	14.2262	13.9365	13.9894
3.63264	-0.422258	P25425-12;P25425-9;P25425;P25425-5;P25425-2;P25425-6;P25425-3;P25425-8;P25425-11;P25425-7;P25425-4;P25425-10;Q00196-6;Q00196-5;Q00196-7;Q00196-3;Q00196-2;Q00196;P31362;Q00196-4	P25425-12;P25425-9;P25425;P25425-5;P25425-2;P25425-6;P25425-3;P25425-8;P25425-11;P25425-7;P25425-4;P25425-10;Q00196-6;Q00196-5;Q00196-7;Q00196-3;Q00196-2;Q00196;P31362;Q00196-4	POU domain, class 2, transcription factor 1;POU domain, class 2, transcription factor 2;POU domain, class 2, transcription factor 3	Pou2f1;Pou2f2;Pou2f3	812	Color2 [DarkGray]	1	4					3	3	3	5.2	5.2	5.2	81.478	0	9.5285	19403000	5	13.5056	13.5808	13.6236	13.5854	13.6058	13.7789	14.0364	14.1335	13.9552	14.1084
3.59427	-0.644416	P21956-2;P21956	P21956-2;P21956	Lactadherin	Mfge8	778	Color2 [DarkGray]	1	4					8	8	8	24.6	24.6	24.6	47.169	0	58.566	193410000	18	15.6708	15.8575	15.6723	15.6359	15.5657	16.0461	16.3231	16.6227	16.3447	16.2877
3.5606	-0.584828	Q9Z273	Q9Z273	Tubby-related protein 1	Tulp1	5733	Color2 [DarkGray]	1	4					17	17	16	36.6	36.6	35.4	60.335	0	99.189	1609900000	48	18.7649	18.8483	18.7889	18.7899	18.8445	19.076	19.3762	19.6393	19.5077	19.3615
3.53726	-0.52788	Q1RNF8	Q1RNF8	Sterile alpha motif domain-containing protein 11	Samd11	1721	Color2 [DarkGray]	1	4					4	4	4	9	9	9	57.784	0	19.73	147340000	10	15.7531	15.7271	15.7774	15.6013	15.7567	16.0103	16.1938	16.507	16.3067	16.2371
3.44235	-0.379664	Q8K297	Q8K297	Procollagen galactosyltransferase 1	Colgalt1	3643	Color2 [DarkGray]	1	4					2	2	2	2.9	2.9	2.9	71.06	0.00079491	3.5143	12249000	4	13.6626	13.6633	13.5115	13.5133	13.5686	13.7663	13.9655	14.1014	13.9811	14.0034
3.40694	-0.713227	Q60989	Q60989	E3 ubiquitin-protein ligase XIAP	Xiap	2141	Color2 [DarkGray]	1	4					2	2	2	6.5	6.5	6.5	56.078	0	32.818	38493000	4	12.9862	12.8127	12.9767	12.7586	12.6064	13.4816	13.3365	13.9053	13.5785	13.4047
3.28585	-0.66287	Q9QZ28;Q62233-2;Q62233	Q9QZ28;Q62233-2;Q62233	Homeobox protein SIX6;Homeobox protein SIX3	Six6;Six3	2284	Color2 [DarkGray]	1	4					3	3	3	15.9	15.9	15.9	27.741	0	30.754	20173000	5	14.2752	14.2745	14.0472	14.0253	13.8713	14.5047	14.7834	15.0397	14.8265	14.6536
3.27252	-0.470034	Q9CYI4;Q9CYI4-2	Q9CYI4;Q9CYI4-2	Putative RNA-binding protein Luc7-like 1	Luc7l	4712	Color2 [DarkGray]	1	4					9	5	5	25.9	13.5	13.5	43.934	0	35.871	179010000	11	16.5422	16.7233	16.4962	16.4568	16.515	16.8355	17.032	17.2497	17.0554	16.911
3.22809	-0.359391	Q91YK2	Q91YK2	Ribosomal RNA processing protein 1 homolog B	Rrp1b	4135	Color2 [DarkGray]	1	4					10	10	10	18.2	18.2	18.2	80.581	0	76.379	195930000	27	17.0744	17.0995	17.07	16.9943	17.1215	17.3005	17.4454	17.6369	17.4689	17.305
3.2096	-0.472912	Q80XE1;Q80XE1-1	Q80XE1;Q80XE1-1	Synembryn-B	Ric8b	2856	Color2 [DarkGray]	1	4					3	3	3	5.6	5.6	5.6	58.682	0	8.0855	22561000	4	14.1536	14.4141	14.4974	14.4362	14.4744	14.7342	14.8636	15.0957	14.8104	14.8364
3.19224	-0.612983	Q9WVC3	Q9WVC3	Caveolin-2	Cav2	5638	Color2 [DarkGray]	1	4					2	2	2	18.5	18.5	18.5	18.227	0	7.0635	7704100	3	12.393	12.1749	12.2307	12.3549	12.3164	12.539	13.1299	13.0679	12.8156	12.9824
3.10904	-0.536056	Q8VDP2;Q8VDP2-2	Q8VDP2;Q8VDP2-2	UPF0428 protein CXorf56 homolog		3933	Color2 [DarkGray]	1	4					5	5	5	25.7	25.7	25.7	25.594	0	28.042	75989000	11	15.5503	15.5619	15.4791	15.2001	15.3693	15.7167	15.9651	16.1788	16.059	15.9212
3.10789	-0.481031	P56873	P56873	Sjoegren syndrome/scleroderma autoantigen 1 homolog	Sssca1	1191	Color2 [DarkGray]	1	4					4	4	4	41.2	41.2	41.2	21.336	0	11.309	46428000	8	15.3629	15.5869	15.3018	15.3877	15.3618	15.6872	15.8777	16.1186	15.9752	15.7475
3.09701	-0.416696	P32233	P32233	Developmentally-regulated GTP-binding protein 1	Drg1	899	Color2 [DarkGray]	1	4					7	7	7	23.7	23.7	23.7	40.512	0	44.77	215900000	20	16.499	16.5256	16.4727	16.3326	16.3094	16.6344	16.8797	17.0421	16.8714	16.795
3.09089	0.89408	Q60766-2;Q60766	Q60766-2;Q60766	Immunity-related GTPase family M protein 1	Irgm1	2109	Color2 [DarkGray]	1	4					5	5	5	13.2	13.2	13.2	44.887	0	12.447	142990000	8	17.4922	17.6278	17.4853	17.3758	17.4121	15.9919	16.5506	16.9727	16.8033	16.6043
3.06171	-0.407151	Q9D394-2	Q9D394-2	Protein RUFY3	Rufy3	4865	Color2 [DarkGray]	1	4					20	4	4	31.1	8.1	8.1	74.401	0	9.4161	41995000	6	15.0882	15.2857	15.1917	15.1477	15.19	15.3652	15.6556	15.7914	15.6227	15.5041
3.06153	-0.486725	Q5RJF7-2;Q5RJF7	Q5RJF7-2;Q5RJF7	Voltage-dependent calcium channel subunit alpha-2/delta-4;Voltage-dependent calcium channel subunit alpha-2-4;Voltage-dependent calcium channel subunit delta-4	Cacna2d4	2029	Color2 [DarkGray]	1	4					7	7	7	6.6	6.6	6.6	123.23	0	14.635	108550000	13	15.7954	16.007	15.9775	15.7276	15.7433	16.0579	16.3895	16.4766	16.4254	16.3351
3.04844	-0.394633	Q8K0D7	Q8K0D7	Tail-anchored protein insertion receptor WRB	Wrb	3597	Color2 [DarkGray]	1	4					3	3	3	16.7	16.7	16.7	19.866	0	5.6755	62228000	5	14.4064	14.563	14.368	14.3083	14.4835	14.582	14.9034	14.9205	14.8892	14.8073
3.01753	-0.369178	Q8VHS2;Q8VHS2-2	Q8VHS2;Q8VHS2-2	Protein crumbs homolog 1	Crb1	3992	Color2 [DarkGray]	1	4					5	5	5	4.3	4.3	4.3	153.35	0	14.05	53107000	10	14.6418	14.7911	14.7911	14.7326	14.6938	15.0114	14.9874	15.3507	15.0256	15.1212
2.9977	-0.422431	Q8CIB6	Q8CIB6	Transmembrane protein 230	Tmem230	3539	Color2 [DarkGray]	1	4					3	3	3	30.8	30.8	30.8	13.188	0	22.065	118310000	10	15.9141	15.853	15.8613	15.6557	15.7338	16.0335	16.2562	16.4398	16.2743	16.1262
2.98766	-0.441895	Q8R1F0	Q8R1F0	Leydig cell tumor 10 kDa protein homolog	D8Ertd738e	3769	Color2 [DarkGray]	1	4					3	3	3	21.3	21.3	21.3	10.197	0.00096974	3.1335	82844000	5	16.3781	16.6075	16.4761	16.3881	16.4719	16.765	16.9568	17.127	16.985	16.6973
2.98332	-0.453867	Q03137-2;Q03137	Q03137-2;Q03137	Ephrin type-A receptor 4	Epha4	1642	Color2 [DarkGray]	1	4					4	3	3	5.4	4.3	4.3	103.98	0	5.515	37498000	5	14.7041	14.7077	14.7321	14.4876	14.5185	14.8406	15.0208	15.258	15.2101	15.0898
2.96813	-0.454354	Q3TZX3	Q3TZX3	Solute carrier family 25 member 33	Slc25a33	1801	Color2 [DarkGray]	1	4					3	3	2	10.9	10.9	6.9	35.063	0	21.755	60076000	4	13.9529	13.9831	14.0402	13.8968	13.7345	14.1955	14.3692	14.6334	14.4129	14.2682
2.95776	-0.430623	Q8BIE6;Q8BIE6-2	Q8BIE6;Q8BIE6-2	FERM domain-containing protein 4A	Frmd4a	3031	Color2 [DarkGray]	1	4					4	4	4	6.8	6.8	6.8	113.88	0	40.143	21963000	6	13.1133	12.8011	12.829	12.843	12.8712	13.3194	13.1736	13.5581	13.3305	13.2291
2.94859	-0.300684	Q69ZR2	Q69ZR2	E3 ubiquitin-protein ligase HECTD1	Hectd1	2413	Color2 [DarkGray]	1	4					12	12	12	7	7	7	290.08	0	27.333	69657000	19	15.645	15.5916	15.5406	15.4514	15.6254	15.7664	15.7687	15.9968	15.9803	15.8452
2.9178	-0.345431	Q45VK7-2;Q45VK7;Q45VK7-3	Q45VK7-2;Q45VK7	Cytoplasmic dynein 2 heavy chain 1	Dync2h1	1960	Color2 [DarkGray]	1	4					18	18	18	5.1	5.1	5.1	493.13	0	49.877	79255000	27	15.7602	15.7839	15.7481	15.6635	15.7044	15.8379	16.1151	16.2366	16.1514	16.0462
2.9043	-0.355862	P59997;P59997-3;P59997-2	P59997	Lysine-specific demethylase 2A	Kdm2a	1245	Color2 [DarkGray]	1	4					5	5	5	5.7	5.7	5.7	132.68	0	10.022	16894000	6	14.3515	14.2935	14.1902	14.2057	14.0964	14.3867	14.6296	14.7449	14.6022	14.5532
2.90257	-0.449862	Q9Z199;P63271	Q9Z199;P63271	Transcription elongation factor SPT4-B;Transcription elongation factor SPT4-A	Supt4h1b;Supt4h1a	1424	Color2 [DarkGray]	1	4					3	3	2	30.8	30.8	24.8	13.194	0	5.9495	44253000	6	14.4426	14.4857	14.7318	14.5849	14.4735	14.7433	14.9267	15.1975	15.0662	15.034
2.8985	-0.437939	P52795	P52795	Ephrin-B1	Efnb1	1120	Color2 [DarkGray]	1	4					3	3	3	14.5	14.5	14.5	37.859	0	93.798	49890000	7	14.0265	13.985	14.058	13.8041	13.8721	14.2958	14.2326	14.5631	14.5816	14.2623
2.89243	-0.400602	Q9D1P4	Q9D1P4	Cysteine and histidine-rich domain-containing protein 1	Chordc1	4830	Color2 [DarkGray]	1	4					6	6	6	22.1	22.1	22.1	37.35	0	40.9	66088000	13	15.8987	16.0261	15.9893	15.9214	15.9105	16.0605	16.3486	16.5346	16.4247	16.3806
2.86736	-0.471966	Q8BGS1;Q8BGS1-3;Q8BGS1-2	Q8BGS1;Q8BGS1-3;Q8BGS1-2	Band 4.1-like protein 5	Epb41l5	2968	Color2 [DarkGray]	1	4					8	8	8	15.7	15.7	15.7	81.635	0	40.265	123170000	16	16.0566	16.1258	16.16	15.9558	16.0537	16.3211	16.4555	16.7889	16.7306	16.4158
2.86438	-0.358136	Q5NCH9	Q5NCH9	Metabotropic glutamate receptor 6	Grm6	2022	Color2 [DarkGray]	1	4					6	6	6	8.3	8.3	8.3	95.192	0	20.384	80481000	11	15.5227	15.5689	15.5259	15.4023	15.4734	15.6609	15.8182	16.092	15.8444	15.8684
2.8642	-0.351653	Q5PSV9	Q5PSV9	Mediator of DNA damage checkpoint protein 1	Mdc1	2026	Color2 [DarkGray]	1	4					3	3	3	2.8	2.8	2.8	184.67	0	5.4853	14802000	4	12.6855	12.8649	12.7823	12.5541	12.7543	12.9988	13.0367	13.2771	13.0033	13.0834
2.85024	-0.382881	Q9CRA5	Q9CRA5	Golgi phosphoprotein 3	Golph3	4600	Color2 [DarkGray]	1	4					4	4	3	21.1	21.1	15.8	33.752	0	27.778	50346000	8	14.7798	14.9686	14.9667	14.7807	14.9417	15.1151	15.2606	15.5189	15.21	15.2472
2.82774	-0.359882	Q9R1C0	Q9R1C0	Transcription initiation factor TFIID subunit 7	Taf7	5537	Color2 [DarkGray]	1	4					2	2	2	5.3	5.3	5.3	39.125	0	6.0105	11275000	3	14.0375	14.2499	14.1635	14.1167	14.0784	14.3357	14.36	14.6806	14.4712	14.5977
2.82523	-0.385664	Q4VBE4-2;Q4VBE4	Q4VBE4-2;Q4VBE4	Pikachurin	Egflam	1975	Color2 [DarkGray]	1	4					8	8	8	10.4	10.4	10.4	109.83	0	34.174	85957000	15	16.3827	16.4972	16.4195	16.3722	16.3674	16.6379	16.7273	17.0528	16.8866	16.6626
2.82063	-0.398043	Q91VU0	Q91VU0	Protein FAM3C	Fam3c	4045	Color2 [DarkGray]	1	4					7	7	7	35.2	35.2	35.2	24.752	0	26.5	193680000	14	17.2356	17.2791	17.2247	17.1066	17.3202	17.3785	17.6615	17.8539	17.6658	17.5967
2.80755	-0.401078	Q9CXX9	Q9CXX9	CUE domain-containing protein 2	Cuedc2	4692	Color2 [DarkGray]	1	4					3	3	3	12.3	12.3	12.3	31.852	0.00040339	3.7294	44038000	5	14.2549	14.4755	14.4481	14.1523	14.3735	14.5913	14.8506	14.9093	14.6465	14.7121
2.80633	-0.419513	O35465;O35465-2	O35465;O35465-2	Peptidyl-prolyl cis-trans isomerase FKBP8	Fkbp8	274	Color2 [DarkGray]	1	4					10	10	10	30.6	30.6	30.6	43.528	0	86.034	816500000	37	19.3689	19.4667	19.4413	19.3098	19.4237	19.5895	19.786	20.0464	19.9803	19.7058
2.80549	-0.399858	Q91VS8	Q91VS8	FERM, RhoGEF and pleckstrin domain-containing protein 2	Farp2	4043	Color2 [DarkGray]	1	4					6	6	6	7.5	7.5	7.5	121.28	0	11.848	42069000	8	15.2966	15.2917	15.1956	15.0881	15.0661	15.3306	15.6057	15.7575	15.606	15.6375
2.78537	-0.395151	Q8BTZ5	Q8BTZ5	Ankyrin repeat domain-containing protein 46	Ankrd46	3199	Color2 [DarkGray]	1	4					4	4	4	21.5	21.5	21.5	25.222	0	13.034	110640000	9	16.0302	16.0959	15.974	16.1132	16.2435	16.2502	16.4826	16.6997	16.473	16.5271
2.77968	-0.345519	Q02013	Q02013	Aquaporin-1	Aqp1	1630	Color2 [DarkGray]	1	4					3	3	3	14.5	14.5	14.5	28.793	0	36.991	379680000	30	17.4897	17.4769	17.5249	17.4081	17.4814	17.5364	17.8794	17.9298	17.8797	17.8832
2.77875	-0.418613	Q8BG81	Q8BG81	Polymerase delta-interacting protein 3	Poldip3	2943	Color2 [DarkGray]	1	4					11	11	11	35.2	35.2	35.2	46.132	0	151.99	336270000	24	17.9178	17.9291	17.9292	17.8272	17.8411	18.0525	18.308	18.5941	18.3408	18.242
2.77601	-0.44985	Q8BXA5	Q8BXA5	Cleft lip and palate transmembrane protein 1-like protein	Clptm1l	3269	Color2 [DarkGray]	1	4					2	2	2	5.4	5.4	5.4	62.183	0	6.1445	14289000	4	13.1012	12.8705	12.8639	12.7682	12.7486	13.1659	13.3516	13.557	13.1577	13.3694
2.77131	-0.341309	Q99ME2	Q99ME2	WD repeat-containing protein 6	Wdr6	4411	Color2 [DarkGray]	1	4					2	2	2	2	2	2	121.9	0	11.921	9485100	5	13.6302	13.6217	13.4625	13.3914	13.5038	13.7414	13.9098	14.062	13.7694	13.8334
2.75434	-0.383027	Q8JZN3	Q8JZN3	ATP-sensitive inward rectifier potassium channel 14	Kcnj14	3567	Color2 [DarkGray]	1	4					3	3	3	10.6	10.6	10.6	47.607	0	16.133	26096000	5	14.4052	14.4833	14.4381	14.4357	14.396	14.6094	14.7535	15.0724	14.9234	14.7146
2.75252	-0.285961	Q9ET30	Q9ET30	Transmembrane 9 superfamily member 3	Tm9sf3	5243	Color2 [DarkGray]	1	4					5	5	5	9.9	9.9	9.9	67.544	0	21.772	173460000	14	16.518	16.4045	16.3316	16.2544	16.4816	16.6223	16.6351	16.731	16.8171	16.6143
2.73853	-0.386304	Q99MJ9	Q99MJ9	ATP-dependent RNA helicase DDX50	Ddx50	4414	Color2 [DarkGray]	1	4					4	4	4	5.7	5.7	5.7	82.175	0	34.177	46843000	9	15.357	15.4538	15.4372	15.2776	15.3368	15.5804	15.6824	16.0447	15.7721	15.7143
2.73731	-0.322807	Q8BUY5	Q8BUY5	Complex I assembly factor TIMMDC1, mitochondrial	Timmdc1	3217	Color2 [DarkGray]	1	4					2	2	2	8.4	8.4	8.4	31.791	0	7.0766	38788000	5	14.587	14.6901	14.7052	14.7013	14.6388	14.8033	15.0118	15.2103	14.9963	14.9145
2.73443	-0.475043	O70333	O70333	Cysteine-rich PDZ-binding protein	Cript	409	Color2 [DarkGray]	1	4					2	2	2	15.8	15.8	15.8	11.271	0.0015332	2.9942	23111000	4	14.0148	13.6808	13.7641	13.6688	13.5451	14.0172	14.3351	14.3512	14.2694	14.0759
2.73063	-0.400025	Q80U30-2;Q80U30;Q80U30-5;Q80U30-4;Q80U30-3	Q80U30-2;Q80U30;Q80U30-5;Q80U30-4;Q80U30-3	Protein CLEC16A	Clec16a	2785	Color2 [DarkGray]	1	4					4	4	4	7.1	7.1	7.1	116.03	0	8.2896	36157000	6	14.2763	14.492	14.6135	14.4321	14.4734	14.6635	14.8548	15.0948	14.8291	14.8452
2.73027	-0.420244	Q8R1B8;Q8R1B8-1;P51450-3;P51450-2;P51450	Q8R1B8;Q8R1B8-1	Nuclear receptor ROR-beta	Rorb	3768	Color2 [DarkGray]	1	4					11	11	9	30.4	30.4	25.3	53.117	0	50.669	192700000	24	17.3648	17.5626	17.4117	17.3475	17.3991	17.5954	17.8564	18.0728	17.9467	17.7157
2.72572	-0.411776	Q9JIG7	Q9JIG7	Coiled-coil domain-containing protein 22	Ccdc22	5279	Color2 [DarkGray]	1	4					9	9	9	19.8	19.8	19.8	70.843	0	45.581	170960000	17	15.958	15.9946	15.8152	15.722	15.8418	15.996	16.322	16.4499	16.3419	16.2807
2.72527	-0.337969	P56380	P56380	Bis(5-nucleosyl)-tetraphosphatase [asymmetrical]	Nudt2	1175	Color2 [DarkGray]	1	4					4	4	4	35.4	35.4	35.4	16.989	0	10.921	38583000	7	14.8511	15.0849	14.8856	14.65	14.9219	15.1321	15.2111	15.271	15.2681	15.2011
2.72195	-0.524356	Q61165	Q61165	Sodium/hydrogen exchanger 1	Slc9a1	2174	Color2 [DarkGray]	1	4					2	2	2	4.6	4.6	4.6	91.467	0	7.1122	16604000	4	12.9287	12.7717	12.8263	12.632	12.7803	12.9335	13.3356	13.5554	13.4436	13.2926
2.70742	-0.449004	Q64700	Q64700	Retinoblastoma-like protein 2	Rbl2	2371	Color2 [DarkGray]	1	4					3	3	3	3.9	3.9	3.9	127.48	0	9.6604	43501000	5	14.294	14.3136	14.3472	13.9614	14.1808	14.4076	14.7369	14.7847	14.6365	14.7763
2.69751	-0.378572	Q9JM62;Q9JM62-2	Q9JM62;Q9JM62-2	Receptor expression-enhancing protein 6	Reep6	5378	Color2 [DarkGray]	1	4					4	4	4	25.4	25.4	25.4	22.204	0	16.595	559180000	18	17.3497	17.4786	17.388	17.3144	17.345	17.4873	17.78	17.9858	17.7598	17.7556
2.69553	-0.292095	Q60960	Q60960	Importin subunit alpha-5;Importin subunit alpha-5, N-terminally processed	Kpna1	2136	Color2 [DarkGray]	1	4					5	2	2	14.3	6.9	6.9	60.182	0	22.452	45035000	5	14.2427	14.1174	14.139	14.1623	14.1985	14.311	14.386	14.5741	14.6378	14.4113
2.69353	-0.388231	P62484	P62484	Abl interactor 2	Abi2	1340	Color2 [DarkGray]	1	4					5	3	3	13.5	9.4	9.4	49.387	0	28.88	46926000	5	14.5397	14.4832	14.5018	14.4501	14.4671	14.603	14.9623	15.1152	14.8976	14.8049
2.69326	0.381485	P28063	P28063	Proteasome subunit beta type-8	Psmb8	846	Color2 [DarkGray]	1	4					2	2	2	7.2	7.2	7.2	30.26	0	10.149	46714000	5	15.2776	15.434	15.2423	15.1253	15.1408	14.6617	14.8477	15.0636	14.8945	14.8451
2.69078	0.358328	Q3U5Q7	Q3U5Q7	UMP-CMP kinase 2, mitochondrial	Cmpk2	1824	Color2 [DarkGray]	1	4					11	11	11	32.2	32.2	32.2	50.036	0	100.44	365150000	34	17.658	17.7774	17.6511	17.6419	17.6938	17.0751	17.3016	17.5361	17.4108	17.3068
2.68827	-0.729602	P07309	P07309	Transthyretin	Ttr	574	Color2 [DarkGray]	1	4					5	5	5	31.3	31.3	31.3	15.776	0	28.013	598500000	15	17.5813	17.5074	17.4096	17.3314	17.3726	17.6543	18.1513	18.6358	18.2398	18.169
2.68819	-0.399144	O70546-2;O70546;P79457	O70546-2;O70546	Lysine-specific demethylase 6A	Kdm6a	426	Color2 [DarkGray]	1	4					4	4	4	3.3	3.3	3.3	157.46	0	30.873	30630000	7	13.6995	13.7678	13.7815	13.3685	13.7068	13.9365	14.0409	14.2224	14.0889	14.0311
2.67322	-0.335531	O70139	O70139	cAMP-dependent protein kinase inhibitor gamma	Pkig	388	Color2 [DarkGray]	1	4					2	2	2	72.4	72.4	72.4	7.9434	0	30.142	53746000	7	14.8893	14.9013	14.9249	14.7798	14.731	14.9772	15.2191	15.363	15.1076	15.2371
2.67305	-0.577078	Q8R3Q0	Q8R3Q0	Store-operated calcium entry-associated regulatory factor	Saraf	3831	Color2 [DarkGray]	1	4					5	5	5	22.2	22.2	22.2	35.856	0	20.821	17869000	7	13.3225	13.596	13.5812	13.2092	13.1659	13.9106	13.6542	14.184	13.9054	14.106
2.66825	-0.37076	Q8VE18	Q8VE18	Protein SMG8	Smg8	3947	Color2 [DarkGray]	1	4					4	4	4	7.1	7.1	7.1	109.67	0	6.8116	18753000	5	13.0338	13.0587	13.0214	12.8659	13.0151	13.2247	13.3653	13.1784	13.538	13.5423
2.66783	-0.518616	Q8K078-2;Q8K078	Q8K078-2;Q8K078	Solute carrier organic anion transporter family member 4A1	Slco4a1	3589	Color2 [DarkGray]	1	4					2	2	2	4.9	4.9	4.9	67.751	0	5.5096	29640000	5	14.2768	14.4699	14.2453	14.1323	14.5026	14.5326	14.8532	15.1129	14.9039	14.8174
2.65646	-0.325437	Q9R099	Q9R099	Transducin beta-like protein 2	Tbl2	5508	Color2 [DarkGray]	1	4					8	8	8	19.5	19.5	19.5	49.583	0	38.083	370780000	23	16.5415	16.6918	16.5936	16.5169	16.6383	16.7545	16.9723	17.1416	16.9137	16.8271
2.649	-0.327787	Q91XI1;Q91XI1-2	Q91XI1	tRNA-dihydrouridine(47) synthase [NAD(P)(+)]-like	Dus3l	4116	Color2 [DarkGray]	1	4					3	3	3	6.8	6.8	6.8	71.078	0	9.4981	7020100	6	12.4755	12.2279	12.3861	12.1874	12.1524	12.4902	12.7012	12.5439	12.661	12.6719
2.64879	-0.355162	Q8CFS6	Q8CFS6	Potassium voltage-gated channel subfamily V member 2	Kcnv2	3474	Color2 [DarkGray]	1	4					4	4	4	8.9	8.9	8.9	64.461	0	14.327	135550000	9	16.6394	16.6708	16.6107	16.539	16.6733	16.7604	16.949	17.2399	16.9633	16.9964
2.63662	-0.390554	Q8C437-3;Q8C437;Q8C437-4	Q8C437-3;Q8C437;Q8C437-4	PEX5-related protein	Pex5l	3365	Color2 [DarkGray]	1	4					10	10	10	18.7	18.7	18.7	68.527	0	129.55	375930000	25	17.3459	17.5251	17.4446	17.3645	17.4221	17.5978	17.8072	18.0765	17.8884	17.685
2.63583	0.580264	Q8BWU8	Q8BWU8	Ethanolamine-phosphate phospho-lyase	Etnppl	3255	Color2 [DarkGray]	1	4					4	4	4	11.2	11.2	11.2	55.496	0	18.841	86197000	6	15.3538	15.5178	15.4302	15.0719	15.3327	14.4357	14.588	14.9231	15.026	14.8324
2.63384	-0.303392	Q8K284;Q8K284-2;Q8K284-3	Q8K284;Q8K284-2	General transcription factor 3C polypeptide 1	Gtf3c1	3642	Color2 [DarkGray]	1	4					20	20	20	11.3	11.3	11.3	237.47	0	105.73	250460000	33	16.9803	16.9211	16.9233	16.8702	16.8558	17.0161	17.1584	17.4027	17.3001	17.1904
2.62891	-0.439862	P07901;REV__Q8BL66	P07901	Heat shock protein HSP 90-alpha	Hsp90aa1	581	Color2 [DarkGray]	1	4					39	39	25	55.8	55.8	39.8	84.787	0	323.31	79016000000	455	23.7961	23.9481	23.8105	23.6892	23.7453	23.9862	24.1944	24.5423	24.2899	24.1757
2.62279	-0.411795	P52293	P52293	Importin subunit alpha-1	Kpna2	1108	Color2 [DarkGray]	1	4					9	9	9	22.7	22.7	22.7	57.927	0	149.37	654340000	23	17.0529	17.2302	16.9771	16.892	16.971	17.1808	17.4343	17.6432	17.497	17.4269
2.60405	-0.399466	Q8R570;Q8R570-2	Q8R570;Q8R570-2	Synaptosomal-associated protein 47	Snap47	3854	Color2 [DarkGray]	1	4					8	8	8	27.1	27.1	27.1	46.524	0	56.383	216570000	18	17.2569	17.2894	17.3225	17.1366	17.1368	17.3623	17.6523	17.8687	17.7	17.5562
2.59992	-0.261924	Q8BUH8	Q8BUH8	Sentrin-specific protease 7	Senp7	3209	Color2 [DarkGray]	1	4					12	12	12	13	13	13	116.34	0	74.696	212170000	20	16.57	16.7205	16.724	16.6097	16.6545	16.7597	16.927	17.0893	16.9133	16.8991
2.58186	-0.387819	P70365-4;P70365-2;P70365-3;P70365	P70365-4;P70365-2;P70365-3;P70365	Nuclear receptor coactivator 1	Ncoa1	1482	Color2 [DarkGray]	1	4					8	8	8	7	7	7	144.76	0	22.288	745510000	11	15.4867	15.515	15.5897	15.3726	15.3692	15.6367	15.8287	16.0857	15.9721	15.749
2.58097	-0.211832	Q8BQZ4-2;Q8BQZ4	Q8BQZ4-2;Q8BQZ4	Ral GTPase-activating protein subunit beta	Ralgapb	3157	Color2 [DarkGray]	1	4					5	5	5	15.3	15.3	15.3	54.975	0	20.579	22870000	7	13.9816	13.988	14.0078	13.9131	13.9163	14.081	14.1077	14.3234	14.1242	14.2298
2.57916	-0.504618	Q9JMG1	Q9JMG1	Endothelial differentiation-related factor 1	Edf1	5392	Color2 [DarkGray]	1	4					4	4	3	30.4	30.4	22.3	16.369	0	6.8119	248170000	8	16.9265	16.9656	16.8513	16.7521	16.7506	17.0248	17.3761	17.6501	17.5021	17.2161
2.56433	-0.444913	Q80TR1;Q80TR1-2	Q80TR1;Q80TR1-2	Latrophilin-1	Lphn1	2775	Color2 [DarkGray]	1	4					5	5	5	3.8	3.8	3.8	161.68	0	20.614	23631000	6	13.9753	13.933	13.9541	13.8582	13.8066	14.0024	14.2723	14.5681	14.4322	14.4768
2.55347	-0.421074	Q8QZV7	Q8QZV7	Protein asunder homolog	Asun	3725	Color2 [DarkGray]	1	4					2	2	2	3.8	3.8	3.8	82.779	0	5.4345	32077000	3	14.0812	14.2999	14.2426	14.0367	14.174	14.2678	14.6275	14.7564	14.7139	14.5744
2.54914	-0.420004	Q9JJZ4	Q9JJZ4	Ubiquitin-conjugating enzyme E2 J1	Ube2j1	5321	Color2 [DarkGray]	1	4					4	4	4	18.6	18.6	18.6	34.989	0	52.103	66598000	8	14.8653	14.8997	14.9425	14.8037	14.894	14.9567	15.2901	15.5476	15.3555	15.3552
2.5486	-0.36911	Q8R310-2;Q8R310	Q8R310-2;Q8R310	Transmembrane and coiled-coil domains protein 3	Tmcc3	3802	Color2 [DarkGray]	1	4					3	3	3	8.1	8.1	8.1	50.172	0.00079618	3.5335	6982600	5	13.761	13.6164	13.6013	13.4825	13.4223	13.8678	13.7534	13.9981	14.135	13.9748
2.545	-0.272301	Q811S7;Q811S7-2	Q811S7;Q811S7-2	Upstream-binding protein 1	Ubp1	2910	Color2 [DarkGray]	1	4					7	7	6	16.1	16.1	12.8	60.211	0	38.238	86945000	11	15.7074	15.9478	15.7965	15.6902	15.6953	15.9183	16.0408	16.1789	16.0402	16.0205
2.54104	-0.485805	Q6RHR9;Q6RHR9-3;Q6RHR9-2	Q6RHR9;Q6RHR9-3;Q6RHR9-2	Membrane-associated guanylate kinase, WW and PDZ domain-containing protein 1	Magi1	2606	Color2 [DarkGray]	1	4					5	5	5	6.4	6.4	6.4	161.97	0	25.31	36818000	15	13.7135	14.0053	13.9547	13.6028	13.709	14.0305	14.2662	14.448	14.4873	14.1824
2.53911	-0.388747	Q5SDA5	Q5SDA5	Retinal guanylyl cyclase 2	Gucy2f	2033	Color2 [DarkGray]	1	4					17	12	12	20.3	15.4	15.4	124.42	0	59.13	194590000	21	16.4359	16.4881	16.4758	16.388	16.432	16.558	16.7232	17.0921	16.9085	16.8818
2.52926	-0.311541	Q61818-2;Q61818	Q61818-2;Q61818	Retinoic acid-induced protein 1	Rai1	2254	Color2 [DarkGray]	1	4					8	8	7	5.8	5.8	5.4	196.08	0	25.456	50952000	11	15.1224	15.0739	15.0225	15.0045	14.9872	15.0841	15.3871	15.4774	15.4401	15.3795
2.52071	-0.347443	Q3UHE1;Q3UHE1-2	Q3UHE1;Q3UHE1-2	Membrane-associated phosphatidylinositol transfer protein 3	Pitpnm3	1866	Color2 [DarkGray]	1	4					8	8	8	12.3	12.3	12.3	106.46	0	99.068	176350000	20	16.8092	16.8252	16.8885	16.7457	16.8519	16.9597	17.1697	17.4488	17.1723	17.1073
2.51877	-0.529009	Q61412	Q61412	Visual system homeobox 2	Vsx2	2206	Color2 [DarkGray]	1	4					5	5	5	16.6	16.6	16.6	39.435	0	29.419	125800000	11	16.0968	16.1241	16.1828	15.977	15.9451	16.203	16.6135	16.9035	16.7414	16.5094
2.50931	-0.330768	Q3ZT31	Q3ZT31	Sorting nexin-25	Snx25	1959	Color2 [DarkGray]	1	4					6	6	6	7.4	7.4	7.4	97.145	0	19.124	17456000	9	14.565	14.6626	14.7165	14.4675	14.5098	14.6977	14.9137	15.0199	15.0657	14.8781
2.50548	-0.379926	Q9CWU4	Q9CWU4	UPF0690 protein C1orf52 homolog		4652	Color2 [DarkGray]	1	4					3	3	3	24.4	24.4	24.4	20.101	0	9.4525	30761000	5	14.1336	14.2344	14.1593	14.1099	14.2721	14.2972	14.4987	14.8283	14.6031	14.5816
2.50035	-0.375581	Q61026	Q61026	Nuclear receptor coactivator 2	Ncoa2	2149	Color2 [DarkGray]	1	4					7	7	7	6	6	6	158.46	0	129.15	98022000	10	15.2532	15.4956	15.4195	15.2522	15.301	15.5085	15.7045	15.9568	15.8004	15.6291
2.49881	-0.474632	Q8CI61	Q8CI61	BAG family molecular chaperone regulator 4	Bag4	3533	Color2 [DarkGray]	1	4					3	3	3	8.5	8.5	8.5	49.094	0	15.731	24285000	5	12.3154	12.7097	12.4816	12.2283	12.0808	12.9306	12.7959	12.8649	12.8765	12.7211
2.49658	-0.374151	Q8BIL5;Q8BIL5-2	Q8BIL5;Q8BIL5-2	Protein Hook homolog 1	Hook1	3039	Color2 [DarkGray]	1	4					15	15	15	23.8	23.8	23.8	84.438	0	67.046	208610000	28	18.0364	18.0954	17.9172	17.8513	17.9168	18.1194	18.336	18.6071	18.2894	18.3359
2.49586	-0.297125	Q9CXS4;Q9CXS4-2	Q9CXS4	Centromere protein V	Cenpv	4685	Color2 [DarkGray]	1	4					3	3	3	21.8	21.8	21.8	27.541	0	42.52	245440000	14	16.1844	16.2424	16.1899	16.1356	16.1807	16.256	16.4673	16.6907	16.4811	16.5238
2.49405	-0.262483	P98200	P98200	Phospholipid-transporting ATPase IB	Atp8a2	1602	Color2 [DarkGray]	1	4					14	14	13	14.1	14.1	13.1	129.42	0	54.668	487330000	31	17.6864	17.7492	17.7467	17.6	17.8273	17.8581	17.9621	18.1673	17.9459	17.9885
2.48956	-0.306561	Q8K2H2	Q8K2H2	OTU domain-containing protein 6B	Otud6b	3655	Color2 [DarkGray]	1	4					3	3	3	14.3	14.3	14.3	33.758	0	24.472	82865000	6	14.0943	14.3544	14.3275	14.1019	14.2306	14.3423	14.5293	14.5946	14.5431	14.6322
2.4841	-0.324285	Q9JM13	Q9JM13	Rab5 GDP/GTP exchange factor	Rabgef1	5375	Color2 [DarkGray]	1	4					5	5	5	11	11	11	56.868	0	26.824	101140000	14	16.2635	16.3195	16.2312	16.0469	16.1606	16.3821	16.4667	16.7475	16.5765	16.4705
2.45397	-0.2701	Q62388	Q62388	Serine-protein kinase ATM	Atm	2299	Color2 [DarkGray]	1	4					2	2	2	0.7	0.7	0.7	349.41	0.003464	2.3209	12207000	2	13.0189	13.056	13.2067	12.9652	13.1284	13.1959	13.3478	13.2747	13.475	13.4324
2.45352	-0.301503	Q9D787	Q9D787	Peptidyl-prolyl cis-trans isomerase-like 2	Ppil2	4927	Color2 [DarkGray]	1	4					8	8	8	18.8	18.8	18.8	59.064	0	92.22	145700000	14	16.318	16.4139	16.3538	16.2853	16.3929	16.4724	16.6462	16.9051	16.6291	16.6187
2.4456	-0.407638	O35602	O35602	Retinal homeobox protein Rx	Rax	286	Color2 [DarkGray]	1	4					5	5	5	14.3	14.3	14.3	36.335	0	9.9789	73856000	10	15.9292	15.9374	16.0006	15.781	15.8255	15.9744	16.3897	16.5302	16.3363	16.2812
2.43908	-0.350785	Q8BUI3	Q8BUI3	Leucine-rich repeat and WD repeat-containing protein 1	LRWD1	3210	Color2 [DarkGray]	1	4					3	3	3	6.2	6.2	6.2	71.593	0	11.821	31934000	4	14.0016	14.0468	14.0576	13.8113	14.0272	14.1488	14.1979	14.4691	14.5255	14.3569
2.4351	-0.396983	Q8BGD8	Q8BGD8	Cytochrome c oxidase assembly factor 6 homolog	Coa6	2952	Color2 [DarkGray]	1	4					2	2	2	35.4	35.4	35.4	9.2983	0	36.322	62593000	6	14.7326	14.8325	14.6036	14.3542	14.5694	14.9359	14.8976	15.1128	15.1793	14.9516
2.42746	-0.227728	Q9QXV3;Q9QXV3-2	Q9QXV3;Q9QXV3-2	Inhibitor of growth protein 1	Ing1	5433	Color2 [DarkGray]	1	4					2	2	2	7.5	7.5	7.5	32.108	0.00021654	5.0275	17519000	5	14.642	14.6981	14.7513	14.6565	14.7267	14.8174	14.853	15.106	14.9709	14.866
2.42541	-0.275618	Q99J39-2;Q99J39	Q99J39-2;Q99J39	Malonyl-CoA decarboxylase, mitochondrial	Mlycd	4294	Color2 [DarkGray]	1	4					7	7	7	20.3	20.3	20.3	50.766	0	38.482	86981000	11	15.2652	15.463	15.2676	15.2362	15.3374	15.4044	15.6664	15.6933	15.6586	15.5248
2.42314	-0.424802	P35601-2;P35601	P35601-2;P35601	Replication factor C subunit 1	Rfc1	932	Color2 [DarkGray]	1	4					8	8	8	7.6	7.6	7.6	125.91	0	31.767	42581000	12	15.4334	15.403	15.3902	15.2869	15.4051	15.4523	15.8303	16.0895	15.8628	15.8079
2.42129	-0.280207	P70207	P70207	Plexin-A2	Plxna2	1458	Color2 [DarkGray]	1	4					8	6	3	4.3	3.3	1.6	211.53	0	11.612	21928000	9	14.5556	14.5178	14.4341	14.2992	14.4546	14.5481	14.8093	14.8562	14.7608	14.6879
2.41454	-0.623849	Q3UJD6-2;Q3UJD6	Q3UJD6-2;Q3UJD6	Ubiquitin carboxyl-terminal hydrolase 19	Usp19	1881	Color2 [DarkGray]	1	4					12	12	12	11.6	11.6	11.6	146.28	0	75.853	183350000	23	16.4682	16.7742	16.5274	16.3279	16.379	16.6073	17.1027	17.2549	17.3546	17.2766
2.41045	-0.360435	Q9CPT5	Q9CPT5	Nucleolar protein 16	Nop16	4468	Color2 [DarkGray]	1	4					5	5	5	31.5	31.5	31.5	21.139	0	11.795	236490000	10	17.5787	17.8057	17.6552	17.6216	17.6782	17.8376	17.9633	18.2992	18.1157	17.926
2.40792	-0.343372	P56716	P56716	Oxygen-regulated protein 1	Rp1	1189	Color2 [DarkGray]	1	4					15	15	15	10.3	10.3	10.3	234.39	0	74.449	164340000	27	16.6888	16.7202	16.5687	16.5363	16.6083	16.8438	16.9257	17.2759	16.9088	16.8851
2.40215	-0.295752	Q8C0J6	Q8C0J6	Ankyrin repeat domain-containing protein SOWAHC	Sowahc	3330	Color2 [DarkGray]	1	4					2	2	2	5.9	5.9	5.9	54.937	0.0004171	4.2895	8082600	3	12.5835	12.4074	12.4293	12.3497	12.3334	12.6203	12.7967	12.9102	12.6488	12.6059
2.39765	-0.327082	Q6PDX6-4;Q6PDX6-2;Q6PDX6	Q6PDX6-4;Q6PDX6-2;Q6PDX6	E3 ubiquitin-protein ligase Rnf220	Rnf220	2556	Color2 [DarkGray]	1	4					3	3	3	12.7	12.7	12.7	27.483	0	9.3284	21615000	7	14.8286	15.1192	14.9951	14.9422	15.0212	15.0731	15.3963	15.4675	15.2917	15.3131
2.39625	-0.592733	Q14AX6;Q14AX6-3;Q14AX6-2	Q14AX6;Q14AX6-3;Q14AX6-2	Cyclin-dependent kinase 12	Cdk12	1714	Color2 [DarkGray]	1	4					4	3	3	4.1	3.6	3.6	163.68	0	13.983	30111000	5	12.9482	12.7797	12.839	12.3108	12.8908	13.0599	13.4272	13.3506	13.6371	13.2574
2.39494	-0.216893	Q8VCC9	Q8VCC9	Spondin-1	Spon1	3887	Color2 [DarkGray]	1	4					6	6	6	8.3	8.3	8.3	90.82	0	17.525	48782000	9	15.2124	15.1269	15.1214	15.0349	15.0845	15.1995	15.3272	15.4861	15.346	15.3057
2.39463	-0.26756	P53798	P53798	Squalene synthase	Fdft1	1131	Color2 [DarkGray]	1	4					3	3	3	8.2	8.2	8.2	48.154	0	9.3216	21023000	6	14.0273	13.9416	14.1655	13.9001	13.9204	14.0829	14.2898	14.3004	14.2658	14.3538
2.37981	-0.266352	Q9Z2D8;Q9Z2D8-2	Q9Z2D8;Q9Z2D8-2	Methyl-CpG-binding domain protein 3	Mbd3	5749	Color2 [DarkGray]	1	4					4	4	4	17.9	17.9	17.9	32.168	0	10.396	68184000	6	15.283	15.4433	15.3998	15.4132	15.2334	15.4737	15.6413	15.7845	15.6647	15.5403
2.37879	-0.475523	P62874	P62874	Guanine nucleotide-binding protein G(I)/G(S)/G(T) subunit beta-1	Gnb1	1372	Color2 [DarkGray]	1	4					18	18	12	69.4	69.4	41.2	37.377	0	268.75	77751000000	476	23.3979	23.5981	23.5334	23.423	23.3574	23.5494	23.8759	24.2087	24.0737	23.9797
2.37851	-0.43446	Q9Z2W9	Q9Z2W9	Glutamate receptor 3	Gria3	5774	Color2 [DarkGray]	1	4					7	6	4	9.8	8.1	5.7	100.53	0	12.191	76310000	11	16.4184	16.6807	16.5264	16.368	16.4554	16.5817	16.9164	17.1025	17.105	16.9156
2.36972	-0.300271	P97798-5;P97798-2;P97798-3;P97798-4;P97798	P97798-5;P97798-2;P97798-3;P97798-4;P97798	Neogenin	Neo1	1584	Color2 [DarkGray]	1	4					7	7	7	6.3	6.3	6.3	157.42	0	22.585	46893000	9	15.6458	15.5133	15.758	15.5901	15.6546	15.6964	15.9472	16.0876	15.9907	15.9413
2.36295	-0.313485	Q9Z1L5	Q9Z1L5	Voltage-dependent calcium channel subunit alpha-2/delta-3;Voltage-dependent calcium channel subunit alpha-2-3;Voltage-dependent calcium channel subunit delta-3	Cacna2d3	5707	Color2 [DarkGray]	1	4					5	5	5	6	6	6	122.78	0	9.6557	40661000	7	14.112	14.3974	14.2801	14.2978	14.1429	14.4471	14.4724	14.761	14.4849	14.6322
2.36287	-0.484003	Q5QNQ6	Q5QNQ6	Oxysterol-binding protein 2	Osbp2	2027	Color2 [DarkGray]	1	4					9	8	8	13.7	12.4	12.4	101.35	0	20.511	75318000	15	16.5194	16.8129	16.6708	16.5616	16.5968	16.743	17.0253	17.3794	17.2963	17.1375
2.35187	0.634076	P21981	P21981	Protein-glutamine gamma-glutamyltransferase 2	Tgm2	780	Color2 [DarkGray]	1	4					7	7	7	14	14	14	77.06	0	52.378	140330000	15	17.2108	17.2056	16.6421	16.7084	16.5449	15.992	16.2547	16.4159	16.3402	16.1386
2.35151	-0.339075	Q80T41	Q80T41	Gamma-aminobutyric acid type B receptor subunit 2	Gabbr2	2750	Color2 [DarkGray]	1	4					2	2	2	2.6	2.6	2.6	105.67	0.00040958	3.9734	41107000	4	14.8138	14.8899	14.8722	14.7924	14.6924	14.8959	15.2376	15.3004	15.2848	15.0375
2.34861	-0.438206	O08811	O08811	TFIIH basal transcription factor complex helicase XPD subunit	Ercc2	210	Color2 [DarkGray]	1	4					2	2	2	4.3	4.3	4.3	86.841	0.0020692	2.7529	23779000	3	13.4864	13.3468	13.3512	13.1789	13.4177	13.4009	13.8847	13.9348	13.9142	13.8373
2.34634	-0.454781	Q3TAS6-2;Q3TAS6	Q3TAS6-2;Q3TAS6	ER membrane protein complex subunit 10	Emc10	1737	Color2 [DarkGray]	1	4					2	2	2	9.8	9.8	9.8	26.687	0	39.763	22596000	3	12.5527	12.1999	12.3437	12.3957	12.0061	12.5726	12.817	12.7208	12.6728	12.9889
2.34136	-0.398333	Q3TXX4;Q5SZA1-2;Q61983;Q5SZA1;Q8BLE7	Q3TXX4	Vesicular glutamate transporter 1	Slc17a7	1795	Color2 [DarkGray]	1	4					6	6	5	10.7	10.7	9.5	61.637	0	22.207	1396100000	24	18.7434	18.8349	18.7946	18.6561	18.6443	18.8077	19.2088	19.3872	19.1785	19.0828
2.34014	-0.307046	P22723-2;P22723	P22723-2;P22723	Gamma-aminobutyric acid receptor subunit gamma-2	Gabrg2	785	Color2 [DarkGray]	1	4					2	2	2	3.4	3.4	3.4	54.075	0.0020747	2.7835	14253000	4	14.1879	14.0895	14.0404	13.853	14.0934	14.3046	14.1981	14.5306	14.4246	14.3417
2.34008	-0.460125	Q61823	Q61823	Programmed cell death protein 4	Pdcd4	2255	Color2 [DarkGray]	1	4					7	7	7	18.8	18.8	18.8	51.702	0	43.796	61836000	14	15.4553	15.589	15.4871	15.2316	15.3853	15.559	15.8713	16.1658	16.026	15.8269
2.33444	-0.95276	P23953;Q8VCT4;Q8VCC2	P23953	Carboxylesterase 1C	Ces1c	799	Color2 [DarkGray]	1	4					6	6	6	11.9	11.9	11.9	61.055	0	41.171	113960000	11	15.9386	16.2953	15.7913	15.7101	15.5824	15.982	16.979	17.1443	17.0681	16.9081
2.32894	-0.386068	Q9QZA0	Q9QZA0	Carbonic anhydrase 5B, mitochondrial	Ca5b	5479	Color2 [DarkGray]	1	4					2	2	2	6.9	6.9	6.9	36.622	0	5.4379	25550000	4	13.7298	13.9203	13.8267	13.8262	13.7718	13.8462	14.2996	14.3949	14.2682	14.1963
2.32755	-0.343862	Q9QYF9	Q9QYF9	Protein NDRG3	Ndrg3	5456	Color2 [DarkGray]	1	4					9	9	9	40.3	40.3	40.3	41.555	0	73.579	998380000	27	18.0084	18.0119	18.2025	18.0796	18.1533	18.1855	18.3657	18.6744	18.4602	18.489
2.31736	-0.614913	Q64327	Q64327	Male-enhanced antigen 1	Mea1	2345	Color2 [DarkGray]	1	4					2	2	2	17.2	17.2	17.2	18.584	0	6.622	6502200	3	12.3574	12.9428	12.1567	12.2438	12.6375	12.9173	13.3087	13.0363	13.1575	12.993
2.31731	-0.317435	Q6ZWQ0;Q6ZWQ0-2	Q6ZWQ0	Nesprin-2	Syne2	2647	Color2 [DarkGray]	1	4					34	34	22	6.1	6.1	3.9	782.72	0	94.34	306180000	49	17.803	17.8392	17.7434	17.5743	17.6732	17.8602	18.0618	18.2667	18.0667	17.9648
2.31676	-0.393519	Q91WB7;Q6PGH0	Q91WB7;Q6PGH0	Ubiquitin domain-containing protein 1;Ubiquitin domain-containing protein 2	Ubtd1;Ubtd2	2578	Color2 [DarkGray]	1	4					3	3	3	13.7	13.7	13.7	25.985	0	7.7889	42989000	5	15.0186	14.9208	14.6894	14.7991	14.796	15.1864	15.128	15.5433	15.2795	15.0542
2.31618	-0.316521	Q80WM3	Q80WM3	Complexin-4	Cplx4	2839	Color2 [DarkGray]	1	4					9	8	8	58.8	58.8	58.8	18.35	0	78.946	5056200000	123	20.0644	20.032	20.0065	19.9232	19.8975	20.0694	20.3353	20.4833	20.4232	20.1949
2.31124	-0.283369	Q8R1G1-2;Q8R1G1	Q8R1G1-2;Q8R1G1	Threonine aspartase 1;Threonine aspartase subunit alpha;Threonine aspartase subunit beta	Tasp1	3772	Color2 [DarkGray]	1	4					3	3	3	11.9	11.9	11.9	27.545	0	11.466	41217000	6	14.3178	14.4528	14.5032	14.3525	14.3809	14.5629	14.6445	14.9376	14.6161	14.6628
2.30741	-0.374644	P20612;Q3V3I2	P20612	Guanine nucleotide-binding protein G(t) subunit alpha-1	Gnat1	764	Color2 [DarkGray]	1	4					18	18	12	61.7	61.7	42	39.966	0	323.31	78534000000	579	23.7021	23.8472	23.8111	23.6875	23.7041	23.8701	24.08	24.4435	24.118	24.1136
2.306	-0.388871	Q9ESZ8-5;Q9ESZ8-4;Q9ESZ8-3;Q9ESZ8-6;Q9ESZ8-2;Q9ESZ8	Q9ESZ8-5;Q9ESZ8-4;Q9ESZ8-3;Q9ESZ8-6;Q9ESZ8-2;Q9ESZ8	General transcription factor II-I	Gtf2i	5239	Color2 [DarkGray]	1	4					24	24	23	32.8	32.8	31.8	106.05	0	130.37	1026900000	61	18.9733	19.1286	19.0865	18.9468	18.9499	19.1397	19.4466	19.7078	19.4379	19.2975
2.30525	-0.460026	O88485;O88485-2	O88485;O88485-2	Cytoplasmic dynein 1 intermediate chain 1	Dync1i1	450	Color2 [DarkGray]	1	4					5	4	4	11.6	9.7	9.7	70.724	0	44.831	101620000	8	15.7568	15.7389	15.8698	15.6052	15.5671	15.7669	16.2378	16.2734	16.3924	16.1674
2.30355	-0.308188	Q9CQU3	Q9CQU3	Protein RER1	Rer1	4554	Color2 [DarkGray]	1	4					3	3	3	18.9	18.9	18.9	22.988	0	33.843	124880000	11	17.0821	17.0194	17.0436	16.9684	17.123	17.0917	17.2927	17.5148	17.4724	17.4059
2.29493	-0.310722	Q8K3K8	Q8K3K8	Optineurin	Optn	3694	Color2 [DarkGray]	1	4					22	22	22	37.3	37.3	37.3	67.017	0	115.07	956170000	55	18.6797	18.8203	18.7118	18.6288	18.7126	18.8206	19.0037	19.2825	19.0371	18.9628
2.29484	-0.363452	Q8C9S4	Q8C9S4	Coiled-coil domain-containing protein 186	Ccdc186	3410	Color2 [DarkGray]	1	4					5	5	5	7.2	7.2	7.2	104.9	0	23.575	27677000	6	13.7858	14.2529	14.0894	14.0153	13.9234	14.202	14.336	14.458	14.5143	14.3738
2.29003	0.390022	P97371	P97371	Proteasome activator complex subunit 1	Psme1	1550	Color2 [DarkGray]	1	4					12	12	12	55.8	55.8	55.8	28.673	0	49.433	591080000	34	18.9636	18.8602	18.8735	18.7197	18.7195	18.2147	18.4279	18.7614	18.4419	18.3404
2.28794	-0.5125	Q7TT18	Q7TT18	Activating transcription factor 7-interacting protein 1	Atf7ip	2742	Color2 [DarkGray]	1	4					2	2	2	2.2	2.2	2.2	138.59	0	6.5008	4967400	2	12.099	12.1781	11.5213	11.8004	12.1996	12.4515	12.5595	12.3692	12.4846	12.4962
2.28701	-0.40438	P48379-2;P48379;P48381	P48379-2;P48379	DNA-binding protein RFX2	Rfx2	1051	Color2 [DarkGray]	1	4					3	2	2	5.6	4	4	76.533	0	5.5727	6492800	2	12.4961	12.8494	12.708	12.3528	12.6215	12.9496	12.7917	13.1363	13.1005	13.0717
2.28679	-0.342704	Q8VD63	Q8VD63	Testis-specific Y-encoded-like protein 4	Tspyl4	3911	Color2 [DarkGray]	1	4					3	3	3	8.9	8.9	8.9	44.811	0	9.1701	13189000	4	13.8611	13.6662	13.8334	13.5975	13.8933	13.8602	14.1675	14.2733	14.1162	14.1478
2.28646	-0.383574	P63037	P63037	DnaJ homolog subfamily A member 1	Dnaja1	1400	Color2 [DarkGray]	1	4					7	7	7	28.7	28.7	28.7	44.868	0	35.409	190840000	13	17.4096	17.5533	17.4256	17.2749	17.3097	17.5595	17.7737	18.0701	17.8425	17.6452
2.28477	-0.354776	P47743	P47743	Metabotropic glutamate receptor 8	Grm8	1026	Color2 [DarkGray]	1	4					3	3	3	3.9	3.9	3.9	101.83	0	10.791	6702400	4	13.6894	13.8917	13.9512	13.941	13.8387	13.9781	14.2028	14.4707	14.275	14.1593
2.2823	-0.269975	Q9WVE8	Q9WVE8	Protein kinase C and casein kinase substrate in neurons protein 2	Pacsin2	5639	Color2 [DarkGray]	1	4					15	15	15	32.9	32.9	32.9	55.832	0	55.741	1683800000	39	19.3753	19.472	19.4503	19.3381	19.4311	19.5453	19.7122	19.9123	19.691	19.556
2.28224	-0.260698	Q69ZS6	Q69ZS6	Synaptic vesicle glycoprotein 2C	Sv2c	2415	Color2 [DarkGray]	1	4					3	2	2	3.9	2.6	2.6	82.29	0.00041701	4.2879	18579000	3	14.5754	14.5023	14.5844	14.326	14.5288	14.6515	14.7531	14.9251	14.672	14.8185
2.28204	-0.218328	Q6ZPQ6-2;Q6ZPQ6	Q6ZPQ6-2;Q6ZPQ6	Membrane-associated phosphatidylinositol transfer protein 2	Pitpnm2	2625	Color2 [DarkGray]	1	4					6	6	6	6.2	6.2	6.2	142.29	0	14.399	50238000	7	14.2709	14.2154	14.2781	14.2588	14.2354	14.3371	14.4706	14.6769	14.437	14.4285
2.28094	-0.227117	Q8CEE7	Q8CEE7	Retinol dehydrogenase 13	Rdh13	3455	Color2 [DarkGray]	1	4					4	4	4	14.7	14.7	14.7	36.464	0	33.834	96756000	8	15.1511	15.1879	15.2118	15.0672	15.1976	15.2811	15.2652	15.551	15.3967	15.4572
2.27843	-0.297694	Q8VBV8	Q8VBV8	Guanylyl cyclase-activating protein 2	Guca1b	3870	Color2 [DarkGray]	1	4					5	5	5	39.8	39.8	39.8	23.52	0	62.905	465150000	43	17.213	17.3063	17.2464	17.243	17.3699	17.3942	17.4675	17.7978	17.5269	17.6805
2.27517	-0.327767	O88455	O88455	7-dehydrocholesterol reductase	Dhcr7	448	Color2 [DarkGray]	1	4					3	3	3	10	10	10	53.918	0	39.346	46347000	6	14.1332	14.0113	14.1603	14.0151	14.0079	14.1512	14.3086	14.5861	14.5476	14.3731
2.27399	-0.361547	P34057	P34057	Recoverin	Rcvrn	909	Color2 [DarkGray]	1	4					16	16	16	77.7	77.7	77.7	23.406	0	285.5	30600000000	210	22.7027	22.7637	22.7193	22.6129	22.6204	22.7679	23.0711	23.3206	23.1091	22.958
2.27318	-0.201272	P29037;Q6SJ95	P29037;Q6SJ95	TATA-box-binding protein;TATA box-binding protein-like protein 2	Tbp;Tbpl2	872	Color2 [DarkGray]	1	4					3	3	3	10.4	10.4	10.4	34.709	0.00041339	4.1292	44683000	4	15.3147	15.4326	15.4357	15.3476	15.5267	15.5454	15.6348	15.7451	15.5347	15.6036
2.27248	-0.325406	Q9CPW7	Q9CPW7	Zinc finger matrin-type protein 2	Zmat2	4476	Color2 [DarkGray]	1	4					4	4	4	23.6	23.6	23.6	23.612	0	10.705	103370000	10	15.8603	15.8858	15.8098	15.6587	15.875	15.9752	16.1353	16.4045	16.18	16.0217
2.27136	-0.335376	Q9DB05	Q9DB05	Alpha-soluble NSF attachment protein	Napa	5017	Color2 [DarkGray]	1	4					16	13	13	66.4	54.9	54.9	33.189	0	169.33	1423000000	56	19.0285	19.1176	19.1069	19.0269	18.9967	19.1214	19.3976	19.6483	19.4506	19.3355
2.27094	-0.364299	O70480	O70480	Vesicle-associated membrane protein 4	Vamp4	419	Color2 [DarkGray]	1	4					2	2	2	13.5	13.5	13.5	16.353	0	8.9365	99130000	5	16.2059	16.3806	16.2775	16.1397	16.2501	16.459	16.536	16.9118	16.7125	16.456
2.26301	-0.791832	P07724	P07724	Serum albumin	Alb	577	Color2 [DarkGray]	1	4					35	35	31	59.2	59.2	55.6	68.692	0	261.96	24218000000	214	22.3295	22.6274	22.4948	22.3295	22.1399	22.5286	23.5329	23.6064	23.1467	23.0655
2.26152	-0.303965	Q6GYP7;Q6GYP7-2;Q6GYP7-6;Q6GYP7-3;Q6GYP7-4;Q6GYP7-5	Q6GYP7;Q6GYP7-2;Q6GYP7-6;Q6GYP7-3;Q6GYP7-4	Ral GTPase-activating protein subunit alpha-1	Ralgapa1	2444	Color2 [DarkGray]	1	4					8	8	7	4.2	4.2	3.6	229.39	0	15.473	73556000	11	15.4247	15.5244	15.3889	15.2396	15.266	15.5226	15.6821	15.8893	15.6714	15.598
2.2604	-0.270676	Q9CWN7	Q9CWN7	CCR4-NOT transcription complex subunit 11	Cnot11	4645	Color2 [DarkGray]	1	4					4	4	4	15.2	15.2	15.2	54.959	0	24.463	91124000	8	15.3752	15.5017	15.3188	15.3183	15.3494	15.4796	15.6219	15.8627	15.5803	15.6724
2.25801	-0.302182	Q8BX80	Q8BX80	Cytosolic endo-beta-N-acetylglucosaminidase	Engase	3266	Color2 [DarkGray]	1	4					8	8	8	14.6	14.6	14.6	82.944	0	34.765	90839000	14	15.7909	15.8375	15.8507	15.5904	15.6515	15.8573	15.9888	16.1668	16.029	16.19
2.25689	-0.391342	Q6PHQ8	Q6PHQ8	N-alpha-acetyltransferase 35, NatC auxiliary subunit	Naa35	2585	Color2 [DarkGray]	1	4					3	3	3	5.4	5.4	5.4	83.305	0	17.467	229390000	7	14.5644	14.5977	14.3765	14.347	14.4549	14.513	14.894	15.026	14.9942	14.87
2.25467	-0.258866	Q8K1N4;Q8K1N4-2	Q8K1N4;Q8K1N4-2	Spermatogenesis-associated serine-rich protein 2	Spats2	3630	Color2 [DarkGray]	1	4					6	6	6	13	13	13	58.955	0	25.997	73912000	10	15.6501	15.6684	15.7232	15.5735	15.7096	15.7563	15.9437	16.1405	15.9292	15.8494
2.24711	-0.261926	Q6ZQK5-2;Q6ZQK5	Q6ZQK5-2;Q6ZQK5	Arf-GAP with coiled-coil, ANK repeat and PH domain-containing protein 2	Acap2	2644	Color2 [DarkGray]	1	4					4	4	4	6	6	6	85.129	0	43.525	21104000	5	13.4451	13.4708	13.3014	13.2542	13.4197	13.5076	13.6136	13.8292	13.6857	13.5648
2.24361	-0.434301	O35474	O35474	EGF-like repeat and discoidin I-like domain-containing protein 3	Edil3	276	Color2 [DarkGray]	1	4					2	2	2	4.2	4.2	4.2	53.711	0	5.763	13317000	3	12.5556	12.6151	12.7461	12.5428	12.3552	12.6516	12.9877	13.1099	12.9998	13.2373
2.24311	-0.393163	Q76LL6-3;Q76LL6-2;Q76LL6-4;Q76LL6	Q76LL6-3;Q76LL6-2;Q76LL6-4;Q76LL6	FH1/FH2 domain-containing protein 3	Fhod3	2665	Color2 [DarkGray]	1	4					4	4	4	3.8	3.8	3.8	158.27	0	8.8199	35430000	7	14.0594	14.3353	13.9402	13.8424	13.9697	14.3775	14.4683	14.6399	14.2632	14.364
2.23022	-0.323624	Q69ZX6;Q8C5W4-2;Q8C5W4	Q69ZX6	MORC family CW-type zinc finger protein 2A	Morc2a	2419	Color2 [DarkGray]	1	4					7	7	7	7.3	7.3	7.3	117.33	0	16.337	72782000	12	16.4172	16.5115	16.2318	16.2476	16.2899	16.427	16.6475	16.8423	16.7354	16.6639
2.22961	-0.302474	Q9DCP2	Q9DCP2	Sodium-coupled neutral amino acid transporter 3	Slc38a3	5112	Color2 [DarkGray]	1	4					4	4	4	8.7	8.7	8.7	55.591	0	16.024	600630000	12	18.0704	18.1119	18.0767	17.8641	18.0085	18.1567	18.3837	18.5315	18.3771	18.1949
2.22927	-0.334949	Q8K440-2;Q8K440	Q8K440-2;Q8K440	ATP-binding cassette sub-family A member 8-B	Abca8b	3701	Color2 [DarkGray]	1	4					17	17	15	15.3	15.3	14.2	176.16	0	133.58	315730000	34	17.3179	17.5632	17.5966	17.424	17.5207	17.5618	17.7871	18.0154	17.8848	17.848
2.22667	-0.315275	Q5XJE5	Q5XJE5	RNA polymerase-associated protein LEO1	Leo1	2079	Color2 [DarkGray]	1	4					3	3	3	4.8	4.8	4.8	75.596	0	12.658	73221000	6	14.65	14.6498	14.593	14.4818	14.6268	14.7279	14.9431	15.1924	14.9077	14.8067
2.22645	-0.295169	Q8R4G0-9;Q8R4G0-5;Q8R4G0-4;Q8R4G0-10;Q8R4G0-6;Q8R4G0-8;Q8R4G0-3;Q8R4G0-2;Q8R4G0-7;Q8R4G0	Q8R4G0-9;Q8R4G0-5;Q8R4G0-4;Q8R4G0-10;Q8R4G0-6;Q8R4G0-8;Q8R4G0-3;Q8R4G0-2;Q8R4G0-7;Q8R4G0	Netrin-G1	Ntng1	3845	Color2 [DarkGray]	1	4					7	7	7	20.9	20.9	20.9	44.464	0	23.792	53011000	10	15.3141	15.5294	15.2914	15.1997	15.3761	15.4868	15.6051	15.8384	15.6618	15.5945
2.22601	-0.33243	P70257-2;P70257-1;P70257	P70257-2;P70257-1;P70257	Nuclear factor 1 X-type	Nfix	1462	Color2 [DarkGray]	1	4					4	2	2	11.5	5.5	5.5	44.637	0	6.5823	15894000	4	13.4048	13.1827	13.1374	13.278	13.2135	13.3789	13.6069	13.6274	13.8178	13.4476
2.22143	-0.286354	Q9ERA6	Q9ERA6	Tuftelin-interacting protein 11	Tfip11	5194	Color2 [DarkGray]	1	4					12	12	12	15.6	15.6	15.6	96.304	0	29.744	142040000	20	17.1038	17.1311	17.1082	16.9058	16.9647	17.1371	17.2222	17.4313	17.4471	17.4078
2.21646	-0.344071	Q9WTP9;Q2NKI2-2;Q2NKI2	Q9WTP9;Q2NKI2-2;Q2NKI2	Ventral anterior homeobox 2;Ventral anterior homeobox 1	Vax2;Vax1	5570	Color2 [DarkGray]	1	4					2	2	2	8.9	8.9	8.9	31.701	0	8.5312	9363300	3	13.5658	13.6084	13.6686	13.3378	13.5393	13.6149	13.9763	14.0377	13.8545	13.9568
2.21537	-0.472757	Q3V4B5	Q3V4B5	COMM domain-containing protein 6	Commd6	1958	Color2 [DarkGray]	1	4					2	2	2	25.3	25.3	25.3	9.7951	0	6.5671	8643900	3	12.409	12.6743	12.8207	12.4379	12.3819	12.8206	12.9208	13.369	12.9394	13.0378
2.21498	-0.34584	Q3TDQ1	Q3TDQ1	Dolichyl-diphosphooligosaccharide--protein glycosyltransferase subunit STT3B	Stt3b	1749	Color2 [DarkGray]	1	4					4	4	4	5.2	5.2	5.2	93.245	0	23.29	226320000	10	15.4483	15.4032	15.676	15.5644	15.5371	15.5772	15.8749	16.0548	15.8808	15.9705
2.21477	-0.3533	Q8BLV3;Q8BLV3-2	Q8BLV3;Q8BLV3-2	Sodium/hydrogen exchanger 7	Slc9a7	3099	Color2 [DarkGray]	1	4					3	3	3	4.1	4.1	4.1	80.289	0.00020991	4.3852	44968000	5	14.79	14.8402	14.9202	14.804	14.7237	14.8975	15.2375	15.4513	15.1505	15.1079
2.21132	-0.575974	Q6ZPR5-5;Q6ZPR5-3;Q6ZPR5-2;Q6ZPR5-4;Q6ZPR5	Q6ZPR5-5;Q6ZPR5-3;Q6ZPR5-2;Q6ZPR5-4;Q6ZPR5	Sphingomyelin phosphodiesterase 4	Smpd4	2626	Color2 [DarkGray]	1	4					4	4	4	7.7	7.7	7.7	72.492	0	13.839	65653000	6	14.5664	14.8887	14.6157	14.2785	14.4264	14.7087	15.1924	15.1007	15.4264	15.2274
2.20766	-0.470467	P62509-2;P62509	P62509-2;P62509	Estrogen-related receptor gamma	Esrrg	1343	Color2 [DarkGray]	1	4					4	3	3	13.3	11.3	11.3	48.58	0	16.585	14658000	5	13.6106	13.7314	13.8325	13.434	13.469	13.8512	14.1317	14.4571	13.9978	13.9921
2.20689	-0.283828	Q8BL74	Q8BL74	General transcription factor 3C polypeptide 2	Gtf3c2	3087	Color2 [DarkGray]	1	4					6	6	6	8.5	8.5	8.5	100.27	0	18.572	121220000	13	16.2749	16.4485	16.3082	16.2661	16.2724	16.4317	16.5739	16.8505	16.5914	16.5416
2.20659	-0.391836	P58710	P58710	L-gulonolactone oxidase	Gulo	1219	Color2 [DarkGray]	1	4					5	5	5	13.2	13.2	13.2	50.478	0	45.106	573290000	9	15.6953	15.6856	15.6811	15.5514	15.6049	15.7433	16.079	16.3294	16.1473	15.8785
2.20354	-0.318445	Q8C7K6	Q8C7K6	Prenylcysteine oxidase-like	Pcyox1l	3391	Color2 [DarkGray]	1	4					3	3	3	6.1	6.1	6.1	54.874	0	10.379	54330000	7	14.9389	15.2864	15.1816	15.1564	14.9737	15.2564	15.4336	15.5909	15.4869	15.3615
2.20269	-0.348985	O55057	O55057	Retinal rod rhodopsin-sensitive cGMP 3,5-cyclic phosphodiesterase subunit delta	Pde6d	361	Color2 [DarkGray]	1	4					3	3	3	28.7	28.7	28.7	17.348	0	54.804	606800000	23	17.9017	18.025	17.8686	17.8047	17.8486	17.9504	18.2603	18.5009	18.2531	18.2287
2.2017	-0.293375	O55028	O55028	[3-methyl-2-oxobutanoate dehydrogenase [lipoamide]] kinase, mitochondrial	Bckdk	357	Color2 [DarkGray]	1	4					2	2	2	8.3	8.3	8.3	46.587	0	5.4042	17784000	5	13.5661	13.4894	13.6105	13.45	13.5017	13.8695	13.5585	13.931	13.7523	13.9733
2.2016	-0.295509	O08989	O08989	Ras-related protein M-Ras	Mras	218	Color2 [DarkGray]	1	4					3	3	2	15.4	15.4	8.7	23.901	0.00041632	4.2661	42605000	3	15.1512	15.3612	15.3491	15.1548	15.1261	15.3249	15.6235	15.6148	15.6223	15.4345
2.20009	-0.361763	O88559;O88559-2	O88559;O88559-2	Menin	Men1	464	Color2 [DarkGray]	1	4					8	8	8	14.2	14.2	14.2	67.5	0	47.357	101860000	13	15.8849	16.1155	15.9794	15.7961	15.8543	16.0552	16.1866	16.4355	16.5	16.2617
2.19913	-0.390119	Q9DBY8	Q9DBY8	Nuclear valosin-containing protein-like	Nvl	5071	Color2 [DarkGray]	1	4					7	7	7	10.2	10.2	10.2	94.475	0	44.708	49114000	10	15.611	15.7196	15.5459	15.5154	15.4755	15.6233	16.0166	16.2005	16.0714	15.9062
2.19875	-0.266455	Q8BZH4	Q8BZH4	Pogo transposable element with ZNF domain	Pogz	3309	Color2 [DarkGray]	1	4					12	12	12	13.2	13.2	13.2	154.91	0	40.737	145810000	24	16.8512	16.946	16.8676	16.7751	16.8367	16.9154	17.0821	17.3283	17.1785	17.1045
2.19868	-0.360617	Q9QXV1	Q9QXV1	Chromobox protein homolog 8	Cbx8	5432	Color2 [DarkGray]	1	4					10	10	9	30.4	30.4	27.9	39.859	0	93.85	269680000	24	17.8567	17.9329	17.8401	17.7198	17.7857	17.8974	18.1337	18.4414	18.3111	18.1547
2.19598	-0.332348	Q6PAK3	Q6PAK3	Protein arginine N-methyltransferase 8	Prmt8	2524	Color2 [DarkGray]	1	4					7	4	4	17.3	12.2	12.2	45.276	0	33.863	54170000	6	13.7007	13.784	13.727	13.6147	13.6477	13.8204	14.1147	14.3128	13.9207	13.9671
2.19169	-0.328966	Q9R1V6-12;Q9R1V6-7;Q9R1V6-11;Q9R1V6-14;Q9R1V6-8;Q9R1V6-15;Q9R1V6-13;Q9R1V6-5;Q9R1V6-4;Q9R1V6-17;Q9R1V6-10;Q9R1V6-6;Q9R1V6;Q9R1V6-19;Q9R1V6-2;Q9R1V6-9;Q9R1V6-1;Q9R1V6-20;Q9R1V6-21;Q9R1V6-18;Q9R1V6-16	Q9R1V6-12;Q9R1V6-7;Q9R1V6-11;Q9R1V6-14;Q9R1V6-8;Q9R1V6-15;Q9R1V6-13;Q9R1V6-5;Q9R1V6-4;Q9R1V6-17;Q9R1V6-10;Q9R1V6-6;Q9R1V6;Q9R1V6-19;Q9R1V6-2;Q9R1V6-9;Q9R1V6-1;Q9R1V6-20;Q9R1V6-21;Q9R1V6-18;Q9R1V6-16	Disintegrin and metalloproteinase domain-containing protein 22	Adam22	5554	Color2 [DarkGray]	1	4					4	4	4	4.7	4.7	4.7	107.83	0	8.607	19552000	7	14.5971	14.6346	14.6094	14.6685	14.6548	14.646	14.917	15.0812	15.1636	15.0013
2.19115	-0.265037	Q80V86	Q80V86	Integrator complex subunit 8	Ints8	2816	Color2 [DarkGray]	1	4					3	3	3	4.2	4.2	4.2	113.35	0	9.8408	23191000	6	14.3224	14.4527	14.5236	14.2721	14.2174	14.5219	14.6185	14.7779	14.6463	14.5487
2.18793	-0.513652	Q9JI99	Q9JI99	Sphingosine-1-phosphate phosphatase 1	Sgpp1	5274	Color2 [DarkGray]	1	4					2	2	2	6.7	6.7	6.7	47.744	0	6.0495	7259500	3	12.1095	12.3454	12.0537	12.3716	12.0241	12.4059	12.6378	13.1176	12.5605	12.7509
2.18724	-0.273603	Q8CHK3	Q8CHK3	Lysophospholipid acyltransferase 7	Mboat7	3513	Color2 [DarkGray]	1	4					4	4	4	13.7	13.7	13.7	53.435	0	25.576	95609000	17	15.6301	15.7193	15.7377	15.5652	15.6416	15.7052	16.031	16.0947	15.8685	15.9624
2.1866	-0.396496	Q9D4H9-3;Q9D4H9;Q9D4H9-2	Q9D4H9-3;Q9D4H9;Q9D4H9-2	PHD finger protein 14	Phf14	4882	Color2 [DarkGray]	1	4					5	5	5	7.4	7.4	7.4	98.776	0	9.486	24429000	10	15.4641	15.56	15.6857	15.355	15.5326	15.5434	15.9645	16.0364	16.0273	16.0083
2.18092	-0.229163	O54692	O54692	Centromere/kinetochore protein zw10 homolog	Zw10	320	Color2 [DarkGray]	1	4					5	5	5	6.2	6.2	6.2	88.062	0	9.6717	25438000	7	14.1837	14.2322	14.3056	14.3172	14.2727	14.364	14.4944	14.6225	14.6182	14.3583
2.17752	-0.401164	Q3TIV5;Q3TIV5-2;Q3TIV5-3	Q3TIV5;Q3TIV5-2	Zinc finger CCCH domain-containing protein 15	Zc3h15	1764	Color2 [DarkGray]	1	4					4	4	4	12.2	12.2	12.2	48.327	0	14.283	61024000	7	14.6848	14.8334	14.6778	14.4812	14.576	14.7691	15.0507	15.3404	15.1233	14.9755
2.17665	-0.278653	Q80T69	Q80T69	Round spermatid basic protein 1	Rsbn1	2751	Color2 [DarkGray]	1	4					8	8	8	11.4	11.4	11.4	89.25	0	30.886	144730000	15	16.5149	16.5833	16.552	16.5331	16.5495	16.5691	16.9043	17.0321	16.8108	16.8098
2.17654	-0.326298	Q8BFT9	Q8BFT9	Synaptic vesicle 2-related protein	Svop	2919	Color2 [DarkGray]	1	4					3	3	3	6.6	6.6	6.6	60.768	0	13.501	38251000	7	14.9189	15.0216	15.0863	14.7645	15.0187	15.0789	15.3236	15.5127	15.291	15.2354
2.17593	-0.258538	Q9CU65	Q9CU65	Zinc finger MYM-type protein 2	Zmym2	4626	Color2 [DarkGray]	1	4					9	9	7	7.7	7.7	5.5	154.64	0	31.025	52390000	16	14.9691	15.0106	14.9861	14.9388	15.0183	15.1165	15.2528	15.508	15.1675	15.1709
2.17478	-0.226877	Q9CYA6	Q9CYA6	Zinc finger CCHC domain-containing protein 8	Zcchc8	4707	Color2 [DarkGray]	1	4					6	6	6	12.8	12.8	12.8	78.025	0	28.654	62055000	10	14.8723	14.9602	14.9782	14.8341	14.8444	14.9362	15.1229	15.2792	15.1515	15.1337
2.17456	-0.451663	Q8BG79;Q8BG79-2	Q8BG79;Q8BG79-2	CWF19-like protein 2	Cwf19l2	2942	Color2 [DarkGray]	1	4					2	2	2	2.6	2.6	2.6	103.17	0.0029542	2.4978	4962500	2	12.5677	12.475	12.378	12.2148	12.5512	12.7519	12.7189	13.2651	12.7247	12.9845
2.17092	-0.296226	Q5SNZ0-3;Q5SNZ0-2;Q5SNZ0	Q5SNZ0-3;Q5SNZ0-2;Q5SNZ0	Girdin	Ccdc88a	2037	Color2 [DarkGray]	1	4					9	9	9	5.8	5.8	5.8	205.97	0	17.614	47432000	16	16.3811	16.51	16.3464	16.1305	16.5394	16.5577	16.7023	16.6603	16.7902	16.6779
2.16764	-0.323401	Q8BX70-2;Q8BX70-3;Q8BX70	Q8BX70-2;Q8BX70-3;Q8BX70	Vacuolar protein sorting-associated protein 13C	Vps13c	3265	Color2 [DarkGray]	1	4					21	21	21	7.1	7.1	7.1	405.82	0	76.839	163780000	34	16.696	16.8456	16.7684	16.574	16.8304	16.826	16.9583	17.1888	17.1912	17.1672
2.1669	-0.246404	Q9CQ86	Q9CQ86	Migration and invasion enhancer 1	Mien1	4502	Color2 [DarkGray]	1	4					2	2	2	18.3	18.3	18.3	12.295	0	6.1987	79074000	12	16.6809	16.6186	16.6106	16.5081	16.4994	16.6296	16.795	16.9764	16.8435	16.9049
2.16359	-0.293487	O88532	O88532	Zinc finger RNA-binding protein	Zfr	460	Color2 [DarkGray]	1	4					23	23	23	30.1	30.1	30.1	116.86	0	320.1	774080000	76	18.6086	18.6968	18.722	18.5952	18.635	18.7564	18.9485	19.2077	18.984	18.8284
2.16201	-0.311356	Q64487-11;Q64487-10;Q64487-1;Q64487-9;Q64487-7;Q64487-8;Q64487-5;Q64487-6;Q64487;Q64487-3;Q64487-12;Q64487-2;B0V2N1-5	Q64487-11;Q64487-10;Q64487-1;Q64487-9;Q64487-7;Q64487-8;Q64487-5;Q64487-6;Q64487;Q64487-3;Q64487-12;Q64487-2	Receptor-type tyrosine-protein phosphatase delta	Ptprd	2359	Color2 [DarkGray]	1	4					19	19	14	13.2	13.2	9.1	212.97	0	75.47	185350000	38	17.2288	17.2615	17.292	17.1752	17.1969	17.2707	17.5072	17.7624	17.6652	17.5058
2.16189	-0.282558	P83877	P83877	Thioredoxin-like protein 4A	Txnl4a	1520	Color2 [DarkGray]	1	4					4	4	4	33.1	33.1	33.1	16.786	0	14.656	30528000	7	14.874	14.9793	14.9474	14.8065	14.8573	15.0933	15.0707	15.4316	15.234	15.0477
2.1605	-0.238106	Q9Z2L7-2;Q9Z2L7	Q9Z2L7-2;Q9Z2L7	Cytokine receptor-like factor 3	Crlf3	5761	Color2 [DarkGray]	1	4					3	3	3	11.6	11.6	11.6	39.153	0	8.4417	82134000	7	15.0222	15.1978	15.0021	14.9462	14.8746	15.1285	15.1824	15.2994	15.3115	15.3117
2.16028	-0.318533	P57787	P57787	Monocarboxylate transporter 4	Slc16a3	1204	Color2 [DarkGray]	1	4					4	4	4	8.7	8.7	8.7	50.373	0	18.005	207870000	7	16.9802	16.9274	16.9404	16.8496	16.8782	17.049	17.2733	17.5182	17.2614	17.0665
2.15931	-0.236896	O89051	O89051	Integral membrane protein 2B;BRI2, membrane form;BRI2 intracellular domain;BRI2C, soluble form;Bri23 peptide	Itm2b	513	Color2 [DarkGray]	1	4					6	6	6	26.7	26.7	26.7	30.26	0	30.125	132490000	12	15.331	15.3751	15.5373	15.4754	15.5437	15.598	15.6253	15.8755	15.7058	15.6424
2.15549	-0.310472	Q9QYB2-2;Q9QYB2;Q925Q8-2;Q925Q8	Q9QYB2-2;Q9QYB2	Dachshund homolog 1	Dach1	5447	Color2 [DarkGray]	1	4					3	3	3	5.2	5.2	5.2	72.533	0	9.8068	16320000	5	13.8615	13.9636	13.9003	13.6903	13.6539	13.9543	14.0719	14.3302	14.1617	14.1039
2.15024	-0.401979	Q8BHJ9	Q8BHJ9	Pre-mRNA-splicing factor SLU7	Slu7	3013	Color2 [DarkGray]	1	4					3	3	3	5.8	5.8	5.8	68.079	0.00040883	3.9449	28592000	5	13.8518	13.7726	13.689	13.6937	13.7616	13.7654	14.2854	14.4077	14.166	14.1539
2.14736	-0.328108	Q9DAI2	Q9DAI2	Intraflagellar transport protein 22 homolog	Ift22	5002	Color2 [DarkGray]	1	4					5	5	5	33.5	33.5	33.5	20.833	0	27.797	44400000	14	15.8695	16.0091	16.0055	15.7776	15.8404	15.9782	16.2233	16.4667	16.2891	16.1854
2.14716	-0.402045	P62880	P62880	Guanine nucleotide-binding protein G(I)/G(S)/G(T) subunit beta-2	Gnb2	1374	Color2 [DarkGray]	1	4					12	7	4	41.8	22.6	14.7	37.331	0	37.177	1689500000	35	17.9962	18.0425	18.1698	17.9458	17.951	18.0212	18.459	18.6233	18.5285	18.4835
2.14207	-0.270424	Q99K95	Q99K95	Protein RTF2 homolog	Rtfdc1	4336	Color2 [DarkGray]	1	4					4	4	4	17.3	17.3	17.3	33.934	0	31.033	87702000	7	15.3118	15.3901	15.3459	15.2531	15.1927	15.4527	15.5278	15.8325	15.5167	15.516
2.13796	-0.340591	O70299;Q8BPP1	O70299	Protein mab-21-like 1	Mab21l1	402	Color2 [DarkGray]	1	4					9	9	9	27	27	27	40.956	0	37.271	333190000	25	17.7263	17.7891	17.7964	17.5997	17.6042	17.7942	18.0847	18.2903	18.123	17.9265
2.13389	-0.297808	P70697	P70697	Uroporphyrinogen decarboxylase	Urod	1502	Color2 [DarkGray]	1	4					6	6	6	23.4	23.4	23.4	40.691	0	22.815	100750000	19	16.0592	16.2236	16.0746	15.9714	15.9488	16.2234	16.3297	16.6133	16.3301	16.2702
2.13309	-0.351392	Q91W96	Q91W96	Anaphase-promoting complex subunit 4	Anapc4	4070	Color2 [DarkGray]	1	4					3	3	3	4.2	4.2	4.2	91.707	0	11.727	27104000	5	13.2924	13.2745	13.1582	13.0462	12.8733	13.2786	13.4055	13.5551	13.5556	13.6066
2.12966	-0.405601	Q80ZV0	Q80ZV0	Ribonuclease H2 subunit B	Rnaseh2b	2895	Color2 [DarkGray]	1	4					3	3	3	8.4	8.4	8.4	34.729	0	6.527	40145000	7	15.2284	15.4315	15.1928	15.0109	15.1282	15.3377	15.5729	15.8807	15.7033	15.5253
2.12867	-0.433405	O88735-2;O88735	O88735-2;O88735	Ensconsin	Map7	479	Color2 [DarkGray]	1	4					9	9	9	13.4	13.4	13.4	82.887	0	89.078	369570000	19	18.0217	18.1743	18.0362	17.904	17.9871	18.0476	18.443	18.68	18.6592	18.4606
2.12572	-0.275369	Q6P9K9;Q6P9K9-2;Q8C985	Q6P9K9;Q6P9K9-2	Neurexin-3	Nrxn3	2516	Color2 [DarkGray]	1	4					22	22	18	17.4	17.4	14.5	173.43	0	150.83	780890000	54	18.7188	18.8853	18.945	18.6643	18.7581	18.8826	19.0133	19.2147	19.1435	19.0943
2.12	-0.389687	Q6PAQ4	Q6PAQ4	RNA exonuclease 4	Rexo4	2528	Color2 [DarkGray]	1	4					6	6	6	19	19	19	47.598	0	15.13	50937000	10	14.9194	14.9483	14.9471	14.8485	14.6934	15.0645	15.1939	15.5949	15.3649	15.0868
2.11855	-0.320331	P11627	P11627	Neural cell adhesion molecule L1	L1cam	642	Color2 [DarkGray]	1	4					6	6	6	5.3	5.3	5.3	140.97	0	13.531	60846000	7	15.0364	15.3129	15.2783	15.1402	15.2371	15.2929	15.4886	15.7605	15.5668	15.4978
2.1177	-0.241078	Q9WVK8	Q9WVK8	Cholesterol 24-hydroxylase	Cyp46a1	5646	Color2 [DarkGray]	1	4					3	3	3	7.6	7.6	7.6	56.813	0	6.0498	12559000	5	13.2628	13.3966	13.2514	13.2906	13.3192	13.5463	13.3468	13.7005	13.6527	13.4797
2.11766	-0.300239	Q9ESN6	Q9ESN6	Tripartite motif-containing protein 2	Trim2	5228	Color2 [DarkGray]	1	4					18	18	16	29.6	29.6	26.3	81.444	0	106.25	414160000	45	17.9997	18.1503	18.0505	17.9785	18.0789	18.1071	18.3257	18.5936	18.4208	18.312
2.11349	-0.302612	Q9D0B0	Q9D0B0	Serine/arginine-rich splicing factor 9	Srsf9	4767	Color2 [DarkGray]	1	4					2	2	2	10.4	10.4	10.4	25.661	0	6.6023	77052000	5	14.8421	15.0139	14.9831	14.8648	15.1283	15.02	15.266	15.4303	15.3093	15.3196
2.10827	-0.447552	Q8CI71;Q8CI71-2;Q8CI71-3	Q8CI71;Q8CI71-2;Q8CI71-3	Coiled-coil domain-containing protein 132	Ccdc132	3534	Color2 [DarkGray]	1	4					13	13	13	16.5	16.5	16.5	111.17	0	30.994	175650000	21	15.9724	15.9882	16.0146	15.8444	15.8583	15.9442	16.2973	16.5766	16.601	16.4966
2.1052	-0.422083	Q62028;Q62028-2	Q62028;Q62028-2	Secretory phospholipase A2 receptor;Soluble secretory phospholipase A2 receptor	Pla2r1	2263	Color2 [DarkGray]	1	4					8	8	8	5.9	5.9	5.9	170.51	0	24.382	43329000	13	15.0736	15.3394	15.0869	14.8114	14.8686	15.2466	15.4774	15.7147	15.4242	15.4273
2.1024	-0.36872	P51448-2;P51448	P51448-2;P51448	Nuclear receptor ROR-alpha	Rora	1095	Color2 [DarkGray]	1	4					4	2	2	8.6	3.4	3.4	53.414	0.0087658	1.8465	15036000	3	13.8623	14.1433	14.1785	14.0869	13.8022	14.223	14.298	14.6381	14.4294	14.3283
2.09827	-0.220526	E9Q401	E9Q401	Ryanodine receptor 2	Ryr2	137	Color2 [DarkGray]	1	4					7	7	6	1.9	1.9	1.6	564.81	0	16.672	41667000	8	14.377	14.4914	14.3686	14.2428	14.319	14.419	14.5395	14.7009	14.6064	14.6357
2.0974	-0.303973	Q6PDC0	Q6PDC0	RUN domain-containing protein 3B	Rundc3b	2543	Color2 [DarkGray]	1	4					3	3	3	6.9	6.9	6.9	45.137	0.00077958	3.2125	13198000	3	13.689	13.6398	13.5279	13.3267	13.6116	13.7699	13.8214	14.0609	13.9249	13.7377
2.09564	-0.437056	Q9DCT6-2;Q9DCT6;Q9DCT6-4;Q9DCT6-3	Q9DCT6-2;Q9DCT6;Q9DCT6-4;Q9DCT6-3	Chromatin complexes subunit BAP18	Bap18	5120	Color2 [DarkGray]	1	4					4	4	4	37.8	37.8	37.8	16.33	0	21.693	72136000	7	15.3148	15.3816	15.4568	15.3106	15.1357	15.389	15.7849	16.0883	15.826	15.6966
2.0947	-0.484409	P49817	P49817	Caveolin-1	Cav1	1072	Color2 [DarkGray]	1	4					5	5	2	28.7	28.7	11.2	20.538	0	9.3259	1746300000	7	17.3534	17.3728	17.2568	17.0661	17.0286	17.3049	17.7588	17.9779	17.8726	17.5854
2.09468	-0.345563	Q8BYI9-2;Q8BYI9	Q8BYI9-2;Q8BYI9	Tenascin-R	Tnr	3291	Color2 [DarkGray]	1	4					24	24	24	28.4	28.4	28.4	139.73	0	148.4	995690000	70	18.2961	18.4509	18.5414	18.3269	18.37	18.4253	18.7411	18.955	18.8378	18.7539
2.09387	-0.292608	O70230-3;O70230-2;O70230;Q8BMU0	O70230-3;O70230-2;O70230;Q8BMU0	Zinc finger protein 143;Zinc finger protein 76	Znf143;Znf76	396	Color2 [DarkGray]	1	4					2	2	2	3	3	3	66.029	0.00039992	3.6093	30932000	3	12.9783	12.9837	13.1348	13.0995	13.0562	13.1103	13.4373	13.5725	13.315	13.2805
2.092	-0.288508	Q6NVF0;Q6NVF0-2	Q6NVF0;Q6NVF0-2	Inositol polyphosphate 5-phosphatase OCRL-1	Ocrl	2463	Color2 [DarkGray]	1	4					6	6	6	7.9	7.9	7.9	104.28	0	26.252	52783000	10	15.0901	15.1615	15.0827	14.9461	15.025	15.1126	15.3475	15.5816	15.3552	15.351
2.09164	-0.246537	O70589-3;O70589-4;O70589-5;O70589;O70589-2	O70589-3;O70589-4;O70589-5;O70589;O70589-2	Peripheral plasma membrane protein CASK	Cask	432	Color2 [DarkGray]	1	4					15	15	15	17.3	17.3	17.3	102.1	0	42.152	202030000	29	17.7084	17.8564	17.891	17.7744	17.8009	17.8708	17.9984	18.2475	18.119	18.0281
2.09037	-0.356384	Q8BL86	Q8BL86	Metallo-beta-lactamase domain-containing protein 2	Mblac2	3089	Color2 [DarkGray]	1	4					5	5	5	19.7	19.7	19.7	31.205	0	20.465	40555000	11	14.5854	14.8563	14.9314	14.808	14.7075	14.8539	15.1242	15.3589	15.2108	15.1226
2.08779	-0.240397	Q8VCM8	Q8VCM8	Nicalin	Ncln	3898	Color2 [DarkGray]	1	4					8	8	8	14.9	14.9	14.9	62.907	0	24.92	237450000	18	17.436	17.5156	17.4111	17.3308	17.3281	17.4902	17.6039	17.8439	17.6924	17.5933
2.0856	0.324714	P97372	P97372	Proteasome activator complex subunit 2	Psme2	1551	Color2 [DarkGray]	1	4					4	4	4	14.6	14.6	14.6	27.057	0	16.628	129380000	11	16.4551	16.4341	16.45	16.2455	16.164	15.7902	15.9989	16.2191	16.1025	16.0145
2.08465	-0.284449	Q9CWG8-2;Q9CWG8	Q9CWG8-2;Q9CWG8	NADH dehydrogenase [ubiquinone] complex I, assembly factor 7	Ndufaf7	4638	Color2 [DarkGray]	1	4					4	4	3	12	12	9.1	42.524	0	7.4561	9814700	4	13.56	13.6528	13.6547	13.6279	13.5967	13.6499	13.9627	14.103	13.9966	13.8021
2.08132	-0.302365	Q99N28	Q99N28	Cell adhesion molecule 3	Cadm3	4425	Color2 [DarkGray]	1	4					7	7	7	26	26	26	42.964	0	61.408	596320000	28	17.8021	17.9169	18.0207	17.7872	17.8563	17.9794	18.1425	18.4236	18.2566	18.0929
2.07885	-0.385439	Q8R409	Q8R409	Protein HEXIM1	Hexim1	3839	Color2 [DarkGray]	1	4					5	5	5	21.1	21.1	21.1	40.243	0	30.088	97312000	9	15.4524	15.5132	15.5883	15.4291	15.2804	15.5692	15.9364	16.1046	15.9238	15.6566
2.07627	-0.292435	Q69ZR9-2;Q69ZR9	Q69ZR9-2;Q69ZR9	Protein FAM208A	Fam208a	2414	Color2 [DarkGray]	1	4					4	4	4	3.5	3.5	3.5	168.82	0	29.048	18945000	5	14.2739	14.1358	13.9757	13.9963	14.1649	14.4011	14.1895	14.5644	14.4878	14.366
2.07268	-0.298833	Q9D1I5	Q9D1I5	Methylmalonyl-CoA epimerase, mitochondrial	Mcee	4819	Color2 [DarkGray]	1	4					2	2	2	14	14	14	19.017	0.0040007	2.2724	40004000	4	15.1026	15.1258	15.0824	14.9817	14.9785	15.1013	15.3576	15.5639	15.4728	15.2695
2.072	-0.200053	Q9D061;Q9D061-2;Q9D061-3	Q9D061	Acyl-CoA-binding domain-containing protein 6	Acbd6	4762	Color2 [DarkGray]	1	4					5	5	5	20.6	20.6	20.6	30.887	0	17.524	30636000	7	15.3901	15.3682	15.476	15.4323	15.489	15.4353	15.6381	15.7189	15.7283	15.6353
2.07123	-0.27413	Q04750;Q8R4U6	Q04750	DNA topoisomerase 1	Top1	1654	Color2 [DarkGray]	1	4					23	23	23	31.4	31.4	31.4	90.875	0	102.07	2126600000	59	20.0089	20.077	20.0368	19.9863	20.0484	20.1037	20.3172	20.5722	20.3189	20.2161
2.0657	-0.327284	Q6PEB6	Q6PEB6	MOB-like protein phocein	Mob4	2560	Color2 [DarkGray]	1	4					5	5	5	31.6	31.6	31.6	26.032	0	21.388	440490000	15	17.1363	17.2262	17.3283	17.0799	17.0798	17.2097	17.4948	17.6964	17.6023	17.4836
2.06523	-0.399043	Q9D6J3	Q9D6J3	Coiled-coil domain-containing protein 94	Ccdc94	4901	Color2 [DarkGray]	1	4					2	2	2	5.7	5.7	5.7	35.988	0.0018961	2.8638	25174000	5	15.1398	15.1751	15.1119	14.8582	15.0123	15.1032	15.5303	15.6589	15.3858	15.6144
2.06379	-0.334946	Q8BX09	Q8BX09	Retinoblastoma-binding protein 5	Rbbp5	3261	Color2 [DarkGray]	1	4					10	10	3	22.3	22.3	5.4	59.097	0	31.96	151370000	15	16.2467	16.3052	16.3421	16.0601	16.116	16.2989	16.5004	16.7658	16.6725	16.5072
2.06311	-0.325737	G5E870	G5E870	E3 ubiquitin-protein ligase TRIP12	Trip12	169	Color2 [DarkGray]	1	4					13	13	13	8.8	8.8	8.8	224.13	0	83.108	297490000	25	16.3188	16.4202	16.32	16.2667	16.2301	16.3396	16.6189	16.8939	16.6872	16.6449
2.06296	-0.349846	Q99LI5	Q99LI5	Zinc finger protein 281	Znf281	4390	Color2 [DarkGray]	1	4					2	2	2	2.5	2.5	2.5	96.683	0.0029729	2.5726	12802000	5	13.5457	13.5032	13.2724	13.5556	13.4092	13.5463	13.7984	14.0858	13.8432	13.7616
2.06127	-0.274531	Q3UU96;Q3UU96-2;P54265-4;P54265-6;P54265-5;P54265-7;P54265-10;P54265-2;P54265-3;P54265-9;P54265;P54265-8	Q3UU96;Q3UU96-2	Serine/threonine-protein kinase MRCK alpha	Cdc42bpa	1927	Color2 [DarkGray]	1	4					11	9	9	7.5	6.4	6.4	195.53	0	30.038	52004000	15	15.626	15.7947	15.7141	15.5133	15.5628	15.719	15.8973	16.0649	16.0259	15.8763
2.05793	-0.232677	Q3UGY8	Q3UGY8	Brefeldin A-inhibited guanine nucleotide-exchange protein 3	Arfgef3	1854	Color2 [DarkGray]	1	4					7	7	7	4.4	4.4	4.4	240.09	0	32.275	64167000	14	15.9914	16.1232	16.0547	15.9227	15.9879	16.085	16.1961	16.444	16.2687	16.2495
2.056	-0.332927	P28574-2;P28574	P28574-2;P28574	Protein max	Max	852	Color2 [DarkGray]	1	4					2	2	2	13.2	13.2	13.2	17.171	0.00021044	4.4391	67118000	4	15.1455	15.264	15.3592	15.2084	15.1413	15.3333	15.6037	15.7914	15.6773	15.3774
2.05511	-0.259709	P26048	P26048	Gamma-aminobutyric acid receptor subunit alpha-2	Gabra2	820	Color2 [DarkGray]	1	4					6	3	3	12.6	6.7	6.7	51.138	0	5.4315	51182000	7	15.7077	15.7929	15.909	15.6989	15.5798	15.8177	16.0528	16.114	16.0522	15.9502
2.05474	-0.283153	Q9JJJ7-4;Q9JJJ7-3;Q9JJJ7-2;Q9JJJ7	Q9JJJ7-4;Q9JJJ7-3;Q9JJJ7-2;Q9JJJ7	Protein-serine O-palmitoleoyltransferase porcupine	Porcn	5303	Color2 [DarkGray]	1	4					3	3	3	6	6	6	51.209	0	5.2346	40104000	4	14.735	14.9813	14.6817	14.6317	14.8601	14.8819	15.1807	15.0728	15.1448	15.0253
2.05469	-0.254813	Q8C145	Q8C145	Zinc transporter ZIP6	Slc39a6	3341	Color2 [DarkGray]	1	4					4	4	4	5.8	5.8	5.8	86.379	0	10.047	62087000	8	14.9689	14.9783	14.9212	14.7479	15.0137	15.0505	15.1071	15.3883	15.1898	15.1683
2.0537	-0.365953	Q5RJH6-3;Q5RJH6;Q5RJH6-2	Q5RJH6-3;Q5RJH6;Q5RJH6-2	Protein SMG7	Smg7	2031	Color2 [DarkGray]	1	4					3	3	3	3.5	3.5	3.5	126.56	0.00059809	3.5666	1778000	3	11.8392	11.9345	12.0795	11.9886	11.6938	11.9687	12.3509	12.4427	12.3729	12.2301
2.05236	-0.334269	Q6NZL0	Q6NZL0	Protein SOGA3	Soga3	2475	Color2 [DarkGray]	1	4					9	9	9	10.4	10.4	10.4	103.48	0	31.61	313800000	18	17.5804	17.7297	17.6146	17.407	17.3643	17.6366	17.8592	18.0697	17.9245	17.8775
2.04734	-0.305139	Q03173-6;Q03173-3;Q03173-4;Q03173-5;Q03173;Q03173-2	Q03173-6;Q03173-3;Q03173-4;Q03173-5;Q03173;Q03173-2	Protein enabled homolog	Enah	1646	Color2 [DarkGray]	1	4					5	5	5	13.2	13.2	13.2	56.356	0	24.256	59875000	8	15.9087	16.0125	15.9393	15.8554	15.8903	15.9297	16.2054	16.4477	16.3075	16.2416
2.04171	-0.282866	Q8VDL4;Q8VDL4-3;Q8VDL4-2	Q8VDL4;Q8VDL4-3	ADP-dependent glucokinase	Adpgk	3927	Color2 [DarkGray]	1	4					7	7	7	18.1	18.1	18.1	53.902	0	57.428	203920000	19	17.0965	17.1942	17.1807	17.0036	17.0401	17.122	17.3649	17.5681	17.4393	17.4352
2.03889	-0.334655	P52800	P52800	Ephrin-B2	Efnb2	1121	Color2 [DarkGray]	1	4					2	2	2	4.8	4.8	4.8	37.202	0.00207	2.7573	25725000	4	14.085	14.3843	14.1457	14.3541	14.1455	14.2809	14.6749	14.7222	14.5429	14.5668
2.03719	-0.346132	P17918	P17918	Proliferating cell nuclear antigen	Pcna	735	Color2 [DarkGray]	1	4					9	9	9	38.7	38.7	38.7	28.785	0	61.631	251110000	22	17.7828	17.892	17.6863	17.6981	17.6959	17.7989	18.157	18.3752	18.123	18.0318
2.03606	-0.304536	Q80ZW2	Q80ZW2	Protein THEM6	Them6	2897	Color2 [DarkGray]	1	4					6	6	6	29.5	29.5	29.5	23.802	0	15.842	153400000	14	16.5127	16.5829	16.4273	16.2563	16.4093	16.5122	16.774	16.9521	16.7162	16.7566
2.03583	-0.325144	Q0VGY8;Q0VGY8-2	Q0VGY8	Protein TANC1	Tanc1	1706	Color2 [DarkGray]	1	4					6	6	6	4.4	4.4	4.4	200.8	0	11.686	27262000	6	13.8609	13.9486	13.6173	13.6194	13.8661	13.9	14.0625	14.3052	14.1616	14.1088
2.0354	-0.263289	Q91WT4	Q91WT4	DnaJ homolog subfamily C member 17	Dnajc17	4100	Color2 [DarkGray]	1	4					2	2	2	7.3	7.3	7.3	34.465	0.0015296	2.9608	14443000	2	14.0545	14.0221	13.9564	14.0892	13.8308	14.1291	14.233	14.4913	14.1848	14.2313
2.0295	-0.242611	Q8BVG8	Q8BVG8	N-acetyltransferase 14	Nat14	3229	Color2 [DarkGray]	1	4					4	4	4	25.2	25.2	25.2	21.777	0	67.978	101750000	9	15.951	16.0888	16.0639	15.9761	16.0438	16.1111	16.1405	16.4728	16.3396	16.2728
2.02807	-0.247956	Q3UUQ7	Q3UUQ7	GPI inositol-deacylase	Pgap1	1930	Color2 [DarkGray]	1	4					8	8	8	8.1	8.1	8.1	104.58	0	14.674	173950000	13	16.9263	16.962	16.9034	16.8503	16.8554	16.9323	17.1944	17.3512	17.1878	17.0715
2.02721	-0.370444	P83940	P83940	Transcription elongation factor B polypeptide 1	Tceb1	1524	Color2 [DarkGray]	1	4					6	6	6	65.2	65.2	65.2	12.473	0	64.289	536350000	23	16.9893	17.0336	17.0075	16.8159	16.9329	16.9675	17.3562	17.5724	17.4519	17.2835
2.02367	-0.283698	Q6PDS3;Q6PDS3-3;Q6PDS3-2;Q6PDS3-4	Q6PDS3;Q6PDS3-3;Q6PDS3-2	Sterile alpha and TIR motif-containing protein 1	Sarm1	2555	Color2 [DarkGray]	1	4					12	12	12	19.5	19.5	19.5	79.605	0	68.717	441240000	30	17.6326	17.7039	17.6723	17.451	17.612	17.7027	17.8671	18.1449	17.9127	17.8629
2.02281	-0.283215	Q8BGH4	Q8BGH4	Receptor expression-enhancing protein 1	Reep1	2959	Color2 [DarkGray]	1	4					2	2	2	6	6	6	22.284	0	5.8163	30865000	6	15.1604	15.2829	15.193	15.0645	15.1554	15.2438	15.5154	15.6979	15.3685	15.4466
2.02219	0.724882	P20065-2;P20065	P20065-2	Thymosin beta-4;Hematopoietic system regulatory peptide	Tmsb4x	757	Color2 [DarkGray]	1	4					3	3	2	75	75	68.2	5.0526	0.00021608	4.9965	193350000	3	16.6717	16.6071	17.1053	16.7891	16.6743	16.2537	16.3236	16.4901	15.5963	15.5594
2.0209	-0.258668	Q3TQI7	Q3TQI7	Uncharacterized protein C9orf78 homolog		1780	Color2 [DarkGray]	1	4					5	5	5	15.9	15.9	15.9	33.543	0	8.9873	78934000	10	15.7892	15.87	15.7621	15.74	15.8017	15.9813	15.959	16.3184	16.0897	15.9078
2.01988	-0.27565	Q9Z1X2-2;Q9Z1X2	Q9Z1X2-2;Q9Z1X2	Phosphatidylserine synthase 2	Ptdss2	5721	Color2 [DarkGray]	1	4					3	3	3	10.3	10.3	10.3	34.762	0	15.54	62302000	7	15.5146	15.5806	15.531	15.324	15.3949	15.5424	15.6931	15.9446	15.8079	15.7354
2.01951	-0.272986	Q6A026	Q6A026	Sister chromatid cohesion protein PDS5 homolog A	Pds5a	2422	Color2 [DarkGray]	1	4					18	17	17	16.6	16.1	16.1	150.33	0	207.92	377900000	32	17.7439	17.847	17.7642	17.6581	17.734	17.7949	18.0617	18.2465	18.0659	17.9431
2.01574	0.329207	Q8R1F1	Q8R1F1	Niban-like protein 1	Fam129b	3770	Color2 [DarkGray]	1	4					7	7	7	10.9	10.9	10.9	84.818	0	17.263	184130000	14	16.8888	16.6666	16.7657	16.5605	16.9258	16.6009	16.2726	16.57	16.4411	16.2768
2.0157	-0.292944	Q9R0U0-3;Q9R0U0-2;Q9R0U0	Q9R0U0-3;Q9R0U0-2;Q9R0U0	Serine/arginine-rich splicing factor 10	Srsf10	5532	Color2 [DarkGray]	1	4					3	3	3	18	18	18	22.222	0	14.305	240440000	10	16.1536	16.4014	16.2518	16.196	16.1665	16.2739	16.6458	16.6761	16.5858	16.4524
2.01565	-0.383807	Q9ES89	Q9ES89	Exostosin-like 2	Extl2	5219	Color2 [DarkGray]	1	4					3	3	3	8.8	8.8	8.8	37.39	0	7.4211	76660000	4	14.7831	15.113	14.7987	15.0203	14.9529	15.0336	15.195	15.5854	15.38	15.3931
2.01494	-0.363377	Q8BGT1	Q8BGT1		Flrt3	2971	Color2 [DarkGray]	1	4					3	3	3	5.2	5.2	5.2	72.878	0	5.9844	11025000	5	13.304	13.4592	13.571	13.5269	13.2555	13.5061	13.6948	13.9855	13.9553	13.7918
2.01456	-0.514644	Q4KUS2;Q9Z1N9-2;Q9Z1N9-3;Q9Z1N9	Q4KUS2;Q9Z1N9-2;Q9Z1N9-3;Q9Z1N9	Protein unc-13 homolog A;Protein unc-13 homolog B	Unc13a;Unc13b	1965	Color2 [DarkGray]	1	4					3	3	2	1.8	1.8	1.1	193.78	0.00041684	4.2824	20514000	5	14.2302	14.3704	14.2506	13.9422	14.1186	14.1753	14.7814	14.7484	14.8471	14.9331
2.00881	-0.321456	Q61183;Q61183-2;Q9WVP6;Q61183-4;Q61183-3;Q6PCL9	Q61183;Q61183-2;Q9WVP6;Q61183-4;Q61183-3	Poly(A) polymerase alpha;Poly(A) polymerase beta	Papola;Papolb	2178	Color2 [DarkGray]	1	4					4	4	4	7.2	7.2	7.2	82.308	0	13.573	30922000	7	14.4569	14.6286	14.4964	14.2037	14.4172	14.5101	14.8099	14.8986	14.7979	14.7936
2.00858	-0.236142	P14576;P14576-2	P14576	Signal recognition particle 54 kDa protein	Srp54	679	Color2 [DarkGray]	1	4					17	17	17	37.7	37.7	37.7	55.72	0	87.954	702240000	52	18.9278	19.0033	18.9349	18.8448	18.8857	18.9964	19.2084	19.3636	19.166	19.0429
2.00827	-0.368243	Q9CZP5	Q9CZP5	Mitochondrial chaperone BCS1	Bcs1l	4740	Color2 [DarkGray]	1	4					3	3	3	7.4	7.4	7.4	47.406	0	13.383	108550000	10	16.0181	16.27	16.1159	16.1135	16.0283	16.1151	16.4667	16.7186	16.5412	16.5455
2.00748	-0.330863	Q9EP82	Q9EP82	tRNA (guanine-N(7)-)-methyltransferase non-catalytic subunit WDR4	Wdr4	5135	Color2 [DarkGray]	1	4					6	6	6	21.8	21.8	21.8	45.755	0	21.938	64112000	13	14.8109	14.822	14.8583	15.0265	14.8689	14.8972	15.2471	15.459	15.2471	15.1904
2.00694	-0.268385	Q8BLQ9-3;Q8BLQ9-2;Q8BLQ9	Q8BLQ9-3;Q8BLQ9-2;Q8BLQ9	Cell adhesion molecule 2	Cadm2	3097	Color2 [DarkGray]	1	4					12	12	12	40.3	40.3	40.3	43.517	0	83.761	4718800000	63	19.9973	20.065	20.0994	20.0005	20.062	20.0575	20.3438	20.5275	20.3775	20.2599
2.00618	-0.325541	P97461	P97461	40S ribosomal protein S5;40S ribosomal protein S5, N-terminally processed	Rps5	1568	Color2 [DarkGray]	1	4					2	2	2	14.7	14.7	14.7	22.889	0	32.811	746970000	10	16.487	16.4093	16.4987	16.1985	16.2902	16.4031	16.7217	16.8456	16.7785	16.7626
2.0021	-0.305295	Q8VCA8	Q8VCA8	Secernin-2	Scrn2	3884	Color2 [DarkGray]	1	4					8	8	8	32	32	32	46.6	0	36.131	202710000	19	16.0472	16.2603	16.1924	16.0665	16.0746	16.1567	16.4621	16.6587	16.4769	16.413
2.00201	-0.237668	Q925H0;Q925H0-2	Q925H0;Q925H0-2	Acid-sensing ion channel 2	Asic2	4281	Color2 [DarkGray]	1	4					5	5	5	13.3	13.3	13.3	57.738	0	8.278	42463000	8	15.5838	15.5518	15.6761	15.563	15.4541	15.634	15.7853	16.0164	15.8013	15.7801
1.99855	-0.323817	Q8R0F6;Q8R0F6-2	Q8R0F6;Q8R0F6-2	Integrin-linked kinase-associated serine/threonine phosphatase 2C	Ilkap	3743	Color2 [DarkGray]	1	4					8	8	8	24	24	24	42.774	0	46.511	371770000	20	17.1179	17.2541	17.1691	17.0731	17.1716	17.1739	17.4549	17.7159	17.6112	17.4489
1.99798	-0.16727	Q8JZV7	Q8JZV7	Putative N-acetylglucosamine-6-phosphate deacetylase	Amdhd2	3576	Color2 [DarkGray]	1	4					4	4	4	12.2	12.2	12.2	43.5	0	22.149	72145000	7	15.1639	15.09	15.1269	15.026	15.0184	15.1214	15.2787	15.3652	15.2078	15.2884
1.99777	-0.359076	Q925E0	Q925E0	Gamma-2-syntrophin	Sntg2	4279	Color2 [DarkGray]	1	4					2	2	2	3.5	3.5	3.5	59.597	0	5.6475	4860200	2	12.7452	12.538	12.1331	12.4629	12.616	12.8105	12.7658	12.931	12.9013	12.882
1.99512	-0.316071	Q9JMC3	Q9JMC3	DnaJ homolog subfamily A member 4	Dnaja4	5387	Color2 [DarkGray]	1	4					7	7	7	18.4	18.4	18.4	44.901	0	20.971	123800000	13	16.0927	16.2378	15.9632	15.9247	16.0893	16.2748	16.2935	16.6537	16.431	16.2351
1.99447	-0.246224	Q9Z160	Q9Z160	Conserved oligomeric Golgi complex subunit 1	Cog1	5693	Color2 [DarkGray]	1	4					8	8	7	8	8	6.9	109.05	0	10.721	46259000	10	15.3529	15.2912	15.3846	15.2108	15.2834	15.315	15.5309	15.7132	15.5568	15.6383
1.99194	-0.335779	Q9DCH6	Q9DCH6	AN1-type zinc finger protein 6	Zfand6	5101	Color2 [DarkGray]	1	4					3	3	3	22	22	22	24.001	0	17.402	106160000	8	15.0593	15.313	15.092	15.0325	15.246	15.3869	15.4799	15.8035	15.4288	15.3226
1.99038	-0.384154	Q6ZQ73	Q6ZQ73	Cullin-associated NEDD8-dissociated protein 2	Cand2	2638	Color2 [DarkGray]	1	4					4	3	3	3.4	2.8	2.8	135.63	0.00021524	4.8909	10815000	4	13.6403	13.4352	13.4943	13.098	13.3134	13.6047	13.6943	14.0236	13.804	13.7753
1.98729	-0.333687	Q9CVI2-2;Q9CVI2	Q9CVI2-2;Q9CVI2	Protein FAM133B	Fam133b	4629	Color2 [DarkGray]	1	4					2	2	2	15.7	15.7	15.7	13.492	0	5.1844	44657000	5	14.4934	14.6509	14.5214	14.3009	14.5501	14.6883	14.7701	15.1574	14.7779	14.7916
1.98524	-0.378548	Q9CXJ1	Q9CXJ1	Probable glutamate--tRNA ligase, mitochondrial	Ears2	4680	Color2 [DarkGray]	1	4					4	4	4	8.4	8.4	8.4	58.326	0	14.307	36821000	8	14.8535	14.8289	14.8554	14.7602	14.7308	14.7622	15.1708	15.3009	15.3778	15.3099
1.98461	-0.279485	Q9CSU0;Q9CSU0-2;Q9CSU0-3	Q9CSU0;Q9CSU0-2;Q9CSU0-3	Regulation of nuclear pre-mRNA domain-containing protein 1B	Rprd1b	4620	Color2 [DarkGray]	1	4					8	8	6	31.3	31.3	23.6	36.883	0	77.939	785540000	26	18.4023	18.5275	18.4089	18.3255	18.3607	18.4272	18.6868	18.9034	18.7389	18.6661
1.98349	-0.263747	Q03517	Q03517	Secretogranin-2;Secretoneurin;Manserin	Scg2	1648	Color2 [DarkGray]	1	4					7	7	7	12.8	12.8	12.8	70.643	0	53.253	77658000	15	15.9454	16.0758	16.1204	15.8788	15.9663	16.0347	16.1901	16.3776	16.3623	16.3407
1.98246	-0.289367	Q80XR2;A7L9Z8	Q80XR2	Calcium-transporting ATPase type 2C member 1	Atp2c1	2867	Color2 [DarkGray]	1	4					12	12	12	17.6	17.6	17.6	100.3	0	41.548	107040000	21	16.1391	16.245	16.2247	16.0111	16.1063	16.2448	16.4074	16.7117	16.4013	16.4078
1.97869	-0.330914	Q8BWW9-3;Q8BWW9-2;Q8BWW9	Q8BWW9-3;Q8BWW9-2;Q8BWW9	Serine/threonine-protein kinase N2	Pkn2	3257	Color2 [DarkGray]	1	4					5	5	5	10.4	10.4	10.4	88.96	0	19.3	23187000	8	14.2515	14.3529	14.345	14.3953	14.1335	14.3099	14.6536	14.8493	14.6309	14.689
1.97707	-0.769027	Q9CQY5-2;Q9CQY5-3;Q9CQY5	Q9CQY5-2;Q9CQY5-3;Q9CQY5	Magnesium transporter protein 1	Magt1	4569	Color2 [DarkGray]	1	4					2	2	2	6.2	6.2	6.2	34.568	0.001712	2.9013	18158000	3	12.3996	12.7549	12.7714	12.8194	13.0281	12.8731	13.2782	13.5494	14.0088	13.909
1.97609	-0.344934	Q99LG4	Q99LG4	Tetratricopeptide repeat protein 5	Ttc5	4387	Color2 [DarkGray]	1	4					3	3	3	8.2	8.2	8.2	48.795	0.00021455	4.8306	14397000	4	13.8972	13.9904	13.7885	13.7073	13.7927	13.8378	14.1865	14.3784	14.2196	14.2787
1.97048	-0.291871	Q8CGF6	Q8CGF6	WD repeat-containing protein 47	Wdr47	3491	Color2 [DarkGray]	1	4					14	14	14	18.7	18.7	18.7	102.31	0	45.501	289310000	26	17.3969	17.529	17.366	17.273	17.2663	17.4661	17.7256	17.8938	17.6583	17.5467
1.96975	-0.32571	Q5SVQ0-4;Q5SVQ0-2;Q5SVQ0-3;Q5SVQ0;Q5SVQ0-5	Q5SVQ0-4;Q5SVQ0-2;Q5SVQ0-3;Q5SVQ0;Q5SVQ0-5	Histone acetyltransferase KAT7	Kat7	2052	Color2 [DarkGray]	1	4					7	7	6	14.5	14.5	12.6	66.916	0	27.539	58320000	13	15.5366	15.6589	15.6721	15.4557	15.5116	15.5622	15.907	16.0742	16.0171	15.9028
1.9697	-0.272782	Q8R349	Q8R349	Cell division cycle protein 16 homolog	Cdc16	3811	Color2 [DarkGray]	1	4					5	5	5	9.4	9.4	9.4	71.459	0	36.005	76850000	9	15.3181	15.5416	15.3731	15.2676	15.2893	15.4037	15.6493	15.8189	15.6438	15.638
1.96951	-0.293554	O54916;O54916-3;O54916-4;O54916-2;Q80XA6	O54916;O54916-3;O54916-4	RalBP1-associated Eps domain-containing protein 1	Reps1	339	Color2 [DarkGray]	1	4					10	10	10	16.6	16.6	16.6	86.518	0	40.325	163230000	24	16.4572	16.4608	16.507	16.3223	16.3706	16.4333	16.6534	16.8688	16.8788	16.7513
1.96934	-0.251611	Q3V0K9	Q3V0K9	Plastin-1	Pls1	1947	Color2 [DarkGray]	1	4					7	5	5	13.2	9.5	9.5	70.407	0	9.13	31561000	7	14.6776	14.756	14.6729	14.6115	14.6606	14.6506	15.006	15.0693	14.97	14.9408
1.96839	-0.273108	Q9QYS9-8;Q9QYS9-4;Q9QYS9-3;Q9QYS9-6;Q9QYS9-2;Q9QYS9;Q9QYS9-7;Q9QYS9-5	Q9QYS9-8;Q9QYS9-4;Q9QYS9-3;Q9QYS9-6;Q9QYS9-2;Q9QYS9;Q9QYS9-7	Protein quaking	Qki	5466	Color2 [DarkGray]	1	4					4	4	4	18.5	18.5	18.5	35.226	0	14.441	21846000	8	14.4465	14.4163	14.3144	14.0739	14.2512	14.4587	14.5432	14.7512	14.5293	14.5854
1.96755	-0.258099	P62046;Q8BVU0	P62046;Q8BVU0	Leucine-rich repeat and calponin homology domain-containing protein 1;Leucine-rich repeat and calponin homology domain-containing protein 3	Lrch1;Lrch3	1308	Color2 [DarkGray]	1	4					2	2	2	2.8	2.8	2.8	79.075	0.00097163	3.1649	9149000	3	13.7203	13.7677	13.9266	13.8549	13.7371	13.858	14.1142	14.2287	13.9504	14.1458
1.96579	-0.284276	Q8C9B9;Q8C9B9-3;Q8C9B9-2	Q8C9B9;Q8C9B9-3	Death-inducer obliterator 1	Dido1	3408	Color2 [DarkGray]	1	4					26	26	26	16.6	16.6	16.6	247.17	0	110.31	392820000	54	18.1063	18.2297	18.2266	18.0536	18.1547	18.1951	18.4007	18.675	18.5209	18.4006
1.96404	-0.396376	P54254	P54254	Ataxin-1	Atxn1	1144	Color2 [DarkGray]	1	4					3	3	3	4.3	4.3	4.3	83.792	0	7.321	13909000	3	13.0714	13.0127	13.0688	12.8094	12.9489	13.0073	13.4228	13.4985	13.3012	13.6633
1.96095	-0.290487	O35144-2;O35144	O35144-2;O35144	Telomeric repeat-binding factor 2	Terf2	241	Color2 [DarkGray]	1	4					4	4	4	10.2	10.2	10.2	51.827	0	41.872	79086000	10	14.7494	14.8712	14.7534	14.7064	14.6675	14.7852	15.0813	15.2223	15.1816	14.93
1.96066	-0.573165	E9PZ19	E9PZ19		Igsf9b	131	Color2 [DarkGray]	1	4					2	2	2	1.9	1.9	1.9	144.95	0	5.6183	7571200	2	11.2938	12.0048	11.4792	11.5351	11.1902	11.7025	12.033	12.2672	12.1138	12.2523
1.96046	-0.321874	Q91Z49;Q91Z49-2;Q91Z49-3	Q91Z49;Q91Z49-2;Q91Z49-3	UAP56-interacting factor	Fyttd1	4159	Color2 [DarkGray]	1	4					6	6	6	26.5	26.5	26.5	35.887	0	19.682	80316000	13	16.9829	17.1028	17.0502	16.9876	16.9612	17.0513	17.2879	17.6051	17.4712	17.2785
1.9595	-0.291948	P53702	P53702	Cytochrome c-type heme lyase	Hccs	1130	Color2 [DarkGray]	1	4					5	5	5	19.9	19.9	19.9	30.977	0	72.51	145290000	12	15.453	15.5648	15.5249	15.4378	15.3645	15.4588	15.8167	15.9147	15.8796	15.7349
1.95722	-0.347595	Q9DBS2	Q9DBS2	Tumor protein p63-regulated gene 1-like protein	Tprg1l	5063	Color2 [DarkGray]	1	4					5	5	5	28.9	28.9	28.9	29.814	0	19.929	80636000	13	16.2898	16.4697	16.4346	16.3071	16.2484	16.3814	16.6968	16.9755	16.7805	16.6534
1.95687	-0.321311	P27664	P27664	Rod cGMP-specific 3,5-cyclic phosphodiesterase subunit alpha	Pde6a	842	Color2 [DarkGray]	1	4					35	35	27	42.3	42.3	33.5	99.529	0	179.83	22166000000	219	22.1803	22.2926	22.2478	22.1221	22.1835	22.2634	22.4941	22.8457	22.5379	22.4918
1.95626	-0.250047	Q80VL1	Q80VL1	Tudor and KH domain-containing protein	Tdrkh	2823	Color2 [DarkGray]	1	4					10	10	10	22.3	22.3	22.3	62.133	0	48.323	213600000	19	16.8875	17.0284	16.9757	16.8634	16.868	16.9854	17.1681	17.4085	17.1924	17.1188
1.95599	-0.422828	Q9JHS9	Q9JHS9	Spliceosome-associated protein CWC15 homolog	Cwc15	5258	Color2 [DarkGray]	1	4					4	4	4	11.8	11.8	11.8	26.624	0	10.481	251120000	9	17.6821	18.0764	17.9928	17.5691	17.7155	18.0752	18.0498	18.2163	18.2908	18.518
1.95507	-0.465418	Q9WTZ1	Q9WTZ1	RING-box protein 2	Rnf7	5582	Color2 [DarkGray]	1	4					2	2	2	18.6	18.6	18.6	12.707	0	11.528	59580000	6	16.0165	16.0355	16.0096	15.8179	15.8387	15.9488	16.5819	16.5535	16.2761	16.6848
1.95361	-0.139964	Q9D1H7;Q9D1H7-2	Q9D1H7;Q9D1H7-2	Golgi to ER traffic protein 4 homolog	Get4	4816	Color2 [DarkGray]	1	4					2	2	2	8.6	8.6	8.6	36.525	0	63.925	107080000	5	13.8284	13.6811	13.8532	13.6702	13.7596	13.9216	13.9271	13.8975	13.928	13.818
1.95204	0.235918	P63040	P63040	Complexin-1	Cplx1	1402	Color2 [DarkGray]	1	4					5	4	4	60.4	52.2	52.2	15.122	0	56.798	266510000	7	17.0814	17.0387	17.2056	17.0142	17.0456	16.8673	16.9551	16.9944	16.6827	16.7063
1.95155	-0.319213	Q6PB51	Q6PB51	Coiled-coil domain-containing protein 117	Ccdc117	2532	Color2 [DarkGray]	1	4					3	3	3	17	17	17	30.427	0	9.9508	33401000	6	13.9707	14.1733	13.9388	13.8374	14.1749	14.1889	14.3751	14.5885	14.226	14.3126
1.9514	-0.31396	Q8VDZ4;Q8VDZ4-2	Q8VDZ4;Q8VDZ4-2	Palmitoyltransferase ZDHHC5	Zdhhc5	3945	Color2 [DarkGray]	1	4					5	5	5	10.3	10.3	10.3	77.5	0	22.209	41851000	8	15.2116	15.1195	15.1007	15.0215	14.9375	15.1701	15.3805	15.6757	15.4347	15.2998
1.94994	-0.371827	B7ZMP1;B7ZMP1-2	B7ZMP1;B7ZMP1-2	Probable Xaa-Pro aminopeptidase 3	Xpnpep3	80	Color2 [DarkGray]	1	4					3	3	3	9.5	9.5	9.5	56.677	0	8.8605	8986500	5	12.8954	12.7464	12.891	12.383	12.8984	13.0706	13.1729	13.1379	13.3111	12.9808
1.94699	-0.314169	Q91X20	Q91X20	Set1/Ash2 histone methyltransferase complex subunit ASH2	Ash2l	4104	Color2 [DarkGray]	1	4					5	5	5	10.6	10.6	10.6	68.249	0	16.619	86658000	10	15.8279	15.7919	15.9198	15.801	15.6949	15.816	16.0639	16.3511	16.1957	16.1796
1.94421	-0.307521	O54751	O54751	Cone-rod homeobox protein	Crx	324	Color2 [DarkGray]	1	4					4	4	4	13	13	13	32.374	0	15.03	525440000	14	18.1725	18.2275	18.3483	18.2365	18.2105	18.257	18.5259	18.8163	18.5368	18.597
1.94389	-0.209253	O54825	O54825	Bystin	Bysl	331	Color2 [DarkGray]	1	4					2	2	2	5.3	5.3	5.3	49.783	0.0011596	3.1084	7361900	2	13.1573	13.2516	13.2018	13.1227	13.1848	13.4615	13.4571	13.5433	13.229	13.2734
1.94287	-0.259669	Q91V04	Q91V04	Translocating chain-associated membrane protein 1	Tram1	4003	Color2 [DarkGray]	1	4					2	2	2	5.9	5.9	5.9	43.039	0.0071073	1.9931	7588100	2	12.4936	12.4884	12.2268	12.5099	12.2558	12.478	12.6549	12.7045	12.7696	12.6659
1.94235	-0.307678	Q8C8T7	Q8C8T7	Protein ELFN1	Elfn1	3405	Color2 [DarkGray]	1	4					6	6	5	11	11	9.4	90.814	0	35.704	61195000	10	15.2898	15.1946	15.1061	14.9067	14.9535	15.2127	15.4003	15.5876	15.438	15.3504
1.94134	-0.243683	Q61234	Q61234	Alpha-1-syntrophin	Snta1	2189	Color2 [DarkGray]	1	4					4	4	4	8.7	8.7	8.7	53.664	0	7.5621	46015000	9	15.3745	15.4469	15.3692	15.2615	15.2863	15.3981	15.543	15.812	15.6194	15.5844
1.93871	-0.394934	Q6PDM2-3;Q6PDM2-2;Q6PDM2	Q6PDM2-3;Q6PDM2-2;Q6PDM2	Serine/arginine-rich splicing factor 1	Srsf1	2551	Color2 [DarkGray]	1	4					9	9	9	46.4	46.4	46.4	21.807	0	58.507	4698400000	67	20.1455	20.192	20.3051	20.1365	20.1627	20.1478	20.5696	20.8035	20.7686	20.627
1.93865	-0.328894	Q3TJ91	Q3TJ91	Lethal(2) giant larvae protein homolog 2	Llgl2	1766	Color2 [DarkGray]	1	4					10	10	10	12.6	12.6	12.6	114.32	0	59.58	144660000	22	16.0358	16.112	16.2631	16.2474	16.2084	16.1726	16.5481	16.7331	16.5463	16.5111
1.93772	-0.452358	Q67BT3	Q67BT3	Solute carrier family 13 member 5	Slc13a5	2382	Color2 [DarkGray]	1	4					3	3	3	7.7	7.7	7.7	63.822	0	10.109	64095000	7	14.283	14.3163	13.8657	13.937	14.182	14.1735	14.5517	14.6624	14.7574	14.7008
1.93629	-0.212893	Q3V3Q7	Q3V3Q7	Phosphofurin acidic cluster sorting protein 2	Pacs2	1954	Color2 [DarkGray]	1	4					6	6	6	10.8	10.8	10.8	94.931	0	75.625	98445000	12	15.6687	15.8236	15.7507	15.603	15.5954	15.7887	15.8337	16.0703	15.9305	15.8827
1.93559	-0.421207	Q61699-2;Q61699	Q61699-2;Q61699	Heat shock protein 105 kDa	Hsph1	2243	Color2 [DarkGray]	1	4					23	21	21	33.9	31.1	31.1	91.696	0	105.52	775240000	46	18.6313	19.1797	18.922	18.5876	18.7389	19.1291	19.0819	19.3843	19.1489	19.4213
1.93412	-0.313484	Q8K124	Q8K124	Pleckstrin homology domain-containing family O member 2	Plekho2	3614	Color2 [DarkGray]	1	4					6	6	5	20.6	20.6	19.2	53.872	0	23.775	90573000	14	15.4178	15.3676	15.5138	15.2303	15.3067	15.4024	15.742	15.9101	15.7261	15.623
1.93282	-0.321512	Q01147-2;Q01147	Q01147-2;Q01147	Cyclic AMP-responsive element-binding protein 1	Creb1	1622	Color2 [DarkGray]	1	4					4	4	2	18	18	13.1	35.122	0	16.669	231140000	11	16.7886	16.9913	16.7633	16.7053	16.8174	16.9189	17.1452	17.4259	17.1752	17.0083
1.92594	-0.28511	Q920R0;Q920R0-2	Q920R0;Q920R0-2	Alsin	Als2	4198	Color2 [DarkGray]	1	4					10	10	10	8.6	8.6	8.6	182.56	0	61.837	102210000	17	16.3622	16.4288	16.4224	16.1458	16.2384	16.4095	16.6324	16.8236	16.6313	16.5263
1.92525	-0.279671	Q6TEK5	Q6TEK5	Vitamin K epoxide reductase complex subunit 1-like protein 1	Vkorc1l1	2608	Color2 [DarkGray]	1	4					3	3	3	14.8	14.8	14.8	19.778	0	6.1122	66645000	4	14.9941	14.9499	14.9372	15.0794	15.0328	14.9895	15.2609	15.4708	15.3981	15.2724
1.92486	-0.280239	Q9WUA6-2;Q9WUA6	Q9WUA6-2;Q9WUA6	RAC-gamma serine/threonine-protein kinase	Akt3	5595	Color2 [DarkGray]	1	4					5	3	3	14.3	8.1	8.1	54.631	0.000214	4.7755	29798000	5	14.2282	14.3113	14.2584	14.232	14.1471	14.2875	14.495	14.8025	14.4963	14.4969
1.92245	-0.313507	Q9CXY9	Q9CXY9	GPI-anchor transamidase	Pigk	4694	Color2 [DarkGray]	1	4					2	2	2	4.8	4.8	4.8	44.895	0.0007837	3.3251	17041000	3	13.7271	13.9564	14.0189	13.8743	13.7639	13.8756	14.2665	14.1936	14.2443	14.3282
1.92159	-0.343777	Q8R1W8;Q8R1W8-2;Q8R1W8-3	Q8R1W8;Q8R1W8-2;Q8R1W8-3	Interphotoreceptor matrix proteoglycan 1	Impg1	3785	Color2 [DarkGray]	1	4					18	18	18	28.2	28.2	28.2	89.473	0	82.698	2284400000	57	18.9172	19.1307	18.9629	18.8765	18.8502	19.047	19.2575	19.628	19.2421	19.2818
1.92016	-0.301794	Q9JIQ3	Q9JIQ3	Diablo homolog, mitochondrial	Diablo	5286	Color2 [DarkGray]	1	4					3	3	3	13.9	13.9	13.9	26.82	0	77.466	108710000	9	15.579	15.6578	15.6519	15.4042	15.34	15.6141	15.8407	16.0138	15.9012	15.7721
1.91981	-0.34663	Q6PGG6	Q6PGG6	Guanine nucleotide-binding protein-like 3-like protein	Gnl3l	2577	Color2 [DarkGray]	1	4					3	3	3	5	5	5	65.194	0	9.1714	139500000	6	14.3953	14.3482	14.5491	14.341	14.2389	14.4819	14.5727	15.0323	14.761	14.7576
1.9187	-0.370882	Q9QYI5;Q9QYI5-1;Q9QYI5-2	Q9QYI5;Q9QYI5-1;Q9QYI5-2	DnaJ homolog subfamily B member 2	Dnajb2	5461	Color2 [DarkGray]	1	4					4	3	3	13	9.9	9.9	35.593	0	13.127	65868000	6	15.1674	15.2856	15.1223	15.1263	15.0617	15.1665	15.5589	15.8132	15.6463	15.4328
1.91627	-0.338998	Q8BU14	Q8BU14	Translocation protein SEC62	Sec62	3204	Color2 [DarkGray]	1	4					4	4	4	13.3	13.3	13.3	45.58	0	11.37	403260000	10	16.6287	16.7066	16.6269	16.5052	16.4428	16.5883	17.0169	17.1432	16.9853	16.8713
1.91463	-0.264624	Q9JKS5	Q9JKS5	Intracellular hyaluronan-binding protein 4	Habp4	5344	Color2 [DarkGray]	1	4					5	5	5	19.2	19.2	19.2	45.924	0	36.79	182500000	9	17.6474	17.7876	17.7633	17.6466	17.6572	17.7722	17.9863	18.2146	18.0057	17.8465
1.91285	-0.278502	Q7TQ95	Q7TQ95	Protein lunapark	Lnp	2717	Color2 [DarkGray]	1	4					6	6	6	17.6	17.6	17.6	47.499	0	17.901	267400000	12	16.391	16.4023	16.3992	16.2324	16.3594	16.3854	16.6312	16.863	16.7332	16.564
1.91142	-0.261253	Q8CH09	Q8CH09	SURP and G-patch domain-containing protein 2	Sugp2	3502	Color2 [DarkGray]	1	4					18	18	18	17.9	17.9	17.9	118.1	0	97.99	500120000	40	18.48	18.4851	18.5073	18.3649	18.401	18.4512	18.6838	18.9169	18.7889	18.7038
1.91126	-0.303943	Q8CB77	Q8CB77	Transcription elongation factor B polypeptide 3	Tceb3	3419	Color2 [DarkGray]	1	4					4	4	4	6.3	6.3	6.3	87.16	0	15.775	78457000	7	15.251	15.4001	15.3247	15.2447	15.3101	15.4743	15.4682	15.9572	15.597	15.5536
1.90949	-0.269523	P80313	P80313	T-complex protein 1 subunit eta	Cct7	1507	Color2 [DarkGray]	1	4					23	23	23	51.7	51.7	51.7	59.652	0	152.12	3288000000	92	20.4581	20.5616	20.5974	20.474	20.4527	20.5179	20.8003	20.9962	20.8474	20.7295
1.90642	-0.213412	Q6PDN3;Q6PDN3-3;Q6PDN3-2;Q6PDN3-4	Q6PDN3;Q6PDN3-3;Q6PDN3-2	Myosin light chain kinase, smooth muscle;Myosin light chain kinase, smooth muscle, deglutamylated form	Mylk	2552	Color2 [DarkGray]	1	4					11	11	11	6.6	6.6	6.6	212.92	0	42.892	112380000	19	16.6443	16.6656	16.6635	16.5221	16.5966	16.6398	16.8278	17.0218	16.8168	16.853
1.90198	-0.214915	Q921C5;Q921C5-2;Q8BR07-3;Q8BR07;Q8BR07-4;Q921C5-3	Q921C5;Q921C5-2;Q8BR07-3;Q8BR07;Q8BR07-4	Protein bicaudal D homolog 2;Protein bicaudal D homolog 1	Bicd2;Bicd1	4200	Color2 [DarkGray]	1	4					4	4	4	5	5	5	93.39	0	8.0066	22277000	5	14.4302	14.3186	14.1868	14.12	14.2909	14.3842	14.5271	14.616	14.4397	14.454
1.901	-0.226814	Q3UHB1	Q3UHB1	5-nucleotidase domain-containing protein 3	Nt5dc3	1858	Color2 [DarkGray]	1	4					8	8	8	14.8	14.8	14.8	63.17	0	26.913	138860000	14	16.4383	16.626	16.555	16.4303	16.5141	16.5622	16.6915	16.9176	16.8214	16.705
1.89993	-0.376902	P63017	P63017	Heat shock cognate 71 kDa protein	Hspa8	1395	Color2 [DarkGray]	1	4					34	34	21	60.5	60.5	40.4	70.87	0	323.31	64643000000	398	23.2143	23.2361	23.1506	23.0175	23.0345	23.116	23.519	23.7596	23.6475	23.4955
1.89867	-0.231483	Q6P9R4-3;Q6P9R4-2;Q6P9R4-1;Q6P9R4	Q6P9R4-3;Q6P9R4-2;Q6P9R4-1;Q6P9R4	Rho guanine nucleotide exchange factor 18	Arhgef18	2520	Color2 [DarkGray]	1	4					3	3	3	5.8	5.8	5.8	69.227	0	7.7939	13102000	5	14.3049	14.3233	14.5289	14.1603	14.3712	14.4317	14.5361	14.6661	14.5731	14.6389
1.89816	0.439043	Q00623;CON__P15497	Q00623	Apolipoprotein A-I;Proapolipoprotein A-I;Truncated apolipoprotein A-I	Apoa1	1615	Color2 [DarkGray]	1	4					7	7	7	26.9	26.9	26.9	30.615	0	25.34	702130000	20	18.0202	18.2779	18.4116	18.0625	18.0421	17.3308	17.802	18.0339	17.7304	17.722
1.89775	-0.259021	Q6NVF9	Q6NVF9	Cleavage and polyadenylation specificity factor subunit 6	Cpsf6	2464	Color2 [DarkGray]	1	4					9	9	9	23.6	23.6	23.6	59.152	0	70.275	358410000	26	17.3702	17.4769	17.4627	17.2883	17.3684	17.4448	17.6601	17.8885	17.6961	17.5722
1.89596	-0.292289	Q8VHP6	Q8VHP6	Cadherin-related family member 1	Cdhr1	3989	Color2 [DarkGray]	1	4					9	9	9	19	19	19	94.026	0	30.343	103070000	22	16.1463	16.3388	16.2428	16.072	16.1725	16.2521	16.4346	16.7338	16.565	16.4483
1.89547	-0.254623	Q8BXR1	Q8BXR1	Probable cationic amino acid transporter	Slc7a14	3276	Color2 [DarkGray]	1	4					5	5	5	8.9	8.9	8.9	83.983	0	11.798	68323000	11	15.2473	15.2637	15.4022	15.2364	15.2207	15.2641	15.559	15.7101	15.542	15.5683
1.89222	-0.266924	P12382	P12382	ATP-dependent 6-phosphofructokinase, liver type	Pfkl	649	Color2 [DarkGray]	1	4					25	23	22	39.5	35.9	34.5	85.359	0	164.01	11434000000	113	21.21	21.319	21.3013	21.1607	21.2076	21.3434	21.4128	21.7778	21.5794	21.4197
1.89033	-0.495943	Q8VDU0	Q8VDU0	G-protein-signaling modulator 2	Gpsm2	3941	Color2 [DarkGray]	1	4					4	4	4	7.8	7.8	7.8	75.59	0	7.5255	51255000	5	14.1046	13.5867	13.8248	13.7849	13.7707	13.7973	14.5019	14.5013	14.3564	14.3945
1.89	-0.340906	Q6R891;Q6R891-2	Q6R891;Q6R891-2	Neurabin-2	Ppp1r9b	2605	Color2 [DarkGray]	1	4					11	11	11	17.6	17.6	17.6	89.519	0	60.757	166750000	29	16.9922	17.0447	17.0568	16.8317	16.9094	16.9643	17.3423	17.4854	17.5026	17.2446
1.8894	-0.317186	Q91YX5	Q91YX5	Acyl-CoA:lysophosphatidylglycerol acyltransferase 1	Lpgat1	4155	Color2 [DarkGray]	1	4					4	4	4	10	10	10	43.088	0	6.3174	106540000	15	16.8942	16.9482	16.9461	16.8084	16.9631	16.9611	17.1808	17.5166	17.3555	17.1319
1.88742	-0.364004	Q8BH27	Q8BH27	Multiple epidermal growth factor-like domains protein 9	Megf9	2985	Color2 [DarkGray]	1	4					2	2	2	4.8	4.8	4.8	62.831	0.00040478	3.8095	12224000	3	12.3222	12.4376	11.95	12.1463	12.3219	12.4538	12.7327	12.6811	12.7503	12.3802
1.88727	-0.268269	P52785;Q3UWA6-2;Q3UWA6	P52785	Guanylyl cyclase GC-E	Gucy2e	1119	Color2 [DarkGray]	1	4					24	24	19	29.5	29.5	24.6	120.64	0	181.5	5548200000	92	20.9417	21.0797	21.0638	20.8858	20.9762	21.0718	21.1506	21.5175	21.2493	21.2994
1.88709	-0.254977	P28704-2;P28704;P28705	P28704-2;P28704	Retinoic acid receptor RXR-beta	Rxrb	866	Color2 [DarkGray]	1	4					3	3	2	12.4	12.4	10.5	44.395	0	16.037	30327000	5	13.8049	13.8363	13.9026	13.8356	13.7233	13.8032	14.0471	14.2145	14.1107	14.202
1.88654	-0.286453	Q6P5D8	Q6P5D8	Structural maintenance of chromosomes flexible hinge domain-containing protein 1	Smchd1	2500	Color2 [DarkGray]	1	4					40	40	39	24	24	23.2	225.65	0	130.91	565780000	66	18.8967	19.0147	18.9733	18.8244	18.8892	18.9444	19.2287	19.4588	19.258	19.1406
1.88558	-0.288536	Q8BFU8	Q8BFU8	Vesicular glutamate transporter 3	Slc17a8	2921	Color2 [DarkGray]	1	4					4	3	3	8.3	7.2	7.2	66.148	0.0065989	2.0357	183760000	3	12.6123	12.957	12.9233	12.6389	12.8451	13.1306	12.9306	13.2459	13.1205	12.9918
1.88545	-0.238415	Q3URE1;Q3URE1-2	Q3URE1	Acyl-CoA synthetase family member 3, mitochondrial	Acsf3	1917	Color2 [DarkGray]	1	4					5	5	5	10.1	10.1	10.1	65.076	0	9.1997	83672000	12	15.5931	15.694	15.6114	15.5281	15.6141	15.6054	15.8761	16.0336	15.8135	15.9043
1.88423	-0.412118	Q9D531;Q9D531-4	Q9D531;Q9D531-4	Nucleoredoxin-like protein 2	Nxnl2	4887	Color2 [DarkGray]	1	4					3	3	2	18.6	18.6	14.1	17.62	0.0018965	2.8656	32606000	3	15.5061	15.7694	15.5081	15.3482	15.2938	15.6524	15.9849	16.1764	15.9885	15.684
1.88127	-0.252872	O88738-3;O88738-2;O88738	O88738-3;O88738-2;O88738	Baculoviral IAP repeat-containing protein 6	Birc6	482	Color2 [DarkGray]	1	4					9	9	9	2.8	2.8	2.8	530.51	0	22.621	67736000	13	15.5722	15.6954	15.3966	15.3671	15.6718	15.6978	15.8175	15.9377	15.7361	15.7783
1.88111	-0.290449	O70443	O70443	Guanine nucleotide-binding protein G(z) subunit alpha	Gnaz	416	Color2 [DarkGray]	1	4					10	10	10	37.2	37.2	37.2	40.849	0	60.117	1111300000	32	18.5947	18.7007	18.7188	18.665	18.5621	18.6477	18.9507	19.1789	18.903	19.0133
1.87974	-0.344775	Q8BZJ7-4;Q8BZJ7-2;Q8BZJ7	Q8BZJ7-4;Q8BZJ7-2;Q8BZJ7	DCN1-like protein 2	Dcun1d2	3311	Color2 [DarkGray]	1	4					2	2	2	16.6	16.6	16.6	22.869	0	15.855	33245000	5	13.8917	14.0321	13.8398	13.6824	13.6893	13.854	14.121	14.3044	14.2648	14.3149
1.87859	-0.338613	Q9D902	Q9D902	General transcription factor IIE subunit 2	Gtf2e2	4987	Color2 [DarkGray]	1	4					5	5	5	19.2	19.2	19.2	33.046	0	10.673	57160000	7	16.1159	16.375	16.2598	15.8824	16.2148	16.3287	16.5324	16.7398	16.4444	16.4956
1.87808	-0.258459	Q8BGZ4-2;Q8BGZ4	Q8BGZ4-2;Q8BGZ4	Cell division cycle protein 23 homolog	Cdc23	2980	Color2 [DarkGray]	1	4					5	5	5	11.3	11.3	11.3	55.809	0	11.664	50559000	5	13.738	13.4692	13.6322	13.5029	13.7	13.8193	13.7264	14.0342	13.7618	13.9928
1.87798	-0.329763	Q60865	Q60865	Caprin-1	Caprin1	2122	Color2 [DarkGray]	1	4					9	9	9	17.5	17.5	17.5	78.168	0	53.731	713370000	31	18.2008	18.2512	18.1905	18.047	18.055	18.2368	18.5281	18.7981	18.4914	18.3389
1.87771	-0.3073	A2AQ19	A2AQ19	RNA polymerase-associated protein RTF1 homolog	Rtf1	33	Color2 [DarkGray]	1	4					10	10	10	15.2	15.2	15.2	80.796	0	32.595	117200000	20	17.1387	17.2975	17.2279	16.9766	17.0942	17.1998	17.4256	17.6642	17.5772	17.4045
1.87648	-0.362469	Q62417;Q62417-3;Q62417-2;Q62417-7;Q62417-5;Q62417-6;Q62417-4	Q62417;Q62417-3;Q62417-2;Q62417-7;Q62417-5;Q62417-6;Q62417-4	Sorbin and SH3 domain-containing protein 1	Sorbs1	2302	Color2 [DarkGray]	1	4					8	8	8	7.8	7.8	7.8	143.07	0	17.592	49465000	13	15.479	15.6421	15.5049	15.3524	15.5047	15.4646	15.8841	16.015	16.0566	15.8752
1.87471	-0.697128	Q9D0M3-2;Q9D0M3	Q9D0M3-2;Q9D0M3	Cytochrome c1, heme protein, mitochondrial	Cyc1	4790	Color2 [DarkGray]	1	4					6	6	6	26.7	26.7	26.7	29.497	0	20.993	303280000	15	16.4005	16.4105	16.5399	16.5847	16.2861	16.3622	17.0701	17.3245	17.6273	17.3233
1.87209	-0.3206	Q56A08	Q56A08	G patch domain and KOW motifs-containing protein	Gpkow	1994	Color2 [DarkGray]	1	4					7	7	7	19.5	19.5	19.5	53.831	0	20.813	62292000	11	15.4391	15.4858	15.3961	15.4984	15.42	15.5147	15.7325	16.0793	15.8922	15.6237
1.87118	-0.304488	Q9ES97-2;Q9ES97;Q9ES97-5;Q9ES97-4	Q9ES97-2;Q9ES97;Q9ES97-5;Q9ES97-4	Reticulon-3	Rtn3	5220	Color2 [DarkGray]	1	4					5	5	2	9.1	9.1	2.4	101.92	0	38.339	2287400000	23	18.625	18.7173	18.7794	18.562	18.7629	18.6924	18.9722	19.231	19.0436	19.0298
1.86754	-0.28278	O89079	O89079	Coatomer subunit epsilon	Cope	515	Color2 [DarkGray]	1	4					6	6	6	30.5	30.5	30.5	34.567	0	60.137	205680000	17	16.3748	16.4178	16.4082	16.1226	16.2999	16.3805	16.583	16.8079	16.6954	16.5703
1.86528	-0.272036	P08113	P08113	Endoplasmin	Hsp90b1	584	Color2 [DarkGray]	1	4					32	30	30	42.6	40.9	40.9	92.475	0	323.31	7826200000	144	21.3795	21.4581	21.3337	21.1672	21.2804	21.3973	21.5992	21.809	21.6782	21.4954
1.86506	-0.619115	Q9D924	Q9D924	Iron-sulfur cluster assembly 1 homolog, mitochondrial	Isca1	4991	Color2 [DarkGray]	1	4					3	3	3	20.9	20.9	20.9	14.188	0	26.011	57002000	7	15.8779	16.1888	16.0229	15.7874	15.5927	15.8483	16.6701	16.6358	16.7833	16.6278
1.86413	-0.263508	Q9CRD2	Q9CRD2	ER membrane protein complex subunit 2	Emc2	4612	Color2 [DarkGray]	1	4					4	4	4	14.1	14.1	14.1	34.934	0	30.209	256730000	9	16.7841	16.7499	16.6979	16.616	16.6964	16.7225	16.9714	17.218	17	16.95
1.86358	-0.287212	Q99J83	Q99J83	Autophagy protein 5	Atg5	4300	Color2 [DarkGray]	1	4					4	4	4	12.4	12.4	12.4	32.402	0	21.501	62950000	8	15.4066	15.4811	15.4477	15.3037	15.3409	15.4109	15.6521	15.908	15.632	15.8131
1.86348	-0.208034	Q9DAU1;Q9DAU1-2	Q9DAU1;Q9DAU1-2	Protein canopy homolog 3	Cnpy3	5010	Color2 [DarkGray]	1	4					3	3	3	13.8	13.8	13.8	30.537	0	15.493	92067000	11	15.5418	15.603	15.428	15.3532	15.4977	15.6037	15.634	15.8853	15.6777	15.6632
1.86311	-0.322294	Q9ERF3	Q9ERF3	WD repeat-containing protein 61;WD repeat-containing protein 61, N-terminally processed	Wdr61	5198	Color2 [DarkGray]	1	4					6	6	6	27.5	27.5	27.5	33.772	0	29.341	201250000	13	15.7715	15.9657	15.8697	15.6804	15.7353	15.9132	16.1602	16.4159	16.1779	15.9669
1.86235	-0.223751	Q9QXK3-4;Q9QXK3;Q9QXK3-2;Q9QXK3-3	Q9QXK3-4;Q9QXK3	Coatomer subunit gamma-2	Copg2	5423	Color2 [DarkGray]	1	4					13	13	13	16.4	16.4	16.4	97.55	0	31.831	450970000	26	17.7423	17.812	17.7152	17.6158	17.8175	17.7677	17.9622	18.1474	18.002	17.9422
1.86186	-0.181199	Q80UP5	Q80UP5	Ankyrin repeat domain-containing protein 13A	Ankrd13a	2805	Color2 [DarkGray]	1	4					3	3	3	6.3	6.3	6.3	67.177	0	10.099	17660000	5	13.3942	13.1711	13.3497	13.2158	13.193	13.4417	13.4569	13.5399	13.4736	13.3177
1.85966	-0.520607	Q3UTQ7	Q3UTQ7	PR domain zinc finger protein 10	Prdm10	1926	Color2 [DarkGray]	1	4					2	2	2	2.4	2.4	2.4	133.74	0.00021786	5.1411	7373900	3	12.0607	11.8677	11.5776	11.6	11.424	11.7875	12.23	12.4829	12.2266	12.406
1.8562	-0.51795	Q80TA9	Q80TA9	Ectopic P granules protein 5 homolog	Epg5	2754	Color2 [DarkGray]	1	4					3	3	3	1.6	1.6	1.6	290.8	0	6.9302	9698400	4	12.5563	12.7842	12.6123	12.6272	12.627	12.5683	13.0727	13.4345	13.4032	13.3182
1.85613	-0.262085	Q62018;Q62018-3;Q62018-2	Q62018;Q62018-3;Q62018-2	RNA polymerase-associated protein CTR9 homolog	Ctr9	2262	Color2 [DarkGray]	1	4					13	13	13	12.7	12.7	12.7	133.41	0	39.528	217870000	31	17.2435	17.4376	17.2685	17.166	17.219	17.3225	17.5283	17.7545	17.5648	17.4749
1.85407	-0.26943	Q5SUE8-2;Q5SUE8-3;Q5SUE8	Q5SUE8-2;Q5SUE8-3;Q5SUE8	Ankyrin repeat domain-containing protein 40	Ankrd40	2046	Color2 [DarkGray]	1	4					3	3	3	12.7	12.7	12.7	35.764	0	20.428	21457000	8	14.6727	14.83	14.6231	14.6511	14.6499	14.7003	14.944	15.1836	15.0104	14.9357
1.85391	-0.21785	Q6ZQH8	Q6ZQH8	Nucleoporin NUP188 homolog	Nup188	2642	Color2 [DarkGray]	1	4					8	8	8	4.5	4.5	4.5	196.69	0	17.943	51705000	11	15.2406	15.2995	15.3334	15.1409	15.2591	15.2978	15.5185	15.6721	15.4214	15.4528
1.85333	-0.18348	Q9EPV8	Q9EPV8	Ubiquitin-like protein 5	Ubl5	5154	Color2 [DarkGray]	1	4					2	2	2	16.4	16.4	16.4	8.5468	0.00041093	4.0404	64814000	5	15.8033	15.7982	15.9419	15.7799	16.0145	16.1155	16.0099	16.1395	15.9449	16.0452
1.8532	-0.305985	P62915	P62915	Transcription initiation factor IIB	Gtf2b	1382	Color2 [DarkGray]	1	4					6	6	6	24.1	24.1	24.1	34.819	0	62.479	211960000	18	16.4268	16.5604	16.5252	16.3473	16.3963	16.4481	16.7613	16.9793	16.8729	16.7243
1.85298	-0.304843	Q61624	Q61624	Zinc finger protein 148	Znf148	2232	Color2 [DarkGray]	1	4					4	4	4	6.8	6.8	6.8	88.75	0	9.7148	35699000	10	14.9752	15.2105	15.2411	14.9361	14.9876	15.1994	15.4757	15.606	15.3123	15.2813
1.85277	-0.40229	Q80VA0-2;Q80VA0	Q80VA0-2;Q80VA0	N-acetylgalactosaminyltransferase 7	Galnt7	2818	Color2 [DarkGray]	1	4					3	3	3	6.7	6.7	6.7	75.499	0	12.649	11133000	7	14.1863	14.2985	14.1623	14.0568	14.0551	14.1539	14.5081	14.9033	14.5876	14.6177
1.85247	-0.24673	Q99MR6-3;Q99MR6-4;Q99MR6-2;Q99MR6	Q99MR6-3;Q99MR6-4;Q99MR6-2;Q99MR6	Serrate RNA effector molecule homolog	Srrt	4420	Color2 [DarkGray]	1	4					19	19	19	22.6	22.6	22.6	99.438	0	70.664	2223800000	53	19.8994	20.1301	20.0319	19.9467	20.0067	20.0839	20.2245	20.4852	20.2942	20.1607
1.85213	-0.302369	Q7TMS5	Q7TMS5	ATP-binding cassette sub-family G member 2	Abcg2	2692	Color2 [DarkGray]	1	4					3	3	3	4.7	4.7	4.7	72.977	0	5.6711	34717000	4	14.5513	14.8066	14.5642	14.3981	14.5314	14.6605	14.9035	15.0739	14.9427	14.7828
1.8512	-0.239249	Q4VBD2	Q4VBD2	Transmembrane anterior posterior transformation protein 1	Tapt1	1974	Color2 [DarkGray]	1	4					4	4	4	7.3	7.3	7.3	63.893	0	17.34	84481000	6	15.3247	15.2578	15.1655	15.1747	15.1553	15.272	15.4657	15.6058	15.6051	15.3257
1.84952	-0.306908	Q99PP7-2;Q99PP7;Q64127-2;Q64127	Q99PP7-2;Q99PP7	E3 ubiquitin-protein ligase TRIM33	Trim33	4450	Color2 [DarkGray]	1	4					9	9	9	8.4	8.4	8.4	121.85	0	40.135	69316000	19	16.585	16.716	16.5407	16.4644	16.5165	16.6336	16.8442	17.1781	16.8984	16.8028
1.84803	-0.277504	Q9JLC4-2;Q9JLC4;Q9JLC4-4;Q9JLC4-3	Q9JLC4-2;Q9JLC4;Q9JLC4-4;Q9JLC4-3	VPS10 domain-containing receptor SorCS1	Sorcs1	5358	Color2 [DarkGray]	1	4					3	3	3	3.1	3.1	3.1	127.87	0	12.364	33966000	7	14.4738	14.7053	14.465	14.4098	14.3984	14.5989	14.6672	15.0005	14.8215	14.7517
1.8478	-0.285606	O09174	O09174	Alpha-methylacyl-CoA racemase	Amacr	232	Color2 [DarkGray]	1	4					8	8	8	26	26	26	41.704	0	34.26	126110000	16	16.3451	16.3338	16.2661	16.1695	16.2219	16.2616	16.5667	16.7679	16.6619	16.5063
1.84489	-0.30421	Q9QUN9	Q9QUN9	Dickkopf-related protein 3	Dkk3	5402	Color2 [DarkGray]	1	4					5	5	5	17.2	17.2	17.2	38.387	0	24.219	51431000	11	15.0627	15.3607	15.1644	14.9417	15.0578	15.2088	15.3408	15.5199	15.5937	15.445
1.84408	-0.308439	Q8R1N0	Q8R1N0	Zinc finger protein 830	Znf830	3776	Color2 [DarkGray]	1	4					3	3	3	15.4	15.4	15.4	40.658	0	9.0615	37779000	5	15.5347	15.7086	15.6363	15.4204	15.58	15.6544	15.9464	16.1598	15.9032	15.7585
1.84358	-0.297048	P62342	P62342	Selenoprotein T	Selt	1338	Color2 [DarkGray]	1	4					2	2	2	11.8	11.8	11.8	22.292	0	7.6964	83382000	6	14.9504	14.9537	15.021	14.9761	14.925	14.9866	15.2951	15.5455	15.3386	15.1458
1.84138	-0.372802	Q9DB70	Q9DB70	FUN14 domain-containing protein 1	Fundc1	5029	Color2 [DarkGray]	1	4					2	2	2	18.7	18.7	18.7	17.158	0	6.1619	49749000	3	14.5948	14.7264	14.6981	14.6229	14.4449	14.6515	15.0012	15.3311	14.9235	15.0438
1.83975	-0.254361	O88874	O88874	Cyclin-K	Ccnk	493	Color2 [DarkGray]	1	4					2	2	2	3.8	3.8	3.8	61.363	0.0015279	2.9561	51187000	4	15.5045	15.5601	15.5548	15.3324	15.5905	15.5628	15.8036	15.9646	15.6783	15.8049
1.83922	-0.344965	Q8K3X4	Q8K3X4	Interferon regulatory factor 2-binding protein-like	Irf2bpl	3696	Color2 [DarkGray]	1	4					6	6	6	11	11	11	80.564	0	44.704	55699000	11	14.0009	14.3465	14.1142	14.263	14.0843	14.247	14.4924	14.7871	14.6074	14.3999
1.83904	-0.30007	Q80X32	Q80X32	UPF0461 protein C5orf24 homolog		2844	Color2 [DarkGray]	1	4					3	3	3	24.5	24.5	24.5	20.139	0	23.973	86253000	7	15.3099	15.4962	15.5781	15.3092	15.4503	15.4876	15.8404	15.9626	15.6787	15.6747
1.83794	-0.334715	Q921D4	Q921D4	Mediator of RNA polymerase II transcription subunit 6	Med6	4201	Color2 [DarkGray]	1	4					3	3	3	12.6	12.6	12.6	28.433	0	5.6804	20395000	3	13.0411	12.7899	12.6739	12.4566	12.7625	12.9494	12.9759	13.2168	13.1651	13.0904
1.83736	-0.347144	O35855	O35855	Branched-chain-amino-acid aminotransferase, mitochondrial	Bcat2	308	Color2 [DarkGray]	1	4					4	4	4	14	14	14	44.127	0	11.778	19913000	6	13.666	13.9385	13.7307	13.5057	13.5562	13.8027	13.9423	14.2602	14.1639	13.9639
1.83702	-0.306882	Q9Z0V7	Q9Z0V7	Mitochondrial import inner membrane translocase subunit Tim17-B	Timm17b	5677	Color2 [DarkGray]	1	4					2	2	2	17.4	17.4	17.4	18.352	0	14.89	59399000	5	14.1389	14.2623	14.1332	14.0782	14.1489	14.1317	14.4446	14.7122	14.5334	14.4742
1.83678	-0.363771	P56812	P56812	Programmed cell death protein 5	Pdcd5	1190	Color2 [DarkGray]	1	4					3	3	3	27.8	27.8	27.8	14.275	0	17.215	150700000	8	15.2545	15.588	15.4796	15.1186	15.4441	15.4513	15.698	15.7664	15.8965	15.8915
1.83556	-0.310872	Q9Z2E1;Q9Z2E1-2	Q9Z2E1	Methyl-CpG-binding domain protein 2	Mbd2	5750	Color2 [DarkGray]	1	4					5	5	5	15	15	15	43.5	0	18.476	120070000	9	16.3828	16.4876	16.5716	16.4671	16.3925	16.4538	16.8083	17.0202	16.8656	16.7082
1.83238	-0.378939	Q9JMD3	Q9JMD3	PCTP-like protein	Stard10	5389	Color2 [DarkGray]	1	4					4	4	4	18.6	18.6	18.6	32.951	0	27.698	164340000	10	15.8596	16.2618	16.1085	16.1403	16.0013	16.0704	16.4443	16.6424	16.6002	16.5089
1.83232	-0.276972	Q9QYK7	Q9QYK7	RING finger protein 11	Rnf11	5464	Color2 [DarkGray]	1	4					3	3	3	26	26	26	17.458	0.00041545	4.2231	30956000	4	15.8551	15.9187	16.0018	15.8319	15.7645	15.9182	16.1418	16.3809	16.2584	16.0574
1.83135	-0.321438	Q99P31	Q99P31	Hsp70-binding protein 1	Hspbp1	4439	Color2 [DarkGray]	1	4					3	3	3	11.2	11.2	11.2	39.166	0	15.341	25354000	4	14.238	14.4811	14.2087	14.1465	14.0989	14.4024	14.4164	14.8246	14.647	14.4899
1.8298	-0.262127	Q7TNV0	Q7TNV0	Protein DEK	Dek	2707	Color2 [DarkGray]	1	4					15	15	14	44.7	44.7	44.7	43.158	0	60.204	3749600000	58	19.909	20.0634	19.9457	19.84	19.948	19.9672	20.1774	20.4433	20.2532	20.1758
1.82935	-0.2297	Q8R3R5;A2AF53	Q8R3R5;A2AF53	Transmembrane protein 185B;Transmembrane protein 185A	Tmem185b;Tmem185a	13	Color2 [DarkGray]	1	4					2	2	2	5.4	5.4	5.4	40.701	0.00096993	3.137	96337000	5	14.5786	14.7449	14.6335	14.4243	14.6447	14.6955	14.7939	15.0008	14.8979	14.7863
1.82875	-0.242992	Q80U72;Q80U72-4;Q80U72-2;Q80U72-3	Q80U72;Q80U72-4;Q80U72-2;Q80U72-3	Protein scribble homolog	Scrib	2794	Color2 [DarkGray]	1	4					9	9	8	8.7	8.7	8.1	174.06	0	26.587	103840000	13	15.8394	15.8746	15.856	15.6623	15.7596	15.8077	16.0129	16.209	16.137	16.0402
1.82746	-0.26891	P61963	P61963	DDB1- and CUL4-associated factor 7	Dcaf7	1301	Color2 [DarkGray]	1	4					7	7	7	23.7	23.7	23.7	38.926	0	62.366	125070000	17	16.8485	16.8897	16.8887	16.7632	16.7556	16.8384	17.0441	17.3353	17.1838	17.0886
1.82734	-0.22549	P56695	P56695	Wolframin	Wfs1	1188	Color2 [DarkGray]	1	4					11	11	11	14.9	14.9	14.9	100.58	0	26.907	359510000	17	17.5049	17.6395	17.508	17.3596	17.4318	17.5624	17.643	17.8992	17.7255	17.7412
1.82521	-0.24832	P62746	P62746	Rho-related GTP-binding protein RhoB	Rhob	1351	Color2 [DarkGray]	1	4					5	3	3	32.1	18.9	18.9	22.123	0	23.04	102340000	9	16.2156	16.3694	16.5121	16.2931	16.3837	16.493	16.5269	16.8484	16.5903	16.557
1.82453	-0.307062	P62627	P62627	Dynein light chain roadblock-type 1	Dynlrb1	1344	Color2 [DarkGray]	1	4					5	5	5	60.4	60.4	60.4	10.99	0	52.529	830140000	18	16.9036	16.9669	17.0689	16.8878	16.8733	16.9582	17.2653	17.5432	17.2485	17.2206
1.8221	-0.239508	P28740;P28740-2;P28740-1;Q8C0N1	P28740;P28740-2;P28740-1	Kinesin-like protein KIF2A	Kif2a	868	Color2 [DarkGray]	1	4					16	16	15	24.8	24.8	23.8	79.755	0	82.665	893290000	43	19.4406	19.4972	19.4483	19.3167	19.4518	19.4854	19.702	19.9167	19.6581	19.59
1.82147	-0.281501	O35454	O35454	Chloride transport protein 6	Clcn6	272	Color2 [DarkGray]	1	4					5	5	5	6.3	6.3	6.3	96.979	0	10.227	39442000	11	14.8874	15.0018	15.0049	14.7828	14.6673	14.9958	15.0304	15.3522	15.1683	15.205
1.82107	-0.210135	Q9D9M2-2;Q9D9M2	Q9D9M2-2;Q9D9M2	Ubiquitin carboxyl-terminal hydrolase 12	Usp12	4997	Color2 [DarkGray]	1	4					3	3	2	11.6	11.6	8.4	29.156	0	14.756	24116000	6	15.1997	15.2141	15.2752	15.096	15.2721	15.2893	15.4707	15.6023	15.4578	15.2877
1.81758	-0.302528	Q80SY5	Q80SY5	Pre-mRNA-splicing factor 38B	Prpf38b	2748	Color2 [DarkGray]	1	4					6	6	6	11.3	11.3	11.3	63.752	0	20.034	147850000	10	17.2571	17.1999	17.1142	17.1504	17.2932	17.2099	17.5373	17.7863	17.5438	17.4502
1.8174	-0.310846	Q9D3A9-5;Q9D3A9;Q9D3A9-4	Q9D3A9-5;Q9D3A9;Q9D3A9-4	Protein tweety homolog 1	Ttyh1	4866	Color2 [DarkGray]	1	4					4	4	4	17.2	17.2	17.2	38.905	0	18.065	341810000	9	16.5095	16.577	16.6235	16.3738	16.3828	16.5979	16.7934	17.0653	16.9268	16.6375
1.81735	-0.311651	Q9D7S9	Q9D7S9	Charged multivesicular body protein 5	Chmp5	4941	Color2 [DarkGray]	1	4					4	4	4	25.6	25.6	25.6	24.575	0	29.302	267370000	16	14.7971	14.9011	14.8992	14.9322	14.9783	14.965	15.0749	15.5239	15.3126	15.1898
1.81718	-0.302005	Q6P8I4	Q6P8I4	PEST proteolytic signal-containing nuclear protein	Pcnp	2511	Color2 [DarkGray]	1	4					5	5	5	36	36	36	18.963	0	79.65	562500000	16	18.2054	18.2502	18.2366	18.1083	18.0794	18.232	18.4378	18.7888	18.5361	18.3953
1.81604	-0.393786	Q9CWI3	Q9CWI3	BRCA2 and CDKN1A-interacting protein	Bccip	4639	Color2 [DarkGray]	1	4					3	3	3	10.4	10.4	10.4	35.942	0	6.1186	21502000	5	14.7652	14.4398	14.5217	14.2546	14.4171	14.5053	14.8937	15.0262	14.898	15.044
1.81528	-0.244281	O70228;P98195-2;P98195	O70228	Probable phospholipid-transporting ATPase IIA	Atp9a	395	Color2 [DarkGray]	1	4					5	5	5	5.3	5.3	5.3	118.61	0	19.616	77810000	15	16.2397	16.2657	16.1501	16.073	16.145	16.1665	16.4002	16.5951	16.5018	16.4312
1.81453	-0.301134	Q9ET47-7;Q9ET47-6;Q9ET47-5;Q9ET47-4;Q9ET47-2;Q9ET47-3;Q9ET47;Q9ET47-8	Q9ET47-7;Q9ET47-6;Q9ET47-5;Q9ET47-4;Q9ET47-2;Q9ET47-3;Q9ET47;Q9ET47-8	Espin	Espn	5244	Color2 [DarkGray]	1	4					3	3	3	19.6	19.6	19.6	31.109	0	12.04	31233000	6	15.6806	15.668	15.6876	15.6172	15.4697	15.6059	15.9542	16.1433	16.0179	15.9073
1.81403	-0.293083	Q8BYN5-2;Q8BYN5	Q8BYN5-2;Q8BYN5	FSD1-like protein	Fsd1l	3298	Color2 [DarkGray]	1	4					6	6	6	13.3	13.3	13.3	55.823	0	47.536	210090000	13	16.4022	16.5681	16.6226	16.3748	16.4965	16.5532	16.7789	17.0586	16.8345	16.7043
1.81385	-0.255851	D3Z7P3	D3Z7P3	Glutaminase kidney isoform, mitochondrial	Gls	122	Color2 [DarkGray]	1	4					20	20	5	38	38	8.9	73.963	0	260.65	2575100000	87	19.6327	19.7224	19.8193	19.6238	19.696	19.7227	19.8811	20.1761	20.0287	19.9648
1.81143	-0.325648	Q6P5F6	Q6P5F6	Zinc transporter ZIP10	Slc39a10	2502	Color2 [DarkGray]	1	4					7	7	7	10.1	10.1	10.1	94.393	0	14.471	33211000	11	14.9063	15.0653	15.1892	14.6309	14.9235	15.1869	15.1336	15.2763	15.4179	15.329
1.80975	-0.266773	Q921H8;Q8VCH0	Q921H8;Q8VCH0	3-ketoacyl-CoA thiolase A, peroxisomal;3-ketoacyl-CoA thiolase B, peroxisomal	Acaa1a;Acaa1b	4207	Color2 [DarkGray]	1	4					13	13	13	49.3	49.3	49.3	43.953	0	137.07	650800000	34	17.8915	18.0131	18.0834	17.9889	17.9105	18.0294	18.3048	18.4958	18.264	18.1274
1.80932	-0.301608	P23440;P23440-2	P23440;P23440-2	Rod cGMP-specific 3,5-cyclic phosphodiesterase subunit beta	Pde6b	790	Color2 [DarkGray]	1	4					32	24	24	41.1	32.4	32.4	98.534	0	201.99	8496400000	164	21.7842	21.9404	21.8457	21.7771	21.8214	21.847	22.1262	22.4374	22.1655	22.1008
1.80929	-0.368258	Q8BVA2	Q8BVA2	Transmembrane protein 222	Tmem222	3222	Color2 [DarkGray]	1	4					2	2	2	19.7	19.7	19.7	23.18	0	8.6089	20221000	6	13.685	13.8538	13.6477	13.4417	13.7936	13.7085	14.0335	14.1054	14.1118	14.304
1.80925	-0.406655	Q8R361	Q8R361	Rab11 family-interacting protein 5	Rab11fip5	3812	Color2 [DarkGray]	1	4					6	6	6	11.8	11.8	11.8	69.552	0	37.817	87004000	12	16.2183	16.2601	16.2764	15.988	16.2248	16.1239	16.6939	16.776	16.6346	16.7724
1.8089	-0.250273	Q3UYV9	Q3UYV9	Nuclear cap-binding protein subunit 1	Ncbp1	1941	Color2 [DarkGray]	1	4					13	13	13	21	21	21	91.926	0	71.373	875150000	42	17.9849	18.1671	18.0425	17.9495	17.9792	18.0754	18.2966	18.5035	18.3199	18.1793
1.80859	-0.331525	Q9CQF3	Q9CQF3	Cleavage and polyadenylation specificity factor subunit 5	Nudt21	4522	Color2 [DarkGray]	1	4					9	9	9	46.7	46.7	46.7	26.24	0	37.56	797180000	24	17.9012	17.9003	18.0512	17.8775	17.8967	17.8672	18.2669	18.4751	18.3089	18.3664
1.80778	-0.458957	Q9ERG0;Q9ERG0-2	Q9ERG0;Q9ERG0-2	LIM domain and actin-binding protein 1	Lima1	5199	Color2 [DarkGray]	1	4					12	12	12	21	21	21	84.059	0	71.133	200550000	25	17.0009	16.9828	16.8859	16.6323	16.7457	16.8011	17.2969	17.5079	17.4939	17.4428
1.80617	-0.194041	P63034;P63034-2;P63034-3	P63034;P63034-2;P63034-3	Cytohesin-2	Cyth2	1399	Color2 [DarkGray]	1	4					6	3	2	20.8	11	7	46.585	0.00077821	3.1914	14743000	4	13.6008	13.7339	13.6989	13.5516	13.7348	13.6664	13.863	13.9599	13.9325	13.8684
1.80193	-0.531636	Q9Z1S5-2;Q9Z1S5	Q9Z1S5-2;Q9Z1S5	Neuronal-specific septin-3	Sept3	5716	Color2 [DarkGray]	1	4					7	7	7	19.3	19.3	19.3	38.709	0	29.494	827470000	20	18.705	18.9151	18.8063	18.6814	18.6609	18.6607	19.2478	19.4139	19.6272	19.4774
1.79903	-0.268518	Q8R1Z9;Q8R1Z9-2;Q8R1Z9-3	Q8R1Z9;Q8R1Z9-2;Q8R1Z9-3	RING finger protein 121	Rnf121	3786	Color2 [DarkGray]	1	4					2	2	2	7.3	7.3	7.3	37.986	0	13.207	38617000	11	14.5	14.5276	14.5575	14.3916	14.4899	14.5296	14.8008	14.8376	14.6315	15.0097
1.79885	-1.21588	P62267	P62267	40S ribosomal protein S23	Rps23	1323	Color2 [DarkGray]	1	4					2	2	2	16.1	16.1	16.1	15.807	0.00041203	4.0882	30320000	3	13.0801	13.1921	13.6093	13.5424	13.0247	13.153	14.4312	14.4812	15.2841	15.1787
1.7958	-0.476578	Q8K0D0-2;Q8K0D0;Q04899	Q8K0D0-2;Q8K0D0;Q04899	Cyclin-dependent kinase 17;Cyclin-dependent kinase 18	Cdk17;Cdk18	3595	Color2 [DarkGray]	1	4					4	3	2	8.1	6.3	3.7	48.974	0.00021336	4.7331	21037000	4	14.038	13.7579	13.9883	13.7834	13.9328	13.8122	14.428	14.4423	14.5599	14.641
1.79434	-0.473942	A2A8U2-2;A2A8U2-3;A2A8U2	A2A8U2-2;A2A8U2-3;A2A8U2	Transmembrane protein 201	Tmem201	7	Color2 [DarkGray]	1	4					3	3	3	10.7	10.7	10.7	43.548	0	16.704	132510000	16	16.0505	16.2519	16.4266	16.1489	16.261	16.3203	16.5097	16.9314	17.1112	16.636
1.79278	-0.221076	Q6PHZ8;Q6PHZ8-3;Q6PHZ8-2;Q6PHZ8-4;Q9JJ69-3;Q9JJ69-4;Q9JJ69-2;Q9JJ69	Q6PHZ8;Q6PHZ8-3;Q6PHZ8-2;Q6PHZ8-4	Kv channel-interacting protein 4	Kcnip4	2592	Color2 [DarkGray]	1	4					5	5	4	23.2	23.2	17.6	28.755	0	20.939	76849000	9	15.74	15.7255	15.8385	15.6447	15.7176	15.769	16.0117	16.139	16.0076	15.8444
1.79253	-0.317532	Q8CCB4;Q8CCB4-2	Q8CCB4;Q8CCB4-2	Vacuolar protein sorting-associated protein 53 homolog	Vps53	3432	Color2 [DarkGray]	1	4					7	7	7	8.5	8.5	8.5	94.422	0	47.741	92550000	14	15.9954	16.144	16.0511	15.8695	15.955	16.045	16.2819	16.6083	16.4221	16.2455
1.79127	-0.259213	Q9D1P2;Q9D1P2-2	Q9D1P2;Q9D1P2-2	Histone acetyltransferase KAT8	Kat8	4829	Color2 [DarkGray]	1	4					4	3	2	14.6	12.2	4.6	52.573	0.00041356	4.1394	27876000	3	13.6791	13.5268	13.5032	13.2549	13.3726	13.7338	13.6642	13.883	13.7409	13.6107
1.7895	-0.353972	Q61411-2;Q61411;P23175;P01115;P01113	Q61411-2;Q61411;P23175;P01115;P01113	GTPase HRas;GTPase HRas, N-terminally processed	Hras	2205	Color2 [DarkGray]	1	4					6	3	2	46.3	19.1	11.2	20.88	0	11.466	45844000	4	15.9746	16.1533	16.0325	15.8927	15.9479	15.9721	16.351	16.5548	16.5684	16.3246
1.78856	-0.255714	Q9DAA6-2;Q9DAA6	Q9DAA6-2;Q9DAA6	Exosome complex component CSL4	Exosc1	5001	Color2 [DarkGray]	1	4					2	2	2	21.4	21.4	21.4	16.794	0	16.328	46627000	9	15.6873	15.9388	15.8838	15.7993	15.78	15.8744	16.0387	16.3171	16.1149	16.0226
1.78784	-0.290045	Q9Z329;Q9Z329-3;Q9Z329-2	Q9Z329;Q9Z329-3	Inositol 1,4,5-trisphosphate receptor type 2	Itpr2	5783	Color2 [DarkGray]	1	4					3	2	2	1.4	1.1	1.1	307.47	0.0072438	1.9441	5115300	3	12.8865	12.9609	13.0623	12.919	12.7608	12.9217	13.1906	13.4108	13.3148	13.2017
1.78783	-0.258751	P24547	P24547	Inosine-5-monophosphate dehydrogenase 2	Impdh2	807	Color2 [DarkGray]	1	4					18	17	17	37.7	36.4	36.4	55.814	0	73.278	1947000000	38	18.9386	19.0386	19.0085	18.8301	18.9132	19.0002	19.1602	19.4363	19.3159	19.1101
1.78705	-0.292519	Q6ZPY7;Q6ZPY7-2	Q6ZPY7;Q6ZPY7-2	Lysine-specific demethylase 3B	Kdm3b	2631	Color2 [DarkGray]	1	4					12	12	12	8.2	8.2	8.2	170.87	0	37.103	230920000	21	17.4609	17.5493	17.5511	17.334	17.3981	17.4674	17.7278	17.9899	17.8564	17.7144
1.78672	-0.251789	O70305;O70305-2;O70305-3	O70305;O70305-2;O70305-3	Ataxin-2	Atxn2	403	Color2 [DarkGray]	1	4					8	8	8	8.5	8.5	8.5	136.48	0	55.625	122950000	17	16.449	16.5478	16.6526	16.4583	16.3979	16.572	16.8034	16.9891	16.7248	16.6751
1.78641	-0.555016	Q8CG79	Q8CG79	Apoptosis-stimulating of p53 protein 2	Tp53bp2	3482	Color2 [DarkGray]	1	4					2	2	2	2.9	2.9	2.9	125.3	0	5.3395	8272400	4	13.2919	13.4053	13.1982	13.1937	12.9921	13.1143	13.8926	13.85	14.1053	13.8941
1.78613	-0.235353	Q8VD33	Q8VD33	Small glutamine-rich tetratricopeptide repeat-containing protein beta	Sgtb	3908	Color2 [DarkGray]	1	4					4	4	4	20.4	20.4	20.4	33.429	0	21.878	226430000	14	17.7761	17.8333	17.8624	17.6554	17.7288	17.8309	17.9835	18.2532	17.9774	17.9877
1.78575	-0.263367	Q9JKB3;Q9JKB3-2	Q9JKB3;Q9JKB3-2	Y-box-binding protein 3	Ybx3	5330	Color2 [DarkGray]	1	4					8	8	5	50.1	50.1	33.8	38.813	0	46.099	1708500000	82	18.8367	18.994	18.8839	18.7143	18.9314	18.9512	19.0973	19.3972	19.1475	19.0839
1.78433	-0.312358	Q9CQN1	Q9CQN1	Heat shock protein 75 kDa, mitochondrial	Trap1	4538	Color2 [DarkGray]	1	4					11	11	11	16.7	16.7	16.7	80.208	0	86.197	201370000	23	17.0337	17.1914	16.9455	16.8418	16.9073	17.0399	17.2118	17.5385	17.3891	17.3023
1.78388	-0.487943	P09174	P09174	Retinal rod rhodopsin-sensitive cGMP 3,5-cyclic phosphodiesterase subunit gamma	Pde6g	597	Color2 [DarkGray]	1	4					2	2	2	23	23	23	9.6371	0.0043463	2.2126	523280000	3	15.8887	15.857	15.899	15.6958	15.5654	15.7211	16.3826	16.5219	16.2154	16.5047
1.78383	-0.252427	Q921W4;Q921W4-2	Q921W4;Q921W4-2	Quinone oxidoreductase-like protein 1	Cryzl1	4226	Color2 [DarkGray]	1	4					4	4	4	11.8	11.8	11.8	38.725	0	8.5548	85940000	6	14.7973	14.7702	14.7506	14.5024	14.4849	14.7399	14.9618	15.0219	14.9338	14.9101
1.78302	-0.250996	P84104-2;P84104	P84104-2;P84104	Serine/arginine-rich splicing factor 3	Srsf3	1533	Color2 [DarkGray]	1	4					6	6	5	44.4	44.4	44.4	14.203	0	35.788	3923600000	23	20.0049	20.1073	20.0642	19.9637	19.9686	20.0523	20.3239	20.5246	20.2772	20.1857
1.78239	-0.300735	A2A4P0	A2A4P0	ATP-dependent RNA helicase DHX8	Dhx8	1	Color2 [DarkGray]	1	4					13	12	12	11.8	11.1	11.1	142.57	0	52.189	139420000	18	16.2344	16.2917	16.1899	16.0705	16.051	16.1918	16.3946	16.7302	16.5256	16.499
1.77989	-0.268232	Q0VEJ0	Q0VEJ0	Centrosomal protein of 76 kDa	Cep76	1704	Color2 [DarkGray]	1	4					2	2	2	3.8	3.8	3.8	74.303	0	9.4393	15208000	4	13.4863	13.6257	13.4476	13.5849	13.6271	13.5495	13.7946	13.9508	14.0183	13.7995
1.77744	-0.350525	Q91VH1	Q91VH1	Adiponectin receptor protein 1	Adipor1	4024	Color2 [DarkGray]	1	4					3	3	3	12.8	12.8	12.8	42.366	0	20.443	63018000	4	14.917	15.3275	15.1672	14.8965	15.008	15.1676	15.5599	15.6306	15.3263	15.3844
1.77349	-0.322285	Q8BTI8-3;Q8BTI8;Q8BTI8-2	Q8BTI8-3;Q8BTI8;Q8BTI8-2	Serine/arginine repetitive matrix protein 2	Srrm2	3185	Color2 [DarkGray]	1	4					25	25	25	15.7	15.7	15.7	285.15	0	146.92	454620000	50	17.6582	17.5913	17.6023	17.4059	17.4814	17.5452	17.9007	18.0938	18.0255	17.7853
1.77313	-0.242262	Q9D6G9-2;Q9D6G9	Q9D6G9-2;Q9D6G9	CKLF-like MARVEL transmembrane domain-containing protein 5	Cmtm5	4898	Color2 [DarkGray]	1	4					2	2	2	18.5	18.5	18.5	11.783	0	9.0534	40462000	3	15.1046	15.1959	15.242	15.0839	15.2827	15.236	15.4304	15.6693	15.4287	15.3561
1.77309	-0.529263	P12787	P12787	Cytochrome c oxidase subunit 5A, mitochondrial	Cox5a	652	Color2 [DarkGray]	1	4					8	8	8	39	39	39	16.101	0	21.934	2162500000	39	19.4167	19.5766	19.5244	19.4217	19.2965	19.3358	19.9548	20.1046	20.2759	20.2112
1.77268	-0.214798	Q99NB8	Q99NB8	Ubiquilin-4	Ubqln4	4434	Color2 [DarkGray]	1	4					6	5	5	15.4	13.8	13.8	63.505	0	12.703	33856000	9	14.0437	13.9699	14.1939	13.9915	14.1257	14.2254	14.2781	14.4987	14.2343	14.1621
1.77225	-0.262852	Q8BGD9	Q8BGD9	Eukaryotic translation initiation factor 4B	Eif4b	2953	Color2 [DarkGray]	1	4					12	12	12	19.6	19.6	19.6	68.839	0	115.73	740950000	37	18.8633	18.819	18.7438	18.5443	18.7518	18.816	18.9496	19.1602	19.1674	18.9433
1.77217	-0.330794	P28661-2;P28661;P28661-4;P28661-3;P28661-5;P28661-6	P28661-2;P28661;P28661-4;P28661-3;P28661-5	Septin-4	Sept4	862	Color2 [DarkGray]	1	4					12	12	12	32.9	32.9	32.9	52.997	0	64.901	525390000	27	17.829	17.9417	17.8329	17.6448	17.711	17.8352	18.1302	18.4242	18.1973	18.0266
1.76876	-0.271967	Q05BC3-2;Q05BC3;Q05BC3-3	Q05BC3-2;Q05BC3;Q05BC3-3	Echinoderm microtubule-associated protein-like 1	Eml1	1665	Color2 [DarkGray]	1	4					12	12	12	16.6	16.6	16.6	86.41	0	44.564	172560000	23	16.5935	16.5813	16.5577	16.417	16.5094	16.5234	16.8294	17.0563	16.788	16.8217
1.76827	-0.210347	Q6KCD5;Q6KCD5-2;Q6KCD5-3	Q6KCD5;Q6KCD5-2	Nipped-B-like protein	Nipbl	2452	Color2 [DarkGray]	1	4					17	17	17	7	7	7	315.45	0	45.804	526570000	23	17.001	17.0774	16.9934	16.8828	16.9933	17.0748	17.1713	17.4352	17.2029	17.1154
1.76669	-0.180007	Q8K0T4	Q8K0T4	Katanin p60 ATPase-containing subunit A-like 1	Katnal1	3607	Color2 [DarkGray]	1	4					5	5	4	11.5	11.5	9	55.164	0	13.584	31517000	9	15.5509	15.6186	15.6235	15.4946	15.5947	15.5848	15.7001	15.9109	15.818	15.7685
1.7663	-0.256458	Q91YW3	Q91YW3	DnaJ homolog subfamily C member 3	Dnajc3	4154	Color2 [DarkGray]	1	4					5	5	5	10.3	10.3	10.3	57.463	0	28.153	108430000	8	16.6334	16.7327	16.5078	16.5072	16.4905	16.6912	16.9616	17.0366	16.7737	16.6907
1.76526	-0.2578	Q8BLH7	Q8BLH7	HIRA-interacting protein 3	Hirip3	3093	Color2 [DarkGray]	1	4					3	3	3	4.8	4.8	4.8	65.214	0	7.1475	30549000	3	13.8002	13.9546	14.018	13.8275	13.8657	14.0147	14.1352	14.3744	14.2631	13.9675
1.76326	-0.202641	Q99J09	Q99J09	Methylosome protein 50	Wdr77	4290	Color2 [DarkGray]	1	4					5	5	5	24.3	24.3	24.3	36.942	0	25.548	72015000	13	15.596	15.4992	15.625	15.4185	15.5688	15.5841	15.6675	15.9088	15.7426	15.8179
1.76296	-0.237501	Q9Z0W1	Q9Z0W1	Tumor necrosis factor receptor superfamily member 16	Ngfr	5678	Color2 [DarkGray]	1	4					5	5	5	18.5	18.5	18.5	45.647	0	29.321	126690000	13	15.0248	15.1952	15.1589	15.0472	14.9146	15.1026	15.2957	15.4663	15.3917	15.2718
1.76161	-0.242541	Q9QYE6	Q9QYE6	Golgin subfamily A member 5	Golga5	5453	Color2 [DarkGray]	1	4					10	10	10	19.6	19.6	19.6	82.367	0	64.499	128330000	19	16.2976	16.3548	16.291	16.1501	16.254	16.3107	16.5138	16.7452	16.576	16.4145
1.76146	-0.43646	Q8VCH8	Q8VCH8	UBX domain-containing protein 4	Ubxn4	3895	Color2 [DarkGray]	1	4					3	3	3	13.2	13.2	13.2	56.471	0	40.182	45791000	6	13.1398	13.1959	13.4012	13.0663	13.2109	13.117	13.7592	13.8481	13.651	13.821
1.76083	-0.239905	Q80TL0	Q80TL0	Protein phosphatase 1E	Ppm1e	2765	Color2 [DarkGray]	1	4					6	6	6	11.6	11.6	11.6	83.418	0	60.983	216790000	21	16.5164	16.5938	16.7016	16.4126	16.5077	16.6215	16.7063	16.9842	16.7452	16.8743
1.76027	-0.272277	Q8BRT1;Q8BRT1-5;Q8BRT1-6	Q8BRT1	CLIP-associating protein 2	Clasp2	3168	Color2 [DarkGray]	1	4					30	30	26	29.2	29.2	26.8	140.74	0	306.36	1311900000	79	19.5591	19.7335	19.6986	19.5647	19.556	19.6488	19.8257	20.1329	20.0077	19.858
1.75991	-0.259285	Q8VDC1	Q8VDC1	FYVE and coiled-coil domain-containing protein 1	Fyco1	3918	Color2 [DarkGray]	1	4					26	26	26	24	24	24	162.33	0	88.042	505880000	61	18.6793	18.771	18.7449	18.5848	18.69	18.6898	18.9649	19.1757	19.0403	18.8957
1.75968	-0.248264	Q9Z1K5	Q9Z1K5	E3 ubiquitin-protein ligase ARIH1	Arih1	5704	Color2 [DarkGray]	1	4					8	8	8	22.3	22.3	22.3	64.016	0	69.555	257950000	20	17.0957	17.0597	17.0619	16.94	16.9089	17.0274	17.2702	17.4702	17.347	17.1925
1.75642	-0.310946	Q9Z0L0	Q9Z0L0	Trophoblast glycoprotein	Tpbg	5666	Color2 [DarkGray]	1	4					3	3	3	7.5	7.5	7.5	46.451	0.00077988	3.2153	56319000	6	15.3442	15.5173	15.3905	15.2568	15.2897	15.4228	15.6035	15.988	15.7372	15.6018
1.75552	-0.2554	Q64704-2;Q64704;Q64704-3;Q64704-4	Q64704-2;Q64704;Q64704-3	Syntaxin-3	Stx3	2372	Color2 [DarkGray]	1	4					11	11	11	39.4	39.4	39.4	32.952	0	92.696	6497400000	83	21.1648	21.2473	21.2744	21.042	21.1984	21.2661	21.4965	21.6866	21.454	21.3007
1.75456	-0.217754	Q60875-5;Q60875-4;Q60875;Q60875-3;Q60875-2	Q60875-5;Q60875-4;Q60875;Q60875-3;Q60875-2	Rho guanine nucleotide exchange factor 2	Arhgef2	2125	Color2 [DarkGray]	1	4					6	6	6	7.8	7.8	7.8	108.53	0	16.991	33668000	12	14.941	14.9651	14.824	14.7092	14.9611	14.9277	15.0953	15.2621	15.0801	15.124
1.75371	-0.294252	Q3UN02	Q3UN02	Lysocardiolipin acyltransferase 1	Lclat1	1902	Color2 [DarkGray]	1	4					4	4	4	10.4	10.4	10.4	44.399	0	11.583	42222000	8	16.1685	16.1256	16.1644	15.9617	16.0829	16.1136	16.4851	16.6682	16.375	16.3325
1.75299	-0.265083	Q8VBX6-2;Q8VBX6;Q8VBX6-4;Q63ZW7-4;Q63ZW7-3;Q63ZW7-2;Q63ZW7	Q8VBX6-2;Q8VBX6;Q8VBX6-4	Multiple PDZ domain protein	Mpdz	3873	Color2 [DarkGray]	1	4					13	13	13	9.1	9.1	9.1	215.06	0	83.819	118710000	20	16.1825	16.3402	16.194	16.0834	16.1823	16.2757	16.3562	16.7394	16.4974	16.4389
1.75188	-0.338158	Q8BFQ4	Q8BFQ4	WD repeat-containing protein 82	Wdr82	2914	Color2 [DarkGray]	1	4					6	6	6	18.2	18.2	18.2	35.079	0	10.066	319130000	14	16.5709	16.545	16.756	16.4944	16.5602	16.5336	16.8881	17.1084	17.0754	17.0118
1.75119	-0.181607	Q08122-2;Q08122-1;Q08122;Q08122-4;Q62440-4;Q62440-3;Q62440-2;Q62440-5;Q9WVB2;Q62440;Q62441	Q08122-2;Q08122-1;Q08122;Q08122-4;Q62440-4;Q62440-3;Q62440-2;Q62440-5;Q9WVB2;Q62440;Q62441	Transducin-like enhancer protein 3;Transducin-like enhancer protein 1;Transducin-like enhancer protein 2;Transducin-like enhancer protein 4	Tle3;Tle1;Tle2;Tle4	1681	Color2 [DarkGray]	1	4					4	4	4	5.9	5.9	5.9	83.144	0	20.917	32329000	6	14.4705	14.4824	14.4578	14.4742	14.5275	14.569	14.5691	14.8929	14.6608	14.6285
1.75007	-0.323679	P11499	P11499	Heat shock protein HSP 90-beta	Hsp90ab1	640	Color2 [DarkGray]	1	4					37	23	21	55.9	39.8	37.8	83.28	0	199.24	14172000000	153	20.8151	20.763	20.7083	20.5697	20.6164	20.6951	21.0233	21.2857	21.14	20.9468
1.74938	-0.325409	Q91Z38	Q91Z38	Tetratricopeptide repeat protein 1	Ttc1	4158	Color2 [DarkGray]	1	4					4	4	4	16.8	16.8	16.8	33.263	0	13.064	95580000	9	15.4736	15.3397	15.4777	15.3274	15.2872	15.4217	15.749	16.0131	15.7958	15.5531
1.74879	-0.247975	Q9D903	Q9D903	Probable rRNA-processing protein EBP2	Ebna1bp2	4988	Color2 [DarkGray]	1	4					4	4	4	17	17	17	34.702	0	23.663	56471000	4	15.1608	15.3454	15.5074	15.1606	15.3431	15.4437	15.6082	15.7131	15.5533	15.4389
1.7478	-0.224801	Q9Z1E4;Q8VCB3	Q9Z1E4;Q8VCB3	Glycogen [starch] synthase, muscle;Glycogen [starch] synthase, liver	Gys1;Gys2	5698	Color2 [DarkGray]	1	4					2	2	2	2.4	2.4	2.4	83.926	0.00078616	3.3732	18353000	3	12.9469	12.9996	12.9092	12.8434	12.7226	12.9433	13.1538	13.2974	13.1052	13.046
1.7473	-0.279217	Q91W39	Q91W39	Nuclear receptor coactivator 5	Ncoa5	4060	Color2 [DarkGray]	1	4					8	8	8	20.7	20.7	20.7	65.318	0	41.325	411930000	17	16.9683	17.0205	16.9997	16.8646	16.8696	17.0094	17.2232	17.5305	17.2528	17.1029
1.74722	-0.272712	Q64012-2;Q64012	Q64012-2;Q64012	RNA-binding protein Raly	Raly	2331	Color2 [DarkGray]	1	4					15	15	15	56.4	56.4	56.4	31.198	0	75.027	2713000000	52	19.7722	19.824	19.8295	19.6679	19.7228	19.7664	20.0021	20.3001	20.108	20.0033
1.74504	-0.229338	Q6P5H6;Q6P5H6-4;Q6P5H6-3;Q6P5H6-2	Q6P5H6;Q6P5H6-4;Q6P5H6-3;Q6P5H6-2	FERM domain-containing protein 5	Frmd5	2506	Color2 [DarkGray]	1	4					6	6	6	13.9	13.9	13.9	58.582	0	40.889	112020000	11	16.3032	16.4721	16.4611	16.2475	16.389	16.4175	16.6389	16.8116	16.591	16.5607
1.74455	-0.153339	P54276	P54276	DNA mismatch repair protein Msh6	Msh6	1145	Color2 [DarkGray]	1	4					12	12	12	9.6	9.6	9.6	151.08	0	55.646	150650000	21	17.0462	17.0474	17.0453	16.899	17.0792	17.1006	17.208	17.3214	17.1447	17.109
1.7426	-0.154014	P98156	P98156	Very low-density lipoprotein receptor	Vldlr	1598	Color2 [DarkGray]	1	4					7	7	7	8.9	8.9	8.9	96.372	0	32.87	33896000	11	14.6429	14.6374	14.5979	14.5403	14.5533	14.6019	14.823	14.8047	14.8425	14.6698
1.74236	-0.24417	P61922;P61922-2	P61922;P61922-2	4-aminobutyrate aminotransferase, mitochondrial	Abat	1298	Color2 [DarkGray]	1	4					20	20	20	54.2	54.2	54.2	56.451	0	323.31	5751900000	106	20.8025	20.9062	20.9896	20.8011	20.8291	20.8905	21.0906	21.3304	21.1969	21.041
1.74209	-0.386238	Q60749	Q60749	KH domain-containing, RNA-binding, signal transduction-associated protein 1	Khdrbs1	2107	Color2 [DarkGray]	1	4					6	5	5	10.2	8.1	8.1	48.37	0	14.432	224440000	13	17.676	17.7227	17.6636	17.5551	17.5391	17.5428	18.0308	18.1871	18.2572	18.0699
1.74142	-0.207901	Q3UL36-2;Q3UL36	Q3UL36-2;Q3UL36	Arginine and glutamate-rich protein 1	Arglu1	1888	Color2 [DarkGray]	1	4					4	4	4	11.7	11.7	11.7	24.796	0	6.0251	82324000	8	16.7237	16.9121	16.8442	16.7112	16.7648	16.8106	17.0411	17.1719	17.0179	16.954
1.74079	-0.266422	P83882	P83882	60S ribosomal protein L36a	Rpl36a	1521	Color2 [DarkGray]	1	4					4	4	4	25.5	25.5	25.5	12.441	0	7.5378	899280000	14	19.4458	19.5135	19.4204	19.4094	19.4137	19.3847	19.7622	19.899	19.808	19.681
1.74051	-0.389319	Q9JJV2;Q9JJV2-2;Q9JJV2-3	Q9JJV2;Q9JJV2-2;Q9JJV2-3	Profilin-2	Pfn2	5313	Color2 [DarkGray]	1	4					7	7	6	75.7	75.7	55.7	15.032	0	44.583	2471300000	67	18.3213	18.44	18.3746	18.3535	18.2881	18.2797	18.7209	19.0579	18.797	18.8687
1.74013	-0.309778	Q921E6-2;Q921E6;Q921E6-3	Q921E6-2;Q921E6;Q921E6-3	Polycomb protein EED	Eed	4202	Color2 [DarkGray]	1	4					7	7	7	15.4	15.4	15.4	56.194	0	20.243	88637000	10	16.0424	16.0301	15.9329	15.7674	15.8805	16.0115	16.2003	16.5332	16.3463	16.1108
1.73919	-0.321222	Q9D6W8	Q9D6W8	Uncharacterized protein C17orf59 homolog		4914	Color2 [DarkGray]	1	4					2	2	2	6.9	6.9	6.9	38.011	0	8.9368	12016000	5	13.3294	13.297	13.0841	13.2067	13.2852	13.2166	13.5602	13.8355	13.5803	13.616
1.73722	-0.179383	Q8BXZ1	Q8BXZ1	Protein disulfide-isomerase TMX3	Tmx3	3280	Color2 [DarkGray]	1	4					8	8	8	17.5	17.5	17.5	51.847	0	108.07	209850000	16	16.8034	16.9579	17.0515	16.8498	16.9351	17.0118	17.0832	17.2572	17.1016	17.0408
1.7371	-0.24309	P70353	P70353	Nuclear transcription factor Y subunit gamma	Nfyc	1480	Color2 [DarkGray]	1	4					5	5	5	13.4	13.4	13.4	37.253	0	13.141	96298000	9	16.9212	16.9464	16.9662	16.8398	16.942	16.9383	17.1236	17.434	17.1791	17.1559
1.73662	-0.175753	Q80UW2	Q80UW2	F-box only protein 2	Fbxo2	2810	Color2 [DarkGray]	1	4					6	6	6	28.3	28.3	28.3	33.676	0	83.222	389920000	15	16.6131	16.6597	16.8305	16.6282	16.7505	16.7595	16.8806	17.0242	16.8497	16.8469
1.7348	-0.216874	Q8BS95	Q8BS95	Golgi pH regulator	Gpr89a	3170	Color2 [DarkGray]	1	4					3	3	3	7.9	7.9	7.9	52.734	0	9.6218	21882000	4	14.091	14.0958	14.1897	13.8952	14.0604	14.2716	14.2565	14.487	14.1456	14.2558
1.73456	-0.223861	Q8BY87-2;Q8BY87	Q8BY87-2;Q8BY87	Ubiquitin carboxyl-terminal hydrolase 47	Usp47	3283	Color2 [DarkGray]	1	4					17	17	17	15.1	15.1	15.1	154.84	0	90.053	232010000	39	18.0454	18.1418	18.173	17.9421	18.0298	18.1038	18.3864	18.4713	18.2453	18.2446
1.73385	-0.369073	Q9CZU3	Q9CZU3	Superkiller viralicidic activity 2-like 2	Skiv2l2	4747	Color2 [DarkGray]	1	4					15	15	15	17.1	17.1	17.1	117.64	0	76.496	525340000	40	18.0392	18.1055	18.0056	17.8723	17.9442	17.93	18.2957	18.5382	18.5823	18.466
1.73314	-0.274855	Q9ESV0	Q9ESV0	ATP-dependent RNA helicase DDX24	Ddx24	5235	Color2 [DarkGray]	1	4					3	3	3	4.2	4.2	4.2	96.428	0	16.765	28436000	4	13.3475	13.2254	13.2139	13.2691	13.3176	13.2102	13.5363	13.7173	13.6448	13.6393
1.73205	-0.29161	O09130	O09130	NFATC2-interacting protein	Nfatc2ip	228	Color2 [DarkGray]	1	4					2	2	2	6.1	6.1	6.1	45.121	0.00021277	4.6731	19356000	6	14.8033	14.9034	14.9867	14.6996	14.8864	14.8542	15.1392	15.3941	15.1803	15.1697
1.7314	-0.55885	P31786	P31786	Acyl-CoA-binding protein	Dbi	894	Color2 [DarkGray]	1	4					8	8	7	78.2	78.2	77	10	0	88.055	3588800000	65	19.8439	20.0819	20.084	19.8798	19.7651	19.7975	20.5207	20.7159	20.7787	20.6361
1.73041	-0.296231	B9EJ80	B9EJ80		Pdzd8	81	Color2 [DarkGray]	1	4					6	6	6	5.7	5.7	5.7	127.74	0	22.959	79579000	9	15.8601	16.1903	16.0541	15.8825	16.0988	16.1268	16.1962	16.5699	16.3928	16.2812
1.73022	-0.222229	P14873	P14873	Microtubule-associated protein 1B;MAP1B heavy chain;MAP1 light chain LC1	Map1b	685	Color2 [DarkGray]	1	4					90	90	88	50.7	50.7	49.1	270.25	0	323.31	19304000000	435	22.8045	22.9071	22.8877	22.7752	22.8757	22.9167	23.0765	23.3157	23.1076	22.9448
1.72995	-0.248659	Q80TV8-2;Q80TV8	Q80TV8-2;Q80TV8	CLIP-associating protein 1	Clasp1	2778	Color2 [DarkGray]	1	4					28	24	24	21.6	19.5	19.5	167.94	0	96.187	438070000	52	18.3113	18.3635	18.3635	18.17	18.2637	18.3428	18.5102	18.8052	18.5842	18.4729
1.72939	-0.254195	Q60932-2;Q60932	Q60932-2;Q60932	Voltage-dependent anion-selective channel protein 1	Vdac1	2133	Color2 [DarkGray]	1	4					19	19	19	83.4	83.4	83.4	30.755	0	323.31	29310000000	678	23.5039	23.648	23.6482	23.5054	23.5586	23.5645	23.7795	24.0513	23.9106	23.8291
1.7291	-0.252464	Q9CZY3;Q9CZY3-2	Q9CZY3;Q9CZY3-2	Ubiquitin-conjugating enzyme E2 variant 1	Ube2v1	4756	Color2 [DarkGray]	1	4					8	3	3	62.6	23.8	23.8	16.355	0	6.4204	520580000	11	18.6098	18.7655	18.6225	18.5848	18.6352	18.6979	18.8352	19.1831	18.91	18.854
1.7261	-0.315264	Q6ZPZ3;Q6ZPZ3-2	Q6ZPZ3;Q6ZPZ3-2	Zinc finger CCCH domain-containing protein 4	Zc3h4	2632	Color2 [DarkGray]	1	4					6	6	6	9.2	9.2	9.2	140.97	0	12.034	135120000	9	15.5204	15.3952	15.5204	15.2881	15.3902	15.4718	15.851	16.0331	15.7405	15.5943
1.72523	-0.263388	Q9QYX7;Q9QYX7-2;REV__Q9Z2I0	Q9QYX7;Q9QYX7-2	Protein piccolo	Pclo	5467	Color2 [DarkGray]	1	4					45	45	45	11.8	11.8	11.8	550.83	0	280.87	857060000	91	19.1421	19.1877	19.1223	18.9608	19.0437	19.1299	19.4215	19.613	19.3369	19.2722
1.72447	-0.267397	Q8BIF9	Q8BIF9	Zinc finger protein 787	Znf787	3033	Color2 [DarkGray]	1	4					3	3	3	12.3	12.3	12.3	40.477	0	14.019	67124000	8	16.029	16.0765	16.1647	15.9336	15.9779	16.0592	16.2802	16.5363	16.4186	16.2244
1.72395	-0.446355	P55302	P55302	Alpha-2-macroglobulin receptor-associated protein	Lrpap1	1164	Color2 [DarkGray]	1	4					9	9	9	29.4	29.4	29.4	42.215	0	24.532	389500000	24	17.9882	18.2301	18.0598	17.9428	17.9402	17.9278	18.5315	18.7076	18.6832	18.5428
1.7229	-0.288872	P51163	P51163	Uroporphyrinogen-III synthase	Uros	1090	Color2 [DarkGray]	1	4					2	2	2	10.9	10.9	10.9	28.504	0	35.387	16884000	4	13.704	13.7372	13.7208	13.5932	13.6253	13.6474	13.8732	14.1514	14.1444	14.0085
1.72246	-0.638914	Q8VE52	Q8VE52	Opioid growth factor receptor-like protein 1	Ogfrl1	3953	Color2 [DarkGray]	1	4					2	2	2	5.8	5.8	5.8	52.267	0	10.133	9009500	2	12.6827	13.5608	13.2226	12.8767	13.1729	13.4066	13.7176	14.2749	13.8572	13.4541
1.72192	-0.741197	Q6PFC5	Q6PFC5	Leucine-rich repeat, immunoglobulin-like domain and transmembrane domain-containing protein 2	Lrit2	2566	Color2 [DarkGray]	1	4					2	2	2	5.8	5.8	5.8	61.359	0.00021575	4.9662	5925500	2	11.6483	12.1634	12.3302	12.5669	11.936	12.1279	12.8825	13.2674	12.9554	13.1176
1.72115	-0.282477	Q9WUQ2	Q9WUQ2	Prolactin regulatory element-binding protein	Preb	5611	Color2 [DarkGray]	1	4					7	7	7	24.5	24.5	24.5	45.437	0	47.453	170940000	15	17.1513	17.3437	17.2305	17.0821	17.2185	17.3227	17.4027	17.7548	17.6239	17.3344
1.71907	-0.318938	Q8VD72-2;Q8VD72	Q8VD72-2;Q8VD72	Tetratricopeptide repeat protein 8	Ttc8	3914	Color2 [DarkGray]	1	4					7	7	7	19.8	19.8	19.8	57.405	0	61.938	159530000	15	16.1276	16.3693	16.2863	16.1638	16.2349	16.2459	16.4839	16.814	16.7282	16.5045
1.71877	-0.294322	Q08509	Q08509	Epidermal growth factor receptor kinase substrate 8	Eps8	1686	Color2 [DarkGray]	1	4					4	4	4	5.7	5.7	5.7	91.736	0	30.648	93182000	8	15.3794	15.5386	15.591	15.477	15.4105	15.469	15.831	16.0445	15.7925	15.731
1.71706	-0.247068	Q9CX56	Q9CX56	26S proteasome non-ATPase regulatory subunit 8	Psmd8	4668	Color2 [DarkGray]	1	4					6	6	6	16.7	16.7	16.7	39.93	0	14.075	164030000	16	16.7312	16.8266	16.9474	16.8254	16.8167	16.81	17.0402	17.2777	17.1037	17.1509
1.71662	-0.236823	Q91WV0	Q91WV0	Protein Dr1	Dr1	4102	Color2 [DarkGray]	1	4					5	5	4	28.4	28.4	28.4	19.43	0	9.4809	365120000	15	17.383	17.5112	17.507	17.3776	17.4054	17.4905	17.6837	17.9467	17.635	17.6124
1.71621	-0.259025	O35638	O35638	Cohesin subunit SA-2	Stag2	293	Color2 [DarkGray]	1	4					17	17	12	15.8	15.8	12.1	141.28	0	83.639	551970000	39	18.3853	18.5835	18.503	18.3842	18.4794	18.5147	18.7048	18.9918	18.788	18.6312
1.71618	-0.359745	O35609	O35609	Secretory carrier-associated membrane protein 3	Scamp3	288	Color2 [DarkGray]	1	4					2	2	2	9.2	9.2	9.2	38.458	0	9.4386	23410000	3	12.1763	12.5227	12.3386	12.0212	12.1763	12.3753	12.578	12.9255	12.5783	12.5767
1.71611	-0.266273	Q9D2R0	Q9D2R0	Acetoacetyl-CoA synthetase	Aacs	4853	Color2 [DarkGray]	1	4					3	3	3	4.3	4.3	4.3	75.199	0	6.1327	27161000	5	13.9585	13.7978	13.8084	13.8318	13.8114	13.8563	14.2319	14.3573	14.0522	14.0416
1.71329	-0.249262	Q6NSW3-2;Q6NSW3-4;Q6NSW3;Q6NSW3-3	Q6NSW3-2;Q6NSW3-4;Q6NSW3;Q6NSW3-3	A-kinase anchor protein SPHKAP	Sphkap	2458	Color2 [DarkGray]	1	4					12	12	12	10.7	10.7	10.7	182.08	0	90.568	161550000	20	16.9095	16.8318	16.8173	16.6845	16.711	16.8215	16.9977	17.2802	17.097	17.0041
1.7127	-0.365503	Q99K46	Q99K46	Ubiquitin carboxyl-terminal hydrolase 11	Usp11	4330	Color2 [DarkGray]	1	4					8	7	7	10.4	8.9	8.9	105.38	0	14.781	78128000	10	15.1871	15.1614	15.0906	14.8151	14.8672	15.033	15.4235	15.5982	15.3537	15.5405
1.71145	-0.261556	P62320	P62320	Small nuclear ribonucleoprotein Sm D3	Snrpd3	1334	Color2 [DarkGray]	1	4					4	4	3	37.3	37.3	31.7	13.916	0	34.282	2368600000	10	20.9662	21.1957	21.1792	20.8096	21.1235	21.1679	21.4136	21.4463	21.2495	21.3046
1.71038	-0.331435	P00405	P00405	Cytochrome c oxidase subunit 2	Mtco2	522	Color2 [DarkGray]	1	4					5	5	5	27.8	27.8	27.8	25.976	0	65.211	6201600000	22	20.9179	21.2833	21.2599	21.1682	21.2197	21.2912	21.3074	21.7507	21.6679	21.489
1.70875	-0.242562	Q811I0	Q811I0	ATP synthase mitochondrial F1 complex assembly factor 1	Atpaf1	2908	Color2 [DarkGray]	1	4					4	4	4	12.7	12.7	12.7	36.354	0	7.8964	25530000	5	13.8616	13.9398	13.9197	13.9276	13.9757	13.8857	14.1432	14.3361	14.3202	14.152
1.70835	-0.255957	Q91YQ5	Q91YQ5	Dolichyl-diphosphooligosaccharide--protein glycosyltransferase subunit 1	Rpn1	4145	Color2 [DarkGray]	1	4					17	17	17	30.3	30.3	30.3	68.527	0	85.632	2297800000	52	20.5028	20.5175	20.4222	20.2771	20.4046	20.4314	20.6248	20.887	20.7805	20.6802
1.70545	-0.543274	Q8CCJ3;Q8CCJ3-1;Q8CCJ3-2	Q8CCJ3;Q8CCJ3-1;Q8CCJ3-2	E3 UFM1-protein ligase 1	Ufl1	3435	Color2 [DarkGray]	1	4					12	12	11	18.3	18.3	17.4	89.519	0	48.48	176420000	25	17.2264	17.5391	17.1376	17.1459	17.0031	17.1208	17.8218	17.9878	18.0275	17.8106
1.70513	-0.250649	A6X919;A6X919-2;A6X919-3	A6X919	Probable C-mannosyltransferase DPY19L1	Dpy19l1	57	Color2 [DarkGray]	1	4					5	5	5	9.8	9.8	9.8	84.186	0	31.037	58609000	9	15.7124	15.7688	15.8599	15.6009	15.694	15.7294	15.9578	16.1946	16.0336	15.9738
1.70509	-0.288787	Q8BY71	Q8BY71	Histone acetyltransferase type B catalytic subunit	Hat1	3282	Color2 [DarkGray]	1	4					2	2	2	7	7	7	49.278	0	12.964	25705000	4	14.5892	14.754	14.4763	14.3941	14.6429	14.6484	14.9342	15.1002	14.8591	14.7584
1.70373	-0.247158	Q64511;Q01320	Q64511	DNA topoisomerase 2-beta	Top2b	2360	Color2 [DarkGray]	1	4					62	62	62	41.6	41.6	41.6	181.91	0	323.31	4633900000	167	21.6072	21.6716	21.6887	21.548	21.5988	21.632	21.8844	22.1274	21.9169	21.7894
1.70245	-0.239469	Q99M87-3;Q99M87;Q99M87-2	Q99M87-3;Q99M87;Q99M87-2	DnaJ homolog subfamily A member 3, mitochondrial	Dnaja3	4409	Color2 [DarkGray]	1	4					6	6	6	16.6	16.6	16.6	46.847	0	20.429	101130000	14	16.1836	16.3223	16.1827	16.1126	16.1819	16.2407	16.3775	16.7004	16.4566	16.4053
1.70242	-0.324599	A2AR02	A2AR02	Peptidyl-prolyl cis-trans isomerase G	Ppig	34	Color2 [DarkGray]	1	4					4	4	4	5.7	5.7	5.7	88.324	0.00021701	5.062	166090000	5	15.6943	15.8382	15.6506	15.7044	15.6562	15.6558	16.0938	16.3129	16.0848	16.0192
1.7024	-0.263678	Q9D6T0;Q9D6T0-2	Q9D6T0;Q9D6T0-2	Nitric oxide synthase-interacting protein	Nosip	4912	Color2 [DarkGray]	1	4					5	5	5	19.9	19.9	19.9	33.209	0	13.248	101000000	8	15.79	15.9379	15.7581	15.7323	15.6529	15.77	16.0289	16.1771	16.2085	16.005
1.7013	-0.252576	Q9Z1M8	Q9Z1M8	Protein Red	Ik	5708	Color2 [DarkGray]	1	4					12	12	12	23.5	23.5	23.5	65.615	0	57.039	475840000	28	18.3878	18.5843	18.5522	18.3773	18.4664	18.5229	18.6941	18.9735	18.8008	18.6395
1.70053	-0.323557	P49117	P49117	Nuclear receptor subfamily 2 group C member 2	Nr2c2	1063	Color2 [DarkGray]	1	4					4	4	4	7.9	7.9	7.9	65.239	0	21.177	16816000	9	14.6488	14.5508	14.6332	14.2189	14.4411	14.5926	14.8014	15.0846	14.849	14.7831
1.69848	-0.607046	Q8BGG7;Q8BGG7-2	Q8BGG7;Q8BGG7-2	Ubiquitin-associated and SH3 domain-containing protein B	Ubash3b	2957	Color2 [DarkGray]	1	4					3	3	3	4.2	4.2	4.2	71.443	0.0002182	5.1611	12482000	5	14.6499	14.6498	14.8879	14.6132	14.6254	14.5233	15.3015	15.7059	15.4193	15.5113
1.69714	-0.192358	O35316	O35316	Sodium- and chloride-dependent taurine transporter	Slc6a6	255	Color2 [DarkGray]	1	4					5	4	4	8.4	7.2	7.2	69.855	0	81.963	78875000	9	16.1359	16.217	16.2625	16.2175	16.3363	16.246	16.5891	16.5037	16.3906	16.4015
1.69666	-0.266246	P23819;P23819-4;P23819-3;P23819-2	P23819;P23819-4;P23819-3;P23819-2	Glutamate receptor 2	Gria2	797	Color2 [DarkGray]	1	4					11	11	9	15.4	15.4	12.8	98.661	0	106.77	340860000	23	17.4286	17.4216	17.4487	17.3035	17.3863	17.3728	17.7004	17.9287	17.6635	17.6544
1.69639	-0.332296	Q9CZX8	Q9CZX8	40S ribosomal protein S19	Rps19	4754	Color2 [DarkGray]	1	4					8	8	8	41.4	41.4	41.4	16.085	0	33.083	2127600000	32	19.4383	19.4882	19.4671	19.3733	19.289	19.3241	19.7782	19.9278	19.9016	19.7857
1.69607	-0.378973	P54763;P54763-2;P54763-4;Q8CBF3;Q8CBF3-2;Q03145;Q62413	P54763;P54763-2;P54763-4	Ephrin type-B receptor 2	Ephb2	1151	Color2 [DarkGray]	1	4					11	11	10	13.6	13.6	12.5	109.9	0	53.596	147300000	22	16.2941	16.2923	16.4542	16.0735	16.2946	16.2871	16.6148	17.0043	16.6384	16.7588
1.69579	-0.287795	Q04736	Q04736	Tyrosine-protein kinase Yes	Yes1	1653	Color2 [DarkGray]	1	4					8	6	6	16.3	12.9	12.9	60.629	0	16.116	100730000	7	15.8729	15.7091	15.8519	15.7909	15.7753	15.7294	16.221	16.2689	16.086	16.1338
1.69532	-0.289507	P62897;CON__P62894;P00015	P62897	Cytochrome c, somatic	Cycs	1378	Color2 [DarkGray]	1	4					6	6	6	55.2	55.2	55.2	11.605	0	28.661	1361500000	17	19.7799	19.6541	19.8592	19.7593	19.66	19.6782	20.0689	20.217	20.1229	20.073
1.69513	-0.288383	Q8K2C9	Q8K2C9	Very-long-chain (3R)-3-hydroxyacyl-CoA dehydratase 3	Hacd3	3650	Color2 [DarkGray]	1	4					7	7	7	20.4	20.4	20.4	43.131	0	37.415	2074600000	54	18.932	19.1133	19.0615	18.9533	19.0102	19.0348	19.2987	19.6212	19.3115	19.246
1.69502	-0.344431	P62806	P62806	Histone H4	Hist1h4a	1357	Color2 [DarkGray]	1	4					11	11	11	63.1	63.1	63.1	11.367	0	57.046	131420000000	368	25.5238	25.6484	25.6235	25.5024	25.4823	25.4587	25.8975	26.0646	26.0454	26.0362
1.69338	-0.2713	Q8K2P7;Q8K2P7-2	Q8K2P7;Q8K2P7-2	Sodium-coupled neutral amino acid transporter 1	Slc38a1	3661	Color2 [DarkGray]	1	4					3	3	3	5.8	5.8	5.8	53.795	0	7.1042	66734000	5	15.0256	15.1808	15.4069	14.9858	15.2388	15.2612	15.4517	15.6079	15.4208	15.4529
1.69314	-0.188289	P62071	P62071	Ras-related protein R-Ras2	Rras2	1309	Color2 [DarkGray]	1	4					6	6	4	36.8	36.8	23.5	23.399	0	47.266	208040000	15	17.6198	17.7102	17.6822	17.477	17.5704	17.6599	17.7589	17.9702	17.8119	17.8001
1.69287	-0.22724	O55100-2;O55100	O55100-2;O55100	Synaptogyrin-1	Syngr1	365	Color2 [DarkGray]	1	4					3	3	3	17.8	17.8	17.8	21.294	0	12.716	868310000	7	19.2745	19.3439	19.4276	19.2155	19.2025	19.3776	19.4785	19.7466	19.5835	19.414
1.69265	-0.25119	Q8CFQ3	Q8CFQ3	Intron-binding protein aquarius	Aqr	3472	Color2 [DarkGray]	1	4					10	10	10	7.2	7.2	7.2	170.29	0	43.979	162760000	19	16.3217	16.421	16.4301	16.1737	16.2991	16.3143	16.6275	16.7645	16.607	16.5882
1.69205	-0.304329	Q8VD12-2;Q8VD12	Q8VD12-2;Q8VD12	Zinc finger protein 385A	Znf385a	3907	Color2 [DarkGray]	1	4					12	12	12	37.7	37.7	37.7	38.335	0	63.728	1068800000	37	18.5523	18.6132	18.6478	18.4614	18.567	18.5333	18.8917	19.1326	18.9962	18.8096
1.69205	-0.374249	P37913	P37913	DNA ligase 1	Lig1	952	Color2 [DarkGray]	1	4					3	3	2	4.4	4.4	2.6	102.29	0	7.8609	0	3	11.8772	12.1241	12.0303	11.9674	11.6414	12.0811	12.0781	12.5987	12.4155	12.3383
1.6899	-0.316053	Q8CJF7	Q8CJF7	Protein ELYS	Ahctf1	3557	Color2 [DarkGray]	1	4					10	10	10	5.8	5.8	5.8	247.64	0	28.264	46232000	14	15.1041	15.4881	15.4151	15.2835	15.2596	15.3105	15.6738	15.847	15.6407	15.6588
1.68986	-0.214808	Q62311	Q62311	Transcription initiation factor TFIID subunit 6	Taf6	2291	Color2 [DarkGray]	1	4					9	9	9	17.6	17.6	17.6	72.673	0	21.374	55654000	11	15.5502	15.6547	15.8011	15.6035	15.6857	15.8037	15.7794	16.0167	16.0274	15.742
1.68912	-0.243587	E9Q3L2	E9Q3L2		Pi4ka	136	Color2 [DarkGray]	1	4					35	35	35	19.3	19.3	19.3	237.04	0	237.31	900080000	71	18.4492	18.5973	18.546	18.3478	18.4184	18.4838	18.714	18.9079	18.811	18.6598
1.68512	-0.245992	Q91XQ0-2;Q91XQ0	Q91XQ0-2;Q91XQ0	Dynein heavy chain 8, axonemal	Dnah8	4119	Color2 [DarkGray]	1	4					2	2	2	0.5	0.5	0.5	480.15	0.0082703	1.9085	64115000	3	13.5643	13.4179	13.2694	13.5694	13.2907	13.4528	13.7182	13.7852	13.6913	13.6942
1.68438	-0.257816	Q62193	Q62193	Replication protein A 32 kDa subunit	Rpa2	2282	Color2 [DarkGray]	1	4					3	3	3	16.3	16.3	16.3	29.718	0	6.4274	57234000	5	14.5063	14.3725	14.5272	14.2626	14.3846	14.4671	14.7142	14.9138	14.5633	14.6838
1.68331	-0.284405	O09126	O09126	Semaphorin-4D	Sema4d	227	Color2 [DarkGray]	1	4					4	4	4	6	6	6	95.639	0	7.2866	20982000	4	14.3668	14.4244	14.5535	14.4697	14.2679	14.4157	14.7021	14.9549	14.7574	14.6742
1.68327	-0.286645	Q9WUL7	Q9WUL7	ADP-ribosylation factor-like protein 3	Arl3	5605	Color2 [DarkGray]	1	4					9	9	9	70.9	70.9	70.9	20.486	0	186.85	3049600000	42	19.9353	20.1712	20.1668	20.084	20.0735	20.1542	20.3085	20.7028	20.3649	20.3335
1.6829	-0.22675	Q8CHG3	Q8CHG3	GRIP and coiled-coil domain-containing protein 2	Gcc2	3508	Color2 [DarkGray]	1	4					18	18	18	11.6	11.6	11.6	194.44	0	48.916	152820000	26	16.8661	16.8452	16.7338	16.5718	16.6441	16.7935	16.8993	17.1199	17.0189	16.9631
1.68205	-0.217359	Q9CQX2	Q9CQX2	Cytochrome b5 type B	Cyb5b	4564	Color2 [DarkGray]	1	4					6	6	6	63	63	63	16.318	0	33.165	790030000	16	17.27	17.3705	17.4064	17.1853	17.4456	17.4042	17.5248	17.6987	17.6797	17.4573
1.68011	-0.229646	Q9WVL4	Q9WVL4	Rhodopsin kinase	Grk1	5649	Color2 [DarkGray]	1	4					22	22	22	44	44	44	63.836	0	226.71	11981000000	149	21.7048	21.762	21.8115	21.6746	21.7201	21.8137	21.9813	22.2427	21.9459	21.8377
1.67942	-0.21528	Q6GQS1	Q6GQS1	Calcium-binding mitochondrial carrier protein SCaMC-3	Slc25a23	2439	Color2 [DarkGray]	1	4					8	8	7	20.1	20.1	18.4	52.496	0	23.535	155540000	15	16.5288	16.6031	16.6344	16.4568	16.5708	16.5897	16.7258	17.009	16.8055	16.7403
1.67919	-0.30959	Q3V0C5;Q3V0C5-5;Q3V0C5-2;Q3V0C5-4;Q3V0C5-3	Q3V0C5;Q3V0C5-5;Q3V0C5-2	Ubiquitin carboxyl-terminal hydrolase 48	Usp48	1944	Color2 [DarkGray]	1	4					3	3	3	2.9	2.9	2.9	120.63	0	7.4399	13764000	6	13.0703	13.395	13.3494	13.1913	13.3082	13.2593	13.5163	13.7185	13.7751	13.5929
1.67719	-0.250431	O35600	O35600	Retinal-specific ATP-binding cassette transporter	Abca4	285	Color2 [DarkGray]	1	4					47	47	47	27	27	27	260.21	0	323.31	5600900000	155	20.7219	20.8129	20.8297	20.6939	20.7125	20.7743	20.9681	21.2923	20.9944	20.9939
1.67706	-0.240454	Q8K2L8	Q8K2L8	Trafficking protein particle complex subunit 12	Trappc12	3659	Color2 [DarkGray]	1	4					9	9	9	13.8	13.8	13.8	87.693	0	59.878	132940000	16	16.7665	16.9183	16.9223	16.7518	16.8235	16.8303	17.0744	17.282	17.1727	17.0253
1.67698	-0.422429	A2CG63-2;A2CG63	A2CG63-2;A2CG63	AT-rich interactive domain-containing protein 4B	Arid4b	44	Color2 [DarkGray]	1	4					4	4	4	3.7	3.7	3.7	137.32	0	6.8362	70086000	4	14.4689	14.9663	14.9087	14.6751	14.8252	14.9457	15.0719	15.6261	15.2224	15.0903
1.6758	-0.370272	P56135	P56135	ATP synthase subunit f, mitochondrial	Atp5j2	1167	Color2 [DarkGray]	1	4					4	4	3	36.4	36.4	36.4	10.344	0	10.993	2154600000	10	16.9685	17.0687	16.9532	16.8601	16.7437	16.8353	17.4072	17.4223	17.4812	17.2995
1.67509	-0.379045	Q8R081	Q8R081	Heterogeneous nuclear ribonucleoprotein L	Hnrnpl	3736	Color2 [DarkGray]	1	4					14	14	14	29.2	29.2	29.2	63.963	0	180.89	7416400000	115	20.7358	20.8272	20.8586	20.6889	20.701	20.6571	21.1605	21.3818	21.3239	21.1834
1.67447	-0.259275	Q61474;Q61474-2	Q61474;Q61474-2	RNA-binding protein Musashi homolog 1	Msi1	2214	Color2 [DarkGray]	1	4					11	11	9	43.9	43.9	34.8	39.119	0	138.23	895260000	39	18.7042	18.7745	18.8381	18.7055	18.7488	18.7401	18.9859	19.2702	19.1052	18.9663
1.67214	-0.247199	Q61503	Q61503	5-nucleotidase	Nt5e	2216	Color2 [DarkGray]	1	4					9	9	9	22	22	22	63.864	0	43.805	593370000	27	17.4641	17.6423	17.6389	17.4408	17.5506	17.6039	17.7761	18.0659	17.7939	17.7328
1.6699	-0.268324	O70439	O70439	Syntaxin-7	Stx7	415	Color2 [DarkGray]	1	4					8	8	8	41	41	41	29.82	0	63.134	431750000	19	16.6716	16.8123	16.796	16.5886	16.4593	16.7896	16.8038	17.0738	16.8927	17.1096
1.66842	0.273273	Q9JHL1;Q9JHL1-2	Q9JHL1;Q9JHL1-2	Na(+)/H(+) exchange regulatory cofactor NHE-RF2	Slc9a3r2	5251	Color2 [DarkGray]	1	4					2	2	2	7.7	7.7	7.7	37.402	0	16.188	34985000	4	14.276	14.188	14.3224	14.109	14.4169	14.129	14.06	14.1541	13.7525	13.8503
1.6675	-0.277686	P55258	P55258	Ras-related protein Rab-8A	Rab8a	1162	Color2 [DarkGray]	1	4					8	6	4	35.7	27.1	19.8	23.668	0	12.664	572860000	17	17.6213	17.7078	17.8651	17.7926	17.7541	17.7085	18.0074	18.2471	18.0842	18.0821
1.66598	-0.328386	Q6P5F7-2;Q6P5F7	Q6P5F7-2;Q6P5F7	Protein tweety homolog 3	Ttyh3	2503	Color2 [DarkGray]	1	4					3	3	3	5.4	5.4	5.4	52.759	0	6.1021	54972000	5	14.8614	14.6431	14.5774	14.4791	14.6206	14.6854	14.8956	15.1913	15.1763	14.875
1.66548	-0.531031	Q9DCT5	Q9DCT5	Stromal cell-derived factor 2	Sdf2	5119	Color2 [DarkGray]	1	4					2	2	2	18.5	18.5	18.5	23.159	0	50.509	38054000	8	13.6881	13.7758	13.6208	13.3467	13.6355	13.7451	14.0775	14.5075	14.5778	13.8142
1.66387	-0.27999	Q9EST3-2;Q9EST3	Q9EST3-2;Q9EST3	Eukaryotic translation initiation factor 4E transporter	Eif4enif1	5231	Color2 [DarkGray]	1	4					3	3	3	5.1	5.1	5.1	105.39	0	10.483	22842000	5	14.1682	14.2235	14.1503	14.2461	14.3163	14.1772	14.4278	14.7253	14.6098	14.5643
1.66166	-0.253736	P28656	P28656	Nucleosome assembly protein 1-like 1	Nap1l1	858	Color2 [DarkGray]	1	4					9	9	8	30.2	30.2	27.6	45.345	0	107.61	2073000000	41	18.98	19.1812	19.2115	19.0109	19.0445	19.0969	19.3377	19.5747	19.3748	19.3126
1.6599	-0.414639	O70378	O70378	ER membrane protein complex subunit 8	Emc8	410	Color2 [DarkGray]	1	4					3	3	3	18.4	18.4	18.4	23.348	0	9.2524	39834000	4	14.1568	14.3168	14.1047	13.9255	14.044	14.0188	14.7115	14.7308	14.5341	14.6258
1.65856	-0.223019	Q8K0S2	Q8K0S2	Glutamate-rich protein 5	Erich5	3604	Color2 [DarkGray]	1	4					4	4	4	14.6	14.6	14.6	38.527	0	12.966	67873000	10	15.8946	15.964	15.9888	15.8245	15.852	15.9521	16.1143	16.3889	16.1235	16.0601
1.6571	-0.235993	Q9EQH3	Q9EQH3	Vacuolar protein sorting-associated protein 35	Vps35	5169	Color2 [DarkGray]	1	4					21	21	21	28.6	28.6	28.6	91.712	0	170.33	2811100000	66	19.9635	20.1678	20.0362	19.8951	19.9772	20.0141	20.2865	20.4351	20.2944	20.1896
1.65623	-0.22698	Q3TLH4-5;Q3TLH4	Q3TLH4-5;Q3TLH4	Protein PRRC2C	Prrc2c	1771	Color2 [DarkGray]	1	4					17	17	17	8.4	8.4	8.4	302.6	0	72.362	292110000	32	17.7446	17.8765	17.8237	17.7037	17.7311	17.865	17.9819	18.279	17.9955	17.893
1.65618	-0.210603	Q7TPS5;Q7TPS5-2;Q7TPS5-3	Q7TPS5;Q7TPS5-2;Q7TPS5-3	C2 domain-containing protein 5	C2cd5	2715	Color2 [DarkGray]	1	4					10	10	10	13	13	13	111.66	0	37.809	73398000	15	15.6548	15.6582	15.6615	15.5552	15.6245	15.5786	15.9056	16.0116	15.8582	15.8531
1.65594	-0.264252	P11531	P11531	Dystrophin	Dmd	641	Color2 [DarkGray]	1	4					29	29	29	9.4	9.4	9.4	425.83	0	78.109	314050000	47	18.4576	18.5523	18.4974	18.2784	18.3247	18.4452	18.6812	18.9312	18.7181	18.656
1.65592	-0.258842	E9Q8I9-2;E9Q8I9;E9Q8I9-3	E9Q8I9-2;E9Q8I9	Protein furry homolog	Fry	155	Color2 [DarkGray]	1	4					14	14	14	5.6	5.6	5.6	340.12	0	44.881	70669000	19	15.9133	16.1165	16.1862	16.0385	16.0399	16.0902	16.2254	16.5465	16.4296	16.2968
1.65573	-0.191128	Q6ZQI3	Q6ZQI3	Malectin	Mlec	2643	Color2 [DarkGray]	1	4					9	9	9	28.9	28.9	28.9	32.342	0	143.48	267380000	27	17.7268	17.7943	17.7712	17.6489	17.8156	17.7563	17.8776	18.1187	18.0013	17.9586
1.6551	-0.272585	O70161;O70161-3;O70161-2	O70161;O70161-3;O70161-2	Phosphatidylinositol 4-phosphate 5-kinase type-1 gamma	Pip5k1c	390	Color2 [DarkGray]	1	4					10	10	10	21.2	21.2	21.2	72.407	0	58.886	347320000	17	16.3493	16.5402	16.4986	16.2221	16.3842	16.4656	16.6633	16.9028	16.7758	16.55
1.65445	-0.236194	P47753	P47753	F-actin-capping protein subunit alpha-1	Capza1	1027	Color2 [DarkGray]	1	4					9	7	7	47.2	37.8	37.8	32.939	0	114.74	578360000	21	18.0333	18.0268	17.9973	17.8323	17.905	17.9964	18.1625	18.4477	18.2305	18.1386
1.65255	-0.236153	Q5SWU9;Q5SWU9-2	Q5SWU9;Q5SWU9-2	Acetyl-CoA carboxylase 1;Biotin carboxylase	Acaca	2059	Color2 [DarkGray]	1	4					35	35	31	17.1	17.1	14.6	265.25	0	125.02	684940000	72	19.1987	19.2604	19.2388	19.0797	19.1765	19.1872	19.4208	19.6652	19.4833	19.3784
1.65227	-0.258909	Q811G0-2;Q811G0;Q811G0-4;Q811G0-3	Q811G0-2;Q811G0	Protein PTHB1	Bbs9	2907	Color2 [DarkGray]	1	4					20	20	20	29.8	29.8	29.8	98.459	0	92.142	581740000	55	19.2248	19.3142	19.2776	19.2183	19.2317	19.2376	19.4631	19.7952	19.5665	19.4988
1.65177	-0.22459	Q60972	Q60972	Histone-binding protein RBBP4	Rbbp4	2138	Color2 [DarkGray]	1	4					9	9	5	20.9	20.9	12.7	47.655	0	47.393	2029200000	39	19.726	19.827	19.711	19.6771	19.7124	19.7114	19.9792	20.1696	20.0192	19.897
1.65105	-0.211246	Q9WVQ1-4;Q9WVQ1-2;Q9WVQ1;Q9WVQ1-3	Q9WVQ1-4;Q9WVQ1-2;Q9WVQ1;Q9WVQ1-3	Membrane-associated guanylate kinase, WW and PDZ domain-containing protein 2	Magi2	5650	Color2 [DarkGray]	1	4					6	6	6	6.9	6.9	6.9	121.08	0	10.362	32139000	7	14.9056	14.9252	15.0372	14.7615	14.9115	14.958	15.2416	15.2527	15.144	15.0009
1.65099	-0.283082	Q9QY76	Q9QY76	Vesicle-associated membrane protein-associated protein B	Vapb	5442	Color2 [DarkGray]	1	4					8	7	7	38.7	33.7	33.7	26.946	0	60.258	1102200000	21	19.2991	19.404	19.2993	19.1255	19.3475	19.3481	19.6197	19.8468	19.6552	19.421
1.65012	-0.297982	P63011	P63011	Ras-related protein Rab-3A	Rab3a	1393	Color2 [DarkGray]	1	4					7	6	5	42.7	39.1	30.5	24.97	0	141.84	12773000000	112	21.1984	21.2508	21.3192	21.0643	21.1215	21.1642	21.5507	21.758	21.4766	21.4946
1.65008	-0.258764	Q8C0E2;Q8C0E2-2	Q8C0E2;Q8C0E2-2	Vacuolar protein sorting-associated protein 26B	Vps26b	3326	Color2 [DarkGray]	1	4					6	6	6	21.7	21.7	21.7	39.124	0	25.987	550780000	12	17.452	17.6208	17.4483	17.3776	17.4535	17.4988	17.638	17.9627	17.8624	17.684
1.64933	-0.33676	Q8CFW7;Q8CFW7-2	Q8CFW7;Q8CFW7-2	Coiled-coil and C2 domain-containing protein 2A	Cc2d2a	3477	Color2 [DarkGray]	1	4					4	4	4	3.9	3.9	3.9	187.53	0	12.07	21290000	5	13.9272	13.9774	13.9034	13.7581	14.143	14.0086	14.2675	14.6402	14.2218	14.2547
1.64834	-0.307039	Q8CEC0-3;Q8CEC0-2;Q8CEC0	Q8CEC0-3;Q8CEC0-2;Q8CEC0	Nuclear pore complex protein Nup88	Nup88	3453	Color2 [DarkGray]	1	4					7	7	7	13.1	13.1	13.1	83.665	0	30.56	68007000	11	15.2753	15.2427	15.2474	15.0797	15.3228	15.1765	15.5406	15.7951	15.597	15.5939
1.64788	-0.232908	Q8R1Q8	Q8R1Q8	Cytoplasmic dynein 1 light intermediate chain 1	Dync1li1	3779	Color2 [DarkGray]	1	4					22	22	21	48.6	48.6	46.1	56.614	0	154.53	2003200000	72	20.0061	20.1192	20.0982	19.9249	20.0343	20.0614	20.2661	20.5238	20.2898	20.2061
1.64702	-0.226923	P39447	P39447	Tight junction protein ZO-1	Tjp1	960	Color2 [DarkGray]	1	4					21	21	21	14.2	14.2	14.2	194.74	0	97.709	723240000	47	18.5739	18.5777	18.5457	18.3705	18.4038	18.5169	18.7167	18.9361	18.7517	18.6849
1.64627	-0.290973	P47802	P47802	Metaxin-1	Mtx1	1032	Color2 [DarkGray]	1	4					7	7	7	24.6	24.6	24.6	35.623	0	89.765	576520000	18	18.3654	18.4587	18.3117	18.1671	18.1843	18.2855	18.5528	18.8207	18.6364	18.6466
1.6438	-0.223165	E9Q1P8	E9Q1P8	Interferon regulatory factor 2-binding protein 2	Irf2bp2	133	Color2 [DarkGray]	1	4					4	4	4	14	14	14	59.291	0	35.571	29129000	7	14.69	14.7173	14.7347	14.5339	14.8018	14.6824	14.8886	15.0577	15.0151	14.9498
1.64286	-0.23352	O88487	O88487	Cytoplasmic dynein 1 intermediate chain 2	Dync1i2	451	Color2 [DarkGray]	1	4					10	10	9	25.5	25.5	23.5	68.393	0	175.12	1227300000	33	18.5757	18.5964	18.5921	18.4795	18.5891	18.5515	18.7686	19.0317	18.8968	18.7517
1.64201	-0.178456	Q7TSE6;Q7TSE6-2	Q7TSE6;Q7TSE6-2	Serine/threonine-protein kinase 38-like	Stk38l	2729	Color2 [DarkGray]	1	4					3	3	2	7.1	7.1	4.7	53.771	0	6.7009	50843000	6	16.6336	16.8145	16.803	16.7551	16.997	16.9052	16.9398	16.9983	17.02	17.0323
1.64071	-0.33167	P43276	P43276	Histone H1.5	Hist1h1b	995	Color2 [DarkGray]	1	4					13	9	9	36.8	26	26	22.576	0	115.23	33328000000	105	22.3095	22.4514	22.3826	22.2199	22.3235	22.2556	22.6622	22.8675	22.8634	22.6966
1.64056	-0.248945	Q8VEE4	Q8VEE4	Replication protein A 70 kDa DNA-binding subunit;Replication protein A 70 kDa DNA-binding subunit, N-terminally processed	Rpa1	3966	Color2 [DarkGray]	1	4					12	12	12	20.9	20.9	20.9	69.036	0	51.193	567060000	31	18.9443	19.0068	18.9287	18.7806	18.8793	18.9021	19.1756	19.4074	19.1639	19.1354
1.63871	-0.368996	Q69ZF8	Q69ZF8	E3 ubiquitin-protein ligase MSL2	Msl2	2405	Color2 [DarkGray]	1	4					2	2	2	4.2	4.2	4.2	62.537	0	6.9234	5922800	2	11.6034	11.6763	11.6088	11.4317	11.5496	11.8515	12.2754	12.1226	11.9235	11.5419
1.63777	-0.219876	B1AWL2	B1AWL2		Zfp462	63	Color2 [DarkGray]	1	4					4	4	4	2.5	2.5	2.5	282.71	0	8.4772	13002000	5	13.8843	13.8292	13.9558	13.7457	13.8843	13.8351	14.1365	14.2654	14.0585	14.1032
1.63693	-0.288141	Q80YR5	Q80YR5	Scaffold attachment factor B2	Safb2	2882	Color2 [DarkGray]	1	4					9	4	4	13.3	5.4	5.4	111.84	0	15.272	36583000	6	14.2119	14.2819	14.0091	13.9656	14.0657	14.3671	14.2697	14.6545	14.4982	14.1855
1.63569	-0.259988	Q62511;Q62511-2	Q62511;Q62511-2	E3 ubiquitin-protein ligase ZFP91	Zfp91	2318	Color2 [DarkGray]	1	4					3	3	3	5.4	5.4	5.4	63.388	0	7.4071	50514000	7	14.6157	14.6901	14.6773	14.5949	14.6397	14.5845	14.944	15.1523	14.9208	14.9158
1.63557	-0.239735	Q60900-2;Q60900	Q60900-2;Q60900	ELAV-like protein 3	Elavl3	2127	Color2 [DarkGray]	1	4					10	10	6	30.6	30.6	23.1	38.851	0	41.178	284600000	21	16.8012	16.9518	17.0396	16.9161	16.9003	16.9198	17.1954	17.3943	17.1848	17.1133
1.63459	-0.420461	Q6ZWZ2	Q6ZWZ2	Ubiquitin-conjugating enzyme E2 R2	Ube2r2	2656	Color2 [DarkGray]	1	4					2	2	2	10.1	10.1	10.1	27.166	0.00078003	3.2166	21657000	2	12.1432	11.9851	12.1436	11.7556	12.0168	12.079	12.178	12.7867	12.4944	12.6085
1.63426	-0.232413	Q8BYM5	Q8BYM5	Neuroligin-3	Nlgn3	3295	Color2 [DarkGray]	1	4					9	7	7	12.7	10.1	10.1	91.161	0	25.995	204000000	20	17.6014	17.5539	17.5873	17.5099	17.443	17.5115	17.8358	17.9888	17.7935	17.7278
1.63169	-0.379037	O08583;O08583-2	O08583;O08583-2	THO complex subunit 4	Alyref	182	Color2 [DarkGray]	1	4					6	6	2	34.5	34.5	18	26.94	0	79.423	1171800000	35	18.6047	18.7343	18.667	18.4579	18.6023	18.5765	18.9491	19.2596	19.263	18.9132
1.63104	-0.239619	G5E829	G5E829	Plasma membrane calcium-transporting ATPase 1	Atp2b1	168	Color2 [DarkGray]	1	4					36	36	24	36.4	36.4	24.3	134.75	0	323.31	8019200000	205	21.2839	21.3781	21.3785	21.1892	21.2667	21.3077	21.5648	21.7755	21.5958	21.4507
1.63101	-0.282648	P30416	P30416	Peptidyl-prolyl cis-trans isomerase FKBP4;Peptidyl-prolyl cis-trans isomerase FKBP4, N-terminally processed	Fkbp4	884	Color2 [DarkGray]	1	4					18	18	18	45.2	45.2	45.2	51.572	0	88.586	3284100000	78	20.5484	20.7649	20.5859	20.4402	20.608	20.6654	20.8479	21.1697	20.9265	20.7512
1.62847	-0.281478	O54990-6;O54990-3;O54990-2;O54990;O54990-4;O54990-5	O54990-6;O54990-3;O54990-2;O54990;O54990-4;O54990-5	Prominin-1	Prom1	349	Color2 [DarkGray]	1	4					14	14	14	20	20	20	92.196	0	81.354	867350000	41	18.5117	18.7628	18.6346	18.4779	18.5819	18.5988	18.8539	19.1479	18.9135	18.8622
1.62821	-0.240242	O35382	O35382	Exocyst complex component 4	Exoc4	264	Color2 [DarkGray]	1	4					10	10	10	11.6	11.6	11.6	110.54	0	40.732	169330000	18	16.5836	16.5978	16.4913	16.3738	16.3802	16.5181	16.6247	16.9268	16.8174	16.7408
1.62802	-0.242073	Q80VD1	Q80VD1	Protein FAM98B	Fam98b	2821	Color2 [DarkGray]	1	4					10	10	7	30.5	30.5	21	45.349	0	68.229	1352200000	34	18.8264	18.945	18.9158	18.7657	18.8338	18.8535	19.058	19.3364	19.1948	19.0543
1.62736	-0.396395	Q62186	Q62186	Translocon-associated protein subunit delta	Ssr4	2278	Color2 [DarkGray]	1	4					2	2	2	14	14	14	18.936	0	9.775	38962000	3	13.3612	13.2428	13.517	13.6739	13.5174	13.4418	13.7802	14.1537	13.8982	14.0204
1.62672	-0.326021	P97817	P97817	Cerebellar degeneration-related protein 2	Cdr2	1587	Color2 [DarkGray]	1	4					4	4	4	12.7	12.7	12.7	52.09	0	40.743	43787000	6	15.4178	15.4377	15.0714	15.1381	15.1596	15.421	15.4671	15.8635	15.6895	15.4138
1.62661	-0.236954	Q3UEB3-2;Q3UEB3-3;Q3UEB3	Q3UEB3-2;Q3UEB3-3;Q3UEB3	Poly(U)-binding-splicing factor PUF60	Puf60	1839	Color2 [DarkGray]	1	4					14	14	14	32.2	32.2	32.2	58.544	0	232.5	1043900000	58	18.8405	18.868	18.8949	18.7554	18.7745	18.8543	19.0978	19.3311	19.0856	18.9493
1.62635	-0.239772	Q9JMG7;Q9JMG7-2	Q9JMG7;Q9JMG7-2	Hepatoma-derived growth factor-related protein 3	Hdgfrp3	5394	Color2 [DarkGray]	1	4					8	8	7	61.9	61.9	53.5	22.43	0	57.104	1717700000	37	19.4477	19.5296	19.5486	19.3656	19.4149	19.4354	19.7493	19.9271	19.7045	19.689
1.62595	-0.271525	Q8R464	Q8R464	Cell adhesion molecule 4	Cadm4	3841	Color2 [DarkGray]	1	4					2	2	2	6.7	6.7	6.7	42.723	0.00021482	4.8522	21064000	3	13.2394	13.454	13.5476	13.2774	13.441	13.4267	13.7056	13.9107	13.6012	13.6728
1.62498	-0.196806	Q6NV83-3;Q6NV83-2;Q6NV83	Q6NV83-3;Q6NV83-2;Q6NV83	U2 snRNP-associated SURP motif-containing protein	U2surp	2460	Color2 [DarkGray]	1	4					13	13	13	14.7	14.7	14.7	113.26	0	69.722	267170000	29	17.7312	17.7341	17.7652	17.6695	17.7268	17.7203	17.9125	18.1482	17.9535	17.8763
1.62466	-0.39544	Q80Y14	Q80Y14	Glutaredoxin-related protein 5, mitochondrial	Glrx5	2869	Color2 [DarkGray]	1	4					3	3	3	29.6	29.6	29.6	16.292	0	25.346	257600000	9	17.7359	17.6287	17.682	17.6781	17.413	17.5207	18.091	18.2405	18.2092	18.0537
1.62392	-0.507516	O70585-2;O70585	O70585-2;O70585	Dystrobrevin beta	Dtnb	431	Color2 [DarkGray]	1	4					2	2	2	3.3	3.3	3.3	69.636	0.00040486	3.8116	11458000	3	14.6733	15.1238	14.5234	14.6527	14.7228	14.8011	15.1425	15.5356	15.6332	15.1212
1.62362	-0.280637	Q9CR51	Q9CR51	V-type proton ATPase subunit G 1	Atp6v1g1	4585	Color2 [DarkGray]	1	4					6	6	6	50	50	50	13.724	0	117.54	2057600000	37	17.9356	18.2649	18.2503	18.0088	18.1702	18.1995	18.4107	18.6168	18.5244	18.2815
1.62301	-0.234932	Q6P2K6;Q6P2K6-2;Q922R5-2	Q6P2K6	Serine/threonine-protein phosphatase 4 regulatory subunit 3A	Smek1	2487	Color2 [DarkGray]	1	4					12	12	9	16.3	16.3	12.3	93.841	0	41.371	239900000	27	17.6291	17.7139	17.6473	17.5227	17.6138	17.6471	17.8757	18.1316	17.8511	17.7958
1.62238	-0.270568	Q8JZW4	Q8JZW4	Copine-5	Cpne5	3578	Color2 [DarkGray]	1	4					8	7	4	16.5	15	9.4	65.592	0	33.675	155690000	13	16.9003	16.9483	17.0283	16.8451	16.8648	16.8984	17.1092	17.4537	17.2685	17.2099
1.62093	0.328885	Q6Q899;Q6Q899-3;Q6Q899-4;Q6Q899-2	Q6Q899;Q6Q899-3	Probable ATP-dependent RNA helicase DDX58	Ddx58	2602	Color2 [DarkGray]	1	4					5	5	5	5.1	5.1	5.1	105.97	0	9.5855	22248000	9	15.4302	15.692	15.4613	15.3691	15.4602	14.7559	15.1707	15.3694	15.2567	15.2156
1.6204	-0.271242	Q5SUF2;Q5SUF2-3;Q5SUF2-2	Q5SUF2;Q5SUF2-3;Q5SUF2-2	Luc7-like protein 3	Luc7l3	2047	Color2 [DarkGray]	1	4					9	9	9	23.1	23.1	23.1	51.45	0	53.017	751670000	25	18.8176	18.882	18.818	18.7434	18.7425	18.8294	19.0609	19.3889	19.1276	18.9529
1.6204	-0.333862	Q9CRB8	Q9CRB8	Mitochondrial fission process protein 1	Mtfp1	4606	Color2 [DarkGray]	1	4					3	3	3	21.1	21.1	21.1	18.314	0	7.635	126300000	5	14.8045	14.9207	14.7652	14.6261	14.7304	14.6887	15.0878	15.2874	15.282	15.1705
1.62004	-0.304265	O35304	O35304	Vesicular acetylcholine transporter	Slc18a3	253	Color2 [DarkGray]	1	4					4	4	4	7.9	7.9	7.9	56.615	0	8.8041	44964000	8	15.4477	15.6565	15.6972	15.6063	15.5031	15.5579	15.7732	16.0955	16.051	15.9546
1.61959	-0.248011	Q61418	Q61418	H(+)/Cl(-) exchange transporter 4	Clcn4	2207	Color2 [DarkGray]	1	4					3	2	2	2.9	2	2	83.732	0.00078942	3.4068	16595000	4	15.0798	15.1598	14.9383	14.9544	14.8582	14.9984	15.3008	15.4316	15.2127	15.2872
1.61922	-0.221451	Q9JIX8-4;Q9JIX8;Q9JIX8-3;Q9JIX8-2	Q9JIX8-4;Q9JIX8	Apoptotic chromatin condensation inducer in the nucleus	Acin1	5290	Color2 [DarkGray]	1	4					23	23	23	21.4	21.4	21.4	146.3	0	129.97	1795300000	70	20.1867	20.262	20.1519	20.0962	20.1602	20.1954	20.3858	20.6474	20.429	20.3066
1.61882	-0.334705	Q8C163	Q8C163	Nuclease EXOG, mitochondrial	Exog	3342	Color2 [DarkGray]	1	4					6	6	6	26.4	26.4	26.4	41.383	0	18.994	156940000	13	16.4179	16.4767	16.4412	16.312	16.2635	16.3452	16.6449	17.0422	16.8053	16.7471
1.61867	-0.248909	P13864;P13864-2	P13864;P13864-2	DNA (cytosine-5)-methyltransferase 1	Dnmt1	669	Color2 [DarkGray]	1	4					21	21	21	15.5	15.5	15.5	183.19	0	81.897	346580000	37	17.7813	17.9934	17.8781	17.7225	17.8493	17.8501	18.1197	18.3291	18.1239	18.0465
1.61757	-0.294693	Q9QY42-2;Q9QY42;Q9QY42-3	Q9QY42-2;Q9QY42;Q9QY42-3	Prosaposin receptor GPR37	Gpr37	5441	Color2 [DarkGray]	1	4					4	4	4	14.3	14.3	14.3	39.278	0	31.427	627830000	14	16.9679	17.0532	16.9003	16.7939	16.8862	16.9102	17.313	17.501	17.1571	17.1935
1.61724	-0.274176	Q8BI72	Q8BI72	CDKN2A-interacting protein	Cdkn2aip	3029	Color2 [DarkGray]	1	4					14	14	14	32.3	32.3	32.3	59.744	0	170.31	511650000	29	17.624	17.7477	17.7128	17.5609	17.5055	17.6231	17.936	18.1574	17.974	17.8313
1.61634	-0.235368	Q05CL8;Q05CL8-2	Q05CL8	La-related protein 7	Larp7	1666	Color2 [DarkGray]	1	4					14	14	14	28.9	28.9	28.9	64.802	0	109.69	353810000	30	17.9863	18.2173	18.1386	18.0893	18.1116	18.1006	18.3036	18.5505	18.4518	18.3135
1.61555	-0.221864	Q9R0I7	Q9R0I7	YLP motif-containing protein 1	Ylpm1	5514	Color2 [DarkGray]	1	4					12	12	12	10	10	10	155.13	0	43.61	273880000	22	17.4919	17.5094	17.5576	17.3667	17.3902	17.4822	17.6508	17.913	17.7501	17.6291
1.61408	-0.294795	Q60931	Q60931	Voltage-dependent anion-selective channel protein 3	Vdac3	2132	Color2 [DarkGray]	1	4					10	10	10	36	36	36	30.752	0	124.89	2899600000	53	19.0503	19.0538	19.1649	18.9698	19.014	18.9595	19.3658	19.5559	19.4239	19.4217
1.61377	-0.24585	Q3UHX2	Q3UHX2	28 kDa heat- and acid-stable phosphoprotein	Pdap1	1874	Color2 [DarkGray]	1	4					9	9	9	52.5	52.5	52.5	20.605	0	70.33	551730000	27	18.541	18.6365	18.589	18.464	18.4872	18.5618	18.8306	19.0565	18.8175	18.6806
1.6134	-0.287035	Q9R1K9;Q8K4K1-3;Q8K4K1;P41209	Q9R1K9	Centrin-2	Cetn2	5541	Color2 [DarkGray]	1	4					6	6	6	34.9	34.9	34.9	19.796	0	7.8673	154580000	9	16.2599	16.3952	16.329	16.1998	16.2148	16.3349	16.541	16.9104	16.6014	16.4463
1.61252	-0.215857	Q8BHC1	Q8BHC1	Ras-related protein Rab-39B	Rab39b	3001	Color2 [DarkGray]	1	4					6	6	5	31.5	31.5	26.3	24.636	0	17.419	258510000	12	16.4675	16.6664	16.6383	16.4808	16.5444	16.5762	16.8073	16.987	16.7899	16.7163
1.61109	-0.244267	Q99KG3;Q99KG3-3;Q99KG3-2	Q99KG3;Q99KG3-3;Q99KG3-2	RNA-binding protein 10	Rbm10	4342	Color2 [DarkGray]	1	4					13	13	13	20	20	20	103.49	0	103.53	447970000	24	17.2011	17.3394	17.3036	17.141	17.2686	17.3074	17.4911	17.7821	17.5118	17.3825
1.60993	-0.281755	Q2PFD7-5;Q2PFD7-2;Q2PFD7;Q2PFD7-3;Q2PFD7-4	Q2PFD7-5;Q2PFD7-2;Q2PFD7;Q2PFD7-3;Q2PFD7-4	PH and SEC7 domain-containing protein 3	Psd3	1724	Color2 [DarkGray]	1	4					8	8	8	11.1	11.1	11.1	111.21	0	26.679	145970000	15	16.4941	16.5812	16.603	16.2654	16.4169	16.5108	16.7288	17.0009	16.8407	16.6881
1.60977	-0.337433	P62996	P62996	Transformer-2 protein homolog beta	Tra2b	1389	Color2 [DarkGray]	1	4					5	5	5	23.6	23.6	23.6	33.665	0	42.187	264140000	14	16.8439	16.9383	16.9851	16.7393	16.857	16.7637	17.3227	17.4017	17.324	17.2388
1.60975	-0.239375	Q3UKJ7;Q3UKJ7-2	Q3UKJ7;Q3UKJ7-2	WD40 repeat-containing protein SMU1;WD40 repeat-containing protein SMU1, N-terminally processed	Smu1	1887	Color2 [DarkGray]	1	4					11	11	11	26.5	26.5	26.5	57.543	0	50.052	503160000	31	18.9916	19.0725	19.0106	18.8252	18.8779	18.9967	19.19	19.4541	19.1895	19.1444
1.60833	-0.276118	Q8CCP0-3;Q8CCP0-2;Q8CCP0;Q8CCP0-4	Q8CCP0-3;Q8CCP0-2;Q8CCP0;Q8CCP0-4	Nuclear export mediator factor Nemf	Nemf	3441	Color2 [DarkGray]	1	4					2	2	2	3.1	3.1	3.1	73.148	0.00021395	4.7739	37643000	4	14.125	14.1418	14.0869	13.881	14.0254	14.0467	14.369	14.5582	14.4375	14.2294
1.60774	-0.256909	Q925N0	Q925N0	Sideroflexin-5	Sfxn5	4283	Color2 [DarkGray]	1	4					8	8	8	32.2	32.2	32.2	37.328	0	28.178	1504600000	28	19.6673	19.6893	19.7641	19.583	19.6275	19.7676	19.9715	20.2468	19.8124	19.8173
1.60698	-0.201544	Q3U0M1-2;Q3U0M1;Q3U0M1-3;Q3U0M1-4;Q3U0M1-5	Q3U0M1-2;Q3U0M1;Q3U0M1-3;Q3U0M1-4	Trafficking protein particle complex subunit 9	Trappc9	1805	Color2 [DarkGray]	1	4					6	6	6	5.8	5.8	5.8	127.31	0	23.576	66780000	11	15.3875	15.4784	15.3738	15.277	15.3369	15.3842	15.6037	15.7414	15.6657	15.4663
1.60665	-0.235619	Q9EPR5	Q9EPR5	VPS10 domain-containing receptor SorCS2	Sorcs2	5151	Color2 [DarkGray]	1	4					11	11	11	9.7	9.7	9.7	128.9	0	24.728	178920000	20	17.2271	17.3103	17.1701	17.13	17.1407	17.1901	17.4837	17.6753	17.4335	17.3737
1.60589	-0.224656	E9Q6P5	E9Q6P5		Ttc7b	148	Color2 [DarkGray]	1	4					10	10	10	13.4	13.4	13.4	94.202	0	55.314	318140000	20	17.5767	17.617	17.5746	17.4271	17.568	17.5641	17.7812	18.0249	17.8035	17.7129
1.60444	-0.223842	Q9CW03	Q9CW03	Structural maintenance of chromosomes protein 3	Smc3	4630	Color2 [DarkGray]	1	4					42	42	42	33.2	33.2	33.2	141.55	0	267.06	2437500000	116	20.3844	20.4295	20.3407	20.2402	20.3312	20.3647	20.5543	20.8214	20.6066	20.498
1.60348	-0.248658	Q8C8Y5	Q8C8Y5	Sterile alpha motif domain-containing protein 7	Samd7	3407	Color2 [DarkGray]	1	4					5	5	5	15.1	15.1	15.1	49.259	0	31.161	192560000	15	16.9502	16.9832	16.9172	16.8257	16.9329	16.9505	17.2353	17.4478	17.1875	17.0314
1.60247	-0.279846	Q0VBL3-2;Q0VBL3	Q0VBL3-2;Q0VBL3		Rbm15	1701	Color2 [DarkGray]	1	4					7	7	7	9.8	9.8	9.8	105.27	0	129.86	177880000	18	16.2335	16.3925	16.3846	16.1487	16.2189	16.2852	16.5585	16.8432	16.5908	16.4998
1.60194	-0.250222	Q8BMD8	Q8BMD8	Calcium-binding mitochondrial carrier protein SCaMC-1	Slc25a24	3109	Color2 [DarkGray]	1	4					3	3	3	5.3	5.3	5.3	52.901	0.00040104	3.6512	10239000	3	12.815	12.481	12.7358	12.7838	12.6933	12.7285	12.9456	13.1523	13.0186	12.915
1.60177	-0.241656	Q6P4S6;Q6P4S6-2	Q6P4S6;Q6P4S6-2	Serine/threonine-protein kinase SIK3	Sik3	2491	Color2 [DarkGray]	1	4					7	7	7	6.2	6.2	6.2	145.78	0	38.83	90151000	12	14.7381	14.8291	14.7455	14.7297	14.6994	14.76	15.1261	15.2119	14.8363	15.0157
1.60128	-0.288974	Q5SW19-2;Q5SW19-3;Q5SW19	Q5SW19-2;Q5SW19-3;Q5SW19	Clustered mitochondria protein homolog	Cluh	2054	Color2 [DarkGray]	1	4					3	3	3	6.2	6.2	6.2	91.835	0.00096956	3.1335	56993000	4	14.5039	14.5505	14.3178	14.4791	14.1194	14.4935	14.574	14.8656	14.6788	14.8037
1.60125	-0.21351	Q3UVL4;Q3UVL4-2;Q3UVL4-3	Q3UVL4	Vacuolar protein sorting-associated protein 51 homolog	Vps51	1935	Color2 [DarkGray]	1	4					7	7	7	13.7	13.7	13.7	86.186	0	45.169	120760000	11	15.4984	15.7282	15.5262	15.5052	15.5426	15.5876	15.8019	15.9791	15.8011	15.6985
1.60038	-0.275332	Q8BKI2;Q8BKI2-2	Q8BKI2;Q8BKI2-2	Trinucleotide repeat-containing gene 6B protein	Tnrc6b	3076	Color2 [DarkGray]	1	4					11	11	11	8.1	8.1	8.1	191.96	0	73.535	72816000	17	15.1829	15.0102	15.1008	15.0005	14.9972	15.0124	15.3517	15.4956	15.535	15.2736
1.60021	-0.384065	O54714-3;O54714-2;O54714	O54714-3;O54714-2;O54714	E3 SUMO-protein ligase PIAS3	Pias3	321	Color2 [DarkGray]	1	4					3	3	2	5.7	5.7	4.2	64.741	0.00021496	4.8641	30768000	3	12.5471	12.9774	12.8404	12.77	12.3987	12.8789	13.179	13.349	13.1761	12.8709
1.59896	-0.238645	P70303;P70303-3;P70303-2	P70303;P70303-3;P70303-2	CTP synthase 2	Ctps2	1473	Color2 [DarkGray]	1	4					7	7	7	15.2	15.2	15.2	65.514	0	15.447	98725000	12	15.979	16.004	15.8886	15.8317	15.8906	15.846	16.219	16.3069	16.2438	16.1713
1.59728	-0.369044	P97300;P97300-1;P97300-4	P97300;P97300-1;P97300-4	Neuroplastin	Nptn	1537	Color2 [DarkGray]	1	4					7	7	3	20.4	20.4	11.1	44.373	0	87.251	1132200000	46	19.2662	19.5037	19.336	19.148	19.2137	19.2896	19.6408	19.9293	19.9116	19.5415
1.59677	-0.357862	Q99L13	Q99L13	3-hydroxyisobutyrate dehydrogenase, mitochondrial	Hibadh	4365	Color2 [DarkGray]	1	4					10	10	10	44.2	44.2	44.2	35.44	0	185.02	2376400000	50	19.0854	19.3834	19.4497	19.2777	19.2702	19.2315	19.6504	19.8547	19.8659	19.6534
1.59657	-0.251677	P70265;Q6DTY7-2;Q6DTY7-6;P70266-2;Q6DTY7-5;Q6DTY7;P70266	P70265	6-phosphofructo-2-kinase/fructose-2,6-bisphosphatase 2;6-phosphofructo-2-kinase;Fructose-2,6-bisphosphatase	Pfkfb2	1463	Color2 [DarkGray]	1	4					18	18	18	35.5	35.5	35.5	59.925	0	57.645	446510000	39	18.3536	18.473	18.3678	18.3084	18.3285	18.3731	18.5843	18.8969	18.6987	18.5367
1.59429	-0.286405	Q9CWD8	Q9CWD8	Iron-sulfur protein NUBPL	Nubpl	4634	Color2 [DarkGray]	1	4					4	4	4	19.7	19.7	19.7	34.139	0	15.358	17404000	9	14.3854	14.4087	14.6362	14.2337	14.401	14.6025	14.5674	14.9945	14.7651	14.5675
1.59365	-0.265139	Q9DBX3;Q9DBX3-3;Q9DBX3-2	Q9DBX3;Q9DBX3-3;Q9DBX3-2	Sushi domain-containing protein 2	Susd2	5069	Color2 [DarkGray]	1	4					4	4	4	4.9	4.9	4.9	90.641	0	8.4182	9215900	8	14.4779	14.5444	14.6532	14.3956	14.5827	14.4981	14.7983	15.0084	14.7625	14.9122
1.59339	-0.333105	Q8BZX4-2;Q8BZX4	Q8BZX4-2;Q8BZX4	Splicing regulatory glutamine/lysine-rich protein 1	Srek1	3317	Color2 [DarkGray]	1	4					5	5	5	11.3	11.3	11.3	69.12	0	25.453	47861000	10	16.1877	16.2989	16.118	15.9888	16.0315	16.1451	16.445	16.8198	16.489	16.3916
1.59273	-0.287363	Q8CBC4-3;Q8CBC4	Q8CBC4-3;Q8CBC4	Consortin	Cnst	3420	Color2 [DarkGray]	1	4					5	5	5	18	18	18	45.413	0	37.183	72465000	9	15.8109	15.7566	15.9205	15.5931	15.7162	15.8981	15.9299	15.994	16.0152	16.397
1.59273	-0.312875	P97855	P97855	Ras GTPase-activating protein-binding protein 1	G3bp1	1592	Color2 [DarkGray]	1	4					7	7	7	22.4	22.4	22.4	51.828	0	32.211	410390000	13	16.0438	15.8575	16.0637	15.9666	15.9028	15.8792	16.3358	16.4907	16.4267	16.2663
1.59259	-0.290635	Q8BVY0	Q8BVY0	Ribosomal L1 domain-containing protein 1	Rsl1d1	3236	Color2 [DarkGray]	1	4					11	11	11	28.5	28.5	28.5	50.421	0	155	628980000	24	17.6714	17.7186	17.7312	17.5055	17.6184	17.6142	17.9862	18.2185	17.9944	17.885
1.59241	-0.26952	Q69ZZ6;Q69ZZ6-2;Q69ZZ6-3	Q69ZZ6;Q69ZZ6-2;Q69ZZ6-3	Transmembrane and coiled-coil domains protein 1	Tmcc1	2420	Color2 [DarkGray]	1	4					8	6	6	14.3	11.6	11.6	71.642	0	18.326	46019000	10	15.7555	15.9358	15.7284	15.7305	15.7645	15.8048	15.9987	16.349	16.131	15.9788
1.59191	-0.196007	Q9Z277;Q9Z277-2	Q9Z277;Q9Z277-2	Tyrosine-protein kinase BAZ1B	Baz1b	5735	Color2 [DarkGray]	1	4					23	23	23	18.1	18.1	18.1	170.65	0	122.65	582420000	51	18.1798	18.2834	18.2802	18.1352	18.1941	18.2574	18.3956	18.6532	18.3851	18.3614
1.59161	-0.309449	Q61762-2;Q61762;Q61762-3;Q61923	Q61762-2;Q61762;Q61762-3;Q61923	Potassium voltage-gated channel subfamily A member 5;Potassium voltage-gated channel subfamily A member 6	Kcna5;Kcna6	2250	Color2 [DarkGray]	1	4					2	2	2	4.7	4.7	4.7	44.538	0.00040891	3.9465	25044000	3	13.9422	14.0313	14.2066	14.1145	14.0424	14.0373	14.3766	14.5856	14.5992	14.2856
1.59091	-0.330462	Q8BHJ5	Q8BHJ5	F-box-like/WD repeat-containing protein TBL1XR1	Tbl1xr1	3012	Color2 [DarkGray]	1	4					6	6	2	17.9	17.9	8	55.66	0	53.595	123600000	16	16.4753	16.5663	16.4574	16.4074	16.4874	16.4542	16.7635	17.1561	16.9562	16.7161
1.59047	-0.237784	Q8BJL0-2;Q8BJL0;Q8BJL0-3;Q8BJL0-4	Q8BJL0-2;Q8BJL0;Q8BJL0-3;Q8BJL0-4	SWI/SNF-related matrix-associated actin-dependent regulator of chromatin subfamily A-like protein 1	Smarcal1	3055	Color2 [DarkGray]	1	4					10	10	10	15.7	15.7	15.7	87.125	0	36.838	84422000	15	16.2383	16.3157	16.4059	16.2104	16.2556	16.2871	16.5061	16.7893	16.5246	16.5077
1.58969	-0.238815	Q64516-1;Q64516-2;Q64516;Q9WU65	Q64516-1;Q64516-2;Q64516	Glycerol kinase	Gk	2362	Color2 [DarkGray]	1	4					14	14	14	30.5	30.5	30.5	57.457	0	47.604	582000000	42	18.4906	18.6165	18.5822	18.4171	18.441	18.4933	18.6864	18.9571	18.8476	18.757
1.58849	-0.225347	Q9EP69	Q9EP69	Phosphatidylinositide phosphatase SAC1	Sacm1l	5132	Color2 [DarkGray]	1	4					12	12	12	21	21	21	66.943	0	41.88	501100000	28	18.5145	18.5704	18.6789	18.5226	18.5884	18.5992	18.7785	19.0683	18.8278	18.7278
1.58779	-0.256195	Q5XPI3;Q5XPI3-2	Q5XPI3;Q5XPI3-2	E3 ubiquitin-protein ligase RNF123	Rnf123	2084	Color2 [DarkGray]	1	4					2	2	2	1.2	1.2	1.2	148.65	0.0070998	1.985	9056100	3	12.8606	13.0408	12.929	12.8151	12.8546	12.8553	13.2763	13.3458	13.1093	13.1944
1.58758	-0.692886	P56388-2;P56388	P56388-2;P56388	Cocaine- and amphetamine-regulated transcript protein;CART(1-52);CART(55-102);CART(62-102)	Cartpt	1178	Color2 [DarkGray]	1	4					4	4	4	44.8	44.8	44.8	12.809	0	47.925	239270000	11	16.3937	16.2605	16.3437	16.4429	15.9875	16.0521	17.0042	17.1933	17.4181	17.225
1.58733	-0.225145	Q8VDY9	Q8VDY9	Caspase activity and apoptosis inhibitor 1	Caap1	3944	Color2 [DarkGray]	1	4					3	3	3	12.4	12.4	12.4	37.825	0	5.6748	30904000	5	13.8312	13.9528	13.6989	13.7176	13.975	13.9188	14.0712	14.2508	13.9526	14.1079
1.58684	-0.199411	Q9D710	Q9D710	Thioredoxin-related transmembrane protein 2	Tmx2	4920	Color2 [DarkGray]	1	4					8	8	8	30.8	30.8	30.8	33.942	0	25.298	903270000	18	17.0715	17.293	17.348	17.2416	17.3531	17.3274	17.415	17.642	17.4786	17.4412
1.58638	-0.441726	Q9BCZ4	Q9BCZ4	Selenoprotein S	Vimp	4456	Color2 [DarkGray]	1	4					2	2	2	14.2	14.2	14.2	21.509	0	15.727	0	3	12.0652	12.2922	11.9146	11.6863	12.594	12.5059	12.4977	12.6093	12.692	12.456
1.58584	-0.239811	P29974	P29974	cGMP-gated cation channel alpha-1	Cnga1	881	Color2 [DarkGray]	1	4					12	12	11	21.8	21.8	19.7	79.46	0	73.008	2827300000	54	19.529	19.6316	19.7063	19.5713	19.5955	19.6374	19.8137	20.1413	19.7776	19.8626
1.58584	0.301441	Q62351	Q62351	Transferrin receptor protein 1	Tfrc	2295	Color2 [DarkGray]	1	4					12	12	12	18.7	18.7	18.7	85.73	0	64.924	455210000	30	18.1616	18.0683	18.2335	17.9573	17.9313	17.484	17.7453	17.9985	17.9493	17.6676
1.58555	-0.176105	O35136;O35136-2;Q99MW1	O35136;O35136-2	Neural cell adhesion molecule 2	Ncam2	240	Color2 [DarkGray]	1	4					16	16	16	22.7	22.7	22.7	93.203	0	65.71	519790000	38	18.4298	18.4814	18.526	18.328	18.5238	18.4971	18.623	18.8034	18.6878	18.5582
1.58315	-0.197423	Q99LC8	Q99LC8	Translation initiation factor eIF-2B subunit alpha	Eif2b1	4380	Color2 [DarkGray]	1	4					7	7	6	24.9	24.9	21.3	33.816	0	14.465	145320000	12	16.4307	16.6777	16.4623	16.3555	16.4855	16.5587	16.6979	16.8421	16.6982	16.6018
1.58168	-0.309163	P59279	P59279	Ras-related protein Rab-2B	Rab2b	1236	Color2 [DarkGray]	1	4					9	3	3	51.9	17.1	17.1	24.198	0	15.124	71322000	6	14.7229	14.6169	14.7765	14.6185	14.854	14.7039	14.9663	15.3294	15.1489	14.986
1.5815	-0.246632	Q9CZR8	Q9CZR8	Elongation factor Ts, mitochondrial	Tsfm	4743	Color2 [DarkGray]	1	4					9	9	9	42	42	42	35.334	0	72.768	455310000	25	17.8481	18.0709	17.9364	17.8491	17.9431	17.9239	18.1715	18.4079	18.2702	18.1071
1.58131	-0.331571	Q8BWP8-2;Q8BWP8	Q8BWP8-2;Q8BWP8	Beta-1,4-glucuronyltransferase 1	B4gat1	3247	Color2 [DarkGray]	1	4					2	2	2	7.7	7.7	7.7	43.009	0.0027959	2.6372	13922000	3	13.5972	13.8012	13.6128	13.3428	13.8308	13.706	14.0764	14.2118	13.9149	13.9335
1.58094	-0.31406	Q99PL6;Q99PL6-2	Q99PL6;Q99PL6-2	UBX domain-containing protein 6	Ubxn6	4448	Color2 [DarkGray]	1	4					4	4	4	16.1	16.1	16.1	49.795	0	15.517	182610000	9	15.7984	15.6604	15.6775	15.5462	15.5728	15.7595	15.9832	16.3628	15.9055	15.8145
1.58028	-0.278732	P15499	P15499	Peripherin-2	Prph2	694	Color2 [DarkGray]	1	4					12	12	12	32.7	32.7	32.7	39.259	0	74.011	34258000000	116	22.0721	22.1253	22.1543	22.0314	22.1094	22.0923	22.3573	22.7177	22.3216	22.3974
1.58018	-0.230596	Q3U2P1;Q3U2P1-2	Q3U2P1;Q3U2P1-2	Protein transport protein Sec24A	Sec24a	1814	Color2 [DarkGray]	1	4					4	4	4	5	5	5	118.78	0	10.478	12745000	5	13.6245	13.6755	13.7058	13.7159	13.868	13.7923	14.1958	13.9802	13.7962	13.9782
1.57885	-0.230366	Q9WUC3	Q9WUC3	Lymphocyte antigen 6H	Ly6h	5599	Color2 [DarkGray]	1	4					3	3	3	22.3	22.3	22.3	14.669	0	33.319	198280000	9	16.5924	16.7038	16.6725	16.4974	16.6259	16.5845	16.9211	17.0438	16.8977	16.7967
1.57869	-0.280112	Q791V5	Q791V5	Mitochondrial carrier homolog 2	Mtch2	2678	Color2 [DarkGray]	1	4					7	7	7	31	31	31	33.499	0	27.193	658600000	24	18.5517	18.6842	18.6611	18.5103	18.5439	18.5607	18.888	19.1551	18.9497	18.7982
1.57855	-0.242321	Q99LH1	Q99LH1	Nucleolar GTP-binding protein 2	Gnl2	4388	Color2 [DarkGray]	1	4					10	10	10	14.3	14.3	14.3	83.345	0	28.961	106660000	15	16.2623	16.289	16.245	16.0912	16.2674	16.3918	16.4913	16.7668	16.4422	16.2742
1.57739	-0.271529	Q9Z2X1;Q9Z2X1-2	Q9Z2X1;Q9Z2X1-2	Heterogeneous nuclear ribonucleoprotein F;Heterogeneous nuclear ribonucleoprotein F, N-terminally processed	Hnrnpf	5775	Color2 [DarkGray]	1	4					10	8	8	31.6	25.1	25.1	45.729	0	58.753	2730400000	108	19.7437	19.8277	19.8563	19.6346	19.6717	19.7194	20.0328	20.2862	20.0571	19.9962
1.57557	-0.265919	Q8R2T8-2;Q8R2T8	Q8R2T8-2;Q8R2T8	General transcription factor 3C polypeptide 5	Gtf3c5	3792	Color2 [DarkGray]	1	4					5	5	5	10.3	10.3	10.3	59.867	0	11.151	52313000	6	14.7705	14.8559	14.6906	14.6969	14.6975	14.7131	14.97	15.2829	15.0928	14.9823
1.57541	-0.205788	Q8BH74	Q8BH74	Nuclear pore complex protein Nup107	Nup107	2995	Color2 [DarkGray]	1	4					11	11	11	13.1	13.1	13.1	106.72	0	63.341	290920000	26	17.2152	17.2526	17.2789	17.0784	17.1578	17.2189	17.4108	17.6301	17.4112	17.3409
1.57521	-0.244523	Q8VI63;Q8VI63-2	Q8VI63;Q8VI63-2	MOB kinase activator 2	Mob2	3996	Color2 [DarkGray]	1	4					2	2	2	8.5	8.5	8.5	26.851	0	5.1732	38665000	4	14.3976	14.2385	14.3438	14.0583	14.187	14.2297	14.5391	14.6258	14.5296	14.5236
1.57387	-0.229188	P11103;P11103-2	P11103;P11103-2	Poly [ADP-ribose] polymerase 1	Parp1	635	Color2 [DarkGray]	1	4					14	14	14	17.9	17.9	17.9	113.1	0	57.029	493120000	31	18.0316	18.1637	18.1728	17.9589	18.0871	18.1445	18.3153	18.5863	18.2805	18.2334
1.57269	-0.253379	P23198	P23198	Chromobox protein homolog 3	Cbx3	789	Color2 [DarkGray]	1	4					8	8	6	43.2	43.2	27.9	20.855	0	60.248	4459600000	103	21.1866	21.3517	21.3469	21.1832	21.1973	21.2222	21.5176	21.7452	21.5771	21.4704
1.57162	-0.349316	Q3TFD2;Q3TFD2-2;Q3TFD2-3	Q3TFD2;Q3TFD2-2;Q3TFD2-3	Lysophosphatidylcholine acyltransferase 1	Lpcat1	1752	Color2 [DarkGray]	1	4					7	7	7	16.9	16.9	16.9	59.743	0	22.952	170670000	14	16.4638	17.1307	16.8937	16.7895	16.9127	16.9447	17.2343	17.3716	17.2194	17.1669
1.57104	-0.277723	Q8VDQ9	Q8VDQ9	Protein KRI1 homolog	Kri1	3938	Color2 [DarkGray]	1	4					2	2	2	2.7	2.7	2.7	82.056	0.00020951	4.369	15075000	3	14.6207	14.5769	14.6226	14.3235	14.5196	14.615	14.7925	15.0897	14.9006	14.6541
1.57054	-0.248768	P17095	P17095	High mobility group protein HMG-I/HMG-Y	Hmga1	718	Color2 [DarkGray]	1	4					7	7	3	54.2	54.2	23.4	11.614	0	129.33	10313000000	57	19.974	20.1702	20.0731	19.934	19.9243	20.0601	20.3341	20.5263	20.228	20.171
1.56999	-0.237404	Q91V92	Q91V92	ATP-citrate synthase	Acly	4015	Color2 [DarkGray]	1	4					36	36	36	40.9	40.9	40.9	119.73	0	301.11	7026300000	158	21.8404	21.844	21.7159	21.6131	21.7147	21.7568	22.0093	22.2282	21.9999	21.9209
1.56922	-0.260803	Q91W43	Q91W43	Glycine dehydrogenase (decarboxylating), mitochondrial	Gldc	4062	Color2 [DarkGray]	1	4					7	7	7	8.6	8.6	8.6	113.27	0	16.586	67440000	9	16.0258	16.2173	16.1219	15.9678	15.9536	16.0894	16.2993	16.5332	16.4707	16.1977
1.56862	-0.19338	Q80VP0;Q80VP0-2	Q80VP0;Q80VP0-2	Tectonin beta-propeller repeat-containing protein 1	Tecpr1	2824	Color2 [DarkGray]	1	4					10	10	10	11.4	11.4	11.4	130.26	0	110.4	320330000	20	17.2182	17.189	17.2206	17.1396	17.2167	17.2061	17.3608	17.6378	17.3962	17.3503
1.56546	-0.308319	Q8CJH3	Q8CJH3	Plexin-B1	Plxnb1	3561	Color2 [DarkGray]	1	4					4	4	4	2.1	2.1	2.1	231.37	0	15.381	17204000	5	13.5321	13.6624	13.4914	13.4545	13.5855	13.4751	13.936	14.0962	13.9905	13.7697
1.56539	-0.219383	Q91WJ8;Q91WJ8-2	Q91WJ8;Q91WJ8-2	Far upstream element-binding protein 1	Fubp1	4086	Color2 [DarkGray]	1	4					19	17	16	37.6	35.5	31.3	68.539	0	148.12	1488600000	50	19.7798	19.8446	19.7783	19.7036	19.7638	19.7647	20.0094	20.2303	20.0627	19.8999
1.56492	-0.200606	Q8R3T5	Q8R3T5	Syntaxin-binding protein 6	Stxbp6	3835	Color2 [DarkGray]	1	4					3	3	3	14.8	14.8	14.8	23.671	0	8.374	90334000	8	16.3341	16.267	16.3857	16.2511	16.1873	16.2728	16.5554	16.671	16.4938	16.4351
1.56479	0.79373	P01872;P01872-2	P01872;P01872-2	Ig mu chain C region	Ighm	530	Color2 [DarkGray]	1	4					3	3	3	8.1	8.1	8.1	49.971	0.0002181	5.1602	5167900	3	12.7673	12.9207	13.0042	12.9104	12.6136	11.3913	12.0831	11.7808	11.8909	13.1015
1.56464	-0.351434	Q62086	Q62086	Serum paraoxonase/arylesterase 2	Pon2	2266	Color2 [DarkGray]	1	4					3	3	3	9.3	9.3	9.3	39.617	0	6.751	107690000	7	16.4538	16.5593	16.5652	16.3958	16.3946	16.3924	16.8534	17.112	17.0147	16.7534
1.56429	-0.216891	Q8C4X2;Q8BVP5	Q8C4X2;Q8BVP5	Casein kinase I isoform gamma-3;Casein kinase I isoform gamma-2	Csnk1g3;Csnk1g2	3370	Color2 [DarkGray]	1	4					7	7	4	20.3	20.3	13.4	48.937	0	25.228	130210000	13	16.8067	16.7184	16.7632	16.6298	16.692	16.7293	16.9271	17.1934	16.9528	16.8921
1.56323	-0.396212	Q61072	Q61072	Disintegrin and metalloproteinase domain-containing protein 9	Adam9	2156	Color2 [DarkGray]	1	4					2	2	2	3.4	3.4	3.4	92.079	0	95.473	14277000	3	12.7341	13.1395	12.7852	12.8386	12.8032	12.9774	13.2539	13.5764	13.5093	12.9645
1.5614	-0.230102	Q61686	Q61686	Chromobox protein homolog 5	Cbx5	2240	Color2 [DarkGray]	1	4					4	3	3	18.8	12.6	12.6	22.186	0	17.182	201490000	10	16.8616	17.0387	16.9282	16.7886	16.8545	16.965	17.1347	17.3866	17.1379	16.9981
1.56086	-0.234136	Q6P7F1;Q6P7F1-3;Q6P7F1-4	Q6P7F1;Q6P7F1-3	MAGUK p55 subfamily member 4	Mpp4	2510	Color2 [DarkGray]	1	4					19	19	19	42.2	42.2	42.2	72.001	0	157.18	1198600000	58	19.0767	19.007	18.9489	18.759	18.8957	19.0221	19.1502	19.4193	19.1899	19.0765
1.55949	-0.259998	P46097	P46097	Synaptotagmin-2	Syt2	1005	Color2 [DarkGray]	1	4					13	7	7	35.5	23.9	23.9	47.262	0	52.807	188140000	16	16.6744	16.7084	16.7409	16.5971	16.5301	16.6077	16.8779	17.1364	17.0279	16.9011
1.55691	-0.238546	Q8BJI1	Q8BJI1	Sodium-dependent neutral amino acid transporter SLC6A17	Slc6a17	3054	Color2 [DarkGray]	1	4					6	6	5	10.3	10.3	9.4	81.07	0	29.793	145940000	10	15.5401	15.6497	15.7271	15.6442	15.561	15.5916	15.8722	16.1081	15.8967	15.8461
1.55663	-0.289473	Q3TYD6	Q3TYD6	Serine/threonine-protein kinase LMTK2	Lmtk2	1798	Color2 [DarkGray]	1	4					2	2	2	2.2	2.2	2.2	160.51	0.0013493	3.0812	17791000	3	12.8628	12.8272	12.7353	12.724	12.519	12.7301	13.067	13.2743	12.9507	13.0935
1.55636	-0.465255	Q9JI75	Q9JI75	Ribosyldihydronicotinamide dehydrogenase [quinone]	Nqo2	5271	Color2 [DarkGray]	1	4					4	4	4	24.7	24.7	24.7	26.248	0	13.199	171180000	10	15.7933	15.8107	15.6975	15.5407	15.5639	15.5195	16.2154	16.4216	16.3985	16.1774
1.55599	-0.197731	P47708;P70169;Q7TNF0	P47708	Rabphilin-3A	Rph3a	1022	Color2 [DarkGray]	1	4					19	19	19	37.6	37.6	37.6	75.488	0	107.94	3034400000	72	20.0491	20.1266	20.2342	19.969	20.1544	20.2374	20.2856	20.4974	20.3497	20.1518
1.55491	-0.298745	Q921G8	Q921G8	Gamma-tubulin complex component 2	Tubgcp2	4206	Color2 [DarkGray]	1	4					5	5	5	7.8	7.8	7.8	103.22	0	10.464	26266000	6	14.2979	14.3034	14.3899	14.1932	14.1524	14.2926	14.458	14.9149	14.6249	14.5402
1.5538	-0.22246	Q8CJG0	Q8CJG0	Protein argonaute-2	Ago2	3559	Color2 [DarkGray]	1	4					21	21	15	30.8	30.8	22.3	97.303	0	137.82	1486500000	59	19.3078	19.4409	19.4251	19.2832	19.3054	19.3406	19.5934	19.8078	19.6218	19.5111
1.55361	-0.297442	Q9JLV6;Q9JLV6-2	Q9JLV6;Q9JLV6-2	Bifunctional polynucleotide phosphatase/kinase;Polynucleotide 3-phosphatase;Polynucleotide 5-hydroxyl-kinase	Pnkp	5372	Color2 [DarkGray]	1	4					6	6	6	16.5	16.5	16.5	57.223	0	11.051	124080000	13	16.4219	16.5279	16.3887	16.3146	16.3507	16.2824	16.7726	16.8403	16.8228	16.773
1.55322	-0.394472	P48168	P48168	Glycine receptor subunit beta	Glrb	1046	Color2 [DarkGray]	1	4					3	3	3	8.3	8.3	8.3	55.95	0	23.84	42960000	6	14.9952	15.1153	15.0479	14.8228	14.853	14.8927	15.4452	15.6812	15.2532	15.5342
1.55272	-0.315433	P63323	P63323	40S ribosomal protein S12	Rps12	1428	Color2 [DarkGray]	1	4					8	8	8	62.9	62.9	62.9	14.525	0	65.884	1519300000	29	18.9665	19.0353	19.1198	18.7947	18.8524	18.8822	19.3685	19.4808	19.2987	19.3159
1.55254	-0.230667	P0C0A3	P0C0A3	Charged multivesicular body protein 6	Chmp6	604	Color2 [DarkGray]	1	4					2	2	2	13.5	13.5	13.5	23.415	0	15.174	53915000	10	15.2446	15.2521	15.3742	15.1809	15.2942	15.4171	15.4275	15.7864	15.5464	15.3219
1.55247	-0.209764	Q91YL3	Q91YL3	Uridine-cytidine kinase-like 1	Uckl1	4137	Color2 [DarkGray]	1	4					6	6	6	14.2	14.2	14.2	60.841	0	9.3732	89842000	11	16.4731	16.6415	16.5813	16.3722	16.4465	16.5445	16.7439	16.923	16.6822	16.6699
1.55192	-0.378543	Q9CW46;Q9CW46-2	Q9CW46	Ribonucleoprotein PTB-binding 1	Raver1	4632	Color2 [DarkGray]	1	4					5	5	5	11.4	11.4	11.4	79.381	0	9.4344	45125000	8	15.1409	15.4138	14.9363	14.8703	15.0937	15.0936	15.5372	15.6923	15.6156	15.4089
1.5517	-0.212282	Q99KV1	Q99KV1	DnaJ homolog subfamily B member 11	Dnajb11	4358	Color2 [DarkGray]	1	4					10	10	10	30.2	30.2	30.2	40.555	0	105.29	548300000	21	17.1456	17.1861	17.1193	16.9779	17.0539	17.1318	17.2875	17.5635	17.2999	17.2616
1.55027	-0.23386	Q9R013	Q9R013	Cathepsin F	Ctsf	5499	Color2 [DarkGray]	1	4					2	2	2	6.7	6.7	6.7	51.66	0	5.7747	4388000	6	13.07	13.252	13.1631	12.9334	13.3454	13.5106	13.3819	13.4069	13.4295	13.2043
1.54966	-0.249628	Q9DBG6	Q9DBG6	Dolichyl-diphosphooligosaccharide--protein glycosyltransferase subunit 2	Rpn2	5048	Color2 [DarkGray]	1	4					15	15	15	33.4	33.4	33.4	69.062	0	126.27	1514200000	47	18.8185	18.8407	18.8663	18.7091	18.8453	18.787	19.0633	19.3435	19.1121	19.0221
1.54783	-0.220646	P58929	P58929	Glucocorticoid modulatory element-binding protein 2	Gmeb2	1227	Color2 [DarkGray]	1	4					4	3	3	8.1	6.4	6.4	56.631	0	10.654	36440000	7	16.0822	16.2096	16.2557	16.066	16.196	16.208	16.3043	16.6493	16.3552	16.396
1.54783	-0.259542	Q8K0Z7	Q8K0Z7	Translational activator of cytochrome c oxidase 1	Taco1	3612	Color2 [DarkGray]	1	4					3	3	3	15.6	15.6	15.6	32.314	0	25.211	38689000	5	14.5115	14.8841	14.7549	14.7829	14.6345	14.766	14.9144	15.2031	15.047	14.9351
1.54779	-0.231469	Q9CQB5	Q9CQB5	CDGSH iron-sulfur domain-containing protein 2	Cisd2	4510	Color2 [DarkGray]	1	4					5	5	5	42.2	42.2	42.2	15.242	0	21.555	259810000	14	17.0816	16.9733	17.0032	16.9358	16.9274	16.9965	17.2278	17.4983	17.2218	17.1342
1.54752	-0.219677	Q60790	Q60790	Ras GTPase-activating protein 3	Rasa3	2113	Color2 [DarkGray]	1	4					8	8	8	11.5	11.5	11.5	95.986	0	13.781	46379000	13	15.306	15.3194	15.4604	15.2674	15.3872	15.3017	15.5304	15.7396	15.6629	15.6041
1.54596	-0.211139	Q6PDQ2	Q6PDQ2	Chromodomain-helicase-DNA-binding protein 4	Chd4	2553	Color2 [DarkGray]	1	4					43	43	32	25.2	25.2	19.3	217.75	0	166.28	2084100000	97	20.0085	20.1079	20.097	19.9421	19.9918	20.0223	20.258	20.4781	20.2191	20.2255
1.54539	-0.23346	Q3TLI0	Q3TLI0	Trafficking protein particle complex subunit 10	Trappc10	1772	Color2 [DarkGray]	1	4					5	5	5	5.2	5.2	5.2	141.59	0	14.65	30709000	8	14.6127	14.6787	14.7379	14.5079	14.7005	14.608	14.8851	15.0803	14.8719	14.9597
1.54476	-0.238373	Q8VDP4	Q8VDP4	Cell cycle and apoptosis regulator protein 2	Ccar2	3934	Color2 [DarkGray]	1	4					28	28	28	39.6	39.6	39.6	103	0	226.54	1933000000	65	19.8437	19.9023	19.9232	19.7729	19.8235	19.8057	20.0834	20.3343	20.1567	20.0772
1.54467	-0.305733	P05132-2;P05132	P05132-2;P05132	cAMP-dependent protein kinase catalytic subunit alpha	Prkaca	557	Color2 [DarkGray]	1	4					8	4	4	23.9	10.5	10.5	39.802	0	116.88	392730000	18	15.6169	15.8925	15.9535	15.8168	15.7909	15.7563	16.0774	16.3329	16.2189	16.2137
1.5446	-0.204734	Q80UU2	Q80UU2	Ribonuclease P protein subunit p38	Rpp38	2808	Color2 [DarkGray]	1	4					2	2	2	13.6	13.6	13.6	31.129	0.0017094	2.8834	43819000	3	13.8829	13.974	14.0202	13.9508	13.813	13.8812	14.1215	14.2544	14.2442	14.1633
1.54408	-0.219353	O88737;O88737-2	O88737;O88737-2	Protein bassoon	Bsn	481	Color2 [DarkGray]	1	4					49	49	49	19.5	19.5	19.5	418.84	0	323.31	892320000	95	18.5798	18.7095	18.713	18.539	18.558	18.6629	18.8687	19.0822	18.8658	18.7164
1.54334	-0.231103	Q3UMY5-4;Q3UMY5-2;Q3UMY5-3;Q3UMY5	Q3UMY5-4;Q3UMY5-2;Q3UMY5-3;Q3UMY5	Echinoderm microtubule-associated protein-like 4	Eml4	1901	Color2 [DarkGray]	1	4					4	4	4	4.7	4.7	4.7	97.562	0	12.605	45758000	6	14.7513	14.7372	14.673	14.4282	14.559	14.7166	14.7892	15.0564	14.9492	14.7927
1.54305	-0.203258	Q8BHS8-6;Q8BHS8-5;Q8BHS8-3;Q8BHS8-2;Q8BHS8;Q8BHS8-4	Q8BHS8-6;Q8BHS8-5;Q8BHS8-3;Q8BHS8-2;Q8BHS8;Q8BHS8-4	Syntabulin	Sybu	3023	Color2 [DarkGray]	1	4					3	2	2	6	4.4	4.4	54.861	0.0029352	2.3882	10872000	3	13.1513	13.016	12.9516	12.9368	12.935	13.1144	13.1758	13.4425	13.0732	13.2011
1.54225	-0.409079	P04919-2;P04919	P04919-2;P04919	Band 3 anion transport protein	Slc4a1	553	Color2 [DarkGray]	1	4					4	4	4	4.6	4.6	4.6	94.233	0	7.625	17991000	6	15.1546	15.492	15.1087	14.9759	15.2938	15.1172	15.666	15.7374	15.7979	15.7519
1.54214	-0.267619	Q8BMA6	Q8BMA6	Signal recognition particle subunit SRP68	Srp68	3104	Color2 [DarkGray]	1	4					10	10	10	15.2	15.2	15.2	70.573	0	34.574	338680000	22	17.8964	17.8638	17.8142	17.67	17.7083	17.7646	18.0407	18.3344	18.0874	18.0636
1.54204	-0.353682	Q8CHX7;Q8CHX7-2	Q8CHX7	Raftlin-2	Rftn2	3525	Color2 [DarkGray]	1	4					4	4	4	11.2	11.2	11.2	54.971	0	9.899	51280000	8	14.14	14.139	14.2597	13.6812	14.0984	14.1887	14.2969	14.7108	14.4219	14.4683
1.54185	-0.202643	Q4VA53;Q4VA53-3;Q4VA53-2	Q4VA53;Q4VA53-3;Q4VA53-2	Sister chromatid cohesion protein PDS5 homolog B	Pds5b	1971	Color2 [DarkGray]	1	4					28	28	27	21.2	21.2	20.7	164.42	0	194.75	1216200000	69	19.537	19.657	19.5802	19.4853	19.5325	19.592	19.8057	19.9967	19.7644	19.6466
1.54134	-0.268052	A2AHC3;A2AHC3-2	A2AHC3	Calmodulin-regulated spectrin-associated protein 1	Camsap1	17	Color2 [DarkGray]	1	4					10	10	10	7.3	7.3	7.3	175.89	0	31.887	132560000	20	16.412	16.4434	16.4391	16.3588	16.3297	16.317	16.6293	16.909	16.7084	16.7596
1.54119	-0.218105	Q7TMK9-2;Q7TMK9	Q7TMK9-2;Q7TMK9	Heterogeneous nuclear ribonucleoprotein Q	Syncrip	2689	Color2 [DarkGray]	1	4					19	19	19	43.4	43.4	43.4	62.672	0	96.916	2866600000	76	20.2518	20.3203	20.3198	20.1565	20.2073	20.219	20.4622	20.6875	20.527	20.4505
1.5402	-0.413502	P19137	P19137	Laminin subunit alpha-1	Lama1	747	Color2 [DarkGray]	1	4					4	4	4	1.4	1.4	1.4	338.14	0	10.758	32375000	8	14.5978	14.5672	14.4679	14.4657	14.4572	14.4091	14.9626	15.1117	15.3165	14.8235
1.53993	-0.237857	Q9DCM0	Q9DCM0	Persulfide dioxygenase ETHE1, mitochondrial	Ethe1	5108	Color2 [DarkGray]	1	4					4	4	4	22.8	22.8	22.8	27.738	0	12.513	87229000	9	15.5405	15.7778	15.6887	15.5192	15.64	15.6678	15.7929	16.1143	15.9498	15.8308
1.53968	-0.214066	Q9Z2D0	Q9Z2D0	Myotubularin-related protein 9	Mtmr9	5745	Color2 [DarkGray]	1	4					5	5	5	10.8	10.8	10.8	62.907	0	15.829	46850000	8	16.5591	16.6945	16.8072	16.5297	16.728	16.7028	16.9337	17.0726	16.8559	16.8238
1.5395	-0.26316	Q9DCS3	Q9DCS3	Trans-2-enoyl-CoA reductase, mitochondrial	Mecr	5115	Color2 [DarkGray]	1	4					5	5	5	12.1	12.1	12.1	40.342	0	15.229	157720000	19	17.0915	17.2241	17.0529	17.0502	17.0585	17.0122	17.367	17.555	17.4821	17.3767
1.53941	-0.261175	Q9JJ00	Q9JJ00	Phospholipid scramblase 1	Plscr1	5293	Color2 [DarkGray]	1	4					3	3	3	9.1	9.1	9.1	35.914	0	8.3206	140210000	7	15.9311	16.1827	16.1699	15.8523	16.0227	16.0586	16.3626	16.4921	16.3417	16.2096
1.53756	-0.227168	Q9CU62	Q9CU62	Structural maintenance of chromosomes protein 1A	Smc1a	4625	Color2 [DarkGray]	1	4					53	53	53	41.4	41.4	41.4	143.23	0	312.32	3101400000	116	20.6354	20.6832	20.6341	20.5063	20.5401	20.6071	20.8339	21.0879	20.8624	20.7435
1.53699	-0.169553	Q4KWH5-4;Q4KWH5-3;Q4KWH5-2;Q4KWH5	Q4KWH5-4;Q4KWH5-3;Q4KWH5-2;Q4KWH5	1-phosphatidylinositol 4,5-bisphosphate phosphodiesterase eta-1	Plch1	1966	Color2 [DarkGray]	1	4					4	3	3	3.8	2.7	2.7	114.55	0.00041502	4.1905	42981000	7	15.3934	15.582	15.6798	15.4311	15.5751	15.6649	15.7752	15.8015	15.6289	15.6386
1.53677	-0.21055	P41216;Q8JZR0	P41216	Long-chain-fatty-acid--CoA ligase 1	Acsl1	970	Color2 [DarkGray]	1	4					23	23	23	37.3	37.3	37.3	77.951	0	129.64	862700000	68	18.8945	19.0004	18.9141	18.8094	18.8875	18.9163	19.0679	19.3594	19.1607	19.0542
1.53526	-0.266906	Q8K339	Q8K339	DNA/RNA-binding protein KIN17	Kin	3677	Color2 [DarkGray]	1	4					6	6	6	17.9	17.9	17.9	44.721	0	27.073	96444000	13	15.6362	15.8289	15.8839	15.7564	15.899	15.7719	15.9994	16.3036	16.1367	16.1274
1.53484	-0.193623	Q91YN5-2;Q91YN5-3;Q91YN5	Q91YN5-2;Q91YN5-3;Q91YN5	UDP-N-acetylhexosamine pyrophosphorylase;UDP-N-acetylgalactosamine pyrophosphorylase;UDP-N-acetylglucosamine pyrophosphorylase	Uap1	4141	Color2 [DarkGray]	1	4					7	7	6	14.3	14.3	11.7	56.897	0	15.276	107500000	15	16.4519	16.6221	16.5364	16.4049	16.4936	16.5133	16.7204	16.8939	16.7247	16.6248
1.5347	-0.254922	Q8BSQ9-2;Q8BSQ9	Q8BSQ9-2;Q8BSQ9	Protein polybromo-1	Pbrm1	3173	Color2 [DarkGray]	1	4					19	19	19	12	12	12	183.66	0	63.145	240680000	38	17.7518	17.7996	17.7362	17.6915	17.7023	17.7308	17.985	18.2976	18.0578	17.8849
1.53452	-0.25366	O88712;O88712-2;O88712-3	O88712;O88712-2;O88712-3	C-terminal-binding protein 1	Ctbp1	478	Color2 [DarkGray]	1	4					7	5	5	20	16.1	16.1	47.744	0	76.952	415850000	20	17.1148	17.2188	17.1709	16.9406	17.0893	17.1327	17.3302	17.6012	17.4867	17.252
1.53369	-0.271481	P62482;P63143	P62482;P63143	Voltage-gated potassium channel subunit beta-2;Voltage-gated potassium channel subunit beta-1	Kcnab2;Kcnab1	1339	Color2 [DarkGray]	1	4					4	4	4	9.8	9.8	9.8	41.021	0	7.2809	52471000	7	16.4065	16.5044	16.4801	16.2451	16.3984	16.4459	16.6479	16.9988	16.7186	16.5808
1.53343	-0.229939	P48962	P48962	ADP/ATP translocase 1	Slc25a4	1061	Color2 [DarkGray]	1	4					20	20	9	64.4	64.4	26.8	32.904	0	137.48	38440000000	234	23.0642	23.24	23.248	23.0674	23.1253	23.1252	23.362	23.5949	23.458	23.3546
1.53203	-0.205215	Q9CWU9	Q9CWU9	Nucleoporin Nup37	Nup37	4654	Color2 [DarkGray]	1	4					5	5	5	14.7	14.7	14.7	36.731	0	9.3287	32251000	7	15.1752	15.1951	15.251	15.082	15.1506	15.1695	15.3398	15.6192	15.405	15.3464
1.532	-0.232311	Q99P72;Q99P72-3;Q99P72-5;Q99P72-4	Q99P72;Q99P72-3	Reticulon-4	Rtn4	4441	Color2 [DarkGray]	1	4					37	37	32	49.1	49.1	43.6	126.61	0	280.77	6678100000	210	21.0131	21.0906	21.1606	20.934	20.9966	21.0867	21.2743	21.5466	21.2907	21.158
1.53192	-0.218731	Q8BG67;Q8BG67-2	Q8BG67;Q8BG67-2	Protein EFR3 homolog A	Efr3a	2940	Color2 [DarkGray]	1	4					10	10	10	17.9	17.9	17.9	92.612	0	35.54	143220000	19	16.5824	16.6399	16.7301	16.5545	16.5972	16.6355	16.8716	17.1046	16.8094	16.7767
1.53184	-0.308738	Q9CRD0;Q9CRD0-3;Q9CRD0-2	Q9CRD0;Q9CRD0-3;Q9CRD0-2	OCIA domain-containing protein 1	Ociad1	4611	Color2 [DarkGray]	1	4					5	5	5	24.3	24.3	24.3	27.61	0	24.577	205110000	10	16.0462	16.2157	16.2159	16.0408	16.0797	16.0645	16.5661	16.677	16.5331	16.3013
1.53087	-0.215056	Q8JZM7	Q8JZM7	Parafibromin	Cdc73	3566	Color2 [DarkGray]	1	4					10	10	10	19.6	19.6	19.6	60.576	0	38.372	186780000	21	17.0925	17.0637	16.9699	16.7777	16.9495	17.0481	17.228	17.392	17.1577	17.1028
1.52941	-0.515955	P16858;Q64467	P16858	Glyceraldehyde-3-phosphate dehydrogenase	Gapdh	714	Color2 [DarkGray]	1	4					17	17	17	68.8	68.8	68.8	35.81	0	323.31	82398000000	827	24.3414	24.5296	24.4269	24.3108	24.2002	24.162	24.9002	25.0472	25.2439	25.0354
1.52922	-0.219938	P58064	P58064	28S ribosomal protein S6, mitochondrial	Mrps6	1209	Color2 [DarkGray]	1	4					2	2	2	16.8	16.8	16.8	14.308	0.00040088	3.6435	19989000	5	14.5825	14.5879	14.5376	14.4313	14.6741	14.5406	14.7334	14.9798	14.8673	14.792
1.52906	-0.232933	Q6NS60	Q6NS60	F-box only protein 41	Fbxo41	2454	Color2 [DarkGray]	1	4					3	3	3	4.4	4.4	4.4	94.33	0	7.3566	12445000	4	12.7013	13.0572	12.6437	12.8459	12.8766	13.0072	13.1552	12.8847	13.1136	13.1288
1.52885	-0.202359	P70206;P70208-2;P70208	P70206	Plexin-A1	Plxna1	1457	Color2 [DarkGray]	1	4					12	12	10	7.4	7.4	6.4	211.1	0	20.974	72534000	17	15.8681	15.8066	15.9298	15.8072	15.7868	15.7973	16.0447	16.2423	16.0984	16.0275
1.5284	-0.351537	Q9D0M5	Q9D0M5	Dynein light chain 2, cytoplasmic	Dynll2	4791	Color2 [DarkGray]	1	4					5	5	3	62.9	62.9	38.2	10.35	0	68.094	1968900000	94	19.4289	19.4564	19.4929	19.3086	19.2716	19.2892	19.7933	20.0229	19.9112	19.6996
1.52755	-0.248053	O88322	O88322	Nidogen-2	Nid2	441	Color2 [DarkGray]	1	4					7	7	7	6.5	6.5	6.5	153.91	0	22.807	71950000	11	15.3245	15.496	15.3858	15.4142	15.4283	15.3642	15.6132	15.8659	15.8249	15.621
1.52747	-0.272635	Q9CT10	Q9CT10	Ran-binding protein 3	Ranbp3	4622	Color2 [DarkGray]	1	4					12	12	12	29.7	29.7	29.7	52.572	0	71.515	686070000	29	18.418	18.4456	18.5108	18.4122	18.4141	18.3445	18.7531	18.9489	18.8258	18.6917
1.52607	-0.238754	P98191	P98191	Phosphatidate cytidylyltransferase 1	Cds1	1599	Color2 [DarkGray]	1	4					5	5	4	12.4	12.4	9.1	52.875	0	18.917	419510000	18	17.493	17.6163	17.5348	17.4149	17.4971	17.5811	17.7371	18.0644	17.7384	17.6289
1.52551	-0.225573	Q62108-3;Q62108;Q62108-2	Q62108-3;Q62108;Q62108-2	Disks large homolog 4	Dlg4	2271	Color2 [DarkGray]	1	4					14	13	12	28.8	25.4	24.4	80.101	0	197.52	1337200000	51	19.8204	19.8829	19.8453	19.7282	19.824	19.8827	19.9926	20.3171	20.1378	19.8984
1.52547	-0.21614	Q99JR8-2;Q99JR8	Q99JR8-2;Q99JR8	SWI/SNF-related matrix-associated actin-dependent regulator of chromatin subfamily D member 2	Smarcd2	4315	Color2 [DarkGray]	1	4					9	9	9	28.1	28.1	28.1	55.373	0	47.277	146420000	18	16.6649	16.7316	16.6545	16.5251	16.5882	16.6725	16.8513	17.1203	16.8013	16.7997
1.52429	-0.211852	Q9Z0U1;Q9QXY1	Q9Z0U1	Tight junction protein ZO-2	Tjp2	5674	Color2 [DarkGray]	1	4					12	12	12	12	12	12	131.28	0	63.55	475640000	31	18.7864	18.7455	18.739	18.6242	18.7216	18.7119	18.8987	19.1826	18.9741	18.9087
1.52284	-0.268895	O35654	O35654	DNA polymerase delta subunit 2	Pold2	297	Color2 [DarkGray]	1	4					5	5	5	16	16	16	51.354	0	19.596	77065000	9	14.8204	14.9265	14.7895	14.778	14.6327	14.8311	15.0155	15.3874	15.0457	15.0119
1.52187	-0.225782	Q9CR11	Q9CR11	YEATS domain-containing protein 4	Yeats4	4577	Color2 [DarkGray]	1	4					4	4	4	16.3	16.3	16.3	26.529	0	16.793	77790000	7	15.6799	15.7912	15.6757	15.658	15.6372	15.6603	15.9269	16.1693	15.9459	15.8685
1.52089	-0.219323	Q8BG39	Q8BG39	Synaptic vesicle glycoprotein 2B	Sv2b	2936	Color2 [DarkGray]	1	4					14	14	13	25.3	25.3	24	77.456	0	98.203	5107600000	90	20.9651	21.1257	21.0954	20.9128	20.9648	21.0675	21.2002	21.4738	21.3024	21.1164
1.52077	-0.345989	Q8BRK8	Q8BRK8	5-AMP-activated protein kinase catalytic subunit alpha-2	Prkaa2	3166	Color2 [DarkGray]	1	4					4	2	2	7.8	3.4	3.4	62.022	0.00078818	3.395	7722100	3	12.9489	12.4322	12.9258	12.9077	12.8621	12.8224	13.326	13.2442	13.1549	13.259
1.52043	-0.228815	Q6P9K8-2;Q6P9K8;Q6P9K8-3;Q6P9K8-4	Q6P9K8-2;Q6P9K8;Q6P9K8-3	Caskin-1	Caskin1	2515	Color2 [DarkGray]	1	4					29	29	29	33.7	33.7	33.7	142.69	0	323.31	872670000	72	19.2959	19.3706	19.5264	19.3385	19.3987	19.4195	19.5995	19.8894	19.6332	19.5326
1.51989	-0.238603	Q9Z108	Q9Z108	Double-stranded RNA-binding protein Staufen homolog 1	Stau1	5685	Color2 [DarkGray]	1	4					6	6	6	14	14	14	53.924	0	44.961	58234000	9	15.2932	15.2418	15.442	15.2835	15.1344	15.3324	15.4046	15.7309	15.6587	15.4615
1.51989	-0.310974	Q5U4D9	Q5U4D9	THO complex subunit 6 homolog	Thoc6	2072	Color2 [DarkGray]	1	4					5	5	5	20.5	20.5	20.5	37.314	0	32.575	120630000	11	16.7663	16.5903	16.5381	16.5019	16.4867	16.4868	16.9588	17.1289	16.9154	16.9483
1.51903	-0.23865	Q8VIJ6	Q8VIJ6	Splicing factor, proline- and glutamine-rich	Sfpq	3999	Color2 [DarkGray]	1	4					21	21	20	35.1	35.1	33.9	75.441	0	137.76	8593400000	98	22.0072	22.1938	22.0738	21.9813	22.0262	22.051	22.2841	22.5523	22.3679	22.2203
1.519	-0.268937	O88545	O88545	COP9 signalosome complex subunit 6	Cops6	463	Color2 [DarkGray]	1	4					7	7	7	28.1	28.1	28.1	35.88	0	19.259	361190000	22	17.8086	17.9169	17.8569	17.7333	17.7152	17.8073	17.9948	18.3932	18.1146	18.0656
1.51814	-0.207227	Q91WE2	Q91WE2	Protein FAM192A	Fam192a	4080	Color2 [DarkGray]	1	4					6	6	6	20.9	20.9	20.9	28.702	0	35.479	154880000	11	15.4959	15.4874	15.5381	15.5185	15.4913	15.423	15.7435	15.8919	15.7873	15.7216
1.51809	-0.192627	Q8K1H1	Q8K1H1	Tudor domain-containing protein 7	Tdrd7	3624	Color2 [DarkGray]	1	4					21	21	21	21.9	21.9	21.9	122.17	0	108.99	362390000	40	18.3614	18.435	18.44	18.2927	18.3218	18.3394	18.5862	18.7585	18.59	18.5398
1.51776	-0.215149	Q3TDN2-2;Q3TDN2	Q3TDN2-2;Q3TDN2	FAS-associated factor 2	Faf2	1748	Color2 [DarkGray]	1	4					7	7	7	24.4	24.4	24.4	50.23	0	87.699	352930000	24	17.0584	17.1294	17.1482	16.9961	17.0333	17.0215	17.3145	17.5014	17.3058	17.2979
1.5174	-0.220767	Q6P9Q6;Q6P9Q6-2	Q6P9Q6;Q6P9Q6-2	FK506-binding protein 15	Fkbp15	2518	Color2 [DarkGray]	1	4					6	6	6	6.6	6.6	6.6	132.96	0	23.529	56500000	7	15.1278	15.2925	15.3173	15.2859	14.995	15.2475	15.3905	15.6012	15.4522	15.431
1.51706	-0.283734	P49312;P49312-2	P49312;P49312-2	Heterogeneous nuclear ribonucleoprotein A1;Heterogeneous nuclear ribonucleoprotein A1, N-terminally processed	Hnrnpa1	1066	Color2 [DarkGray]	1	4					9	8	8	32.5	29.7	29.7	34.196	0	102.86	6131600000	70	19.851	19.9247	19.7709	19.6431	19.7549	19.7755	20.0519	20.373	20.1505	20.0124
1.51686	-0.322694	Q8BR76	Q8BR76	Meckelin	Tmem67	3161	Color2 [DarkGray]	1	4					2	2	2	2.1	2.1	2.1	111.81	0.00021222	4.6234	19672000	4	13.5557	13.738	13.5145	13.4029	13.6466	13.5744	13.9419	14.2472	13.9016	13.806
1.51471	-0.250338	Q9JHU9	Q9JHU9	Inositol-3-phosphate synthase 1	Isyna1	5260	Color2 [DarkGray]	1	4					3	3	3	8.3	8.3	8.3	60.931	0	10.042	147710000	5	15.4166	15.8708	15.8198	15.587	15.8353	15.8956	15.9543	16.0991	15.9035	15.9287
1.5142	-0.472259	Q91W53;Q91W53-2	Q91W53;Q91W53-2	Golgin subfamily A member 7	Golga7	4065	Color2 [DarkGray]	1	4					2	2	2	19	19	19	15.792	0	10.078	40221000	3	12.4133	12.8317	12.5006	11.8986	12.4389	12.7811	12.8028	13.2695	12.6961	12.8949
1.51339	-0.257586	Q8BKX6	Q8BKX6	Serine/threonine-protein kinase SMG1	Smg1	3082	Color2 [DarkGray]	1	4					6	6	6	1.7	1.7	1.7	409.76	0	9.9158	27353000	8	15.2812	15.2316	15.1405	15.043	15.244	15.1354	15.4468	15.6713	15.5406	15.4342
1.51257	-0.262086	Q91VX2	Q91VX2	Ubiquitin-associated protein 2	Ubap2	4052	Color2 [DarkGray]	1	4					4	4	4	6.2	6.2	6.2	117.96	0	24.167	26455000	7	14.2618	14.5836	14.3092	14.2493	14.2234	14.3574	14.5355	14.8217	14.6396	14.5836
1.51177	-0.160596	P42859;P42859-2	P42859;P42859-2	Huntingtin	Htt	985	Color2 [DarkGray]	1	4					25	25	25	9.8	9.8	9.8	344.69	0	138.65	364530000	45	17.4353	17.4559	17.4897	17.3351	17.463	17.4245	17.6083	17.7575	17.6482	17.5435
1.51175	-0.227205	P63087-2;P63087	P63087-2;P63087	Serine/threonine-protein phosphatase PP1-gamma catalytic subunit	Ppp1cc	1410	Color2 [DarkGray]	1	4					11	11	3	43.6	43.6	10.4	38.504	0	112.32	2938400000	45	19.0563	19.1826	19.1506	19.0057	19.0183	19.0605	19.2963	19.545	19.3845	19.2633
1.51171	-0.290147	Q922Q4	Q922Q4	Pyrroline-5-carboxylate reductase 2	Pycr2	4246	Color2 [DarkGray]	1	4					8	8	6	30	30	22.5	33.659	0	61.231	231160000	15	16.8593	16.9563	16.9737	16.8096	16.7493	16.8327	17.1976	17.4729	17.1834	17.1124
1.51144	-1.33859	Q8K003	Q8K003	Translation machinery-associated protein 7	Tma7	3582	Color2 [DarkGray]	1	4					4	4	4	37.5	37.5	37.5	7.0662	0	11.949	7298300000	27	21.0324	21.247	20.4799	20.4145	19.9784	20.1728	22.2025	22.3727	22.7501	22.3469
1.50983	-0.284024	Q8BPB0;Q921Y0;Q921Y0-2	Q8BPB0;Q921Y0;Q921Y0-2	MOB kinase activator 1B;MOB kinase activator 1A	Mob1b;Mob1a	3145	Color2 [DarkGray]	1	4					3	3	3	16.7	16.7	16.7	25.091	0	11.207	64647000	5	15.3256	15.5259	15.2664	15.2324	15.1718	15.293	15.5864	15.8298	15.7037	15.5292
1.50845	-0.256275	P70168	P70168	Importin subunit beta-1	Kpnb1	1451	Color2 [DarkGray]	1	4					23	23	22	33.1	33.1	32.1	97.183	0	200.28	3667900000	70	20.446	20.4182	20.4405	20.2457	20.3421	20.3354	20.6296	20.8996	20.6931	20.6161
1.50817	-0.265033	Q9Z2A5	Q9Z2A5	Arginyl-tRNA--protein transferase 1	Ate1	5737	Color2 [DarkGray]	1	4					10	10	2	27.9	27.9	3.5	59.146	0	28.569	238950000	15	16.4503	16.4063	16.4695	16.3437	16.3082	16.3742	16.64	16.9816	16.6804	16.6269
1.50786	-0.314636	Q9D1L0	Q9D1L0	Coiled-coil-helix-coiled-coil-helix domain-containing protein 2	Chchd2	4825	Color2 [DarkGray]	1	4					4	4	4	30.7	30.7	30.7	15.661	0	74.694	290960000	18	15.7989	15.7313	15.6143	15.647	15.4619	15.6067	16.046	16.2554	15.9067	16.0117
1.50783	-0.2065	Q8VCN9	Q8VCN9	Tubulin-specific chaperone C	Tbcc	3900	Color2 [DarkGray]	1	4					9	9	9	40.2	40.2	40.2	38.124	0	74.254	177220000	26	16.1347	16.304	16.2531	16.1395	16.099	16.2315	16.3923	16.6424	16.3796	16.3169
1.50754	-0.208952	Q8BH55	Q8BH55	Threonine synthase-like 1	Thnsl1	2989	Color2 [DarkGray]	1	4					11	11	11	20.5	20.5	20.5	83.099	0	64.535	163360000	20	16.5437	16.6093	16.628	16.4963	16.4843	16.5372	16.7709	17.0069	16.7375	16.7539
1.5052	-0.22428	Q61301-2;Q61301-3;Q61301	Q61301-2;Q61301-3;Q61301	Catenin alpha-2	Ctnna2	2196	Color2 [DarkGray]	1	4					20	17	17	29.4	25.1	25.1	100.42	0	111.99	1374800000	32	18.3007	18.4299	18.376	18.2236	18.2544	18.3337	18.5663	18.795	18.5694	18.4416
1.50451	-0.19052	P52431	P52431	DNA polymerase delta catalytic subunit	Pold1	1110	Color2 [DarkGray]	1	4					10	10	10	11.2	11.2	11.2	123.79	0	51.986	116060000	19	16.7715	16.9161	16.8775	16.7802	16.8347	16.8997	17.051	17.2784	16.9598	16.9436
1.5039	-0.26133	P13595	P13595	Neural cell adhesion molecule 1	Ncam1	664	Color2 [DarkGray]	1	4					35	35	8	40.2	40.2	9.4	119.43	0	323.31	26400000000	341	23.0375	23.131	23.176	22.9662	23.0214	23.0592	23.3748	23.5979	23.412	23.1948
1.50386	-0.276471	O35633-2;O35633	O35633-2;O35633	Vesicular inhibitory amino acid transporter	Slc32a1	292	Color2 [DarkGray]	1	4					11	11	11	24.6	24.6	24.6	56.851	0	114.78	2845800000	68	19.5977	19.581	19.5872	19.4548	19.4395	19.4447	19.8543	20.0322	19.9329	19.7784
1.50365	-0.23382	P46935	P46935	E3 ubiquitin-protein ligase NEDD4	Nedd4	1017	Color2 [DarkGray]	1	4					17	17	17	24.8	24.8	24.8	102.71	0	179.03	885600000	43	18.4583	18.5282	18.6189	18.4176	18.4783	18.4846	18.7636	19.0036	18.7195	18.6992
1.50363	-0.225796	Q99P58	Q99P58	Ras-related protein Rab-27B	Rab27b	4440	Color2 [DarkGray]	1	4					5	5	5	29.4	29.4	29.4	24.56	0	62.147	161290000	10	16.146	16.0808	16.14	15.9376	15.972	16.0288	16.2538	16.4882	16.359	16.2757
1.50287	-0.272355	Q6P1J0	Q6P1J0	Glycoprotein endo-alpha-1,2-mannosidase-like protein	Maneal	2484	Color2 [DarkGray]	1	4					2	2	2	6.4	6.4	6.4	51.105	0	5.1991	17816000	3	15.2268	15.204	15.0818	14.9706	15.2076	15.1515	15.2543	15.6387	15.5728	15.4354
1.50264	-0.197925	A2BH40;A2BH40-3;A2BH40-4;A2BH40-2	A2BH40;A2BH40-3;A2BH40-4;A2BH40-2	AT-rich interactive domain-containing protein 1A	Arid1a	43	Color2 [DarkGray]	1	4					16	15	14	9.9	9.6	8.8	242.09	0	50.851	182320000	27	17.1891	17.2898	17.2293	17.1269	17.2326	17.2581	17.3921	17.6734	17.4145	17.3191
1.50215	-0.197139	Q61687	Q61687	Transcriptional regulator ATRX	Atrx	2241	Color2 [DarkGray]	1	4					25	25	25	12.6	12.6	12.6	278.58	0	243	504890000	40	17.9797	17.9816	17.9517	17.8075	17.8605	17.9349	18.0934	18.3509	18.1134	18.074
1.50124	-0.386526	P18872	P18872	Guanine nucleotide-binding protein G(o) subunit alpha	Gnao1	744	Color2 [DarkGray]	1	4					18	16	3	60.7	56.2	14.7	40.084	0	189.1	22102000000	141	22.1282	22.2074	22.2124	22.0403	21.9051	22.0014	22.5275	22.763	22.7228	22.4112
1.5005	-0.240834	Q09XV5;Q09XV5-2;A3KFM7-2;A3KFM7	Q09XV5	Chromodomain-helicase-DNA-binding protein 8	Chd8	1691	Color2 [DarkGray]	1	4					9	9	6	4.4	4.4	3.3	290.84	0	22.596	66272000	14	15.3235	15.5385	15.4257	15.2647	15.2361	15.49	15.5238	15.8665	15.648	15.4644
1.50041	-0.56491	Q7TMM9	Q7TMM9	Tubulin beta-2A chain	Tubb2a	2690	Color2 [DarkGray]	1	4					22	7	2	58.7	19.1	3.6	49.906	0	115.45	3700500000	67	18.3335	18.5871	18.5869	18.377	18.3574	18.193	19.1008	19.1452	19.3278	19.2997
1.49931	-0.230832	P99024	P99024	Tubulin beta-5 chain	Tubb5	1604	Color2 [DarkGray]	1	4					23	5	4	67.8	19.4	16	49.67	0	86.014	15004000000	148	21.0852	21.3151	21.2682	21.0927	21.1467	21.1967	21.3456	21.6488	21.4908	21.3801
1.49836	-0.221674	Q9EPE9	Q9EPE9	Manganese-transporting ATPase 13A1	Atp13a1	5141	Color2 [DarkGray]	1	4					9	9	9	9	9	9	132.39	0	21.077	105650000	15	16.053	16.0813	15.9341	15.8199	15.8185	15.9984	16.0485	16.325	16.2938	16.1494
1.49746	-0.217271	Q6ZWN5	Q6ZWN5	40S ribosomal protein S9	Rps9	2646	Color2 [DarkGray]	1	4					9	9	9	37.6	37.6	37.6	22.591	0	15.59	2854500000	29	20.855	20.8907	20.9303	20.6969	20.8055	20.8531	21.0196	21.3062	21.0758	21.0101
1.49727	-0.258189	Q99LP6	Q99LP6	GrpE protein homolog 1, mitochondrial	Grpel1	4396	Color2 [DarkGray]	1	4					6	6	6	30.9	30.9	30.9	24.307	0	17.099	695040000	18	17.6816	17.7976	17.6121	17.477	17.516	17.6231	17.8686	18.1166	17.9514	17.8157
1.4972	-0.290115	Q8BYK4	Q8BYK4	Retinol dehydrogenase 12	Rdh12	3292	Color2 [DarkGray]	1	4					11	11	11	43	43	43	35.292	0	48.126	1857700000	41	20.5429	20.6219	20.76	20.5747	20.5326	20.5502	20.913	21.1687	21.0242	20.8266
1.49665	-0.262202	Q9WUA3;Q9WUA3-2	Q9WUA3;Q9WUA3-2	ATP-dependent 6-phosphofructokinase, platelet type	Pfkp	5594	Color2 [DarkGray]	1	4					26	26	24	47.2	47.2	43.6	85.454	0	323.31	9493300000	139	21.1716	21.3552	21.2368	21.1118	21.1076	21.2159	21.4374	21.7691	21.4852	21.3865
1.49665	-0.220053	Q69ZN7;Q69ZN7-4;Q69ZN7-2;Q69ZN7-3	Q69ZN7;Q69ZN7-4;Q69ZN7-2	Myoferlin	Myof	2409	Color2 [DarkGray]	1	4					18	18	18	10.4	10.4	10.4	233.32	0	61.238	140020000	28	16.6661	16.8345	16.7192	16.671	16.6087	16.7088	16.8663	17.1735	16.9656	16.8855
1.49641	-0.235088	Q80ZS3	Q80ZS3	28S ribosomal protein S26, mitochondrial	Mrps26	2894	Color2 [DarkGray]	1	4					4	4	4	20	20	20	23.443	0	12.031	46080000	9	15.6171	15.7437	15.6851	15.5355	15.4854	15.6669	15.7691	16.0891	15.964	15.753
1.4964	-0.180089	Q9CYH6	Q9CYH6	Ribosome biogenesis regulatory protein homolog	Rrs1	4710	Color2 [DarkGray]	1	4					3	3	3	10.1	10.1	10.1	41.551	0	6.2213	15804000	5	14.4021	14.523	14.2883	14.265	14.3479	14.5333	14.4962	14.7476	14.4898	14.4599
1.49487	-0.220232	Q8BXK8	Q8BXK8	Arf-GAP with GTPase, ANK repeat and PH domain-containing protein 1	Agap1	3272	Color2 [DarkGray]	1	4					9	9	7	14.5	14.5	11.7	94.41	0	101.63	199520000	21	16.4741	16.6573	16.474	16.4101	16.4217	16.5033	16.7336	16.9414	16.7359	16.624
1.49424	-0.258826	Q91VJ5	Q91VJ5	Polyglutamine-binding protein 1	Pqbp1	4029	Color2 [DarkGray]	1	4					6	6	6	33.1	33.1	33.1	30.597	0	29.344	259380000	16	18.0304	18.1385	18.1038	17.9963	18.018	18.022	18.3323	18.5928	18.4206	18.2134
1.49324	-0.249645	Q8K4Q0;Q8K4Q0-4;Q8K4Q0-2;Q8K4Q0-5;Q8K4Q0-3	Q8K4Q0	Regulatory-associated protein of mTOR	Rptor	3713	Color2 [DarkGray]	1	4					11	11	11	9.4	9.4	9.4	149.47	0	32.29	94450000	19	16.1662	16.2248	16.1602	16.139	16.053	16.0573	16.4599	16.6076	16.4782	16.3884
1.49319	-0.293024	Q8CIM8;Q8CIM8-2	Q8CIM8;Q8CIM8-2	Integrator complex subunit 4	Ints4	3545	Color2 [DarkGray]	1	4					2	2	2	2.8	2.8	2.8	108.19	0	20.136	28183000	4	13.8831	13.8253	13.5737	13.5566	13.6982	13.6473	14.0827	14.1428	14.1373	13.9917
1.49295	-0.252917	Q8C3P7;Q8C3P7-2	Q8C3P7;Q8C3P7-2	N6-adenosine-methyltransferase subunit METTL3	Mettl3	3358	Color2 [DarkGray]	1	4					9	9	9	23.4	23.4	23.4	64.615	0	60.368	184070000	22	16.7244	16.9466	16.7693	16.7217	16.7637	16.7812	17.036	17.3265	17.081	16.9656
1.49295	-0.240234	Q9WUD8	Q9WUD8	Fas apoptotic inhibitory molecule 1	Faim	5601	Color2 [DarkGray]	1	4					6	6	6	35.2	35.2	35.2	20.201	0	15.182	792690000	22	19.4994	19.6524	19.6003	19.4919	19.5087	19.5378	19.7746	20.0773	19.832	19.7322
1.49274	-0.285221	Q8K310	Q8K310	Matrin-3	Matr3	3674	Color2 [DarkGray]	1	4					20	20	20	33.2	33.2	33.2	94.629	0	110.13	5759900000	82	21.1414	21.2051	21.3808	21.2183	21.2925	21.2064	21.4108	21.7807	21.688	21.5782
1.4923	-0.274617	Q80YT7-2;Q80YT7	Q80YT7-2;Q80YT7	Myomegalin	Pde4dip	2883	Color2 [DarkGray]	1	4					2	2	2	2.2	2.2	2.2	126.61	0.0004008	3.6424	17750000	5	13.7551	13.4853	13.4593	13.273	13.5943	13.5864	13.7064	14.002	13.8621	13.7833
1.49202	-0.295435	Q69Z26;Q69Z26-3;Q69Z26-2;Q07409;P68500	Q69Z26;Q69Z26-3;Q69Z26-2	Contactin-4	Cntn4	2397	Color2 [DarkGray]	1	4					4	4	4	4.2	4.2	4.2	113.49	0	10.392	30033000	7	14.4506	14.6686	14.5903	14.5138	14.5548	14.5146	14.7224	15.1517	14.942	14.9247
1.49097	-0.190213	Q3V3N7	Q3V3N7		Bbs1	1953	Color2 [DarkGray]	1	4					16	16	16	35.1	35.1	35.1	65.094	0	82.723	915830000	39	18.7792	18.7474	18.7882	18.7155	18.716	18.7346	18.9595	19.183	18.9028	18.9174
1.49004	-0.288232	Q8C6B9	Q8C6B9	Active regulator of SIRT1	Rps19bp1	3383	Color2 [DarkGray]	1	4					3	3	3	20.3	20.3	20.3	15.977	0	8.8941	12812000	4	12.8741	12.6331	12.7946	12.5881	12.6411	12.6349	13.0612	13.1954	13.1136	12.9671
1.48927	-0.302157	Q80W68;Q80W68-2	Q80W68;Q80W68-2	Kin of IRRE-like protein 1	Kirrel	2833	Color2 [DarkGray]	1	4					3	3	3	7.9	7.9	7.9	87.175	0.00021231	4.6296	30165000	5	14.2759	14.2599	14.2455	14.1032	14.1666	14.2138	14.5622	14.8491	14.6154	14.3214
1.48906	-0.32557	P62843	P62843	40S ribosomal protein S15	Rps15	1365	Color2 [DarkGray]	1	4					2	2	2	21.4	21.4	21.4	17.04	0	6.2427	271130000	8	17.2793	17.4319	17.5319	17.45	17.3612	17.3991	17.631	18.0773	17.9194	17.6554
1.48845	-0.239513	P60879	P60879	Synaptosomal-associated protein 25	Snap25	1266	Color2 [DarkGray]	1	4					16	16	2	69.4	69.4	10.2	23.315	0	323.31	12781000000	171	21.6258	21.6098	21.6051	21.4073	21.5274	21.6683	21.7769	22.0811	21.8466	21.6001
1.48842	-0.324658	Q9ERU3	Q9ERU3	Zinc finger protein 22	Znf22	5210	Color2 [DarkGray]	1	4					3	3	3	11.8	11.8	11.8	27.294	0	6.022	65350000	4	15.4635	15.4043	15.5185	15.3127	15.4506	15.2992	15.7753	15.9338	15.9815	15.7831
1.48815	-0.163127	Q5DTM8;Q5DTM8-2	Q5DTM8;Q5DTM8-2	E3 ubiquitin-protein ligase BRE1A	Rnf20	2000	Color2 [DarkGray]	1	4					15	15	13	16	16	13.8	113.52	0	78.783	292240000	25	17.3607	17.4393	17.3464	17.2299	17.3128	17.3922	17.4872	17.7036	17.4739	17.4478
1.48808	-0.258145	Q8VD37;Q8VD37-8;Q8VD37-6;Q8VD37-4;Q8VD37-3;Q8VD37-2;Q8VD37-5	Q8VD37;Q8VD37-8;Q8VD37-6;Q8VD37-4;Q8VD37-3;Q8VD37-2	SH3-containing GRB2-like protein 3-interacting protein 1	Sgip1	3909	Color2 [DarkGray]	1	4					17	17	17	31.4	31.4	31.4	86.062	0	90.52	729810000	50	18.7338	18.7931	18.9316	18.8716	18.8111	18.7342	19.1074	19.2976	19.1286	19.1641
1.48793	-0.193691	Q80TR8-4;Q80TR8;Q80TR8-2;Q80TR8-3	Q80TR8-4;Q80TR8;Q80TR8-2;Q80TR8-3	Protein VPRBP	Vprbp	2776	Color2 [DarkGray]	1	4					4	4	4	3	3	3	159.28	0.00021612	5.0018	59971000	7	15.4741	15.5153	15.5147	15.51	15.5442	15.4855	15.622	15.9037	15.6874	15.8282
1.48761	-0.208253	Q9D1G5	Q9D1G5	Leucine-rich repeat-containing protein 57	Lrrc57	4814	Color2 [DarkGray]	1	4					8	8	8	34.7	34.7	34.7	26.76	0	21.382	274860000	22	17.4134	17.4755	17.4671	17.3705	17.3698	17.408	17.581	17.8769	17.6956	17.576
1.48723	-0.205106	O35900	O35900	U6 snRNA-associated Sm-like protein LSm2	Lsm2	313	Color2 [DarkGray]	1	4					4	4	4	58.9	58.9	58.9	10.834	0	55.542	595500000	13	18.7473	18.8895	18.8908	18.6959	18.7978	18.8187	19.03	19.2417	19.0219	18.9344
1.48623	-0.201513	Q8K448	Q8K448	ATP-binding cassette sub-family A member 5	Abca5	3704	Color2 [DarkGray]	1	4					8	8	8	5.5	5.5	5.5	185.89	0	31.307	76864000	16	16.4161	16.5981	16.59	16.3876	16.4994	16.4584	16.6791	16.8281	16.7836	16.7494
1.4856	-0.209447	Q8BI84;Q8BI84-2;Q8BI84-3	Q8BI84;Q8BI84-2	Melanoma inhibitory activity protein 3	Mia3	3030	Color2 [DarkGray]	1	4					28	28	28	16.9	16.9	16.9	213.67	0	146.69	503770000	58	18.3204	18.4012	18.3074	18.1837	18.3172	18.3401	18.5018	18.7841	18.5009	18.4502
1.48525	-0.296176	Q3UHU5;Q3UHU5-3;Q3UHU5-2	Q3UHU5;Q3UHU5-3;Q3UHU5-2	Microtubule cross-linking factor 1	Mtcl1	1872	Color2 [DarkGray]	1	4					8	8	8	4.7	4.7	4.7	213.86	0	20.578	39522000	12	15.6042	15.4923	15.2884	15.0969	15.2974	15.3904	15.6202	15.8247	15.6803	15.7444
1.48379	-0.209434	Q62318;Q62318-2	Q62318;Q62318-2	Transcription intermediary factor 1-beta	Trim28	2293	Color2 [DarkGray]	1	4					24	24	24	47.8	47.8	47.8	88.846	0	301	3277800000	101	20.3216	20.4519	20.4249	20.2557	20.3776	20.3796	20.5821	20.8251	20.5943	20.4978
1.48363	-0.222822	Q9QZQ8;Q9QZQ8-2	Q9QZQ8;Q9QZQ8-2	Core histone macro-H2A.1	H2afy	5496	Color2 [DarkGray]	1	4					19	17	17	53	46	46	39.735	0	229.09	14406000000	150	22.0454	22.1098	22.197	22.0343	22.1002	22.0374	22.3329	22.5121	22.4396	22.279
1.48317	-0.230227	Q8K4B0	Q8K4B0	Metastasis-associated protein MTA1	Mta1	3706	Color2 [DarkGray]	1	4					7	6	6	14.4	13	13	80.797	0	26.018	57539000	13	15.8245	15.9728	16.027	15.772	15.8485	15.9834	16.1654	16.3533	16.1662	15.9275
1.48216	0.285581	P84086	P84086	Complexin-2	Cplx2	1528	Color2 [DarkGray]	1	4					5	5	4	47.8	47.8	39.6	15.394	0	35.426	2143100000	17	20.3543	20.4931	20.673	20.3972	20.5251	20.3369	20.2382	20.4669	20.0176	19.9553
1.48206	-0.271752	P51410	P51410	60S ribosomal protein L9	Rpl9	1093	Color2 [DarkGray]	1	4					8	8	8	50	50	50	21.881	0	40.2	1265000000	33	18.898	18.8596	18.9424	18.7396	18.7755	18.7731	19.1665	19.3683	19.2048	19.0612
1.48194	-0.236203	Q9CXF4	Q9CXF4	TBC1 domain family member 15	Tbc1d15	4675	Color2 [DarkGray]	1	4					4	4	4	6.7	6.7	6.7	76.526	0	14.661	32489000	8	14.6132	14.6836	14.7597	14.4753	14.4874	14.5903	14.8228	15.045	14.8946	14.8476
1.48139	-0.225246	Q9QXG2	Q9QXG2	Rab proteins geranylgeranyltransferase component A 1	Chm	5420	Color2 [DarkGray]	1	4					5	5	5	9.6	9.6	9.6	73.976	0	16.654	40093000	8	15.1416	15.3688	15.1281	15.0368	15.1426	15.3168	15.4017	15.6199	15.4017	15.2041
1.4809	-0.220531	Q8BJ03-2;Q8BJ03	Q8BJ03-2;Q8BJ03	Cytochrome c oxidase assembly protein COX15 homolog	Cox15	3047	Color2 [DarkGray]	1	4					3	3	3	9.8	9.8	9.8	44.005	0	6.005	56495000	5	15.4851	15.7338	15.6391	15.5538	15.5052	15.5512	15.8683	15.9951	15.7947	15.8102
1.47951	-0.213158	Q3U4G3	Q3U4G3	Xyloside xylosyltransferase 1	Xxylt1	1822	Color2 [DarkGray]	1	4					5	5	5	12.8	12.8	12.8	43.838	0	10.805	70422000	12	16.2598	16.3527	16.233	16.0974	16.1935	16.1973	16.4939	16.634	16.4794	16.3976
1.47935	-0.203812	Q60769	Q60769	Tumor necrosis factor alpha-induced protein 3	Tnfaip3	2110	Color2 [DarkGray]	1	4					19	19	19	31.4	31.4	31.4	87.653	0	90.353	550510000	45	18.5196	18.5985	18.5475	18.3744	18.4004	18.5854	18.6726	18.9522	18.6253	18.6239
1.47834	-0.240381	Q6PE01	Q6PE01	U5 small nuclear ribonucleoprotein 40 kDa protein	Snrnp40	2558	Color2 [DarkGray]	1	4					9	9	9	29.6	29.6	29.6	39.275	0	75.981	529900000	32	17.6787	17.8165	17.8757	17.6906	17.7087	17.6825	18.0316	18.2013	18.0058	18.051
1.47834	-0.289311	Q8BTH8	Q8BTH8	Casein kinase I isoform gamma-1	Csnk1g1	3184	Color2 [DarkGray]	1	4					5	2	2	10.9	4.6	4.6	52.743	0.0029548	2.4985	20991000	3	14.7928	14.7818	14.9186	14.564	14.6554	14.7787	15.0237	15.2872	14.8767	15.1928
1.47796	-0.242544	P61967;Q7TN05	P61967	AP-1 complex subunit sigma-1A	Ap1s1	1303	Color2 [DarkGray]	1	4					4	2	2	24.7	15.2	15.2	18.733	0	27.452	37208000	7	14.5589	14.3912	14.3796	14.0903	14.2766	14.4114	14.5884	14.75	14.6164	14.5432
1.47775	-0.268282	Q8VH51;Q8VH51-2;Q8VH51-3	Q8VH51;Q8VH51-2;Q8VH51-3	RNA-binding protein 39	Rbm39	3977	Color2 [DarkGray]	1	4					13	13	13	29.6	29.6	29.6	59.406	0	124.79	1158300000	44	18.354	18.4699	18.5101	18.3845	18.2842	18.3757	18.6294	18.9576	18.774	18.6075
1.47731	-0.22186	Q921Z5;Q921Z5-2	Q921Z5;Q921Z5-2	Tumor necrosis factor alpha-induced protein 8	Tnfaip8	4229	Color2 [DarkGray]	1	4					3	3	3	14.6	14.6	14.6	22.96	0	10.034	39652000	6	15.3929	15.3672	15.4536	15.2797	15.1965	15.3565	15.5216	15.8003	15.6243	15.4964
1.47657	-0.380877	Q8K2C6	Q8K2C6	NAD-dependent protein deacylase sirtuin-5, mitochondrial	Sirt5	3648	Color2 [DarkGray]	1	4					2	2	2	8.7	8.7	8.7	34.134	0	6.1181	22616000	3	12.2584	12.7648	12.5527	12.4006	12.3466	12.5587	12.5814	13.1261	13.0677	12.8937
1.47542	-0.236464	P49962	P49962	Signal recognition particle 9 kDa protein	Srp9	1073	Color2 [DarkGray]	1	4					4	4	4	45.3	45.3	45.3	10.194	0	7.6547	125330000	7	16.6382	16.8286	16.7024	16.6661	16.7086	16.7373	16.942	17.2208	17.0308	16.7954
1.47499	-0.224357	Q6PDL0	Q6PDL0	Cytoplasmic dynein 1 light intermediate chain 2	Dync1li2	2549	Color2 [DarkGray]	1	4					12	11	11	29.7	27	27	54.218	0	97.837	325430000	27	17.0738	17.0869	17.0801	16.8814	17.0055	17.0451	17.3277	17.4802	17.2894	17.1071
1.47471	-0.224296	Q99PJ0	Q99PJ0	Neurotrimin	Ntm	4445	Color2 [DarkGray]	1	4					7	7	7	28.5	28.5	28.5	37.984	0	141.61	1020600000	22	18.5381	18.722	18.7608	18.6079	18.6571	18.7055	18.8732	19.1296	18.9659	18.7332
1.47457	-0.18672	Q9EPQ2;Q9EPQ2-2	Q9EPQ2;Q9EPQ2-2	X-linked retinitis pigmentosa GTPase regulator-interacting protein 1	Rpgrip1	5149	Color2 [DarkGray]	1	4					5	5	4	4.4	4.4	3.3	151.99	0	5.9975	23188000	6	14.2493	13.9394	14.1114	13.8807	14.045	14.1804	14.2319	14.347	14.1553	14.2447
1.4736	-0.196512	Q9JM52-3;Q9JM52;Q9JM52-2	Q9JM52-3;Q9JM52;Q9JM52-2	Misshapen-like kinase 1	Mink1	5377	Color2 [DarkGray]	1	4					9	9	5	8.2	8.2	5.4	151.31	0	41.986	105840000	15	17.2209	17.1574	17.1943	16.9975	17.2091	17.216	17.2836	17.5864	17.391	17.2848
1.47352	-0.619792	P70297	P70297	Signal transducing adapter molecule 1	Stam	1471	Color2 [DarkGray]	1	4					7	7	7	15.1	15.1	15.1	59.771	0	29.235	180550000	14	17.4657	17.5023	17.3775	17.377	17.2149	17.1013	18.0811	18.1229	18.4799	18.2511
1.47264	-0.343882	Q64362	Q64362	AKT-interacting protein	Aktip	2353	Color2 [DarkGray]	1	4					4	4	4	22.6	22.6	22.6	32.941	0	36.088	25317000	7	14.5155	14.7642	14.6529	14.2803	14.5494	14.6152	15.0119	15.2399	14.8544	14.7602
1.47249	-0.473136	Q3UFS0;Q3UFS0-2;Q3UFS0-3	Q3UFS0;Q3UFS0-2;Q3UFS0-3	Protein zyg-11 homolog B	Zyg11b	1843	Color2 [DarkGray]	1	4					2	2	2	3.8	3.8	3.8	83.99	0	20.934	18948000	3	12.4246	12.8707	12.9036	12.0663	12.3455	12.9059	13.0248	13.2956	13.0167	12.7335
1.4717	-0.324351	Q8BMB0-2;Q8BMB0-3;Q8BMB0	Q8BMB0-2;Q8BMB0-3;Q8BMB0	Protein EMSY	Emsy	3105	Color2 [DarkGray]	1	4					3	3	3	3	3	3	120.12	0.00021409	4.7911	10748000	5	14.1767	14.3459	14.3043	14.0927	14.0447	14.1099	14.5784	14.789	14.6146	14.4942
1.46947	-0.27643	Q8K2G4;Q8K2G4-2;Q8K2G4-3	Q8K2G4;Q8K2G4-2	Bardet-Biedl syndrome 7 protein homolog	Bbs7	3654	Color2 [DarkGray]	1	4					16	16	16	26.6	26.6	26.6	80.319	0	81.794	614750000	37	18.1057	18.3945	18.2517	18.0986	18.1819	18.2474	18.4254	18.812	18.5225	18.4073
1.46879	-0.225627	Q3UHK6;Q3UHK6-4;Q3UHK6-2;Q3UHK6-3	Q3UHK6;Q3UHK6-4;Q3UHK6-2;Q3UHK6-3	Teneurin-4	Tenm4	1870	Color2 [DarkGray]	1	4					8	8	7	3.6	3.6	3.3	308.42	0	42.856	45869000	11	14.6457	14.7603	14.7589	14.6694	14.7011	14.6146	14.9701	15.1248	14.9458	15.0083
1.46851	-0.250333	Q9CQ85	Q9CQ85	Mitochondrial import inner membrane translocase subunit Tim22	Timm22	4501	Color2 [DarkGray]	1	4					2	2	2	16	16	16	20.114	0	6.6944	13791000	5	15.0898	15.085	15.0136	14.8677	14.9778	14.9751	15.2382	15.4716	15.4215	15.1791
1.46807	-0.214874	Q8CBE3	Q8CBE3	WD repeat-containing protein 37	Wdr37	3421	Color2 [DarkGray]	1	4					6	6	6	12.9	12.9	12.9	55.045	0	32.663	498600000	17	17.0879	17.2238	17.1387	17.0107	17.1571	17.153	17.2477	17.6048	17.3801	17.307
1.46651	-0.256581	Q61539	Q61539	Steroid hormone receptor ERR2	Esrrb	2218	Color2 [DarkGray]	1	4					10	10	9	29.8	29.8	27.7	48.327	0	63.939	408560000	24	17.9905	18.096	18.1105	17.991	18.0209	18.0001	18.2533	18.6005	18.3738	18.2643
1.4661	-0.242271	Q3UHL1	Q3UHL1	CaM kinase-like vesicle-associated protein	Camkv	1871	Color2 [DarkGray]	1	4					12	12	12	38.3	38.3	38.3	54.819	0	58.327	1164000000	34	18.5312	18.547	18.7289	18.5138	18.6453	18.5604	18.8264	19.097	18.884	18.8096
1.4661	-0.362602	A2A791-2;A2A791	A2A791-2;A2A791	Zinc finger MYM-type protein 4	Zmym4	5	Color2 [DarkGray]	1	4					9	9	9	7.9	7.9	7.9	162.84	0	53.857	82100000	12	14.7204	14.8122	14.824	14.6351	14.5613	14.5675	15.0533	15.2487	15.2983	15.1984
1.46583	-0.241276	O70572	O70572	Sphingomyelin phosphodiesterase 2	Smpd2	428	Color2 [DarkGray]	1	4					10	10	10	28.2	28.2	28.2	47.466	0	31.72	312870000	15	17.094	17.1813	17.1558	16.9541	17.0611	17.0248	17.385	17.5523	17.3219	17.3687
1.46575	-0.206657	Q8BXR9;Q8BXR9-2	Q8BXR9;Q8BXR9-2	Oxysterol-binding protein-related protein 6	Osbpl6	3277	Color2 [DarkGray]	1	4					5	5	5	4.9	4.9	4.9	108.92	0	6.1223	30542000	8	14.7895	14.7536	14.8077	14.5519	14.5938	14.7054	14.9333	15.0456	15.0084	14.837
1.46372	-0.271676	Q8VDQ8;Q8VDQ8-2;Q8VDQ8-3;Q8VDQ8-4	Q8VDQ8;Q8VDQ8-2;Q8VDQ8-3;Q8VDQ8-4	NAD-dependent protein deacetylase sirtuin-2	Sirt2	3937	Color2 [DarkGray]	1	4					8	8	8	30.1	30.1	30.1	43.256	0	48.933	318990000	24	16.9844	17.2825	17.2244	17.0539	17.1836	17.149	17.4781	17.7093	17.34	17.4106
1.46276	-0.22492	Q9EPU0-2;Q9EPU0	Q9EPU0-2;Q9EPU0	Regulator of nonsense transcripts 1	Upf1	5152	Color2 [DarkGray]	1	4					23	23	23	24.9	24.9	24.9	122.66	0	124.93	1070700000	64	19.3452	19.3647	19.358	19.1989	19.2276	19.2658	19.538	19.7707	19.5639	19.4805
1.46262	-0.245269	Q69ZF3	Q69ZF3	Non-lysosomal glucosylceramidase	Gba2	2403	Color2 [DarkGray]	1	4					9	9	9	14.6	14.6	14.6	103.29	0	61.238	164670000	17	15.6551	15.6614	15.603	15.3947	15.4865	15.5641	15.8615	16.0651	15.755	15.7815
1.46099	-0.209866	Q04690-2;Q04690;Q04690-4;Q04690-3	Q04690-2;Q04690	Neurofibromin	Nf1	1652	Color2 [DarkGray]	1	4					17	17	17	6.8	6.8	6.8	317.22	0	34.493	3044800000	38	18.5054	18.5667	18.4542	18.2347	18.4517	18.4716	18.778	18.7839	18.6636	18.5649
1.46036	-0.260718	P51660	P51660	Peroxisomal multifunctional enzyme type 2;(3R)-hydroxyacyl-CoA dehydrogenase;Enoyl-CoA hydratase 2	Hsd17b4	1099	Color2 [DarkGray]	1	4					17	17	17	29.9	29.9	29.9	79.481	0	70.819	494980000	38	17.8446	17.9536	17.8818	17.7292	17.7315	17.7873	18.109	18.3448	18.1892	18.014
1.46014	-0.417338	Q8BS45	Q8BS45	Intraflagellar transport protein 56	Ttc26	3169	Color2 [DarkGray]	1	4					2	2	2	4.5	4.5	4.5	64.15	0.00040933	3.9673	7806000	2	11.9131	11.8604	12.079	11.3335	11.4793	11.9587	12.0089	12.4385	12.1164	12.2295
1.46003	-0.229888	Q8R3F9;Q8R3F9-2	Q8R3F9	Speckle targeted PIP5K1A-regulated poly(A) polymerase	Tut1	3822	Color2 [DarkGray]	1	4					6	6	5	10.6	10.6	9.2	94.602	0	13.885	45646000	8	15.7044	15.6863	15.6755	15.5012	15.5227	15.5593	15.8564	16.0229	15.9555	15.8456
1.45971	0.318381	O35386	O35386	Phytanoyl-CoA dioxygenase, peroxisomal	Phyh	266	Color2 [DarkGray]	1	4					3	3	3	8.6	8.6	8.6	38.607	0	7.0871	8121100	6	14.3755	14.1467	13.8652	13.785	13.9317	13.5237	13.7178	13.9256	13.6496	13.6955
1.45956	-0.245364	P63137-2;P63137	P63137-2;P63137	Gamma-aminobutyric acid receptor subunit beta-2	Gabrb2	1413	Color2 [DarkGray]	1	4					5	5	3	12.9	12.9	8.4	54.633	0	14.538	212710000	12	17.7165	17.807	17.8212	17.6177	17.692	17.6782	17.9846	18.232	18.034	17.9524
1.45944	-0.198762	Q9CXL3	Q9CXL3	Uncharacterized protein C7orf50 homolog		4683	Color2 [DarkGray]	1	4					4	4	4	27.2	27.2	27.2	22.168	0	18.042	167070000	9	14.8806	15.2246	15.1513	14.9995	15.1024	15.1646	15.1945	15.4407	15.3212	15.2311
1.4592	-0.272222	Q99JP0	Q99JP0	Mitogen-activated protein kinase kinase kinase kinase 3	Map4k3	4309	Color2 [DarkGray]	1	4					3	3	3	4.5	4.5	4.5	101.12	0	13.745	32112000	6	13.884	14.2093	13.8433	13.9989	13.9311	13.9604	14.2763	14.3873	14.4399	14.1637
1.45894	-0.220189	Q3ULD5	Q3ULD5	Methylcrotonoyl-CoA carboxylase beta chain, mitochondrial	Mccc2	1890	Color2 [DarkGray]	1	4					10	10	10	24.3	24.3	24.3	61.378	0	72.305	145670000	23	16.4992	16.5879	16.5661	16.5157	16.4626	16.5196	16.6888	17.0385	16.7464	16.7392
1.45865	-0.311018	O88286-2;O88286-3;O88286	O88286-2;O88286-3;O88286	Protein Wiz	Wiz	438	Color2 [DarkGray]	1	4					6	6	6	7.7	7.7	7.7	103	0	29.085	55541000	8	14.3644	14.4608	14.4139	14.1647	14.2978	14.2935	14.6345	14.9393	14.8212	14.5682
1.45829	-0.338803	P47963	P47963	60S ribosomal protein L13	Rpl13	1042	Color2 [DarkGray]	1	4					6	6	6	28	28	28	24.305	0	21.955	2183700000	24	19.6459	19.7072	19.669	19.454	19.5555	19.5011	19.9601	20.187	20.1827	19.8948
1.45826	-0.277888	P19324	P19324	Serpin H1	Serpinh1	751	Color2 [DarkGray]	1	4					9	9	9	24.7	24.7	24.7	46.533	0	40.793	106780000	20	16.7799	16.9083	16.7091	16.6026	16.6794	16.7051	17.0211	17.2809	17.1287	16.933
1.45811	-0.240643	Q9D8S9	Q9D8S9	BolA-like protein 1	Bola1	4972	Color2 [DarkGray]	1	4					3	3	3	32.8	32.8	32.8	14.379	0	12.557	58045000	5	14.5939	14.523	14.5318	14.4341	14.3205	14.5606	14.7813	14.9979	14.5516	14.7152
1.4578	-0.188208	O35526	O35526	Syntaxin-1A	Stx1a	279	Color2 [DarkGray]	1	4					6	6	6	26.7	26.7	26.7	33.054	0	38.786	198250000	15	16.4935	16.5585	16.7165	16.5612	16.5947	16.5708	16.7335	16.972	16.7991	16.7902
1.45692	-0.425122	Q9D0T1	Q9D0T1	NHP2-like protein 1;NHP2-like protein 1, N-terminally processed	Nhp2l1	4798	Color2 [DarkGray]	1	4					4	4	4	39.8	39.8	39.8	14.173	0	81.796	303340000	12	15.8454	15.8293	15.8173	15.7452	15.7199	15.655	16.1945	16.6122	16.4833	16.1377
1.4564	-0.218712	Q61595-9;Q61595-5;Q61595-6;Q61595;Q61595-15;Q61595-2;Q61595-13;Q61595-14;Q61595-3;Q61595-16;Q61595-8;Q61595-4;Q61595-12;Q61595-10;Q61595-7;Q61595-11;Q6ZQ12-1;Q6ZQ12	Q61595-9;Q61595-5;Q61595-6;Q61595;Q61595-15;Q61595-2;Q61595-13;Q61595-14;Q61595-3;Q61595-16;Q61595-8;Q61595-4;Q61595-12;Q61595-10;Q61595-7;Q61595-11	Kinectin	Ktn1	2228	Color2 [DarkGray]	1	4					37	37	37	34.9	34.9	34.9	143.69	0	153.66	1503800000	83	19.8538	19.9604	19.8496	19.7282	19.8253	19.9066	20.0398	20.3505	20.0681	19.9459
1.45639	-0.257061	Q148R9	Q148R9	Regulator of G-protein signaling 9-binding protein	Rgs9bp	1709	Color2 [DarkGray]	1	4					4	4	4	22.8	22.8	22.8	25.177	0	43.798	967470000	35	18.4072	18.4994	18.4428	18.2825	18.3428	18.4254	18.5864	18.9937	18.6673	18.5871
1.45539	-0.228533	P34152;P34152-4;P34152-2;P34152-9;P34152-6;P34152-5	P34152;P34152-4;P34152-2;P34152-9	Focal adhesion kinase 1	Ptk2	910	Color2 [DarkGray]	1	4					4	4	4	4.1	4.1	4.1	119.24	0	10.648	20763000	9	14.7679	14.6568	14.4584	14.4987	14.5679	14.6363	14.7898	15.0226	14.9329	14.7105
1.45536	-0.237154	P0C605;P0C605-2	P0C605;P0C605-2	cGMP-dependent protein kinase 1	Prkg1	607	Color2 [DarkGray]	1	4					10	10	9	15.2	15.2	14	76.35	0	25.514	134370000	22	17.3323	17.336	17.385	17.1893	17.2262	17.296	17.4899	17.8123	17.6057	17.4505
1.45526	-0.234415	Q8R164	Q8R164	Valacyclovir hydrolase	Bphl	3760	Color2 [DarkGray]	1	4					8	8	8	34.4	34.4	34.4	32.851	0	35.126	174060000	16	17.2134	17.3874	17.3356	17.2575	17.2727	17.2576	17.5216	17.7919	17.6031	17.4644
1.45426	-0.210382	O88544	O88544	COP9 signalosome complex subunit 4	Cops4	462	Color2 [DarkGray]	1	4					17	17	17	54.2	54.2	54.2	46.284	0	156.12	1223500000	59	19.2471	19.3641	19.3712	19.2136	19.279	19.3005	19.5284	19.7705	19.496	19.4315
1.45378	-0.300028	Q9Z2V6	Q9Z2V6	Histone deacetylase 5	Hdac5	5771	Color2 [DarkGray]	1	4					7	7	7	9.2	9.2	9.2	120.94	0	16.828	56982000	10	15.7368	15.5746	15.5847	15.2751	15.4227	15.5075	15.8449	16.0582	15.8158	15.8677
1.45368	-0.205252	Q8BMI0	Q8BMI0	F-box only protein 38	Fbxo38	3114	Color2 [DarkGray]	1	4					6	6	6	6.3	6.3	6.3	133.93	0	33.776	52384000	14	15.5112	15.7183	15.4179	15.4258	15.5548	15.5705	15.6553	15.9039	15.8272	15.6974
1.45365	-0.216163	Q8R3N6	Q8R3N6	THO complex subunit 1	Thoc1	3829	Color2 [DarkGray]	1	4					16	16	16	27.5	27.5	27.5	75.435	0	85.841	236780000	31	17.7614	17.5998	17.6197	17.5005	17.5537	17.5836	17.8103	18.0438	17.8596	17.8186
1.45355	-0.178725	Q9JIS5	Q9JIS5	Synaptic vesicle glycoprotein 2A	Sv2a	5287	Color2 [DarkGray]	1	4					11	11	11	17.9	17.9	17.9	82.646	0	105.87	2508800000	75	19.6757	19.8092	19.8138	19.6118	19.7126	19.788	19.9431	20.0755	19.9555	19.7546
1.45349	-0.286185	P60867	P60867	40S ribosomal protein S20	Rps20	1265	Color2 [DarkGray]	1	4					4	4	4	28.6	28.6	28.6	13.373	0	16.954	1161600000	18	20.0513	20.088	20.0312	19.8984	19.9358	19.9162	20.2965	20.5514	20.4298	20.2418
1.45332	-0.221297	Q8R332-4;Q8R332-3;Q8R332-2;Q8R332	Q8R332-4;Q8R332-3;Q8R332-2;Q8R332	Nucleoporin p58/p45	Nupl1	3809	Color2 [DarkGray]	1	4					3	3	3	6.2	6.2	6.2	54.006	0	5.6503	115920000	5	15.6256	15.2961	15.3144	15.3087	15.3438	15.5169	15.4219	15.7795	15.6623	15.6146
1.45297	-0.346346	Q7TMB8;Q7TMB8-2	Q7TMB8;Q7TMB8-2	Cytoplasmic FMR1-interacting protein 1	Cyfip1	2685	Color2 [DarkGray]	1	4					16	6	6	12.5	4.7	4.7	145.24	0	10.761	107300000	10	16.6933	16.5949	16.4116	16.2794	16.3015	16.3887	16.7995	17.005	16.9685	16.8507
1.45249	-0.375703	Q6X893;Q6X893-2	Q6X893;Q6X893-2	Choline transporter-like protein 1	Slc44a1	2619	Color2 [DarkGray]	1	4					3	3	3	5.4	5.4	5.4	73.066	0	8.7388	39334000	4	14.3041	14.622	14.3881	14.3794	14.3672	14.2471	14.8811	15.0094	14.9558	14.846
1.45216	-0.233558	Q9R1Q9	Q9R1Q9	V-type proton ATPase subunit S1	Atp6ap1	5548	Color2 [DarkGray]	1	4					2	2	2	5	5	5	51.007	0	5.3746	28996000	2	14.3995	14.3487	14.4392	14.3792	14.2869	14.3261	14.6478	14.8822	14.5804	14.5848
1.45202	-0.217341	Q8CFK2	Q8CFK2	Transcription factor IIIB 90 kDa subunit	Brf1	3470	Color2 [DarkGray]	1	4					3	3	3	4.7	4.7	4.7	73.798	0	9.8638	19631000	4	13.4189	13.6376	13.4986	13.4527	13.3667	13.5242	13.6475	13.9525	13.7243	13.6127
1.45193	-0.250569	Q5SUR0	Q5SUR0	Phosphoribosylformylglycinamidine synthase	Pfas	2049	Color2 [DarkGray]	1	4					19	19	19	23	23	23	144.63	0	130.88	948330000	50	18.3343	18.3692	18.4676	18.2627	18.2959	18.2809	18.5842	18.8458	18.6927	18.5789
1.4514	-0.230331	Q8K2F0;Q8K2F0-2;Q91Y44	Q8K2F0;Q8K2F0-2	Bromodomain-containing protein 3	Brd3	3652	Color2 [DarkGray]	1	4					15	15	11	27.4	27.4	18.7	79.761	0	67.993	567130000	30	18.4041	18.5218	18.558	18.3677	18.4443	18.4642	18.6568	18.9762	18.7314	18.619
1.45126	-0.349824	P22315	P22315	Ferrochelatase, mitochondrial	Fech	782	Color2 [DarkGray]	1	4					10	10	10	31	31	31	47.13	0	39.09	175230000	16	16.8889	16.89	16.8862	16.7929	16.7733	16.7088	17.1836	17.4756	17.4278	17.1848
1.4495	-0.235853	Q9ESU6;Q9ESU6-2	Q9ESU6;Q9ESU6-2	Bromodomain-containing protein 4	Brd4	5234	Color2 [DarkGray]	1	4					7	5	5	5.6	4.1	4.1	155.89	0	10.354	29658000	8	15.3476	15.4058	15.4627	15.3307	15.2566	15.3979	15.5194	15.9014	15.6574	15.5066
1.44905	-0.24943	O88291;O88291-2	O88291;O88291-2	DBIRD complex subunit ZNF326	Znf326	439	Color2 [DarkGray]	1	4					8	8	8	19.8	19.8	19.8	65.225	0	119.61	273180000	17	16.757	16.8069	16.797	16.5678	16.655	16.7556	17.0065	17.229	17.0497	16.7901
1.4489	-0.270187	P06151;P00342	P06151	L-lactate dehydrogenase A chain	Ldha	564	Color2 [DarkGray]	1	4					21	21	19	64.5	64.5	60.8	36.498	0	194.08	101700000000	299	24.5747	24.5881	24.5591	24.4418	24.4625	24.4469	24.8285	25.0853	24.7646	24.8519
1.44875	-0.352045	P70404	P70404	Isocitrate dehydrogenase [NAD] subunit gamma 1, mitochondrial	Idh3g	1489	Color2 [DarkGray]	1	4					10	10	10	39.4	39.4	39.4	42.785	0	39.719	927510000	49	18.7224	19.0692	19.1954	19.0398	19.0396	18.9576	19.3322	19.6349	19.529	19.3729
1.44859	-0.188236	Q5DTL9-2;Q5DTL9-3;Q5DTL9-9;Q5DTL9-5;Q5DTL9-7;Q5DTL9;Q5DTL9-4;Q5DTL9-10;Q5DTL9-6;Q5DTL9-8;O88343-2;O88343	Q5DTL9-2;Q5DTL9-3;Q5DTL9-9;Q5DTL9-5;Q5DTL9-7;Q5DTL9;Q5DTL9-4;Q5DTL9-10;Q5DTL9-6;Q5DTL9-8	Sodium-driven chloride bicarbonate exchanger	Slc4a10	1999	Color2 [DarkGray]	1	4					16	16	9	16.8	16.8	10.5	122.55	0	133.16	1208400000	43	19.4259	19.5594	19.6321	19.446	19.5102	19.5488	19.6596	19.9341	19.7262	19.6462
1.44836	-0.211492	Q8C7X2;Q8C7X2-2;Q8C7X2-3	Q8C7X2;Q8C7X2-2	ER membrane protein complex subunit 1	Emc1	3396	Color2 [DarkGray]	1	4					8	8	8	9.7	9.7	9.7	111.6	0	39.924	209250000	18	17.2424	17.2931	17.2199	17.0808	17.1995	17.2481	17.4081	17.6799	17.4652	17.2919
1.44826	-0.178783	Q8R3B7-2;Q8R3B7	Q8R3B7-2;Q8R3B7	Bromodomain-containing protein 8	Brd8	3816	Color2 [DarkGray]	1	4					3	3	3	4.2	4.2	4.2	95.117	0	31.528	42876000	4	14.257	14.5117	14.4462	14.3195	14.4028	14.5687	14.4411	14.7588	14.5784	14.4841
1.44672	-0.239628	Q9CYZ2	Q9CYZ2	Tumor protein D54	Tpd52l2	4721	Color2 [DarkGray]	1	4					11	11	11	52.3	52.3	52.3	24.043	0	116.74	392750000	32	17.0903	17.1567	17.0392	16.9278	16.9369	17.0221	17.2534	17.515	17.379	17.1796
1.44584	-0.234633	Q61771	Q61771	Kinesin-like protein KIF3B;Kinesin-like protein KIF3B, N-terminally processed	Kif3b	2252	Color2 [DarkGray]	1	4					8	8	5	12.6	12.6	8.4	85.287	0	20.413	116540000	15	16.4391	16.5559	16.4449	16.403	16.4226	16.4203	16.6863	16.9283	16.823	16.5808
1.44579	-0.226567	Q9QXG4	Q9QXG4	Acetyl-coenzyme A synthetase, cytoplasmic	Acss2	5421	Color2 [DarkGray]	1	4					10	10	10	17	17	17	78.861	0	44.99	184410000	21	17.2682	17.2734	17.3216	17.1573	17.1488	17.223	17.4486	17.7304	17.5155	17.3847
1.44571	-0.292579	Q61011	Q61011	Guanine nucleotide-binding protein G(I)/G(S)/G(T) subunit beta-3	Gnb3	2144	Color2 [DarkGray]	1	4					11	10	10	57.6	54.7	54.7	37.24	0	71.937	2885600000	49	19.0367	19.0444	19.3815	19.2371	19.2234	19.1284	19.4812	19.7166	19.5473	19.5124
1.44462	-0.221683	Q8K0C1;Q8K0C1-2	Q8K0C1;Q8K0C1-2	Importin-13	Ipo13	3592	Color2 [DarkGray]	1	4					5	5	5	8.5	8.5	8.5	108.23	0	23.925	21929000	7	13.7538	13.8042	13.8021	13.4875	13.7986	13.7423	14.0282	14.1238	13.9347	13.9256
1.44327	-0.184047	Q9DCA5	Q9DCA5	Ribosome biogenesis protein BRX1 homolog	Brix1	5091	Color2 [DarkGray]	1	4					2	2	2	5.1	5.1	5.1	41.241	0.0002165	5.0232	16777000	4	14.1004	14.0502	14.225	14.1105	14.0643	14.188	14.2421	14.5562	14.2421	14.2422
1.44219	-0.181977	Q80TS3-2;Q80TS3-5;Q80TS3;Q80TS3-3;Q80TS3-4;Q80TS3-6	Q80TS3-2;Q80TS3-5;Q80TS3;Q80TS3-3;Q80TS3-4;Q80TS3-6	Latrophilin-3	Lphn3	2777	Color2 [DarkGray]	1	4					7	7	7	6	6	6	149.58	0	79.422	154350000	12	16.122	16.3021	16.2808	16.1055	16.277	16.3472	16.3848	16.6254	16.3493	16.2906
1.44163	-0.363586	P62918	P62918	60S ribosomal protein L8	Rpl8	1383	Color2 [DarkGray]	1	4					3	3	3	18.3	18.3	18.3	28.024	0	21.506	737200000	15	17.9119	18.0817	17.9507	17.9077	17.9753	17.8474	18.263	18.5729	18.649	18.313
1.44125	-0.217153	Q9D0R8	Q9D0R8	Protein LSM12 homolog	Lsm12	4795	Color2 [DarkGray]	1	4					2	2	2	13.8	13.8	13.8	21.701	0	20.735	49879000	9	14.9363	14.9863	15.0386	14.9253	14.967	14.9452	15.1773	15.4534	15.2581	15.1054
1.44102	-0.269526	Q91V61;Q91V61-2	Q91V61;Q91V61-2	Sideroflexin-3	Sfxn3	4011	Color2 [DarkGray]	1	4					11	11	11	51.4	51.4	51.4	35.406	0	115.43	2299300000	48	18.8777	19.1026	19.3107	18.9778	19.0969	19.0749	19.3218	19.5533	19.4338	19.3295
1.44068	-0.197155	Q8CI78	Q8CI78	Required for meiotic nuclear division protein 1 homolog	Rmnd1	3536	Color2 [DarkGray]	1	4					4	4	4	10.7	10.7	10.7	51.842	0	11.279	48591000	8	15.3163	15.4048	15.386	15.2077	15.404	15.3251	15.6029	15.7309	15.5846	15.461
1.44012	-0.28289	Q9Z218	Q9Z218	Dipeptidyl aminopeptidase-like protein 6	Dpp6	5728	Color2 [DarkGray]	1	4					9	9	8	13.1	13.1	12.1	91.259	0	30.356	1641600000	30	18.2791	18.5599	18.6446	18.4941	18.4852	18.4809	18.8141	19.0771	18.7638	18.7413
1.44005	-0.21988	Q9CRC8	Q9CRC8	Leucine-rich repeat-containing protein 40	Lrrc40	4609	Color2 [DarkGray]	1	4					12	12	12	23.8	23.8	23.8	68.075	0	29.966	83199000	18	16.3268	16.3712	16.3254	16.2286	16.3365	16.2413	16.5891	16.7602	16.5786	16.5188
1.43947	-0.207669	Q60520;Q60520-1	Q60520;Q60520-1	Paired amphipathic helix protein Sin3a	Sin3a	2085	Color2 [DarkGray]	1	4					11	11	11	10.5	10.5	10.5	145.09	0	60.83	227630000	24	16.8546	16.9855	16.936	16.7696	16.8369	16.8766	17.0966	17.3348	17.0427	17.0704
1.43941	-0.227045	Q6PFD9	Q6PFD9	Nuclear pore complex protein Nup98-Nup96;Nuclear pore complex protein Nup98;Nuclear pore complex protein Nup96	Nup98	2568	Color2 [DarkGray]	1	4					19	19	19	13.7	13.7	13.7	197.24	0	107.63	225750000	36	17.4644	17.5429	17.4926	17.4298	17.4129	17.3998	17.6893	17.9233	17.806	17.6594
1.43847	-0.215761	Q61316	Q61316	Heat shock 70 kDa protein 4	Hspa4	2198	Color2 [DarkGray]	1	4					39	39	36	54.5	54.5	49.8	94.132	0	323.31	8653200000	198	21.866	22.0152	21.9666	21.827	21.8655	21.9252	22.0957	22.3911	22.1756	22.0315
1.43821	-0.26344	Q8BKT7	Q8BKT7	THO complex subunit 5 homolog	Thoc5	3079	Color2 [DarkGray]	1	4					8	8	8	14.2	14.2	14.2	78.685	0	15.714	118490000	14	16.233	16.463	16.4153	16.31	16.2811	16.3352	16.5464	16.8828	16.7491	16.5061
1.43778	-0.239426	Q60649	Q60649	Caseinolytic peptidase B protein homolog	Clpb	2095	Color2 [DarkGray]	1	4					5	5	5	7.5	7.5	7.5	76.003	0	13.684	122980000	9	16.1553	16.2486	16.0473	16.025	16.054	16.0731	16.3081	16.6073	16.397	16.342
1.43773	-0.282138	O35385	O35385	Serine/threonine-protein phosphatase with EF-hands 2	Ppef2	265	Color2 [DarkGray]	1	4					3	3	3	4.4	4.4	4.4	86.644	0	8.3798	41273000	5	15.3266	15.4368	15.3961	15.2493	15.3012	15.2367	15.6112	15.845	15.6257	15.8021
1.43743	-0.195879	Q6GQT9	Q6GQT9	Nodal modulator 1	Nomo1	2441	Color2 [DarkGray]	1	4					22	22	22	23.6	23.6	23.6	133.42	0	177.83	619590000	51	18.8624	18.9419	18.8363	18.7588	18.7847	18.8433	19.0341	19.2725	19.0652	18.9483
1.4373	-0.203549	Q8BQM8	Q8BQM8	Echinoderm microtubule-associated protein-like 5	Eml5	3155	Color2 [DarkGray]	1	4					6	6	6	2.9	2.9	2.9	220.1	0	9.2604	14753000	7	14.528	14.573	14.4815	14.5107	14.4733	14.4677	14.6383	14.9454	14.7687	14.7643
1.43665	-0.500221	Q8BPB5	Q8BPB5	EGF-containing fibulin-like extracellular matrix protein 1	Efemp1	3146	Color2 [DarkGray]	1	4					2	2	2	8.5	8.5	8.5	54.952	0.00021079	4.4684	11129000	3	13.4368	13.6937	13.2287	12.7773	13.1548	13.5548	13.8355	14.2144	13.7009	13.4868
1.43653	-0.315243	P27773	P27773	Protein disulfide-isomerase A3	Pdia3	844	Color2 [DarkGray]	1	4					25	25	25	51.5	51.5	51.5	56.678	0	134.79	6104400000	91	20.7664	20.8466	20.7999	20.6682	20.6531	20.6289	21.0872	21.3218	21.2403	21.0323
1.43593	-0.178749	Q8C1Y8	Q8C1Y8	Vacuolar fusion protein CCZ1 homolog	Ccz1	3353	Color2 [DarkGray]	1	4					4	4	4	10.2	10.2	10.2	55.504	0	13.294	23343000	5	14.5422	14.5104	14.3822	14.2876	14.4773	14.5944	14.6071	14.782	14.6622	14.4478
1.43537	-0.326393	O55131;Q9DA97	O55131	Septin-7	Sept7	371	Color2 [DarkGray]	1	4					16	16	15	42.7	42.7	40.6	50.549	0	169.55	3873100000	82	20.4087	20.5396	20.5562	20.3468	20.2891	20.3303	20.7378	21.0103	20.9514	20.7425
1.43523	-0.265804	Q9CQJ4	Q9CQJ4	E3 ubiquitin-protein ligase RING2	Rnf2	4532	Color2 [DarkGray]	1	4					6	6	4	19.6	19.6	10.7	37.623	0	63.677	122360000	11	16.6013	16.6599	16.7832	16.7213	16.7771	16.6469	16.9644	17.2494	17.0952	16.9158
1.43463	-0.230753	Q8R3Q2	Q8R3Q2	Serine/threonine-protein phosphatase 6 regulatory subunit 2	Ppp6r2	3832	Color2 [DarkGray]	1	4					3	3	3	4.9	4.9	4.9	100.46	0	5.3579	28616000	6	13.9724	13.9819	14.1411	14.0092	14.0661	13.9575	14.323	14.4849	14.2368	14.3224
1.43447	-0.228825	Q791T5-2;Q791T5	Q791T5-2;Q791T5	Mitochondrial carrier homolog 1	Mtch1	2677	Color2 [DarkGray]	1	4					8	8	8	26.1	26.1	26.1	39.94	0	38.854	329380000	22	17.8266	17.908	17.9071	17.7284	17.7301	17.7907	18.0696	18.2816	18.1352	17.9672
1.43375	-0.363512	Q9DCT8	Q9DCT8	Cysteine-rich protein 2	Crip2	5121	Color2 [DarkGray]	1	4					5	5	5	37	37	37	22.727	0	44.684	258170000	16	16.5286	16.6823	16.8399	16.6705	16.6253	16.5241	17.0592	17.1876	17.3272	17.0661
1.43337	-0.255187	Q64213-2;Q64213-3;Q64213	Q64213-2;Q64213-3;Q64213	Splicing factor 1	Sf1	2339	Color2 [DarkGray]	1	4					12	12	12	31.4	31.4	31.4	59.656	0	82.87	1392900000	43	18.9979	19.0014	19.0479	18.8987	18.8566	18.9031	19.256	19.4905	19.2777	19.1511
1.43271	-0.216932	Q8C0J2-5;Q8C0J2-4;Q8C0J2-2;Q8C0J2;Q8C0J2-3	Q8C0J2-5;Q8C0J2-4;Q8C0J2-2;Q8C0J2;Q8C0J2-3	Autophagy-related protein 16-1	Atg16l1	3329	Color2 [DarkGray]	1	4					4	4	4	7.9	7.9	7.9	68.074	0.00021155	4.5379	220580000	5	15.6682	15.6349	15.6948	15.5219	15.5727	15.5592	15.951	16.0356	15.8205	15.8109
1.43258	-0.265041	P15327	P15327	Bisphosphoglycerate mutase	Bpgm	690	Color2 [DarkGray]	1	4					4	4	4	17.4	17.4	17.4	29.978	0	30.719	82222000	8	16.1785	16.3282	16.2078	16.1298	16.1408	16.1476	16.4188	16.7036	16.6497	16.3907
1.43257	-0.231475	Q6Q783	Q6Q783	Histone-lysine N-methyltransferase SUV420H2	Suv420h2	2601	Color2 [DarkGray]	1	4					4	4	4	7.5	7.5	7.5	53.159	0	12.333	48752000	7	14.8121	14.9041	14.9209	14.7741	14.6873	14.915	15.1677	15.2916	15.0409	14.8406
1.432	-0.235644	Q8C1Z7	Q8C1Z7	Bardet-Biedl syndrome 4 protein homolog	Bbs4	3354	Color2 [DarkGray]	1	4					11	11	11	30.4	30.4	30.4	58.255	0	51.548	623720000	37	18.6506	18.7582	18.7633	18.6397	18.6325	18.6756	18.8916	19.2292	18.9593	18.8669
1.43186	-0.333799	Q9DBF7-3;Q9DBF7	Q9DBF7-3;Q9DBF7	Pre-mRNA-splicing factor CWC25 homolog	Cwc25	5045	Color2 [DarkGray]	1	4					3	3	3	8.3	8.3	8.3	37.682	0.00040355	3.7345	25584000	4	14.2004	14.5043	14.4	13.9629	14.0812	14.338	14.3572	14.6665	14.7212	14.7349
1.43158	-0.349681	P47867-2;P47867	P47867-2;P47867	Secretogranin-3	Scg3	1036	Color2 [DarkGray]	1	4					3	3	3	8.8	8.8	8.8	52.783	0	5.5989	17935000	3	13.7075	13.8735	13.8759	13.6484	13.8997	13.8366	13.9191	14.1709	14.5689	14.2578
1.43138	-0.242487	Q9QXS6;Q9QXS6-3;Q9QXS6-2	Q9QXS6;Q9QXS6-3;Q9QXS6-2	Drebrin	Dbn1	5430	Color2 [DarkGray]	1	4					16	16	16	33.4	33.4	33.4	77.286	0	156.48	878390000	36	18.3072	18.3612	18.4959	18.2656	18.2065	18.3198	18.573	18.8363	18.6159	18.5038
1.43115	-0.227747	Q9D7S7-2;Q9D7S7	Q9D7S7-2;Q9D7S7	60S ribosomal protein L22-like 1	Rpl22l1	4940	Color2 [DarkGray]	1	4					2	2	2	15.7	15.7	15.7	14.339	0	5.9298	40113000	3	14.6379	14.6863	14.6313	14.6565	14.596	14.5848	14.903	15.1491	14.8325	14.8774
1.43108	-0.223588	Q69ZA1-2;Q69ZA1	Q69ZA1-2;Q69ZA1	Cyclin-dependent kinase 13	Cdk13	2401	Color2 [DarkGray]	1	4					7	6	6	6.1	5.6	5.6	158.13	0	21.314	35106000	11	15.4338	15.3756	15.2834	15.209	15.3165	15.289	15.5707	15.7942	15.5072	15.575
1.43095	-0.226743	Q9QZ88;Q9QZ88-2	Q9QZ88;Q9QZ88-2	Vacuolar protein sorting-associated protein 29	Vps29	5478	Color2 [DarkGray]	1	4					5	5	5	28.6	28.6	28.6	20.495	0	30.296	879450000	25	19.3635	19.3577	19.3333	19.2043	19.233	19.2675	19.548	19.7849	19.5757	19.4493
1.43085	-0.245649	Q9ESC8	Q9ESC8	AF4/FMR2 family member 4	Aff4	5222	Color2 [DarkGray]	1	4					5	5	5	5.2	5.2	5.2	126.64	0	25.086	38443000	8	15.0821	15.0025	14.9977	14.8485	14.9193	14.9495	15.1726	15.5127	15.2412	15.2023
1.43056	-0.417259	Q8VCE1	Q8VCE1	DnaJ homolog subfamily C member 28	Dnajc28	3890	Color2 [DarkGray]	1	4					3	3	3	9.1	9.1	9.1	44.873	0	7.9228	23826000	7	13.9691	13.8756	13.6969	13.5198	13.5413	13.6946	13.915	14.2987	14.3976	14.3831
1.43003	-0.234674	Q8BYI8;Q8BYI8-2	Q8BYI8;Q8BYI8-2	Uncharacterized protein KIAA1467	Kiaa1467	3290	Color2 [DarkGray]	1	4					3	3	3	5.6	5.6	5.6	67.031	0	13.911	36435000	8	14.9715	15.2516	15.1929	14.9976	15.0442	15.0548	15.2932	15.4819	15.4522	15.349
1.42575	-0.353667	Q80U23-3;Q80U23;Q80U23-2	Q80U23-3;Q80U23;Q80U23-2	Syntaphilin	Snph	2783	Color2 [DarkGray]	1	4					4	4	3	9.2	9.2	7.4	50.168	0	8.6823	38216000	5	13.753	13.5467	13.7795	13.3071	13.4583	13.5115	13.9237	14.0513	14.1602	13.9663
1.4252	-0.267236	Q7JJ13;Q7JJ13-2	Q7JJ13;Q7JJ13-2	Bromodomain-containing protein 2	Brd2	2679	Color2 [DarkGray]	1	4					6	5	5	12.5	11.4	11.4	88.066	0	34.139	42677000	10	15.3511	15.36	15.4648	15.4426	15.3625	15.3413	15.6132	15.9982	15.6899	15.6745
1.425	-0.528579	P59235	P59235	Nucleoporin Nup43	Nup43	1231	Color2 [DarkGray]	1	4					4	4	3	12.4	12.4	10.5	41.989	0	37.227	23269000	4	13.6353	13.8097	13.5431	13.5782	13.3561	13.3211	14.2701	14.2855	14.2881	14.4004
1.42422	-0.235333	Q9DBG7	Q9DBG7	Signal recognition particle receptor subunit alpha	Srpr	5049	Color2 [DarkGray]	1	4					8	8	8	13.2	13.2	13.2	69.622	0	16.004	74696000	11	16.0937	16.0747	16.16	16.0339	16.0178	16.0207	16.3195	16.5503	16.4423	16.2238
1.42405	-0.204541	Q8BL65-2;Q8BL65-3;Q8BL65-4;Q8BL65;Q8BL65-5	Q8BL65-2;Q8BL65-3;Q8BL65-4;Q8BL65;Q8BL65-5	Actin-binding LIM protein 2	Ablim2	3085	Color2 [DarkGray]	1	4					12	12	12	26.9	26.9	26.9	63.896	0	51.645	247020000	21	16.8113	16.9308	16.9125	16.7892	16.8107	16.7864	17.0635	17.2462	17.1486	17.0326
1.42303	-0.178436	Q8R4E6;Q8R4E6-2	Q8R4E6;Q8R4E6-2	Purine-rich element-binding protein gamma	Purg	3844	Color2 [DarkGray]	1	4					4	4	4	12	12	12	39.937	0	8.6322	87477000	11	16.7563	16.8073	16.85	16.6942	16.7066	16.7192	17.0351	17.105	16.9223	16.925
1.42253	-0.350076	P51491	P51491	Short-wave-sensitive opsin 1	Opn1sw	1096	Color2 [DarkGray]	1	4					5	5	5	19.4	19.4	19.4	38.921	0	69.272	1543000000	32	19.1905	19.2129	19.5087	19.1416	19.1992	19.148	19.5942	19.897	19.73	19.6341
1.42213	-0.247808	Q91V09	Q91V09	WD repeat-containing protein 13	Wdr13	4004	Color2 [DarkGray]	1	4					4	4	4	9.3	9.3	9.3	53.663	0	7.4218	72303000	5	15.3649	15.5361	15.4613	15.1284	15.214	15.41	15.6455	15.7849	15.6156	15.4877
1.42092	-0.216411	Q8BXV2	Q8BXV2	BRI3-binding protein	Bri3bp	3279	Color2 [DarkGray]	1	4					3	3	3	16.6	16.6	16.6	28.263	0	90.88	201890000	9	15.9046	16.03	16.0068	15.8761	15.965	15.8883	16.2751	16.366	16.2222	16.1127
1.42075	-0.245174	Q9D0E1-2;Q9D0E1	Q9D0E1-2;Q9D0E1	Heterogeneous nuclear ribonucleoprotein M	Hnrnpm	4774	Color2 [DarkGray]	1	4					26	26	26	45.1	45.1	45.1	73.74	0	238.29	5649600000	113	20.7218	20.661	20.6006	20.5833	20.5039	20.5736	20.8502	21.1525	20.8729	20.8473
1.41997	-0.151006	Q9D2E2;Q9D2E2-2	Q9D2E2	Target of EGR1 protein 1	Toe1	4846	Color2 [DarkGray]	1	4					3	3	3	7.8	7.8	7.8	56.87	0	10.223	50306000	6	15.4088	15.4501	15.5145	15.3454	15.4138	15.4266	15.4667	15.6728	15.6788	15.6429
1.41992	-0.225739	P35285;Q921E2	P35285;Q921E2	Ras-related protein Rab-22A;Ras-related protein Rab-31	Rab22a;Rab31	921	Color2 [DarkGray]	1	4					4	4	4	22.2	22.2	22.2	21.802	0	9.3229	32455000	10	15.6002	15.7328	15.6209	15.4778	15.5834	15.5736	15.8025	16.074	15.8999	15.7938
1.41981	-0.310616	Q8R1U1	Q8R1U1	Conserved oligomeric Golgi complex subunit 4	Cog4	3783	Color2 [DarkGray]	1	4					4	4	4	6	6	6	88.66	0.0002164	5.0147	9112700	4	13.978	13.9024	13.9027	14.0082	14.0203	13.95	14.1571	14.7003	14.2858	14.2715
1.41943	-0.21404	Q8C8R3-4;Q8C8R3-3	Q8C8R3-4	Ankyrin-2	Ank2	3404	Color2 [DarkGray]	1	4					86	86	3	32.8	32.8	1.4	432.86	0	323.31	3505800000	208	20.7913	20.8665	20.8994	20.7308	20.7697	20.8309	21.0299	21.3087	21.0387	20.9196
1.41883	-0.209477	Q6P542	Q6P542	ATP-binding cassette sub-family F member 1	Abcf1	2495	Color2 [DarkGray]	1	4					14	14	14	21	21	21	94.944	0	143.37	511700000	40	18.2026	18.3228	18.2787	18.1245	18.2001	18.2752	18.4669	18.7163	18.3884	18.3293
1.41873	-0.2104	P60469-2;P60469	P60469-2;P60469	Liprin-alpha-3	Ppfia3	1251	Color2 [DarkGray]	1	4					13	11	11	17.2	15.1	15.1	116.28	0	58.975	175040000	21	16.6669	16.5563	16.5787	16.3817	16.4533	16.5996	16.6727	17.0008	16.7084	16.7073
1.41808	-0.191811	Q6PE15-2;Q6PE15	Q6PE15-2;Q6PE15	Mycophenolic acid acyl-glucuronide esterase, mitochondrial	Abhd10	2559	Color2 [DarkGray]	1	4					4	4	4	16.8	16.8	16.8	32.115	0	27.701	357480000	12	17.2524	17.3561	17.3443	17.2393	17.2937	17.2706	17.5857	17.704	17.4652	17.4193
1.41745	-0.188623	Q01405	Q01405	Protein transport protein Sec23A	Sec23a	1625	Color2 [DarkGray]	1	4					15	15	13	25.2	25.2	21.6	86.161	0	120.78	550690000	32	18.3969	18.4834	18.5012	18.2546	18.2879	18.4141	18.4998	18.6997	18.5439	18.7095
1.41736	-0.295459	Q62433	Q62433	Protein NDRG1	Ndrg1	2311	Color2 [DarkGray]	1	4					7	7	7	28.2	28.2	28.2	43.008	0	98.136	387440000	38	17.8312	17.9563	17.936	17.8024	17.7632	17.7954	18.0768	18.4357	18.353	18.1055
1.4162	-0.214077	P56391	P56391	Cytochrome c oxidase subunit 6B1	Cox6b1	1180	Color2 [DarkGray]	1	4					6	6	6	69.8	69.8	69.8	10.071	0	50.766	2656400000	37	19.1512	19.131	19.2385	19.1201	19.1117	19.1828	19.256	19.6689	19.331	19.3842
1.41575	-0.169574	Q8BUV3	Q8BUV3	Gephyrin;Molybdopterin adenylyltransferase;Molybdopterin molybdenumtransferase	Gphn	3215	Color2 [DarkGray]	1	4					19	19	18	30.6	30.6	28.6	83.281	0	119.5	1288200000	61	19.4297	19.5473	19.5431	19.3494	19.4767	19.4973	19.6285	19.8225	19.7003	19.5456
1.41566	-0.181818	Q9DC69	Q9DC69	NADH dehydrogenase [ubiquinone] 1 alpha subcomplex subunit 9, mitochondrial	Ndufa9	5087	Color2 [DarkGray]	1	4					12	12	12	39	39	39	42.525	0	48.793	1937900000	24	18.865	18.9579	19.1071	18.9391	19.0372	18.9628	19.1375	19.3387	19.1774	19.199
1.41549	-0.243244	Q56A07	Q56A07	Sodium channel subunit beta-2	Scn2b	1993	Color2 [DarkGray]	1	4					2	2	2	7.9	7.9	7.9	24.227	0.0018889	2.8028	48636000	6	15.2149	15.4868	15.4097	15.0643	15.5132	15.5382	15.5478	15.7363	15.628	15.4549
1.41548	-0.229341	P55088-3;P55088;P55088-2	P55088-3;P55088;P55088-2	Aquaporin-4	Aqp4	1159	Color2 [DarkGray]	1	4					5	5	5	14.9	14.9	14.9	37.977	0	13.485	592460000	20	19.1264	19.0848	19.0891	18.9396	18.9889	19.0186	19.291	19.5479	19.3153	19.2027
1.41538	-0.50073	Q8BW41-2;Q8BW41	Q8BW41-2;Q8BW41	Protein O-linked-mannose beta-1,4-N-acetylglucosaminyltransferase 2	Pomgnt2	3239	Color2 [DarkGray]	1	4					2	2	2	3.4	3.4	3.4	66.66	0.0028048	2.6728	16037000	3	13.8214	13.7189	13.7626	13.5817	13.5309	13.4544	14.2192	14.2299	14.5895	14.426
1.41519	-0.162439	Q922H1-2;Q922H1	Q922H1-2;Q922H1	Protein arginine N-methyltransferase 3	Prmt3	4237	Color2 [DarkGray]	1	4					3	3	3	5.7	5.7	5.7	59.47	0	5.7054	7769700	6	14.431	14.3663	14.418	14.2911	14.4411	14.382	14.6011	14.7377	14.557	14.4818
1.41492	-0.277929	W8DXL4	W8DXL4		Lrit3	5853	Color2 [DarkGray]	1	4					2	2	2	3.5	3.5	3.5	74.826	0	8.4947	15368000	5	14.3374	14.2059	14.0467	13.9275	14.0656	14.1762	14.2735	14.6873	14.4586	14.3771
1.41465	-0.245209	Q9Z1L4	Q9Z1L4	Retinoschisin	Rs1	5706	Color2 [DarkGray]	1	4					8	8	8	37.9	37.9	37.9	25.575	0	33.322	5626900000	65	20.3318	20.3393	20.468	20.2965	20.4147	20.2733	20.6425	20.8312	20.6017	20.7276
1.41418	-0.334735	Q9CY57-5;Q9CY57-4;Q9CY57-3;Q9CY57-2;Q9CY57	Q9CY57-5;Q9CY57-4;Q9CY57-3;Q9CY57-2;Q9CY57	Chromatin target of PRMT1 protein	Chtop	4701	Color2 [DarkGray]	1	4					4	4	4	32.2	32.2	32.2	19.243	0	39.475	406970000	27	17.4048	17.4043	17.3857	17.2229	17.1939	17.1849	17.767	17.9398	17.7436	17.65
1.41414	-0.19836	Q63850	Q63850	Nuclear pore glycoprotein p62	Nup62	2325	Color2 [DarkGray]	1	4					5	5	5	14.6	14.6	14.6	53.254	0	49.214	40802000	9	14.6146	14.7892	14.7737	14.6352	14.7457	14.6735	14.8874	15.1155	14.9709	14.903
1.41349	-0.23188	Q9QWI6;Q9QWI6-2;Q9QWI6-3	Q9QWI6;Q9QWI6-2;Q9QWI6-3	SRC kinase signaling inhibitor 1	Srcin1	5408	Color2 [DarkGray]	1	4					16	16	16	16.3	16.3	16.3	134.86	0	42.872	222050000	28	17.5822	17.6466	17.6671	17.5119	17.6349	17.5837	17.7571	18.0414	18.0468	17.7731
1.41215	-0.26137	Q7TQK4	Q7TQK4	Exosome complex component RRP40	Exosc3	2726	Color2 [DarkGray]	1	4					4	4	3	25.5	25.5	20.1	29.546	0	11.543	42296000	8	14.7624	14.7136	14.8387	14.6767	14.5556	14.6458	15.0074	15.2395	14.9932	14.9681
1.41191	-0.204059	O70172	O70172	Phosphatidylinositol 5-phosphate 4-kinase type-2 alpha	Pip4k2a	391	Color2 [DarkGray]	1	4					7	4	4	19.3	10.9	10.9	46.151	0	23.186	407010000	7	17.0336	17.2247	17.0989	16.8817	17.2808	17.1877	17.2681	17.3987	17.412	17.2735
1.41067	-0.264948	Q61735-2	Q61735-2	Leukocyte surface antigen CD47	Cd47	2247	Color2 [DarkGray]	1	4					6	6	2	21.9	21.9	8.3	35.316	0	71.918	929680000	20	17.2818	17.6281	17.4951	17.3396	17.4097	17.4638	17.7144	17.9803	17.7573	17.5631
1.41052	-0.228621	O88967	O88967	ATP-dependent zinc metalloprotease YME1L1	Yme1l1	504	Color2 [DarkGray]	1	4					7	7	7	10.6	10.6	10.6	80.027	0	24.163	46265000	11	15.1188	15.3861	15.2368	15.0284	15.2891	15.2176	15.5022	15.6193	15.4899	15.3732
1.40979	-0.247453	Q8R366	Q8R366	Immunoglobulin superfamily member 8	Igsf8	3813	Color2 [DarkGray]	1	4					6	6	6	15.5	15.5	15.5	65.01	0	93.254	346760000	16	17.2756	17.3812	17.2713	17.1411	17.1298	17.1608	17.5291	17.6969	17.5568	17.4927
1.40917	0.2686	P50462	P50462	Cysteine and glycine-rich protein 3	Csrp3	1081	Color2 [DarkGray]	1	4					3	3	3	18	18	18	20.895	0	5.8374	71374000	5	15.5706	15.5082	15.3596	15.1442	15.662	15.345	15.0954	15.3062	15.1054	15.0498
1.40916	-0.322536	Q91ZS8-5;Q91ZS8-4;Q91ZS8-3;Q91ZS8-2;Q91ZS8;Q91ZS8-6	Q91ZS8-5;Q91ZS8-4;Q91ZS8-3;Q91ZS8-2;Q91ZS8;Q91ZS8-6	Double-stranded RNA-specific editase 1	Adarb1	4178	Color2 [DarkGray]	1	4					3	3	3	5	5	5	74.163	0	23.108	34739000	5	13.564	13.8607	13.7836	13.5391	13.5912	13.6456	14.1106	14.1995	14.1994	13.7962
1.40876	-0.452262	Q9D855	Q9D855	Cytochrome b-c1 complex subunit 7	Uqcrb	4950	Color2 [DarkGray]	1	4					7	7	7	45.9	45.9	45.9	13.527	0	22.007	1223700000	28	19.3735	19.5521	19.4476	19.3629	19.3867	19.3939	19.6728	20.2988	20.2926	19.7259
1.40844	-0.211702	Q8C8N2;Q8C8N2-2	Q8C8N2;Q8C8N2-2	Protein SCAI	Scai	3402	Color2 [DarkGray]	1	4					12	12	12	23.9	23.9	23.9	70.274	0	57.537	391360000	29	18.1471	18.2141	18.2522	18.0501	18.1295	18.1499	18.3296	18.637	18.3962	18.3389
1.40805	-0.237594	Q62446	Q62446	Peptidyl-prolyl cis-trans isomerase FKBP3	Fkbp3	2313	Color2 [DarkGray]	1	4					8	8	8	47.8	47.8	47.8	25.147	0	34.686	888840000	20	17.8503	17.898	17.8808	17.7392	17.8141	17.769	18.0983	18.3277	18.1642	18.0113
1.40772	-0.242139	Q8BJY1	Q8BJY1	26S proteasome non-ATPase regulatory subunit 5	Psmd5	3061	Color2 [DarkGray]	1	4					14	14	14	35.3	35.3	35.3	55.971	0	69.425	710550000	58	18.5142	18.5995	18.6066	18.4619	18.4413	18.4444	18.7526	19.008	18.8535	18.7757
1.40713	-0.228518	Q8C729;Q8C729-2	Q8C729;Q8C729-2	Protein FAM126B	Fam126b	3387	Color2 [DarkGray]	1	4					5	5	5	9.2	9.2	9.2	58.586	0	9.8418	120850000	7	16.5534	16.4601	16.6886	16.5438	16.6247	16.5049	16.779	17.0205	16.8454	16.8634
1.40679	-0.42264	A2AJI0-2;A2AJI0	A2AJI0-2;A2AJI0	MAP7 domain-containing protein 1	Map7d1	21	Color2 [DarkGray]	1	4					4	4	4	6.3	6.3	6.3	89.309	0	7.7371	29140000	8	13.8334	13.6915	13.7613	13.3334	13.2034	13.5919	13.8897	14.2103	14.2373	14.007
1.40677	-0.306548	Q91YE6	Q91YE6	Importin-9	Ipo9	4128	Color2 [DarkGray]	1	4					5	5	4	5.6	5.6	3.6	116.05	0	7.1434	55460000	7	15.3464	15.2839	15.2703	15.3048	15.1045	15.2206	15.5401	15.957	15.6003	15.5246
1.40621	-0.222327	Q9ET22	Q9ET22	Dipeptidyl peptidase 2	Dpp7	5241	Color2 [DarkGray]	1	4					5	5	5	12.3	12.3	12.3	56.253	0	22.928	33618000	5	14.8827	15.045	14.9269	14.7916	14.8642	14.878	15.1069	15.3769	15.1709	15.0893
1.40611	-0.172335	Q3TUU5	Q3TUU5	Testis-expressed sequence 30 protein	Tex30	1785	Color2 [DarkGray]	1	4					3	3	3	16	16	16	25.263	0.00021763	5.1241	5523400	5	14.5855	14.5791	14.6333	14.4764	14.4096	14.5847	14.69	14.9129	14.7319	14.6261
1.40585	-0.242727	O35218	O35218	Cleavage and polyadenylation specificity factor subunit 2	Cpsf2	245	Color2 [DarkGray]	1	4					9	9	9	13.3	13.3	13.3	88.382	0	24.804	146280000	17	16.4732	16.3718	16.458	16.2561	16.3003	16.3295	16.6691	16.8851	16.5864	16.603
1.40532	-0.298554	Q9R062	Q9R062	Glycogenin-1	Gyg1	5503	Color2 [DarkGray]	1	4					7	7	7	24.6	24.6	24.6	37.402	0	70.735	238820000	20	17.2982	17.4529	17.3659	17.2456	17.2098	17.1824	17.6433	17.8158	17.782	17.6417
1.40463	-0.166462	Q8C2Q3;Q8C2Q3-2	Q8C2Q3;Q8C2Q3-2	RNA-binding protein 14	Rbm14	3356	Color2 [DarkGray]	1	4					13	13	13	23.2	23.2	23.2	69.448	0	69.801	917490000	40	19.1289	19.1614	19.2543	19.1048	19.0824	19.2172	19.3704	19.5073	19.3092	19.16
1.40456	-0.303889	O54851	O54851	Gap junction delta-2 protein	Gjd2	335	Color2 [DarkGray]	1	4					3	3	3	14.6	14.6	14.6	36.081	0	7.4474	14824000	4	13.3355	13.6113	13.2706	13.0634	13.2237	13.3345	13.595	13.7686	13.8007	13.5252
1.40443	-0.30218	Q9QZD8	Q9QZD8	Mitochondrial dicarboxylate carrier	Slc25a10	5485	Color2 [DarkGray]	1	4					5	5	5	20.9	20.9	20.9	31.715	0	46.751	79321000	8	16.3624	16.4573	16.3543	16.2767	16.2641	16.2527	16.6381	16.8593	16.9122	16.5634
1.40411	-0.236571	Q99MK8;Q3UYH7	Q99MK8;Q3UYH7	Beta-adrenergic receptor kinase 1;Beta-adrenergic receptor kinase 2	Adrbk1;Adrbk2	4415	Color2 [DarkGray]	1	4					5	5	5	8.3	8.3	8.3	79.638	0	10.188	37831000	7	15.1312	15.0201	14.9994	14.816	14.8873	14.9719	15.1352	15.4573	15.2536	15.2189
1.40376	-0.253003	Q99KL7	Q99KL7	Ras-related protein Rab-28	Rab28	4350	Color2 [DarkGray]	1	4					7	7	7	41.2	41.2	41.2	24.728	0	56.522	342450000	18	17.5638	17.6187	17.6747	17.5883	17.4529	17.5428	17.8117	18.1393	17.8922	17.7776
1.40273	-0.178662	Q6NZB0	Q6NZB0	DnaJ homolog subfamily C member 8	Dnajc8	2471	Color2 [DarkGray]	1	4					8	8	8	36.4	36.4	36.4	29.812	0	29.867	1546800000	25	19.8395	19.9366	19.8623	19.8089	19.8132	19.8819	19.9981	20.2901	20.0197	19.9639
1.40257	-0.243977	Q9Z0H4-11;Q9Z0H4-7;Q9Z0H4-5;Q9Z0H4-4;Q9Z0H4;Q9Z0H4-8;Q9Z0H4-2;Q9Z0H4-6;Q9Z0H4-9	Q9Z0H4-11;Q9Z0H4-7;Q9Z0H4-5;Q9Z0H4-4;Q9Z0H4;Q9Z0H4-8;Q9Z0H4-2;Q9Z0H4-6;Q9Z0H4-9	CUGBP Elav-like family member 2	Celf2	5660	Color2 [DarkGray]	1	4					7	7	6	18.8	18.8	16.6	49.253	0	34.297	297580000	24	17.1787	17.4331	17.502	17.2314	17.2845	17.3857	17.5552	17.8305	17.6355	17.4426
1.40109	-0.208042	Q3TJZ6	Q3TJZ6	Protein FAM98A	Fam98a	1767	Color2 [DarkGray]	1	4					6	3	3	15.3	7.4	7.4	55.055	0	36.995	113070000	12	15.9598	16.0643	15.8662	15.8789	15.8814	15.8679	16.1568	16.34	16.178	16.1481
1.40088	-0.232915	Q9Z2A0	Q9Z2A0	3-phosphoinositide-dependent protein kinase 1	Pdpk1	5736	Color2 [DarkGray]	1	4					6	6	6	12.9	12.9	12.9	63.758	0	40.707	79292000	10	16.1645	16.2064	16.1873	15.9394	16.0248	16.0839	16.3146	16.5755	16.3992	16.3137
1.40072	-0.176131	Q61543	Q61543	Golgi apparatus protein 1	Glg1	2219	Color2 [DarkGray]	1	4					22	22	22	22.2	22.2	22.2	133.73	0	115.09	2354900000	51	19.7481	19.9825	19.9272	19.799	19.9721	19.9879	19.9933	20.2007	20.1835	19.9441
1.3999	-0.214878	Q8CI32	Q8CI32	BAG family molecular chaperone regulator 5	Bag5	3530	Color2 [DarkGray]	1	4					11	11	11	26.6	26.6	26.6	50.942	0	45.809	248910000	23	16.8474	16.8185	16.7106	16.6614	16.7319	16.7273	16.9309	17.213	17.0562	16.9166
1.39954	-0.20039	P56564;O35544	P56564	Excitatory amino acid transporter 1	Slc1a3	1186	Color2 [DarkGray]	1	4					8	8	8	21.7	21.7	21.7	59.622	0	127.52	6046100000	88	20.4403	20.5643	20.4801	20.368	20.4964	20.4753	20.795	20.8891	20.5885	20.6031
1.39935	-0.265936	Q8BGA5	Q8BGA5	KRR1 small subunit processome component homolog	Krr1	2947	Color2 [DarkGray]	1	4					7	7	7	18.7	18.7	18.7	43.537	0	14.707	613780000	13	16.2561	16.4588	16.2298	16.1448	16.2651	16.2725	16.5491	16.8386	16.6119	16.4121
1.39934	-0.19691	Q9DAX2-2;Q9DAX2	Q9DAX2-2;Q9DAX2	Lipid phosphate phosphohydrolase 2	Ppap2c	5015	Color2 [DarkGray]	1	4					2	2	2	8.8	8.8	8.8	28.181	0	10.436	78499000	8	16.0138	16.0668	16.1777	16.0885	16.0602	16.0954	16.221	16.5555	16.2714	16.2482
1.39897	-0.247004	Q8C854;Q8C854-3;Q8C854-1	Q8C854;Q8C854-3;Q8C854-1	Myelin expression factor 2	Myef2	3399	Color2 [DarkGray]	1	4					17	17	4	37.4	37.4	7.1	63.294	0	86.541	5134900000	64	20.9423	21.0138	20.9777	20.8744	20.8386	20.8593	21.2066	21.438	21.2667	21.1111
1.39779	-0.261136	Q8CGA4	Q8CGA4	Maturin	Mturn	3485	Color2 [DarkGray]	1	4					2	2	2	15.3	15.3	15.3	14.841	0.0015314	2.9837	13107000	3	15.1696	15.2879	15.1247	14.9815	15.0699	15.1467	15.2172	15.6604	15.5025	15.4126
1.39614	-0.234784	Q8BH15-2;Q8BH15;Q8BH15-4;Q8BH15-3;Q8BH15-5;Q8BH15-6	Q8BH15-2;Q8BH15;Q8BH15-4;Q8BH15-3;Q8BH15-5	CCR4-NOT transcription complex subunit 10	Cnot10	2983	Color2 [DarkGray]	1	4					6	6	6	10.8	10.8	10.8	81.73	0	17.439	49555000	8	15.6938	15.8228	15.7936	15.8193	15.7004	15.6587	15.9931	16.1397	16.1744	16.0379
1.39575	-0.231111	Q8BZW8	Q8BZW8	NHL repeat-containing protein 2	Nhlrc2	3316	Color2 [DarkGray]	1	4					12	12	12	21.4	21.4	21.4	78.429	0	47.189	190170000	28	17.1786	17.3855	17.3062	17.1011	17.2429	17.2546	17.4146	17.7354	17.553	17.4122
1.39574	-0.246383	Q9JK48-3;Q9JK48;Q9JK48-2	Q9JK48-3;Q9JK48;Q9JK48-2	Endophilin-B1	Sh3glb1	5325	Color2 [DarkGray]	1	4					8	8	7	23.7	23.7	21.4	39.698	0	24.282	400310000	18	17.8337	17.9261	17.846	17.6728	17.6927	17.7309	18.0708	18.2746	18.1064	18.0205
1.39564	-0.221049	Q9JLV5	Q9JLV5	Cullin-3	Cul3	5371	Color2 [DarkGray]	1	4					27	27	27	36.8	36.8	36.8	88.947	0	271.91	1941800000	73	19.7335	19.7944	19.6865	19.5824	19.6195	19.6879	19.9069	20.1832	19.9331	19.8105
1.39514	-0.201839	Q80W04	Q80W04	Transmembrane and coiled-coil domains protein 2	Tmcc2	2828	Color2 [DarkGray]	1	4					8	8	6	15.7	15.7	13.2	77.053	0	42.028	183750000	23	17.4997	17.527	17.5147	17.3039	17.433	17.4935	17.6177	17.9253	17.6236	17.6273
1.39433	-0.183705	Q8BHN5	Q8BHN5	RNA-binding protein 45	Rbm45	3019	Color2 [DarkGray]	1	4					2	2	2	4.8	4.8	4.8	53.324	0.00078447	3.3475	5573700	2	13.4616	13.2431	13.2948	13.3032	13.29	13.2539	13.5392	13.6425	13.5371	13.5385
1.39433	-0.221667	Q9JKD3	Q9JKD3	Secretory carrier-associated membrane protein 5	Scamp5	5333	Color2 [DarkGray]	1	4					3	3	3	25.1	25.1	25.1	26.068	0	12.065	559080000	19	18.8153	18.895	18.8855	18.7575	18.8619	18.8119	18.999	19.3359	19.1546	19.0222
1.39432	-0.396095	Q9WTK3	Q9WTK3	Glycosylphosphatidylinositol anchor attachment 1 protein	Gpaa1	5564	Color2 [DarkGray]	1	4					4	4	4	6.4	6.4	6.4	67.948	0	6.7642	51348000	5	15.5508	15.9653	15.6499	15.5833	15.7575	15.5537	16.2326	16.2576	16.3682	16.0751
1.39339	-0.207257	P24788;P24788-2	P24788;P24788-2	Cyclin-dependent kinase 11B	Cdk11b	811	Color2 [DarkGray]	1	4					10	10	10	11.9	11.9	11.9	91.512	0	18.609	194670000	16	17.3848	17.5846	17.399	17.2165	17.4194	17.4364	17.5707	17.8165	17.6349	17.5821
1.39333	-0.20849	P11983;P11983-2	P11983;P11983-2	T-complex protein 1 subunit alpha	Tcp1	646	Color2 [DarkGray]	1	4					24	24	24	53.4	53.4	53.4	60.448	0	149.68	3228700000	111	20.5894	20.6788	20.6423	20.5083	20.5569	20.5718	20.8143	21.0631	20.8373	20.7316
1.39327	-0.234193	O88998-3;O88998;O88998-4;O88998-2	O88998-3;O88998	Noelin	Olfm1	509	Color2 [DarkGray]	1	4					3	3	3	7.4	7.4	7.4	52.673	0	8.0817	90004000	6	15.4185	15.4632	15.4553	15.251	15.3442	15.3232	15.682	15.8532	15.6763	15.5686
1.39275	-0.202242	P57759	P57759	Endoplasmic reticulum resident protein 29	Erp29	1198	Color2 [DarkGray]	1	4					8	8	8	32.8	32.8	32.8	28.823	0	30.057	453910000	22	18.4885	18.536	18.4766	18.4189	18.3891	18.4505	18.6289	18.9181	18.7398	18.5831
1.39271	-2.40515	P09602	P09602	Non-histone chromosomal protein HMG-17	Hmgn2	602	Color2 [DarkGray]	1	4					2	2	2	32.2	32.2	32.2	9.4226	0	6.7151	5235700000	6	15.5721	16.6004	14.3195	13.9125	14.1146	14.0525	17.7923	17.5452	18.6965	18.4584
1.39203	-0.262066	P31648	P31648	Sodium- and chloride-dependent GABA transporter 1	Slc6a1	890	Color2 [DarkGray]	1	4					6	6	6	15.4	15.4	15.4	67.001	0	28.255	1308000000	28	18.1228	18.0549	18.2645	18.0816	18.026	18.0375	18.4477	18.646	18.4026	18.3263
1.39119	-0.48997	P15864;Q07133	P15864	Histone H1.2	Hist1h1c	699	Color2 [DarkGray]	1	4					16	8	6	42	27.8	21.7	21.266	0	40.147	58203000000	121	23.7003	23.953	23.6592	23.5488	23.5949	23.4464	24.2721	24.3688	24.5104	24.3083
1.38973	-0.23141	P08003	P08003	Protein disulfide-isomerase A4	Pdia4	582	Color2 [DarkGray]	1	4					21	21	21	37.3	37.3	37.3	71.982	0	128.07	2565700000	79	20.4564	20.5451	20.368	20.2879	20.3264	20.4176	20.6579	20.9114	20.6339	20.52
1.38918	-0.235388	B1AR13	B1AR13	CDGSH iron-sulfur domain-containing protein 3, mitochondrial	Cisd3	61	Color2 [DarkGray]	1	4					3	3	3	20.4	20.4	20.4	15.676	0	16.217	151990000	8	15.489	15.5582	15.5246	15.4614	15.5052	15.4499	15.7652	16.0404	15.7856	15.6743
1.38848	-0.234465	Q9Z2D6-2;Q9Z2D6	Q9Z2D6-2;Q9Z2D6	Methyl-CpG-binding protein 2	Mecp2	5748	Color2 [DarkGray]	1	4					22	22	22	48.3	48.3	48.3	53.575	0	323.31	5318100000	116	21.587	21.7021	21.6296	21.535	21.5428	21.5525	21.8584	22.1067	21.9034	21.7478
1.38839	-0.244057	Q9EQC5	Q9EQC5	N-terminal kinase-like protein	Scyl1	5163	Color2 [DarkGray]	1	4					6	6	6	9.8	9.8	9.8	89.159	0	30.816	37777000	9	14.7891	14.7954	14.7299	14.5044	14.6742	14.6896	14.8737	15.2124	14.993	14.9446
1.38803	-0.171694	Q9EPJ9-2;Q9EPJ9	Q9EPJ9-2;Q9EPJ9	ADP-ribosylation factor GTPase-activating protein 1	Arfgap1	5142	Color2 [DarkGray]	1	4					8	8	8	31.1	31.1	31.1	42.956	0	176.18	391270000	21	17.1899	17.213	17.2241	17.1541	17.1465	17.1885	17.3505	17.5998	17.3741	17.2732
1.38789	-0.25451	Q3TY60-2;Q3TY60	Q3TY60-2;Q3TY60	Protein FAM131B	Fam131b	1796	Color2 [DarkGray]	1	4					2	2	2	7.2	7.2	7.2	37.537	0	6.109	22841000	2	13.2458	13.3078	13.1983	13.4029	13.265	13.5669	13.4048	13.8347	13.6302	13.2557
1.38722	-0.23051	E9Q4P1	E9Q4P1		Wdfy1	139	Color2 [DarkGray]	1	4					6	6	6	18.8	18.8	18.8	46.217	0	62.239	289570000	20	18.1786	18.2909	18.2763	18.1709	18.2313	18.166	18.4408	18.7352	18.5255	18.4332
1.38695	-0.235834	Q8N7N5;Q8N7N5-2	Q8N7N5;Q8N7N5-2	DDB1- and CUL4-associated factor 8	Dcaf8	3720	Color2 [DarkGray]	1	4					7	7	7	19.5	19.5	19.5	66.031	0	25.029	37759000	9	13.4459	13.6903	13.5995	13.6162	13.6979	13.6007	13.8074	14.081	13.9897	13.7503
1.38657	-0.232042	P70372	P70372	ELAV-like protein 1	Elavl1	1483	Color2 [DarkGray]	1	4					7	7	7	25.5	25.5	25.5	36.169	0	73.777	1169700000	31	18.217	18.383	18.3719	18.121	18.2743	18.2297	18.5296	18.7386	18.552	18.4775
1.3858	-0.192488	Q9D8B3	Q9D8B3	Charged multivesicular body protein 4b	Chmp4b	4957	Color2 [DarkGray]	1	4					7	7	7	40.2	40.2	40.2	24.936	0	105.31	826810000	28	19.6497	19.7128	19.7776	19.5819	19.6532	19.7164	19.8795	20.1269	19.8629	19.7519
1.38536	-0.21483	Q9D8X1	Q9D8X1	Copper homeostasis protein cutC homolog	Cutc	4981	Color2 [DarkGray]	1	4					6	6	6	25.4	25.4	25.4	29.003	0	38.662	185470000	14	17.35	17.4963	17.4973	17.2937	17.3869	17.4051	17.6281	17.8925	17.6068	17.5657
1.38512	-0.282164	Q9JKK1-2;Q9JKK1	Q9JKK1-2;Q9JKK1	Syntaxin-6	Stx6	5337	Color2 [DarkGray]	1	4					5	5	5	25.5	25.5	25.5	29.155	0	20.325	70760000	8	14.946	15.2487	15.0503	14.8326	14.7171	15.0988	15.0374	15.3307	15.3716	15.3672
1.38468	-0.267709	Q9ET26	Q9ET26	E3 ubiquitin-protein ligase RNF114	Rnf114	5242	Color2 [DarkGray]	1	4					5	5	5	30.1	30.1	30.1	25.745	0	34.607	83811000	7	14.8447	14.8342	14.859	14.7657	14.6948	14.7148	15.08	15.2805	15.2825	14.9791
1.38362	-0.404458	Q9QZN4	Q9QZN4	F-box only protein 6	Fbxo6	5494	Color2 [DarkGray]	1	4					2	2	2	9.5	9.5	9.5	34.492	0	12.919	27867000	5	13.1751	13.4492	13.3426	12.9666	13.1166	13.1165	13.6986	13.991	13.5508	13.7154
1.38251	-0.195577	P59708	P59708	Splicing factor 3B subunit 6	Sf3b6	1243	Color2 [DarkGray]	1	4					3	3	3	28	28	28	14.585	0	10.897	276320000	7	15.6994	15.5912	15.6889	15.7067	15.5738	15.6323	15.8504	16.0982	15.8709	15.786
1.38061	-0.321919	Q68FH0;Q68FH0-2;Q68FH0-3	Q68FH0;Q68FH0-2	Plakophilin-4	Pkp4	2392	Color2 [DarkGray]	1	4					8	7	7	8.1	7.2	7.2	131.55	0	17.174	78630000	12	16.375	16.3973	16.4042	16.2454	16.1354	16.1818	16.6505	16.8277	16.8691	16.6378
1.38044	-0.201256	P62858	P62858	40S ribosomal protein S28	Rps28	1369	Color2 [DarkGray]	1	4					2	2	2	30.4	30.4	30.4	7.8409	0	12.284	364610000	49	17.7822	17.9036	17.8286	17.6863	17.749	17.845	17.9274	18.2653	18.0242	17.894
1.38028	-0.282325	Q8C7V8-2;Q8C7V8	Q8C7V8-2;Q8C7V8	Coiled-coil domain-containing protein 134	Ccdc134	3395	Color2 [DarkGray]	1	4					2	2	2	10.4	10.4	10.4	22.416	0.00041391	4.1484	11344000	3	13.1928	13.1094	13.0729	13.051	12.8347	13.0254	13.55	13.5389	13.2052	13.3529
1.37862	-0.210092	Q7SIG6;Q7SIG6-2	Q7SIG6;Q7SIG6-2	Arf-GAP with SH3 domain, ANK repeat and PH domain-containing protein 2	Asap2	2684	Color2 [DarkGray]	1	4					11	10	10	14.4	13.4	13.4	106.8	0	82.623	123050000	20	16.5118	16.6596	16.6436	16.5644	16.5515	16.5381	16.8264	17.051	16.8142	16.7516
1.37803	-0.18271	A2A6A1	A2A6A1	G patch domain-containing protein 8	Gpatch8	4	Color2 [DarkGray]	1	4					7	7	7	6.4	6.4	6.4	164.99	0	27.971	47988000	12	15.9012	16.0109	16.0433	15.7668	15.8839	16.0804	15.9771	16.3081	16.0236	16.1303
1.37795	-0.257663	P97370	P97370	Sodium/potassium-transporting ATPase subunit beta-3	Atp1b3	1549	Color2 [DarkGray]	1	4					8	8	8	36.3	36.3	36.3	31.775	0	48.798	2609200000	29	19.505	19.7057	19.7884	19.6199	19.5143	19.5735	19.9421	20.1266	19.9539	19.8255
1.37736	-0.401602	P11881-8;P11881-7;P11881-6;P11881-5;P11881-4;P11881-2;P11881-3;P11881	P11881-8;P11881-7;P11881-6;P11881-5;P11881-4;P11881-2;P11881-3;P11881	Inositol 1,4,5-trisphosphate receptor type 1	Itpr1	645	Color2 [DarkGray]	1	4					3	3	2	1.2	1.2	0.9	306.86	0	5.5185	4847200	3	12.9095	13.0057	13.0623	12.9439	12.7394	12.79	13.4744	13.6378	13.1853	13.5814
1.37464	-0.237926	O08788;O08788-2	O08788;O08788-2	Dynactin subunit 1	Dctn1	204	Color2 [DarkGray]	1	4					38	38	38	40	40	40	141.67	0	323.31	3095600000	121	20.5517	20.5754	20.5785	20.4507	20.4496	20.4453	20.7709	21.0188	20.8509	20.7097
1.37401	-0.252909	Q9R1R2	Q9R1R2	Tripartite motif-containing protein 3	Trim3	5549	Color2 [DarkGray]	1	4					10	9	9	15.9	14.4	14.4	80.774	0	56.493	164730000	20	16.476	16.7356	16.7541	16.5247	16.5695	16.6062	16.93	17.1383	16.8845	16.7654
1.37304	-0.297265	Q6PA06-2;Q6PA06	Q6PA06-2;Q6PA06	Atlastin-2	Atl2	2522	Color2 [DarkGray]	1	4					2	2	2	10.1	10.1	10.1	44.355	0	75.746	22401000	5	13.2772	13.226	13.1716	12.8344	13.1068	13.1495	13.3303	13.7206	13.5213	13.3807
1.37262	-0.165188	P58021	P58021	Transmembrane 9 superfamily member 2	Tm9sf2	1206	Color2 [DarkGray]	1	4					7	7	7	13.6	13.6	13.6	75.329	0	53.461	171950000	14	16.5355	16.5301	16.5825	16.5255	16.5373	16.4683	16.7441	16.8886	16.7264	16.7094
1.37213	-0.22487	Q9DBX2	Q9DBX2	Phosducin-like protein	Pdcl	5068	Color2 [DarkGray]	1	4					3	3	3	15.9	15.9	15.9	34.406	0	43.622	103840000	8	15.0322	15.0391	15.073	15.0472	15.2417	14.9894	15.3461	15.4851	15.3955	15.3414
1.37202	-0.230831	Q924N4;Q924N4-2	Q924N4;Q924N4-2	Solute carrier family 12 member 6	Slc12a6	4271	Color2 [DarkGray]	1	4					10	8	7	10.3	8.7	8.1	127.53	0	39.108	80557000	15	16.2274	16.2843	16.4209	16.2646	16.2775	16.3938	16.4333	16.8407	16.6077	16.3533
1.37139	-0.240228	P17182	P17182	Alpha-enolase	Eno1	722	Color2 [DarkGray]	1	4					34	34	29	81.1	81.1	69.4	47.14	0	323.31	236490000000	1640	26.5387	26.6403	26.6379	26.4862	26.5034	26.5228	26.7876	27.0927	26.8873	26.7172
1.37082	-0.292908	Q9D385-2;Q9D385	Q9D385-2;Q9D385	ADP-ribosylation factor-like protein 2-binding protein	Arl2bp	4862	Color2 [DarkGray]	1	4					3	3	3	23.7	23.7	23.7	17.571	0	18.615	40724000	5	14.0001	13.9732	14.1392	13.8536	13.803	13.977	14.4109	14.5667	14.117	14.1622
1.37031	-0.219226	Q3ULF4	Q3ULF4	Paraplegin	Spg7	1891	Color2 [DarkGray]	1	4					5	5	5	8.2	8.2	8.2	85.995	0	15.863	39463000	7	15.1808	15.3794	15.1904	15.2805	15.227	15.1938	15.5394	15.6893	15.5364	15.3953
1.36972	-0.264482	Q6PCP5-4;Q6PCP5-3;Q6PCP5-2;Q6PCP5	Q6PCP5-4;Q6PCP5-3;Q6PCP5-2;Q6PCP5	Mitochondrial fission factor	Mff	2538	Color2 [DarkGray]	1	4					2	2	2	5	5	5	25.073	0.0004095	3.9688	88743000	4	16.0725	15.9876	15.8274	15.6688	15.7681	15.8832	16.1332	16.3885	16.1764	16.0656
1.36965	-0.242715	Q9WTU0	Q9WTU0	Lysine-specific demethylase PHF2	Phf2	5577	Color2 [DarkGray]	1	4					12	12	10	12.5	12.5	10.6	120.81	0	26.505	203110000	21	17.6468	17.7663	17.6952	17.5283	17.5407	17.6725	17.88	18.2018	17.8809	17.7557
1.3689	-0.630322	Q8R1S4-2;Q8R1S4	Q8R1S4-2;Q8R1S4	Metastasis suppressor protein 1	Mtss1	3782	Color2 [DarkGray]	1	4					4	4	3	6.8	6.8	5.8	78.828	0	12.075	13011000	4	12.7484	12.2105	11.7809	12.6078	12.7276	12.8855	12.9092	13.3753	12.5141	13.5428
1.36782	-0.653245	Q3TYA6	Q3TYA6	M-phase phosphoprotein 8	Mphosph8	1797	Color2 [DarkGray]	1	4					3	3	3	3.5	3.5	3.5	97.466	0.0015302	2.9656	16791000	3	12.9568	12.8768	12.804	11.9845	11.9681	12.6339	13.0019	13.4422	13.3985	13.3801
1.36704	-0.295344	Q99020	Q99020	Heterogeneous nuclear ribonucleoprotein A/B	Hnrnpab	4287	Color2 [DarkGray]	1	4					7	7	7	24.6	24.6	24.6	30.831	0	39.045	2810000000	30	20.0864	20.2149	20.1987	19.9555	20.0615	19.9727	20.4301	20.6408	20.5188	20.4315
1.36703	-0.193464	Q05920	Q05920	Pyruvate carboxylase, mitochondrial	Pc	1662	Color2 [DarkGray]	1	4					17	17	17	17.6	17.6	17.6	129.68	0	83.492	641950000	58	18.6585	18.7362	18.7206	18.5986	18.6728	18.6569	18.8572	19.1107	18.9487	18.7805
1.36587	-0.230795	O35737	O35737	Heterogeneous nuclear ribonucleoprotein H;Heterogeneous nuclear ribonucleoprotein H, N-terminally processed	Hnrnph1	306	Color2 [DarkGray]	1	4					13	13	7	41.9	41.9	23.2	49.199	0	206.95	5012900000	134	20.4087	20.4491	20.4931	20.3532	20.3547	20.335	20.6714	20.907	20.6973	20.6021
1.36523	-0.207406	Q69ZK9;B0F2B4	Q69ZK9	Neuroligin-2	Nlgn2	2408	Color2 [DarkGray]	1	4					12	12	7	21.5	21.5	14.2	90.988	0	138.09	453950000	33	18.3684	18.4144	18.4207	18.2464	18.3546	18.3177	18.5449	18.8178	18.6237	18.5375
1.36459	-0.302882	Q8R4R6	Q8R4R6	Nucleoporin NUP53	Nup35	3848	Color2 [DarkGray]	1	4					5	5	5	23.7	23.7	23.7	34.785	0	39.829	168910000	10	16.1731	16.3218	16.2483	16.0334	16.1483	16.0879	16.6872	16.7476	16.4941	16.4225
1.36404	-0.289463	O88851	O88851	Putative hydrolase RBBP9	Rbbp9	492	Color2 [DarkGray]	1	4					7	7	7	50	50	50	20.911	0	17.739	249670000	12	16.9127	17.0575	16.9722	16.8196	16.8356	16.8023	17.1944	17.424	17.4099	17.2142
1.36403	-0.22458	Q91W29	Q91W29	Cytochrome c oxidase subunit 4 isoform 2, mitochondrial	Cox4i2	4058	Color2 [DarkGray]	1	4					6	6	6	37.2	37.2	37.2	20.206	0	26.327	265090000	21	16.7666	16.8439	16.8761	16.811	16.7758	16.7719	17.1235	17.2679	17.1486	16.8844
1.36368	-0.238988	O54983	O54983	Ketimine reductase mu-crystallin	Crym	346	Color2 [DarkGray]	1	4					10	10	10	38	38	38	33.523	0	97.458	3717300000	56	21.1581	21.2436	21.4099	21.2216	21.233	21.2207	21.4018	21.7581	21.5961	21.4845
1.36347	-0.196953	Q4FK66;Q4FK66-2	Q4FK66	Pre-mRNA-splicing factor 38A	Prpf38a	1962	Color2 [DarkGray]	1	4					6	6	6	17.9	17.9	17.9	37.436	0	12.782	116750000	20	16.5638	16.642	16.5488	16.3966	16.4397	16.5325	16.6994	16.9556	16.7347	16.6535
1.36264	-0.260906	Q925T6;Q925T6-3;Q925T6-2;Q925T6-4	Q925T6;Q925T6-3;Q925T6-2;Q925T6-4	Glutamate receptor-interacting protein 1	Grip1	4285	Color2 [DarkGray]	1	4					10	10	10	11.4	11.4	11.4	122.06	0	23.321	90321000	15	16.0609	16.2271	15.9566	15.8622	15.9847	15.9515	16.3015	16.4789	16.3988	16.2653
1.36259	-0.284918	Q80Y17	Q80Y17	Lethal(2) giant larvae protein homolog 1	Llgl1	2870	Color2 [DarkGray]	1	4					6	6	6	9.7	9.7	9.7	112.62	0	7.8943	40699000	6	14.4532	14.4047	14.4371	14.3002	14.1807	14.3032	14.514	14.9063	14.8118	14.6652
1.36223	-0.258496	A2A8L5	A2A8L5	Receptor-type tyrosine-protein phosphatase F	Ptprf	6	Color2 [DarkGray]	1	4					10	9	9	8	7.2	7.2	211.49	0	25.763	39628000	17	14.7896	14.8571	14.7934	14.4855	14.681	14.6814	15.0165	15.2128	15.0268	14.9617
1.36162	-0.201419	P47758	P47758	Signal recognition particle receptor subunit beta	Srprb	1030	Color2 [DarkGray]	1	4					7	7	7	33.5	33.5	33.5	29.579	0	116.66	320440000	23	17.5838	17.6792	17.6156	17.3498	17.5817	17.6389	17.8067	17.9722	17.7699	17.6295
1.36074	-0.212632	Q62093	Q62093	Serine/arginine-rich splicing factor 2	Srsf2	2268	Color2 [DarkGray]	1	4					3	3	3	18.6	18.6	18.6	25.476	0	73.825	1282200000	60	18.6316	18.7156	18.7027	18.5608	18.5835	18.6076	18.833	19.1263	18.8852	18.8053
1.36063	-0.18414	O35604	O35604	Niemann-Pick C1 protein	Npc1	287	Color2 [DarkGray]	1	4					5	5	5	3.9	3.9	3.9	142.88	0	14.401	58165000	7	15.5804	15.6494	15.7243	15.4854	15.5453	15.5946	15.7307	15.9965	15.7868	15.7969
1.35843	-0.258176	P35438-2;P35438	P35438-2;P35438	Glutamate receptor ionotropic, NMDA 1	Grin1	925	Color2 [DarkGray]	1	4					3	3	3	3.5	3.5	3.5	99.422	0	5.6147	14776000	5	12.8967	12.797	12.744	12.5335	12.4097	12.7183	12.9226	13.0843	13.0026	12.9439
1.35792	-0.216453	Q60974-2;Q60974	Q60974-2;Q60974	Nuclear receptor corepressor 1	Ncor1	2140	Color2 [DarkGray]	1	4					7	7	7	3.4	3.4	3.4	266.52	0	14.534	39994000	9	14.7521	14.8787	14.8508	14.8058	14.652	14.9191	14.9991	15.319	14.9056	14.8788
1.35734	-0.210392	Q64105	Q64105	Sepiapterin reductase	Spr	2336	Color2 [DarkGray]	1	4					12	12	12	53.3	53.3	53.3	27.883	0	237.41	1632200000	53	19.1144	19.2934	19.3154	19.1432	19.1712	19.2032	19.4045	19.6854	19.439	19.3574
1.35729	-0.233323	Q9WUD1	Q9WUD1	STIP1 homology and U box-containing protein 1	Stub1	5600	Color2 [DarkGray]	1	4					6	6	6	25.3	25.3	25.3	34.909	0	31.406	225050000	15	16.4503	16.546	16.3868	16.1291	16.2644	16.4128	16.5675	16.8142	16.5403	16.6083
1.3569	-0.175408	Q3UDE2	Q3UDE2	Tubulin--tyrosine ligase-like protein 12	Ttll12	1834	Color2 [DarkGray]	1	4					7	7	7	11.4	11.4	11.4	74.042	0	13.38	134950000	16	16.8871	17.002	16.8798	16.7223	16.812	16.8512	17.0532	17.2077	17.0077	17.0605
1.35682	-0.285567	P37804	P37804	Transgelin	Tagln	951	Color2 [DarkGray]	1	4					7	7	7	39.8	39.8	39.8	22.576	0	35.208	196010000	15	16.9729	17.0401	17.0901	16.7438	17.0352	16.9301	17.2057	17.5556	17.3702	17.2482
1.35618	-0.242011	P46660	P46660	Alpha-internexin	Ina	1011	Color2 [DarkGray]	1	4					16	15	15	35.5	33.7	33.7	55.382	0	118.95	1037400000	48	18.9167	18.9772	18.9705	18.7493	18.88	18.8062	19.2071	19.3426	19.2511	19.0968
1.35614	-0.203598	Q8VBV3	Q8VBV3	Exosome complex component RRP4	Exosc2	3868	Color2 [DarkGray]	1	4					3	3	3	14.7	14.7	14.7	32.631	0	10.217	41147000	6	14.6629	14.6576	14.6104	14.5414	14.478	14.4967	14.912	14.8556	14.9129	14.7911
1.35607	-0.31146	Q62283	Q62283	Tetraspanin-7	Tspan7	2290	Color2 [DarkGray]	1	4					2	2	2	10	10	10	27.544	0	20.982	151370000	5	15.73	16.0284	15.9355	15.8274	15.7547	15.832	16.1967	16.5023	16.3115	15.9908
1.35596	-0.190096	Q7TMY8-3;Q7TMY8;Q7TMY8-4;Q7TMY8-2	Q7TMY8-3;Q7TMY8;Q7TMY8-4;Q7TMY8-2	E3 ubiquitin-protein ligase HUWE1	Huwe1	2694	Color2 [DarkGray]	1	4					51	51	51	15.2	15.2	15.2	480.89	0	323.31	872490000	98	19.3052	19.3125	19.2973	19.1685	19.2082	19.1946	19.472	19.6506	19.5033	19.4216
1.35591	-0.223415	Q91WM1-2;Q91WM1	Q91WM1-2;Q91WM1	Spermatid perinuclear RNA-binding protein	Strbp	4093	Color2 [DarkGray]	1	4					20	17	17	34.4	29.3	29.3	70.813	0	35.969	531830000	32	18.5855	18.4919	18.3956	18.3	18.3624	18.4665	18.6127	18.939	18.6607	18.5735
1.35586	-0.264961	Q9D1I2	Q9D1I2	Bcl10-interacting CARD protein		4818	Color2 [DarkGray]	1	4					3	3	3	18	18	18	20.936	0	7.077	25357000	5	13.5803	13.2485	13.3743	13.19	13.5185	13.4067	13.5328	13.8594	13.6571	13.7802
1.35537	-0.202169	Q8BWD8	Q8BWD8	Cyclin-dependent kinase 19	Cdk19	3243	Color2 [DarkGray]	1	4					4	4	2	8.8	8.8	3.4	56.569	0	10.07	35343000	8	15.3153	15.3585	15.2685	15.0836	15.2548	15.2515	15.472	15.6509	15.5576	15.3596
1.35466	-0.208529	Q8K3A9	Q8K3A9	7SK snRNA methylphosphate capping enzyme	Mepce	3684	Color2 [DarkGray]	1	4					6	6	6	12.5	12.5	12.5	72.05	0	20.94	218190000	13	16.3989	16.3273	16.3487	16.2438	16.3119	16.2174	16.5434	16.7086	16.6066	16.5973
1.35456	-0.26535	Q6PIU9	Q6PIU9	Uncharacterized protein FLJ45252 homolog		2597	Color2 [DarkGray]	1	4					5	5	5	20.9	20.9	20.9	37.704	0	22.543	23761000	8	14.2075	14.2381	14.2232	13.9603	13.9709	14.079	14.5225	14.5568	14.2714	14.4971
1.35248	-0.188128	Q3URD3;Q3URD3-2;Q3URD3-5	Q3URD3;Q3URD3-2;Q3URD3-5	Sarcolemmal membrane-associated protein	Slmap	1915	Color2 [DarkGray]	1	4					24	24	6	27.1	27.1	7.9	96.932	0	88.368	2721100000	79	20.3233	20.5092	20.5284	20.3836	20.4479	20.4794	20.5694	20.8885	20.6058	20.5898
1.35205	-0.186227	Q9CR61	Q9CR61	NADH dehydrogenase [ubiquinone] 1 beta subcomplex subunit 7	Ndufb7	4589	Color2 [DarkGray]	1	4					4	4	4	38	38	38	16.331	0	13.106	819370000	19	17.711	17.9072	17.8426	17.7008	17.7447	17.7899	17.9557	18.2005	17.9847	17.9068
1.35129	-0.196217	P27659	P27659	60S ribosomal protein L3	Rpl3	840	Color2 [DarkGray]	1	4					13	13	13	28	28	28	46.109	0	34.516	2695800000	34	20.6386	20.6341	20.6679	20.4485	20.5458	20.5888	20.7888	21.0173	20.8311	20.69
1.35082	-0.262836	Q8C0C7	Q8C0C7	Phenylalanine--tRNA ligase alpha subunit	Farsa	3323	Color2 [DarkGray]	1	4					12	12	12	24.6	24.6	24.6	57.598	0	55.323	817900000	28	18.4199	18.4321	18.5118	18.3364	18.3465	18.2827	18.69	18.9194	18.7715	18.6972
1.35056	-0.198177	Q91ZW3	Q91ZW3	SWI/SNF-related matrix-associated actin-dependent regulator of chromatin subfamily A member 5	Smarca5	4183	Color2 [DarkGray]	1	4					25	25	19	25.5	25.5	20.3	121.63	0	182.01	1315100000	62	19.6802	19.6889	19.6813	19.5114	19.5867	19.6139	19.866	20.0765	19.8267	19.7561
1.35049	-0.261172	P70414	P70414	Sodium/calcium exchanger 1	Slc8a1	1490	Color2 [DarkGray]	1	4					7	7	7	7.9	7.9	7.9	108.03	0	12.911	229620000	19	17.6802	17.7152	17.7342	17.55	17.4977	17.5655	17.9069	18.1545	18.0241	17.8323
1.35041	-0.31632	Q8C1D8;Q8C1D8-2	Q8C1D8	Protein IWS1 homolog	Iws1	3350	Color2 [DarkGray]	1	4					3	3	3	6	6	6	85.247	0	47.677	29766000	4	14.4278	14.566	14.6451	14.0779	14.3075	14.5404	14.6843	15.0257	14.7837	14.5718
1.34941	-0.233491	Q923G2	Q923G2	DNA-directed RNA polymerases I, II, and III subunit RPABC3	Polr2h	4260	Color2 [DarkGray]	1	4					3	3	2	26	26	18	17.143	0	9.2504	58767000	5	14.7834	14.7221	14.8449	14.7917	14.6304	14.689	15.0081	15.2387	15.0827	14.9214
1.3493	-0.25229	Q6P4S8	Q6P4S8	Integrator complex subunit 1	Ints1	2492	Color2 [DarkGray]	1	4					6	6	6	3.2	3.2	3.2	245.16	0	27.922	29084000	9	14.2469	14.4134	14.374	14.078	14.2107	14.2414	14.4934	14.7821	14.5876	14.4799
1.34927	-0.332813	O08576;O08576-2;O08576-3;O08576-4	O08576;O08576-2;O08576-3;O08576-4	RUN domain-containing protein 3A	Rundc3a	179	Color2 [DarkGray]	1	4					3	3	3	10.3	10.3	10.3	50.018	0.00021317	4.7119	64190000	7	14.5129	14.6377	14.7182	14.6361	14.1644	14.5348	14.976	15.1411	14.8646	14.8169
1.34927	-0.224267	Q6PDI6;Q6PDI6-3;Q6PDI6-2	Q6PDI6;Q6PDI6-3	Protein FAM63B	Fam63b	2547	Color2 [DarkGray]	1	4					5	5	5	13.5	13.5	13.5	65.636	0	30.404	93173000	13	14.7964	14.9423	14.7215	14.648	14.8744	15.0227	15.008	15.3104	14.8753	14.8874
1.34924	-0.194524	Q9Z0H8-2;Q9Z0H8	Q9Z0H8-2;Q9Z0H8	CAP-Gly domain-containing linker protein 2	Clip2	5662	Color2 [DarkGray]	1	4					19	16	16	20.2	17.2	17.2	111.85	0	80.72	290430000	31	17.6175	17.7918	17.6771	17.5227	17.6404	17.6541	17.8674	18.077	17.8489	17.7747
1.34924	-0.251957	Q921F2	Q921F2	TAR DNA-binding protein 43	Tardbp	4203	Color2 [DarkGray]	1	4					11	11	11	39.1	39.1	39.1	44.547	0	134.26	5876000000	48	20.7426	20.79	20.8368	20.7773	20.6751	20.6651	21.0328	21.3077	21.0572	21.019
1.34754	-0.198778	Q9WV34;Q9WV34-2	Q9WV34;Q9WV34-2	MAGUK p55 subfamily member 2	Mpp2	5622	Color2 [DarkGray]	1	4					19	19	18	41.8	41.8	39.7	61.554	0	195.02	2292400000	73	19.8852	19.9916	19.9794	19.8239	19.8503	19.8759	20.1072	20.3144	20.2151	20.0117
1.3472	-0.253708	P50149	P50149	Guanine nucleotide-binding protein G(t) subunit alpha-2	Gnat2	1075	Color2 [DarkGray]	1	4					13	8	8	48.3	33.6	33.6	40.117	0	94.565	1272400000	29	17.7797	17.8561	17.9076	17.7004	17.6069	17.7728	17.9701	18.29	18.1716	17.9148
1.34654	-0.243158	Q9JI11;Q9JI10;Q9JI10-2	Q9JI11;Q9JI10	Serine/threonine-protein kinase 4;Serine/threonine-protein kinase 4 37kDa subunit;Serine/threonine-protein kinase 4 18kDa subunit;Serine/threonine-protein kinase 3;Serine/threonine-protein kinase 3 36kDa subunit;Serine/threonine-protein kinase 3 20kDa subunit	Stk4;Stk3	5264	Color2 [DarkGray]	1	4					4	4	4	9	9	9	55.541	0.00041127	4.0502	9155600	4	12.5412	12.5827	12.8779	12.4732	12.727	12.6825	12.862	13.1351	12.8829	12.8554
1.34619	-0.233723	P62823	P62823	Ras-related protein Rab-3C	Rab3c	1361	Color2 [DarkGray]	1	4					6	5	4	32.2	28.6	25.1	25.872	0	66.982	2074000000	25	18.8458	18.9665	19.0486	18.8196	18.8484	18.8878	19.1703	19.4214	19.1799	19.0381
1.34596	-0.232784	Q9DCD2	Q9DCD2	Pre-mRNA-splicing factor SYF1	Xab2	5096	Color2 [DarkGray]	1	4					10	10	10	14.4	14.4	14.4	99.986	0	24.344	79012000	15	15.7537	15.8551	15.8275	15.6171	15.8042	15.7848	15.9428	16.2854	16.1188	15.8899
1.34585	-0.252521	Q80WB5	Q80WB5	Protein N-terminal glutamine amidohydrolase	Wdyhv1	2834	Color2 [DarkGray]	1	4					2	2	2	16.7	16.7	16.7	24.336	0	15.67	10153000	4	12.5083	12.5817	12.692	12.5539	12.7172	12.5673	12.9844	13.0936	12.9718	12.6987
1.34467	-0.236172	O35643	O35643	AP-1 complex subunit beta-1	Ap1b1	295	Color2 [DarkGray]	1	4					33	33	19	42.9	42.9	30.5	103.93	0	198.35	5895600000	130	21.2889	21.352	21.3913	21.225	21.2515	21.1931	21.5603	21.7734	21.6013	21.5614
1.34344	-0.158228	Q08943;Q08943-2	Q08943;Q08943-2	FACT complex subunit SSRP1	Ssrp1	1689	Color2 [DarkGray]	1	4					12	12	12	17.4	17.4	17.4	80.859	0	49.994	506150000	28	17.8496	17.8852	17.9588	17.8487	17.9097	17.8797	18.0599	18.2716	18.0274	18.0046
1.34341	-0.3106	Q61334	Q61334	B-cell receptor-associated protein 29	Bcap29	2199	Color2 [DarkGray]	1	4					3	3	3	10.4	10.4	10.4	27.964	0	6.5234	134030000	5	14.9017	15.1232	14.8464	14.7888	14.8699	14.9352	15.1554	15.6096	15.3321	15.0507
1.34332	-0.250771	P15105	P15105	Glutamine synthetase	Glul	686	Color2 [DarkGray]	1	4					16	16	16	53.4	53.4	53.4	42.119	0	229.88	45080000000	358	23.0642	23.1045	23.3699	23.1583	23.1027	23.1354	23.4327	23.7048	23.367	23.4135
1.34318	-0.375911	Q3UZV7-3;Q3UZV7-2;Q3UZV7;Q3UZV7-5	Q3UZV7-3;Q3UZV7-2;Q3UZV7;Q3UZV7-5	UPF0577 protein KIAA1324-like homolog		1942	Color2 [DarkGray]	1	4					3	3	3	3.6	3.6	3.6	99.756	0.00021182	4.5735	4604900	4	12.5275	12.9092	12.9197	12.5843	12.1385	12.7762	12.934	13.1575	12.9911	13.0999
1.34105	-0.235598	Q99P88	Q99P88	Nuclear pore complex protein Nup155	Nup155	4443	Color2 [DarkGray]	1	4					15	15	15	12.7	12.7	12.7	155.12	0	68.579	265110000	24	16.9721	16.9918	16.9018	16.7022	16.7344	16.8922	17.0664	17.3823	17.0822	17.0573
1.34105	-0.233746	Q60934	Q60934	Glutamate receptor ionotropic, kainate 1	Grik1	2134	Color2 [DarkGray]	1	4					3	3	2	4.1	4.1	2.5	95.201	0	16.242	28127000	5	14.1287	14.1932	14.2823	14.0441	14.1786	14.1619	14.4187	14.6611	14.5155	14.2385
1.33991	-0.220719	O70325-2;O70325;O70325-3	O70325-2;O70325;O70325-3	Phospholipid hydroperoxide glutathione peroxidase, mitochondrial	Gpx4	408	Color2 [DarkGray]	1	4					7	7	7	45.9	45.9	45.9	19.522	0	40.718	1262700000	35	18.9526	18.9588	19.0291	18.8981	18.8483	18.8963	19.2236	19.4347	19.1584	19.0774
1.33829	-0.270281	Q9DBJ1	Q9DBJ1	Phosphoglycerate mutase 1	Pgam1	5051	Color2 [DarkGray]	1	4					12	12	9	61.4	61.4	53.1	28.832	0	223.2	35977000000	292	23.5638	23.6611	23.5865	23.4938	23.4916	23.4803	23.7696	24.132	23.9815	23.7849
1.33745	-0.287582	Q9QUM9	Q9QUM9	Proteasome subunit alpha type-6	Psma6	5401	Color2 [DarkGray]	1	4					11	11	11	48.8	48.8	48.8	27.372	0	65.887	1559800000	38	18.9941	18.9323	19.0196	18.8589	18.7837	18.7817	19.2162	19.4343	19.3691	19.2252
1.33669	-0.148274	P06837	P06837	Neuromodulin	Gap43	570	Color2 [DarkGray]	1	4					10	10	9	49.8	49.8	46.3	23.632	0	69.036	773220000	38	19.3903	19.3834	19.4789	19.3703	19.3703	19.3965	19.477	19.7284	19.6352	19.4975
1.33647	-0.191324	Q80Y81-2;Q80Y81	Q80Y81-2;Q80Y81	Zinc phosphodiesterase ELAC protein 2	Elac2	2872	Color2 [DarkGray]	1	4					9	9	9	12	12	12	92.075	0	54.195	105590000	19	16.4709	16.584	16.5349	16.3316	16.4994	16.4386	16.6936	16.8685	16.7147	16.6619
1.33586	-0.206964	Q9CZQ9	Q9CZQ9	Bardet-Biedl syndrome 5 protein homolog	Bbs5	4741	Color2 [DarkGray]	1	4					6	6	6	16.7	16.7	16.7	38.862	0	15.097	139810000	12	17.0733	17.1524	17.1023	17.088	16.9887	17.0264	17.2777	17.5552	17.2869	17.2934
1.33542	-0.265036	Q9D0D4	Q9D0D4	Probable dimethyladenosine transferase	Dimt1	4772	Color2 [DarkGray]	1	4					4	4	4	16	16	16	35.274	0	11.777	44159000	7	14.8574	15.2335	15.0921	14.8608	15.0381	14.992	15.3123	15.5337	15.2556	15.3135
1.33471	-0.242085	P40240	P40240	CD9 antigen	Cd9	966	Color2 [DarkGray]	1	4					2	2	2	14.2	14.2	14.2	25.258	0	8.1028	772930000	8	16.9043	17.1962	17.0183	16.8533	16.7007	17.1236	17.1924	17.3695	17.2017	16.996
1.33462	-0.244198	P61965	P61965	WD repeat-containing protein 5	Wdr5	1302	Color2 [DarkGray]	1	4					5	5	5	19.2	19.2	19.2	36.588	0	54.956	141370000	17	17.0569	17.0698	17.0624	16.8886	16.9511	16.9596	17.3241	17.5358	17.2999	17.1305
1.33439	-0.220654	Q9D287	Q9D287	Pre-mRNA-splicing factor SPF27	Bcas2	4841	Color2 [DarkGray]	1	4					8	8	8	40	40	40	26.131	0	28.646	255440000	15	16.2861	16.396	16.4302	16.2296	16.3756	16.3154	16.4812	16.8352	16.5502	16.6387
1.33424	-0.344154	Q61137-2;Q61137	Q61137-2;Q61137	Astrotactin-1	Astn1	2167	Color2 [DarkGray]	1	4					4	4	4	4.8	4.8	4.8	143.95	0	9.8006	25621000	5	13.5785	13.3049	13.6236	13.0357	13.3365	13.5267	13.7957	14.0757	13.5538	13.6482
1.33384	-0.211385	Q9D517	Q9D517	1-acyl-sn-glycerol-3-phosphate acyltransferase gamma	Agpat3	4886	Color2 [DarkGray]	1	4					14	14	14	30.9	30.9	30.9	43.295	0	33.2	3493200000	56	19.9787	20.0789	20.093	19.9503	19.9095	19.9735	20.233	20.4744	20.2579	20.1285
1.3338	-0.217773	P53994	P53994	Ras-related protein Rab-2A	Rab2a	1136	Color2 [DarkGray]	1	4					9	9	3	56.6	56.6	21.2	23.547	0	162.96	1318800000	45	19.1734	19.2067	19.1992	19.0163	19.0756	19.0973	19.4159	19.611	19.3646	19.2711
1.33351	-0.304374	E9PY46	E9PY46		Ift140	129	Color2 [DarkGray]	1	4					4	4	4	2.3	2.3	2.3	165.87	0	7.7458	15740000	6	14.0073	14.3381	13.9664	13.9757	13.8735	13.9871	14.307	14.5274	14.5539	14.3074
1.33344	-0.230019	Q5IRJ6;Q5IRJ6-2	Q5IRJ6;Q5IRJ6-2	Zinc transporter 9	Slc30a9	2015	Color2 [DarkGray]	1	4					3	3	3	4.9	4.9	4.9	62.875	0	5.8138	132400000	4	16.4188	16.5539	16.5213	16.3547	16.3271	16.3942	16.6644	16.9363	16.7109	16.6202
1.3332	-0.196216	P97390	P97390	Vacuolar protein sorting-associated protein 45	Vps45	1556	Color2 [DarkGray]	1	4					10	10	10	17.7	17.7	17.7	65.052	0	15.661	94270000	13	16.4374	16.5619	16.579	16.3901	16.4758	16.4852	16.5878	16.9223	16.7674	16.6627
1.33291	-0.244014	Q99J99	Q99J99	3-mercaptopyruvate sulfurtransferase	Mpst	4302	Color2 [DarkGray]	1	4					5	5	5	21.2	21.2	21.2	33.097	0	17.5	190130000	10	16.8368	16.7654	16.8065	16.6488	16.6426	16.6632	17.0088	17.2321	17.0992	16.9169
1.33288	-0.427996	P13634	P13634	Carbonic anhydrase 1	Ca1	666	Color2 [DarkGray]	1	4					3	3	3	12.6	12.6	12.6	28.33	0	7.3669	16380000	4	12.7446	12.8744	12.6658	12.3898	12.4993	12.5765	13.1233	13.2171	13.5242	12.8729
1.33237	-0.253695	Q7TQG1	Q7TQG1	Pleckstrin homology domain-containing family A member 6	Plekha6	2721	Color2 [DarkGray]	1	4					6	6	6	8.2	8.2	8.2	131.43	0	19.806	45170000	10	14.8823	15.1571	15.2064	15.0423	15.0252	14.9843	15.3223	15.5273	15.4343	15.3135
1.33234	-0.24109	P48320	P48320	Glutamate decarboxylase 2	Gad2	1049	Color2 [DarkGray]	1	4					10	10	9	24.4	24.4	22.7	65.223	0	39.932	595890000	30	18.8449	18.9421	19.0511	18.8444	18.78	18.8352	19.0921	19.3441	19.3028	19.0937
1.33214	-0.142324	Q02956-2;Q02956	Q02956-2;Q02956	Protein kinase C zeta type	Prkcz	1640	Color2 [DarkGray]	1	4					2	2	2	5.4	5.4	5.4	46.6	0.00021115	4.5055	18870000	4	14.5447	14.5951	14.6433	14.4206	14.5383	14.5526	14.719	14.8443	14.6448	14.6929
1.3317	-0.334285	O54991	O54991	Contactin-associated protein 1	Cntnap1	350	Color2 [DarkGray]	1	4					11	11	11	9.3	9.3	9.3	156.31	0	54.641	142470000	23	16.3705	16.9689	17.0527	16.9579	17.0311	17.0507	17.2391	17.4294	17.1643	17.169
1.33004	-0.20429	O88448	O88448	Kinesin light chain 2	Klc2	447	Color2 [DarkGray]	1	4					8	3	3	14.7	5.3	5.3	66.662	0	5.4919	183650000	5	17.7103	17.8065	17.8118	17.576	17.6695	17.7337	17.8587	18.1225	18.0666	17.8142
1.32997	-0.274669	Q9CZT8	Q9CZT8	Ras-related protein Rab-3B	Rab3b	4746	Color2 [DarkGray]	1	4					3	2	2	16.4	12.8	12.8	24.757	0	20.519	23223000	4	14.2078	14.2943	14.4516	14.2615	14.2399	14.3984	14.5034	14.8526	14.7835	14.2906
1.32835	-0.190955	P29758	P29758	Ornithine aminotransferase, mitochondrial	Oat	880	Color2 [DarkGray]	1	4					12	12	12	32.1	32.1	32.1	48.354	0	101.1	1485600000	45	18.8307	18.9181	18.8892	18.7435	18.777	18.824	19.0568	19.2759	19.0117	18.945
1.32789	-0.198205	Q76LS9;Q76LS9-2;Q76LS9-3	Q76LS9;Q76LS9-2;Q76LS9-3	Protein FAM63A	Fam63a	2666	Color2 [DarkGray]	1	4					4	4	4	9.4	9.4	9.4	51.225	0	14.211	69858000	7	15.5871	15.6697	15.4651	15.5112	15.5188	15.5559	15.6595	15.9791	15.8687	15.6797
1.32716	-0.201545	Q7TNC4-2;Q7TNC4-3;Q7TNC4-4;Q7TNC4	Q7TNC4-2;Q7TNC4-3;Q7TNC4-4;Q7TNC4	Putative RNA-binding protein Luc7-like 2	Luc7l2	2698	Color2 [DarkGray]	1	4					11	11	7	39.1	39.1	24.9	38.611	0	63.851	2198800000	44	20.2514	20.3218	20.1778	20.0993	20.1615	20.2365	20.4024	20.6574	20.4672	20.2559
1.32619	-0.283973	Q9CXV9	Q9CXV9	DCN1-like protein 5	Dcun1d5	4688	Color2 [DarkGray]	1	4					5	5	5	22.8	22.8	22.8	27.578	0	31.743	41150000	11	15.1685	15.363	15.1661	15.1769	15.1256	15.0536	15.5333	15.6549	15.6891	15.4891
1.32494	-0.281147	Q61189	Q61189	Methylosome subunit pICln	Clns1a	2180	Color2 [DarkGray]	1	4					3	3	3	21.6	21.6	21.6	26.021	0	22.109	41089000	7	14.7021	14.7677	14.6354	14.4583	14.4144	14.5196	14.9626	15.1099	14.9413	14.8504
1.32402	-0.192353	P32037	P32037	Solute carrier family 2, facilitated glucose transporter member 3	Slc2a3	897	Color2 [DarkGray]	1	4					6	6	6	11.6	11.6	11.6	53.478	0	49.196	458350000	19	17.8985	17.9415	17.9909	17.9085	17.8547	17.8764	18.1092	18.3579	18.1725	18.0399
1.32395	-0.203456	Q8BR63	Q8BR63	Protein FAM177A1	Fam177a1	3159	Color2 [DarkGray]	1	4					5	5	5	30	30	30	23.578	0	22.483	108320000	10	16.8301	16.8407	16.8659	16.7112	16.723	16.8073	16.9905	17.2951	16.969	16.9264
1.32362	-0.160143	Q62172	Q62172	RalA-binding protein 1	Ralbp1	2276	Color2 [DarkGray]	1	4					4	4	4	7.1	7.1	7.1	75.042	0	6.9835	46853000	6	15.0919	15.2526	15.1926	15.1477	15.1457	15.2546	15.2604	15.5778	15.2695	15.2688
1.32354	-0.341197	P02469	P02469	Laminin subunit beta-1	Lamb1	538	Color2 [DarkGray]	1	4					4	4	4	2.5	2.5	2.5	197.09	0	6.8856	34798000	5	13.4342	13.7164	13.268	13.7013	13.1986	13.5357	14.0012	14.0045	13.6057	13.8774
1.32312	-0.230456	E9Q7X7	E9Q7X7		Nrxn2	154	Color2 [DarkGray]	1	4					4	3	3	2.8	1.9	1.9	184.88	0	6.7244	13358000	5	14.0083	13.9297	14.1971	13.9101	13.8252	13.937	14.1844	14.3658	14.3352	14.2002
1.32305	0.79787	Q9D3H2	Q9D3H2		Obp1a	4869	Color2 [DarkGray]	1	4					4	4	4	31.3	31.3	31.3	18.469	0	63.52	370190000	17	18.7804	17.5228	17.132	17.1494	17.3309	16.7802	16.4353	17.2824	16.8815	16.5466
1.32294	-0.150731	Q8VHL1	Q8VHL1	Histone-lysine N-methyltransferase SETD7	Setd7	3986	Color2 [DarkGray]	1	4					5	5	5	17.2	17.2	17.2	40.506	0	22.685	130010000	11	16.6297	16.7615	16.6634	16.5469	16.5939	16.7138	16.7186	16.9911	16.8081	16.7175
1.32286	-0.21844	Q8K3W3	Q8K3W3	Protein CASC3	Casc3	3695	Color2 [DarkGray]	1	4					2	2	2	5	5	5	75.769	0.00021186	4.5806	11965000	4	14.7209	14.8706	14.8097	14.6238	14.5139	14.7897	14.8355	15.1821	14.9182	14.9057
1.32271	-0.227099	E9Q4N7	E9Q4N7		Arid1b	138	Color2 [DarkGray]	1	4					12	11	11	6.9	6	6	237.79	0	62.809	202630000	20	16.6134	16.6396	16.6059	16.3754	16.5007	16.545	16.8235	17.0513	16.7709	16.6799
1.32244	-0.249727	Q9EQQ9-3;Q9EQQ9;Q9EQQ9-2	Q9EQQ9-3;Q9EQQ9	Protein O-GlcNAcase	Mgea5	5179	Color2 [DarkGray]	1	4					11	11	11	17.3	17.3	17.3	107.39	0	44.328	279610000	24	17.9796	18.1194	18.0051	17.825	17.9566	18.0204	18.2129	18.5846	18.1996	18.1168
1.32238	-0.283539	P29341	P29341	Polyadenylate-binding protein 1	Pabpc1	873	Color2 [DarkGray]	1	4					18	18	18	27	27	27	70.67	0	123.11	1913000000	52	19.4643	19.4489	19.5734	19.4291	19.3158	19.3088	19.7821	19.9688	19.8811	19.7084
1.32205	-0.209723	Q62384	Q62384	Zinc finger protein ZPR1	Zpr1	2298	Color2 [DarkGray]	1	4					5	5	5	11.8	11.8	11.8	50.714	0	11.682	54045000	9	15.8512	15.9482	15.8185	15.6418	15.8132	15.816	16.0932	16.2578	15.9276	16.027
1.32123	-0.191685	Q8VHQ9	Q8VHQ9	Acyl-coenzyme A thioesterase 11	Acot11	3990	Color2 [DarkGray]	1	4					5	5	5	9.4	9.4	9.4	67.354	0	14.428	244860000	13	17.2337	17.3242	17.1847	17.1766	17.1303	17.3152	17.3877	17.6801	17.3895	17.2354
1.32014	-0.2588	Q9ERR7	Q9ERR7	15 kDa selenoprotein	Sep15	5206	Color2 [DarkGray]	1	4					2	2	2	15.4	15.4	15.4	17.806	0	12.256	129910000	5	15.6667	15.774	15.7148	15.6132	15.6957	15.5603	16.0135	16.2218	15.9832	15.9797
1.32004	-0.215747	Q3UHD6-2;Q3UHD6	Q3UHD6-2;Q3UHD6	Sorting nexin-27	Snx27	1864	Color2 [DarkGray]	1	4					7	7	7	15.2	15.2	15.2	59.533	0	24.742	165530000	18	17.184	17.2233	17.1834	17.0401	17.0934	17.1107	17.4457	17.6305	17.3122	17.304
1.32002	-0.181578	P48722;P48722-2	P48722;P48722-2	Heat shock 70 kDa protein 4L	Hspa4l	1057	Color2 [DarkGray]	1	4					36	33	33	54.5	49.9	49.9	94.381	0	323.31	7193600000	178	21.3533	21.4301	21.3871	21.2446	21.2963	21.3182	21.5113	21.7585	21.5463	21.485
1.31964	-0.229073	P62821;Q8K386	P62821	Ras-related protein Rab-1A	Rab1A	1360	Color2 [DarkGray]	1	4					11	11	7	62	62	40	22.677	0	117.66	6668800000	51	21.2453	21.2911	21.3132	21.1173	21.1556	21.1548	21.515	21.7074	21.5008	21.3898
1.31925	-0.159153	O55201;O55201-2	O55201;O55201-2	Transcription elongation factor SPT5	Supt5h	379	Color2 [DarkGray]	1	4					27	27	27	30.7	30.7	30.7	120.66	0	150.04	727680000	50	18.6273	18.6751	18.619	18.5678	18.5824	18.6508	18.7985	19.0134	18.7387	18.666
1.31902	-0.214	Q3UHJ0;Q3UHJ0-2;Q91Z96-2;Q91Z96	Q3UHJ0;Q3UHJ0-2	AP2-associated protein kinase 1	Aak1	1868	Color2 [DarkGray]	1	4					31	31	31	49.7	49.7	49.7	103.35	0	323.31	1662700000	92	19.2624	19.3802	19.4207	19.2526	19.2682	19.2684	19.5249	19.7835	19.6135	19.4638
1.31901	-0.190989	Q8BTX9	Q8BTX9	Inactive hydroxysteroid dehydrogenase-like protein 1	Hsdl1	3193	Color2 [DarkGray]	1	4					6	6	6	23	23	23	36.867	0	24.224	598600000	17	18.2105	18.3969	18.4324	18.2231	18.354	18.2878	18.5517	18.6993	18.5719	18.461
1.31848	-0.232105	Q8VI33;Q6NZA9	Q8VI33	Transcription initiation factor TFIID subunit 9	Taf9	3994	Color2 [DarkGray]	1	4					4	4	4	20.5	20.5	20.5	28.979	0	13.108	24261000	6	14.7837	14.9736	15.0179	14.7417	14.8754	14.8401	15.1408	15.3475	15.1889	15.0357
1.31843	-0.248703	Q8K099	Q8K099	Leucine-rich repeat, immunoglobulin-like domain and transmembrane domain-containing protein 1	Lrit1	3591	Color2 [DarkGray]	1	4					4	4	4	9.5	9.5	9.5	68.463	0	38.617	92155000	7	14.9169	14.8263	14.8251	14.6687	14.8887	14.7161	15.0833	15.3111	15.1358	15.123
1.31827	-0.525092	Q9CQ48	Q9CQ48	NudC domain-containing protein 2	Nudcd2	4489	Color2 [DarkGray]	1	4					2	2	2	18.5	18.5	18.5	17.66	0	39.094	38448000	3	13.9832	14.4557	14.794	14.0136	14.2492	14.9957	14.322	14.6095	14.8912	15.3028
1.31813	-0.255302	P35585;Q9WVP1;Q9WVP1-2	P35585	AP-1 complex subunit mu-1	Ap1m1	931	Color2 [DarkGray]	1	4					10	10	10	29.6	29.6	29.6	48.542	0	26.653	326130000	21	18.3202	18.1737	18.0701	17.8408	18.1312	18.0701	18.4698	18.4951	18.4131	18.3643
1.31791	-0.140398	Q2VPQ9;Q2VPQ9-2	Q2VPQ9;Q2VPQ9-2	Chromatin modification-related protein MEAF6	Meaf6	1728	Color2 [DarkGray]	1	4					3	3	3	15.7	15.7	15.7	21.649	0.00041178	4.0808	34583000	4	15.0709	15.0914	15.1332	14.9624	15.0338	15.0817	15.1328	15.3931	15.1962	15.19
1.31758	-0.314981	Q9Z2U2-2;Q9Z2U2	Q9Z2U2-2;Q9Z2U2	Zinc finger protein 292	Zfp292	5769	Color2 [DarkGray]	1	4					4	4	4	2	2	2	300.44	0	12.104	42488000	9	15.5076	15.5804	15.5825	15.4019	15.3712	15.3512	15.9191	15.9759	15.7057	16.0667
1.3172	-0.23917	Q8VEK3-2;Q8VEK3	Q8VEK3-2;Q8VEK3	Heterogeneous nuclear ribonucleoprotein U	Hnrnpu	3974	Color2 [DarkGray]	1	4					26	26	26	35.6	35.6	35.6	86.805	0	195.48	13083000000	228	22.2708	22.3567	22.3163	22.195	22.1581	22.1895	22.5403	22.7643	22.5877	22.4109
1.31699	-0.261301	P62488	P62488	DNA-directed RNA polymerase II subunit RPB7	Polr2g	1341	Color2 [DarkGray]	1	4					4	4	4	25.6	25.6	25.6	19.294	0	62.335	107290000	10	16.5111	16.6035	16.7774	16.6569	16.5546	16.5275	16.9024	17.1581	16.9616	16.8603
1.31679	-0.239454	Q9CWZ7	Q9CWZ7	Gamma-soluble NSF attachment protein	Napg	4663	Color2 [DarkGray]	1	4					13	13	13	50	50	50	34.732	0	113.97	1592400000	40	19.5038	19.5297	19.5819	19.4258	19.376	19.4367	19.7484	20.0152	19.7959	19.6183
1.31672	-0.256462	Q99K28;Q99K28-2	Q99K28;Q99K28-2	ADP-ribosylation factor GTPase-activating protein 2	Arfgap2	4329	Color2 [DarkGray]	1	4					8	8	8	14	14	14	56.598	0	18.693	190280000	13	16.5409	16.5391	16.4848	16.3098	16.4199	16.3138	16.8137	16.774	16.8556	16.8197
1.31645	-0.250442	Q91VM5	Q91VM5	RNA binding motif protein, X-linked-like-1	Rbmxl1	4033	Color2 [DarkGray]	1	4					8	8	2	23.7	23.7	7	42.161	0	46.514	3143900000	47	20.0651	20.2287	20.2593	20.0606	19.9893	20.062	20.4777	20.5894	20.4673	20.2586
1.3161	-0.222482	Q9DCE5	Q9DCE5	p21-activated protein kinase-interacting protein 1	Pak1ip1	5097	Color2 [DarkGray]	1	4					3	3	3	9.2	9.2	9.2	42.116	0	309.07	69134000	5	15.6614	15.8817	15.7192	15.6039	15.6255	15.9162	15.9033	16.2102	15.8686	15.7058
1.3159	-0.184991	Q9D328	Q9D328	Transmembrane protein 35	Tmem35	4858	Color2 [DarkGray]	1	4					3	3	3	18.6	18.6	18.6	18.505	0	18.758	453380000	12	17.2934	17.3662	17.4201	17.192	17.2298	17.3235	17.534	17.7166	17.4563	17.396
1.31544	-0.324046	P30681	P30681	High mobility group protein B2	Hmgb2	885	Color2 [DarkGray]	1	4					11	9	9	46.2	36.2	36.2	24.162	0	65.947	4978900000	82	20.8758	20.9928	20.9409	20.7785	20.8375	20.7506	21.2196	21.5325	21.4068	21.1364
1.31504	-0.185272	Q00899;Q3TTC2	Q00899	Transcriptional repressor protein YY1	Yy1	1616	Color2 [DarkGray]	1	4					8	8	7	17.6	17.6	15.7	44.716	0	50.078	202100000	15	17.2978	17.3988	17.4077	17.2398	17.241	17.2951	17.5173	17.733	17.5201	17.4461
1.315	-0.206608	A2RSX7;A2RSX7-2	A2RSX7	tRNA wybutosine-synthesizing protein 5	Tyw5	45	Color2 [DarkGray]	1	4					5	5	5	21.9	21.9	21.9	36.632	0	22.138	51441000	8	15.5374	15.7832	15.8053	15.6327	15.6671	15.6914	15.9167	16.1449	15.8738	15.832
1.31489	-0.21563	Q8BHG9	Q8BHG9	CGG triplet repeat-binding protein 1	Cggbp1	3010	Color2 [DarkGray]	1	4					6	6	6	50.3	50.3	50.3	18.761	0	41.975	217350000	15	16.6292	16.7415	16.7601	16.5068	16.6299	16.616	16.897	17.0822	16.9744	16.7761
1.31467	-0.227423	O08539;O08539-2	O08539;O08539-2	Myc box-dependent-interacting protein 1	Bin1	175	Color2 [DarkGray]	1	4					17	15	15	33	31.5	31.5	64.469	0	177.78	3028700000	54	20.145	20.1065	20.1616	20.0124	20.0653	20.0393	20.2703	20.5993	20.4437	20.2752
1.31408	-0.21309	Q9CXW3	Q9CXW3	Calcyclin-binding protein	Cacybp	4690	Color2 [DarkGray]	1	4					9	9	9	41.9	41.9	41.9	26.51	0	30.433	1036300000	32	18.786	18.9392	18.7901	18.6817	18.7401	18.9117	18.9672	19.2997	19.005	18.8189
1.3139	-0.203117	P62812	P62812	Gamma-aminobutyric acid receptor subunit alpha-1	Gabra1	1358	Color2 [DarkGray]	1	4					7	7	4	13.4	13.4	7.5	51.753	0	10.881	174570000	14	17.1181	17.3629	17.3093	17.0355	17.1449	17.2238	17.4576	17.5909	17.3962	17.3178
1.31385	-0.273096	Q8CJ19;Q8CJ19-2;Q8CJ19-3;Q8CJ19-4	Q8CJ19;Q8CJ19-2;Q8CJ19-3	Protein-methionine sulfoxide oxidase MICAL3	Mical3	3552	Color2 [DarkGray]	1	4					4	4	4	3.3	3.3	3.3	223.72	0	15.289	48051000	6	14.3726	14.4143	14.3673	14.2157	14.2473	14.1817	14.6663	14.746	14.5771	14.8117
1.31372	-0.214655	O35598	O35598	Disintegrin and metalloproteinase domain-containing protein 10	Adam10	283	Color2 [DarkGray]	1	4					4	4	4	5.9	5.9	5.9	83.967	0	11.634	31251000	7	15.2375	15.5558	15.3583	15.2926	15.3032	15.2686	15.6197	15.6313	15.6573	15.6438
1.31359	-0.213935	Q99LD4;Q99LD4-2	Q99LD4;Q99LD4-2	COP9 signalosome complex subunit 1	Gps1	4381	Color2 [DarkGray]	1	4					7	7	7	20.8	20.8	20.8	53.442	0	24.974	836870000	24	17.8546	17.9471	17.9884	17.8138	17.8763	17.8287	18.1214	18.3636	18.0645	18.1716
1.31321	-0.187217	Q60770;Q60770-2	Q60770;Q60770-2	Syntaxin-binding protein 3	Stxbp3	2111	Color2 [DarkGray]	1	4					8	8	8	15.5	15.5	15.5	67.942	0	43.644	94171000	13	16.5693	16.5982	16.5386	16.318	16.4155	16.471	16.683	16.855	16.6906	16.6763
1.31311	-0.203281	Q9Z1B5	Q9Z1B5	Mitotic spindle assembly checkpoint protein MAD2A	Mad2l1	5695	Color2 [DarkGray]	1	4					5	5	5	25.4	25.4	25.4	23.598	0	9.3985	34902000	5	13.8697	14.1244	14.1595	13.9172	13.978	14.0075	14.2257	14.4072	14.1483	14.2765
1.31282	-0.165244	Q61490	Q61490	CD166 antigen	Alcam	2215	Color2 [DarkGray]	1	4					6	6	6	12	12	12	65.091	0	14.189	146470000	10	16.4749	16.5413	16.5552	16.4786	16.3853	16.56	16.7078	16.8759	16.6032	16.5145
1.31217	-0.264714	Q9Z2Q6	Q9Z2Q6	Septin-5	Sept5	5765	Color2 [DarkGray]	1	4					13	13	13	39.6	39.6	39.6	42.747	0	158.74	1588500000	42	19.6806	19.7196	19.7718	19.6243	19.5714	19.5597	20.0198	20.184	20.0722	19.8555
1.31124	-0.312532	Q6NXI6-2;Q6NXI6	Q6NXI6-2;Q6NXI6	Regulation of nuclear pre-mRNA domain-containing protein 2	Rprd2	2466	Color2 [DarkGray]	1	4					8	8	8	9.9	9.9	9.9	151.4	0	30.031	52389000	12	15.2102	15.166	15.0443	14.9502	15.0318	14.899	15.4789	15.6038	15.5269	15.4565
1.31048	-0.263651	Q8N9S3-2;Q8N9S3-3;Q8N9S3	Q8N9S3-2;Q8N9S3-3;Q8N9S3	Activator of 90 kDa heat shock protein ATPase homolog 2	Ahsa2	3721	Color2 [DarkGray]	1	4					2	2	2	7.1	7.1	7.1	32.015	0.0062601	2.057	5230100	2	13.0583	13.0653	12.9445	13.0074	12.8287	13.2083	13.2589	13.6305	13.0228	13.102
1.31045	-0.210664	Q8CBY8-2;Q8CBY8	Q8CBY8-2;Q8CBY8	Dynactin subunit 4	Dctn4	3427	Color2 [DarkGray]	1	4					10	10	10	30.7	30.7	30.7	52.241	0	52.018	715120000	26	17.5922	17.7211	17.6889	17.5421	17.5536	17.606	17.8005	18.1147	17.8706	17.7596
1.31017	-0.23869	Q8R323	Q8R323	Replication factor C subunit 3	Rfc3	3807	Color2 [DarkGray]	1	4					4	4	4	11.5	11.5	11.5	40.526	0	12.16	37833000	6	14.7479	14.8083	14.8243	14.6184	14.731	14.7663	14.8224	15.305	15.0731	14.9566
1.3097	-0.250076	P42567;P42567-2	P42567;P42567-2	Epidermal growth factor receptor substrate 15	Eps15	983	Color2 [DarkGray]	1	4					7	7	7	9.9	9.9	9.9	98.47	0	20.098	55537000	9	15.1145	15.2451	15.2522	14.7244	14.9459	15.1907	15.2442	15.4231	15.3308	15.3436
1.3081	-0.302803	Q3TEA8-2;Q3TEA8;Q3TEA8-3	Q3TEA8-2;Q3TEA8;Q3TEA8-3	Heterochromatin protein 1-binding protein 3	Hp1bp3	1750	Color2 [DarkGray]	1	4					22	22	21	38.6	38.6	38.4	59.548	0	85.887	5781500000	84	20.9651	20.9809	21.0684	20.8416	20.8453	20.7776	21.2843	21.47	21.4282	21.2551
1.30802	-0.189751	Q810A7;Q810A7-2	Q810A7;Q810A7-2	ATP-dependent RNA helicase DDX42	Ddx42	2898	Color2 [DarkGray]	1	4					17	17	17	26	26	26	101.96	0	48.601	478830000	37	18.4398	18.4349	18.4492	18.3389	18.3879	18.3674	18.6157	18.8116	18.7174	18.4873
1.30738	-0.256863	Q9WTX8;Q9WTX8-2	Q9WTX8;Q9WTX8-2	Mitotic spindle assembly checkpoint protein MAD1	Mad1l1	5581	Color2 [DarkGray]	1	4					8	8	7	12.7	12.7	10.6	83.54	0	16.331	92431000	9	15.2936	15.2365	15.1888	14.9397	15.0401	15.0465	15.4156	15.5353	15.4998	15.4856
1.30652	-0.142495	Q9CYT6	Q9CYT6	Adenylyl cyclase-associated protein 2	Cap2	4720	Color2 [DarkGray]	1	4					8	7	7	18.1	16.4	16.4	52.861	0	37.773	173190000	14	16.7847	16.9132	16.8937	16.7306	16.8679	16.8844	16.9649	17.1401	17.0452	16.868
1.30593	-0.232861	P31230	P31230	Aminoacyl tRNA synthase complex-interacting multifunctional protein 1;Endothelial monocyte-activating polypeptide 2	Aimp1	888	Color2 [DarkGray]	1	4					10	10	10	46.8	46.8	46.8	33.997	0	44.613	378300000	27	17.7227	17.7617	17.7058	17.5054	17.5651	17.605	17.9542	18.1283	17.9422	17.7952
1.30461	-0.174636	P54823	P54823	Probable ATP-dependent RNA helicase DDX6	Ddx6	1154	Color2 [DarkGray]	1	4					9	9	9	26.3	26.3	26.3	54.191	0	42.726	666790000	36	18.9249	19.0162	18.9667	18.8601	18.9509	18.9442	19.0658	19.3763	19.1242	19.0815
1.30459	-0.207461	P08553	P08553	Neurofilament medium polypeptide	Nefm	592	Color2 [DarkGray]	1	4					17	16	16	22.2	21.1	21.1	95.915	0	61.775	449050000	28	18.1207	18.1884	18.1005	17.9523	18.2179	18.1445	18.2893	18.599	18.3531	18.2312
1.30457	-0.293918	Q3TRR0;Q3TRR0-2	Q3TRR0;Q3TRR0-2	Microtubule-associated protein 9	Map9	1782	Color2 [DarkGray]	1	4					5	5	5	11.6	11.6	11.6	73.51	0	6.6261	45446000	6	14.9481	15.054	14.8584	14.6506	14.7409	14.8894	15.2391	15.4964	15.003	15.0937
1.30352	-0.164837	Q7TPV4	Q7TPV4	Myb-binding protein 1A	Mybbp1a	2716	Color2 [DarkGray]	1	4					20	20	20	18.5	18.5	18.5	152.04	0	208.05	631130000	37	18.2448	18.3551	18.3284	18.244	18.2707	18.2459	18.4217	18.6642	18.5044	18.431
1.30298	-0.220723	Q920I9-2;Q920I9	Q920I9-2;Q920I9	WD repeat-containing protein 7	Wdr7	4193	Color2 [DarkGray]	1	4					26	26	26	24.9	24.9	24.9	160.32	0	114.04	515660000	52	18.2405	18.2902	18.4063	18.2326	18.2208	18.2013	18.4982	18.7525	18.5739	18.468
1.30148	-0.277965	P20029	P20029	78 kDa glucose-regulated protein	Hspa5	755	Color2 [DarkGray]	1	4					28	25	25	46	43.2	43.2	72.421	0	323.31	7314400000	143	21.5568	21.3856	21.2748	21.1498	21.1933	21.2932	21.5896	21.8593	21.7095	21.4984
1.30119	-0.358824	Q9CQX8	Q9CQX8	28S ribosomal protein S36, mitochondrial	Mrps36	4566	Color2 [DarkGray]	1	4					4	4	4	69.6	69.6	69.6	11.101	0	27.136	128300000	12	16.8046	16.9003	16.9296	16.8024	16.7975	16.7522	17.13	17.5771	17.5154	17.054
1.30116	-0.183741	Q9JHW4	Q9JHW4	Selenocysteine-specific elongation factor	Eefsec	5262	Color2 [DarkGray]	1	4					5	5	5	12.2	12.2	12.2	63.538	0	25.844	42800000	9	14.831	15.1438	15.0991	14.9119	15.0128	15.102	15.1067	15.3883	15.207	15.1134
1.30078	-0.206898	Q9D6M3;Q9DB41-2;Q9DB41	Q9D6M3	Mitochondrial glutamate carrier 1	Slc25a22	4908	Color2 [DarkGray]	1	4					12	12	12	51.7	51.7	51.7	34.67	0	86.448	2728400000	54	19.8147	19.8702	20.0338	19.8155	19.828	19.8318	20.1235	20.2963	20.1622	19.983
1.30031	-0.184316	O55126	O55126	Protein NipSnap homolog 2	Gbas	369	Color2 [DarkGray]	1	4					9	9	9	26.3	26.3	26.3	32.932	0	40.066	1123700000	30	19.1298	19.1581	19.2493	19.0844	19.0545	19.0543	19.3903	19.4668	19.4026	19.2838
1.30003	-0.256287	Q9EPL4	Q9EPL4	Methyltransferase-like protein 9	Mettl9	5146	Color2 [DarkGray]	1	4					2	2	2	9.1	9.1	9.1	36.426	0	7.5428	10071000	3	13.2056	13.1274	12.8694	12.828	12.7806	13.0313	13.2848	13.4434	13.1124	13.2205
1.29982	-0.2107	Q61036-2;Q61036	Q61036-2;Q61036	Serine/threonine-protein kinase PAK 3	Pak3	2153	Color2 [DarkGray]	1	4					14	8	6	29.8	18.4	14.3	60.78	0	17.004	133190000	18	16.1559	16.3437	16.3416	16.1991	16.2324	16.164	16.4319	16.654	16.5265	16.5499
1.29959	-0.254296	Q9Z2Y3;Q9Z2Y3-3;Q9Z2Y3-2;Q9Z2Y3-5;Q9Z2Y3-4	Q9Z2Y3;Q9Z2Y3-3;Q9Z2Y3-2	Homer protein homolog 1	Homer1	5778	Color2 [DarkGray]	1	4					5	5	5	15.6	15.6	15.6	41.412	0	11.244	41797000	9	15.676	15.7684	15.9423	15.7674	15.7803	15.7442	16.0638	16.3523	16.1233	15.9222
1.29864	-0.244568	Q91VH6	Q91VH6	Protein MEMO1	Memo1	4026	Color2 [DarkGray]	1	4					3	3	3	10.1	10.1	10.1	33.692	0	16.951	97880000	5	15.3447	15.2137	15.4096	15.3058	15.1607	15.1894	15.6643	15.7352	15.4655	15.6029
1.29844	-0.180321	Q61187	Q61187	Tumor susceptibility gene 101 protein	Tsg101	2179	Color2 [DarkGray]	1	4					16	16	16	43	43	43	44.123	0	44.898	593710000	30	18.2753	18.3266	18.3106	18.0756	18.2254	18.2639	18.4348	18.6468	18.4255	18.3442
1.29789	-0.221629	P32958	P32958	Rod outer segment membrane protein 1	Rom1	904	Color2 [DarkGray]	1	4					9	9	9	33.3	33.3	33.3	37.265	0	52.839	8483800000	90	21.7356	21.9071	21.8383	21.8108	21.7803	21.7901	21.9904	22.3603	22.0012	22.0383
1.29776	-0.417921	Q9JI44;Q9JI44-2	Q9JI44	DNA methyltransferase 1-associated protein 1	Dmap1	5267	Color2 [DarkGray]	1	4					5	5	5	15.4	15.4	15.4	53.129	0	25.878	83240000	10	13.567	14.0768	14.3508	13.7992	13.429	14.1016	14.4386	14.4145	14.1363	14.2214
1.29724	-0.171423	Q8K2X3	Q8K2X3	CST complex subunit STN1	Obfc1	3669	Color2 [DarkGray]	1	4					4	4	4	12.2	12.2	12.2	43.485	0	7.6032	67100000	5	14.3282	14.1554	14.1152	13.9504	14.1461	14.2505	14.421	14.4147	14.2242	14.2421
1.29693	-0.257572	O35730;O35730-3;O35730-2	O35730;O35730-3;O35730-2	E3 ubiquitin-protein ligase RING1	Ring1	305	Color2 [DarkGray]	1	4					6	4	4	23.9	16.5	16.5	42.63	0	12.257	68645000	6	14.9835	15.1337	15.1138	14.8041	15.0076	14.9612	15.2754	15.5623	15.2867	15.2451
1.29653	-0.265181	P26369	P26369	Splicing factor U2AF 65 kDa subunit	U2af2	825	Color2 [DarkGray]	1	4					9	9	9	33.5	33.5	33.5	53.516	0	79.027	1846900000	32	18.7058	18.6332	18.6879	18.5759	18.4496	18.5179	18.9548	19.1718	18.8915	18.8423
1.2963	-0.205161	P62242	P62242	40S ribosomal protein S8	Rps8	1317	Color2 [DarkGray]	1	4					8	8	8	44.7	44.7	44.7	24.205	0	51.046	2270800000	53	19.3831	19.4076	19.3948	19.2287	19.2665	19.2703	19.5971	19.7596	19.6028	19.4769
1.29567	-0.22159	Q61990-2;Q61990-3;Q61990	Q61990-2;Q61990-3;Q61990	Poly(rC)-binding protein 2	Pcbp2	2261	Color2 [DarkGray]	1	4					11	6	5	44.4	24.8	22.4	34.917	0	51.822	3456500000	30	19.748	19.7699	19.7487	19.5435	19.6741	19.666	19.9033	20.2112	19.9308	19.8809
1.29521	-0.218634	Q9Z2R6	Q9Z2R6	Protein unc-119 homolog A	Unc119	5766	Color2 [DarkGray]	1	4					10	10	9	52.9	52.9	49.2	27.01	0	95.714	2329000000	34	18.7056	18.8677	18.784	18.6302	18.5871	18.7113	18.962	19.2069	18.9198	18.8677
1.29502	-0.201204	Q80UU9	Q80UU9	Membrane-associated progesterone receptor component 2	Pgrmc2	2809	Color2 [DarkGray]	1	4					8	7	7	49.8	45.6	45.6	23.334	0	269.02	385780000	19	16.4578	16.4311	16.3738	16.1719	16.3466	16.4475	16.5188	16.8393	16.5153	16.4662
1.29487	-0.179098	P97379;P97379-2	P97379;P97379-2	Ras GTPase-activating protein-binding protein 2	G3bp2	1553	Color2 [DarkGray]	1	4					11	11	11	29.9	29.9	29.9	54.087	0	30.944	912150000	35	18.4745	18.6278	18.5662	18.444	18.4889	18.4788	18.6856	18.8986	18.7872	18.6466
1.2948	-0.227344	Q68ED3	Q68ED3	Non-canonical poly(A) RNA polymerase PAPD5	Papd5	2386	Color2 [DarkGray]	1	4					3	3	3	6.2	6.2	6.2	69.703	0	8.39	22795000	6	14.2715	14.4595	14.1591	14.1321	14.0705	14.2585	14.4344	14.6848	14.3587	14.4931
1.29451	-0.181171	Q8BIQ5-2;Q8BIQ5	Q8BIQ5-2;Q8BIQ5	Cleavage stimulation factor subunit 2	Cstf2	3041	Color2 [DarkGray]	1	4					8	8	5	23.7	23.7	14.7	54.068	0	89.422	262850000	18	17.5528	17.6927	17.5487	17.4425	17.5618	17.5873	17.7343	17.9944	17.7111	17.6772
1.29314	-0.238619	Q8BXJ8-2;Q8BXJ8	Q8BXJ8-2;Q8BXJ8	Zinc finger protein 385B	Znf385b	3271	Color2 [DarkGray]	1	4					4	4	4	14.7	14.7	14.7	39.1	0	25.03	38778000	9	14.912	15.1165	14.8593	14.9149	15.0367	14.8994	15.2498	15.4491	15.308	15.1263
1.29313	-0.205857	Q9CS84-5;Q9CS84-4;Q9CS84-3;Q9CS84-2;Q9CS84;P0DI97;Q9CS84-6	Q9CS84-5;Q9CS84-4;Q9CS84-3;Q9CS84-2;Q9CS84	Neurexin-1	Nrxn1	4617	Color2 [DarkGray]	1	4					6	3	3	4.9	2.8	2.8	161.82	0	9.7107	37104000	4	13.6717	13.6928	13.5638	13.4426	13.6994	13.5658	13.8211	14.0294	13.8796	13.8037
1.29312	-0.171468	Q9JJZ2	Q9JJZ2	Tubulin alpha-8 chain	Tuba8	5320	Color2 [DarkGray]	1	4					16	4	4	45.7	10.7	10.7	50.051	0	11.355	138150000	7	16.4997	16.6788	16.6622	16.3586	16.5823	16.5928	16.7299	16.8679	16.7722	16.676
1.29245	-0.247724	Q9JMD0-4;Q9JMD0-3;Q9JMD0-2;Q9JMD0	Q9JMD0-4;Q9JMD0-3;Q9JMD0-2;Q9JMD0	BUB3-interacting and GLEBS motif-containing protein ZNF207	Znf207	5388	Color2 [DarkGray]	1	4					2	2	2	5.7	5.7	5.7	49.409	0	6.5966	157350000	6	16.5315	16.6661	16.5857	16.4524	16.3823	16.5756	16.804	17.1112	16.7652	16.6006
1.29188	-0.201402	Q3THK7	Q3THK7	GMP synthase [glutamine-hydrolyzing]	Gmps	1760	Color2 [DarkGray]	1	4					19	19	19	32.8	32.8	32.8	76.723	0	94.369	1053300000	54	18.7489	18.7558	18.7828	18.6129	18.67	18.6433	18.9206	19.1595	18.9437	18.9103
1.29186	-0.200758	Q921H9	Q921H9	Cytochrome c oxidase assembly factor 7	Coa7	4208	Color2 [DarkGray]	1	4					3	3	3	14.7	14.7	14.7	25.617	0	15.08	195120000	8	17.1955	17.3225	17.2769	17.1369	17.2912	17.2736	17.4249	17.7479	17.4261	17.3542
1.29168	-0.222877	Q8CHY6	Q8CHY6	Transcriptional repressor p66 alpha	Gatad2a	3526	Color2 [DarkGray]	1	4					13	13	13	31	31	31	67.333	0	77.548	228350000	31	17.0665	17.1871	17.3004	17.1098	17.1279	17.1467	17.3558	17.6633	17.4723	17.268
1.29096	-0.309751	Q99MU3-5;Q99MU3-2;Q99MU3;Q99MU3-3;Q99MU3-4	Q99MU3-5;Q99MU3-2;Q99MU3;Q99MU3-3;Q99MU3-4	Double-stranded RNA-specific adenosine deaminase	Adar	4423	Color2 [DarkGray]	1	4					8	8	8	11.7	11.7	11.7	102.58	0	20.787	51605000	15	15.1605	15.247	15.2531	14.9662	15.0264	14.9944	15.448	15.7286	15.5649	15.4662
1.29038	-0.210045	O08532-3;O08532-2;O08532-4;O08532-5;O08532	O08532-3;O08532-2;O08532-4;O08532-5;O08532	Voltage-dependent calcium channel subunit alpha-2/delta-1;Voltage-dependent calcium channel subunit alpha-2-1;Voltage-dependent calcium channel subunit delta-1	Cacna2d1	174	Color2 [DarkGray]	1	4					19	19	18	21.4	21.4	20.8	121.96	0	94.472	415170000	38	17.9376	17.9795	17.9324	17.7967	17.8642	17.8511	18.0865	18.3548	18.2313	18.037
1.2896	-0.189032	Q6A4J8-3;Q6A4J8;Q6A4J8-2	Q6A4J8-3;Q6A4J8;Q6A4J8-2	Ubiquitin carboxyl-terminal hydrolase 7	Usp7	2431	Color2 [DarkGray]	1	4					25	25	25	27.9	27.9	27.9	127.99	0	101.95	1259600000	59	19.3702	19.4667	19.396	19.2627	19.349	19.3333	19.5583	19.803	19.5904	19.5048
1.28943	-0.18429	B2RUR8;Q8R554	B2RUR8	OTU domain-containing protein 7B	Otud7b	74	Color2 [DarkGray]	1	4					8	8	8	12.1	12.1	12.1	91.982	0	45.536	112880000	15	16.7454	16.8374	16.7516	16.7518	16.7261	16.8116	16.9632	17.2339	16.8033	16.9218
1.2888	-0.229399	Q9CXY6	Q9CXY6	Interleukin enhancer-binding factor 2	Ilf2	4693	Color2 [DarkGray]	1	4					13	13	13	47.7	47.7	47.7	43.062	0	124.44	1321600000	43	18.9861	18.9686	19.0053	18.8291	18.8979	18.9048	19.1213	19.4646	19.2725	19.0707
1.2887	-0.511996	P01942;CON__P01966;P06467	P01942	Hemoglobin subunit alpha	Hba	534	Color2 [DarkGray]	1	4					6	6	6	49.3	49.3	49.3	15.085	0	61.139	13173000000	126	21.9201	22.4616	21.7702	21.6446	21.8996	21.7576	22.697	22.5812	22.6457	22.5746
1.28845	-0.247005	Q76MZ3	Q76MZ3	Serine/threonine-protein phosphatase 2A 65 kDa regulatory subunit A alpha isoform	Ppp2r1a	2667	Color2 [DarkGray]	1	4					22	22	18	47.7	47.7	37	65.322	0	136.8	5942600000	80	21.6394	21.7043	21.6952	21.535	21.5634	21.5374	21.8323	22.1291	22.0415	21.832
1.28806	-0.209058	Q60737	Q60737	Casein kinase II subunit alpha	Csnk2a1	2104	Color2 [DarkGray]	1	4					9	9	9	26.1	26.1	26.1	45.133	0	62.647	557280000	29	18.1038	18.1146	18.0986	17.9316	18.0542	17.9923	18.2968	18.5268	18.2801	18.2521
1.28799	-0.213033	Q6ZQ08;Q6ZQ08-4;Q6ZQ08-2;Q6ZQ08-3	Q6ZQ08;Q6ZQ08-4;Q6ZQ08-2	CCR4-NOT transcription complex subunit 1	Cnot1	2634	Color2 [DarkGray]	1	4					35	35	35	17.4	17.4	17.4	266.8	0	97.937	659390000	71	18.8291	18.8925	18.8177	18.6271	18.7394	18.7503	18.9883	19.2442	19.0651	18.9231
1.28785	-0.225763	P62717	P62717	60S ribosomal protein L18a	Rpl18a	1349	Color2 [DarkGray]	1	4					7	7	7	34.7	34.7	34.7	20.732	0	37.999	1459800000	22	20.0749	20.0208	20.1881	20.1124	20.0338	19.9776	20.3505	20.546	20.4008	20.2839
1.28767	-0.215434	Q3UGF1-3;Q3UGF1-2;Q3UGF1	Q3UGF1-3;Q3UGF1-2;Q3UGF1	WD repeat-containing protein 19	Wdr19	1850	Color2 [DarkGray]	1	4					4	4	4	3.9	3.9	3.9	115.15	0	6.6785	23595000	6	15.092	15.1311	15.096	15.0103	14.8863	14.973	15.3407	15.4831	15.2428	15.2532
1.2874	-0.364486	Q9CZT4-2;Q9CZT4	Q9CZT4-2;Q9CZT4	DNA-directed RNA polymerase III subunit RPC5	Polr3e	4744	Color2 [DarkGray]	1	4					2	2	2	3.1	3.1	3.1	76.859	0.00021048	4.451	7546600	3	12.0936	11.6207	11.8991	12.0947	11.5928	11.8421	12.5693	12.282	12.2151	12.2149
1.28666	-0.319407	O88907	O88907	E3 SUMO-protein ligase PIAS1	Pias1	497	Color2 [DarkGray]	1	4					5	5	3	9.8	9.8	6.3	71.617	0	8.3176	54293000	5	14.0802	14.1955	14.2487	14.0412	13.9422	14.3371	14.0302	14.8249	14.5088	14.4038
1.28616	-0.241792	P53026	P53026	60S ribosomal protein L10a	Rpl10a	1125	Color2 [DarkGray]	1	4					8	8	8	31.8	31.8	31.8	24.916	0	36.417	1686700000	42	20.1746	20.1505	20.2048	20.0405	19.9876	20.0285	20.3919	20.6084	20.4612	20.2769
1.28543	-0.196047	Q9D832	Q9D832	DnaJ homolog subfamily B member 4	Dnajb4	4948	Color2 [DarkGray]	1	4					6	5	5	21.7	18.1	18.1	37.781	0	17.53	115700000	15	16.7294	16.9353	17.0052	16.8592	16.913	16.8633	17.0606	17.3167	17.1174	17.0644
1.28535	-0.202267	P08752	P08752	Guanine nucleotide-binding protein G(i) subunit alpha-2	Gnai2	593	Color2 [DarkGray]	1	4					15	10	8	55.8	43.1	35.2	40.489	0	135.53	1506500000	51	18.2904	18.1213	18.3395	18.2178	18.1948	18.1436	18.4968	18.6311	18.4663	18.4372
1.28458	-0.355128	Q8CFI7	Q8CFI7	DNA-directed RNA polymerase II subunit RPB2	Polr2b	3469	Color2 [DarkGray]	1	4					14	14	14	14.1	14.1	14.1	133.91	0	112.93	471340000	27	17.3798	17.6258	17.575	17.3598	17.3778	17.4407	17.5784	17.9235	17.8793	18.2718
1.28446	-0.310752	P97825	P97825	Hematological and neurological expressed 1 protein;Hematological and neurological expressed 1 protein, N-terminally processed	Hn1	1591	Color2 [DarkGray]	1	4					2	2	2	27.3	27.3	27.3	16.08	0.00021749	5.1128	19904000	3	14.1059	14.2527	14.305	13.9019	14.0298	14.1272	14.4851	14.8019	14.4733	14.2616
1.28395	-0.203834	Q71LX4	Q71LX4	Talin-2	Tln2	2661	Color2 [DarkGray]	1	4					61	61	54	35.7	35.7	32.4	253.62	0	323.31	1968700000	149	20.2604	20.293	20.2973	20.1818	20.1712	20.1876	20.4349	20.7142	20.4991	20.3871
1.28371	-0.263672	Q8BU33;Q8BU33-3;Q8BU33-2	Q8BU33;Q8BU33-3;Q8BU33-2	Acetolactate synthase-like protein	Ilvbl	3207	Color2 [DarkGray]	1	4					4	4	4	12	12	12	68.155	0	23.451	29344000	7	14.5358	14.555	14.7399	14.665	14.4496	14.4732	14.8911	15.1004	14.9453	14.8536
1.28272	-0.230003	Q924H7;Q924H7-2;Q924H7-3	Q924H7;Q924H7-2;Q924H7-3	WW domain-containing adapter protein with coiled-coil	Wac	4267	Color2 [DarkGray]	1	4					2	2	2	3.1	3.1	3.1	70.68	0.0032943	2.3684	4308100	4	14.4107	14.3698	14.2522	14.2639	14.1539	14.2245	14.5636	14.7897	14.512	14.5108
1.28272	-0.172593	Q8VE09	Q8VE09	Tetratricopeptide repeat protein 39C	Ttc39c	3946	Color2 [DarkGray]	1	4					6	6	6	11	11	11	65.444	0	33.103	98513000	12	16.4229	16.5251	16.5605	16.4232	16.4661	16.4771	16.6456	16.9089	16.6208	16.6083
1.28238	-0.161234	P63073	P63073	Eukaryotic translation initiation factor 4E	Eif4e	1406	Color2 [DarkGray]	1	4					6	6	6	35.9	35.9	35.9	25.053	0	28.621	357430000	18	17.4922	17.6884	17.7189	17.5852	17.6444	17.6528	17.7412	17.9885	17.8346	17.7183
1.28136	-0.505236	P02088;P02089;CON__Q3SX09;CON__P02070;P02104	P02088;P02089	Hemoglobin subunit beta-1;Hemoglobin subunit beta-2	Hbb-b1;Hbb-b2	535	Color2 [DarkGray]	1	4					7	7	7	59.2	59.2	59.2	15.84	0	103.94	9604900000	88	21.0368	21.5957	20.9724	20.8312	20.9737	20.9036	21.7755	21.8575	21.8241	21.5753
1.28122	-0.192803	Q8C570	Q8C570	mRNA export factor	Rae1	3374	Color2 [DarkGray]	1	4					7	7	7	28	28	28	40.965	0	44.854	147370000	16	15.9404	16.0307	16.1017	16.0484	15.9057	15.9426	16.2455	16.4195	16.2123	16.1711
1.28034	-0.190368	Q99104	Q99104	Unconventional myosin-Va	Myo5a	4288	Color2 [DarkGray]	1	4					59	59	53	32.3	32.3	29.1	215.54	0	323.31	3580500000	162	20.9035	20.9567	20.9632	20.8125	20.858	20.8666	21.0783	21.3484	21.1317	21.0208
1.28028	-0.249635	O88845;O88845-2;O88845-3	O88845;O88845-2;O88845-3	A-kinase anchor protein 10, mitochondrial	Akap10	490	Color2 [DarkGray]	1	4					4	4	4	8.2	8.2	8.2	73.631	0	15.892	26944000	5	14.6799	14.7188	14.4955	14.2797	14.4696	14.6463	14.7815	15.0468	14.7977	14.6193
1.27976	-0.190601	Q8CFW1	Q8CFW1	Anoctamin-2	Ano2	3476	Color2 [DarkGray]	1	4					9	9	9	13.4	13.4	13.4	114.13	0	105.06	257630000	25	16.6441	16.819	16.8465	16.7754	16.7763	16.7875	16.9823	17.2244	16.9848	16.8353
1.27975	-0.247813	Q60668-4;Q60668-3;Q60668-2;Q60668	Q60668-4;Q60668-3;Q60668-2;Q60668	Heterogeneous nuclear ribonucleoprotein D0	Hnrnpd	2096	Color2 [DarkGray]	1	4					12	12	11	36.9	36.9	34.1	30.777	0	105.85	10767000000	55	21.3912	21.519	21.6306	21.4461	21.4549	21.3651	21.7332	21.9683	21.8406	21.7735
1.27968	-0.350125	Q9JHN8	Q9JHN8	Serine/threonine-protein kinase 19	Stk19	5252	Color2 [DarkGray]	1	4					2	2	2	7.1	7.1	7.1	28.103	0.00041246	4.0976	20787000	3	12.8879	12.445	12.8093	12.8965	12.5492	12.819	12.7784	13.3582	13.335	13.048
1.27948	-0.383255	Q8BNV1	Q8BNV1	tRNA (uracil-5-)-methyltransferase homolog A	Trmt2a	3131	Color2 [DarkGray]	1	4					2	2	2	3.5	3.5	3.5	63.301	0.0004012	3.657	10838000	3	12.2891	12.5049	12.3287	11.6611	11.9116	12.3192	12.5302	12.7011	12.6356	12.4255
1.27917	-0.148166	Q9D0M0	Q9D0M0	Exosome complex exonuclease RRP42	Exosc7	4788	Color2 [DarkGray]	1	4					6	6	6	25.8	25.8	25.8	31.825	0	17.385	116410000	12	16.3689	16.404	16.4192	16.3377	16.3228	16.3323	16.5073	16.7239	16.5383	16.4918
1.27908	-0.178394	Q99LR1;Q99LR1-2	Q99LR1	Monoacylglycerol lipase ABHD12	Abhd12	4397	Color2 [DarkGray]	1	4					7	7	7	21.4	21.4	21.4	45.269	0	16.158	327460000	12	17.0299	17.127	17.2098	16.9989	17.0873	17.1024	17.2236	17.4979	17.3416	17.1794
1.27888	-0.231592	Q9EPR4;Q9EPR4-2	Q9EPR4;Q9EPR4-2	Solute carrier family 23 member 2	Slc23a2	5150	Color2 [DarkGray]	1	4					2	2	2	4.8	4.8	4.8	70.048	0.00041754	4.3016	27192000	3	13.979	14.2456	14.2129	14.1536	14.0939	14.0807	14.405	14.6386	14.4122	14.3063
1.27844	-0.203014	Q8BMK4	Q8BMK4	Cytoskeleton-associated protein 4	Ckap4	3119	Color2 [DarkGray]	1	4					25	25	25	46.6	46.6	46.6	63.691	0	162.07	2166900000	82	20.0661	20.0932	20.1189	19.9493	19.9683	19.9986	20.2492	20.5005	20.3025	20.1601
1.27779	-0.165541	Q6VNB8;Q6VNB8-2	Q6VNB8	WD repeat and FYVE domain-containing protein 3	Wdfy3	2613	Color2 [DarkGray]	1	4					8	8	8	3.1	3.1	3.1	392.33	0	16.161	29942000	13	14.3908	14.549	14.5441	14.302	14.3373	14.4847	14.522	14.776	14.6179	14.5504
1.27778	-0.285589	O08715-2;O08715-5;O08715-3;O08715-6;O08715;O08715-4	O08715-2;O08715-5;O08715-3;O08715-6;O08715;O08715-4	A-kinase anchor protein 1, mitochondrial	Akap1	196	Color2 [DarkGray]	1	4					6	6	6	15.4	15.4	15.4	57.68	0	68.684	101780000	11	15.0203	15.0074	14.8123	14.5701	14.7056	14.7916	15.207	15.3048	15.2105	15.0297
1.27751	-0.210576	Q9D819	Q9D819	Inorganic pyrophosphatase	Ppa1	4945	Color2 [DarkGray]	1	4					17	17	17	74	74	74	32.667	0	159.94	4921600000	93	20.508	20.6012	20.6497	20.4538	20.5588	20.4988	20.7854	21.0371	20.7878	20.7151
1.27694	-0.379006	Q3UM18-2;Q3UM18	Q3UM18-2;Q3UM18	Large subunit GTPase 1 homolog	Lsg1	1893	Color2 [DarkGray]	1	4					2	2	2	3.1	3.1	3.1	69.428	0.0043486	2.2226	6181800	3	13.1472	12.9883	12.8853	12.2525	12.796	12.9886	13.1798	13.4232	13.1959	13.1767
1.27639	-0.163015	Q61136	Q61136	Serine/threonine-protein kinase PRP4 homolog	Prpf4b	2166	Color2 [DarkGray]	1	4					11	11	11	10.9	10.9	10.9	116.97	0	38.217	301920000	24	17.3435	17.4641	17.4736	17.2952	17.3023	17.3967	17.5279	17.7586	17.537	17.4737
1.2762	-0.192251	Q9WVQ5	Q9WVQ5	Methylthioribulose-1-phosphate dehydratase	Apip	5651	Color2 [DarkGray]	1	4					4	4	4	22	22	22	26.949	0	11.998	48015000	6	16.0371	16.0954	15.9727	15.9398	15.9697	15.9849	16.1889	16.4133	16.3285	16.0602
1.27574	-0.206773	Q69ZU6	Q69ZU6	Thrombospondin type-1 domain-containing protein 7A	Thsd7a	2417	Color2 [DarkGray]	1	4					12	12	12	8.8	8.8	8.8	183.53	0	33.871	115840000	20	16.7404	16.7777	16.7061	16.4583	16.6362	16.6663	16.8778	17.1129	16.8252	16.8702
1.27459	-0.191293	Q8VC03	Q8VC03	Echinoderm microtubule-associated protein-like 3	Eml3	3876	Color2 [DarkGray]	1	4					8	8	8	12.5	12.5	12.5	95.694	0	38.094	124570000	18	16.1253	16.448	16.2552	16.0605	16.2547	16.2684	16.3977	16.5917	16.4438	16.3986
1.27418	-0.249993	Q9CWK3	Q9CWK3	CD2 antigen cytoplasmic tail-binding protein 2	Cd2bp2	4641	Color2 [DarkGray]	1	4					3	3	3	12.9	12.9	12.9	37.694	0	5.6946	80027000	8	15.3861	15.5117	15.548	15.3395	15.3554	15.4925	15.6091	16.0745	15.6256	15.5889
1.27363	-0.229623	A2ARP1-3;A2ARP1-2;A2ARP1;A2ARP1-7;A2ARP1-6;A2ARP1-5;Q6ZQB6-2;Q6ZQB6-3;Q6ZQB6	A2ARP1-3;A2ARP1-2;A2ARP1;A2ARP1-7;A2ARP1-6	Inositol hexakisphosphate and diphosphoinositol-pentakisphosphate kinase 1	Ppip5k1	35	Color2 [DarkGray]	1	4					6	6	6	6.1	6.1	6.1	157.55	0	19.019	100250000	12	15.119	15.2424	15.1411	14.9078	14.9709	15.1326	15.3368	15.5901	15.3074	15.1625
1.27298	-0.225925	O88447	O88447	Kinesin light chain 1	Klc1	446	Color2 [DarkGray]	1	4					18	13	12	34.8	24.2	22.7	61.449	0	55.147	602610000	42	18.3848	18.4677	18.3397	18.2451	18.249	18.312	18.586	18.854	18.6135	18.4503
1.27252	-0.199329	Q80U49;Q80U49-2	Q80U49	Centrosomal protein of 170 kDa protein B	Cep170b	2787	Color2 [DarkGray]	1	4					6	6	6	5.4	5.4	5.4	170.82	0	43.025	64381000	12	15.6074	15.4295	15.7759	15.5841	15.5399	15.6432	15.7794	16.0408	15.7608	15.7092
1.27228	-0.248407	Q9QZ23	Q9QZ23	NFU1 iron-sulfur cluster scaffold homolog, mitochondrial	Nfu1	5472	Color2 [DarkGray]	1	4					6	6	6	29.4	29.4	29.4	28.567	0	56.534	479580000	11	16.866	16.8175	16.9181	16.7665	16.6994	16.6981	17.0827	17.3373	17.0736	17.1178
1.27142	-0.254132	P22682	P22682	E3 ubiquitin-protein ligase CBL	Cbl	784	Color2 [DarkGray]	1	4					3	3	3	6.9	6.9	6.9	100.56	0	18.844	22677000	5	12.629	12.6764	12.6878	12.3436	12.5258	12.5121	12.7399	12.9468	12.8964	13.0381
1.26997	-0.236459	Q9R190	Q9R190	Metastasis-associated protein MTA2	Mta2	5536	Color2 [DarkGray]	1	4					16	16	14	26.9	26.9	24.4	75.029	0	87.747	978600000	40	19.4624	19.4561	19.5015	19.3488	19.3429	19.316	19.7214	19.9357	19.6657	19.6552
1.26907	-0.229928	Q0VEE6	Q0VEE6	Zinc finger protein 800	Znf800	1703	Color2 [DarkGray]	1	4					3	3	3	4.4	4.4	4.4	74.812	0	6.7571	16136000	6	13.7262	13.7133	13.8324	13.365	13.6447	13.743	13.8083	14.0463	13.7964	14.0373
1.26744	-0.22322	Q6ZPE2;Q6ZPE2-2	Q6ZPE2;Q6ZPE2-2	Myotubularin-related protein 5	Sbf1	2621	Color2 [DarkGray]	1	4					13	13	12	10.2	10.2	9.6	208.69	0	41.249	129960000	18	16.2887	16.3828	16.3789	16.1889	16.2026	16.2306	16.5038	16.7775	16.5986	16.4476
1.26733	-0.31214	Q9D0M1	Q9D0M1	Phosphoribosyl pyrophosphate synthase-associated protein 1	Prpsap1	4789	Color2 [DarkGray]	1	4					6	4	4	21.9	16	16	39.431	0	62.198	57310000	14	15.1075	15.368	15.3499	15.0951	14.9981	15.053	15.5735	15.6938	15.6735	15.4854
1.26713	-0.167284	O54941	O54941	SWI/SNF-related matrix-associated actin-dependent regulator of chromatin subfamily E member 1	Smarce1	340	Color2 [DarkGray]	1	4					11	10	10	24.8	23.1	23.1	46.638	0	90.862	373630000	21	17.1886	17.2217	17.1965	17.0697	17.12	17.249	17.331	17.5714	17.323	17.1585
1.2669	-0.208065	Q8JZZ7;Q8JZZ7-2	Q8JZZ7;Q8JZZ7-2	Latrophilin-2	Lphn2	3581	Color2 [DarkGray]	1	4					6	6	6	5	5	5	166.58	0	36.983	53538000	13	15.7452	15.801	15.7069	15.6147	15.6408	15.616	15.9385	16.1443	15.9728	15.8774
1.2667	-0.16206	Q8R1B4	Q8R1B4	Eukaryotic translation initiation factor 3 subunit C	Eif3c	3766	Color2 [DarkGray]	1	4					15	15	15	18.4	18.4	18.4	105.53	0	107.9	706440000	33	18.88	18.9735	18.9954	18.7585	18.8996	18.9237	18.9847	19.2624	19.111	19.0354
1.26653	-0.203421	Q9EQ20	Q9EQ20	Methylmalonate-semialdehyde dehydrogenase [acylating], mitochondrial	Aldh6a1	5158	Color2 [DarkGray]	1	4					16	16	16	40.9	40.9	40.9	57.915	0	73.389	873680000	45	18.3109	18.4548	18.4139	18.3537	18.3321	18.3121	18.573	18.8399	18.6464	18.5111
1.26628	-0.235421	O70318	O70318	Band 4.1-like protein 2	Epb41l2	407	Color2 [DarkGray]	1	4					52	52	48	49.9	49.9	45.9	109.94	0	323.31	39430000000	427	23.3736	23.5011	23.4685	23.3143	23.31	23.3242	23.6743	23.919	23.6754	23.5518
1.26561	0.219558	O55091	O55091	Protein IMPACT	Impact	364	Color2 [DarkGray]	1	4					7	7	7	31.8	31.8	31.8	36.276	0	81.648	509870000	20	18.549	18.607	18.6918	18.4467	18.4714	18.0437	18.3518	18.5777	18.3991	18.2958
1.26545	-0.20776	Q3TC33-2;Q3TC33	Q3TC33-2;Q3TC33	Coiled-coil domain-containing protein 127	Ccdc127	1739	Color2 [DarkGray]	1	4					2	2	2	16	16	16	19.152	0	28.054	81200000	7	14.9733	14.9922	14.9935	14.7383	14.7063	14.8774	15.0496	15.2834	15.1184	15.1135
1.26384	-0.179969	Q8C522	Q8C522	Endonuclease domain-containing 1 protein	Endod1	3372	Color2 [DarkGray]	1	4					4	4	4	13.8	13.8	13.8	55.262	0	18.012	122260000	10	16.0935	16.2516	16.1489	15.992	16.113	16.145	16.3294	16.535	16.3008	16.1885
1.26376	-0.208847	Q99K23	Q99K23	Ufm1-specific protease 2	Ufsp2	4328	Color2 [DarkGray]	1	4					7	7	7	20.4	20.4	20.4	52.515	0	26.629	276530000	12	16.2682	16.4122	16.4524	16.295	16.4268	16.3381	16.5417	16.8654	16.5386	16.6151
1.26313	-0.211846	O54786;O54786-2	O54786;O54786-2	DNA fragmentation factor subunit alpha	Dffa	327	Color2 [DarkGray]	1	4					7	7	7	25.7	25.7	25.7	36.572	0	34.621	191620000	20	16.9395	17.0605	16.8908	16.8505	16.8365	16.9046	17.1336	17.4169	17.1559	17.0259
1.26298	-0.181549	Q9WV85	Q9WV85	Nucleoside diphosphate kinase 3	Nme3	5628	Color2 [DarkGray]	1	4					3	3	3	23.1	23.1	23.1	19.099	0	38.009	192850000	8	17.1315	17.2649	17.1726	17.0743	17.1996	17.0914	17.3329	17.518	17.4692	17.3392
1.26163	-0.287403	P08249	P08249	Malate dehydrogenase, mitochondrial	Mdh2	589	Color2 [DarkGray]	1	4					17	17	17	63.3	63.3	63.3	35.611	0	202.25	29791000000	167	22.2173	22.2835	22.3856	22.2268	22.2002	22.0892	22.539	22.7826	22.7363	22.6034
1.26141	-0.189423	Q9WTX2	Q9WTX2	Interferon-inducible double-stranded RNA-dependent protein kinase activator A	Prkra	5578	Color2 [DarkGray]	1	4					7	7	7	26.5	26.5	26.5	34.371	0	85.098	289190000	18	16.9891	17.0294	17.065	16.7847	16.8531	16.9415	17.07	17.334	17.1314	17.1916
1.26111	-0.185747	Q80Y84-2;Q80Y84	Q80Y84-2;Q80Y84	Lysine-specific demethylase 5B	Kdm5b	2873	Color2 [DarkGray]	1	4					5	5	5	3.2	3.2	3.2	172.41	0	18.854	21272000	5	13.8635	13.7761	13.9096	13.6255	13.8445	13.7658	14.0085	14.1379	14.1004	13.9353
1.26099	-0.322289	Q8R191	Q8R191	Synaptogyrin-3	Syngr3	3763	Color2 [DarkGray]	1	4					3	3	3	13.1	13.1	13.1	24.561	0	8.9378	228660000	9	17.4079	17.3106	17.9124	17.7077	17.648	17.6285	17.8072	17.9829	17.9895	18.1899
1.26028	-0.198391	P47738;Q62148	P47738	Aldehyde dehydrogenase, mitochondrial	Aldh2	1023	Color2 [DarkGray]	1	4					15	14	14	39.9	38.3	38.3	56.537	0	105.06	1117400000	55	18.3132	18.4842	18.3855	18.3446	18.3359	18.3074	18.5502	18.8191	18.6425	18.536
1.26015	-0.346695	P97445	P97445	Voltage-dependent P/Q-type calcium channel subunit alpha-1A	Cacna1a	1563	Color2 [DarkGray]	1	4					2	2	2	1	1	1	267.64	0.00041537	4.2213	183390000	5	15.5829	16.0723	15.8813	15.6881	16.378	16.3619	16.408	16.0534	16.2528	16.2599
1.25934	-0.282405	Q6A0A2-2;Q6A0A2;Q6A0A2-3	Q6A0A2-2;Q6A0A2;Q6A0A2-3	La-related protein 4B	Larp4b	2429	Color2 [DarkGray]	1	4					4	4	4	6.2	6.2	6.2	72.537	0	7.924	15673000	5	13.6109	13.5839	13.2469	13.2436	13.3697	13.3341	13.7089	13.902	13.6973	13.8248
1.25878	-1.05325	Q9D2U9;Q8CGP0;Q64524	Q9D2U9;Q8CGP0;Q64524	Histone H2B type 3-A;Histone H2B type 3-B;Histone H2B type 2-E	Hist3h2ba;Hist3h2bb;Hist2h2be	2366	Color2 [DarkGray]	1	4					7	2	2	42.1	7.9	7.9	13.994	0	5.2893	373350000	15	16.0359	16.251	16.8176	16.6418	16.5364	15.8559	17.757	17.3838	18.1533	18.399
1.25824	-0.338819	Q8R3C0	Q8R3C0	Mini-chromosome maintenance complex-binding protein	Mcmbp	3817	Color2 [DarkGray]	1	4					4	4	4	8.1	8.1	8.1	72.89	0	12.807	10682000	4	12.4537	12.4336	12.3117	12.7776	12.6835	12.949	12.6351	12.7137	12.7343	13.3222
1.25795	-0.239085	Q99KW9	Q99KW9	T-cell immunomodulatory protein	Itfg1	4360	Color2 [DarkGray]	1	4					4	4	4	8.2	8.2	8.2	67.464	0	16.15	17971000	5	14.1013	14.188	14.1924	14.0791	14.1541	13.9896	14.4253	14.6085	14.4771	14.4099
1.25763	-0.699092	Q9DCG9	Q9DCG9	Multifunctional methyltransferase subunit TRM112-like protein	Trmt112	5099	Color2 [DarkGray]	1	4					2	2	2	21.6	21.6	21.6	14.141	0.00078263	3.2953	79004000	4	13.9844	14.0437	13.6692	13.3857	13.0513	13.3772	14.3636	14.6122	14.8296	14.4471
1.25731	-0.354583	Q9QYF1	Q9QYF1	Retinol dehydrogenase 11	Rdh11	5455	Color2 [DarkGray]	1	4					8	8	8	26.9	26.9	26.9	35.147	0	54.314	294240000	17	18.3379	18.4156	18.3475	18.2439	18.0728	18.0931	18.7009	18.9799	18.7426	18.6741
1.25725	-0.200991	Q9CPQ8	Q9CPQ8	ATP synthase subunit g, mitochondrial	Atp5l	4460	Color2 [DarkGray]	1	4					3	3	3	39.8	39.8	39.8	11.424	0	17.697	1745400000	9	19.2269	19.4082	19.3066	19.2406	19.2566	19.2311	19.5589	19.7423	19.4816	19.4301
1.2572	-0.197205	P19426-2;P19426	P19426-2;P19426	Negative elongation factor E	Nelfe	752	Color2 [DarkGray]	1	4					8	8	8	27.8	27.8	27.8	41.483	0	62.191	136580000	14	16.7836	16.9213	16.8036	16.7059	16.7974	16.7972	16.9724	17.2874	17.0191	16.9216
1.25704	-0.208502	O09061	O09061	Proteasome subunit beta type-1	Psmb1	222	Color2 [DarkGray]	1	4					9	9	9	43.8	43.8	43.8	26.372	0	66.372	1149700000	31	19.2889	19.1951	19.3233	19.0889	19.1743	19.1299	19.3776	19.6226	19.5112	19.4716
1.25679	-0.214605	O70422	O70422	General transcription factor IIH subunit 4	Gtf2h4	412	Color2 [DarkGray]	1	4					2	2	2	4.5	4.5	4.5	52.224	0.008263	1.893	38952000	2	13.3363	13.4321	13.5638	13.3462	13.4696	13.3157	13.6861	13.8258	13.7023	13.6911
1.25678	-0.224481	P52479;P52479-2	P52479;P52479-2	Ubiquitin carboxyl-terminal hydrolase 10	Usp10	1112	Color2 [DarkGray]	1	4					7	7	7	12.8	12.8	12.8	87.021	0	30.253	242890000	18	17.6843	17.6198	17.6703	17.4911	17.4669	17.4904	17.8114	18.0264	17.913	17.8136
1.25589	-0.160453	Q9ES07	Q9ES07	Solute carrier family 15 member 2	Slc15a2	5214	Color2 [DarkGray]	1	4					4	4	4	5.3	5.3	5.3	81.631	0	6.1487	20865000	6	15.3156	15.4731	15.5794	15.2516	15.3628	15.5054	15.5944	15.6932	15.5438	15.448
1.25552	-0.220302	Q91YP0	Q91YP0	L-2-hydroxyglutarate dehydrogenase, mitochondrial	L2hgdh	4142	Color2 [DarkGray]	1	4					7	7	7	17	17	17	50.898	0	13.345	101430000	13	16.0602	16.0995	16.1032	15.9018	15.8842	15.974	16.146	16.4976	16.2595	16.2733
1.25488	-0.176192	Q8VC31	Q8VC31	Coiled-coil domain-containing protein 9	Ccdc9	3878	Color2 [DarkGray]	1	4					6	6	5	12.2	12.2	10.9	61.445	0	23.404	112470000	8	15.9376	16.1029	16.0579	15.9674	15.9582	15.9874	16.2101	16.4258	16.1724	16.1093
1.25484	-0.235177	Q810D6	Q810D6	Glutamate-rich WD repeat-containing protein 1	Grwd1	2900	Color2 [DarkGray]	1	4					4	4	4	13.2	13.2	13.2	49.223	0.00021093	4.4827	13867000	4	13.2922	13.5778	13.2825	13.4525	13.5177	13.3332	13.7607	13.7812	13.7931	13.6303
1.25481	-0.196388	Q6A0A9	Q6A0A9	Constitutive coactivator of PPAR-gamma-like protein 1	FAM120A	2430	Color2 [DarkGray]	1	4					18	18	16	20.1	20.1	18.1	121.64	0	168.21	737930000	48	18.6331	18.7445	18.7384	18.575	18.6486	18.6384	18.8748	19.146	18.8433	18.8192
1.25429	-0.248936	P62889	P62889	60S ribosomal protein L30	Rpl30	1377	Color2 [DarkGray]	1	4					4	4	4	50.4	50.4	50.4	12.784	0	24.019	533740000	13	16.1866	16.3716	16.4683	16.3527	16.197	16.2811	16.6183	16.8835	16.5181	16.52
1.25388	-0.309238	P80206	P80206	Homeobox protein OTX2	Otx2	1506	Color2 [DarkGray]	1	4					2	2	2	8	8	8	31.622	0	11.568	261920000	4	15.1839	15.2021	15.2022	15.068	14.9544	14.962	15.4284	15.748	15.4776	15.5408
1.25353	-0.240967	Q3TPX4	Q3TPX4	Exocyst complex component 5	Exoc5	1778	Color2 [DarkGray]	1	4					9	9	8	15.3	15.3	12.6	81.737	0	24.512	96586000	20	16.0516	16.3211	16.0817	15.8986	16.166	16.1318	16.3225	16.5982	16.449	16.2224
1.25277	-0.234391	Q99J08	Q99J08	SEC14-like protein 2	Sec14l2	4289	Color2 [DarkGray]	1	4					7	7	7	20.3	20.3	20.3	46.3	0	35.513	229930000	20	17.39	17.6442	17.6733	17.5104	17.5021	17.4937	17.7351	18.0629	17.8302	17.7701
1.25262	-0.199686	Q8BWM0	Q8BWM0	Prostaglandin E synthase 2;Prostaglandin E synthase 2 truncated form	Ptges2	3246	Color2 [DarkGray]	1	4					9	9	9	30.5	30.5	30.5	43.323	0	25.941	598170000	20	18.7154	18.7145	18.8084	18.6448	18.6402	18.651	18.887	19.1678	18.8483	18.9676
1.25192	-0.235485	Q91XV3	Q91XV3	Brain acid soluble protein 1	Basp1	4122	Color2 [DarkGray]	1	4					17	17	17	87.6	87.6	87.6	22.086	0	258.89	40083000000	169	22.3627	22.5972	22.5466	22.3881	22.3424	22.3525	22.7792	22.8321	22.8349	22.6157
1.25189	-0.251124	P97441	P97441	Zinc transporter 3	Slc30a3	1562	Color2 [DarkGray]	1	4					2	2	2	6.4	6.4	6.4	41.824	0	11.556	7575800	3	12.0018	12.0391	12.3763	11.9169	11.7939	12.1462	12.3427	12.4605	12.1914	12.2428
1.25168	0.530765	P26040	P26040	Ezrin	Ezr	817	Color2 [DarkGray]	1	4					23	15	14	35.5	25.1	23.9	69.406	0	68.526	1691500000	39	20.3928	20.719	20.3363	19.846	20.0145	19.0359	20.0561	19.9866	19.8284	19.7476
1.25068	-0.153708	Q91ZR1	Q91ZR1	Ras-related protein Rab-4B	Rab4b	4177	Color2 [DarkGray]	1	4					4	4	3	22.5	22.5	16	23.629	0	15.613	70546000	10	16.1228	16.1919	16.1591	16.1053	16.1673	16.076	16.3417	16.44	16.4205	16.2368
1.25065	-0.211364	P41105	P41105	60S ribosomal protein L28	Rpl28	969	Color2 [DarkGray]	1	4					7	7	7	35	35	35	15.733	0	79.647	1173300000	24	19.209	19.3005	19.3293	19.209	19.1803	19.1408	19.5169	19.6882	19.5201	19.4189
1.25048	-0.214416	Q9JHI5	Q9JHI5	Isovaleryl-CoA dehydrogenase, mitochondrial	Ivd	5247	Color2 [DarkGray]	1	4					10	10	10	24.3	24.3	24.3	46.325	0	46.802	577610000	24	18.9337	19.0385	19.0588	18.9361	18.871	18.8681	19.2028	19.4066	19.2797	19.1529
1.25047	-0.186592	Q3UIK4;Q3UIK4-2	Q3UIK4;Q3UIK4-2	N6-adenosine-methyltransferase subunit METTL14	Mettl14	1877	Color2 [DarkGray]	1	4					4	4	4	8.3	8.3	8.3	52.122	0.00021777	5.1394	81987000	6	15.7462	15.8685	15.7231	15.5868	15.6135	15.7667	15.8939	16.1143	15.9476	15.7485
1.25031	-0.18765	Q8BFP9	Q8BFP9	[Pyruvate dehydrogenase (acetyl-transferring)] kinase isozyme 1, mitochondrial	Pdk1	2913	Color2 [DarkGray]	1	4					3	3	3	8.8	8.8	8.8	48.994	0	7.2208	31143000	7	15.222	15.1522	15.1509	15.0264	15.0771	15.1618	15.29	15.6034	15.3026	15.209
1.25005	-0.227294	P48437	P48437	Prospero homeobox protein 1	Prox1	1053	Color2 [DarkGray]	1	4					6	6	6	10.7	10.7	10.7	83.125	0	9.2492	65544000	9	15.5645	15.7941	15.8064	15.6638	15.7103	15.6824	15.9747	16.2469	15.8711	15.9005
1.24978	-0.229428	Q9D7G0	Q9D7G0	Ribose-phosphate pyrophosphokinase 1	Prps1	4931	Color2 [DarkGray]	1	4					9	9	5	39.9	39.9	22.3	34.834	0	104.75	800270000	37	18.8409	18.8756	18.9789	18.7942	18.8141	18.8204	19.08	19.3989	19.1802	18.9713
1.24945	-0.335354	Q8R2Y8	Q8R2Y8	Peptidyl-tRNA hydrolase 2, mitochondrial	Ptrh2	3799	Color2 [DarkGray]	1	4					4	4	4	31.5	31.5	31.5	19.526	0	92.183	101230000	14	15.322	15.3698	15.6883	15.5126	15.5351	15.3253	15.8422	15.899	16.1555	15.8826
1.24934	-0.189619	P63325	P63325	40S ribosomal protein S10	Rps10	1429	Color2 [DarkGray]	1	4					6	5	5	33.3	29.1	29.1	18.916	0	21.448	855670000	14	18.7641	18.8447	19.0271	18.7596	18.9005	18.8449	19.1639	19.2341	18.9709	19.0303
1.24839	-0.217318	Q9Z2H2	Q9Z2H2	Regulator of G-protein signaling 6	Rgs6	5754	Color2 [DarkGray]	1	4					9	9	7	22.7	22.7	17.6	54.53	0	78.741	530470000	26	18.5108	18.5786	18.5695	18.4438	18.4593	18.4382	18.7181	19.0111	18.8131	18.6681
1.24821	-0.189264	P35293	P35293	Ras-related protein Rab-18	Rab18	924	Color2 [DarkGray]	1	4					9	9	8	52.4	52.4	47.6	23.035	0	57.524	855930000	30	18.9411	18.9342	18.8833	18.7517	18.8757	18.8644	19.1212	19.3018	19.1176	18.9272
1.24773	-0.246853	Q9QYI3	Q9QYI3	DnaJ homolog subfamily C member 7	Dnajc7	5459	Color2 [DarkGray]	1	4					11	11	11	27.1	27.1	27.1	56.475	0	64.443	323630000	21	17.4552	17.5776	17.4314	17.3034	17.3633	17.3528	17.6081	17.9625	17.7827	17.659
1.24716	-0.233583	Q3TC72	Q3TC72	Fumarylacetoacetate hydrolase domain-containing protein 2A	Fahd2	1741	Color2 [DarkGray]	1	4					6	6	6	25.6	25.6	25.6	34.69	0	57.06	414410000	15	18.8796	18.9919	18.992	18.846	18.7985	18.8263	19.1251	19.431	19.203	19.0905
1.24657	-0.210825	Q8BHS3	Q8BHS3	Pre-mRNA-splicing factor RBM22	Rbm22	3021	Color2 [DarkGray]	1	4					4	4	4	10.5	10.5	10.5	46.895	0	12.295	187380000	10	17.2345	17.267	17.2465	17.0627	17.1447	17.1774	17.4087	17.6912	17.4479	17.2843
1.24652	-0.162978	Q9D8W5	Q9D8W5	26S proteasome non-ATPase regulatory subunit 12	Psmd12	4979	Color2 [DarkGray]	1	4					15	15	15	36.8	36.8	36.8	52.895	0	206.35	1074200000	39	18.3501	18.5628	18.5277	18.3133	18.5221	18.5068	18.6012	18.8168	18.5914	18.5746
1.24577	-0.21379	O35343	O35343	Importin subunit alpha-3	Kpna4	258	Color2 [DarkGray]	1	4					6	6	5	19.2	19.2	17.5	57.922	0	29.181	205020000	15	15.0072	15.0101	15.1479	14.7449	14.8716	15.0054	15.2129	15.3782	15.2129	15.0412
1.24496	-0.277104	P62077	P62077	Mitochondrial import inner membrane translocase subunit Tim8 B	Timm8b	1311	Color2 [DarkGray]	1	4					3	3	3	33.7	33.7	33.7	9.2864	0	6.1936	48159000	5	15.4594	15.4103	15.5472	15.5278	15.5182	15.3433	15.7618	16.0623	15.9415	15.7395
1.24471	-0.377084	O88693	O88693	Ceramide glucosyltransferase	Ugcg	475	Color2 [DarkGray]	1	4					2	2	2	5.8	5.8	5.8	44.838	0.00041314	4.1244	2339300	3	12.9629	12.5341	13.0993	12.3573	12.6844	12.8021	12.9352	13.3445	13.2007	13.2411
1.24458	-0.195196	Q9JME5	Q9JME5	AP-3 complex subunit beta-2	Ap3b2	5390	Color2 [DarkGray]	1	4					29	29	25	30.6	30.6	27.8	119.19	0	176.55	2163300000	87	20.1947	20.3102	20.3007	20.1252	20.1755	20.1668	20.4333	20.6603	20.4652	20.3568
1.24454	-0.21265	P97328	P97328	Ketohexokinase	Khk	1541	Color2 [DarkGray]	1	4					2	2	2	5.7	5.7	5.7	32.75	0.00041658	4.2727	39449000	4	14.9078	15.0073	15.0998	14.8382	14.8484	14.9268	15.1697	15.3673	15.2843	15.0166
1.24442	-0.309605	P63158	P63158	High mobility group protein B1	Hmgb1	1416	Color2 [DarkGray]	1	4					14	14	12	51.6	51.6	41.9	24.893	0	94.091	7450900000	92	21.7404	21.9074	21.69	21.5475	21.7782	21.6638	21.9659	22.4031	22.2228	21.9559
1.24371	-0.409026	A2BE28-2;A2BE28	A2BE28-2;A2BE28	Ribosomal biogenesis protein LAS1L	Las1l	42	Color2 [DarkGray]	1	4					3	3	3	5	5	5	87.577	0	14.306	10307000	5	12.7584	12.1651	12.9386	12.2629	12.2264	12.534	13.0412	12.819	13.0266	12.9756
1.24364	-0.204903	Q80WQ2	Q80WQ2	Protein VAC14 homolog	Vac14	2840	Color2 [DarkGray]	1	4					13	13	13	18.9	18.9	18.9	88.047	0	58.663	232770000	24	18.0571	18.1909	18.0673	17.9495	17.9806	18.0518	18.1779	18.5407	18.3053	18.1942
1.24327	-0.213761	Q3UGP8	Q3UGP8	Putative Dol-P-Glc:Glc(2)Man(9)GlcNAc(2)-PP-Dol alpha-1,2-glucosyltransferase	Alg10b	1851	Color2 [DarkGray]	1	4					3	3	3	7.8	7.8	7.8	55.464	0	23.924	110420000	9	15.5509	15.8352	15.8122	15.4716	15.7206	15.6926	15.9491	16.0748	15.9203	15.8227
1.24279	-0.319628	Q8R3Y8-2;Q8R3Y8	Q8R3Y8-2;Q8R3Y8	Interferon regulatory factor 2-binding protein 1	Irf2bp1	3838	Color2 [DarkGray]	1	4					6	6	6	12.9	12.9	12.9	59.513	0	20.809	46206000	10	14.8633	14.8313	14.6748	14.4407	14.4627	14.7222	15.0954	15.2781	14.6989	15.0763
1.24228	-0.184309	Q925I1;Q925I1-2	Q925I1;Q925I1-2	ATPase family AAA domain-containing protein 3	Atad3	4282	Color2 [DarkGray]	1	4					15	15	14	27.9	27.9	26.7	66.741	0	54.05	356260000	24	17.6054	17.609	17.6742	17.4667	17.5948	17.5314	17.7882	18.009	17.7903	17.7527
1.24153	-0.173059	Q9D753	Q9D753	Exosome complex component RRP43	Exosc8	4923	Color2 [DarkGray]	1	4					5	5	5	24.6	24.6	24.6	29.949	0	21.516	92315000	8	15.6139	15.6825	15.6434	15.5456	15.5304	15.5852	15.7622	15.98	15.8928	15.6609
1.24133	0.431982	Q61599	Q61599	Rho GDP-dissociation inhibitor 2	Arhgdib	2231	Color2 [DarkGray]	1	4					3	3	3	25.5	25.5	25.5	22.851	0	31.172	50000000	5	14.8456	14.1239	14.152	13.8977	13.9856	13.8633	13.7126	14.0885	13.6861	13.4944
1.24086	-0.173515	Q9CR26	Q9CR26	Vacuolar protein sorting-associated protein VTA1 homolog	Vta1	4581	Color2 [DarkGray]	1	4					5	5	5	18.1	18.1	18.1	33.913	0	35.06	229590000	16	17.1922	17.1423	17.1216	17.0795	17.1886	17.0724	17.305	17.524	17.4127	17.2776
1.2407	-0.240736	Q99LM2;Q60636-2	Q99LM2	CDK5 regulatory subunit-associated protein 3	Cdk5rap3	4395	Color2 [DarkGray]	1	4					3	3	3	5.6	5.6	5.6	56.99	0	17.134	73658000	9	15.8076	15.7301	15.749	15.5284	15.5618	15.6291	15.9713	16.19	15.979	15.8112
1.24054	-0.208329	Q91ZQ1;Q91ZQ1-2	Q91ZQ1;Q91ZQ1-2	Cone cGMP-specific 3,5-cyclic phosphodiesterase subunit alpha	Pde6c	4175	Color2 [DarkGray]	1	4					30	29	29	33.8	32.8	32.8	98.784	0	82.919	1655700000	76	20.152	20.3243	20.2663	19.9487	20.0044	20.2003	20.3163	20.538	20.4206	20.262
1.24048	-0.133085	A2AIV2;A2AIV2-2	A2AIV2;A2AIV2-2	Protein virilizer homolog	Kiaa1429	18	Color2 [DarkGray]	1	4					5	5	5	3	3	3	201.44	0	12.583	36955000	10	15.7282	15.7151	15.6413	15.5473	15.6451	15.6696	15.7753	15.9723	15.7324	15.7929
1.24021	-0.236364	Q9JLR1	Q9JLR1	Protein transport protein Sec61 subunit alpha isoform 2	Sec61a2	5368	Color2 [DarkGray]	1	4					4	2	2	8.4	4.2	4.2	52.247	0.0005988	3.5853	16770000	4	13.2671	13.4017	13.7788	13.4686	13.5359	13.7165	13.7802	13.9102	13.7178	13.5092
1.24018	-0.177175	P56960	P56960	Exosome component 10	Exosc10	1193	Color2 [DarkGray]	1	4					12	12	12	16.6	16.6	16.6	100.94	0	82.777	249000000	30	17.3531	17.4962	17.4654	17.3174	17.4218	17.4151	17.597	17.8508	17.5652	17.5117
1.23925	-0.199708	P09405	P09405	Nucleolin	Ncl	599	Color2 [DarkGray]	1	4					27	27	27	34.1	34.1	34.1	76.722	0	257.68	19315000000	271	23.0743	23.2231	23.2189	23.0421	23.1455	23.1003	23.3144	23.6172	23.3516	23.3191
1.2392	-0.176306	Q8BXN9-3;Q8BXN9;Q8BXN9-2	Q8BXN9-3;Q8BXN9;Q8BXN9-2	Transmembrane protein 87A	Tmem87a	3274	Color2 [DarkGray]	1	4					2	2	2	3.9	3.9	3.9	55.159	0.00078171	3.2738	21376000	3	13.3591	13.5342	13.4012	13.4864	13.6133	13.5086	13.706	13.8561	13.6897	13.5153
1.23878	-0.378008	P97822;P97822-2;P97822-3	P97822;P97822-2	Acidic leucine-rich nuclear phosphoprotein 32 family member E	Anp32e	1589	Color2 [DarkGray]	1	4					9	9	9	42.3	42.3	42.3	29.622	0	215.14	12906000000	212	19.98	20.0791	20.0158	19.9187	19.6895	19.7165	20.3735	20.5567	20.5839	20.3424
1.23869	-0.416092	Q9R1P4	Q9R1P4	Proteasome subunit alpha type-1	Psma1	5546	Color2 [DarkGray]	1	4					11	11	11	45.6	45.6	45.6	29.546	0	117.03	1891200000	50	19.5786	19.4672	19.4797	19.2947	19.269	19.1633	19.8629	20.0794	20.1865	19.8776
1.23831	-0.224391	Q9EQJ9-2;Q9EQJ9	Q9EQJ9-2;Q9EQJ9	Membrane-associated guanylate kinase, WW and PDZ domain-containing protein 3	Magi3	5172	Color2 [DarkGray]	1	4					9	9	9	10.9	10.9	10.9	123.36	0	54.576	99744000	14	16.436	16.4849	16.3597	16.2979	16.3175	16.3267	16.6611	16.8958	16.6457	16.4886
1.23788	-0.296563	Q9D1R9	Q9D1R9	60S ribosomal protein L34	Rpl34	4835	Color2 [DarkGray]	1	4					3	3	3	20.5	20.5	20.5	13.293	0	6.7215	701790000	13	17.569	17.6095	17.6543	17.5285	17.4615	17.3503	17.9067	18.0414	18.0272	17.9799
1.23764	-0.234531	Q9WU40;Q9WU40-2	Q9WU40;Q9WU40-2	Inner nuclear membrane protein Man1	Lemd3	5587	Color2 [DarkGray]	1	4					10	10	10	16.2	16.2	16.2	100.31	0	38.109	83189000	18	16.3134	16.3825	16.4284	16.1338	16.2575	16.2251	16.5676	16.7772	16.6457	16.4726
1.23645	-0.2907	Q8VE99	Q8VE99	Coiled-coil domain-containing protein 115	Ccdc115	3961	Color2 [DarkGray]	1	4					3	3	3	23.3	23.3	23.3	19.742	0	50.589	93842000	6	14.7865	14.9284	14.9694	14.8143	14.6128	14.689	15.1233	15.3852	15.2266	15.1408
1.23567	-0.295465	Q8BGT7	Q8BGT7	Survival of motor neuron-related-splicing factor 30	Smndc1	2972	Color2 [DarkGray]	1	4					5	5	5	38.2	38.2	38.2	26.753	0	33.417	152790000	18	16.0075	16.1597	16.1435	15.9049	15.9642	15.9562	16.3708	16.6559	16.5102	16.1641
1.23555	-0.195798	P48193;P48193-2	P48193;P48193-2	Protein 4.1	Epb41	1047	Color2 [DarkGray]	1	4					25	21	20	38	33.4	31.7	95.91	0	323.31	3090000000	79	20.9762	21.0448	21.0429	20.8858	20.9615	21.0095	21.1861	21.477	21.1873	21.0304
1.23478	-0.216384	Q8R326;Q8R326-2	Q8R326;Q8R326-2	Paraspeckle component 1	Pspc1	3808	Color2 [DarkGray]	1	4					12	11	11	24.7	23.3	23.3	58.758	0	47.979	1170200000	36	19.4964	19.5975	19.6046	19.4556	19.4538	19.4456	19.7748	19.9786	19.8571	19.6337
1.23331	-0.206791	Q9DCJ9	Q9DCJ9	N-acetylneuraminate lyase	Npl	5105	Color2 [DarkGray]	1	4					10	10	10	34.1	34.1	34.1	35.13	0	76.07	517090000	33	18.0613	18.1506	18.1008	17.9055	17.9454	18.029	18.2723	18.5015	18.284	18.1107
1.23294	0.212612	P29595	P29595	NEDD8	Nedd8	878	Color2 [DarkGray]	1	4					3	3	3	33.3	33.3	33.3	8.9723	0	10.069	109870000	24	17.0228	17.04	17.0798	16.956	17.1021	17.0525	16.737	17.0266	16.5634	16.7581
1.23262	-0.225677	Q8CCF0;Q8CCF0-2	Q8CCF0;Q8CCF0-2	U4/U6 small nuclear ribonucleoprotein Prp31	Prpf31	3433	Color2 [DarkGray]	1	4					10	10	10	19.6	19.6	19.6	55.429	0	54.702	387590000	25	17.924	17.9016	17.9041	17.757	17.7472	17.7451	18.1282	18.3097	18.1675	18.0118
1.23256	-0.203164	Q920Q6-3;Q920Q6-2;Q920Q6	Q920Q6-3;Q920Q6-2;Q920Q6	RNA-binding protein Musashi homolog 2	Msi2	4196	Color2 [DarkGray]	1	4					8	7	7	36.9	32.6	32.6	30.893	0	112.9	595820000	39	18.7156	18.8686	18.8989	18.765	18.7806	18.8014	18.9874	19.3028	19.0624	18.8905
1.23253	-0.242071	Q02614	Q02614	SAP30-binding protein	Sap30bp	1637	Color2 [DarkGray]	1	4					3	3	3	10.1	10.1	10.1	33.832	0.00041085	4.0336	34544000	6	15.55	15.4211	15.4734	15.3418	15.3252	15.5193	15.599	16.0401	15.6959	15.4676
1.2324	-0.233243	Q9JHJ0	Q9JHJ0	Tropomodulin-3	Tmod3	5249	Color2 [DarkGray]	1	4					8	7	7	20.5	18.2	18.2	39.502	0	19.474	98507000	15	16.0231	16.1439	16.0235	15.8761	15.8853	15.9507	16.2539	16.4913	16.3265	16.0957
1.23124	-0.170913	Q8BK64	Q8BK64	Activator of 90 kDa heat shock protein ATPase homolog 1	Ahsa1	3066	Color2 [DarkGray]	1	4					9	9	9	32	32	32	38.117	0	31.499	536290000	29	17.7369	17.8416	17.7424	17.5809	17.7083	17.6906	17.8976	18.088	17.9504	17.8379
1.2302	-0.578997	Q62048;Q62048-2	Q62048;Q62048-2	Astrocytic phosphoprotein PEA-15	Pea15	2264	Color2 [DarkGray]	1	4					7	7	7	64.6	64.6	64.6	15.054	0	36.502	2231500000	26	20.1952	20.152	20.2191	20.057	19.6046	19.7138	20.7814	21.0085	20.9754	20.644
1.22919	-0.237273	P56480	P56480	ATP synthase subunit beta, mitochondrial	Atp5b	1184	Color2 [DarkGray]	1	4					26	26	26	71.5	71.5	71.5	56.3	0	323.31	65555000000	358	23.6986	23.8311	23.7805	23.6513	23.5998	23.6095	23.9198	24.2259	24.0011	23.9914
1.22872	-0.238455	Q99LI2	Q99LI2	Chloride channel CLIC-like protein 1	Clcc1	4389	Color2 [DarkGray]	1	4					12	12	12	27.5	27.5	27.5	60.621	0	50.48	437510000	19	17.1012	17.034	16.9128	16.7375	16.759	16.9203	17.1511	17.4085	17.1996	17.0573
1.22814	-0.20033	Q9CQJ8	Q9CQJ8	NADH dehydrogenase [ubiquinone] 1 beta subcomplex subunit 9	Ndufb9	4534	Color2 [DarkGray]	1	4					5	5	5	47.5	47.5	47.5	21.984	0	23.104	335670000	19	16.9852	17.157	17.2898	17.1726	17.3555	17.2068	17.3558	17.611	17.3638	17.4244
1.22795	-0.24833	B2RSH2	B2RSH2	Guanine nucleotide-binding protein G(i) subunit alpha-1	Gnai1	72	Color2 [DarkGray]	1	4					11	4	4	35.6	15	15	40.361	0	18.83	98503000	10	15.8496	15.962	15.8754	15.6741	15.7522	15.783	15.967	16.3577	16.2328	16.0144
1.22757	-0.193875	Q68FD5	Q68FD5	Clathrin heavy chain 1	Cltc	2389	Color2 [DarkGray]	1	4					70	70	70	50.9	50.9	50.9	191.55	0	323.31	41718000000	577	23.5328	23.5723	23.5988	23.4768	23.4682	23.4694	23.7076	23.9939	23.7716	23.6758
1.22423	-0.208429	Q9WVA3	Q9WVA3	Mitotic checkpoint protein BUB3	Bub3	5635	Color2 [DarkGray]	1	4					9	9	9	33.1	33.1	33.1	36.954	0	42.211	667550000	22	18.4524	18.4863	18.5107	18.3489	18.36	18.3798	18.6782	18.9353	18.6006	18.6066
1.2242	-0.253027	Q6PFR5	Q6PFR5	Transformer-2 protein homolog alpha	Tra2a	2570	Color2 [DarkGray]	1	4					2	2	2	7.5	7.5	7.5	32.316	0	16.167	270600000	8	16.23	16.3848	16.4438	16.2593	16.4238	16.235	16.5966	16.9023	16.659	16.614
1.22417	-0.219712	P84091	P84091	AP-2 complex subunit mu	Ap2m1	1530	Color2 [DarkGray]	1	4					16	16	16	43	43	43	49.654	0	89.025	3797000000	72	20.5734	20.6027	20.8374	20.6394	20.6504	20.6224	20.8429	21.1578	20.9699	20.8088
1.22368	-0.232747	Q9Z2B2-2;Q9Z2B2	Q9Z2B2-2;Q9Z2B2	Brain mitochondrial carrier protein 1	Slc25a14	5740	Color2 [DarkGray]	1	4					2	2	2	5.3	5.3	5.3	36.042	0.0020688	2.7522	7123100	4	14.5663	14.2028	14.5457	14.2204	14.4438	14.4359	14.6007	14.8489	14.7214	14.5359
1.22356	-0.226942	Q7TMI3;Q7TMI3-2	Q7TMI3	E3 ubiquitin-protein ligase UHRF2	Uhrf2	2688	Color2 [DarkGray]	1	4					4	4	4	7.5	7.5	7.5	90.105	0	17.427	32575000	8	14.2012	14.6488	14.5786	14.414	14.5662	14.5916	14.5922	14.949	14.7342	14.6766
1.222	-0.226523	Q91VN4	Q91VN4	MICOS complex subunit Mic25	Chchd6	4036	Color2 [DarkGray]	1	4					4	4	4	20.5	20.5	20.5	29.852	0	32.827	237740000	14	16.8245	16.9334	16.8083	16.7827	16.8051	16.7902	16.9799	17.378	17.1683	16.9703
1.22174	-0.360509	O70279	O70279	Protein DGCR14	Dgcr14	401	Color2 [DarkGray]	1	4					2	2	2	7.1	7.1	7.1	52.603	0	8.5789	11383000	4	12.5784	12.2086	12.8208	12.4244	12.4518	12.5615	12.6094	13.2629	13.02	12.8328
1.22158	-0.181014	G3X9K3	G3X9K3	Brefeldin A-inhibited guanine nucleotide-exchange protein 1	Arfgef1	166	Color2 [DarkGray]	1	4					29	29	19	18	18	11.5	208.5	0	121.6	535670000	57	18.498	18.4832	18.4534	18.3405	18.3573	18.4147	18.6497	18.8619	18.6123	18.4987
1.22089	-0.222322	Q70FJ1-3;Q70FJ1-2;Q70FJ1	Q70FJ1-3;Q70FJ1-2;Q70FJ1	A-kinase anchor protein 9	Akap9	2657	Color2 [DarkGray]	1	4					19	19	19	6.3	6.3	6.3	433.63	0	60.212	136100000	30	16.9416	16.9752	16.8363	16.6148	16.7192	16.8003	17.0435	17.2758	17.0718	17.0072
1.22084	-0.182795	Q80U28-3;Q80U28-15;Q80U28;Q80U28-14;Q80U28-2;Q80U28-8;Q80U28-4;Q80U28-11;Q80U28-7;Q80U28-6;Q80U28-5;Q80U28-9;Q80U28-10;Q80U28-13;Q80U28-12	Q80U28-3;Q80U28-15;Q80U28;Q80U28-14;Q80U28-2;Q80U28-8;Q80U28-4;Q80U28-11;Q80U28-7;Q80U28-6;Q80U28-5;Q80U28-9;Q80U28-10;Q80U28-13;Q80U28-12	MAP kinase-activating death domain protein	Madd	2784	Color2 [DarkGray]	1	4					22	22	22	18	18	18	173.27	0	253.31	649270000	41	18.3704	18.3264	18.3794	18.1808	18.2536	18.286	18.5076	18.7443	18.4593	18.4273
1.21999	-0.230843	Q00493	Q00493	Carboxypeptidase E	Cpe	1610	Color2 [DarkGray]	1	4					8	8	8	18.3	18.3	18.3	53.255	0	24.841	142820000	15	16.9036	17.1914	17.1287	16.989	16.951	16.9856	17.2733	17.5173	17.3743	17.1674
1.21988	-0.460182	P01831	P01831	Thy-1 membrane glycoprotein	Thy1	526	Color2 [DarkGray]	1	4					4	4	4	31.5	31.5	31.5	18.08	0	29.468	597230000	14	16.0546	16.0325	16.3702	16.0622	15.766	15.8229	16.5936	16.7093	16.939	16.5214
1.21973	-0.178444	Q8BR90;Q8BR90-2	Q8BR90;Q8BR90-2	UPF0600 protein C5orf51 homolog		3162	Color2 [DarkGray]	1	4					5	5	5	20.7	20.7	20.7	33.471	0	33.893	150030000	16	16.6013	16.7328	16.5981	16.5029	16.6176	16.7485	16.748	17.0749	16.6709	16.7027
1.21961	-0.203254	Q6PIC6;Q9Z1W8;Q64436	Q6PIC6	Sodium/potassium-transporting ATPase subunit alpha-3	Atp1a3	2593	Color2 [DarkGray]	1	4					45	45	29	50	50	31.6	111.69	0	323.31	87381000000	981	24.2469	24.3323	24.2945	24.1801	24.1983	24.1773	24.4828	24.7162	24.518	24.3741
1.21949	-0.264274	P24288	P24288	Branched-chain-amino-acid aminotransferase, cytosolic	Bcat1	801	Color2 [DarkGray]	1	4					9	9	9	30.3	30.3	30.3	42.791	0	52.354	1000600000	23	18.082	18.2555	18.1655	17.9955	18.0369	18.0157	18.2689	18.6611	18.5387	18.3723
1.21948	-0.381822	Q8CCJ9-2;Q8CCJ9-3;Q8CCJ9-1;Q8CCJ9-4;Q8CCJ9;Q8CCJ9-5	Q8CCJ9-2;Q8CCJ9-3;Q8CCJ9-1;Q8CCJ9-4;Q8CCJ9;Q8CCJ9-5	PHD finger protein 20-like protein 1	Phf20l1	3438	Color2 [DarkGray]	1	4					2	2	2	7.1	7.1	7.1	35.252	0.00078201	3.2833	18769000	4	13.7295	13.7594	13.7063	13.3227	13.6903	13.454	14.0835	14.0107	14.3742	14.195
1.21886	-0.222935	O70503;O70503-2	O70503	Very-long-chain 3-oxoacyl-CoA reductase	Hsd17b12	424	Color2 [DarkGray]	1	4					9	9	9	34.3	34.3	34.3	34.741	0	71.927	1414700000	28	19.1585	19.1858	19.3166	19.2204	19.1513	19.1567	19.4801	19.7402	19.4651	19.3054
1.21884	-0.19348	Q61191	Q61191	Host cell factor 1;HCF N-terminal chain 1;HCF N-terminal chain 2;HCF N-terminal chain 3;HCF N-terminal chain 4;HCF N-terminal chain 5;HCF N-terminal chain 6;HCF C-terminal chain 1;HCF C-terminal chain 2;HCF C-terminal chain 3;HCF C-terminal chain 4;HCF C-terminal chain 5;HCF C-terminal chain 6	Hcfc1	2181	Color2 [DarkGray]	1	4					21	21	21	13.6	13.6	13.6	210.43	0	122.06	1183000000	71	19.1888	19.1804	19.1829	19.0491	19.1236	19.0697	19.4004	19.589	19.3542	19.279
1.21804	-2.32862	P18608	P18608	Non-histone chromosomal protein HMG-14	Hmgn1	740	Color2 [DarkGray]	1	4					6	6	6	64.6	64.6	64.6	10.152	0	30.137	1279500000	25	19.6021	20.641	18.0251	17.9636	17.6262	17.607	21.5734	21.5172	22.5622	22.2414
1.21705	-0.190086	P98203-4;P98203-5;P98203-2;P98203	P98203-4;P98203-5;P98203-2;P98203	Armadillo repeat protein deleted in velo-cardio-facial syndrome homolog	Arvcf	1603	Color2 [DarkGray]	1	4					17	17	17	30.5	30.5	30.5	97.164	0	165.57	382140000	32	17.0036	17.182	17.1256	16.9483	17.0043	17.1238	17.2025	17.527	17.2504	17.1106
1.21671	-0.454746	Q80VJ2	Q80VJ2	Steroid receptor RNA activator 1	Sra1	2822	Color2 [DarkGray]	1	4					2	2	2	15.1	15.1	15.1	25.557	0.0018954	2.8576	10064000	2	11.3641	12.116	11.9176	11.6456	11.8501	11.7202	12.1874	12.7023	12.4397	12.1176
1.21635	-0.238672	Q8VDM1	Q8VDM1	Zinc finger CCCH-type with G patch domain-containing protein	Zgpat	3928	Color2 [DarkGray]	1	4					3	3	3	5.9	5.9	5.9	56.41	0	5.9821	11304000	4	13.1559	13.1852	12.8607	13.0167	12.8833	12.9509	13.3649	13.3888	13.405	13.1856
1.21634	-0.204432	Q9QYB8;Q9QYB8-3;Q9QYB8-2	Q9QYB8;Q9QYB8-3;Q9QYB8-2	Beta-adducin	Add2	5450	Color2 [DarkGray]	1	4					17	16	16	28.1	27	27	80.641	0	115.2	518030000	38	18.1897	18.2776	18.2892	18.0673	18.1536	18.1523	18.4207	18.6656	18.447	18.3138
1.21621	-0.207851	Q80UJ7	Q80UJ7	Rab3 GTPase-activating protein catalytic subunit	Rab3gap1	2800	Color2 [DarkGray]	1	4					13	13	13	16.4	16.4	16.4	110.2	0	65.475	125980000	21	16.8318	16.936	16.8357	16.718	16.8276	16.7697	17.0075	17.2728	17.1872	16.9513
1.21568	-0.214199	Q8CHH9;Q8CHH9-2	Q8CHH9;Q8CHH9-2	Septin-8	Sept8	3511	Color2 [DarkGray]	1	4					11	8	8	33.3	25.4	25.4	49.812	0	104.83	757360000	37	18.4491	18.556	18.5011	18.316	18.4341	18.472	18.6408	18.9573	18.7611	18.4961
1.21438	-0.167614	Q8C181;Q8C181-4;Q8C181-3;Q8C181-2;Q9JKP5;Q8R003	Q8C181;Q8C181-4;Q8C181-3;Q8C181-2;Q9JKP5	Muscleblind-like protein 2;Muscleblind-like protein 1	Mbnl2;Mbnl1	3346	Color2 [DarkGray]	1	4					8	8	8	27.3	27.3	27.3	40.156	0	15.836	196350000	16	16.6854	16.7347	16.7836	16.7163	16.668	16.6056	16.8868	17.0257	16.9919	16.9161
1.21436	-0.210824	Q9JJT0	Q9JJT0	RNA 3-terminal phosphate cyclase-like protein	Rcl1	5307	Color2 [DarkGray]	1	4					2	2	2	5.4	5.4	5.4	40.84	0.00040161	3.6657	4542100	3	13.8667	14.1384	14.0254	13.9551	13.8576	13.8618	14.2309	14.2903	14.2097	14.3047
1.2141	-0.148968	Q9JHK4;Q9JHK4-2	Q9JHK4	Geranylgeranyl transferase type-2 subunit alpha	Rabggta	5250	Color2 [DarkGray]	1	4					13	13	13	26.6	26.6	26.6	64.989	0	65.153	208310000	28	17.5007	17.5982	17.5724	17.3954	17.4328	17.4785	17.6123	17.8281	17.6769	17.6484
1.21406	-0.174585	P58281;P58281-2;P58682	P58281;P58281-2	Dynamin-like 120 kDa protein, mitochondrial;Dynamin-like 120 kDa protein, form S1	Opa1	1215	Color2 [DarkGray]	1	4					27	27	27	35.2	35.2	35.2	111.34	0	175.51	1336400000	66	19.724	19.8141	19.8162	19.6341	19.7042	19.678	19.8481	20.1019	20.0086	19.929
1.2137	-0.227267	Q8BM39;Q8BM39-2	Q8BM39;Q8BM39-2	Pre-mRNA-splicing factor 18	Prpf18	3101	Color2 [DarkGray]	1	4					4	4	4	19.6	19.6	19.6	39.889	0	12.148	16494000	6	13.4828	13.188	13.2866	13.1568	13.4132	13.3075	13.4004	13.7869	13.6	13.5689
1.21368	-0.337624	Q9DB73;Q9DB73-2	Q9DB73	NADH-cytochrome b5 reductase 1	Cyb5r1	5030	Color2 [DarkGray]	1	4					8	8	8	27.9	27.9	27.9	34.134	0	27.481	361500000	21	16.6411	16.7491	16.7537	16.5932	16.5861	16.4192	17.0094	17.2068	17.2282	17.1478
1.2132	-0.338047	Q80ST9;Q80ST9-2	Q80ST9	Lebercilin	Lca5	2745	Color2 [DarkGray]	1	4					4	4	4	8.7	8.7	8.7	80.161	0	5.6732	16807000	6	14.0337	13.8204	13.7449	13.8585	13.9188	13.6649	14.1806	14.5069	14.3033	14.411
1.21315	-0.222338	Q9D273;Q9D273-2	Q9D273;Q9D273-2	Cob(I)yrinic acid a,c-diamide adenosyltransferase, mitochondrial	Mmab	4839	Color2 [DarkGray]	1	4					5	5	5	26.6	26.6	26.6	26.273	0	14.119	60268000	8	15.959	16.1289	16.1244	15.9827	15.8938	15.9081	16.2504	16.4415	16.3588	16.2417
1.21292	-0.218006	Q9DBF1-2;Q9DBF1	Q9DBF1-2;Q9DBF1	Alpha-aminoadipic semialdehyde dehydrogenase	Aldh7a1	5044	Color2 [DarkGray]	1	4					15	15	15	38.7	38.7	38.7	55.644	0	140.85	1512900000	56	18.8804	19.0355	19.1255	18.9291	18.9795	18.9168	19.1939	19.467	19.3064	19.1559
1.21279	-0.203941	Q9JKR6	Q9JKR6	Hypoxia up-regulated protein 1	Hyou1	5342	Color2 [DarkGray]	1	4					27	27	27	32.7	32.7	32.7	111.18	0	169.77	1242200000	60	19.0719	19.1743	19.0715	18.9132	19.066	19.0551	19.215	19.5564	19.3104	19.1797
1.21239	-0.223157	P52480	P52480	Pyruvate kinase PKM	Pkm	1113	Color2 [DarkGray]	1	4					37	37	4	71	71	9.4	57.844	0	323.31	207200000000	1153	25.5123	25.6274	25.5767	25.4383	25.469	25.43	25.7329	26.0235	25.8383	25.7146
1.21229	-0.215381	P40630-2;P40630	P40630-2;P40630	Transcription factor A, mitochondrial	Tfam	968	Color2 [DarkGray]	1	4					10	10	10	40.9	40.9	40.9	25.036	0	24.782	2210500000	26	19.2858	19.352	19.2619	19.1527	19.1294	19.1473	19.4367	19.6943	19.5471	19.4334
1.21229	-0.152481	Q8BJ71;Q8BJ71-2	Q8BJ71;Q8BJ71-2	Nuclear pore complex protein Nup93	Nup93	3050	Color2 [DarkGray]	1	4					22	22	22	29.7	29.7	29.7	93.28	0	119.12	515660000	58	18.9108	18.9533	18.956	18.7908	18.8698	18.8988	19.035	19.2769	19.052	18.9803
1.21221	-0.41985	Q8BNU0;Q8BNU0-2	Q8BNU0	Armadillo repeat-containing protein 6	Armc6	3130	Color2 [DarkGray]	1	4					5	5	5	15.8	15.8	15.8	50.683	0	35.234	26392000	9	14.6564	14.8954	14.8136	14.4944	14.5026	14.4196	15.2028	15.1888	15.4523	15.1981
1.21109	-0.271456	Q8R3E3-2;Q8R3E3-3;Q8R3E3	Q8R3E3-2;Q8R3E3-3;Q8R3E3	WD repeat domain phosphoinositide-interacting protein 1	Wipi1	3820	Color2 [DarkGray]	1	4					2	2	2	8.5	8.5	8.5	47.796	0	7.3795	40777000	3	14.6081	14.7165	14.78	14.7788	14.3985	14.5678	15.0386	15.1623	15.0139	14.8566
1.21008	-0.243775	Q9R1L5;Q811L6-2;Q60592;Q811L6;Q8C0P0-2;Q8C0P0;Q3U214	Q9R1L5;Q811L6-2;Q60592;Q811L6	Microtubule-associated serine/threonine-protein kinase 1;Microtubule-associated serine/threonine-protein kinase 4;Microtubule-associated serine/threonine-protein kinase 2	Mast1;Mast4;Mast2	5542	Color2 [DarkGray]	1	4					3	2	2	2.4	1.8	1.8	171	0	8.4547	36738000	3	12.2475	12.5905	12.3462	12.575	12.4484	12.4105	12.5409	12.8949	12.7512	12.8289
1.20942	-0.211344	Q9CWY8	Q9CWY8	Ribonuclease H2 subunit A	Rnaseh2a	4661	Color2 [DarkGray]	1	4					5	5	5	18.9	18.9	18.9	33.512	0	11.501	20610000	8	14.0574	14.2143	14.0401	14.1057	13.9628	14.0578	14.2701	14.602	14.2741	14.2331
1.20925	-0.228055	Q8BH69	Q8BH69	Selenide, water dikinase 1	Sephs1	2994	Color2 [DarkGray]	1	4					4	4	4	15.6	15.6	15.6	42.906	0	45.289	170550000	12	15.632	15.7562	15.7866	15.6065	15.5162	15.5495	15.9543	16.1078	15.9494	15.8768
1.20922	-0.210717	Q9D051	Q9D051	Pyruvate dehydrogenase E1 component subunit beta, mitochondrial	Pdhb	4761	Color2 [DarkGray]	1	4					14	14	14	52.9	52.9	52.9	38.937	0	129.94	3566200000	76	20.8322	20.9081	20.8995	20.7313	20.7857	20.7541	21.0482	21.2997	21.1442	20.9643
1.20888	-0.241997	Q3U308	Q3U308	Cytoplasmic tRNA 2-thiolation protein 2	Ctu2	1816	Color2 [DarkGray]	1	4					4	4	4	10.7	10.7	10.7	56.104	0	27.181	17772000	7	13.4245	13.5283	13.391	13.1201	13.1047	13.3735	13.4201	13.7376	13.6921	13.5552
1.20862	-0.149089	Q9Z0R4;Q9Z0R4-2;CON__ENSEMBL:ENSBTAP00000001528	Q9Z0R4;Q9Z0R4-2	Intersectin-1	Itsn1	5671	Color2 [DarkGray]	1	4					27	27	23	19.1	19.1	16.5	194.29	0	159.21	545070000	55	18.9028	18.9017	18.9811	18.777	18.8431	18.8884	19.0348	19.2416	18.9503	19.0361
1.20834	-0.239997	Q8CHW4	Q8CHW4	Translation initiation factor eIF-2B subunit epsilon	Eif2b5	3524	Color2 [DarkGray]	1	4					4	4	4	10.6	10.6	10.6	80.085	0	45.103	49568000	10	14.2619	14.3973	14.1678	14.2231	14.2097	14.1877	14.4317	14.8325	14.5304	14.4775
1.20751	-0.157285	Q6NZC7	Q6NZC7	SEC23-interacting protein	Sec23ip	2472	Color2 [DarkGray]	1	4					7	7	7	9	9	9	110.78	0	23.357	197550000	17	16.8919	16.8998	16.9218	16.7269	16.8115	16.7871	16.9739	17.1647	17.0507	17.0619
1.20708	-0.194926	Q99M51	Q99M51	Cytoplasmic protein NCK1	Nck1	4407	Color2 [DarkGray]	1	4					9	9	7	29.7	29.7	25.2	42.89	0	53.689	109630000	14	16.5053	16.4941	16.4466	16.4019	16.4614	16.4317	16.6346	16.9741	16.6402	16.6033
1.20687	-0.175869	Q9JI78	Q9JI78	Peptide-N(4)-(N-acetyl-beta-glucosaminyl)asparagine amidase	Ngly1	5272	Color2 [DarkGray]	1	4					6	6	6	10.4	10.4	10.4	74.274	0	19.119	92855000	12	16.1331	16.3974	16.3207	16.1951	16.15	16.301	16.3379	16.6484	16.4423	16.3461
1.20683	-0.192206	Q0PMG2	Q0PMG2	MAM domain-containing glycosylphosphatidylinositol anchor protein 1	Mdga1	1697	Color2 [DarkGray]	1	4					3	3	3	4.8	4.8	4.8	106.05	0	15.088	21675000	4	13.7367	13.5347	13.5464	13.4075	13.5179	13.6116	13.5737	13.9123	13.9009	13.7058
1.2065	0.186762	Q8BW96;Q8BW96-2;Q8BW96-3;Q91YS8	Q8BW96;Q8BW96-2;Q8BW96-3	Calcium/calmodulin-dependent protein kinase type 1D	Camk1d	3242	Color2 [DarkGray]	1	4					9	9	9	33.2	33.2	33.2	42.918	0	60.47	360840000	36	17.6941	17.7176	17.7635	17.6248	17.6854	17.2215	17.4734	17.725	17.5396	17.5921
1.20627	-0.194003	Q61548-3;Q61548-2;Q61548	Q61548-3;Q61548-2;Q61548	Clathrin coat assembly protein AP180	Snap91	2221	Color2 [DarkGray]	1	4					19	19	18	30.4	30.4	29	88.828	0	135.07	6584900000	62	20.721	20.7758	20.8872	20.7015	20.7637	20.71	21.0005	21.2285	20.9761	20.9041
1.20455	-0.24819	O09167	O09167	60S ribosomal protein L21	Rpl21	230	Color2 [DarkGray]	1	4					6	6	6	28.8	28.8	28.8	18.562	0	9.5079	791120000	12	17.581	17.8907	17.9799	17.8498	17.8281	17.7873	18.0512	18.3424	18.1924	17.997
1.20417	-0.184435	Q9CXI5	Q9CXI5	Mesencephalic astrocyte-derived neurotrophic factor	Manf	4679	Color2 [DarkGray]	1	4					4	4	4	26.3	26.3	26.3	20.373	0	71.028	652030000	11	17.8275	17.8652	17.8713	17.6252	17.9029	17.8483	18.0164	18.2583	17.9477	17.9436
1.20396	-0.207042	Q8C0D0-2;Q8C0D0	Q8C0D0-2;Q8C0D0	Probable tRNA pseudouridine synthase 1	Trub1	3324	Color2 [DarkGray]	1	4					4	4	4	17	17	17	26.096	0	8.8428	62374000	9	16.4153	16.6437	16.4809	16.357	16.493	16.3977	16.7087	16.916	16.6959	16.7068
1.20288	-0.224365	Q8R4H2	Q8R4H2	Rho guanine nucleotide exchange factor 12	Arhgef12	3846	Color2 [DarkGray]	1	4					9	9	9	8.4	8.4	8.4	172.35	0	37.997	77333000	12	15.017	15.1714	15.0724	14.7068	15.042	14.99	15.261	15.414	15.2497	15.2167
1.20249	-0.183551	Q9DCT1	Q9DCT1	1,5-anhydro-D-fructose reductase	Akr1e2	5117	Color2 [DarkGray]	1	4					10	10	10	34.2	34.2	34.2	34.46	0	36.053	401960000	25	18.5829	18.5726	18.5465	18.3897	18.4721	18.4714	18.6884	18.9504	18.7209	18.6504
1.20235	-0.195454	P35550	P35550	rRNA 2-O-methyltransferase fibrillarin	Fbl	929	Color2 [DarkGray]	1	4					8	8	7	22.6	22.6	18.3	34.306	0	21.947	837500000	20	18.7198	18.6883	18.7619	18.6414	18.6705	18.6126	18.9897	19.1037	18.9819	18.7712
1.20211	-0.211155	Q9EQP6	Q9EQP6	Arrestin-C	Arr3	5177	Color2 [DarkGray]	1	4					10	10	10	27.8	27.8	27.8	41.921	0	56.602	550240000	31	18.5759	18.8282	18.9336	18.7337	18.6884	18.8029	18.9623	19.2478	18.9373	18.8653
1.20193	-0.223074	Q9ES74	Q9ES74	Serine/threonine-protein kinase Nek7	Nek7	5218	Color2 [DarkGray]	1	4					5	5	5	22.5	22.5	22.5	34.537	0	34.103	71017000	10	16.3587	16.4098	16.512	16.334	16.2569	16.3656	16.7155	16.9003	16.4959	16.5094
1.20159	-0.198913	Q8R574	Q8R574	Phosphoribosyl pyrophosphate synthase-associated protein 2	Prpsap2	3855	Color2 [DarkGray]	1	4					9	9	7	34.1	34.1	28.5	40.88	0	74.612	469660000	24	18.2419	18.355	18.3577	18.1473	18.1606	18.2464	18.4372	18.7395	18.3951	18.4388
1.20139	-0.25767	Q8BVA5;Q8BVA5-2;Q8BVA5-3	Q8BVA5;Q8BVA5-2	UPF0554 protein C2orf43 homolog		3223	Color2 [DarkGray]	1	4					3	3	2	9.8	9.8	6.4	37.374	0	11.393	15416000	4	13.8291	13.7276	13.6566	13.6152	13.6988	13.7496	13.9086	14.4044	13.8666	13.8863
1.20113	-0.188175	Q80TI0-2;Q80TI0-3;Q80TI0;Q80TI0-4	Q80TI0-2;Q80TI0-3;Q80TI0;Q80TI0-4	GRAM domain-containing protein 1B	Gramd1b	2760	Color2 [DarkGray]	1	4					7	7	7	11.7	11.7	11.7	81.033	0	20.324	74337000	12	16.2609	16.3449	16.3234	16.1869	16.2107	16.2368	16.3271	16.6966	16.5589	16.4482
1.20027	-0.201914	P15208	P15208	Insulin receptor;Insulin receptor subunit alpha;Insulin receptor subunit beta	Insr	688	Color2 [DarkGray]	1	4					10	7	6	7.5	5.5	4.7	155.61	0	36.045	90890000	13	15.5718	15.7921	15.5985	15.3624	15.5102	15.5638	15.8217	15.9313	15.8239	15.7041
1.20011	-0.251076	Q8BXL7	Q8BXL7	ADP-ribosylation factor-related protein 1	Arfrp1	3273	Color2 [DarkGray]	1	4					3	3	2	13.4	13.4	8.5	22.659	0.00079255	3.4606	33819000	7	14.3472	14.3622	14.2677	13.9702	14.1547	14.1571	14.4736	14.7172	14.4589	14.5507
1.19983	-0.297305	O55125	O55125	Protein NipSnap homolog 1	Nipsnap1	368	Color2 [DarkGray]	1	4					4	4	4	21.5	21.5	21.5	33.363	0	34.162	246610000	11	17.1882	17.1894	17.2812	17.2645	17.0812	17.0739	17.4305	17.8176	17.748	17.421
1.19931	-0.187108	Q14BI2;Q9QYS2	Q14BI2	Metabotropic glutamate receptor 2	Grm2	1715	Color2 [DarkGray]	1	4					6	6	6	7.8	7.8	7.8	95.886	0	10.956	63358000	8	14.8847	15.0086	14.9388	14.7544	14.9261	14.8466	15.069	15.285	15.2111	15.0363
1.19924	-0.185436	Q8VDW0;Q8VDW0-2	Q8VDW0	ATP-dependent RNA helicase DDX39A	Ddx39a	3943	Color2 [DarkGray]	1	4					16	6	6	47.3	22	22	49.067	0	27.422	474840000	19	18.7327	18.8655	18.7104	18.6261	18.7382	18.6612	18.9143	19.1347	18.9903	18.8995
1.1987	-0.176369	Q9CZ28	Q9CZ28	Vacuolar-sorting protein SNF8	Snf8	4724	Color2 [DarkGray]	1	4					5	5	5	24.4	24.4	24.4	28.886	0	37.318	178970000	12	16.5533	16.6508	16.4645	16.4037	16.5508	16.5754	16.6616	16.973	16.673	16.622
1.19858	-0.20595	Q9D868-2;Q9D868	Q9D868-2;Q9D868	Peptidyl-prolyl cis-trans isomerase H	Ppih	4951	Color2 [DarkGray]	1	4					6	6	5	44.1	44.1	28.8	19.208	0	10.151	142140000	11	17.7461	17.6969	17.6322	17.4675	17.6421	17.6134	17.7954	18.1248	17.8855	17.7955
1.19806	-0.214303	Q3TWN3-2;Q3TWN3;Q0GA42	Q3TWN3-2;Q3TWN3	Metal transporter CNNM2	Cnnm2	1791	Color2 [DarkGray]	1	4					4	4	4	6.1	6.1	6.1	94.435	0	28.768	43214000	6	14.1373	14.164	13.956	13.8591	14.1251	14.2003	14.1756	14.5778	14.149	14.2103
1.19802	-0.304869	Q8K1Y2;Q62101	Q8K1Y2;Q62101	Serine/threonine-protein kinase D3;Serine/threonine-protein kinase D1	Prkd3;Prkd1	2270	Color2 [DarkGray]	1	4					2	2	2	3.3	3.3	3.3	100.08	0	10.026	14963000	5	12.3096	12.1085	12.0974	11.8594	12.6201	12.4735	12.4174	12.712	12.5616	12.3549
1.19704	-0.201262	Q9R1J0	Q9R1J0	Sterol-4-alpha-carboxylate 3-dehydrogenase, decarboxylating	Nsdhl	5540	Color2 [DarkGray]	1	4					3	3	3	9.1	9.1	9.1	40.685	0	6.98	88145000	8	16.4445	16.3684	16.5521	16.3362	16.4391	16.3787	16.6326	16.9164	16.6324	16.5864
1.19571	-0.244986	Q921K9;Q921K9-2	Q921K9;Q921K9-2	B-cell CLL/lymphoma 7 protein family member B	Bcl7b	4214	Color2 [DarkGray]	1	4					4	3	3	26.7	23.3	23.3	22.238	0	7.8856	84607000	5	16.2185	16.3355	16.2664	16.1144	16.1121	16.1222	16.4496	16.7248	16.622	16.3532
1.19553	-0.254583	Q8BU04	Q8BU04	Putative E3 ubiquitin-protein ligase UBR7	Ubr7	3202	Color2 [DarkGray]	1	4					3	3	3	6.4	6.4	6.4	48.064	0	5.3084	15307000	7	13.3348	13.4025	13.2861	13.2508	13.437	13.1522	13.6358	13.7387	13.7608	13.6965
1.19541	-0.204378	Q9CZ13	Q9CZ13	Cytochrome b-c1 complex subunit 1, mitochondrial	Uqcrc1	4723	Color2 [DarkGray]	1	4					13	13	13	36	36	36	52.851	0	182.37	9394900000	102	20.8906	20.9611	20.9304	20.8144	20.8386	20.7776	21.079	21.3232	21.2054	21.0719
1.19527	-0.232526	Q64471	Q64471	Glutathione S-transferase theta-1	Gstt1	2357	Color2 [DarkGray]	1	4					7	7	7	25	25	25	27.374	0	13.919	254380000	14	18.6398	18.7251	18.8209	18.6979	18.6385	18.586	18.9094	19.2202	19.0212	18.948
1.19502	-0.266941	Q91YE7-2;Q91YE7	Q91YE7-2;Q91YE7	RNA-binding protein 5	Rbm5	4129	Color2 [DarkGray]	1	4					4	4	4	5.5	5.5	5.5	92.239	0	8.331	37023000	7	14.5384	14.4785	14.3033	13.9941	14.4801	14.3848	14.6635	14.8335	14.6887	14.5586
1.19487	-0.255232	P59481	P59481	VIP36-like protein	Lman2l	1240	Color2 [DarkGray]	1	4					3	3	3	8.9	8.9	8.9	39.881	0	13.367	38808000	6	14.9712	14.9683	15.0493	14.8432	14.7886	14.8936	15.1283	15.5553	15.2335	15.0859
1.19448	-0.238766	Q8BJF9	Q8BJF9	Charged multivesicular body protein 2b	Chmp2b	3052	Color2 [DarkGray]	1	4					6	6	6	25.8	25.8	25.8	23.934	0	13.817	74344000	11	16.3127	16.1831	15.9781	15.8111	15.9193	16.1443	16.3067	16.5105	16.2454	16.1912
1.19319	-0.196145	Q6PDI5-2;Q6PDI5	Q6PDI5-2;Q6PDI5	Proteasome-associated protein ECM29 homolog	Ecm29	2546	Color2 [DarkGray]	1	4					14	14	14	9.7	9.7	9.7	203.91	0	36.552	145750000	26	16.5863	16.6006	16.5532	16.3685	16.473	16.4755	16.736	16.9575	16.7761	16.6172
1.19268	-0.233384	Q9CQP0	Q9CQP0	39S ribosomal protein L33, mitochondrial	Mrpl33	4540	Color2 [DarkGray]	1	4					2	2	2	29.2	29.2	29.2	7.4158	0.0045143	2.1886	5283900	3	13.3382	13.3222	12.9867	13.1108	13.1384	13.1117	13.4766	13.6372	13.3855	13.4522
1.19238	-0.20913	Q8CHU3-2;Q8CHU3	Q8CHU3-2;Q8CHU3	Epsin-2	Epn2	3523	Color2 [DarkGray]	1	4					6	6	6	14.2	14.2	14.2	62.253	0	24.981	149020000	12	15.6208	15.6582	15.723	15.6133	15.4847	15.5141	15.9387	16.0012	15.9411	15.7505
1.19229	-0.234957	D3Z7P3-2	D3Z7P3-2	Glutaminase kidney isoform, mitochondrial	Gls	123	Color2 [DarkGray]	1	4					17	2	2	38.1	5.6	5.6	65.994	0	77.584	161500000	6	14.3131	14.3713	14.0069	14.0462	14.3662	14.3529	14.3544	14.7385	14.4774	14.3553
1.1912	-0.293267	Q6NXK2;Q6NXK2-2	Q6NXK2;Q6NXK2-2	Zinc finger protein 532	Znf532	2468	Color2 [DarkGray]	1	4					3	3	3	3.4	3.4	3.4	110.95	0.00021227	4.6263	102080000	8	14.2594	14.6271	14.7522	14.4764	14.7514	14.5938	14.8073	15.2093	14.8147	14.9078
1.19119	-0.197062	Q64133	Q64133	Amine oxidase [flavin-containing] A	Maoa	2337	Color2 [DarkGray]	1	4					7	7	7	13.5	13.5	13.5	59.601	0	30.407	199240000	17	17.662	17.6906	17.7749	17.6183	17.5367	17.6103	17.9018	18.1118	17.8844	17.7595
1.19078	-0.251834	G3X9J0	G3X9J0		Sipa1l3	165	Color2 [DarkGray]	1	4					12	12	11	8.8	8.8	7.7	195.06	0	70.657	106220000	19	16.3265	16.3414	16.2647	16.1089	16.1389	16.1571	16.6082	16.7702	16.3418	16.5623
1.19062	-0.189151	Q9JLB2;Q64264	Q9JLB2	MAGUK p55 subfamily member 5	Mpp5	5357	Color2 [DarkGray]	1	4					8	8	8	14.4	14.4	14.4	77.229	0	23.207	245830000	15	16.9205	17.0886	17.0127	16.8566	16.9895	16.9735	17.237	17.418	17.1558	17.0294
1.19045	-0.194553	Q9EPK7-2;Q9EPK7	Q9EPK7-2;Q9EPK7	Exportin-7	Xpo7	5144	Color2 [DarkGray]	1	4					18	18	18	21.3	21.3	21.3	120.38	0	100.81	416340000	48	18.3475	18.338	18.4541	18.2991	18.2926	18.2376	18.5352	18.7707	18.5709	18.5897
1.19017	-0.163707	O88307	O88307	Sortilin-related receptor	Sorl1	440	Color2 [DarkGray]	1	4					7	7	7	3.7	3.7	3.7	247.08	0	49.441	74341000	13	15.7495	15.8303	15.749	15.596	15.7049	15.6827	15.9162	16.0983	15.8739	15.877
1.18988	-0.231786	O08585	O08585	Clathrin light chain A	Clta	183	Color2 [DarkGray]	1	4					8	8	8	23.8	23.8	23.8	25.604	0	15.205	3230800000	41	20.6523	20.7387	20.7208	20.6183	20.5515	20.5394	20.9627	21.138	21.0024	20.798
1.18933	-0.187797	Q91WC3;Q91WC3-2	Q91WC3;Q91WC3-2	Long-chain-fatty-acid--CoA ligase 6	Acsl6	4077	Color2 [DarkGray]	1	4					26	26	26	45.1	45.1	45.1	78.016	0	146.55	4610600000	97	20.8823	20.9673	21.0226	20.8623	20.9257	20.8451	21.156	21.3617	21.1477	21.0886
1.18923	-0.216555	P70704-2;P70704-3;P70704	P70704-2;P70704-3;P70704	Phospholipid-transporting ATPase IA	Atp8a1	1505	Color2 [DarkGray]	1	4					14	13	13	13.8	12.8	12.8	129.77	0	33.638	86616000	24	16.3841	16.207	16.2694	16.031	15.9698	16.2221	16.3771	16.6158	16.4258	16.3032
1.18907	-0.21613	Q8VDN4	Q8VDN4	Coiled-coil domain-containing protein 92	Ccdc92	3932	Color2 [DarkGray]	1	4					5	5	5	21.7	21.7	21.7	35.207	0	29.297	27158000	6	14.3493	14.6552	14.4613	14.337	14.4084	14.3641	14.6809	14.879	14.6736	14.6942
1.18839	-0.204052	Q925E7	Q925E7	Serine/threonine-protein phosphatase 2A 55 kDa regulatory subunit B delta isoform	Ppp2r2d	4280	Color2 [DarkGray]	1	4					9	3	3	24.5	7.5	7.5	51.957	0.00041348	4.1326	53465000	8	16.0529	16.0123	15.9269	15.7963	15.8159	15.8797	16.1382	16.3659	16.0459	16.1951
1.1878	-0.5568	Q9Z0H7	Q9Z0H7	B-cell lymphoma/leukemia 10	Bcl10	5661	Color2 [DarkGray]	1	4					2	2	2	11.6	11.6	11.6	25.948	0.0018886	2.8026	1555900	3	11.2652	11.9142	11.9102	11.56	11.534	11.3318	12.4812	12.4303	12.5976	12.1267
1.18758	-0.164232	Q64331	Q64331	Unconventional myosin-VI	Myo6	2346	Color2 [DarkGray]	1	4					33	33	33	30.4	30.4	30.4	146.41	0	226.22	2340900000	104	20.1611	20.2743	20.2495	20.1062	20.1588	20.2258	20.3591	20.6087	20.3544	20.2231
1.18717	-0.253914	Q7TSH2	Q7TSH2	Phosphorylase b kinase regulatory subunit beta	Phkb	2732	Color2 [DarkGray]	1	4					2	2	2	2.2	2.2	2.2	123.89	0.00021636	5.0116	3227300	3	12.5662	12.8004	12.7829	12.4555	12.3385	12.6058	12.8746	13.067	12.9072	12.7585
1.18661	-0.18003	O55128	O55128	Histone deacetylase complex subunit SAP18	Sap18	370	Color2 [DarkGray]	1	4					6	6	6	32.7	32.7	32.7	17.595	0	61.162	1216100000	25	19.2289	19.2145	19.2534	19.2071	19.1225	19.1185	19.3924	19.6133	19.466	19.3364
1.18627	-0.256289	P54285	P54285	Voltage-dependent L-type calcium channel subunit beta-3	Cacnb3	1146	Color2 [DarkGray]	1	4					4	3	3	10.5	8.5	8.5	54.571	0	6.101	69273000	4	14.8429	14.7516	14.5038	14.3482	14.7293	14.6989	14.9993	15.1266	14.7559	14.8765
1.18512	-0.162795	P28651	P28651	Carbonic anhydrase-related protein	Ca8	854	Color2 [DarkGray]	1	4					6	6	6	33	33	33	33.081	0	29.015	112410000	11	15.9265	15.9393	16.16	15.9991	15.9236	16.0536	16.0497	16.387	16.1504	16.1217
1.18492	-0.449125	P62852	P62852	40S ribosomal protein S25	Rps25	1367	Color2 [DarkGray]	1	4					4	4	4	24	24	24	13.742	0	10.696	990920000	19	17.7195	17.6325	17.7543	17.5093	17.3297	17.2773	18.1514	18.319	18.3391	18.1042
1.18442	-0.222061	Q9CWV6	Q9CWV6	PRKR-interacting protein 1	Prkrip1	4655	Color2 [DarkGray]	1	4					3	3	2	17.7	17.7	10.2	21.491	0.00078833	3.3957	65684000	3	15.3788	15.6386	15.4756	15.3974	15.4653	15.5648	15.7085	16.0142	15.7179	15.4605
1.18402	-0.237933	O35887	O35887	Calumenin	Calu	312	Color2 [DarkGray]	1	4					10	10	10	38.1	38.1	38.1	37.063	0	37.881	751470000	41	18.783	18.8669	18.8693	18.6923	18.6927	18.6709	19.0229	19.2913	19.1547	18.954
1.18296	-0.194744	Q8VD65	Q8VD65	Phosphoinositide 3-kinase regulatory subunit 4	Pik3r4	3912	Color2 [DarkGray]	1	4					10	10	10	8.8	8.8	8.8	152.6	0	47.358	74697000	13	16.0972	16.3213	16.1475	16.1255	16.0439	16.0831	16.32	16.5718	16.3934	16.3407
1.18277	-0.268566	Q6RI63;Q6RI63-2	Q6RI63;Q6RI63-2	Constitutive coactivator of peroxisome proliferator-activated receptor gamma	Fam120b	2607	Color2 [DarkGray]	1	4					3	3	3	3.9	3.9	3.9	89.312	0	6.763	18888000	5	14.7018	15.0559	15.2817	15.0075	15.1889	15.1483	15.3131	15.5968	15.3244	15.196
1.18273	-0.212233	Q8R1V4	Q8R1V4	Transmembrane emp24 domain-containing protein 4	Tmed4	3784	Color2 [DarkGray]	1	4					4	4	3	23.3	23.3	15.9	26.022	0	26.968	217060000	9	17.3483	17.5331	17.6792	17.4668	17.5	17.5821	17.7505	18.0326	17.6107	17.6127
1.18265	-0.201487	Q9JHU4	Q9JHU4	Cytoplasmic dynein 1 heavy chain 1	Dync1h1	5259	Color2 [DarkGray]	1	4					168	168	168	41.5	41.5	41.5	532.04	0	323.31	23595000000	663	23.2718	23.3126	23.273	23.1432	23.1753	23.2063	23.4284	23.7414	23.4732	23.3339
1.18247	-0.216201	Q9CXE2;Q9CXE2-2	Q9CXE2;Q9CXE2-2	B-cell CLL/lymphoma 7 protein family member A	Bcl7a	4673	Color2 [DarkGray]	1	4					4	4	3	25.2	25.2	21.9	22.781	0	15.864	89237000	6	15.1241	15.3395	15.3414	15.1694	15.3669	15.4743	15.3823	15.8275	15.3809	15.3572
1.18242	-0.201254	Q80W14-3;Q80W14;Q80W14-2	Q80W14-3;Q80W14;Q80W14-2	Pre-mRNA-processing factor 40 homolog B	Prpf40b	2829	Color2 [DarkGray]	1	4					9	8	8	11.9	11.1	11.1	99.641	0	22.048	87590000	14	15.8343	15.7733	15.8776	15.642	15.6755	15.6747	15.9353	16.1867	15.9975	16.0148
1.18197	-0.191925	Q8BH04	Q8BH04	Phosphoenolpyruvate carboxykinase [GTP], mitochondrial	Pck2	2982	Color2 [DarkGray]	1	4					12	12	12	21.9	21.9	21.9	70.527	0	94.114	219390000	22	16.67	16.7834	16.7485	16.6054	16.6249	16.6155	16.8406	17.1113	16.9877	16.8367
1.18185	-0.187273	Q9WV55	Q9WV55	Vesicle-associated membrane protein-associated protein A	Vapa	5624	Color2 [DarkGray]	1	4					11	11	10	43.8	43.8	43.8	27.855	0	38.97	3569000000	47	21.1222	21.1593	21.2129	21.0138	21.1747	21.1127	21.3376	21.5958	21.3573	21.2158
1.18171	-0.233179	Q8JZY2	Q8JZY2	COMM domain-containing protein 10	Commd10	3580	Color2 [DarkGray]	1	4					6	6	4	28.2	28.2	19.8	22.812	0	12.859	55958000	5	14.7965	14.8732	14.9112	14.5422	14.6209	14.7191	14.9335	15.2246	14.9722	15.0604
1.18168	-0.286237	Q8BKE6	Q8BKE6	Cytochrome P450 20A1	Cyp20a1	3073	Color2 [DarkGray]	1	4					3	3	3	8	8	8	52.149	0	13.3	14245000	4	14.0874	14.0343	13.8753	13.9109	14.0238	14.0249	14.1595	14.7672	14.1779	14.2333
1.18156	-0.168012	Q8VDN2	Q8VDN2	Sodium/potassium-transporting ATPase subunit alpha-1	Atp1a1	3931	Color2 [DarkGray]	1	4					44	30	29	45.5	28.3	27.3	112.98	0	282.58	10039000000	252	21.5035	21.6072	21.5962	21.3908	21.5351	21.5088	21.7265	21.9048	21.7462	21.5866
1.18123	-0.198594	Q9CR80	Q9CR80	Protein FAM32A	Fam32a	4594	Color2 [DarkGray]	1	4					4	4	4	32.1	32.1	32.1	13.215	0	7.5863	118320000	6	15.2605	15.4242	15.2279	15.1919	15.212	15.2783	15.4356	15.7021	15.5993	15.2942
1.18109	-0.23722	Q99JX4	Q99JX4	Eukaryotic translation initiation factor 3 subunit M	Eif3m	4321	Color2 [DarkGray]	1	4					6	6	6	21.7	21.7	21.7	42.516	0	71.118	299030000	16	16.1081	16.3388	16.4668	16.2791	16.1493	16.1723	16.5024	16.7081	16.611	16.5344
1.18089	-0.17571	Q922B2	Q922B2	Aspartate--tRNA ligase, cytoplasmic	Dars	4231	Color2 [DarkGray]	1	4					24	24	24	52.7	52.7	52.7	57.147	0	205.14	1672100000	89	20.0055	20.0479	20.0156	19.8903	19.9584	19.9339	20.1568	20.4104	20.2073	20.0879
1.18026	-0.183677	Q3V1U8	Q3V1U8	ELMO domain-containing protein 1	Elmod1	1949	Color2 [DarkGray]	1	4					6	6	6	25.5	25.5	25.5	38.034	0	17.432	136060000	11	16.3579	16.2522	16.3599	16.2142	16.1916	16.2364	16.4485	16.727	16.4701	16.4123
1.18026	-0.145885	Q7TMF3	Q7TMF3	NADH dehydrogenase [ubiquinone] 1 alpha subcomplex subunit 12	Ndufa12	2687	Color2 [DarkGray]	1	4					8	8	8	68.3	68.3	68.3	17.086	0	61.002	1160300000	27	18.1282	18.0838	18.2242	18.1456	18.1343	18.1465	18.2272	18.5297	18.2925	18.2496
1.18002	-0.1601	Q9CZX0;Q9CZX0-2	Q9CZX0;Q9CZX0-2	Elongator complex protein 3	Elp3	4752	Color2 [DarkGray]	1	4					2	2	2	4	4	4	62.384	0.0017091	2.8826	20557000	2	12.55	12.528	12.6773	12.7032	12.5159	12.6846	12.9889	12.7785	12.7077	12.6151
1.17985	-0.141893	Q8K337-3;Q8K337-2;Q8K337	Q8K337-3;Q8K337-2;Q8K337	Type II inositol 1,4,5-trisphosphate 5-phosphatase	Inpp5b	3676	Color2 [DarkGray]	1	4					4	4	4	6.1	6.1	6.1	84.887	0	14.954	29198000	6	14.7782	14.7596	14.7106	14.7399	14.6321	14.6755	14.8719	15.0526	14.9137	14.8161
1.17972	-0.169715	P63080	P63080	Gamma-aminobutyric acid receptor subunit beta-3	Gabrb3	1407	Color2 [DarkGray]	1	4					5	3	3	11.8	7.4	7.4	54.165	0.00021026	4.4181	68878000	5	13.9977	14.0984	14.1429	14.0633	13.8064	14.0732	14.2097	14.3889	14.138	14.1475
1.17966	-0.264743	Q8CIN4	Q8CIN4	Serine/threonine-protein kinase PAK 2;PAK-2p27;PAK-2p34	Pak2	3546	Color2 [DarkGray]	1	4					19	19	12	43.9	43.9	28.6	57.93	0	73.735	887950000	49	18.9704	19.0596	19.0992	18.9616	18.8208	18.8452	19.2576	19.5343	19.3831	19.2152
1.17912	-0.269056	E9Q7E2	E9Q7E2		Arid2	151	Color2 [DarkGray]	1	4					4	4	4	2.6	2.6	2.6	195.99	0	8.3846	34087000	7	15.0459	15.171	15.2465	14.9642	14.829	14.9714	15.39	15.6079	15.344	15.2886
1.17867	-0.600991	P85094	P85094	Isochorismatase domain-containing protein 2A, mitochondrial	Isoc2a	1535	Color2 [DarkGray]	1	4					2	2	2	18	18	18	22.417	0	27.574	323970000	4	13.7887	12.8884	13.4349	13.6736	12.3862	13.4266	13.8743	13.9775	13.9991	13.8993
1.17795	-0.249735	Q78IK2	Q78IK2	Up-regulated during skeletal muscle growth protein 5	Usmg5	2669	Color2 [DarkGray]	1	4					3	3	3	44.8	44.8	44.8	6.3814	0	73.413	864500000	23	17.2027	17.1572	17.3461	17.167	17.0601	17.11	17.4744	17.7794	17.4653	17.3527
1.17749	-0.262543	P21836	P21836	Acetylcholinesterase	Ache	777	Color2 [DarkGray]	1	4					2	2	2	5.4	5.4	5.4	68.168	0.00021538	4.9349	22350000	3	12.4721	12.5908	12.7608	12.4319	12.5408	12.6488	12.524	13.1089	12.809	13.0186
1.17714	-0.22255	P70188-2;P70188	P70188-2;P70188	Kinesin-associated protein 3	Kifap3	1454	Color2 [DarkGray]	1	4					6	5	5	8	7.1	7.1	89.015	0	13.743	94506000	7	15.544	15.7419	15.8072	15.3619	15.6452	15.6614	15.8699	16.0819	15.8343	15.7653
1.1769	-0.199137	O35857	O35857	Mitochondrial import inner membrane translocase subunit TIM44	Timm44	309	Color2 [DarkGray]	1	4					14	14	14	36.5	36.5	36.5	51.091	0	75.672	1573000000	39	19.6749	19.7288	19.7168	19.5096	19.5855	19.5715	19.8185	20.0759	19.946	19.7994
1.17683	-0.178959	P12849	P12849	cAMP-dependent protein kinase type I-beta regulatory subunit	Prkar1b	654	Color2 [DarkGray]	1	4					7	5	5	21	15.7	15.7	43.224	0	16.005	147120000	9	15.7369	15.7658	15.8089	15.6261	15.6586	15.7082	15.8121	16.1666	15.9453	15.8588
1.17676	-0.284553	E9Q9D5;E9Q9D5-1;E9Q9D5-3	E9Q9D5;E9Q9D5-1	Rab-like protein 2A	Rabl2	157	Color2 [DarkGray]	1	4					3	3	3	13.9	13.9	13.9	25.61	0	7.0314	20898000	6	14.5475	14.5256	14.3757	14.0644	14.3049	14.3147	14.5983	14.9032	14.6143	14.8105
1.17442	-0.241492	Q640M6	Q640M6	Glycerophosphodiester phosphodiesterase domain-containing protein 5	Gdpd5	2333	Color2 [DarkGray]	1	4					2	2	2	4.1	4.1	4.1	68.889	0	8.4435	10137000	3	12.7976	12.9593	12.8952	12.6674	12.8094	12.9173	13.1211	13.1638	13.3639	12.7702
1.17326	-0.193629	P80318	P80318	T-complex protein 1 subunit gamma	Cct3	1512	Color2 [DarkGray]	1	4					28	28	27	59.1	59.1	56.3	60.629	0	145.66	4748400000	101	20.6265	20.7161	20.6098	20.4733	20.515	20.6148	20.7454	21.0674	20.8307	20.6505
1.17307	-0.168916	Q3UNH4	Q3UNH4	G protein-regulated inducer of neurite outgrowth 1	Gprin1	1905	Color2 [DarkGray]	1	4					23	23	23	33.3	33.3	33.3	95.495	0	197.28	840140000	56	19.4744	19.5386	19.617	19.4165	19.4708	19.4858	19.6989	19.8942	19.7341	19.5491
1.17222	-0.210222	Q9DC28-2;Q9DC28	Q9DC28-2;Q9DC28	Casein kinase I isoform delta	Csnk1d	5078	Color2 [DarkGray]	1	4					7	7	2	19.3	19.3	6.4	46.818	0	17.19	128670000	12	16.5538	16.3163	16.4609	16.2229	16.2237	16.3219	16.6125	16.7636	16.6351	16.4956
1.17205	-0.281802	Q505D7	Q505D7	Optic atrophy 3 protein homolog	Opa3	1982	Color2 [DarkGray]	1	4					4	4	4	29.6	29.6	29.6	20.11	0	14.472	129330000	6	15.0326	15.0388	15.1471	14.917	14.7498	14.9272	15.2765	15.5791	15.4153	15.0963
1.17186	-0.266834	P32883;P32883-2;P01117	P32883;P32883-2;P01117	GTPase KRas;GTPase KRas, N-terminally processed	Kras	902	Color2 [DarkGray]	1	4					6	6	2	41.3	41.3	7.9	21.656	0	51.02	797000000	23	18.2636	18.347	18.4253	18.2058	18.0692	18.1686	18.5834	18.8299	18.6332	18.4301
1.17086	-0.194782	Q8BH86;Q8BH86-2	Q8BH86;Q8BH86-2	UPF0317 protein C14orf159 homolog, mitochondrial		2996	Color2 [DarkGray]	1	4					3	3	3	5.8	5.8	5.8	66.365	0.00041305	4.121	26692000	8	14.675	14.7478	14.6453	14.6284	14.5067	14.7416	14.6705	15.1404	14.8794	14.7451
1.17036	-0.285441	Q9JII5-2;Q9JII5	Q9JII5-2;Q9JII5	DAZ-associated protein 1	Dazap1	5282	Color2 [DarkGray]	1	4					4	4	3	14.6	14.6	11.9	43.086	0	32.349	501880000	6	16.1504	16.3683	16.5194	16.6122	16.3676	16.2763	16.6893	16.9198	16.7545	16.8052
1.17008	-0.206396	Q9ERG2	Q9ERG2	Striatin-3	Strn3	5200	Color2 [DarkGray]	1	4					9	9	8	13.1	13.1	12.2	87.149	0	39.145	220750000	14	16.641	16.6205	16.6025	16.457	16.5699	16.4995	16.7491	17.0376	16.9208	16.7159
[truncated: 3,062 more rows]
