# Supplementary material for: Neuroretinal degeneration in a mouse model of systemic chronic immune activation observed by proteomics
Source: Front Immunol. 2024 Apr 11;15:1374617. doi: 10.3389/fimmu.2024.1374617 (PMC11043527; doi:10.3389/fimmu.2024.1374617)
Supplement: Supplementary Table 1 — (A) Retina, 1 week, Identified and differentially expressed proteins. (B). Retina, 8 weeks, Identified and differentially expressed proteins. (C). Retina, 28 weeks, Identified and differentially expressed proteins. [file DataSheet_1.zip › Supplementary Tables submission/Supplementary Tables 1-4, Protein identifications/1. Retina/Table S1B Retina, 8 weeks FP5868.xlsx]

## Sheet: Sheet1
=-LOG(P-value)	Difference	Protein IDs	Majority protein IDs	Protein names	Gene names	id	Symbol color	Symbol type	Symbol size	Show label	Only identified by site	Reverse	Potential contaminant	Peptides	Razor + unique peptides	Unique peptides	Sequence coverage [%]	Unique + razor sequence coverage [%]	Unique sequence coverage [%]	Mol. weight [kDa]	Q-value	Score	Intensity	MS/MS count	1 Retina FP5868 LCMV	2 Retina FP5868 LCMV	3 Retina FP5868 LCMV	4 Retina FP5868 LCMV	5 Retina FP5868 LCMV	6 Retina FP5868 LCMV	7 Retina FP5868 LCMV	8 Retina FP5868 LCMV	9 Retina FP5868 LCMV	10 Retina FP5868 LCMV
9.48353	4.67517	Q9R233-2;Q9R233	Q9R233-2;Q9R233	Tapasin	Tapbp	5909	Color2 [A=255, R=0, G=0, B=0]	1	4	+				4	4	4	16.6	16.6	16.6	46.62	0	48.379	312070000	6	17.3024	16.7281	16.7775	16.9599	17.0627	12.4536	12.0251	12.3836	12.258	12.3344
8.00691	2.22608	P36371	P36371	Antigen peptide transporter 2	Tap2	1022	Color2 [A=255, R=0, G=0, B=0]	1	4	+				8	8	8	14.5	14.5	14.5	77.444	0	29.176	272910000	17	18.0028	17.6332	17.5574	17.6307	17.7223	15.6124	15.5542	15.3631	15.3656	15.5208
7.69171	2.90071	Q9Z0E6;Q01514	Q9Z0E6	Interferon-induced guanylate-binding protein 2	Gbp2	6014	Color2 [A=255, R=0, G=0, B=0]	1	4	+				13	13	13	23.4	23.4	23.4	66.739	0	93.928	1365100000	43	20.2025	19.9555	19.9275	19.7204	19.5735	17.2334	16.9852	16.8729	16.769	17.0153
7.63415	2.49513	P15655	P15655	Fibroblast growth factor 2	Fgf2	758	Color2 [A=255, R=0, G=0, B=0]	1	4	+				6	6	6	31.8	31.8	31.8	17.153	0	17.336	399430000	12	17.3405	17.4387	17.2186	16.9997	17.0309	14.8573	14.7219	14.6021	14.474	14.8972
7.53268	1.9265	Q64345	Q64345	Interferon-induced protein with tetratricopeptide repeats 3	Ifit3	2530	Color2 [A=255, R=0, G=0, B=0]	1	4	+				14	14	14	39.7	39.7	39.7	47.222	0	72.002	496660000	38	19.0768	19.2233	19.2196	18.9228	19.0919	17.327	17.1814	17.0093	17.0213	17.3629
7.5019	2.75433	Q60766-2;Q60766	Q60766-2;Q60766	Immunity-related GTPase family M protein 1	Irgm1	2274	Color2 [A=255, R=0, G=0, B=0]	1	4	+				13	13	13	39.4	39.4	39.4	44.887	0	80.556	1289500000	40	19.8975	19.584	19.5953	19.6075	19.3777	17.152	16.9642	16.5821	16.6613	16.9307
7.25335	2.06054	O35955	O35955	Proteasome subunit beta type-10	Psmb10	349	Color2 [A=255, R=0, G=0, B=0]	1	4	+				3	3	3	11.7	11.7	11.7	29.063	0	4.181	104540000	7	15.6541	15.4202	15.0768	15.1792	15.2415	13.1553	13.2935	13.205	13.2632	13.3521
7.18255	3.31387	P01899;P01897;P01896;P01898;P01895-2;P01895	P01899;P01897	H-2 class I histocompatibility antigen, D-B alpha chain;H-2 class I histocompatibility antigen, L-D alpha chain	H2-D1;H2-L	581	Color2 [A=255, R=0, G=0, B=0]	1	4	+				9	8	5	31.2	28.5	19.3	40.836	0	60.543	897150000	32	19.4147	18.7553	18.8573	18.7028	18.8369	15.8813	15.8285	15.2222	15.4721	15.5934
7.11873	2.58633	P21958	P21958	Antigen peptide transporter 1	Tap1	844	Color2 [A=255, R=0, G=0, B=0]	1	4	+				11	11	11	18.8	18.8	18.8	78.863	0	57.598	468840000	29	18.9773	18.4897	18.5289	18.5442	18.4565	16.3028	15.8798	15.7173	16.0113	16.1537
6.96823	2.30722	P42225	P42225	Signal transducer and activator of transcription 1	Stat1	1058	Color2 [A=255, R=0, G=0, B=0]	1	4	+				28	28	28	43.8	43.8	43.8	87.196	0	186.83	3468700000	124	21.6031	21.0504	21.1359	20.9657	21.1427	18.9803	18.8995	18.7608	18.6723	19.0487
6.87705	1.89541	Q64282	Q64282	Interferon-induced protein with tetratricopeptide repeats 1	Ifit1	2519	Color2 [A=255, R=0, G=0, B=0]	1	4	+				7	7	7	17.9	17.9	17.9	53.737	0	19.805	118190000	16	16.9028	16.8781	16.6839	16.4691	16.594	14.784	14.7211	14.7284	14.7207	15.0966
6.52537	2.35753	P13597-2;P13597	P13597-2;P13597	Intercellular adhesion molecule 1	Icam1	722	Color2 [A=255, R=0, G=0, B=0]	1	4	+				6	6	6	11.1	11.1	11.1	58.752	0	19.877	135870000	12	18.294	18.1829	18.5196	17.9714	17.7463	16.0287	15.732	15.5966	15.7078	15.8615
6.51742	1.75702	Q3UIR3;Q3UIR3-2	Q3UIR3;Q3UIR3-2	E3 ubiquitin-protein ligase DTX3L	Dtx3l	2024	Color2 [A=255, R=0, G=0, B=0]	1	4	+				2	2	2	2.8	2.8	2.8	83.043	0.0036881	2.4393	11853000	3	14.2478	14.2618	14.2547	13.9781	14.0703	12.5315	12.5249	12.1037	12.2506	12.6171
6.43705	2.29605	P28076;O35522	P28076;O35522	Proteasome subunit beta type-9	Psmb9	304	Color2 [A=255, R=0, G=0, B=0]	1	4	+				2	2	2	13.7	13.7	13.7	23.396	0	4.2205	89706000	7	17.0561	16.3872	16.5727	16.5323	16.465	14.6406	14.3502	14.0768	14.1686	14.2969
6.37417	2.08563	P01029	P01029	Complement C4-B;Complement C4 beta chain;Complement C4 alpha chain;C4a anaphylatoxin;Complement C4 gamma chain	C4b	564	Color2 [A=255, R=0, G=0, B=0]	1	4	+				2	2	2	1.5	1.5	1.5	192.91	0.0016316	2.8568	16303000	3	15.6615	15.5656	15.504	15.3042	15.4924	13.5261	13.6946	12.9784	13.5984	13.3022
6.27872	1.25136	P21981	P21981	Protein-glutamine gamma-glutamyltransferase 2	Tgm2	845	Color2 [A=255, R=0, G=0, B=0]	1	4	+				14	14	14	26.8	26.8	26.8	77.06	0	173.19	614330000	32	18.6195	18.5072	18.4075	18.3319	18.3425	17.2914	17.3036	17.0253	17.0236	17.308
6.23358	3.74393	Q62293;Q3T9E4	Q62293;Q3T9E4		Tgtp1	1876	Color2 [A=255, R=0, G=0, B=0]	1	4	+				16	16	16	50.6	50.6	50.6	47.12	0	89.477	1535600000	45	20.971	19.94	19.9919	19.8903	19.7914	16.8282	16.5212	15.9666	16.1334	16.4156
5.92045	1.75085	Q9CYL5	Q9CYL5	Golgi-associated plant pathogenesis-related protein 1	Glipr2	5024	Color2 [A=255, R=0, G=0, B=0]	1	4	+				2	2	2	16.9	16.9	16.9	17.09	0	17.108	72796000	4	14.1388	14.105	13.9466	13.6506	13.7206	12.363	12.1696	12.141	12.3036	11.8302
5.8642	2.48213	Q9QZ85	Q9QZ85	Interferon-inducible GTPase 1	Iigp1	5816	Color2 [A=255, R=0, G=0, B=0]	1	4	+				8	8	8	27.6	27.6	27.6	47.571	0	38.122	228570000	18	17.5779	16.7607	16.8115	16.9051	16.5982	14.6283	14.6702	14.4905	14.1722	14.2815
5.67645	1.19361	Q6GQT1;CON__ENSEMBL:ENSBTAP00000024146	Q6GQT1	Alpha-2-macroglobulin-P	A2mp	2617	Color2 [A=255, R=0, G=0, B=0]	1	4	+				31	31	31	27.3	27.3	27.3	164.35	0	312.6	1696200000	81	19.8303	20.0747	19.7738	20.039	19.6619	18.7191	18.7726	18.6783	18.4544	18.7875
5.67127	1.33667	P28063	P28063	Proteasome subunit beta type-8	Psmb8	916	Color2 [A=255, R=0, G=0, B=0]	1	4	+				6	6	6	24.6	24.6	24.6	30.26	0	58.884	296780000	17	17.7917	17.5445	17.4424	17.4162	17.2804	16.1113	16.21	15.9301	16.1695	16.3709
5.5712	1.37702	Q64339	Q64339	Ubiquitin-like protein ISG15	Isg15	2528	Color2 [A=255, R=0, G=0, B=0]	1	4	+				4	4	4	27.3	27.3	27.3	17.897	0	7.6876	186380000	10	16.5121	16.7267	16.6104	16.352	16.368	15.2573	15.1338	14.9929	14.8838	15.4161
5.53007	3.29472	P01864;P01863;P01865	P01864	Ig gamma-2A chain C region secreted form		575	Color2 [A=255, R=0, G=0, B=0]	1	4	+				4	4	4	17	17	17	36.595	0	91.174	1631900000	50	20.748	19.927	19.8819	19.7797	19.7828	17.4106	16.8075	16.7893	16.0382	16.6002
5.49551	1.35389	Q61107	Q61107	Guanylate-binding protein 4	Gbp4	2333	Color2 [A=255, R=0, G=0, B=0]	1	4	+				9	9	9	16.6	16.6	16.6	70.801	0	34.196	473960000	20	18.0611	17.9225	17.8257	17.5574	17.5265	16.5821	16.4213	16.3183	16.2778	16.5242
5.46141	0.953378	P42227-2;P42227-3;P42227	P42227-2;P42227-3;P42227	Signal transducer and activator of transcription 3	Stat3	1059	Color2 [A=255, R=0, G=0, B=0]	1	4	+				15	15	15	22.9	22.9	22.9	83.125	0	95.526	369360000	30	18.1762	18.3558	18.1779	18.0626	17.8891	17.2784	17.148	17.0801	17.1486	17.2395
5.42774	2.48616	Q02105	Q02105	Complement C1q subcomponent subunit C	C1qc	1759	Color2 [A=255, R=0, G=0, B=0]	1	4	+				2	2	2	12.6	12.6	12.6	25.991	0	14.226	30550000	4	14.6887	14.0685	14.2988	13.9911	14.3088	12.2992	11.3431	11.3654	11.9862	11.9312
5.32802	1.20526	Q8VD31	Q8VD31	Tapasin-related protein	Tapbpl	4184	Color2 [A=255, R=0, G=0, B=0]	1	4	+				2	2	2	4.7	4.7	4.7	48.732	0	4.9389	9731500	3	14.0384	13.6157	13.7319	13.5001	13.5134	12.3356	12.4659	12.4146	12.5145	12.6425
5.18933	0.822651	Q9WV32	Q9WV32	Actin-related protein 2/3 complex subunit 1B	Arpc1b	5975	Color2 [A=255, R=0, G=0, B=0]	1	4	+				6	5	5	20.7	14.5	14.5	41.063	0	19.033	73652000	7	16.1542	16.0345	15.9752	15.8539	15.8509	15.1827	15.2879	14.9612	15.1162	15.2075
5.12901	1.9336	Q61233	Q61233	Plastin-2	Lcp1	2357	Color2 [A=255, R=0, G=0, B=0]	1	4	+				19	16	16	37.6	32.7	32.7	70.148	0	103.32	391540000	51	19.6283	18.7767	18.8559	18.8921	18.5687	17.109	17.0181	16.8301	16.928	17.1685
5.11964	2.58564	P01837	P01837	Ig kappa chain C region		574	Color2 [A=255, R=0, G=0, B=0]	1	4	+				4	4	4	38.3	38.3	38.3	11.934	0	127.41	1166700000	28	19.7451	18.8807	18.6314	18.5347	18.7511	16.7689	16.4392	16.2417	15.9798	16.1851
5.06821	2.46442	P09992;P07400	P09992;P07400			658	Color2 [A=255, R=0, G=0, B=0]	1	4	+				16	16	16	42.1	42.1	42.1	62.177	0	193.92	991330000	47	17.9101	18.9475	18.9678	18.3584	18.006	16.277	16.0383	15.9583	15.6452	15.949
4.95801	0.755401	Q6Q899;Q6Q899-2;Q6Q899-4;Q6Q899-3	Q6Q899;Q6Q899-2	Probable ATP-dependent RNA helicase DDX58	Ddx58	2784	Color2 [A=255, R=0, G=0, B=0]	1	4	+				5	5	5	6	6	6	105.97	0	8.7992	52973000	7	15.9869	16.3312	16.1941	16.1373	15.9305	15.3715	15.3693	15.2973	15.3008	15.464
4.78176	2.95788	P01901;P04223;P14428;P04223-2;P14426;P03991	P01901	H-2 class I histocompatibility antigen, K-B alpha chain	H2-K1	582	Color2 [A=255, R=0, G=0, B=0]	1	4	+				11	11	6	39.6	39.6	26.8	41.301	0	51.209	684610000	34	20.0928	19.7034	19.7362	19.6273	18.3066	16.782	16.464	16.2449	16.4371	16.7488
4.77818	2.31722	P14438;P14434	P14438;P14434	H-2 class II histocompatibility antigen, A-U alpha chain;H-2 class II histocompatibility antigen, A-B alpha chain	H2-Aa	736	Color2 [A=255, R=0, G=0, B=0]	1	4	+				2	2	2	10.1	10.1	10.1	25.135	0	4.2436	26293000	4	16.3404	15.2089	15.1413	15.1483	15.2046	13.3591	13.164	13.0354	12.751	13.1479
4.56686	0.894891	P29533;P29533-2	P29533;P29533-2	Vascular cell adhesion protein 1	Vcam1	948	Color2 [A=255, R=0, G=0, B=0]	1	4	+				10	10	10	16.8	16.8	16.8	81.317	0	42.109	207010000	22	17.6002	17.511	17.5283	17.2547	17.2644	16.7284	16.4874	16.3543	16.4109	16.7033
4.54122	0.709277	P15379-2;P15379-3;P15379-6;P15379-11;P15379-5;P15379-10;P15379-9;P15379-4;P15379-8;P15379-7;P15379;P15379-12;P15379-13	P15379-2;P15379-3;P15379-6;P15379-11;P15379-5;P15379-10;P15379-9;P15379-4;P15379-8;P15379-7;P15379	CD44 antigen	Cd44	751	Color2 [A=255, R=0, G=0, B=0]	1	4	+				5	5	5	15.2	15.2	15.2	39.998	0	18.912	331310000	18	18.1839	18.3913	18.3206	18.0911	17.9859	17.5737	17.5309	17.4264	17.3611	17.5343
4.47082	0.743239	Q9EQH2	Q9EQH2	Endoplasmic reticulum aminopeptidase 1	Erap1	5502	Color2 [A=255, R=0, G=0, B=0]	1	4	+				16	16	16	18	18	18	106.6	0	52.908	486170000	34	17.8168	17.9369	17.8032	17.6588	17.5794	16.9916	17.0668	16.8578	16.9316	17.2311
4.39863	0.590177	Q99KC8	Q99KC8	von Willebrand factor A domain-containing protein 5A	Vwa5a	4640	Color2 [A=255, R=0, G=0, B=0]	1	4	+				18	18	18	27.1	27.1	27.1	87.142	0	100.21	881140000	42	19.0962	19.2186	19.2165	19.069	19.1108	18.5027	18.6983	18.651	18.3245	18.5838
4.36014	1.05797	P11835	P11835	Integrin beta-2	Itgb2	700	Color2 [A=255, R=0, G=0, B=0]	1	4	+				3	3	3	5.7	5.7	5.7	85.025	0	13.889	42545000	5	15.9421	15.4896	15.4202	15.3435	15.331	14.5621	14.244	14.3244	14.5152	14.5909
4.26293	1.07023	P29391;P49945	P29391;P49945	Ferritin light chain 1;Ferritin light chain 2	Ftl1;Ftl2	946	Color2 [A=255, R=0, G=0, B=0]	1	4	+				6	6	6	48.1	48.1	48.1	20.802	0	58.475	272950000	18	17.6678	17.6452	17.26	17.2486	17.1925	16.4854	16.0659	16.4641	16.163	16.4845
4.23638	1.59312	Q8VHX6-2;Q8VHX6	Q8VHX6-2;Q8VHX6	Filamin-C	Flnc	4284	Color2 [A=255, R=0, G=0, B=0]	1	4	+				17	7	7	7.6	3.8	3.8	287.36	0	22.266	25823000	11	15.9923	15.5567	15.0959	15.2636	15.371	13.6969	13.7199	14.0098	14.3337	13.5537
4.10994	0.659527	Q60710;Q60710-2	Q60710;Q60710-2	Deoxynucleoside triphosphate triphosphohydrolase SAMHD1	Samhd1	2264	Color2 [A=255, R=0, G=0, B=0]	1	4	+				14	14	14	24.5	24.5	24.5	75.892	0	82.829	352300000	33	18.4101	18.3378	18.2351	18.1332	17.9491	17.5998	17.4919	17.6136	17.4357	17.6266
3.93927	1.4475	P97371	P97371	Proteasome activator complex subunit 1	Psme1	1670	Color2 [A=255, R=0, G=0, B=0]	1	4	+				13	13	13	53.8	53.8	53.8	28.673	0	48.828	1001700000	42	20.4763	19.8909	19.6465	19.7425	19.3439	18.6424	18.2669	18.4068	18.1046	18.4419
3.90681	0.96754	P06330;P01757;P01756;P01750;P01749;P06329;P03980	P06330;P01757;P01756	Ig heavy chain V region AC38 205.12;Ig heavy chain V region J558;Ig heavy chain V region MOPC 104E		619	Color2 [A=255, R=0, G=0, B=0]	1	4	+				4	4	3	46.6	46.6	40.7	12.934	0	35.165	124760000	9	16.4491	16.0295	16.0401	15.9843	16.2176	15.5501	14.8857	15.2544	15.1261	15.0666
3.85388	0.814717	P24452	P24452	Macrophage-capping protein	Capg	869	Color2 [A=255, R=0, G=0, B=0]	1	4	+				5	5	5	16.8	16.8	16.8	39.24	0	31.5	122370000	18	15.9909	15.737	15.6476	15.702	15.3602	14.9734	14.9314	14.6171	14.8954	14.9469
3.84676	1.27519	Q3U5Q7	Q3U5Q7	UMP-CMP kinase 2, mitochondrial	Cmpk2	1970	Color2 [A=255, R=0, G=0, B=0]	1	4	+				16	16	16	44.3	44.3	44.3	50.036	0	188.27	1089600000	45	19.234	19.6857	19.4424	19.3134	18.6171	18.0796	17.9384	17.8355	17.8888	18.1745
3.82489	1.05362	P14483;P06342;P01921	P14483;P06342;P01921	H-2 class II histocompatibility antigen, A beta chain;H-2 class II histocompatibility antigen, A-Q beta chain;H-2 class II histocompatibility antigen, A-D beta chain	H2-Ab1	737	Color2 [A=255, R=0, G=0, B=0]	1	4	+				2	2	2	11.7	11.7	11.7	30.128	0	37.671	65920000	5	15.358	14.5947	14.7329	14.5058	14.9376	13.9103	13.8041	13.6878	13.7481	13.7106
3.82196	1.23746	P97372	P97372	Proteasome activator complex subunit 2	Psme2	1671	Color2 [A=255, R=0, G=0, B=0]	1	4	+				4	4	4	14.6	14.6	14.6	27.057	0	11.945	228230000	11	18.5683	18.0878	17.9613	17.7921	17.5061	16.8461	16.7333	16.8347	16.5391	16.7751
3.79182	0.670556	O54983	O54983	Ketimine reductase mu-crystallin	Crym	379	Color2 [A=255, R=0, G=0, B=0]	1	4	+				13	13	13	49.5	49.5	49.5	33.523	0	165.96	12967000000	106	22.0282	22.3615	22.1535	21.912	21.971	21.504	21.4555	21.2836	21.2578	21.5725
3.77901	1.00877	O89053	O89053	Coronin-1A	Coro1a	548	Color2 [A=255, R=0, G=0, B=0]	1	4	+				8	7	7	22.8	21.3	21.3	50.989	0	64.638	724860000	18	18.0084	17.6559	17.5036	17.3449	17.1617	16.6195	16.4752	16.4671	16.4028	16.666
3.76453	1.95087	P01868;P01869	P01868;P01869	Ig gamma-1 chain C region secreted form;Ig gamma-1 chain C region, membrane-bound form	Ighg1	577	Color2 [A=255, R=0, G=0, B=0]	1	4	+				4	4	4	23.1	23.1	23.1	35.704	0	11.687	101290000	12	17.5647	16.9255	16.4186	16.0978	16.3924	14.9912	14.6571	14.3546	14.5116	15.1301
3.73893	2.39629	P01635	P01635	Ig kappa chain V-V region K2		567	Color2 [A=255, R=0, G=0, B=0]	1	4	+				2	2	2	20	20	20	12.581	0	9.2354	60790000	8	13.9976	14.9014	13.4452	14.3637	14.0211	12.7233	11.9602	11.3981	11.5377	11.1282
3.70396	0.690277	Q9EQK5	Q9EQK5	Major vault protein	Mvp	5507	Color2 [A=255, R=0, G=0, B=0]	1	4	+				11	11	11	14.6	14.6	14.6	95.923	0	28.899	137150000	17	16.8205	16.6562	16.4464	16.4475	16.2179	15.8768	15.809	15.7175	15.8755	15.8583
3.64553	2.05402	P01878	P01878	Ig alpha chain C region		579	Color2 [A=255, R=0, G=0, B=0]	1	4	+				2	2	2	6.7	6.7	6.7	36.875	0	3.9261	101120000	10	17.8233	16.9764	16.1492	16.2392	16.924	14.9338	14.6657	14.3868	15.0772	14.7784
3.47275	0.428036	Q4KWH5-4;Q4KWH5-3;Q4KWH5-2;Q4KWH5;Q4KWH5-5	Q4KWH5-4;Q4KWH5-3;Q4KWH5-2;Q4KWH5;Q4KWH5-5	1-phosphatidylinositol 4,5-bisphosphate phosphodiesterase eta-1	Plch1	2121	Color2 [A=255, R=0, G=0, B=0]	1	4	+				4	3	3	4.7	3.6	3.6	114.55	0	6.7747	109430000	10	17.2441	17.1018	16.9291	16.939	17.0127	16.6045	16.6251	16.5216	16.5676	16.7676
3.39533	0.417749	Q9DD03	Q9DD03	Ras-related protein Rab-13	Rab13	5462	Color2 [A=255, R=0, G=0, B=0]	1	4	+				8	5	5	40.1	27.2	27.2	22.77	0	15.282	119660000	10	16.4127	16.7716	16.5758	16.5494	16.4397	16.079	16.187	16.1677	16.0269	16.1998
3.36528	1.41186	P01867-2;P01867	P01867-2;P01867	Ig gamma-2B chain C region	Igh-3	576	Color2 [A=255, R=0, G=0, B=0]	1	4	+				4	4	4	18.5	18.5	18.5	36.587	0	15.856	172300000	13	17.1379	16.3459	16.3418	16.2854	15.9242	15.2941	15.3961	14.7337	14.8147	14.7371
3.35719	2.44846	Q9D8I1	Q9D8I1	Marginal zone B- and B1-cell-specific protein	Mzb1	5291	Color2 [A=255, R=0, G=0, B=0]	1	4	+				2	2	2	9	9	9	20.58	0.0016447	3.0004	53107000	4	17.0462	15.0801	14.9773	15.2402	14.8502	13.376	12.7188	12.8338	12.7954	13.2279
3.33947	0.38514	O35350	O35350	Calpain-1 catalytic subunit	Capn1	287	Color2 [A=255, R=0, G=0, B=0]	1	4	+				8	8	8	15.6	15.6	15.6	82.105	0	30.613	72555000	14	14.7656	15.0278	14.6561	14.7285	14.7396	14.3592	14.4863	14.3959	14.3773	14.3732
3.31591	-1.08372	P12658	P12658	Calbindin	Calb1	707	Color2 [A=255, R=0, G=0, B=0]	1	4	+				13	12	12	47.1	42.9	42.9	29.994	0	36.698	1241100000	47	18.6137	19.0441	18.7065	18.4394	18.0338	19.8409	19.4115	19.6722	19.4507	19.8807
3.26558	-0.891267	Q925N0	Q925N0	Sideroflexin-5	Sfxn5	4578	Color2 [A=255, R=0, G=0, B=0]	1	4	+				9	9	9	32.2	32.2	32.2	37.328	0	114.88	4351300000	51	19.4668	20.2479	19.7543	19.6787	19.4486	20.6908	20.5764	20.489	20.459	20.8375
3.02	0.926416	P09528	P09528	Ferritin heavy chain;Ferritin heavy chain, N-terminally processed	Fth1	655	Color2 [A=255, R=0, G=0, B=0]	1	4	+				4	4	4	31.3	31.3	31.3	21.066	0	9.7492	318850000	13	18.3358	18.1049	17.728	17.8638	17.3576	17.0955	16.7635	17.1552	16.8524	16.8916
2.98742	0.464185	P52875;Q9HC07-2;Q9HC07	P52875	Transmembrane protein 165	Tmem165	1219	Color2 [A=255, R=0, G=0, B=0]	1	4	+				3	3	3	19.2	19.2	19.2	34.79	0	23.752	43568000	12	15.0668	15.3456	15.1052	15.0269	14.93	14.8455	14.5806	14.6276	14.4667	14.6331
2.97386	-0.588847	P16283;P16283-2;P16283-3	P16283	Anion exchange protein 3	Slc4a3	768	Color2 [A=255, R=0, G=0, B=0]	1	4	+				9	9	8	11.5	11.5	10.6	135.37	0	25.585	38113000	17	14.9782	15.3227	14.9368	14.8809	14.9219	15.7207	15.4648	15.4348	15.4873	15.8772
2.97358	1.28656	P03995;P03995-2	P03995;P03995-2	Glial fibrillary acidic protein	Gfap	601	Color2 [A=255, R=0, G=0, B=0]	1	4	+				28	27	26	64.2	62.6	60.5	49.899	0	203.31	10824000000	134	21.5603	22.2053	21.6148	21.5679	21.1031	20.239	19.9452	20.2975	21.0384	20.0985
2.96767	0.381086	Q9JKF1	Q9JKF1	Ras GTPase-activating-like protein IQGAP1	Iqgap1	5670	Color2 [A=255, R=0, G=0, B=0]	1	4	+				29	29	27	21.2	21.2	20.1	188.74	0	127.64	479100000	64	18.5451	18.6204	18.375	18.4876	18.2286	18.104	18.1192	18.1024	17.9361	18.0897
2.89052	-0.689982	Q9Z2H1-2;Q9Z2H1	Q9Z2H1-2;Q9Z2H1	Regulator of G-protein signaling 11	Rgs11	6112	Color2 [A=255, R=0, G=0, B=0]	1	4	+				2	2	2	10.9	10.9	10.9	23.077	0	5.0404	16176000	6	14.6391	15.3248	14.8819	14.7762	14.7936	15.7495	15.4522	15.4608	15.4113	15.7916
2.81479	0.651827	Q62087	Q62087	Serum paraoxonase/lactonase 3	Pon3	2440	Color2 [A=255, R=0, G=0, B=0]	1	4	+				4	4	4	16.4	16.4	16.4	39.351	0.00075131	3.4019	40292000	8	16.1591	15.8987	15.9243	16.0841	15.4812	15.3867	15.3322	15.391	15.0163	15.1621
2.80555	0.37925	Q9DBG5	Q9DBG5	Perilipin-3	Plin3	5376	Color2 [A=255, R=0, G=0, B=0]	1	4	+				3	3	3	11	11	11	47.262	0	12.104	104530000	10	16.7205	16.5942	16.5743	16.5379	16.3754	16.2685	16.3646	16.1192	16.1106	16.043
2.80471	0.541685	P20060	P20060	Beta-hexosaminidase subunit beta	Hexb	821	Color2 [A=255, R=0, G=0, B=0]	1	4	+				11	11	11	23.5	23.5	23.5	61.115	0	35.865	324490000	23	17.0522	17.1854	17.11	17.1577	16.6533	16.5921	16.5447	16.4878	16.2507	16.5749
2.80223	0.334408	P21300	P21300	Aldose reductase-related protein 1	Akr1b7	836	Color2 [A=255, R=0, G=0, B=0]	1	4	+				5	5	4	12.3	12.3	9.5	35.988	0	9.3665	58451000	6	15.2984	15.5601	15.3135	15.2962	15.2792	15.0043	14.9869	14.9473	14.9365	15.2002
2.78427	0.762363	Q9WUU7	Q9WUU7	Cathepsin Z	Ctsz	5967	Color2 [A=255, R=0, G=0, B=0]	1	4	+				5	5	5	19	19	19	33.996	0	30.668	344430000	11	17.1358	16.8935	16.94	16.8718	16.205	16.1973	15.969	15.9914	15.9852	16.0913
2.71409	0.299505	Q91V01	Q91V01	Lysophospholipid acyltransferase 5	Lpcat3	4295	Color2 [A=255, R=0, G=0, B=0]	1	4	+				4	4	4	9.7	9.7	9.7	56.146	0	16.531	31639000	8	15.3774	15.4808	15.2455	15.4743	15.3307	15.1371	15.218	15.0133	14.9365	15.1062
2.70343	0.424883	Q91V04	Q91V04	Translocating chain-associated membrane protein 1	Tram1	4296	Color2 [A=255, R=0, G=0, B=0]	1	4	+				3	3	3	8	8	8	43.039	0.00075686	3.5469	39070000	5	15.8186	15.7541	15.6782	15.6405	15.6129	15.4936	15.1784	15.0594	15.1817	15.4666
2.68471	-0.606692	P17809	P17809	Solute carrier family 2, facilitated glucose transporter member 1	Slc2a1	795	Color2 [A=255, R=0, G=0, B=0]	1	4	+				7	7	7	12.6	12.6	12.6	53.984	0	23.993	11302000000	44	19.3002	19.9164	19.5724	19.4594	19.1511	20.0565	20.1351	20.0515	19.9878	20.2021
2.6844	-0.488484	Q9JM96	Q9JM96	Cdc42 effector protein 4	Cdc42ep4	5713	Color2 [A=255, R=0, G=0, B=0]	1	4	+				14	14	14	51	51	51	37.869	0	214.99	924060000	55	18.3233	18.6076	18.4188	18.1433	18.0849	18.933	18.8171	18.662	18.6983	18.9101
2.63946	0.628664	Q03963	Q03963	Interferon-induced, double-stranded RNA-activated protein kinase	Eif2ak2	1778	Color2 [A=255, R=0, G=0, B=0]	1	4	+				2	2	2	5.8	5.8	5.8	58.279	0	6.9831	3393900	4	13.6829	13.8732	13.5876	13.2933	13.7822	13.2006	13.0066	12.687	12.9239	13.2579
2.63691	0.438678	Q9D379	Q9D379	Epoxide hydrolase 1	Ephx1	5184	Color2 [A=255, R=0, G=0, B=0]	1	4	+				13	13	13	29.9	29.9	29.9	52.576	0	28.495	566980000	35	19.3675	19.5951	19.4604	19.4422	19.2509	19.0466	19.1903	19.0757	18.7144	18.8959
2.63622	0.559076	P19973-2;P19973	P19973-2;P19973	Lymphocyte-specific protein 1	Lsp1	819	Color2 [A=255, R=0, G=0, B=0]	1	4	+				2	2	2	10.1	10.1	10.1	36.548	0	8.5785	21102000	3	13.1858	13.1856	12.7014	13.0596	12.7128	12.5057	12.2814	12.6183	12.3308	12.3137
2.55133	0.386805	P84096	P84096	Rho-related GTP-binding protein RhoG	Rhog	1646	Color2 [A=255, R=0, G=0, B=0]	1	4	+				7	6	6	46.1	40.3	40.3	21.308	0	80.097	147270000	17	16.2259	16.2457	16.0411	16.1507	15.7655	15.7788	15.6903	15.6915	15.6261	15.7082
2.49055	-1.31715	Q9D3H2	Q9D3H2		Obp1a	5194	Color2 [A=255, R=0, G=0, B=0]	1	4	+				4	4	4	31.3	31.3	31.3	18.469	0	33.303	134250000	11	15.0489	15.0836	14.1812	13.6618	14.0882	16.1938	15.6207	15.9007	15.3125	15.6217
2.48205	2.16655	O70370	O70370	Cathepsin S	Ctss	442	Color2 [A=255, R=0, G=0, B=0]	1	4	+				2	2	2	8.8	8.8	8.8	38.474	0	12.115	69966000	8	16.0787	15.4495	15.6728	15.6287	13.3187	13.5478	13.0946	12.595	12.6721	13.4062
2.47174	-0.59266	Q62433	Q62433	Protein NDRG1	Ndrg1	2487	Color2 [A=255, R=0, G=0, B=0]	1	4	+				9	9	9	40.4	40.4	40.4	43.008	0	121.02	1372300000	35	18.7637	19.4364	19.1812	19.1035	18.695	19.5499	19.5869	19.6923	19.5447	19.7692
2.46865	-0.539707	P55088-3;P55088;P55088-2	P55088-3;P55088;P55088-2	Aquaporin-4	Aqp4	1255	Color2 [A=255, R=0, G=0, B=0]	1	4	+				7	7	7	19.7	19.7	19.7	37.977	0	18.517	1550800000	32	18.0206	18.7265	18.5539	18.387	18.1543	18.9256	18.8847	18.9163	18.8219	18.9923
2.46324	-0.557863	Q3TXX4;Q8BLE7;Q5SZA1-2;Q61983;Q5SZA1	Q3TXX4	Vesicular glutamate transporter 1	Slc17a7	1941	Color2 [A=255, R=0, G=0, B=0]	1	4	+				10	10	9	18.6	18.6	17.3	61.637	0	32.792	2090300000	37	18.8204	19.5396	19.1565	19.1016	18.9134	19.7354	19.7086	19.558	19.5132	19.8058
2.43937	0.351386	Q8R3F9;Q8R3F9-2	Q8R3F9;Q8R3F9-2	Speckle targeted PIP5K1A-regulated poly(A) polymerase	Tut1	4088	Color2 [A=255, R=0, G=0, B=0]	1	4	+				3	3	2	4.9	4.9	3.6	94.602	0	8.8805	34591000	4	13.82	14.1155	13.9313	13.748	14.0532	13.6593	13.6025	13.6027	13.3794	13.6671
2.41278	-0.615895	P46660	P46660	Alpha-internexin	Ina	1091	Color2 [A=255, R=0, G=0, B=0]	1	4	+				23	22	20	44.5	42.7	40.9	55.382	0	131.12	2300600000	79	19.1271	19.7924	19.4115	19.3897	18.9059	19.9996	19.8577	19.8496	19.9967	20.0026
2.40929	1.06768	Q99P91	Q99P91	Transmembrane glycoprotein NMB	Gpnmb	4751	Color2 [A=255, R=0, G=0, B=0]	1	4	+				2	2	2	4.7	4.7	4.7	63.675	0	17.555	750600000	10	19.0691	18.6251	18.954	19.2421	18.2244	18.1815	18.221	17.6476	17.5201	17.206
2.40809	-0.705821	P28661-2;P28661;P28661-3;P28661-4;P28661-5;P28661-6	P28661-2;P28661;P28661-3;P28661-4;P28661-5;P28661-6	Septin-4	Sept4	931	Color2 [A=255, R=0, G=0, B=0]	1	4	+				12	11	11	36.6	32.9	32.9	52.997	0	156.21	729290000	31	16.8017	17.6198	17.1925	17.0567	16.7144	17.8615	17.7403	17.5893	17.7086	18.0146
2.32864	0.376614	P35821	P35821	Tyrosine-protein phosphatase non-receptor type 1	Ptpn1	1013	Color2 [A=255, R=0, G=0, B=0]	1	4	+				6	6	6	16	16	16	49.593	0	12.764	127600000	16	16.472	16.5854	16.4185	16.2297	16.2115	16.1434	15.9366	15.9003	15.8689	16.1848
2.2644	0.302246	Q8R550-3;Q8R550-2;Q8R550;Q8R550-8;Q8R550-5;Q8R550-4;Q8R550-6	Q8R550-3;Q8R550-2;Q8R550;Q8R550-8;Q8R550-5;Q8R550-4	SH3 domain-containing kinase-binding protein 1	Sh3kbp1	4121	Color2 [A=255, R=0, G=0, B=0]	1	4	+				6	6	6	13.2	13.2	13.2	68.819	0	14.416	18785000	8	14.8008	14.9183	14.6519	14.7196	14.6346	14.5565	14.3785	14.3494	14.3117	14.6181
2.20874	-0.428451	Q4VBE4-2;Q4VBE4	Q4VBE4-2;Q4VBE4	Pikachurin	Egflam	2129	Color2 [A=255, R=0, G=0, B=0]	1	4	+				7	7	7	10	10	10	109.83	0	40.318	132200000	22	16.0157	16.2431	16.1953	15.8701	15.7216	16.5255	16.4753	16.3019	16.2823	16.6031
2.1895	0.627291	P55772	P55772	Ectonucleoside triphosphate diphosphohydrolase 1	Entpd1	1261	Color2 [A=255, R=0, G=0, B=0]	1	4	+				3	3	3	7.6	7.6	7.6	57.205	0.0097263	1.7314	18897000	4	15.5704	15.4804	14.9982	14.9632	14.8241	14.6537	14.4777	14.5405	14.2661	14.7619
2.174	0.243257	Q3U7R1;Q3U7R1-2	Q3U7R1;Q3U7R1-2	Extended synaptotagmin-1	Esyt1	1971	Color2 [A=255, R=0, G=0, B=0]	1	4	+				12	12	12	15	15	15	121.55	0	67.208	234920000	23	16.4919	16.5702	16.423	16.3841	16.3271	16.2699	16.1746	16.0553	16.1295	16.3508
2.13241	-1.04181	P50462	P50462	Cysteine and glycine-rich protein 3	Csrp3	1169	Color2 [A=255, R=0, G=0, B=0]	1	4	+				2	2	2	18	18	18	20.895	0	8.2926	4109100	2	12.5908	12.7759	12.0902	11.9161	11.1234	13.1465	13.0643	13.0902	13.1358	13.2686
2.12753	0.734258	Q7TNV1	Q7TNV1	Protein FAM57B	Fam57b	2908	Color2 [A=255, R=0, G=0, B=0]	1	4	+				2	2	2	11.6	11.6	11.6	30.777	0	8.0811	113110000	3	14.1561	14.5657	14.5317	14.1785	14.4225	14.1264	13.4562	13.0206	13.8378	13.7421
2.1103	0.390335	Q8BI72	Q8BI72	CDKN2A-interacting protein	Cdkn2aip	3256	Color2 [A=255, R=0, G=0, B=0]	1	4	+				16	16	16	34.3	34.3	34.3	59.744	0	167.69	388420000	37	17.9095	17.8197	17.6547	17.6332	17.3491	17.3508	17.2802	17.1902	17.1435	17.4498
2.08777	-0.375737	P54071	P54071	Isocitrate dehydrogenase [NADP], mitochondrial	Idh2	1235	Color2 [A=255, R=0, G=0, B=0]	1	4	+				21	20	20	42.3	42.3	42.3	50.906	0	97.935	2177500000	62	19.8134	20.2267	19.8496	19.9115	19.6467	20.2706	20.3179	20.2293	20.1016	20.4071
2.08108	-0.416319	Q3UHD1	Q3UHD1	Brain-specific angiogenesis inhibitor 1	Bai1	2008	Color2 [A=255, R=0, G=0, B=0]	1	4	+				4	4	4	3.8	3.8	3.8	173.29	0	15.555	43250000	6	13.5899	14.1737	13.7971	13.7342	13.7444	14.217	14.2016	14.0052	14.2605	14.4367
2.05898	0.832134	Q99JY3;Q99JY3-2	Q99JY3;Q99JY3-2	GTPase IMAP family member 4	Gimap4	4625	Color2 [A=255, R=0, G=0, B=0]	1	4	+				5	5	5	20.1	20.1	20.1	38.044	0	10.405	37967000	9	15.0047	14.3577	14.3254	14.3484	13.6106	13.6108	13.6056	13.107	13.5972	13.5656
2.01658	-0.679656	Q8BG39	Q8BG39	Synaptic vesicle glycoprotein 2B	Sv2b	3147	Color2 [A=255, R=0, G=0, B=0]	1	4	+				13	13	12	19.6	19.6	19.6	77.456	0	132.36	5547100000	98	20.3798	21.0021	20.7552	20.6529	19.8872	21.2377	21.2477	21.1009	21.0609	21.4284
2.01549	0.66942	P49710	P49710	Hematopoietic lineage cell-specific protein	Hcls1	1154	Color2 [A=255, R=0, G=0, B=0]	1	4	+				3	3	3	8.6	8.6	8.6	54.24	0	11.802	20685000	4	14.5677	14.1551	13.907	13.821	13.4116	13.3984	13.2691	13.3488	13.113	13.3859
2.00424	-0.442742	Q9D164-2;Q9D164	Q9D164-2;Q9D164	FXYD domain-containing ion transport regulator 6	Fxyd6	5123	Color2 [A=255, R=0, G=0, B=0]	1	4	+				2	2	2	26.9	26.9	26.9	10.303	0	26.127	96741000	13	15.2705	15.5953	15.3944	15.3743	14.9666	16.0013	15.6782	15.511	15.7739	15.8504
2.00345	0.600997	Q07797	Q07797	Galectin-3-binding protein	Lgals3bp	1810	Color2 [A=255, R=0, G=0, B=0]	1	4	+				3	3	3	8.5	8.5	8.5	64.49	0	12.296	16620000	4	13.451	13.1438	12.9391	12.6754	12.6999	12.1984	12.1778	12.2833	12.5292	12.7155
2.00126	-0.701927	Q9QYG0-2;Q9QYG0	Q9QYG0-2;Q9QYG0	Protein NDRG2	Ndrg2	5793	Color2 [A=255, R=0, G=0, B=0]	1	4	+				13	13	13	60.2	60.2	60.2	39.28	0	254.58	9985100000	122	20.019	20.998	20.9503	20.6758	20.1727	21.3224	21.2468	21.1552	21.1334	21.4676
1.99885	0.5422	Q3ULW8-2;Q3ULW8	Q3ULW8-2;Q3ULW8		Parp3	2038	Color2 [A=255, R=169, G=169, B=169]	1	4					2	2	2	5.3	5.3	5.3	59.452	0	6.8122	14364000	4	13.0398	13.1499	12.8551	12.7919	12.9504	12.6098	12.5249	11.8619	12.3756	12.7039
1.98299	-0.77058	Q9D3N8-4;Q9D3N8-2;Q9D3N8;Q9D3N8-3	Q9D3N8-4;Q9D3N8-2;Q9D3N8;Q9D3N8-3	Growth hormone-regulated TBC protein 1	Grtp1	5195	Color2 [A=255, R=169, G=169, B=169]	1	4					3	3	3	10.3	10.3	10.3	36.571	0	22.298	22776000	7	12.9472	13.3039	13.2627	13.2237	13.3311	13.7068	14.253	14.7241	13.5401	13.6975
1.96521	0.391302	P08003	P08003	Protein disulfide-isomerase A4	Pdia4	637	Color2 [A=255, R=169, G=169, B=169]	1	4					27	27	27	43.1	43.1	43.1	71.982	0	293.58	4699900000	106	21.6709	21.5505	21.315	21.2109	21.1042	21.0722	21.0101	20.897	20.8137	21.1021
1.95152	0.286861	Q8VDD5	Q8VDD5	Myosin-9	Myh9	4196	Color2 [A=255, R=169, G=169, B=169]	1	4					79	68	63	44.4	38.8	35.7	226.37	0	323.31	3979200000	195	21.1003	21.2914	20.9733	21.04	20.8213	20.8534	20.7579	20.8132	20.6102	20.7572
1.95118	-0.457167	B9EKR1	B9EKR1	Receptor-type tyrosine-protein phosphatase zeta	Ptprz1	101	Color2 [A=255, R=169, G=169, B=169]	1	4					15	15	15	7.7	7.7	7.7	254.4	0	122.57	1054500000	51	18.01	18.6264	18.4722	18.2744	18.0349	18.8676	18.6901	18.6035	18.599	18.9436
1.9434	-0.417571	Q9JKD3	Q9JKD3	Secretory carrier-associated membrane protein 5	Scamp5	5669	Color2 [A=255, R=169, G=169, B=169]	1	4					4	4	4	35.7	35.7	35.7	26.068	0	53.649	2257900000	34	18.5594	19.0902	18.8214	18.5731	18.3857	19.1558	19.0693	19.0498	19.0253	19.2174
1.94146	-0.498214	Q8BYI9;Q8BYI9-2	Q8BYI9;Q8BYI9-2	Tenascin-R	Tnr	3525	Color2 [A=255, R=169, G=169, B=169]	1	4					34	34	34	34.5	34.5	34.5	149.59	0	323.31	3507700000	136	19.0548	19.9046	19.5658	19.3514	19.2717	19.944	19.9085	19.8189	19.8589	20.1091
1.9384	0.609398	Q6P5H2-2;Q6P5H2	Q6P5H2-2;Q6P5H2	Nestin	Nes	2689	Color2 [A=255, R=169, G=169, B=169]	1	4					4	4	4	3.5	3.5	3.5	201.77	0	10.111	11235000	6	13.0677	13.1581	12.9065	13.0985	12.5461	12.6043	11.8082	12.3013	12.6567	12.3595
1.93766	0.432826	Q99PL5;Q99PL5-12;Q99PL5-11;Q99PL5-10;Q99PL5-9;Q99PL5-8;Q99PL5-7;Q99PL5-6;Q99PL5-5;Q99PL5-4;Q99PL5-3;Q99PL5-2	Q99PL5	Ribosome-binding protein 1	Rrbp1	4754	Color2 [A=255, R=169, G=169, B=169]	1	4					26	26	26	19.3	19.3	19.3	172.88	0	164.36	532320000	64	19.3955	19.2325	19.0644	18.8803	18.8047	18.9084	18.5471	18.6724	18.4605	18.6248
1.9304	-0.557888	O35945	O35945	Aldehyde dehydrogenase, cytosolic 1	Aldh1a7	347	Color2 [A=255, R=169, G=169, B=169]	1	4					22	11	11	50.3	30.7	30.7	54.587	0	59.405	204820000	27	16.3437	17.0247	16.4641	16.5999	16.5429	16.9308	17.5079	17.2885	16.8034	17.2341
1.92808	-0.358106	Q8CHH9;Q8CHH9-2	Q8CHH9;Q8CHH9-2	Septin-8	Sept8	3748	Color2 [A=255, R=169, G=169, B=169]	1	4					15	12	12	44.5	36.6	36.6	49.812	0	90.754	1218300000	40	18.3011	18.8893	18.6785	18.5722	18.4308	18.9289	18.9776	18.8907	18.8012	19.064
1.91705	-0.426332	Q8C8T7	Q8C8T7	Protein ELFN1	Elfn1	3646	Color2 [A=255, R=169, G=169, B=169]	1	4					9	9	7	13.9	13.9	11.8	90.814	0	50.78	118660000	22	16.4629	17.0873	16.8657	16.7935	16.5361	17.2686	17.2353	16.9737	17.0625	17.337
1.91027	0.300828	Q6ZWQ7	Q6ZWQ7		Spcs3	2836	Color2 [A=255, R=169, G=169, B=169]	1	4					2	2	2	12.8	12.8	12.8	20.313	0.0040238	2.3916	0	2	12.9886	13.1698	12.7062	12.7373	12.768	12.6073	12.6498	12.559	12.4787	12.571
1.90604	0.318569	Q9D958	Q9D958	Signal peptidase complex subunit 1	Spcs1	5318	Color2 [A=255, R=169, G=169, B=169]	1	4					2	2	2	8.1	8.1	8.1	18.186	0	4.5676	204280000	5	17.7071	17.4336	17.4813	17.3422	17.2617	17.2701	17.1286	17.0135	16.9543	17.2665
1.89557	-0.406109	O35874	O35874	Neutral amino acid transporter A	Slc1a4	342	Color2 [A=255, R=169, G=169, B=169]	1	4					5	5	5	14.7	14.7	14.7	56.061	0	102.37	352970000	14	16.9668	17.5525	17.2399	17.2948	17.1111	17.611	17.5367	17.4308	17.7102	17.9071
1.88157	-0.376817	P46097	P46097	Synaptotagmin-2	Syt2	1084	Color2 [A=255, R=169, G=169, B=169]	1	4					15	8	8	37.4	23.9	23.9	47.262	0	40.735	164910000	18	16.7229	16.9672	16.6991	16.5782	16.5273	17.2252	17.1244	16.9006	16.8299	17.2987
1.8792	0.365787	Q9ES89	Q9ES89	Exostosin-like 2	Extl2	5552	Color2 [A=255, R=169, G=169, B=169]	1	4					6	6	6	26.7	26.7	26.7	37.39	0	22.599	146510000	15	16.1017	16.3202	16.19	16.009	16.5253	15.8864	15.9194	15.6969	15.7216	16.0928
1.87508	0.348838	Q99KQ4	Q99KQ4	Nicotinamide phosphoribosyltransferase	Nampt	4658	Color2 [A=255, R=169, G=169, B=169]	1	4					18	18	18	43.6	43.6	43.6	55.446	0	189.91	1440700000	70	19.7854	20.0103	19.7637	19.6172	19.4865	19.4626	19.4275	19.2586	19.2054	19.5649
1.86603	0.277757	O55137;Q32Q92-2;Q32Q92;Q9QYR7-2;Q6Q2Z6;Q8BWN8;Q9QYR7	O55137	Acyl-coenzyme A thioesterase 1	Acot1	404	Color2 [A=255, R=169, G=169, B=169]	1	4					9	9	2	23.4	23.4	4.3	46.135	0	52.125	519350000	18	17.5048	17.9567	17.7073	17.7364	17.7495	17.4984	17.5613	17.4108	17.2734	17.522
1.86208	0.97892	P29351-2;P29351;P29351-3	P29351-2;P29351;P29351-3	Tyrosine-protein phosphatase non-receptor type 6	Ptpn6	944	Color2 [A=255, R=169, G=169, B=169]	1	4					5	5	5	10.9	10.9	10.9	67.716	0	8.5839	68464000	7	15.2146	14.6833	14.5355	14.5861	13.3697	13.4995	13.569	13.6093	13.2105	13.6062
1.85399	0.731756	P06800-6;P06800-5;P06800	P06800-6;P06800-5;P06800	Receptor-type tyrosine-protein phosphatase C	Ptprc	623	Color2 [A=255, R=169, G=169, B=169]	1	4					3	3	3	3.2	3.2	3.2	130.85	0	8.6127	10462000	5	12.5025	12.1856	12.3379	12.1728	11.2745	11.3412	11.3768	11.092	11.3193	11.6853
1.84722	-0.446297	Q8C0E2;Q8C0E2-2	Q8C0E2;Q8C0E2-2	Vacuolar protein sorting-associated protein 26B	Vps26b	3567	Color2 [A=255, R=169, G=169, B=169]	1	4					8	7	7	30.7	28.6	28.6	39.124	0	45.389	495900000	18	18.1428	17.8331	17.5913	18.1108	17.5632	18.4206	18.2696	18.1326	18.1499	18.5001
1.82291	-0.366159	Q00560	Q00560	Interleukin-6 receptor subunit beta	Il6st	1738	Color2 [A=255, R=169, G=169, B=169]	1	4					4	4	4	6.7	6.7	6.7	102.45	0	9.7675	28650000	7	13.4946	14.0909	13.8033	13.7134	13.7513	14.1963	14.2048	13.933	14.0235	14.3266
1.81965	-0.368071	P51174	P51174	Long-chain specific acyl-CoA dehydrogenase, mitochondrial	Acadl	1180	Color2 [A=255, R=169, G=169, B=169]	1	4					9	9	9	25.8	25.8	25.8	47.907	0	83.163	939380000	49	17.9619	18.339	18.1883	18.0835	17.6941	18.449	18.4912	18.4324	18.2329	18.5016
1.80025	0.215768	Q8R2M2	Q8R2M2	Deoxynucleotidyltransferase terminal-interacting protein 2	Dnttip2	4054	Color2 [A=255, R=169, G=169, B=169]	1	4					12	12	12	21.2	21.2	21.2	84.276	0	24.173	175290000	22	16.6175	16.9375	16.8006	16.6796	16.6075	16.5055	16.5074	16.5078	16.4175	16.6256
1.79792	0.334512	P24369	P24369	Peptidyl-prolyl cis-trans isomerase B	Ppib	868	Color2 [A=255, R=169, G=169, B=169]	1	4					15	15	14	62.5	62.5	57.9	23.713	0	44.989	3652800000	50	20.8099	20.8075	20.6943	20.5669	20.3454	20.4089	20.4481	20.2701	20.0712	20.3531
1.79399	-0.363225	Q8BQM8	Q8BQM8	Echinoderm microtubule-associated protein-like 5	Eml5	3388	Color2 [A=255, R=169, G=169, B=169]	1	4					9	9	9	4.8	4.8	4.8	220.1	0	15.548	73488000	13	14.9673	15.552	15.2266	15.0669	15.0516	15.658	15.5305	15.4295	15.3822	15.6803
1.78432	0.309788	P27773	P27773	Protein disulfide-isomerase A3	Pdia3	914	Color2 [A=255, R=169, G=169, B=169]	1	4					35	35	35	66.3	66.3	66.3	56.678	0	195.52	14721000000	161	22.643	22.8821	22.6176	22.478	22.3449	22.3641	22.3171	22.2322	22.1175	22.3857
1.77107	-1.41293	Q8C4U3	Q8C4U3	Secreted frizzled-related protein 1	Sfrp1	3609	Color2 [A=255, R=169, G=169, B=169]	1	4					3	3	3	13.4	13.4	13.4	35.412	0	7.5499	134840000	7	15.0085	15.5517	14.8863	15.6635	16.0318	16.2389	17.9845	17.7357	16.0313	16.2161
1.76576	-0.371882	Q9ES97-2;Q9ES97;Q9ES97-5;Q9ES97-4	Q9ES97-2;Q9ES97;Q9ES97-5	Reticulon-3	Rtn3	5553	Color2 [A=255, R=169, G=169, B=169]	1	4					5	5	3	10.4	10.4	5	101.92	0	47.979	4446000000	31	18.8906	19.3982	19.1193	19.0913	18.7031	19.419	19.4874	19.3209	19.3155	19.5193
1.76421	0.349228	Q8R0Y6;Q8K009	Q8R0Y6	Cytosolic 10-formyltetrahydrofolate dehydrogenase	Aldh1l1	4013	Color2 [A=255, R=169, G=169, B=169]	1	4					44	44	44	58.6	58.6	58.6	98.708	0	264.99	2923600000	136	20.3374	20.94	20.6632	20.6028	20.3938	20.196	20.2259	20.1327	20.2294	20.4072
1.76334	0.429687	Q60953-2;Q60953	Q60953-2;Q60953	Protein PML	Pml	2303	Color2 [A=255, R=169, G=169, B=169]	1	4					4	4	3	5.1	5.1	3.9	93.262	0	4.8011	12905000	3	12.4219	12.5949	12.2594	12.1371	12.1146	12.0337	11.7161	11.5142	12.0736	12.0419
1.75586	-0.263566	Q68FE6	Q68FE6	Protein FAM65A	Fam65a	2572	Color2 [A=255, R=169, G=169, B=169]	1	4					2	2	2	2	2	2	132.35	0	7.0029	5234200	3	12.0837	12.3118	12.0595	12.2254	12.1587	12.3802	12.563	12.3987	12.194	12.621
1.75423	-0.339656	Q9CZN7;Q9CZN7-2;P50431	Q9CZN7;Q9CZN7-2	Serine hydroxymethyltransferase	Shmt2	5053	Color2 [A=255, R=169, G=169, B=169]	1	4					11	11	11	29	29	29	55.758	0	68.822	435900000	24	17.3817	17.9097	17.7436	17.5533	17.4057	18.0014	17.9371	17.8269	17.8254	18.1015
1.73903	0.30152	P14824	P14824	Annexin A6	Anxa6	742	Color2 [A=255, R=169, G=169, B=169]	1	4					41	41	40	60	60	60	75.884	0	273.68	4550400000	142	21.1943	21.425	21.0513	21.0675	20.8908	20.9068	20.8827	20.7753	20.6503	20.9062
1.72699	0.317303	Q6NZQ6-2;Q6NZQ6	Q6NZQ6-2;Q6NZQ6	Zinc finger protein 740	Znf740	2658	Color2 [A=255, R=169, G=169, B=169]	1	4					3	3	3	13.1	13.1	13.1	19.483	0	6.0163	75385000	6	14.8612	15.1696	14.8049	14.7825	14.8554	14.7531	14.4407	14.3802	14.5276	14.7856
1.69977	-0.425359	P53986	P53986	Monocarboxylate transporter 1	Slc16a1	1230	Color2 [A=255, R=169, G=169, B=169]	1	4					12	12	12	28	28	28	53.267	0	111.41	7143200000	48	20.8453	21.5612	21.3676	21.0687	20.8746	21.6803	21.5804	21.5018	21.4388	21.643
1.69956	-0.40106	P12960	P12960	Contactin-1	Cntn1	713	Color2 [A=255, R=169, G=169, B=169]	1	4					28	28	28	38	38	38	113.39	0	313.72	2787900000	96	19.5782	20.2719	19.9969	19.8457	19.6531	20.3749	20.2388	20.1161	20.1804	20.4408
1.69668	-0.262891	Q64455	Q64455	Receptor-type tyrosine-protein phosphatase eta	Ptprj	2536	Color2 [A=255, R=169, G=169, B=169]	1	4					2	2	2	1.7	1.7	1.7	136.77	0.0067317	1.9526	45878000	3	13.0018	13.3351	12.8963	13.1033	13.2642	13.3436	13.513	13.4044	13.2613	13.393
1.69577	0.462641	Q01768	Q01768	Nucleoside diphosphate kinase B	Nme2	1755	Color2 [A=255, R=169, G=169, B=169]	1	4					10	5	5	73.7	42.8	42.8	17.363	0	23.725	1087800000	19	20.659	20.6103	20.3501	20.1955	19.8023	19.8972	19.9554	19.8603	19.7262	19.865
1.68104	-0.676222	Q8K0S2	Q8K0S2	Glutamate-rich protein 5	Erich5	3849	Color2 [A=255, R=169, G=169, B=169]	1	4					6	6	6	22.1	22.1	22.1	38.527	0	16.258	59224000	10	15.1809	15.53	15.1674	15.1953	15.247	15.7459	16.4045	16.5302	15.3557	15.6653
1.67622	0.307363	Q9WVA4	Q9WVA4	Transgelin-2	Tagln2	5992	Color2 [A=255, R=169, G=169, B=169]	1	4					9	9	8	50.3	50.3	43.2	22.395	0	60.765	296370000	34	17.699	17.9293	17.7164	17.5699	17.5277	17.5678	17.2969	17.3233	17.1519	17.5655
1.6734	-0.470987	Q8CFA2	Q8CFA2	Aminomethyltransferase, mitochondrial	Amt	3699	Color2 [A=255, R=169, G=169, B=169]	1	4					4	4	4	10.4	10.4	10.4	44.008	0	5.9851	20344000	5	14.2077	15.0239	14.6693	14.4528	14.3667	15.2096	14.9045	15.1078	14.7398	15.1135
1.66507	-0.573485	Q60675	Q60675	Laminin subunit alpha-2	Lama2	2260	Color2 [A=255, R=169, G=169, B=169]	1	4					17	17	17	7.6	7.6	7.6	343.81	0	42.252	151790000	26	15.7177	16.4338	16.2588	15.9325	15.8016	16.3188	16.9566	16.9112	16.2331	16.5922
1.6616	0.3709	Q9DAR7	Q9DAR7	m7GpppX diphosphatase	Dcps	5332	Color2 [A=255, R=169, G=169, B=169]	1	4					14	14	14	58.9	58.9	58.9	38.988	0	148.05	3003100000	49	19.7346	19.9477	19.7357	19.5754	19.2463	19.4351	19.2336	19.2291	19.1058	19.3815
1.65773	-0.485391	Q8VDN2;Q64436	Q8VDN2	Sodium/potassium-transporting ATPase subunit alpha-1	Atp1a1	4209	Color2 [A=255, R=169, G=169, B=169]	1	4					47	32	31	47.4	30.1	30.1	112.98	0	323.31	21816000000	227	21.7417	22.6313	22.2895	22.1289	21.7756	22.6312	22.6002	22.5273	22.4999	22.7354
1.65348	-2.28856	P02525	P02525	Beta-crystallin A1	Cryba1	590	Color2 [A=255, R=169, G=169, B=169]	1	4					10	10	10	72.2	72.2	72.2	23.401	0	208.41	8303800000	104	17.9825	18.0622	18.124	19.9939	18.6061	19.9682	21.8471	23.1171	20.0999	19.1792
1.64561	-0.247178	P47738;Q62148;Q9JHW9	P47738	Aldehyde dehydrogenase, mitochondrial	Aldh2	1103	Color2 [A=255, R=169, G=169, B=169]	1	4					21	19	19	49.9	48.2	48.2	56.537	0	183.61	3413100000	76	19.4696	19.7737	19.5851	19.7817	19.4433	19.8987	19.9225	19.8686	19.6638	19.9356
1.64367	-0.738445	P21107	P21107	Tropomyosin alpha-3 chain	Tpm3	831	Color2 [A=255, R=169, G=169, B=169]	1	4					15	5	5	40.7	16.5	16.5	32.994	0	13.993	43173000	12	15.4479	14.856	14.3045	14.5953	14.2528	15.9172	15.0493	15.344	15.2829	15.5552
1.64258	0.248551	Q9D1M4	Q9D1M4	Eukaryotic translation elongation factor 1 epsilon-1	Eef1e1	5150	Color2 [A=255, R=169, G=169, B=169]	1	4					4	4	4	22.4	22.4	22.4	19.859	0	7.3817	92400000	8	15.0043	15.0201	14.8828	14.7606	14.8594	14.7899	14.4919	14.6995	14.4742	14.829
1.61327	0.303719	Q8R2Y2-2;Q8R2Y2	Q8R2Y2-2;Q8R2Y2	Cell surface glycoprotein MUC18	Mcam	4065	Color2 [A=255, R=169, G=169, B=169]	1	4					5	5	5	12.9	12.9	12.9	66.9	0	27.757	50358000	9	15.1862	15.5993	15.2829	15.2993	15.1222	15.1726	14.894	14.8288	14.909	15.1671
1.61127	0.293591	P97813	P97813	Phospholipase D2	Pld2	1708	Color2 [A=255, R=169, G=169, B=169]	1	4					4	4	4	5.8	5.8	5.8	106.17	0	9.9149	28309000	10	16.0163	16.2036	15.8606	15.8811	15.6961	15.7187	15.681	15.4883	15.4926	15.8092
1.61003	0.401494	P97429	P97429	Annexin A4	Anxa4	1681	Color2 [A=255, R=169, G=169, B=169]	1	4					12	11	11	41.1	38.9	38.9	35.915	0	52.972	336610000	21	17.2977	17.3618	17.1712	17.3106	16.6177	16.8348	16.7782	16.6998	16.5898	16.849
1.59948	1.25825	P14069	P14069	Protein S100-A6	S100a6	727	Color2 [A=255, R=169, G=169, B=169]	1	4					2	2	2	15.7	15.7	15.7	10.051	0.0072075	1.9012	94604000	4	15.6496	15.0509	15.2222	15.0689	17.2845	14.1777	14.686	14.9567	14.0802	14.0843
1.59527	-0.49131	Q5NCH9	Q5NCH9	Metabotropic glutamate receptor 6	Grm6	2184	Color2 [A=255, R=169, G=169, B=169]	1	4					7	7	7	9.4	9.4	9.4	95.192	0	28.236	85699000	11	14.5115	15.4294	15.0475	14.9218	14.6786	15.4255	15.394	15.2028	15.3148	15.7084
1.59491	0.361913	P26041	P26041	Moesin	Msn	887	Color2 [A=255, R=169, G=169, B=169]	1	4					33	33	21	51.8	51.8	33.8	67.766	0	145	8118200000	129	22.1329	22.1385	22.0001	21.8361	21.5554	21.7468	21.6409	21.5309	21.3075	21.6273
1.59147	0.372124	Q8BKC5;Q8BKC5-2	Q8BKC5;Q8BKC5-2	Importin-5	Ipo5	3299	Color2 [A=255, R=169, G=169, B=169]	1	4					34	34	33	36.6	36.6	36.6	123.59	0	323.31	2908700000	131	20.8225	21.2009	20.9352	20.8182	20.4059	20.5847	20.4245	20.4649	20.3184	20.5295
1.58258	-0.465474	Q9QZA0	Q9QZA0	Carbonic anhydrase 5B, mitochondrial	Ca5b	5818	Color2 [A=255, R=169, G=169, B=169]	1	4					3	3	3	10.4	10.4	10.4	36.622	0	7.3775	31273000	5	13.8348	14.7312	14.512	14.1728	14.3249	14.759	14.8465	14.7628	14.5264	15.0084
1.57586	0.293863	Q3TW96;Q3TW96-2	Q3TW96	UDP-N-acetylhexosamine pyrophosphorylase-like protein 1	Uap1l1	1933	Color2 [A=255, R=169, G=169, B=169]	1	4					5	4	4	11	8.5	8.5	56.613	0	4.5297	50675000	5	14.5733	15.0195	14.8992	14.7982	14.5797	14.5736	14.6399	14.3533	14.3126	14.5213
1.57005	-0.475423	Q9D3A9;Q9D3A9-5;Q9D3A9-4	Q9D3A9;Q9D3A9-5;Q9D3A9-4	Protein tweety homolog 1	Ttyh1	5190	Color2 [A=255, R=169, G=169, B=169]	1	4					5	5	5	16.9	16.9	16.9	49.032	0	12.671	928330000	18	17.2031	17.9519	17.5536	17.4136	17.0995	18.1061	17.9551	17.5919	17.8687	18.077
1.56629	-0.74082	Q8VCC9	Q8VCC9	Spondin-1	Spon1	4154	Color2 [A=255, R=169, G=169, B=169]	1	4					11	11	11	16.1	16.1	16.1	90.82	0	35.775	156040000	18	15.4637	16.0826	15.7669	15.9208	15.9703	16.1378	16.991	17.3449	16.036	16.3988
1.56401	0.250682	P10833	P10833	Ras-related protein R-Ras	Rras	684	Color2 [A=255, R=169, G=169, B=169]	1	4					9	9	7	43.6	43.6	31.2	23.764	0	52.083	567800000	27	17.9231	18.1572	18.1121	17.9076	17.7561	17.7875	17.741	17.5893	17.5959	17.8889
1.55774	0.470458	Q922H4	Q922H4	Mannose-1-phosphate guanyltransferase alpha	Gmppa	4527	Color2 [A=255, R=169, G=169, B=169]	1	4					5	5	5	17.9	17.9	17.9	46.244	0	20.428	42602000	9	14.7797	15.1499	14.8651	14.5295	14.5955	14.3716	14.2952	14.1789	13.9446	14.7772
1.55189	-0.367368	Q8BWT1	Q8BWT1	3-ketoacyl-CoA thiolase, mitochondrial	Acaa2	3485	Color2 [A=255, R=169, G=169, B=169]	1	4					18	18	18	67	67	67	41.829	0	244.98	3229200000	85	19.6055	20.1787	19.9709	19.8723	19.4733	20.1899	20.2342	20.1854	20.0011	20.327
1.53862	-0.570261	O08842;O08842-3;O08842-2	O08842;O08842-3;O08842-2	GDNF family receptor alpha-2	Gfra2	237	Color2 [A=255, R=169, G=169, B=169]	1	4					2	2	2	6.7	6.7	6.7	51.726	0	35.454	21487000	5	12.2523	13.0536	12.7937	12.2424	12.1564	12.9397	13.0174	12.8609	12.9989	13.5328
1.53765	0.242304	P23492	P23492	Purine nucleoside phosphorylase	Pnp	858	Color2 [A=255, R=169, G=169, B=169]	1	4					11	11	11	56.7	56.7	56.7	32.277	0	85.406	578650000	42	19.0089	19.2372	19.04	18.9584	18.7431	18.7783	18.7657	18.6911	18.637	18.904
1.53486	0.245575	P54729	P54729	NEDD8 ultimate buster 1	Nub1	1244	Color2 [A=255, R=169, G=169, B=169]	1	4					6	6	6	13	13	13	70.306	0	22.828	65622000	11	15.7621	16.0175	15.6302	15.6695	15.572	15.5564	15.4064	15.4785	15.3535	15.6288
1.53211	-0.329153	P11531;Q05AA6	P11531	Dystrophin	Dmd	696	Color2 [A=255, R=169, G=169, B=169]	1	4					34	34	34	11.8	11.8	11.8	425.83	0	109.1	457400000	71	18.1266	18.7667	18.4956	18.3804	18.1766	18.812	18.6794	18.636	18.6234	18.8409
1.52632	0.301039	Q06890	Q06890	Clusterin;Clusterin beta chain;Clusterin alpha chain	Clu	1802	Color2 [A=255, R=169, G=169, B=169]	1	4					15	15	15	34.6	34.6	34.6	51.655	0	114.04	1636200000	58	19.7064	19.871	19.64	19.4338	19.3523	19.4858	19.2859	19.1468	19.1747	19.405
1.52612	-0.43148	Q99L88;Q99L88-2	Q99L88;Q99L88-2	Beta-1-syntrophin	Sntb1	4675	Color2 [A=255, R=169, G=169, B=169]	1	4					21	21	19	44.9	44.9	42.3	58.081	0	172.01	1801300000	68	19.2434	20.0785	19.759	19.6206	19.2996	20.0764	20.0756	19.9537	19.8643	20.1885
1.52137	0.272598	P28650;P28650-2	P28650;P28650-2	Adenylosuccinate synthetase isozyme 1	Adssl1	923	Color2 [A=255, R=169, G=169, B=169]	1	4					16	16	16	40.7	40.7	40.7	50.254	0	98.151	2017200000	63	20.0395	20.5296	20.1541	20.0703	20.0521	19.8939	19.9182	19.799	19.8109	20.0605
1.521	0.275147	Q9EPL9	Q9EPL9	Peroxisomal acyl-coenzyme A oxidase 3	Acox3	5481	Color2 [A=255, R=169, G=169, B=169]	1	4					3	3	3	4.1	4.1	4.1	78.403	0	5.3	16210000	5	14.2425	14.5379	14.3289	14.1709	13.9338	13.9021	13.9756	14.0039	13.8843	14.0725
1.51185	-0.256119	Q9R062	Q9R062	Glycogenin-1	Gyg1	5847	Color2 [A=255, R=169, G=169, B=169]	1	4					9	9	9	30	30	30	37.402	0	119.81	543200000	24	17.3254	17.779	17.5505	17.4886	17.2642	17.83	17.6958	17.6601	17.6806	17.8218
1.49697	-0.400887	Q8K370	Q8K370	Acyl-CoA dehydrogenase family member 10	Acad10	3933	Color2 [A=255, R=169, G=169, B=169]	1	4					4	4	4	5	5	5	118.98	0	4.7133	505890000	6	15.968	16.553	16.4558	16.4293	16.2168	16.6192	16.9673	16.9949	16.3932	16.6528
1.4921	-0.499054	Q8K440-2;Q8K440	Q8K440-2;Q8K440	ATP-binding cassette sub-family A member 8-B	Abca8b	3959	Color2 [A=255, R=169, G=169, B=169]	1	4					21	21	19	18.1	18.1	17.2	176.16	0	122.32	602310000	44	16.8461	17.8395	17.4473	17.3291	16.8888	17.7387	17.7915	17.6337	17.7203	17.962
1.48335	-1.14951	P15105	P15105	Glutamine synthetase	Glul	745	Color2 [A=255, R=169, G=169, B=169]	1	4					24	24	24	64.3	64.3	64.3	42.119	0	323.31	114830000000	632	22.7674	23.9865	23.6227	23.532	21.495	24.2219	24.2192	24.1899	24.1005	24.4196
1.48291	0.319693	Q9D8V7	Q9D8V7	Signal peptidase complex catalytic subunit SEC11C	Sec11c	5304	Color2 [A=255, R=169, G=169, B=169]	1	4					4	4	4	24	24	24	21.66	0	11.14	173580000	10	16.6578	16.5474	16.3006	16.2169	16.1176	16.2025	16.0281	15.8131	16.0057	16.1925
1.48139	-0.256626	Q9JK42	Q9JK42	[Pyruvate dehydrogenase (acetyl-transferring)] kinase isozyme 2, mitochondrial	Pdk2	5661	Color2 [A=255, R=169, G=169, B=169]	1	4					2	2	2	6.6	6.6	6.6	46.04	0	17.46	19129000	3	12.5816	12.9319	12.8019	12.5926	13.0051	13.1985	12.9961	12.9569	12.9335	13.1114
1.48082	-0.431821	P48774	P48774	Glutathione S-transferase Mu 5	Gstm5	1142	Color2 [A=255, R=169, G=169, B=169]	1	4					13	12	12	60.7	56.7	56.7	26.635	0	141.21	3221000000	64	19.2106	19.9715	19.3867	19.3251	19.0065	19.7681	19.8037	19.8531	19.6775	19.9572
1.46079	-0.241354	Q9QZ88;Q9QZ88-2	Q9QZ88;Q9QZ88-2	Vacuolar protein sorting-associated protein 29	Vps29	5817	Color2 [A=255, R=169, G=169, B=169]	1	4					8	8	8	52.7	52.7	52.7	20.495	0	26.151	1417500000	27	19.8067	19.7451	19.6064	19.826	19.3972	19.9539	19.955	19.8013	19.8044	20.0736
1.4568	-0.770242	Q9D5R2	Q9D5R2	WD repeat-containing protein 20	Wdr20	5218	Color2 [A=255, R=169, G=169, B=169]	1	4					3	3	3	6.3	6.3	6.3	62.781	0	5.078	41604000	5	13.3619	14.2593	13.4326	13.5366	12.5495	14.2699	13.7704	14.2727	14.0816	14.5965
1.45511	-0.330676	O55100-2;O55100	O55100-2;O55100	Synaptogyrin-1	Syngr1	397	Color2 [A=255, R=169, G=169, B=169]	1	4					3	3	3	17.8	17.8	17.8	21.294	0	20.921	780080000	8	17.272	17.8618	17.5377	17.5534	17.2787	17.9849	17.7854	17.5964	17.8069	17.9833
1.45383	-0.370408	Q68EF6	Q68EF6	Brain-enriched guanylate kinase-associated protein	Begain	2568	Color2 [A=255, R=169, G=169, B=169]	1	4					2	2	2	3.3	3.3	3.3	65.308	0.0016417	2.9687	20102000	3	12.8683	13.2087	12.9595	12.6125	12.4836	13.2931	13.1039	13.1445	13.0248	13.4183
1.44672	-0.552684	P35802	P35802	Neuronal membrane glycoprotein M6-a	Gpm6a	1010	Color2 [A=255, R=169, G=169, B=169]	1	4					7	6	6	17.6	14.7	14.7	31.149	0	23.311	4555700000	36	20.1518	20.8003	20.534	20.3454	19.5202	20.7617	20.8696	20.7821	20.7528	20.9489
1.44264	0.379682	Q8VCM7	Q8VCM7	Fibrinogen gamma chain	Fgg	4168	Color2 [A=255, R=169, G=169, B=169]	1	4					2	2	2	7.1	7.1	7.1	49.391	0	5.9344	42697000	7	15.0604	15.5981	15.2767	14.8409	14.9224	14.8117	14.5885	14.8858	14.6225	14.8915
1.44101	-0.497504	Q9D6G9-2;Q9D6G9	Q9D6G9-2;Q9D6G9	CKLF-like MARVEL transmembrane domain-containing protein 5	Cmtm5	5225	Color2 [A=255, R=169, G=169, B=169]	1	4					2	2	2	29.6	29.6	29.6	11.783	0	15.506	40024000	4	13.47	13.9396	13.8099	13.9108	12.9934	13.8844	14.1836	13.9566	14.2999	14.2867
1.43971	-0.3988	P09242	P09242	Alkaline phosphatase, tissue-nonspecific isozyme	Alpl	652	Color2 [A=255, R=169, G=169, B=169]	1	4					6	6	6	16.4	16.4	16.4	57.514	0	35.677	76017000	18	15.0817	15.6117	15.3314	15.3648	14.7175	15.6365	15.6811	15.5428	15.4858	15.7549
1.43069	-0.469849	Q9Z275	Q9Z275	Retinaldehyde-binding protein 1	Rlbp1	6092	Color2 [A=255, R=169, G=169, B=169]	1	4					17	17	17	65.6	65.6	65.6	36.408	0	235.4	37331000000	174	21.8315	22.7222	22.162	22.1007	21.7086	22.6395	22.5973	22.5352	22.3458	22.7566
1.42637	-0.442864	Q925E0	Q925E0	Gamma-2-syntrophin	Sntg2	4573	Color2 [A=255, R=169, G=169, B=169]	1	4					2	2	2	4.1	4.1	4.1	59.597	0	4.6359	26940000	3	12.8524	13.4659	12.9119	12.6684	12.7066	13.2531	13.6227	13.12	13.2152	13.6086
1.42484	-0.947742	Q8CIX8	Q8CIX8	Lengsin	Lgsn	3793	Color2 [A=255, R=169, G=169, B=169]	1	4					5	5	5	12.8	12.8	12.8	62.164	0	31.052	132160000	15	14.6396	15.0967	14.7874	15.3097	15.1167	15.2887	16.0835	17.2818	15.5664	15.4685
1.4182	0.306526	Q8K2C7;Q8K2C7-2	Q8K2C7;Q8K2C7-2	Protein OS-9	Os9	3899	Color2 [A=255, R=169, G=169, B=169]	1	4					3	3	3	8.6	8.6	8.6	76.107	0	5.1356	14438000	6	14.4778	14.5001	14.535	14.7146	14.1157	14.3833	14.1159	14.0486	13.9741	14.2886
1.41545	-0.277174	Q8VCW8	Q8VCW8	Acyl-CoA synthetase family member 2, mitochondrial	Acsf2	4176	Color2 [A=255, R=169, G=169, B=169]	1	4					11	11	11	25.4	25.4	25.4	67.95	0	52.886	425700000	25	16.2216	16.7495	16.4563	16.576	16.182	16.6627	16.7184	16.7304	16.6333	16.8265
1.41497	0.331646	Q9CQE8	Q9CQE8	UPF0568 protein C14orf166 homolog		4826	Color2 [A=255, R=169, G=169, B=169]	1	4					9	9	9	34.8	34.8	34.8	28.152	0	38.124	586770000	28	19.1457	19.4593	19.0815	18.9817	19.5966	19.0467	18.8281	18.8978	18.7449	19.0889
1.40951	-0.22625	P47934	P47934	Carnitine O-acetyltransferase	Crat	1119	Color2 [A=255, R=169, G=169, B=169]	1	4					9	9	9	16.5	16.5	16.5	70.839	0	33.551	85252000	13	15.9069	16.3997	16.0843	16.1024	16.0658	16.3663	16.309	16.3062	16.2178	16.491
1.39867	-0.309056	Q9CQ62	Q9CQ62	2,4-dienoyl-CoA reductase, mitochondrial	Decr1	4799	Color2 [A=255, R=169, G=169, B=169]	1	4					8	8	8	31	31	31	36.213	0	47.882	659760000	26	18.0155	18.5711	18.3193	18.2126	18.0607	18.556	18.5838	18.7043	18.2529	18.6275
1.39431	-0.326045	Q8BYH8-2;Q8BYH8	Q8BYH8-2;Q8BYH8	Chromodomain-helicase-DNA-binding protein 9	Chd9	3522	Color2 [A=255, R=169, G=169, B=169]	1	4					7	2	2	2.6	1.1	1.1	321.89	0.00075529	3.5182	5463500	3	12.2068	12.3896	11.8355	12.1521	12.1575	12.357	12.5324	12.6522	12.1498	12.6803
1.39375	0.295044	O09174	O09174	Alpha-methylacyl-CoA racemase	Amacr	260	Color2 [A=255, R=169, G=169, B=169]	1	4					10	10	10	31.5	31.5	31.5	41.704	0	54.596	388970000	29	17.766	18.1025	17.9186	17.7066	17.4401	17.528	17.4448	17.4173	17.4018	17.6666
1.39333	0.28562	P08113	P08113	Endoplasmin	Hsp90b1	639	Color2 [A=255, R=169, G=169, B=169]	1	4					39	37	37	47.1	45.4	45.4	92.475	0	295.31	15101000000	220	22.5106	22.5681	22.2952	22.1376	22.0515	22.0754	22.0633	21.9168	21.8756	22.2038
1.39223	-0.417626	P26443	P26443	Glutamate dehydrogenase 1, mitochondrial	Glud1	894	Color2 [A=255, R=169, G=169, B=169]	1	4					27	27	27	51.8	51.8	51.8	61.336	0	287.9	9207600000	146	21.121	21.8298	21.5407	21.3114	20.9273	21.8307	21.6969	21.6447	21.6553	21.9909
1.38974	-0.338382	Q7TMS5	Q7TMS5	ATP-binding cassette sub-family G member 2	Abcg2	2893	Color2 [A=255, R=169, G=169, B=169]	1	4					2	2	2	3.3	3.3	3.3	72.977	0	4.9677	40103000	6	15.0429	15.7465	15.4856	15.4347	15.2141	15.827	15.7145	15.6208	15.5333	15.92
1.38552	-0.891521	Q8BR92	Q8BR92	Paralemmin-2	Palm2	3397	Color2 [A=255, R=169, G=169, B=169]	1	4					4	3	3	11.7	9.8	9.8	42.095	0	8.6288	21640000	7	12.6571	12.9136	12.7399	13.0996	13.2435	13.4968	14.3116	14.9499	13.1491	13.2038
1.37991	-0.306675	Q9EQ20	Q9EQ20	Methylmalonate-semialdehyde dehydrogenase [acylating], mitochondrial	Aldh6a1	5493	Color2 [A=255, R=169, G=169, B=169]	1	4					21	21	21	49.2	49.2	49.2	57.915	0	140.15	2108800000	72	19.3092	19.8973	19.6439	19.5787	19.2359	19.873	19.842	19.8044	19.7116	19.9675
1.37702	-2.77291	O35486	O35486	Beta-crystallin S	Crygs	302	Color2 [A=255, R=169, G=169, B=169]	1	4					11	11	11	66.9	66.9	66.9	20.85	0	160.08	14641000000	73	16.3352	18.0298	17.8541	20.4324	20.8347	20.83	22.704	23.7685	20.5664	19.4819
1.37642	0.164865	Q99KH8	Q99KH8	Serine/threonine-protein kinase 24;Serine/threonine-protein kinase 24 35 kDa subunit;Serine/threonine-protein kinase 24 12 kDa subunit	Stk24	4645	Color2 [A=255, R=169, G=169, B=169]	1	4					10	10	4	27.8	27.8	12.8	47.953	0	33.374	342190000	22	17.8044	18.0811	17.9026	17.9191	17.7594	17.7745	17.7861	17.6362	17.63	17.8154
1.37115	-0.374004	Q8VHQ9	Q8VHQ9	Acyl-coenzyme A thioesterase 11	Acot11	4281	Color2 [A=255, R=169, G=169, B=169]	1	4					14	14	14	28.8	28.8	28.8	67.354	0	32.447	705410000	35	17.9803	18.6943	18.3452	18.199	17.8401	18.5916	18.5334	18.5601	18.4928	18.751
1.36835	-0.290726	P58710	P58710	L-gulonolactone oxidase	Gulo	1318	Color2 [A=255, R=169, G=169, B=169]	1	4					9	9	9	23.4	23.4	23.4	50.478	0	26.273	89794000	18	15.7723	16.296	15.7549	15.8635	15.7509	16.2222	16.1498	16.0839	16.0437	16.3916
1.36755	0.394535	P70245	P70245	3-beta-hydroxysteroid-Delta(8),Delta(7)-isomerase	Ebp	1570	Color2 [A=255, R=169, G=169, B=169]	1	4					2	2	2	10	10	10	26.215	0.00075715	3.5525	56147000	4	15.4373	15.7356	15.4396	15.1792	15.2766	15.2471	14.8507	14.6004	15.0575	15.3399
1.36067	-0.218158	P16014	P16014	Secretogranin-1;CCB peptide;PE-11	Chgb	761	Color2 [A=255, R=169, G=169, B=169]	1	4					3	3	3	6.4	6.4	6.4	77.968	0	6.6655	25678000	5	14.0901	14.2474	13.8415	13.9119	13.8741	14.3507	14.232	14.1258	14.0781	14.2691
1.35983	-0.277895	Q8BW75	Q8BW75	Amine oxidase [flavin-containing] B	Maob	3473	Color2 [A=255, R=169, G=169, B=169]	1	4					9	9	9	20.8	20.8	20.8	58.557	0	20.081	425460000	26	17.4699	18.028	17.787	17.8079	17.4951	18.0487	17.9531	17.9411	17.8739	18.1605
1.35733	-0.361073	Q8CI94	Q8CI94	Glycogen phosphorylase, brain form	Pygb	3776	Color2 [A=255, R=169, G=169, B=169]	1	4					42	34	34	54.1	41.6	41.6	96.729	0	240.65	9628000000	170	20.923	21.7699	21.3665	21.3096	21.1158	21.6562	21.6545	21.6102	21.5238	21.8455
1.35643	-0.319901	Q8CFW1	Q8CFW1	Anoctamin-2	Ano2	3714	Color2 [A=255, R=169, G=169, B=169]	1	4					15	15	15	19.5	19.5	19.5	114.13	0	65.988	430990000	35	17.8856	18.5856	18.2797	18.1166	18.0194	18.5429	18.5165	18.34	18.4081	18.679
1.35408	-0.282737	O88485;O88485-2	O88485;O88485-2	Cytoplasmic dynein 1 intermediate chain 1	Dync1i1	485	Color2 [A=255, R=169, G=169, B=169]	1	4					7	6	6	18.8	17.4	17.4	70.724	0	73.669	221230000	19	16.4165	16.9753	16.8274	16.54	16.4462	17.0069	16.9283	16.9218	16.7679	16.9942
1.34879	0.180892	Q9R0P6	Q9R0P6	Signal peptidase complex catalytic subunit SEC11A	Sec11a	5872	Color2 [A=255, R=169, G=169, B=169]	1	4					3	3	3	16.2	16.2	16.2	20.626	0	8.2975	139560000	10	15.713	15.7861	15.5871	15.6014	15.3764	15.386	15.5211	15.3443	15.4685	15.4398
1.34206	-0.445372	Q3TC72	Q3TC72	Fumarylacetoacetate hydrolase domain-containing protein 2A	Fahd2	1880	Color2 [A=255, R=169, G=169, B=169]	1	4					9	9	9	42.2	42.2	42.2	34.69	0	106.94	994020000	29	18.4347	19.1644	18.8622	18.5517	18.1475	19.138	19.0291	18.8697	19.0668	19.2836
1.3405	-0.434828	Q6PGG6	Q6PGG6	Guanine nucleotide-binding protein-like 3-like protein	Gnl3l	2761	Color2 [A=255, R=169, G=169, B=169]	1	4					7	7	7	14.7	14.7	14.7	65.194	0	16.84	60565000	12	14.9334	15.7277	15.3783	15.3587	14.7751	15.5863	15.6333	15.8583	15.478	15.7915
1.33826	-0.339572	Q6P5F7-2;Q6P5F7	Q6P5F7-2;Q6P5F7	Protein tweety homolog 3	Ttyh3	2686	Color2 [A=255, R=169, G=169, B=169]	1	4					2	2	2	3.1	3.1	3.1	52.759	0.0031932	2.5678	67769000	4	14.2667	15.0447	14.8544	14.6842	14.618	15.0782	15.0534	14.7941	15.0897	15.1507
1.33815	-2.96452	P23927	P23927	Alpha-crystallin B chain	Cryab	864	Color2 [A=255, R=169, G=169, B=169]	1	4					9	9	9	56.6	56.6	56.6	20.069	0	53.993	35076000000	117	18.7828	18.1506	18.3983	21.6256	22.5143	21.7846	24.6393	25.2236	21.8384	20.8084
1.33715	-0.262451	Q9DC51	Q9DC51	Guanine nucleotide-binding protein G(k) subunit alpha	Gnai3	5416	Color2 [A=255, R=169, G=169, B=169]	1	4					10	3	3	31.9	11.3	11.3	40.538	0	69.347	94706000	12	14.6673	15.2435	14.9945	15.0448	14.8349	15.2176	15.3029	15.1102	15.095	15.3715
1.33474	0.32613	O35409;REV__Q0VG85-6;Q9CZR2	O35409	Glutamate carboxypeptidase 2	Folh1	295	Color2 [A=255, R=169, G=169, B=169]	1	4					14	14	14	23.1	23.1	23.1	84.573	0	55.262	440720000	32	18.241	18.7876	18.7838	18.4593	18.1508	18.2198	18.0874	18.092	18.1112	18.2815
1.33272	-0.290748	Q4VAE3	Q4VAE3	Transmembrane protein 65	Tmem65	2127	Color2 [A=255, R=169, G=169, B=169]	1	4					4	4	4	20.1	20.1	20.1	24.918	0	21.228	834420000	22	18.0778	18.6397	18.3455	18.2346	18.0274	18.6246	18.5617	18.3838	18.488	18.7207
1.32983	0.234628	P70202	P70202	Latexin	Lxn	1565	Color2 [A=255, R=169, G=169, B=169]	1	4					2	2	2	9.5	9.5	9.5	25.492	0	13.476	20810000	3	13.6531	14.0228	13.8778	13.9542	13.5613	13.6601	13.4142	13.5445	13.6221	13.6551
1.32764	0.292346	P52430	P52430	Serum paraoxonase/arylesterase 1	Pon1	1202	Color2 [A=255, R=169, G=169, B=169]	1	4					7	7	7	19.4	19.4	19.4	39.565	0	34.849	336440000	21	16.758	17.1408	17.0285	16.8701	16.506	16.6115	16.6063	16.5801	16.3487	16.6951
1.32753	0.22738	Q9ET30	Q9ET30	Transmembrane 9 superfamily member 3	Tm9sf3	5575	Color2 [A=255, R=169, G=169, B=169]	1	4					7	7	7	12.3	12.3	12.3	67.544	0	27.676	276950000	20	17.4529	17.8281	17.6425	17.5099	17.371	17.3624	17.3844	17.2064	17.2177	17.4967
1.32312	0.215457	O54724	O54724	Polymerase I and transcript release factor	Ptrf	355	Color2 [A=255, R=169, G=169, B=169]	1	4					10	10	9	37	37	28.8	43.953	0	89.993	374900000	31	18.072	18.1631	17.9469	17.9023	17.6948	17.8707	17.7947	17.6325	17.6399	17.7641
1.31876	-2.45783	Q9JJV1	Q9JJV1	Beta-crystallin A2	Cryba2	5652	Color2 [A=255, R=169, G=169, B=169]	1	4					7	7	7	54.3	54.3	54.3	22.236	0	197.67	13069000000	79	16.6895	17.322	17.6945	19.8729	20.0926	19.8075	22.1143	23.1754	19.9397	18.9237
1.31637	0.289376	P62867;P62862	P62867;P62862	40S ribosomal protein S30	Fau	1478	Color2 [A=255, R=169, G=169, B=169]	1	4					2	2	2	18.6	18.6	18.6	6.6478	0.00074948	3.359	569280000	5	16.4581	16.5846	16.4778	16.0812	16.1299	16.2089	16.1539	15.9193	15.8472	16.1555
1.3152	-0.725213	A2AEP0	A2AEP0		Obp1b	15	Color2 [A=255, R=169, G=169, B=169]	1	4					4	4	4	23.4	23.4	23.4	19.394	0	11.059	53835000	12	15.1017	15.1549	14.2797	13.7583	14.0021	15.6626	15.1662	15.0969	14.936	15.0611
1.31451	-0.317178	Q6NS52-2;Q6NS52	Q6NS52-2;Q6NS52	Diacylglycerol kinase beta	Dgkb	2633	Color2 [A=255, R=169, G=169, B=169]	1	4					5	5	5	6.9	6.9	6.9	89.431	0	14.169	33101000	6	13.4186	13.9509	13.5181	13.3645	13.1883	13.8671	13.8331	13.6957	13.6926	13.9377
1.31351	-0.314614	Q9D2N4-2;Q9D2N4;Q9D2N4-7;Q9D2N4-4;Q9D2N4-3;Q9D2N4-6;Q9D2N4-5	Q9D2N4-2;Q9D2N4;Q9D2N4-7;Q9D2N4-4;Q9D2N4-3	Dystrobrevin alpha	Dtna	5171	Color2 [A=255, R=169, G=169, B=169]	1	4					9	9	7	16.3	16.3	13.8	77.732	0	34.279	254080000	20	16.5349	17.2125	16.8606	16.6794	16.5257	17.1421	17.0759	17.0433	16.9326	17.1923
1.31229	-0.308406	Q62277	Q62277	Synaptophysin	Syp	2465	Color2 [A=255, R=169, G=169, B=169]	1	4					6	6	6	20.1	20.1	20.1	34.024	0	26.677	13833000000	60	21.3968	22.0046	21.7702	21.5687	21.2938	21.9661	21.9345	21.828	21.8416	22.0059
1.31202	-0.32907	P55012	P55012	Solute carrier family 12 member 2	Slc12a2	1253	Color2 [A=255, R=169, G=169, B=169]	1	4					9	9	9	10.5	10.5	10.5	131.03	0	115.42	201380000	22	16.7959	17.3513	17.1025	16.9809	16.5692	17.3595	17.3375	17.1606	17.1837	17.4037
1.3116	-0.448808	Q8BWF0	Q8BWF0	Succinate-semialdehyde dehydrogenase, mitochondrial	Aldh5a1	3476	Color2 [A=255, R=169, G=169, B=169]	1	4					19	19	19	41.5	41.5	41.5	55.968	0	135.03	3559200000	65	19.7081	20.5134	20.2476	20.0363	19.4775	20.509	20.4195	20.3534	20.3168	20.6282
1.3041	-0.313983	O54829	O54829	Regulator of G-protein signaling 7	Rgs7	366	Color2 [A=255, R=169, G=169, B=169]	1	4					9	7	7	24.7	19.6	19.6	54.791	0	34.15	135710000	17	15.6644	16.1816	15.8938	15.727	15.4996	16.2245	16.0027	15.9925	15.9879	16.3289
1.30329	0.252374	O88958	O88958	Glucosamine-6-phosphate isomerase 1	Gnpda1	536	Color2 [A=255, R=169, G=169, B=169]	1	4					9	7	7	39.1	31.1	31.1	32.549	0	34.415	205660000	20	17.6464	17.9319	17.8286	17.6556	17.3455	17.5185	17.4769	17.411	17.2648	17.4749
1.30147	-0.242661	P62071	P62071	Ras-related protein R-Ras2	Rras2	1416	Color2 [A=255, R=169, G=169, B=169]	1	4					5	3	3	30.4	17.2	17.2	23.399	0	12.449	138140000	11	15.4155	15.9549	15.7144	15.5669	15.4523	15.9191	15.9108	15.728	15.9202	15.8393
1.29834	0.271778	Q61024	Q61024	Asparagine synthetase [glutamine-hydrolyzing]	Asns	2315	Color2 [A=255, R=169, G=169, B=169]	1	4					5	5	5	11.1	11.1	11.1	64.282	0	15.021	171260000	9	16.2294	16.8227	16.5046	16.3245	16.2651	16.2337	16.2155	16.05	16.0458	16.2424
1.29567	-0.315452	Q8BLK3	Q8BLK3	Limbic system-associated membrane protein	Lsamp	3324	Color2 [A=255, R=169, G=169, B=169]	1	4					9	9	9	32.8	32.8	32.8	38.086	0	170.7	3237100000	67	19.2993	19.8434	19.6534	19.4181	19.1611	19.9297	19.7397	19.6635	19.6723	19.9473
1.29542	0.196512	P62962;CON__P02584	P62962	Profilin-1	Pfn1	1494	Color2 [A=255, R=169, G=169, B=169]	1	4					9	9	9	84.3	84.3	84.3	14.957	0	254.8	6084000000	55	21.815	21.9688	21.8445	21.7508	21.6688	21.5964	21.6683	21.6303	21.3716	21.7988
1.29243	-0.348837	Q64331	Q64331	Unconventional myosin-VI	Myo6	2524	Color2 [A=255, R=169, G=169, B=169]	1	4					43	43	43	37.6	37.6	37.6	146.41	0	219.68	3655800000	154	20.4467	21.3152	21.0058	20.8126	20.7333	21.1875	21.2981	21.1549	21.0784	21.3387
1.29066	-0.303326	Q64487-1;Q64487-11;Q64487-9;Q64487-10;Q64487-7;Q64487-8;Q64487-5;Q64487-6;Q64487;Q64487-12;Q64487-3;Q64487-2	Q64487-1;Q64487-11;Q64487-9;Q64487-10;Q64487-7;Q64487-8;Q64487-5;Q64487-6;Q64487;Q64487-12;Q64487-3;Q64487-2	Receptor-type tyrosine-protein phosphatase delta	Ptprd	2539	Color2 [A=255, R=169, G=169, B=169]	1	4					22	22	16	16.3	16.3	12.2	212.14	0	103.99	279070000	48	16.6365	17.3154	17.0681	16.9069	16.7371	17.2935	17.2425	17.0768	17.1699	17.3978
1.28926	-0.305124	Q8CJH3	Q8CJH3	Plexin-B1	Plxnb1	3804	Color2 [A=255, R=169, G=169, B=169]	1	4					10	10	9	6	6	5.7	231.37	0	21.359	46189000	14	15.7543	16.5158	16.0953	16.0431	15.9421	16.4596	16.2649	16.3055	16.3503	16.496
1.28831	-0.398954	P13634	P13634	Carbonic anhydrase 1	Ca1	723	Color2 [A=255, R=169, G=169, B=169]	1	4					4	4	4	19.9	19.9	19.9	28.33	0	21.705	86027000	8	13.4861	13.9506	13.8605	13.6523	13.1841	13.9636	14.4143	13.8102	14.0822	13.858
1.28501	-0.303943	Q8BJ64	Q8BJ64	Choline dehydrogenase, mitochondrial	Chdh	3275	Color2 [A=255, R=169, G=169, B=169]	1	4					6	6	6	12.1	12.1	12.1	66.414	0	9.419	104450000	8	14.5917	15.2293	14.6485	15.0123	14.7032	15.1164	15.1877	15.2287	14.9448	15.2272
1.2799	-0.339804	Q3V1U8	Q3V1U8	ELMO domain-containing protein 1	Elmod1	2104	Color2 [A=255, R=169, G=169, B=169]	1	4					9	9	9	31.6	31.6	31.6	38.034	0	28.201	271040000	20	16.5945	17.3732	16.9536	16.8695	16.694	17.3456	17.2092	17.1056	17.1007	17.4227
1.27828	-1.37628	A2AMT1-2;A2AMT1	A2AMT1-2;A2AMT1	Filensin	Bfsp1	28	Color2 [A=255, R=169, G=169, B=169]	1	4					5	5	5	10	10	10	73.038	0	15.809	58667000	12	14.4952	14.4308	14.3203	15.2101	14.9339	15.6274	16.5051	18.1001	15.1814	14.8576
1.26983	-0.492626	Q91X84-2;Q91X84	Q91X84-2;Q91X84	CREB-regulated transcription coactivator 3	Crtc3	4396	Color2 [A=255, R=169, G=169, B=169]	1	4					2	2	2	9.4	9.4	9.4	34.3	0	11.715	1877300	3	11.3858	11.7774	11.5213	10.9416	10.7383	11.5914	11.8585	11.4912	11.7875	12.0988
1.26784	-0.152554	P97346-2;P97346	P97346-2;P97346	Nucleoredoxin	Nxn	1661	Color2 [A=255, R=169, G=169, B=169]	1	4					4	4	4	9.7	9.7	9.7	43.283	0	6.8464	20560000	6	14.1222	14.3194	14.082	14.1918	13.9254	14.2649	14.2254	14.3447	14.2787	14.2898
1.25916	-0.425368	Q5XKN4	Q5XKN4	Protein jagunal homolog 1	Jagn1	2246	Color2 [A=255, R=169, G=169, B=169]	1	4					2	2	2	7.1	7.1	7.1	21.102	0	17.172	33604000	4	14.147	14.3215	13.9606	13.9678	13.3139	14.2448	14.4139	14.5361	14.1128	14.5301
1.25545	-0.278263	Q80U49;Q80U49-2	Q80U49	Centrosomal protein of 170 kDa protein B	Cep170b	2985	Color2 [A=255, R=169, G=169, B=169]	1	4					7	6	6	5.7	5.1	5.1	170.82	0	32.864	11039000	8	13.0404	13.5384	13.2025	12.9767	13.1828	13.4447	13.2851	13.328	13.5715	13.703
1.25358	0.422739	P20065-2;CON__P21752;P20065	P20065-2	Thymosin beta-4;Hematopoietic system regulatory peptide	Tmsb4x	822	Color2 [A=255, R=169, G=169, B=169]	1	4					3	3	2	47.7	47.7	31.8	5.0526	0	4.937	127220000	7	16.7951	16.4439	16.6206	16.0979	15.9591	16.0888	15.6747	16.1417	15.7337	16.1642
1.25246	-2.04517	P62696	P62696	Beta-crystallin B2	Crybb2	1454	Color2 [A=255, R=169, G=169, B=169]	1	4					19	19	19	80	80	80	23.381	0	219.74	89312000000	251	20.0583	20.5524	20.5891	22.3472	22.9753	22.4299	24.5034	25.5515	22.4888	21.7745
1.24926	0.236713	Q9D1D4;Q9D1D4-2	Q9D1D4;Q9D1D4-2	Transmembrane emp24 domain-containing protein 10	Tmed10	5132	Color2 [A=255, R=169, G=169, B=169]	1	4					8	8	8	36.5	36.5	36.5	24.911	0	60.85	2417700000	39	20.4022	20.5987	20.3964	20.2305	20.1145	20.164	20.1872	19.9897	19.9278	20.29
1.24454	0.233203	Q61334	Q61334	B-cell receptor-associated protein 29	Bcap29	2370	Color2 [A=255, R=169, G=169, B=169]	1	4					3	3	3	7.5	7.5	7.5	27.964	0	6.3248	78686000	8	15.5113	15.5564	15.2933	15.3039	15.0047	15.199	15.1267	15.0694	14.9746	15.1337
1.2415	0.294588	Q80ZJ7	Q80ZJ7	Sorting nexin-32	Snx32	3097	Color2 [A=255, R=169, G=169, B=169]	1	4					3	2	2	9.7	6.2	6.2	46.646	0.0021529	2.7008	19855000	4	14.6438	15.1123	14.8058	14.5732	14.5503	14.564	14.3457	14.2554	14.3442	14.7032
1.23882	0.281016	Q02013	Q02013	Aquaporin-1	Aqp1	1757	Color2 [A=255, R=169, G=169, B=169]	1	4					3	3	3	14.5	14.5	14.5	28.793	0	77.824	522160000	16	17.3443	17.7871	17.7533	17.3823	17.4997	17.537	17.407	17.0818	17.1158	17.22
1.23448	-0.503582	P14094	P14094	Sodium/potassium-transporting ATPase subunit beta-1	Atp1b1	728	Color2 [A=255, R=169, G=169, B=169]	1	4					15	15	15	50.3	50.3	50.3	35.194	0	111.39	17803000000	94	21.7046	22.375	22.0572	21.8353	21.034	22.298	22.2978	22.2254	22.2173	22.4856
1.23038	-0.262912	Q99P58	Q99P58	Ras-related protein Rab-27B	Rab27b	4746	Color2 [A=255, R=169, G=169, B=169]	1	4					5	5	4	29.4	29.4	25.7	24.56	0	25.446	127170000	10	15.481	15.996	15.631	15.5289	15.357	15.8858	15.9294	15.6984	15.8113	15.9835
1.22482	-0.269982	Q80U63;Q80U63-2	Q80U63;Q80U63-2	Mitofusin-2	Mfn2	2989	Color2 [A=255, R=169, G=169, B=169]	1	4					12	12	12	20.1	20.1	20.1	86.187	0	70.897	249130000	27	16.6899	17.264	17.0869	17.0095	16.6863	17.3451	17.1817	17.1269	17.1186	17.3142
1.22202	-0.882465	Q61137-2;Q61137	Q61137-2;Q61137	Astrotactin-1	Astn1	2337	Color2 [A=255, R=169, G=169, B=169]	1	4					3	3	3	4.3	4.3	4.3	143.95	0	15.542	27764000	6	12.7175	13.6544	13.2545	13.3841	12.8483	13.4034	14.4984	15.2813	13.4888	13.5993
1.21997	-0.64029	P97370	P97370	Sodium/potassium-transporting ATPase subunit beta-3	Atp1b3	1669	Color2 [A=255, R=169, G=169, B=169]	1	4					14	14	14	48.9	48.9	48.9	31.775	0	143.71	7855800000	63	20.754	21.2126	20.9469	21.0002	19.5888	21.4033	21.3069	21.3211	21.1657	21.507
1.21676	-2.19268	P04344	P04344	Gamma-crystallin B	Crygb	604	Color2 [A=255, R=169, G=169, B=169]	1	4					12	5	4	65.1	28.6	22.9	21.086	0	49.366	3694600000	37	16.0259	16.5582	16.0032	18.8917	19.0846	18.8338	20.3432	21.8571	18.8698	17.6232
1.21656	-0.279121	Q9WVD5	Q9WVD5	Mitochondrial ornithine transporter 1	Slc25a15	5994	Color2 [A=255, R=169, G=169, B=169]	1	4					6	6	6	21.3	21.3	21.3	32.823	0	37.267	23850000	8	14.3723	14.903	14.6267	14.5818	14.3687	14.9979	14.8664	14.6311	14.7002	15.0527
1.2152	-0.295086	P26645	P26645	Myristoylated alanine-rich C-kinase substrate	Marcks	898	Color2 [A=255, R=169, G=169, B=169]	1	4					9	9	9	50.2	50.2	50.2	29.661	0	163.13	8095300000	35	19.7468	20.3753	19.9829	19.8647	19.6854	20.4006	20.1175	20.121	20.1623	20.3292
1.21153	-0.312202	Q99LD8	Q99LD8	N(G),N(G)-dimethylarginine dimethylaminohydrolase 2	Ddah2	4685	Color2 [A=255, R=169, G=169, B=169]	1	4					12	11	11	63.9	61.1	61.1	29.645	0	222.37	5807200000	64	19.9236	20.6299	20.2708	20.1351	19.8709	20.5683	20.5488	20.3546	20.3876	20.5321
1.21022	-0.471746	Q3TGW2	Q3TGW2	Endonuclease/exonuclease/phosphatase family domain-containing protein 1	Eepd1	1896	Color2 [A=255, R=169, G=169, B=169]	1	4					2	2	2	4.9	4.9	4.9	62.953	0	8.4482	20777000	3	12.4228	12.9774	13.0106	12.2071	12.686	13.0363	13.2825	13.6469	12.8541	12.8428
1.21018	-0.210183	Q9DBX3;Q9DBX3-3;Q9DBX3-2	Q9DBX3;Q9DBX3-3;Q9DBX3-2	Sushi domain-containing protein 2	Susd2	5401	Color2 [A=255, R=169, G=169, B=169]	1	4					3	3	3	3.4	3.4	3.4	90.641	0	6.8238	21714000	6	14.5319	14.9886	14.5488	14.6449	14.5856	14.8314	14.9174	14.9523	14.7019	14.9477
1.20556	-0.314318	Q6V4S5;Q6V4S5-3	Q6V4S5	Protein sidekick-2	Sdk2	2795	Color2 [A=255, R=169, G=169, B=169]	1	4					3	3	3	1.4	1.4	1.4	239.9	0	5.3278	5397700	5	12.1864	12.8652	12.4798	12.4459	12.4683	12.9902	12.7349	12.5579	12.6696	13.0647
1.20152	-0.588352	P10107	P10107	Annexin A1	Anxa1	671	Color2 [A=255, R=169, G=169, B=169]	1	4					23	23	22	65.9	65.9	63.9	38.734	0	200.88	3283100000	72	19.3604	19.9566	19.4517	19.556	19.3608	19.7316	20.8358	20.6224	19.6908	19.7466
1.20065	-0.261911	P46096;Q9R0N5	P46096	Synaptotagmin-1	Syt1	1083	Color2 [A=255, R=169, G=169, B=169]	1	4					22	22	15	51.3	51.3	37.8	47.417	0	174.24	29333000000	198	22.947	23.4	23.1699	22.9363	22.7907	23.4059	23.2932	23.1692	23.2092	23.4759
1.20028	0.237079	Q8BJ03-2;Q8BJ03	Q8BJ03-2;Q8BJ03	Cytochrome c oxidase assembly protein COX15 homolog	Cox15	3273	Color2 [A=255, R=169, G=169, B=169]	1	4					4	4	4	14.6	14.6	14.6	44.005	0	36.795	56202000	8	15.2784	15.4901	15.3225	15.2323	15.2987	15.457	14.9813	14.8682	15.0108	15.1193
1.1971	0.255847	Q61112;Q61112-2;Q9BRK5-2;Q9BRK5;Q9BRK5-5;Q9BRK5-4;Q9BRK5-3;Q9BRK5-6	Q61112;Q61112-2	45 kDa calcium-binding protein	Sdf4	2334	Color2 [A=255, R=169, G=169, B=169]	1	4					5	5	5	14.7	14.7	14.7	42.064	0	5.954	80098000	6	14.9804	15.0282	14.8752	14.7856	14.5344	14.6206	14.7733	14.3236	14.4938	14.7133
1.19529	0.234055	Q3U9G9	Q3U9G9	Lamin-B receptor	Lbr	1975	Color2 [A=255, R=169, G=169, B=169]	1	4					11	11	11	16.6	16.6	16.6	71.439	0	33.425	218470000	20	17.4791	17.6631	17.2819	17.2026	17.2688	17.3265	17.1919	16.9802	16.9922	17.2344
1.19482	-0.276445	Q99LB7	Q99LB7	Sarcosine dehydrogenase, mitochondrial	Sardh	4679	Color2 [A=255, R=169, G=169, B=169]	1	4					3	3	3	3.8	3.8	3.8	101.68	0	13.155	32219000	7	14.3158	14.7746	14.4726	14.3215	14.4983	14.7921	14.7147	14.5777	14.5732	15.1074
1.19405	-0.27438	Q9CQL4	Q9CQL4	39S ribosomal protein L20, mitochondrial	Mrpl20	4844	Color2 [A=255, R=169, G=169, B=169]	1	4					3	3	3	25.5	25.5	25.5	17.595	0	5.8936	43515000	3	14.777	15.2714	15.0764	14.9435	14.5938	15.2086	15.1003	15.2599	15.098	15.3673
1.1927	-0.448216	Q9D9M5	Q9D9M5	Pyridoxal phosphate phosphatase PHOSPHO2	Phospho2	5321	Color2 [A=255, R=169, G=169, B=169]	1	4					2	2	2	7.9	7.9	7.9	27.562	0.0084661	1.7978	15631000	3	12.2996	13.4856	13.0041	12.7036	12.6944	13.5522	13.1963	13.2617	13.1565	13.2618
1.18947	-0.307263	Q8BH82	Q8BH82	N-acyl-phosphatidylethanolamine-hydrolyzing phospholipase D	Napepld	3222	Color2 [A=255, R=169, G=169, B=169]	1	4					2	2	2	4.8	4.8	4.8	45.815	0.0070612	1.9433	6081600	3	12.7219	13.1179	12.965	12.8255	12.5378	12.9563	13.3517	13.0171	12.9498	13.4295
1.18637	-0.335869	Q3TVA9-2;Q3TVA9	Q3TVA9-2;Q3TVA9	Coiled-coil domain-containing protein 136	Ccdc136	1931	Color2 [A=255, R=169, G=169, B=169]	1	4					9	9	9	12.4	12.4	12.4	110.71	0	56.657	47707000	19	14.2067	14.6567	14.1309	14.1168	13.8037	14.6605	14.4068	14.3648	14.4166	14.7455
1.18588	-0.273638	Q3V384	Q3V384	Lactation elevated protein 1	Lace1	2106	Color2 [A=255, R=169, G=169, B=169]	1	4					5	5	5	10.6	10.6	10.6	54.313	0	15.445	81102000	10	14.7853	15.3233	15.1544	15.0236	14.7117	15.3759	15.3491	15.1075	15.1524	15.3815
1.18505	-0.857762	Q80XC6	Q80XC6	Protein NRDE2 homolog	Nrde2	3053	Color2 [A=255, R=169, G=169, B=169]	1	4					4	4	4	4.9	4.9	4.9	133.47	0	5.0721	31923000	5	13.5494	14.4207	14.4185	14.3549	12.3899	14.8099	14.7507	14.7239	14.3997	14.7381
1.18493	-0.305253	Q99JR1	Q99JR1	Sideroflexin-1	Sfxn1	4613	Color2 [A=255, R=169, G=169, B=169]	1	4					8	7	7	43.8	37.9	37.9	35.649	0	136.5	1419600000	31	18.2665	18.9075	18.5376	18.4159	18.2795	18.896	18.6928	18.6024	18.6921	19.05
1.18013	-0.247316	Q08642	Q08642	Protein-arginine deiminase type-2	Padi2	1820	Color2 [A=255, R=169, G=169, B=169]	1	4					16	16	16	28.5	28.5	28.5	76.249	0	122.8	684730000	48	18.0628	18.7047	18.3604	18.2714	18.2967	18.6177	18.6446	18.4881	18.4508	18.7313
1.17969	-1.91625	Q9WVJ5	Q9WVJ5	Beta-crystallin B1;Beta-crystallin B1B	Crybb1	6001	Color2 [A=255, R=169, G=169, B=169]	1	4					15	15	15	75.2	75.2	75.2	28.002	0	171.84	6529500000	101	17.0542	17.1341	17.1902	19.0892	19.5342	19.1364	20.9386	22.1754	19.1733	18.1595
1.17571	0.285689	Q64378	Q64378	Peptidyl-prolyl cis-trans isomerase FKBP5;Peptidyl-prolyl cis-trans isomerase FKBP5, N-terminally processed	Fkbp5	2533	Color2 [A=255, R=169, G=169, B=169]	1	4					9	9	9	24.1	24.1	24.1	50.966	0	31.708	631400000	22	17.6481	18.2441	17.9362	17.6511	17.6905	17.6641	17.5321	17.3366	17.4802	17.7286
1.17346	-0.491828	Q45VK7-2;Q45VK7;Q45VK7-3	Q45VK7-2;Q45VK7	Cytoplasmic dynein 2 heavy chain 1	Dync2h1	2115	Color2 [A=255, R=169, G=169, B=169]	1	4					24	24	24	6.5	6.5	6.5	493.13	0	49.079	653320000	37	16.4524	17.0492	16.7206	16.6661	16.8374	16.8759	17.5181	17.9323	16.8908	16.9676
1.17151	-0.399854	P13020-2;P13020	P13020-2;P13020	Gelsolin	Gsn	715	Color2 [A=255, R=169, G=169, B=169]	1	4					15	15	8	32.1	32.1	20.5	80.762	0	116.26	1068200000	66	18.7853	19.048	18.7227	18.9696	18.7994	19.1184	19.619	19.7574	18.8645	18.965
1.16824	0.265119	Q9CY50	Q9CY50	Translocon-associated protein subunit alpha	Ssr1	5007	Color2 [A=255, R=169, G=169, B=169]	1	4					3	3	3	11.9	11.9	11.9	32.065	0	36.71	358420000	11	17.8539	17.8876	17.5677	17.5557	17.3038	17.4306	17.3963	17.3046	17.1628	17.549
1.16776	-0.557418	Q9QXW9	Q9QXW9	Large neutral amino acids transporter small subunit 2	Slc7a8	5768	Color2 [A=255, R=169, G=169, B=169]	1	4					7	7	7	14.5	14.5	14.5	57.872	0	18.982	615000000	18	17.8756	18.6992	18.4742	18.2736	17.2234	18.5833	18.7413	18.6184	18.5669	18.8232
1.16716	0.27251	Q8C804	Q8C804	Spindle and centriole-associated protein 1	Spice1	3637	Color2 [A=255, R=169, G=169, B=169]	1	4					4	4	4	7	7	7	95.644	0	23.959	9425500	4	12.9319	13.3396	12.7471	12.798	12.8227	12.579	12.6677	12.8452	12.428	12.757
1.16542	-0.219828	Q924L1;Q924L1-2;Q924L1-3	Q924L1;Q924L1-2;Q924L1-3	LETM1 domain-containing protein 1	Letmd1	4564	Color2 [A=255, R=169, G=169, B=169]	1	4					4	4	4	15	15	15	41.7	0	13.311	12647000	4	12.6117	12.857	12.5769	12.7888	12.3478	12.7747	12.9591	12.9972	12.7103	12.84
1.16484	-0.255998	Q8JZU2	Q8JZU2	Tricarboxylate transport protein, mitochondrial	Slc25a1	3819	Color2 [A=255, R=169, G=169, B=169]	1	4					5	5	5	17.7	17.7	17.7	33.931	0	18.442	369810000	8	15.5967	16.2924	15.9794	15.9865	16.0218	16.1001	16.2288	16.2255	16.1948	16.4076
1.16034	-0.221329	Q69Z26;Q69Z26-2;Q69Z26-3	Q69Z26;Q69Z26-2;Q69Z26-3	Contactin-4	Cntn4	2579	Color2 [A=255, R=169, G=169, B=169]	1	4					6	6	6	7.8	7.8	7.8	113.49	0	20.435	215160000	12	16.0032	16.3964	16.1517	16.0217	15.8196	16.4063	16.2324	16.2183	16.2295	16.4127
1.1596	-0.246354	Q9ER35	Q9ER35	Fructosamine-3-kinase	Fn3k	5518	Color2 [A=255, R=169, G=169, B=169]	1	4					6	6	6	32	32	32	35.032	0	98.864	337590000	20	16.8861	17.4408	17.1594	17.0602	16.9089	17.3227	17.2721	17.24	17.2793	17.5731
1.15185	-0.644316	Q9D0M3-2;Q9D0M3	Q9D0M3-2;Q9D0M3	Cytochrome c1, heme protein, mitochondrial	Cyc1	5105	Color2 [A=255, R=169, G=169, B=169]	1	4					9	9	9	42.1	42.1	42.1	29.497	0	113.98	2704800000	64	18.9358	19.6573	19.2346	19.2043	17.8952	19.5393	19.35	19.8265	19.6265	19.8063
1.15178	-0.333815	O88507	O88507	Ciliary neurotrophic factor receptor subunit alpha	Cntfr	488	Color2 [A=255, R=169, G=169, B=169]	1	4					3	3	3	11	11	11	40.801	0	21.055	177090000	11	15.3226	15.9534	15.7155	15.3991	15.1874	15.8568	15.8021	15.7136	15.73	16.1447
1.15	-0.381409	P08553	P08553	Neurofilament medium polypeptide	Nefm	646	Color2 [A=255, R=169, G=169, B=169]	1	4					22	19	19	27.6	25.5	25.5	95.915	0	67.896	897930000	44	18.5783	19.4272	19.0115	18.9583	18.4622	19.299	19.132	19.2006	19.5029	19.2101
1.14502	-0.358843	Q8CHX7;Q8CHX7-2	Q8CHX7	Raftlin-2	Rftn2	3762	Color2 [A=255, R=169, G=169, B=169]	1	4					3	3	3	10	10	10	54.971	0	7.3361	20038000	6	13.7246	14.6575	14.5142	14.2578	14.1635	14.674	14.4705	14.5369	14.5948	14.8356
1.14205	-0.383119	Q9Z0L0	Q9Z0L0	Trophoblast glycoprotein	Tpbg	6025	Color2 [A=255, R=169, G=169, B=169]	1	4					5	5	5	13.1	13.1	13.1	46.451	0	7.652	146160000	12	15.489	16.1202	15.8042	15.7908	15.1414	16.2449	15.9881	15.8354	15.9467	16.2461
1.13935	-0.208312	Q8K2A1;Q8K2A1-2	Q8K2A1;Q8K2A1-2	PTB domain-containing engulfment adapter protein 1	Gulp1	3894	Color2 [A=255, R=169, G=169, B=169]	1	4					6	6	6	20.1	20.1	20.1	34.47	0	9.8596	65561000	9	15.3088	15.8573	15.3768	15.4959	15.4375	15.7104	15.7574	15.6698	15.6022	15.7779
1.13844	-0.326523	Q6PIE5	Q6PIE5	Sodium/potassium-transporting ATPase subunit alpha-2	Atp1a2	2776	Color2 [A=255, R=169, G=169, B=169]	1	4					39	21	21	43	22.5	22.5	112.22	0	127.56	2268000000	78	19.3891	19.8797	19.1223	19.9661	19.4844	19.9519	19.9181	19.8827	19.8556	19.8658
1.13521	-0.397943	Q9CWG8-2;Q9CWG8	Q9CWG8-2;Q9CWG8	NADH dehydrogenase [ubiquinone] complex I, assembly factor 7	Ndufaf7	4942	Color2 [A=255, R=169, G=169, B=169]	1	4					4	4	4	15.1	15.1	15.1	42.524	0	16.997	13992000	6	12.8982	13.8188	13.6065	13.351	12.9848	13.6415	13.6752	13.8541	13.5179	13.9603
1.13297	-0.297596	O55131;Q8C650-2;Q9DA97;Q8C650	O55131	Septin-7	Sept7	402	Color2 [A=255, R=169, G=169, B=169]	1	4					20	20	20	53.7	53.7	53.7	50.549	0	215.47	5643100000	73	20.4167	21.0646	20.7356	20.5326	20.2728	20.9078	20.9315	20.808	20.8142	21.0488
1.1313	0.240323	P54116	P54116	Erythrocyte band 7 integral membrane protein	Stom	1237	Color2 [A=255, R=169, G=169, B=169]	1	4					3	3	3	16.5	16.5	16.5	31.375	0	30.518	38758000	6	15.4595	15.7119	15.536	15.3537	15.0595	15.2258	15.3282	15.1176	15.0749	15.1725
1.12752	0.235526	P29416	P29416	Beta-hexosaminidase subunit alpha	Hexa	947	Color2 [A=255, R=169, G=169, B=169]	1	4					6	6	6	14	14	14	60.612	0	28.707	75484000	10	14.6957	14.7661	14.8067	14.8441	14.2636	14.4769	14.4621	14.3173	14.3679	14.5745
1.12607	-0.18559	Q9CZL5	Q9CZL5	Pterin-4-alpha-carbinolamine dehydratase 2	Pcbd2	5051	Color2 [A=255, R=169, G=169, B=169]	1	4					3	3	2	18.4	18.4	13.2	14.83	0	4.6189	135920000	6	16.6288	16.8893	16.6703	16.6533	16.3858	16.8365	16.7627	16.9659	16.7209	16.8695
1.12532	0.233241	Q9JI11;Q9JI10;Q9JI10-2	Q9JI11;Q9JI10	Serine/threonine-protein kinase 4;Serine/threonine-protein kinase 4 37kDa subunit;Serine/threonine-protein kinase 4 18kDa subunit;Serine/threonine-protein kinase 3;Serine/threonine-protein kinase 3 36kDa subunit;Serine/threonine-protein kinase 3 20kDa subunit	Stk4;Stk3	5599	Color2 [A=255, R=169, G=169, B=169]	1	4					8	8	8	19.3	19.3	19.3	55.541	0	13.162	50546000	15	15.312	15.5511	15.2782	15.2692	15.0573	15.0911	15.0005	14.8371	15.0276	15.3451
1.12131	0.173312	Q9Z0S9	Q9Z0S9	Prenylated Rab acceptor protein 1	Rabac1	6034	Color2 [A=255, R=169, G=169, B=169]	1	4					2	2	2	15.7	15.7	15.7	20.619	0	4.3729	59364000	4	16.2796	16.3462	16.191	16.176	15.9636	16.1293	16.1476	15.9342	15.8624	16.0163
1.11849	-0.296851	Q9Z2W9	Q9Z2W9	Glutamate receptor 3	Gria3	6132	Color2 [A=255, R=169, G=169, B=169]	1	4					8	6	4	10.7	8.1	5.7	100.53	0	19.373	100400000	18	15.9728	16.4975	16.2358	16.2113	15.9529	16.408	16.6116	16.792	16.1728	16.3701
1.11623	-1.0845	E9Q634	E9Q634	Unconventional myosin-Ie	Myo1e	168	Color2 [A=255, R=169, G=169, B=169]	1	4					4	4	2	3.7	3.7	1.9	126.82	0.0031853	2.5372	33001000	4	12.2459	13.3759	12.6183	14.3521	14.0664	13.8471	15.0449	15.4531	13.982	13.754
1.11226	-0.361348	O88986	O88986	2-amino-3-ketobutyrate coenzyme A ligase, mitochondrial	Gcat	539	Color2 [A=255, R=169, G=169, B=169]	1	4					6	6	6	20.7	20.7	20.7	44.93	0	57.456	165720000	15	16.3074	17.0392	16.7065	16.5736	16.0945	16.9144	16.8885	16.8007	16.7532	17.171
1.11158	0.174954	Q66JQ7	Q66JQ7	Protein CASC5	Casc5	2558	Color2 [A=255, R=169, G=169, B=169]	1	4					3	3	3	1.7	1.7	1.7	179.33	0.0057754	2.0638	54105000	3	14.756	14.9078	14.7488	14.6967	14.8618	14.7173	14.6764	14.332	14.6001	14.7706
1.10773	0.318962	P17047-3;P17047;P17047-2	P17047-3;P17047;P17047-2	Lysosome-associated membrane glycoprotein 2	Lamp2	779	Color2 [A=255, R=169, G=169, B=169]	1	4					4	4	4	8.4	8.4	8.4	45.655	0	7.4501	205720000	10	17.0215	16.9317	16.948	16.9144	16.2202	16.4528	16.6659	16.4532	16.3311	16.5379
1.10624	-0.320942	Q9D172	Q9D172	ES1 protein homolog, mitochondrial	D10Jhu81e	5125	Color2 [A=255, R=169, G=169, B=169]	1	4					9	9	9	49.2	49.2	49.2	28.09	0	86.302	3044000000	52	19.7225	20.2629	20.0476	19.8653	19.3528	20.2176	20.1424	20.139	20.059	20.2978
1.10603	0.177608	Q6WVG3	Q6WVG3	BTB/POZ domain-containing protein KCTD12	Kctd12	2802	Color2 [A=255, R=169, G=169, B=169]	1	4					5	4	4	19	15.6	15.6	35.892	0	12.703	77977000	8	15.62	15.8561	15.6715	15.7917	15.5517	15.5841	15.3787	15.4495	15.4332	15.7575
1.10595	0.152244	Q8BSY0;Q8BSY0-2	Q8BSY0	Aspartyl/asparaginyl beta-hydroxylase	Asph	3410	Color2 [A=255, R=169, G=169, B=169]	1	4					12	12	12	23.5	23.5	23.5	83.041	0	89.392	357270000	34	17.4467	17.6489	17.4212	17.5179	17.3185	17.3375	17.381	17.3715	17.114	17.388
1.1036	-0.228315	Q05920	Q05920	Pyruvate carboxylase, mitochondrial	Pc	1793	Color2 [A=255, R=169, G=169, B=169]	1	4					30	30	30	30.9	30.9	30.9	129.68	0	168.92	1741700000	84	19.4072	20.0662	19.805	19.7431	19.752	19.9983	19.942	20.0019	19.8556	20.1173
1.10283	-0.385129	Q640R3	Q640R3	Hepatocyte cell adhesion molecule	Hepacam	2511	Color2 [A=255, R=169, G=169, B=169]	1	4					6	6	6	21.1	21.1	21.1	46.366	0	29.572	40938000	9	14.2267	15.1266	14.5454	14.2742	14.1865	14.708	14.8672	14.6774	14.9381	15.0944
1.10167	0.202556	Q8BH01-3;Q8BH01-2;Q8BH01	Q8BH01-3;Q8BH01-2;Q8BH01	Transmembrane and coiled-coil domain-containing protein 3	Tmco3	3202	Color2 [A=255, R=169, G=169, B=169]	1	4					2	2	2	7.6	7.6	7.6	37.022	0.0031791	2.5157	16726000	3	12.7909	12.9372	12.9395	12.6323	12.7849	12.7975	12.767	12.5757	12.3333	12.5986
1.09844	-0.252084	Q8R0S2;Q8R0S2-2	Q8R0S2;Q8R0S2-2	IQ motif and SEC7 domain-containing protein 1	Iqsec1	4010	Color2 [A=255, R=169, G=169, B=169]	1	4					20	19	15	25.2	24.3	21.4	108.01	0	114.78	606670000	48	17.5808	18.2261	17.9078	17.8405	17.5997	18.1365	18.0815	18.0825	17.9283	18.1864
1.09809	-0.268069	P18572;P18572-2	P18572;P18572-2	Basigin	Bsg	802	Color2 [A=255, R=169, G=169, B=169]	1	4					11	11	11	34.4	34.4	34.4	42.444	0	161.89	14545000000	82	21.3263	21.818	21.6984	21.449	21.1545	21.8425	21.7985	21.6325	21.614	21.8991
1.09722	-0.361853	Q64516-1;Q64516-2;Q64516;Q9WU65	Q64516-1;Q64516-2;Q64516	Glycerol kinase	Gk	2542	Color2 [A=255, R=169, G=169, B=169]	1	4					22	22	22	48.1	48.1	48.1	57.457	0	141.57	1515500000	75	19.045	19.7625	19.4668	19.358	18.8021	19.7246	19.5934	19.5177	19.5274	19.8806
1.09598	0.198822	Q3TAS6-2;Q3TAS6	Q3TAS6-2;Q3TAS6	ER membrane protein complex subunit 10	Emc10	1877	Color2 [A=255, R=169, G=169, B=169]	1	4					2	2	2	9.8	9.8	9.8	26.687	0	52.364	46393000	4	14.1483	14.6215	14.3026	14.4041	14.251	14.293	14.2648	13.9831	14.079	14.1134
1.09535	-0.375187	Q60803	Q60803	TNF receptor-associated factor 3	Traf3	2279	Color2 [A=255, R=169, G=169, B=169]	1	4					7	7	7	13.8	13.8	13.8	64.293	0	19.89	53265000	13	14.7375	15.4065	14.9724	15.0497	14.2997	15.2487	15.3283	15.1959	15.1793	15.3896
1.09407	-0.281024	Q9DAM7	Q9DAM7	Transmembrane protein 263	Tmem263	5331	Color2 [A=255, R=169, G=169, B=169]	1	4					3	3	3	39.1	39.1	39.1	11.549	0	40.371	23378000	4	13.2742	13.7382	13.9051	13.4293	13.5845	13.6815	13.8019	13.8179	13.8419	14.1932
1.09386	-0.471072	D3YZG8	D3YZG8	Probable bifunctional methylenetetrahydrofolate dehydrogenase/cyclohydrolase 2;NAD-dependent methylenetetrahydrofolate dehydrogenase;Methenyltetrahydrofolate cyclohydrolase	Mthfd2l	135	Color2 [A=255, R=169, G=169, B=169]	1	4					4	4	4	16.3	16.3	16.3	36.438	0	8.086	41700000	6	12.8469	13.1917	12.8386	13.0985	13.3311	13.5549	13.8943	14.1068	13.0188	13.0875
1.09276	-0.277251	Q810U3	Q810U3	Neurofascin	Nfasc	3111	Color2 [A=255, R=169, G=169, B=169]	1	4					30	30	30	29	29	29	137.97	0	323.31	2253800000	102	19.1435	19.7026	19.4023	19.3021	18.9345	19.7134	19.5278	19.4607	19.485	19.6844
1.09134	-0.273484	Q8BGB7;Q8BGB7-2	Q8BGB7;Q8BGB7-2	Enolase-phosphatase E1	Enoph1	3160	Color2 [A=255, R=169, G=169, B=169]	1	4					7	7	7	33.9	33.9	33.9	28.6	0	33.482	1452900000	23	19.4429	20.0715	19.7428	19.5457	19.4682	19.9743	19.9414	19.766	19.7929	20.1639
1.09123	0.247356	P57759	P57759	Endoplasmic reticulum resident protein 29	Erp29	1298	Color2 [A=255, R=169, G=169, B=169]	1	4					9	9	9	34.7	34.7	34.7	28.823	0	36.701	618600000	29	18.2285	18.4275	18.1377	17.9258	17.9296	17.9819	17.8855	17.9268	17.5805	18.0376
1.09052	-1.70639	Q9JJV0	Q9JJV0	Beta-crystallin A4	Cryba4	5651	Color2 [A=255, R=169, G=169, B=169]	1	4					7	7	7	59.2	59.2	59.2	22.469	0	132.44	2888700000	52	15.6615	16.1416	16.0617	17.7741	18.3874	17.7684	19.2731	20.7209	17.8451	16.9507
1.0897	0.168823	O35114	O35114	Lysosome membrane protein 2	Scarb2	264	Color2 [A=255, R=169, G=169, B=169]	1	4					7	7	7	11.7	11.7	11.7	54.043	0	10.415	271710000	16	18.4779	18.5562	18.4022	18.2675	18.168	18.281	18.2723	18.1828	18.0294	18.2622
1.08909	0.23867	Q9QXT0	Q9QXT0	Protein canopy homolog 2	Cnpy2	5763	Color2 [A=255, R=169, G=169, B=169]	1	4					4	4	4	25.3	25.3	25.3	20.767	0	25.234	417170000	15	17.4561	17.5963	17.2431	17.2117	17.0354	17.2129	17.0156	16.9417	16.9259	17.2531
1.08808	0.23474	Q62348	Q62348	Translin	Tsn	2470	Color2 [A=255, R=169, G=169, B=169]	1	4					12	12	12	52.6	52.6	52.6	26.201	0	76.16	2733600000	47	19.9088	20.1398	19.7068	19.7029	19.7523	19.8327	19.5359	19.3856	19.5153	19.7675
1.08785	0.284385	Q8R1U1	Q8R1U1	Conserved oligomeric Golgi complex subunit 4	Cog4	4045	Color2 [A=255, R=169, G=169, B=169]	1	4					7	7	7	11.2	11.2	11.2	88.66	0	15.254	26097000	8	14.5194	15.0367	14.7475	14.4873	14.3324	14.4722	14.2172	14.3172	14.154	14.5408
1.0871	0.243355	O35379	O35379	Multidrug resistance-associated protein 1	Abcc1	288	Color2 [A=255, R=169, G=169, B=169]	1	4					4	4	4	3	3	3	171.18	0	9.4301	27020000	6	15.1167	15.7243	15.4085	15.2236	15.3387	15.2672	15.1647	14.8964	15.0562	15.2106
1.08687	0.207448	Q921X6	Q921X6	DNA-directed RNA polymerase III subunit RPC6	Polr3f	4514	Color2 [A=255, R=169, G=169, B=169]	1	4					3	3	3	11.7	11.7	11.7	35.652	0	5.6201	16307000	6	13.3082	13.5295	13.3459	13.2453	13.1016	13.3855	13.0349	13.0398	12.9237	13.1093
1.08627	-0.311837	P18872	P18872	Guanine nucleotide-binding protein G(o) subunit alpha	Gnao1	807	Color2 [A=255, R=169, G=169, B=169]	1	4					22	20	4	70.1	65.5	15	40.084	0	300.77	34483000000	178	22.725	23.5381	23.1648	22.9849	22.7424	23.4211	23.3402	23.2542	23.2404	23.4585
1.08539	-0.224446	Q91W43	Q91W43	Glycine dehydrogenase (decarboxylating), mitochondrial	Gldc	4348	Color2 [A=255, R=169, G=169, B=169]	1	4					17	17	17	23.7	23.7	23.7	113.27	0	102.12	319100000	37	17.594	18.0641	17.7029	17.9713	17.5547	18.0232	18.0301	18.04	17.8165	18.0994
1.08316	-0.388902	Q9ET01	Q9ET01	Glycogen phosphorylase, liver form	Pygl	5572	Color2 [A=255, R=169, G=169, B=169]	1	4					27	23	23	35.8	29.5	29.5	97.462	0	135.84	1013300000	70	18.5382	19.141	18.9072	18.8297	18.7515	18.9504	19.6759	19.5937	18.8989	18.9931
1.08271	0.191751	Q9DBS1	Q9DBS1	Transmembrane protein 43	Tmem43	5393	Color2 [A=255, R=169, G=169, B=169]	1	4					8	8	8	28.5	28.5	28.5	44.783	0	34.123	123810000	12	16.4273	16.7346	16.5128	16.3404	16.3559	16.3321	16.2368	16.1432	16.1913	16.509
1.08094	-0.262688	Q8K3G9	Q8K3G9	DCC-interacting protein 13-beta	Appl2	3946	Color2 [A=255, R=169, G=169, B=169]	1	4					17	17	17	35.8	35.8	35.8	73.853	0	88.534	272900000	40	17.3201	18.0337	17.6483	17.5553	17.4132	17.8522	17.9152	17.7969	17.7197	18.0001
1.08083	-0.450078	Q8BT07-2;Q8BT07	Q8BT07-2;Q8BT07	Centrosomal protein of 55 kDa	Cep55	3412	Color2 [A=255, R=169, G=169, B=169]	1	4					2	2	2	4.1	4.1	4.1	53.802	0.0048052	2.1815	672740000	4	16.1311	17.3709	16.3454	16.7455	16.4806	16.9552	16.973	17.2373	16.8932	17.2654
1.07917	0.352245	Q9D8Y0;Q9D4J1	Q9D8Y0	EF-hand domain-containing protein D2	Efhd2	5309	Color2 [A=255, R=169, G=169, B=169]	1	4					11	11	10	44.6	44.6	41.2	26.791	0	41.853	709160000	28	18.7768	18.6605	18.4339	18.3232	17.8314	18.2486	17.8985	18.0689	17.9013	18.1472
1.07851	-0.267216	Q9Z2Z6	Q9Z2Z6	Mitochondrial carnitine/acylcarnitine carrier protein	Slc25a20	6138	Color2 [A=255, R=169, G=169, B=169]	1	4					10	10	10	31.2	31.2	31.2	33.026	0	12.328	562360000	18	17.983	18.4035	18.0969	17.8956	17.7101	18.2837	18.2823	18.1061	18.2171	18.536
1.07846	0.20342	P62751	P62751	60S ribosomal protein L23a	Rpl23a	1461	Color2 [A=255, R=169, G=169, B=169]	1	4					7	7	7	46.8	46.8	46.8	17.695	0	19.083	3212000000	33	21.2626	21.3323	21.2099	21.1139	20.8629	21.0576	21.0823	20.8799	20.7443	21.0005
1.07792	-0.776717	Q810V0	Q810V0	U3 small nucleolar ribonucleoprotein protein MPP10	Mphosph10	3114	Color2 [A=255, R=169, G=169, B=169]	1	4					2	2	2	3.2	3.2	3.2	78.734	0.0076769	1.8556	11404000	2	10.7513	11.2183	10.7935	11.919	10.5667	11.1839	11.9894	12.9469	11.4102	11.602
1.07565	-0.25249	Q6PAK3	Q6PAK3	Protein arginine N-methyltransferase 8	Prmt8	2712	Color2 [A=255, R=169, G=169, B=169]	1	4					9	6	6	23.4	18.3	18.3	45.276	0	24.735	33986000	9	14.6961	15.3498	15.0708	14.8604	15.0951	15.2462	15.1436	15.2075	15.2262	15.5111
1.07505	0.206828	Q8K354	Q8K354	Carbonyl reductase [NADPH] 3	Cbr3	3930	Color2 [A=255, R=169, G=169, B=169]	1	4					10	10	10	48	48	48	30.953	0	65.177	286570000	26	17.151	17.6308	17.3175	17.284	17.2277	17.186	17.0737	17.0919	16.9154	17.31
1.07315	-0.372806	P61922;P61922-2	P61922;P61922-2	4-aminobutyrate aminotransferase, mitochondrial	Abat	1404	Color2 [A=255, R=169, G=169, B=169]	1	4					25	25	25	70.2	70.2	70.2	56.451	0	323.31	10851000000	161	20.7907	21.6771	21.4114	21.373	20.8172	21.5619	21.5634	21.467	21.4805	21.8606
1.0716	-0.219191	Q62351	Q62351	Transferrin receptor protein 1	Tfrc	2471	Color2 [A=255, R=169, G=169, B=169]	1	4					16	16	16	24.9	24.9	24.9	85.73	0	134.52	982250000	46	18.8758	19.4055	19.2226	18.8916	18.9625	19.3287	19.2822	19.2055	19.2159	19.4217
1.07099	0.214451	Q3UDR8	Q3UDR8	Protein YIPF3;Protein YIPF3, N-terminally processed	Yipf3	1985	Color2 [A=255, R=169, G=169, B=169]	1	4					4	4	4	14.7	14.7	14.7	37.998	0	17.133	31809000	9	14.4719	14.7988	14.6104	14.4467	14.3558	14.3687	14.421	14.1136	14.1788	14.5293
1.06926	-0.232901	Q69ZN7;Q69ZN7-4;Q69ZN7-2;Q69ZN7-3	Q69ZN7;Q69ZN7-4	Myoferlin	Myof	2589	Color2 [A=255, R=169, G=169, B=169]	1	4					35	35	35	20	20	20	233.32	0	88.205	352670000	59	17.6294	18.1499	17.7927	17.7907	17.5219	18.0474	18.0107	17.9184	17.888	18.1846
1.06911	0.305716	Q8BIS8;Q8BIS8-2;Q8R4G6	Q8BIS8	Coiled-coil domain-containing protein 126	Ccdc126	3269	Color2 [A=255, R=169, G=169, B=169]	1	4					5	5	5	29.3	29.3	29.3	15.59	0	37.434	435500000	10	16.3366	16.8326	16.6803	16.3583	16.1446	16.3398	16.2902	15.8976	15.9823	16.3139
1.06627	0.195172	Q8C5L6	Q8C5L6	Inositol polyphosphate 5-phosphatase K	Inpp5k	3619	Color2 [A=255, R=169, G=169, B=169]	1	4					8	8	8	16	16	16	54.158	0	15.445	138480000	14	16.2197	16.5176	16.6374	16.4321	16.1968	16.2476	16.2587	16.252	15.9991	16.2705
1.066	-0.424871	Q9EQH3	Q9EQH3	Vacuolar protein sorting-associated protein 35	Vps35	5503	Color2 [A=255, R=169, G=169, B=169]	1	4					22	22	22	32.8	32.8	32.8	91.712	0	167.35	2983500000	75	20.1785	20.3541	20.122	20.3897	19.2548	20.5378	20.4437	20.3565	20.3808	20.7046
1.0655	-0.231494	Q8BUL6-2;Q8BUL6	Q8BUL6-2;Q8BUL6	Pleckstrin homology domain-containing family A member 1	Plekha1	3443	Color2 [A=255, R=169, G=169, B=169]	1	4					2	2	2	8.1	8.1	8.1	39.574	0.0036829	2.4259	24712000	3	14.4236	14.9132	14.7245	14.6785	14.3266	14.8273	14.794	14.7306	14.83	15.0419
1.06513	-0.554965	Q99JR8;Q99JR8-2;Q6P9Z1	Q99JR8;Q99JR8-2	SWI/SNF-related matrix-associated actin-dependent regulator of chromatin subfamily D member 2	Smarcd2	4615	Color2 [A=255, R=169, G=169, B=169]	1	4					7	7	7	19.2	19.2	19.2	59.084	0	36.121	132560000	13	15.4977	16.0073	15.4939	15.457	15.0906	15.7805	16.3009	16.8925	15.5085	15.8389
1.06305	-0.291257	Q9QYB8;Q9QYB8-2;Q9QYB8-3	Q9QYB8;Q9QYB8-2;Q9QYB8-3	Beta-adducin	Add2	5786	Color2 [A=255, R=169, G=169, B=169]	1	4					16	15	15	28.6	27.4	27.4	80.641	0	93.352	884650000	64	18.783	19.4478	19.1448	18.9861	18.6272	19.3312	19.2055	19.2292	19.2412	19.438
1.06232	-0.259367	Q64133	Q64133	Amine oxidase [flavin-containing] A	Maoa	2513	Color2 [A=255, R=169, G=169, B=169]	1	4					9	9	9	20.5	20.5	20.5	59.601	0	57.362	525460000	28	17.5026	18.2383	17.9048	17.7999	17.6486	18.1522	18.0075	17.9963	18.0177	18.2173
1.06081	-0.301452	Q99K85	Q99K85	Phosphoserine aminotransferase	Psat1	4637	Color2 [A=255, R=169, G=169, B=169]	1	4					18	18	18	57.8	57.8	57.8	40.472	0	131.94	3157900000	83	19.9933	20.7256	20.4938	20.3055	20.0183	20.5403	20.6419	20.5749	20.4476	20.839
1.0599	-0.301486	O70400	O70400	PDZ and LIM domain protein 1	Pdlim1	444	Color2 [A=255, R=169, G=169, B=169]	1	4					2	2	2	6.7	6.7	6.7	35.774	0	4.0881	20323000	3	12.1928	12.7168	12.6592	12.1082	12.1594	12.4085	12.7548	12.8989	12.6216	12.6602
1.05706	-0.587385	Q60841-3;Q60841-2;Q60841	Q60841-3;Q60841-2;Q60841	Reelin	Reln	2284	Color2 [A=255, R=169, G=169, B=169]	1	4					4	4	4	1.2	1.2	1.2	383.2	0	4.7269	38370000	5	11.7213	13.1669	11.9724	12.5731	12.6958	12.7475	12.7197	13.4686	12.8317	13.2988
1.05625	-0.381346	O35387	O35387	HCLS1-associated protein X-1	Hax1	293	Color2 [A=255, R=169, G=169, B=169]	1	4					3	3	3	11.4	11.4	11.4	31.654	0	6.6125	40278000	5	14.3983	15.0586	14.6028	14.5327	14.3059	14.8489	14.7507	14.926	14.7472	15.5321
1.05507	-0.245168	Q61301-2;Q61301;Q61301-3	Q61301-2;Q61301;Q61301-3	Catenin alpha-2	Ctnna2	2367	Color2 [A=255, R=169, G=169, B=169]	1	4					31	26	25	46.2	38.5	37.3	100.42	0	231.59	1275500000	83	19.2518	19.8081	19.546	19.3622	19.1488	19.7364	19.69	19.7175	19.4766	19.7222
1.05496	-0.283485	Q8BG67;Q8BG67-2	Q8BG67;Q8BG67-2	Protein EFR3 homolog A	Efr3a	3151	Color2 [A=255, R=169, G=169, B=169]	1	4					13	13	13	20.9	20.9	20.9	92.612	0	46.197	220570000	27	16.7599	17.5749	17.2424	17.0805	17.0282	17.4325	17.3379	17.3207	17.3746	17.6377
1.05023	0.234419	Q9Z0M5	Q9Z0M5	Lysosomal acid lipase/cholesteryl ester hydrolase	Lipa	6026	Color2 [A=255, R=169, G=169, B=169]	1	4					3	3	3	7.3	7.3	7.3	45.325	0.0016459	3.0055	20125000	4	13.69	14.2283	13.983	13.8825	13.6252	13.6992	13.5951	13.6169	13.4988	13.827
1.04943	-0.21616	P59672;P59672-2	P59672;P59672-2	Ankyrin repeat and SAM domain-containing protein 1A	Anks1a	1341	Color2 [A=255, R=169, G=169, B=169]	1	4					7	7	7	8.5	8.5	8.5	125.24	0	17.325	86502000	14	14.2125	14.8265	14.5062	14.5842	14.3264	14.7199	14.616	14.6425	14.7587	14.7996
1.04935	-1.79211	Q9JJU9	Q9JJU9	Beta-crystallin B3;Beta-crystallin B3, N-terminally processed	Crybb3	5650	Color2 [A=255, R=169, G=169, B=169]	1	4					13	13	13	68.2	68.2	68.2	24.291	0	92.541	4868600000	69	17.4418	17.48	17.5	19.4055	20.297	19.3649	21.3725	22.3513	19.4539	18.5422
1.04902	-0.527625	P43006;P43006-2;P43006-3	P43006;P43006-2;P43006-3	Excitatory amino acid transporter 2	Slc1a2	1067	Color2 [A=255, R=169, G=169, B=169]	1	4					12	12	12	24.1	24.1	24.1	62.03	0	139.42	2731200000	46	19.288	20.1252	19.7552	19.5419	18.5352	20.0376	19.892	19.8925	19.8792	20.1824
1.04528	-0.269821	Q5H8C4-2;Q5H8C4	Q5H8C4-2;Q5H8C4	Vacuolar protein sorting-associated protein 13A	Vps13a	2176	Color2 [A=255, R=169, G=169, B=169]	1	4					4	4	4	1.4	1.4	1.4	346.72	0	8.9502	24343000	6	14.395	15.1426	14.756	14.8178	14.7705	15.1429	15.0953	14.86	14.889	15.2439
1.04318	-0.849444	Q9QY42-2;Q9QY42;Q9QY42-3	Q9QY42-2;Q9QY42;Q9QY42-3	Prosaposin receptor GPR37	Gpr37	5777	Color2 [A=255, R=169, G=169, B=169]	1	4					5	5	5	18.3	18.3	18.3	39.278	0	31.802	503520000	24	16.5349	17.3814	16.9488	16.833	14.8482	17.4197	17.2446	17.2435	17.3103	17.5753
1.04256	0.157478	Q91YH5;Q91YH5-2	Q91YH5;Q91YH5-2	Atlastin-3	Atl3	4419	Color2 [A=255, R=169, G=169, B=169]	1	4					6	5	5	17	15.7	15.7	60.574	0	17.854	59369000	10	15.7554	15.9744	15.8027	15.6152	15.6759	15.5331	15.7485	15.6257	15.4442	15.6846
1.04236	-1.06712	P31649;P31651;O55192;Q61327;Q8VBW1-3;Q8VBW1-2;Q8VBW1	P31649	Sodium- and chloride-dependent GABA transporter 2	Slc6a13	966	Color2 [A=255, R=169, G=169, B=169]	1	4					5	4	4	8.6	7.5	7.5	68.284	0	38.575	65096000	13	15.2991	15.7932	15.1809	15.5703	12.8139	16.1581	16.0764	16.2769	15.5342	15.9473
1.0413	0.268528	Q9D7S9	Q9D7S9	Charged multivesicular body protein 5	Chmp5	5265	Color2 [A=255, R=169, G=169, B=169]	1	4					5	5	5	30.6	30.6	30.6	24.575	0	29.57	270390000	15	17.1845	17.2982	16.7713	16.779	16.8605	16.9427	16.5149	16.7998	16.5034	16.7902
1.03996	-0.289098	P63321	P63321	Ras-related protein Ral-A	Rala	1536	Color2 [A=255, R=169, G=169, B=169]	1	4					8	4	4	48.5	18	18	23.553	0	86.908	1562800000	15	18.3406	18.8074	18.5963	18.3391	18.0267	18.9038	18.82	18.6405	18.4852	18.7061
1.0399	0.224496	P52332	P52332	Tyrosine-protein kinase JAK1	Jak1	1201	Color2 [A=255, R=169, G=169, B=169]	1	4					6	6	6	6.2	6.2	6.2	133.37	0	7.8543	42028000	7	13.5085	14.0916	13.9634	13.7449	13.8984	13.5461	13.7383	13.6909	13.4135	13.6955
1.03945	-0.493971	P49194	P49194	Retinol-binding protein 3	Rbp3	1147	Color2 [A=255, R=169, G=169, B=169]	1	4					50	50	50	67.3	67.3	67.3	134.45	0	323.31	78290000000	405	23.021	24.5381	23.9409	24.0418	23.5784	24.3375	24.2959	24.3405	24.1532	24.463
1.03748	0.253639	O70583-3;O70583-2;O70583	O70583-3;O70583-2;O70583	E3 ubiquitin-protein ligase Midline-1	Mid1	464	Color2 [A=255, R=169, G=169, B=169]	1	4					4	4	4	7.8	7.8	7.8	70.571	0	8.9831	33828000	5	14.8377	15.2449	15.1863	14.9661	15.5175	14.9614	14.8412	14.7304	14.8606	15.0908
1.03695	0.427717	Q9WVB0;Q9WVB0-2	Q9WVB0;Q9WVB0-2	RNA-binding protein with multiple splicing	Rbpms	5993	Color2 [A=255, R=169, G=169, B=169]	1	4					2	2	2	17.8	17.8	17.8	21.816	0	12.227	2374500	4	12.4891	13.1647	12.8656	12.1994	13.1066	12.2014	12.0042	12.4794	12.2641	12.7377
1.0365	-0.175811	P83093	P83093	Stromal interaction molecule 2	Stim2	1630	Color2 [A=255, R=169, G=169, B=169]	1	4					4	3	3	7.8	5.6	5.6	83.924	0	5.0147	141390000	4	14.3568	14.7476	14.6647	14.6611	14.4099	14.7518	14.5969	14.7811	14.6932	14.8963
1.03625	-0.72998	B2RWS6	B2RWS6	Histone acetyltransferase p300	Ep300	89	Color2 [A=255, R=169, G=169, B=169]	1	4					6	3	3	2.9	1.7	1.7	263.3	0	9.6784	9788200	4	12.5963	13.4364	12.628	12.9427	13.5821	13.1853	14.1101	14.8817	13.3469	13.3113
1.03293	-0.259888	P61406	P61406	Telomerase-binding protein EST1A	Smg6	1396	Color2 [A=255, R=169, G=169, B=169]	1	4					2	2	2	1.8	1.8	1.8	160.49	0	6.628	6944000	3	12.0935	12.4837	12.1827	12.4148	11.7918	12.5965	12.3291	12.3172	12.4624	12.5607
1.03254	-0.235274	Q8C0T5-2;Q8C0T5	Q8C0T5-2;Q8C0T5	Signal-induced proliferation-associated 1-like protein 1	Sipa1l1	3575	Color2 [A=255, R=169, G=169, B=169]	1	4					8	7	7	5.2	4.6	4.6	193.04	0	9.202	224910000	10	14.3649	14.9064	14.4181	14.3538	14.4047	14.739	14.5439	14.6693	14.7283	14.9438
1.03253	-0.329369	Q69ZR9-2;Q69ZR9	Q69ZR9-2;Q69ZR9	Protein FAM208A	Fam208a	2593	Color2 [A=255, R=169, G=169, B=169]	1	4					5	5	5	4.1	4.1	4.1	168.82	0	9.2133	16222000	6	14.1909	15.0158	14.8161	14.5026	14.2161	14.9931	14.8996	14.7619	14.7292	15.0045
1.02926	0.189787	Q91YI0	Q91YI0	Argininosuccinate lyase	Asl	4420	Color2 [A=255, R=169, G=169, B=169]	1	4					17	17	17	38.8	38.8	38.8	51.739	0	92.358	1339300000	62	19.5708	19.8991	19.5755	19.5735	19.3758	19.4897	19.4985	19.3475	19.2269	19.4832
1.02786	-0.229168	Q8K157	Q8K157	Aldose 1-epimerase	Galm	3862	Color2 [A=255, R=169, G=169, B=169]	1	4					5	5	5	20.5	20.5	20.5	37.798	0	30.231	297760000	13	16.7918	17.1416	16.9992	16.8406	16.5847	17.2427	17.2621	17.036	16.8532	17.1097
1.02675	-0.435196	Q8CGA4	Q8CGA4	Maturin	Mturn	3723	Color2 [A=255, R=169, G=169, B=169]	1	4					3	3	3	28.2	28.2	28.2	14.841	0	11.304	34819000	11	15.6021	16.3905	15.8821	15.9509	15.0728	16.3028	16.1071	16.1195	16.0848	16.4603
1.02662	-1.5315	P04342	P04342	Gamma-crystallin D	Crygd	603	Color2 [A=255, R=169, G=169, B=169]	1	4					9	8	3	59.8	54	24.1	21.117	0	124.25	2163500000	57	15.7067	16.5516	16.1381	18.0361	18.4439	17.8252	19.1907	20.5018	17.9102	17.106
1.02578	-0.296037	P52795	P52795	Ephrin-B1	Efnb1	1215	Color2 [A=255, R=169, G=169, B=169]	1	4					9	9	9	40.3	40.3	40.3	37.859	0	71.056	182030000	16	16.3303	17.0044	16.6229	16.4922	16.2723	16.9512	16.912	16.6836	16.5999	17.0556
1.02177	-0.253609	Q80TL4-2;Q80TL4	Q80TL4-2;Q80TL4	Protein KIAA1045	Kiaa1045	2966	Color2 [A=255, R=169, G=169, B=169]	1	4					2	2	2	5	5	5	41.329	0	3.9675	24303000	3	13.6826	14.214	13.8774	13.7171	13.5779	14.0664	13.9791	13.8896	14.0635	14.3384
1.02154	-1.24212	P63089	P63089	Pleiotrophin	Ptn	1517	Color2 [A=255, R=169, G=169, B=169]	1	4					3	3	3	29.8	29.8	29.8	18.869	0	9.3767	71042000	5	14.1022	14.7319	14.2878	14.4364	11.8059	14.5369	16.0805	16.0534	14.3049	14.5991
1.02083	-0.21112	Q3TUH1;Q3TUH1-2	Q3TUH1	Phosphatidate cytidylyltransferase, mitochondrial	Tamm41	1928	Color2 [A=255, R=169, G=169, B=169]	1	4					8	8	7	28.2	28.2	24.3	37.827	0	20.223	159630000	17	15.7933	16.3251	16.0152	15.9163	15.884	16.2561	16.2825	16.1211	15.9882	16.3416
1.02004	-0.418267	P13707	P13707	Glycerol-3-phosphate dehydrogenase [NAD(+)], cytoplasmic	Gpd1	725	Color2 [A=255, R=169, G=169, B=169]	1	4					4	4	4	13.8	13.8	13.8	37.572	0	18.996	29751000	5	13.6924	14.2387	14.0078	14.2244	13.2738	14.0806	14.5519	14.6253	13.9895	14.2812
1.018	0.226152	P14873	P14873	Microtubule-associated protein 1B;MAP1B heavy chain;MAP1 light chain LC1	Map1b	744	Color2 [A=255, R=169, G=169, B=169]	1	4					96	96	93	52.7	52.7	51.8	270.25	0	323.31	35637000000	525	23.3334	23.8464	23.5992	23.4658	23.2461	23.4195	23.2902	23.1255	23.1612	23.3637
1.01683	0.245661	Q91V76	Q91V76	Ester hydrolase C11orf54 homolog		4305	Color2 [A=255, R=169, G=169, B=169]	1	4					10	10	10	38.1	38.1	38.1	34.995	0	52.977	282570000	21	17.3935	17.9251	17.7025	17.5906	17.2039	17.3455	17.4075	17.3419	17.1715	17.3208
1.01364	-0.363827	P18052-2;P18052	P18052-2;P18052	Receptor-type tyrosine-protein phosphatase alpha	Ptpra	798	Color2 [A=255, R=169, G=169, B=169]	1	4					10	10	9	15.2	15.2	14.2	89.956	0	62.003	257530000	24	16.5237	17.2146	16.8375	16.7949	16.0713	17.1381	17.0037	16.9869	16.9762	17.1562
1.01271	-0.231988	Q920N2	Q920N2	Biotin--protein ligase;Biotin--[methylmalonyl-CoA-carboxytransferase] ligase;Biotin--[propionyl-CoA-carboxylase [ATP-hydrolyzing]] ligase;Biotin--[methylcrotonoyl-CoA-carboxylase] ligase;Biotin--[acetyl-CoA-carboxylase] ligase	Hlcs	4480	Color2 [A=255, R=169, G=169, B=169]	1	4					2	2	2	3.5	3.5	3.5	78.516	0	4.9312	14504000	4	13.7075	13.9387	13.8067	13.8689	13.4583	13.9851	14.0119	13.7033	13.9636	14.2762
1.01049	0.189963	Q9R049-2;Q9R049	Q9R049-2;Q9R049	E3 ubiquitin-protein ligase AMFR	Amfr	5846	Color2 [A=255, R=169, G=169, B=169]	1	4					3	3	3	7.5	7.5	7.5	72.752	0	8.2714	34771000	5	13.8466	13.9083	14.0323	13.7983	13.5604	13.8057	13.7781	13.481	13.5398	13.5914
1.0084	0.224134	P62305	P62305	Small nuclear ribonucleoprotein E	Snrpe	1434	Color2 [A=255, R=169, G=169, B=169]	1	4					2	2	2	25	25	25	10.803	0	10.726	675400000	10	17.9977	18.3676	18.1089	17.841	18.0677	17.9884	17.7362	17.8879	17.5964	18.0532
1.00814	-0.19394	Q9DB70	Q9DB70	FUN14 domain-containing protein 1	Fundc1	5358	Color2 [A=255, R=169, G=169, B=169]	1	4					2	2	2	18.7	18.7	18.7	17.158	0	6.0286	171350000	3	15.2197	15.4894	15.3645	15.0066	15.2383	15.5215	15.4934	15.3948	15.2457	15.6328
1.00759	0.284682	Q9CZH3	Q9CZH3	Proteasome assembly chaperone 3	Psmg3	5047	Color2 [A=255, R=169, G=169, B=169]	1	4					2	2	2	23	23	23	13.331	0	5.9588	26642000	5	13.3295	13.9448	13.3834	13.198	13.593	13.3292	13.1567	13.0381	13.059	13.4423
1.00722	0.484197	Q80XH2;Q80XH2-2	Q80XH2;Q80XH2-2	Interphotoreceptor matrix proteoglycan 2	Impg2	3056	Color2 [A=255, R=169, G=169, B=169]	1	4					11	11	11	11.6	11.6	11.6	138.1	0	53.523	2044500000	42	18.8916	18.9686	18.8374	18.7437	17.7366	18.1995	18.2953	17.8463	17.9071	18.5087
1.00179	-0.374728	Q8K442;Q8K449	Q8K442	ATP-binding cassette sub-family A member 8-A	Abca8a	3961	Color2 [A=255, R=169, G=169, B=169]	1	4					19	17	17	15.6	14.8	14.8	184.18	0	100.66	482410000	46	17.29	18.5123	18.0019	17.906	17.754	18.2176	18.3252	18.1973	18.2024	18.3952
1.00161	-1.68639	Q61597	Q61597	Gamma-crystallin C	Crygc	2398	Color2 [A=255, R=169, G=169, B=169]	1	4					13	13	6	72.4	72.4	35.6	20.916	0	291.23	8045100000	111	17.3288	17.9616	17.3605	19.6963	20.2688	19.5261	20.9828	22.394	19.5549	18.59
1.00094	0.193674	Q8BMP6	Q8BMP6	Golgi resident protein GCP60	Acbd3	3353	Color2 [A=255, R=169, G=169, B=169]	1	4					10	10	10	23.6	23.6	23.6	60.18	0	75.311	298010000	21	16.7237	17.11	16.7909	16.6773	16.5712	16.6908	16.5209	16.5128	16.4678	16.7125
1.00052	-0.261561	Q8CAK1	Q8CAK1	Putative transferase CAF17 homolog, mitochondrial	Iba57	3654	Color2 [A=255, R=169, G=169, B=169]	1	4					2	2	2	10.6	10.6	10.6	38.399	0	7.582	113460000	3	13.5903	13.8352	13.5707	13.486	13.3858	14.2055	13.8537	13.5289	13.6373	13.9504
0.99993	-0.236222	Q8K0Z7	Q8K0Z7	Translational activator of cytochrome c oxidase 1	Taco1	3858	Color2 [A=255, R=169, G=169, B=169]	1	4					4	4	4	16.7	16.7	16.7	32.314	0	18.69	90557000	7	16.39	16.9481	16.7586	16.5685	16.4032	16.922	16.7942	16.6886	16.7663	17.0784
0.998125	0.148709	Q923E4;Q923E4-2	Q923E4;Q923E4-2	NAD-dependent protein deacetylase sirtuin-1;SirtT1 75 kDa fragment	Sirt1	4552	Color2 [A=255, R=169, G=169, B=169]	1	4					5	5	5	10.6	10.6	10.6	80.371	0	27.245	26981000	6	13.2082	13.5083	13.2161	13.1224	13.0986	13.1021	13.0788	12.9655	13.0977	13.166
0.996759	-0.300682	Q9R0K7	Q9R0K7	Plasma membrane calcium-transporting ATPase 2	Atp2b2	5859	Color2 [A=255, R=169, G=169, B=169]	1	4					34	22	22	33.5	23.8	23.8	132.59	0	220.79	2262000000	75	19.4127	20.1038	19.8927	19.7708	19.2875	20.057	19.989	19.8581	19.8879	20.1791
0.996737	0.203607	P20029	P20029	78 kDa glucose-regulated protein	Hspa5	820	Color2 [A=255, R=169, G=169, B=169]	1	4					36	33	33	52.4	49.6	49.6	72.421	0	323.31	21275000000	221	22.5648	22.6417	22.4184	22.2612	22.135	22.2839	22.2054	22.1298	22.0283	22.3557
0.99613	-0.306724	Q8CEC0-3;Q8CEC0-2;Q8CEC0	Q8CEC0-3;Q8CEC0-2;Q8CEC0	Nuclear pore complex protein Nup88	Nup88	3692	Color2 [A=255, R=169, G=169, B=169]	1	4					10	10	10	17.7	17.7	17.7	83.665	0	57.419	248470000	26	16.4465	17.2241	16.8444	16.7874	16.3493	16.9213	16.9664	17.0975	16.974	17.226
0.995232	0.214166	Q99JW4	Q99JW4	LIM and senescent cell antigen-like-containing domain protein 1	Lims1	4619	Color2 [A=255, R=169, G=169, B=169]	1	4					3	3	3	11.4	11.4	11.4	37.24	0	8.7839	67861000	6	14.3589	14.3834	14.2173	14.4951	13.9582	14.2388	14.0536	14.0597	13.8268	14.1632
0.99428	-0.300201	Q8R5M8-4;Q8R5M8-3;Q8R5M8-2;Q8R5M8;Q8R5M8-7;Q8R5M8-6;Q8R5M8-5	Q8R5M8-4;Q8R5M8-3;Q8R5M8-2;Q8R5M8;Q8R5M8-7;Q8R5M8-6;Q8R5M8-5	Cell adhesion molecule 1	Cadm1	4133	Color2 [A=255, R=169, G=169, B=169]	1	4					16	16	16	45.1	45.1	45.1	45.779	0	279.14	9582400000	105	20.6496	21.2381	20.9965	20.8027	20.3791	21.2063	21.0843	20.9214	21.0325	21.3225
0.993973	-0.292062	Q8BMD8	Q8BMD8	Calcium-binding mitochondrial carrier protein SCaMC-1	Slc25a24	3341	Color2 [A=255, R=169, G=169, B=169]	1	4					2	2	2	3.6	3.6	3.6	52.901	0.004664	2.2439	8647800	3	13.6951	14.3271	13.8792	13.6247	13.6585	14.0962	14.0274	14.1378	13.9274	14.4561
0.992976	-0.278868	P19137	P19137	Laminin subunit alpha-1	Lama1	810	Color2 [A=255, R=169, G=169, B=169]	1	4					11	11	11	4.8	4.8	4.8	338.14	0	26.917	85852000	20	15.3137	16.044	15.6702	15.5381	15.54	15.67	16.0239	16.001	15.6938	16.1116
0.992049	-0.444536	Q99J27	Q99J27	Acetyl-coenzyme A transporter 1	Slc33a1	4590	Color2 [A=255, R=169, G=169, B=169]	1	4					2	2	2	6.5	6.5	6.5	61.075	0	8.0203	13931000	6	11.8864	12.3229	11.6795	11.7595	11.1647	12.452	11.6349	12.3164	12.1731	12.4592
0.991096	-0.284063	P00920	P00920	Carbonic anhydrase 2	Ca2	562	Color2 [A=255, R=169, G=169, B=169]	1	4					11	11	11	56.2	56.2	56.2	29.032	0	253.58	58991000000	242	23.0509	23.7913	23.5212	23.1621	23.1612	23.5811	23.5879	23.4639	23.6038	23.8703
0.99022	-0.279207	Q9Z0H3-2;Q9Z0H3	Q9Z0H3-2;Q9Z0H3	SWI/SNF-related matrix-associated actin-dependent regulator of chromatin subfamily B member 1	Smarcb1	6019	Color2 [A=255, R=169, G=169, B=169]	1	4					9	9	9	35.6	35.6	35.6	43.158	0	106.57	349190000	26	16.7823	17.4422	17.1649	17.1855	16.6738	17.3456	17.3056	17.4501	17.1349	17.4087
0.987807	0.250269	P61804	P61804	Dolichyl-diphosphooligosaccharide--protein glycosyltransferase subunit DAD1	Dad1	1403	Color2 [A=255, R=169, G=169, B=169]	1	4					4	4	4	35.4	35.4	35.4	12.497	0	12.229	528150000	15	16.5736	16.7756	16.4511	16.4825	16.0886	16.3485	16.2708	16.0419	16.0443	16.4146
0.986125	0.170349	O55142	O55142	60S ribosomal protein L35a	Rpl35a	405	Color2 [A=255, R=169, G=169, B=169]	1	4					4	4	4	27.3	27.3	27.3	12.554	0	6.2717	1175200000	8	17.662	17.8365	17.6227	17.4909	17.4839	17.5742	17.5221	17.442	17.1976	17.5085
0.985818	-0.302583	Q99PJ0	Q99PJ0	Neurotrimin	Ntm	4753	Color2 [A=255, R=169, G=169, B=169]	1	4					9	9	9	32.8	32.8	32.8	37.984	0	87.971	1432000000	38	19.1801	19.865	19.5769	19.5754	19.1527	19.8554	19.7248	19.6196	19.568	20.0953
0.985755	-0.234985	Q04736	Q04736	Tyrosine-protein kinase Yes	Yes1	1784	Color2 [A=255, R=169, G=169, B=169]	1	4					10	6	6	20.5	13.9	13.9	60.629	0	37.64	231780000	18	16.9941	17.5866	17.2989	17.2089	16.9497	17.48	17.4357	17.3494	17.3148	17.6332
0.985448	-0.235115	Q921D4	Q921D4	Mediator of RNA polymerase II transcription subunit 6	Med6	4488	Color2 [A=255, R=169, G=169, B=169]	1	4					2	2	2	8.5	8.5	8.5	28.433	0	6.751	27742000	4	14.6627	15.0886	14.7099	14.7726	14.4822	15.0888	14.9655	15.1918	14.7106	14.9348
0.983979	-0.26964	Q8C8R3-2;Q8C8R3;Q8C8R3-5;Q8C8R3-6;Q8C8R3-8;Q8C8R3-7	Q8C8R3-2;Q8C8R3;Q8C8R3-5	Ankyrin-2	Ank2	3643	Color2 [A=255, R=169, G=169, B=169]	1	4					97	97	4	35.7	35.7	1.5	428.76	0	323.31	5174100000	300	20.7602	21.4921	21.1225	21.0179	20.693	21.3012	21.274	21.274	21.1845	21.4001
0.98171	0.278926	Q8K007	Q8K007	Extracellular sulfatase Sulf-1	Sulf1	3828	Color2 [A=255, R=169, G=169, B=169]	1	4					2	2	2	2.3	2.3	2.3	100.92	0.007992	1.8246	7356900	3	12.5249	13.1927	12.6119	12.9149	12.5532	12.5339	12.284	12.5591	12.3097	12.7163
0.981678	0.201213	Q9D0F3	Q9D0F3	Protein ERGIC-53	Lman1	5089	Color2 [A=255, R=169, G=169, B=169]	1	4					8	8	8	26.7	26.7	26.7	57.788	0	89.484	954350000	33	17.8522	18.0387	17.8913	17.8003	17.4466	17.6863	17.6059	17.4624	17.5348	17.7337
0.980686	-0.263585	Q61235	Q61235	Beta-2-syntrophin	Sntb2	2359	Color2 [A=255, R=169, G=169, B=169]	1	4					10	8	8	20.2	17.5	17.5	56.381	0	18.461	163000000	16	16.1288	16.6743	16.3993	16.4081	15.9792	16.6757	16.365	16.4755	16.5745	16.8169
0.97932	0.241607	P27671	P27671	Ras-specific guanine nucleotide-releasing factor 1	Rasgrf1	913	Color2 [A=255, R=169, G=169, B=169]	1	4					5	5	5	5.1	5.1	5.1	144.1	0	6.288	7512800	5	13.6414	14.2662	13.7292	13.7217	13.8267	13.5877	13.6354	13.4591	13.4524	13.8425
0.979015	-0.23883	Q9D1I5	Q9D1I5	Methylmalonyl-CoA epimerase, mitochondrial	Mcee	5142	Color2 [A=255, R=169, G=169, B=169]	1	4					3	3	3	24.7	24.7	24.7	19.017	0	12.846	28311000	6	14.9272	15.4981	15.3302	15.1602	14.9229	15.4473	15.4498	15.2935	15.2323	15.6099
0.975167	-0.285383	Q8VHL1	Q8VHL1	Histone-lysine N-methyltransferase SETD7	Setd7	4277	Color2 [A=255, R=169, G=169, B=169]	1	4					4	4	4	16.9	16.9	16.9	40.506	0	15.695	104290000	7	15.0516	15.5699	15.16	15.1688	14.6516	15.5358	15.4471	15.3441	15.2252	15.4765
0.974344	-0.239399	Q5SSZ5;Q5SSZ5-2;Q8CGB6-2;Q8CGB6-4;Q8CGB6;Q8CGB6-3	Q5SSZ5;Q5SSZ5-2	Tensin-3	Tns3	2208	Color2 [A=255, R=169, G=169, B=169]	1	4					8	8	8	6.2	6.2	6.2	155.59	0	44.625	230260000	23	15.9727	16.6647	16.433	16.3009	16.2168	16.4969	16.65	16.6282	16.3322	16.6778
0.971404	-0.225266	Q60931	Q60931	Voltage-dependent anion-selective channel protein 3	Vdac3	2297	Color2 [A=255, R=169, G=169, B=169]	1	4					13	13	13	56.2	56.2	56.2	30.752	0	232.52	9564900000	104	19.7579	20.3258	20.1339	19.8851	19.7704	20.239	20.1863	20.0683	20.116	20.3899
0.971088	-0.306902	Q61147;CON__ENSEMBL:ENSBTAP00000031900	Q61147	Ceruloplasmin	Cp	2340	Color2 [A=255, R=169, G=169, B=169]	1	4					37	37	37	40.9	40.9	40.9	121.15	0	303.76	4865500000	146	20.3919	21.175	20.7217	20.6684	20.2389	20.9485	20.9553	20.835	20.8588	21.1329
0.968806	-0.234633	Q9Z2Q6;P42209	Q9Z2Q6	Septin-5	Sept5	6123	Color2 [A=255, R=169, G=169, B=169]	1	4					15	15	14	46.1	46.1	41.5	42.747	0	172.15	2996900000	67	20.1728	20.7896	20.5107	20.4636	20.1854	20.7113	20.6578	20.5461	20.5244	20.8557
0.966657	-0.291867	Q8VBX6-2;Q8VBX6;Q8VBX6-4;Q8VBX6-3;Q63ZW7-4;Q63ZW7-3;Q63ZW7-2;Q63ZW7	Q8VBX6-2;Q8VBX6;Q8VBX6-4	Multiple PDZ domain protein	Mpdz	4140	Color2 [A=255, R=169, G=169, B=169]	1	4					20	20	20	17.2	17.2	17.2	215.06	0	95.444	260500000	40	17.1554	17.9291	17.4922	17.4665	17.4664	17.6329	17.877	18.1462	17.5554	17.7574
0.965078	-0.312503	P51855	P51855	Glutathione synthetase	Gss	1192	Color2 [A=255, R=169, G=169, B=169]	1	4					11	11	10	27.6	27.6	25.1	52.246	0	25.71	190020000	20	16.9493	17.4325	16.9986	16.9375	16.818	17.1851	17.5673	17.7106	16.9398	17.2956
0.959095	-0.389347	P56564;O35544	P56564	Excitatory amino acid transporter 1	Slc1a3	1283	Color2 [A=255, R=169, G=169, B=169]	1	4					9	9	9	21.5	21.5	21.5	59.622	0	183.1	10165000000	91	20.8203	21.3905	21.2331	21.2935	20.385	21.6777	21.3774	21.0882	21.2962	21.6296
0.954372	0.274836	Q61012;P61953;Q61017	Q61012	Guanine nucleotide-binding protein G(T) subunit gamma-T1	Gngt1	2313	Color2 [A=255, R=169, G=169, B=169]	1	4					9	9	9	71.6	71.6	71.6	8.5278	0	26.382	5654800000	37	21.0014	21.37	21.2949	20.8682	21.4489	21.0583	20.7712	21.1851	20.5973	20.9975
0.953128	0.219266	Q70IV5-2;Q70IV5;Q70IV5-3	Q70IV5-2;Q70IV5;Q70IV5-3	Synemin	Synm	2846	Color2 [A=255, R=169, G=169, B=169]	1	4					12	12	12	12.9	12.9	12.9	140.87	0	78.342	86430000	18	15.7628	16.3406	15.9512	15.7447	15.8472	15.67	15.6647	15.9177	15.5855	15.7122
0.95218	0.353026	E9Q557	E9Q557	Desmoplakin	Dsp	163	Color2 [A=255, R=169, G=169, B=169]	1	4					16	16	16	6	6	6	332.91	0	31.741	142420000	24	16.4968	17.3513	16.7315	16.8377	16.8411	16.5116	16.467	16.1113	16.4225	16.981
0.951157	0.22465	Q7TN29;Q7TN29-2	Q7TN29;Q7TN29-2	Stromal membrane-associated protein 2	Smap2	2897	Color2 [A=255, R=169, G=169, B=169]	1	4					4	4	4	14.5	14.5	14.5	46.577	0	10.564	67611000	11	15.608	15.6859	15.5853	15.2975	15.1377	15.2877	15.101	15.1317	15.1839	15.4871
0.95062	0.236238	O88735-2	O88735-2	Ensconsin	Map7	513	Color2 [A=255, R=169, G=169, B=169]	1	4					12	12	2	16	16	3.8	82.887	0	38.48	756160000	37	18.6055	18.979	18.6961	18.4401	18.3162	18.4424	18.372	18.2155	18.2417	18.5841
0.949304	-0.237757	Q8VE38-2;Q8VE38	Q8VE38-2;Q8VE38	Oxidoreductase NAD-binding domain-containing protein 1	Oxnad1	4235	Color2 [A=255, R=169, G=169, B=169]	1	4					4	4	4	15.2	15.2	15.2	28.166	0	7.2496	73869000	7	16.164	16.7935	16.5177	16.4251	16.0843	16.685	16.5911	16.5782	16.5545	16.7644
0.946626	-0.262141	P01027;CON__Q2UVX4;P01027-2	P01027	Complement C3;Complement C3 beta chain;C3-beta-c;Complement C3 alpha chain;C3a anaphylatoxin;Acylation stimulating protein;Complement C3b alpha chain;Complement C3c alpha chain fragment 1;Complement C3dg fragment;Complement C3g fragment;Complement C3d fragment;Complement C3f fragment;Complement C3c alpha chain fragment 2	C3	563	Color2 [A=255, R=169, G=169, B=169]	1	4					25	25	25	17.7	17.7	17.7	186.48	0	89.702	356700000	41	17.3829	17.7888	17.3833	17.3727	17.165	17.7278	17.7743	17.3256	17.9724	17.6033
0.945985	-0.256899	Q9QZD4	Q9QZD4	DNA repair endonuclease XPF	Ercc4	5824	Color2 [A=255, R=169, G=169, B=169]	1	4					5	5	5	5.5	5.5	5.5	103.69	0	8.1851	29160000	8	14.3827	15.0208	14.8634	14.6658	14.3887	14.9531	14.8799	14.7474	14.8617	15.1639
0.945491	0.196487	Q922R8	Q922R8	Protein disulfide-isomerase A6	Pdia6	4539	Color2 [A=255, R=169, G=169, B=169]	1	4					13	13	13	37.5	37.5	37.5	48.1	0	119.65	2648300000	45	19.5113	19.6434	19.3712	19.3639	19.133	19.3266	19.2868	19.1234	18.9707	19.3331
0.945192	-0.208442	Q6PNC0	Q6PNC0	DmX-like protein 1	Dmxl1	2781	Color2 [A=255, R=169, G=169, B=169]	1	4					12	9	9	4.6	3.8	3.8	336	0	10.546	59002000	12	15.5111	16.1828	15.9	15.7505	15.704	16.0448	16.0285	15.9615	15.9286	16.1271
0.945151	-0.199545	Q9Z110-2;Q9Z110	Q9Z110-2;Q9Z110	Delta-1-pyrroline-5-carboxylate synthase;Glutamate 5-kinase;Gamma-glutamyl phosphate reductase	Aldh18a1	6048	Color2 [A=255, R=169, G=169, B=169]	1	4					12	12	12	17.3	17.3	17.3	87.052	0	86.019	298360000	27	16.9602	17.4924	17.1969	17.1321	17.2319	17.4669	17.5261	17.2334	17.226	17.5586
0.944688	-0.248637	Q80TN5;Q80TN5-2;Q9CWU2	Q80TN5;Q80TN5-2	Palmitoyltransferase ZDHHC17	Zdhhc17	2970	Color2 [A=255, R=169, G=169, B=169]	1	4					4	4	4	8.5	8.5	8.5	72.62	0	11.683	51988000	6	13.6312	14.0566	13.9567	13.6142	13.6552	14.0942	13.9436	13.7293	14.0182	14.3718
0.943398	1.13125	Q5SX39;A2AQP0	Q5SX39	Myosin-4	Myh4	2224	Color2 [A=255, R=169, G=169, B=169]	1	4					42	42	10	27	27	6.2	222.86	0	170.63	968500000	74	20.1925	19.6835	18.4634	18.0162	17.4708	17.5891	17.6885	16.8672	19.023	17.0024
0.943283	0.1909	Q9EPL2-2;Q9EPL2	Q9EPL2-2;Q9EPL2	Calsyntenin-1;Soluble Alc-alpha;CTF1-alpha	Clstn1	5478	Color2 [A=255, R=169, G=169, B=169]	1	4					9	9	9	12.2	12.2	12.2	107.75	0	25.861	135950000	25	16.7843	17.3003	17.0402	16.8283	16.9009	16.9175	16.7729	16.6536	16.6699	16.8855
0.943198	-0.258141	Q5DTL9-2;Q5DTL9-3;Q5DTL9;Q5DTL9-4;Q5DTL9-9;Q5DTL9-5;Q5DTL9-7;Q5DTL9-10;Q5DTL9-6;Q5DTL9-8	Q5DTL9-2;Q5DTL9-3;Q5DTL9;Q5DTL9-4;Q5DTL9-9;Q5DTL9-5;Q5DTL9-7;Q5DTL9-10;Q5DTL9-6;Q5DTL9-8	Sodium-driven chloride bicarbonate exchanger	Slc4a10	2156	Color2 [A=255, R=169, G=169, B=169]	1	4					16	14	11	18	16	13.7	122.55	0	111.77	1085000000	44	19.0193	19.6632	19.3912	19.3081	18.953	19.663	19.4849	19.4308	19.3504	19.6964
0.937805	-0.236427	Q8BX70-2;Q8BX70-3;Q8BX70	Q8BX70-2;Q8BX70-3;Q8BX70	Vacuolar protein sorting-associated protein 13C	Vps13c	3497	Color2 [A=255, R=169, G=169, B=169]	1	4					22	22	22	8.3	8.3	8.3	405.82	0	115.56	682810000	36	16.7013	17.4865	17.064	17.0303	16.9663	17.2547	17.328	17.218	17.1931	17.4368
0.93743	-0.34908	O70443	O70443	Guanine nucleotide-binding protein G(z) subunit alpha	Gnaz	449	Color2 [A=255, R=169, G=169, B=169]	1	4					13	13	13	40.3	40.3	40.3	40.849	0	124.32	2485800000	45	19.1261	19.8159	19.586	19.332	18.7286	19.6918	19.5836	19.5367	19.6276	19.8943
0.93711	-0.262945	P21995	P21995	Embigin	Emb	846	Color2 [A=255, R=169, G=169, B=169]	1	4					4	4	4	14.2	14.2	14.2	37.064	0	20.518	141860000	7	15.5508	15.968	15.7794	15.9014	15.1836	16.0462	15.8633	15.8843	15.8559	16.0481
0.937099	-0.200499	Q8VD66	Q8VD66	Abhydrolase domain-containing protein 4	Abhd4	4190	Color2 [A=255, R=169, G=169, B=169]	1	4					4	4	4	15.5	15.5	15.5	38.86	0	8.1762	15392000	8	13.6924	14.1205	13.842	13.8425	13.6504	14.0821	13.9588	13.9713	13.8368	14.3014
0.935277	-0.319284	P19246	P19246	Neurofilament heavy polypeptide	Nefh	812	Color2 [A=255, R=169, G=169, B=169]	1	4					14	11	11	13.3	11.7	11.7	116.99	0	43.025	170460000	19	16.6184	17.5295	17.1288	16.9852	16.5987	17.3009	17.1997	17.1445	17.4189	17.3931
0.934533	0.35407	Q8R1W8;Q8R1W8-2;Q8R1W8-3	Q8R1W8;Q8R1W8-2;Q8R1W8-3	Interphotoreceptor matrix proteoglycan 1	Impg1	4048	Color2 [A=255, R=169, G=169, B=169]	1	4					26	26	26	40.5	40.5	40.5	89.473	0	305.1	7022000000	125	21.2052	21.3675	21.1541	21.1551	20.3366	20.7919	20.701	20.5055	20.4945	20.9552
0.933201	-0.254787	Q8CC27-4;Q8CC27-2;Q8CC27-3;Q8CC27;Q8R3Z5-3;Q8R3Z5-4;Q8R3Z5;Q8R3Z5-2	Q8CC27-4;Q8CC27-2;Q8CC27-3;Q8CC27	Voltage-dependent L-type calcium channel subunit beta-2	Cacnb2	3667	Color2 [A=255, R=169, G=169, B=169]	1	4					9	9	4	16.6	16.6	8.4	64.714	0	24.969	100740000	16	15.8393	16.5455	16.152	15.998	15.9221	16.3567	16.3389	16.4432	16.0789	16.5131
0.930631	0.22376	P23780	P23780	Beta-galactosidase	Glb1	862	Color2 [A=255, R=169, G=169, B=169]	1	4					3	3	3	6.3	6.3	6.3	73.12	0	16.694	52190000	7	13.6217	13.9721	13.9869	13.6419	13.678	13.6385	13.6463	13.5694	13.1821	13.7455
0.928613	0.234141	P35980	P35980	60S ribosomal protein L18	Rpl18	1021	Color2 [A=255, R=169, G=169, B=169]	1	4					5	5	5	25	25	25	21.644	0	39.12	1722600000	23	19.0608	19.1927	19.0755	18.8278	18.5517	18.8151	18.8326	18.5789	18.5009	18.8102
0.928449	-0.30499	W8DXL4	W8DXL4		Lrit3	6228	Color2 [A=255, R=169, G=169, B=169]	1	4					4	4	4	7.9	7.9	7.9	74.826	0	7.6231	60106000	8	14.954	15.8438	15.6307	15.6074	15.4043	15.9401	15.8858	15.5628	15.6017	15.9748
0.927227	-0.223571	E9Q4P1	E9Q4P1		Wdfy1	160	Color2 [A=255, R=169, G=169, B=169]	1	4					15	15	15	47.8	47.8	47.8	46.217	0	86.611	477070000	40	17.7342	18.4234	18.1099	17.9487	17.8962	18.3296	18.213	18.1106	18.18	18.397
0.92665	-0.219727	Q8CFC2;Q8CFC2-3;Q8CFC2-2	Q8CFC2;Q8CFC2-3;Q8CFC2-2	Myelin transcription factor 1	Myt1	3701	Color2 [A=255, R=169, G=169, B=169]	1	4					7	7	7	7.7	7.7	7.7	123.57	0	32.693	71931000	11	14.9351	15.5493	15.2215	15.1341	14.8886	15.4631	15.2454	15.3656	15.2982	15.4549
0.926523	-0.156666	Q8BGY9	Q8BGY9	High affinity choline transporter 1	Slc5a7	3199	Color2 [A=255, R=169, G=169, B=169]	1	4					2	2	2	3.8	3.8	3.8	63.364	0	9.0783	23405000	4	15.071	15.4725	15.2961	15.2154	15.0809	15.4861	15.3345	15.4583	15.2127	15.4276
0.925037	-0.327077	P35762	P35762	CD81 antigen	Cd81	1009	Color2 [A=255, R=169, G=169, B=169]	1	4					4	4	4	30.9	30.9	30.9	25.814	0	149.46	873020000	27	16.7629	17.4257	17.1978	16.9048	16.349	17.2031	17.3229	17.2555	17.1747	17.3193
0.924699	-0.232801	Q3UMR5;Q3UMR5-2	Q3UMR5;Q3UMR5-2	Calcium uniporter protein, mitochondrial	Mcu	2047	Color2 [A=255, R=169, G=169, B=169]	1	4					12	12	12	36.6	36.6	36.6	39.681	0	62.071	678540000	26	18.614	19.0542	18.7403	18.5361	18.4037	18.9435	18.8799	18.8118	18.7172	19.1597
0.92233	-0.276051	Q8VE19	Q8VE19	WD repeat-containing protein mio	Mios	4231	Color2 [A=255, R=169, G=169, B=169]	1	4					3	3	3	4.8	4.8	4.8	98.334	0	5.067	15905000	6	13.2233	13.9976	13.28	13.6368	13.5983	13.7759	13.8713	13.6516	13.7306	14.0869
0.922295	-0.280337	Q9D415-4;Q9D415-3;Q9D415-2;Q9D415;Q9D415-6;Q9D415-5;Q8BJ42-2;Q8BJ42	Q9D415-4;Q9D415-3;Q9D415-2;Q9D415	Disks large-associated protein 1	Dlgap1	5198	Color2 [A=255, R=169, G=169, B=169]	1	4					6	6	6	6.9	6.9	6.9	104.06	0	15.951	46968000	9	14.9808	15.8471	15.5829	15.3627	15.2715	15.8054	15.6244	15.5569	15.568	15.892
0.922104	-0.189049	O35304	O35304	Vesicular acetylcholine transporter	Slc18a3	278	Color2 [A=255, R=169, G=169, B=169]	1	4					3	3	3	9.2	9.2	9.2	56.615	0	7.0673	48792000	6	14.7418	15.1998	14.83	14.7818	14.8109	15.1177	15.0183	14.8547	15.036	15.2828
0.92171	-0.244516	Q91VS8	Q91VS8	FERM, RhoGEF and pleckstrin domain-containing protein 2	Farp2	4331	Color2 [A=255, R=169, G=169, B=169]	1	4					5	5	5	5.4	5.4	5.4	121.28	0	14.291	42707000	11	14.6649	15.3141	15.0604	14.9298	14.6773	15.2531	15.2769	15.0432	14.9745	15.3214
0.918915	0.344613	P21107-2	P21107-2	Tropomyosin alpha-3 chain	Tpm3	832	Color2 [A=255, R=169, G=169, B=169]	1	4					19	19	9	54.8	54.8	28.6	29.02	0	54.179	1952300000	57	20.3236	20.0233	19.4615	19.7817	19.432	19.8137	19.2192	19.4155	19.3133	19.5373
0.918737	0.211243	Q5U4D9	Q5U4D9	THO complex subunit 6 homolog	Thoc6	2236	Color2 [A=255, R=169, G=169, B=169]	1	4					7	7	7	33.1	33.1	33.1	37.314	0	24.884	97963000	12	16.2211	16.4808	16.2167	15.9083	15.946	15.9112	15.9104	15.7975	15.9238	16.1738
0.917553	-0.203256	Q9CYW4	Q9CYW4	Haloacid dehalogenase-like hydrolase domain-containing protein 3	Hdhd3	5031	Color2 [A=255, R=169, G=169, B=169]	1	4					4	4	4	15.9	15.9	15.9	28.027	0	7.4844	18521000	7	14.9371	15.4356	15.0308	14.865	15.037	15.3706	15.3302	15.2768	15.0204	15.3238
0.916919	-0.214091	Q3UHB1	Q3UHB1	5-nucleotidase domain-containing protein 3	Nt5dc3	2004	Color2 [A=255, R=169, G=169, B=169]	1	4					13	13	13	27.8	27.8	27.8	63.17	0	51.86	275860000	27	17.3349	17.9501	17.5675	17.5329	17.2895	17.7968	17.671	17.6693	17.7325	17.8758
0.915815	-0.299744	Q8C050-2;Q8C050	Q8C050-2;Q8C050	Ribosomal protein S6 kinase alpha-5	Rps6ka5	3556	Color2 [A=255, R=169, G=169, B=169]	1	4					16	16	15	23.4	23.4	22.3	89.514	0	93.322	579080000	42	18.3654	19.2063	18.6481	18.5592	18.2359	18.8557	18.8905	18.8998	18.8012	19.0663
0.91509	-0.248135	Q3UHB8	Q3UHB8	Coiled-coil domain-containing protein 177	Ccdc177	2005	Color2 [A=255, R=169, G=169, B=169]	1	4					11	11	11	16.1	16.1	16.1	79.856	0	48.125	448480000	27	17.4073	18.1477	17.7534	17.5458	17.5689	17.9127	18.0205	17.7554	17.8527	18.1223
0.915066	-0.258793	Q9D6Y9	Q9D6Y9	1,4-alpha-glucan-branching enzyme	Gbe1	5243	Color2 [A=255, R=169, G=169, B=169]	1	4					18	18	18	33	33	33	80.363	0	148.84	2078200000	59	19.4493	20.2099	19.8681	19.7188	19.5062	20.0139	19.9795	19.8757	19.9488	20.2284
0.914921	-0.276257	P21279	P21279	Guanine nucleotide-binding protein G(q) subunit alpha	Gnaq	835	Color2 [A=255, R=169, G=169, B=169]	1	4					12	7	7	42.1	27	27	42.158	0	85.425	1544300000	38	18.2718	19.0012	18.699	18.5594	18.1696	18.8772	18.8479	18.6861	18.6952	18.9759
0.913984	-0.801001	P10630;P10630-2	P10630;P10630-2	Eukaryotic initiation factor 4A-II;Eukaryotic initiation factor 4A-II, N-terminally processed	Eif4a2	676	Color2 [A=255, R=169, G=169, B=169]	1	4					23	11	11	55.8	29.5	29.5	46.402	0	74.56	5560700000	53	19.5036	19.9596	19.696	19.9961	20.2489	20.0941	21.3015	22.1354	20.0143	19.864
0.91326	-0.307894	Q9D6M3;Q9DB41-2;Q9DB41	Q9D6M3	Mitochondrial glutamate carrier 1	Slc25a22	5234	Color2 [A=255, R=169, G=169, B=169]	1	4					15	15	15	70	70	70	34.67	0	202.67	6196600000	101	20.4318	21.2364	20.8823	20.7143	20.287	21.0618	21.018	20.9239	20.8717	21.2157
0.911677	0.162951	Q8VHI3	Q8VHI3	GDP-fucose protein O-fucosyltransferase 2	Pofut2	4271	Color2 [A=255, R=169, G=169, B=169]	1	4					5	5	5	14.5	14.5	14.5	49.429	0	10.098	54683000	8	15.1365	15.3194	15.0741	15.0472	15.0216	14.9166	15.1026	14.8161	14.7772	15.1716
0.911195	-0.419603	P39688;P39688-2	P39688;P39688-2	Tyrosine-protein kinase Fyn	Fyn	1039	Color2 [A=255, R=169, G=169, B=169]	1	4					6	3	3	13.2	7.8	7.8	60.674	0	21.127	36741000	4	12.8962	13.489	13.1084	13.387	12.2678	13.4825	13.6584	13.1565	13.2426	13.7065
0.910774	-0.203985	Q9Z2D1;Q9Z2C5	Q9Z2D1	Myotubularin-related protein 2	Mtmr2	6104	Color2 [A=255, R=169, G=169, B=169]	1	4					3	3	3	5.8	5.8	5.8	73.231	0.00075005	3.3657	37209000	3	13.4936	14.0231	13.7545	13.5845	13.4094	13.954	13.9356	13.8005	13.705	13.8901
0.910251	0.191474	Q9JHJ0	Q9JHJ0	Tropomodulin-3	Tmod3	5584	Color2 [A=255, R=169, G=169, B=169]	1	4					4	3	3	15.1	12.8	12.8	39.502	0	6.7932	23287000	4	14.5054	14.58	14.3067	14.1505	14.2782	14.418	14.1184	14.1636	13.9334	14.2299
0.909019	0.181961	Q9EP71	Q9EP71	Ankycorbin	Rai14	5466	Color2 [A=255, R=169, G=169, B=169]	1	4					6	6	6	7.4	7.4	7.4	108.85	0	7.3788	25956000	6	13.9347	14.1147	13.8937	13.7562	13.5809	13.6204	13.492	13.773	13.6796	13.8053
0.9083	0.247522	Q9WTL7	Q9WTL7	Acyl-protein thioesterase 2	Lypla2	5915	Color2 [A=255, R=169, G=169, B=169]	1	4					6	6	5	35.1	35.1	26	24.794	0	20.161	503180000	19	18.4452	18.9668	18.5857	18.2571	18.3047	18.4261	18.1996	18.1662	18.1086	18.4213
0.907861	0.256976	P15209-2;P15209-4;P15209-3;P15209	P15209-2;P15209-4;P15209-3;P15209	BDNF/NT-3 growth factors receptor	Ntrk2	748	Color2 [A=255, R=169, G=169, B=169]	1	4					3	3	3	10.3	10.3	10.3	53.185	0	24.446	31554000	6	14.5826	14.6565	14.4871	14.1081	13.9848	14.1266	14.0781	13.9544	14.0282	14.347
0.907563	0.139478	Q8R151	Q8R151	NFX1-type zinc finger-containing protein 1	Znfx1	4021	Color2 [A=255, R=169, G=169, B=169]	1	4					6	6	6	4.4	4.4	4.4	218.83	0	20.657	77349000	12	15.4252	15.7473	15.5488	15.6303	15.4984	15.5403	15.4669	15.3305	15.2568	15.5581
0.907268	-0.294531	Q6P7F1;Q6P7F1-3;Q6P7F1-4	Q6P7F1;Q6P7F1-3	MAGUK p55 subfamily member 4	Mpp4	2694	Color2 [A=255, R=169, G=169, B=169]	1	4					21	21	21	47.9	47.9	47.9	72.001	0	162.11	1716600000	80	18.9717	19.7893	19.5231	19.3156	18.9352	19.6029	19.5495	19.5079	19.5418	19.8054
0.906768	0.21372	Q9JJZ2	Q9JJZ2	Tubulin alpha-8 chain	Tuba8	5656	Color2 [A=255, R=169, G=169, B=169]	1	4					15	3	3	42.5	9.1	9.1	50.051	0	14.636	75892000	10	15.5855	16.1922	15.8744	15.7741	15.679	15.6782	15.5716	15.4848	15.4699	15.8322
0.90611	0.187978	Q9CQU3	Q9CQU3	Protein RER1	Rer1	4864	Color2 [A=255, R=169, G=169, B=169]	1	4					5	5	5	33.7	33.7	33.7	22.988	0	8.67	391160000	17	17.9821	18.2025	18.0106	17.7522	17.6992	17.7958	17.8194	17.5138	17.735	17.8427
0.903944	0.178155	Q5SU73	Q5SU73	Coilin	Coil	2209	Color2 [A=255, R=169, G=169, B=169]	1	4					4	4	4	7.7	7.7	7.7	61.916	0	34.915	39941000	9	15.1614	15.6543	15.3472	15.3212	15.2974	15.273	15.2486	15.0211	15.0229	15.325
0.903813	-0.204428	A2RSX7;A2RSX7-2	A2RSX7	tRNA wybutosine-synthesizing protein 5	Tyw5	47	Color2 [A=255, R=169, G=169, B=169]	1	4					5	5	5	23.2	23.2	23.2	36.632	0	24.672	40902000	10	14.8945	15.4692	15.0063	14.972	14.983	15.2747	15.2061	15.1819	15.1828	15.5016
0.903495	0.195079	Q80XU3	Q80XU3	Nuclear ubiquitous casein and cyclin-dependent kinase substrate 1	Nucks1	3066	Color2 [A=255, R=169, G=169, B=169]	1	4					5	5	5	21.8	21.8	21.8	26.313	0	71.145	1281000000	15	18.2642	18.5019	18.3476	18.1212	17.8728	18.1191	18.0994	17.9358	17.9335	18.0447
0.898835	0.281124	Q9CQA1	Q9CQA1	Trafficking protein particle complex subunit 5	Trappc5	4813	Color2 [A=255, R=169, G=169, B=169]	1	4					2	2	2	8.5	8.5	8.5	20.795	0.0011058	3.1202	21881000	6	15.102	15.8192	15.0752	15.3255	15.3561	15.0719	14.8975	14.8908	14.9962	15.416
0.898029	0.198156	P11103;P11103-2	P11103;P11103-2	Poly [ADP-ribose] polymerase 1	Parp1	690	Color2 [A=255, R=169, G=169, B=169]	1	4					21	21	21	25.2	25.2	25.2	113.1	0	116.65	1058800000	58	19.3791	19.9068	19.6416	19.4855	19.3139	19.4491	19.3621	19.249	19.2266	19.4494
0.897566	-0.3113	P32883-2;P32883;P01117	P32883-2;P32883	GTPase KRas;GTPase KRas, N-terminally processed	Kras	978	Color2 [A=255, R=169, G=169, B=169]	1	4					9	9	3	62.2	62.2	14.4	21.482	0	113.22	1676000000	43	18.4079	19.1012	18.8185	18.56	18.0976	18.9574	18.8441	18.8337	18.7789	19.1277
0.896542	-0.184271	Q8BWD8;Q8R3L8-3;Q8R3L8	Q8BWD8	Cyclin-dependent kinase 19	Cdk19	3475	Color2 [A=255, R=169, G=169, B=169]	1	4					5	5	5	10	10	10	56.569	0	7.5007	43225000	7	15.5512	16.0534	15.8237	15.7964	15.5187	15.9454	15.9079	15.8264	15.8871	16.0979
0.896461	-0.460616	Q925H0;Q925H0-2	Q925H0;Q925H0-2	Acid-sensing ion channel 2	Asic2	4575	Color2 [A=255, R=169, G=169, B=169]	1	4					4	4	4	10.7	10.7	10.7	57.738	0	8.2482	21145000	7	13.6433	14.3016	13.7271	13.6138	12.7061	14.1119	13.9727	13.8464	13.9982	14.3657
0.896407	-0.490987	Q99JR5	Q99JR5	Tubulointerstitial nephritis antigen-like	Tinagl1	4614	Color2 [A=255, R=169, G=169, B=169]	1	4					5	5	5	17	17	17	52.664	0	47.509	137470000	13	14.4025	14.8646	14.4975	14.8295	13.4829	14.7909	15.2679	15.1266	14.4376	14.9089
0.896113	0.180716	P61358	P61358	60S ribosomal protein L27	Rpl27	1395	Color2 [A=255, R=169, G=169, B=169]	1	4					7	7	7	48.5	48.5	48.5	15.798	0	15.245	3218000000	35	19.9063	20.0904	19.963	19.7258	19.5472	19.7335	19.7319	19.6799	19.4813	19.7027
0.893333	-0.219737	Q80WM3	Q80WM3	Complexin-4	Cplx4	3037	Color2 [A=255, R=169, G=169, B=169]	1	4					10	9	9	71.2	71.2	71.2	18.35	0	100.16	5575000000	54	19.5665	19.893	19.5762	19.2396	19.4358	19.9337	19.6132	19.7393	19.5961	19.9275
0.890676	0.179956	Q9JKR6	Q9JKR6	Hypoxia up-regulated protein 1	Hyou1	5677	Color2 [A=255, R=169, G=169, B=169]	1	4					26	26	26	32.3	32.3	32.3	111.18	0	119.64	3315500000	76	20.4318	20.5766	20.3523	20.2731	20.0443	20.2943	20.114	20.079	20.0002	20.2907
0.89011	-0.186198	P70379-2;P61329-2;P61329;P70379	P70379-2;P61329-2;P61329;P70379	Fibroblast growth factor 14;Fibroblast growth factor 12	Fgf14;Fgf12	1394	Color2 [A=255, R=169, G=169, B=169]	1	4					2	2	2	9.8	9.8	9.8	17.91	0	4.6118	34132000	4	14.8406	15.3948	15.1419	14.9894	15.1039	15.2955	15.2891	15.1232	15.2058	15.488
0.889855	-0.261338	Q3UUG6-2;Q3UUG6	Q3UUG6-2;Q3UUG6	TBC1 domain family member 24	Tbc1d24	2079	Color2 [A=255, R=169, G=169, B=169]	1	4					11	11	11	24.9	24.9	24.9	62.633	0	67.621	556550000	29	17.5236	18.3547	17.9969	17.885	17.6329	18.1915	18.113	18.0382	18.0509	18.3062
0.88969	-0.195488	Q9Z0R4;Q9Z0R4-2;CON__ENSEMBL:ENSBTAP00000001528	Q9Z0R4;Q9Z0R4-2	Intersectin-1	Itsn1	6030	Color2 [A=255, R=169, G=169, B=169]	1	4					38	38	34	26	26	23.5	194.29	0	274.99	1162700000	96	18.9841	19.5611	19.3118	19.162	19.0442	19.4284	19.4453	19.4999	19.2092	19.4579
0.889221	-0.29937	Q8C419	Q8C419	Probable G-protein coupled receptor 158	Gpr158	3601	Color2 [A=255, R=169, G=169, B=169]	1	4					9	9	9	11.4	11.4	11.4	134.42	0	29.527	151550000	17	15.4679	16.2058	15.7979	15.6517	15.2046	16.0987	15.9091	15.9343	15.7968	16.086
0.888521	-0.33278	O08756	O08756	3-hydroxyacyl-CoA dehydrogenase type-2	Hsd17b10	224	Color2 [A=255, R=169, G=169, B=169]	1	4					10	10	10	45.2	45.2	45.2	27.418	0	106.02	1651000000	28	17.5923	18.0418	17.8229	17.8564	16.981	18.009	17.9995	17.9433	17.7854	18.2211
0.888341	-0.304701	Q9DAX2;Q9DAX2-2	Q9DAX2;Q9DAX2-2	Lipid phosphate phosphohydrolase 2	Ppap2c	5340	Color2 [A=255, R=169, G=169, B=169]	1	4					2	2	2	6.2	6.2	6.2	31.193	0.0098798	1.7192	39089000	3	15.0211	15.5448	15.5611	15.1553	14.6962	15.6322	15.4348	15.2978	15.4265	15.7107
0.886141	-0.167242	Q68FE2	Q68FE2	Autophagy-related protein 9A	Atg9a	2571	Color2 [A=255, R=169, G=169, B=169]	1	4					2	2	2	4.7	4.7	4.7	63.137	0	4.0117	7918700	3	12.1664	12.3614	12.4252	12.3498	12.4384	12.4405	12.2818	12.5157	12.526	12.8135
0.88584	-0.226176	Q9D023	Q9D023	Mitochondrial pyruvate carrier 2	Mpc2	5073	Color2 [A=255, R=169, G=169, B=169]	1	4					5	5	5	33.1	33.1	33.1	14.286	0	13.521	1162300000	16	18.2742	18.7607	18.3901	18.325	18.1432	18.73	18.6012	18.5074	18.3491	18.8363
0.885504	0.189901	P26039	P26039	Talin-1	Tln1	885	Color2 [A=255, R=169, G=169, B=169]	1	4					55	45	45	29.8	25.9	25.9	269.82	0	323.31	1415700000	118	19.446	19.6816	19.3953	19.4707	19.0381	19.3334	19.1576	19.2585	19.0874	19.2453
0.884571	-0.242115	Q4VC33;Q4VC33-2	Q4VC33;Q4VC33-2	Macrophage erythroblast attacher	Maea	2131	Color2 [A=255, R=169, G=169, B=169]	1	4					4	4	4	9.6	9.6	9.6	45.336	0	27.525	21803000	6	13.0222	13.6405	13.4486	13.2142	12.8909	13.3964	13.5686	13.5874	13.3698	13.5046
0.884552	0.761206	P01872;P01872-2	P01872;P01872-2	Ig mu chain C region	Ighm	578	Color2 [A=255, R=169, G=169, B=169]	1	4					9	9	9	26.4	26.4	26.4	49.971	0	48.376	146240000	28	18.4772	17.8107	17.2264	16.923	15.9703	16.653	16.325	16.7951	15.9861	16.8424
0.88373	0.124433	C0HK80;C0HK79	C0HK80;C0HK79			102	Color2 [A=255, R=169, G=169, B=169]	1	4					5	5	5	30	30	30	20.146	0	18.777	489260000	13	17.9256	18.1941	17.9929	17.9778	17.9393	17.9597	17.9078	17.7598	17.7484	18.0319
0.883029	-0.207965	Q8BH27	Q8BH27	Multiple epidermal growth factor-like domains protein 9	Megf9	3206	Color2 [A=255, R=169, G=169, B=169]	1	4					2	2	2	3.8	3.8	3.8	62.831	0	4.3543	14979000	3	12.7367	13.0824	13.2912	13.0552	12.6818	13.3351	13.1284	13.1516	13.0538	13.2181
0.879915	-0.851456	Q05816	Q05816	Fatty acid-binding protein, epidermal	Fabp5	1791	Color2 [A=255, R=169, G=169, B=169]	1	4					8	8	8	72.6	72.6	72.6	15.137	0	148.2	1797700000	62	18.3538	18.7914	18.6791	19.3724	18.6164	19.2528	19.8682	21.3458	18.9854	18.6182
0.877043	-0.249066	Q9CZJ2	Q9CZJ2	Heat shock 70 kDa protein 12B	Hspa12b	5050	Color2 [A=255, R=169, G=169, B=169]	1	4					3	2	2	4.2	2.5	2.5	76.118	0.0016484	3.0157	18488000	5	13.8982	14.6925	14.2587	14.0855	14.0168	14.4184	14.4802	14.3319	14.3382	14.6284
0.874529	-0.436274	Q62511;Q62511-2	Q62511;Q62511-2	E3 ubiquitin-protein ligase ZFP91	Zfp91	2495	Color2 [A=255, R=169, G=169, B=169]	1	4					3	3	3	6.5	6.5	6.5	63.388	0	5.5051	118910000	4	14.668	15.071	14.9342	14.6833	13.6316	15.2507	15.0455	14.8799	14.9308	15.0626
0.873746	-0.178285	Q6PB90;Q91XZ4	Q6PB90;Q91XZ4	Protocadherin beta-14	Pcdhb14;Pcdhb6	2722	Color2 [A=255, R=169, G=169, B=169]	1	4					2	2	2	2.3	2.3	2.3	87.021	0.0018093	2.8285	39249000	4	15.0158	15.4591	15.0907	15.1283	14.8597	15.4348	15.2845	15.2525	15.1815	15.2918
0.872262	-0.321171	Q3V0C5;Q3V0C5-5;Q3V0C5-2;Q3V0C5-4;Q3V0C5-3	Q3V0C5;Q3V0C5-5;Q3V0C5-2	Ubiquitin carboxyl-terminal hydrolase 48	Usp48	2098	Color2 [A=255, R=169, G=169, B=169]	1	4					5	5	5	5	5	5	120.63	0	6.8089	20911000	6	12.3728	13.2455	12.9166	13.1421	13.0769	13.3603	13.376	12.8402	13.26	13.5232
0.871029	-0.204036	P16332	P16332	Methylmalonyl-CoA mutase, mitochondrial	Mut	770	Color2 [A=255, R=169, G=169, B=169]	1	4					12	12	12	21.7	21.7	21.7	82.843	0	67.469	236460000	25	16.9926	17.582	17.3305	17.3379	17.0287	17.4583	17.4342	17.388	17.3461	17.6654
0.869172	-0.246868	E9Q6P5	E9Q6P5		Ttc7b	171	Color2 [A=255, R=169, G=169, B=169]	1	4					13	13	13	16.6	16.6	16.6	94.202	0	37.853	349920000	32	16.8993	17.6311	17.2691	17.1207	16.9787	17.5824	17.3383	17.2741	17.314	17.6245
0.868191	0.209822	Q99LD9	Q99LD9	Translation initiation factor eIF-2B subunit beta	Eif2b2	4686	Color2 [A=255, R=169, G=169, B=169]	1	4					5	5	5	12.3	12.3	12.3	38.897	0	9.3282	95574000	10	16.7269	16.9968	16.8417	16.6382	16.4558	16.7431	16.3441	16.3204	16.5053	16.6974
0.865855	-0.194538	Q3UZV7-5;Q3UZV7-3;Q3UZV7-2;Q3UZV7	Q3UZV7-5;Q3UZV7-3;Q3UZV7-2;Q3UZV7	UPF0577 protein KIAA1324-like homolog		2097	Color2 [A=255, R=169, G=169, B=169]	1	4					4	4	4	8.3	8.3	8.3	52.526	0	5.3433	8220700	7	14.2404	14.8395	14.4069	14.577	14.4221	14.7188	14.6966	14.6648	14.5007	14.8777
0.865746	-0.19673	O55047;O55047-3;O55047-2	O55047;O55047-3;O55047-2	Serine/threonine-protein kinase tousled-like 2	Tlk2	392	Color2 [A=255, R=169, G=169, B=169]	1	4					4	4	3	7.7	7.7	4.9	82.26	0	6.1663	58769000	4	13.6924	14.2355	13.8731	13.7186	13.7007	13.9397	14.0975	13.883	14.0708	14.2127
0.865587	-0.290326	Q9JL04	Q9JL04	Formin-2	Fmn2	5686	Color2 [A=255, R=169, G=169, B=169]	1	4					4	4	4	2.7	2.7	2.7	167.38	0	10.668	32388000	5	14.034	15.0234	14.5361	14.5274	14.3676	14.6858	14.6558	14.7479	14.7898	15.0608
0.865361	0.196453	Q91W40	Q91W40	Kinesin light chain 3	Klc3	4347	Color2 [A=255, R=169, G=169, B=169]	1	4					12	10	10	36	31.7	31.7	56.005	0	46.304	168050000	21	16.9203	17.2464	16.974	16.8107	16.8255	17.02	16.7625	16.6767	16.4863	16.8493
0.86328	-0.281328	Q60936;Q60936-2	Q60936	Atypical kinase ADCK3, mitochondrial	Adck3	2300	Color2 [A=255, R=169, G=169, B=169]	1	4					5	5	5	9.3	9.3	9.3	71.742	0	6.2166	22518000	5	13.6794	14.2302	13.9001	13.6911	13.3885	14.1871	13.8999	13.9399	13.8857	14.3833
0.861811	0.19245	Q9CPT4	Q9CPT4	Myeloid-derived growth factor	Mydgf	4772	Color2 [A=255, R=169, G=169, B=169]	1	4					4	4	4	21.7	21.7	21.7	17.982	0	17.879	458630000	13	16.4081	16.8116	16.4479	16.3319	16.431	16.3271	16.3111	16.147	16.1133	16.5696
0.861109	-0.266846	Q80VL1	Q80VL1	Tudor and KH domain-containing protein	Tdrkh	3018	Color2 [A=255, R=169, G=169, B=169]	1	4					11	11	11	27.7	27.7	27.7	62.133	0	57.63	211330000	30	16.3814	17.02	16.7405	16.6234	16.1894	16.9815	16.8228	16.7842	16.6395	17.0609
0.859303	-0.378913	Q8BY71	Q8BY71	Histone acetyltransferase type B catalytic subunit	Hat1	3516	Color2 [A=255, R=169, G=169, B=169]	1	4					3	3	3	12	12	12	49.278	0	11.468	13534000	3	11.9169	12.5688	11.9904	11.8821	11.1804	12.2313	12.2794	12.342	12.0912	12.4893
0.859091	-0.180688	Q8VI64	Q8VI64	Protein MGARP	Mgarp	4290	Color2 [A=255, R=169, G=169, B=169]	1	4					3	3	3	21.9	21.9	21.9	29.925	0	11.493	1008400000	25	16.9609	17.3603	17.0504	17.3333	16.9366	17.4628	17.3795	17.2167	17.1238	17.362
0.857658	-0.229271	Q8CJ19;Q8CJ19-2;Q8CJ19-3;Q8CJ19-4	Q8CJ19;Q8CJ19-2;Q8CJ19-3	Protein-methionine sulfoxide oxidase MICAL3	Mical3	3794	Color2 [A=255, R=169, G=169, B=169]	1	4					6	6	6	3.8	3.8	3.8	223.72	0	6.3212	17838000	7	13.3682	14.1034	13.9128	13.7713	13.5432	14.0689	13.8423	13.8553	14.0502	14.0287
0.855606	0.207789	Q8VCK3;P83887	Q8VCK3;P83887	Tubulin gamma-2 chain;Tubulin gamma-1 chain	Tubg2;Tubg1	1637	Color2 [A=255, R=169, G=169, B=169]	1	4					4	4	4	12.4	12.4	12.4	51.121	0	27.161	65068000	10	16.3191	16.7563	16.3335	16.3819	16.2045	16.2747	16.1165	16.1865	15.9328	16.4458
0.855204	0.216847	Q99PG2;Q99PG2-2	Q99PG2;Q99PG2-2	Opioid growth factor receptor	Ogfr	4752	Color2 [A=255, R=169, G=169, B=169]	1	4					10	10	10	34.3	34.3	34.3	70.678	0	46.069	193960000	25	17.5248	17.9786	17.5766	17.2952	17.4941	17.4101	17.3197	17.203	17.2503	17.6019
0.855013	-0.250879	Q9QYY0	Q9QYY0	GRB2-associated-binding protein 1	Gab1	5806	Color2 [A=255, R=169, G=169, B=169]	1	4					8	8	7	16	16	14	76.812	0	39.275	97556000	18	15.3681	16.0506	15.751	15.5832	15.2251	15.8862	15.749	15.7337	15.8637	15.9998
0.854644	0.197933	P61211	P61211	ADP-ribosylation factor-like protein 1	Arl1	1386	Color2 [A=255, R=169, G=169, B=169]	1	4					6	6	6	34.8	34.8	34.8	20.411	0	44.373	420280000	23	16.4821	16.9411	16.6788	16.56	16.5095	16.3619	16.4712	16.3686	16.2312	16.749
0.853071	-0.370901	P02088;P02089;CON__Q3SX09;CON__P02070;P02104	P02088;P02089	Hemoglobin subunit beta-1;Hemoglobin subunit beta-2	Hbb-b1;Hbb-b2	585	Color2 [A=255, R=169, G=169, B=169]	1	4					10	10	10	70.7	70.7	70.7	15.84	0	174.8	40254000000	151	22.3075	22.6195	22.4867	22.0374	21.6087	22.5152	22.8983	22.1503	22.8666	22.4838
0.851952	-0.241782	Q6PDS3;Q6PDS3-3;Q6PDS3-2;Q6PDS3-4	Q6PDS3;Q6PDS3-3;Q6PDS3-2	Sterile alpha and TIR motif-containing protein 1	Sarm1	2739	Color2 [A=255, R=169, G=169, B=169]	1	4					20	20	20	34.1	34.1	34.1	79.605	0	106.2	802340000	64	17.78	18.5072	18.1649	17.9948	17.8429	18.3175	18.2155	18.1864	18.2163	18.5628
0.85145	0.441564	P18608	P18608	Non-histone chromosomal protein HMG-14	Hmgn1	803	Color2 [A=255, R=169, G=169, B=169]	1	4					5	5	5	58.3	58.3	58.3	10.152	0	36.762	218710000	18	21.7859	22.147	21.2976	21.0115	20.6724	21.1251	20.7706	20.9448	20.9268	20.9392
0.851156	0.430958	Q91VY5-2;Q91VY5	Q91VY5-2;Q91VY5	Lysine-specific demethylase 4B	Kdm4b	4340	Color2 [A=255, R=169, G=169, B=169]	1	4					2	2	2	1.9	1.9	1.9	114.24	0.00038102	3.6672	10578000	3	11.041	11.8482	11.8714	11.5945	12.6132	11.404	11.3202	11.3929	11.1253	11.5711
0.851006	-0.245467	Q3THK7	Q3THK7	GMP synthase [glutamine-hydrolyzing]	Gmps	1900	Color2 [A=255, R=169, G=169, B=169]	1	4					24	24	24	36.4	36.4	36.4	76.723	0	155.11	1542800000	78	18.8214	19.5849	19.1865	19.0805	18.9557	19.259	19.3558	19.5865	19.1688	19.4862
0.85098	-0.245031	B2RSH2	B2RSH2	Guanine nucleotide-binding protein G(i) subunit alpha-1	Gnai1	85	Color2 [A=255, R=169, G=169, B=169]	1	4					11	3	3	35.6	11.3	11.3	40.361	0	21.819	243700000	12	15.8902	16.6363	16.3002	16.0868	16.048	16.4269	16.4061	16.2947	16.3301	16.7288
0.849277	0.165889	Q9QWR8	Q9QWR8	Alpha-N-acetylgalactosaminidase	Naga	5738	Color2 [A=255, R=169, G=169, B=169]	1	4					9	9	9	21.2	21.2	21.2	47.234	0	17.594	279000000	24	18.2972	18.5949	18.4987	18.4139	18.0858	18.2985	18.288	18.1809	18.0258	18.2679
0.844243	-0.367708	P08551	P08551	Neurofilament light polypeptide	Nefl	645	Color2 [A=255, R=169, G=169, B=169]	1	4					20	17	17	39	35.7	35.7	61.508	0	289.65	1581600000	68	18.5251	19.387	18.9759	18.8981	18.1446	19.1539	18.9952	19.0411	19.4655	19.1136
0.843752	-1.07207	Q9D1U0	Q9D1U0	Grifin	Grifin	5157	Color2 [A=255, R=169, G=169, B=169]	1	4					3	3	3	22.2	22.2	22.2	15.971	0	18.966	143460000	10	13.5402	14.1967	14.2548	14.8222	15.4061	14.6197	16.283	17.4313	14.8382	14.4081
0.842681	-0.207687	O88508;O88508-2	O88508;O88508-2	DNA (cytosine-5)-methyltransferase 3A	Dnmt3a	489	Color2 [A=255, R=169, G=169, B=169]	1	4					3	3	3	3.7	3.7	3.7	101.67	0	8.9409	18263000	4	13.1398	13.693	13.3846	13.1021	13.1777	13.5568	13.5391	13.4441	13.2988	13.6969
0.840598	-0.225319	P40630-2;P40630	P40630-2;P40630	Transcription factor A, mitochondrial	Tfam	1047	Color2 [A=255, R=169, G=169, B=169]	1	4					13	13	13	44.7	44.7	44.7	25.036	0	45.08	1741400000	42	19.8392	20.1225	19.9985	19.6233	19.427	20.1043	19.9957	19.916	19.9007	20.2205
0.84006	-0.208953	P10852;P10852-2	P10852;P10852-2	4F2 cell-surface antigen heavy chain	Slc3a2	685	Color2 [A=255, R=169, G=169, B=169]	1	4					22	22	21	38.4	38.4	38.4	58.336	0	150.7	5219600000	80	20.5939	21.1733	20.9626	20.7421	20.509	21.0661	21.106	20.9321	20.8753	21.0463
0.839886	-0.303394	Q9Z0Z4-2;Q9Z0Z4	Q9Z0Z4-2;Q9Z0Z4	Hephaestin	Heph	6045	Color2 [A=255, R=169, G=169, B=169]	1	4					9	9	9	9.9	9.9	9.9	129.59	0	47.785	111430000	17	15.1488	15.8437	15.3853	15.5708	14.8073	15.6867	15.6551	15.5164	15.5494	15.8653
0.839065	-0.198147	Q9D0F6	Q9D0F6	Replication factor C subunit 5	Rfc5	5090	Color2 [A=255, R=169, G=169, B=169]	1	4					7	7	7	28.9	28.9	28.9	38.096	0	16.541	60208000	14	15.1892	15.7873	15.3834	15.2305	15.2855	15.6787	15.5319	15.4588	15.4571	15.7403
0.838732	0.191402	Q99KV1	Q99KV1	DnaJ homolog subfamily B member 11	Dnajb11	4662	Color2 [A=255, R=169, G=169, B=169]	1	4					11	11	11	33.5	33.5	33.5	40.555	0	111.82	1108200000	60	19.2713	19.3005	19.0972	19.0008	18.7058	19.0211	18.943	18.793	18.7503	18.9112
0.838703	0.171419	P62270	P62270	40S ribosomal protein S18	Rps18	1431	Color2 [A=255, R=169, G=169, B=169]	1	4					10	10	10	48.7	48.7	48.7	17.718	0	18.776	3132800000	30	19.779	19.9313	19.8357	19.6746	19.4396	19.5974	19.6256	19.5595	19.319	19.7016
0.838199	-0.234102	Q8CFE4;Q8CFE4-2	Q8CFE4;Q8CFE4-2	SCY1-like protein 2	Scyl2	3704	Color2 [A=255, R=169, G=169, B=169]	1	4					4	4	4	6.9	6.9	6.9	103.32	0	19.639	55538000	5	13.3684	14.026	13.4951	13.3502	13.3193	13.7576	13.8116	13.7696	13.5191	13.8716
0.837112	-0.197264	F8VPU2	F8VPU2	FERM, RhoGEF and pleckstrin domain-containing protein 1	Farp1	184	Color2 [A=255, R=169, G=169, B=169]	1	4					14	14	14	16.9	16.9	16.9	118.87	0	40.891	188070000	22	16.0322	16.7234	16.3152	16.179	16.2334	16.5241	16.5465	16.3925	16.4169	16.5895
0.836854	-0.467355	Q9R0P9	Q9R0P9	Ubiquitin carboxyl-terminal hydrolase isozyme L1	Uchl1	5873	Color2 [A=255, R=169, G=169, B=169]	1	4					9	9	9	71.3	71.3	71.3	24.838	0	123.18	4441500000	80	19.7436	20.5569	19.9874	19.7878	18.8469	20.2343	20.2532	20.542	19.9731	20.2568
0.836721	0.168403	Q07113	Q07113	Cation-independent mannose-6-phosphate receptor	Igf2r	1804	Color2 [A=255, R=169, G=169, B=169]	1	4					3	3	3	1.2	1.2	1.2	273.81	0	4.16	3465800	4	13.3999	13.6669	13.5624	13.5774	13.266	13.2756	13.5109	13.1328	13.214	13.4973
0.834639	-0.279179	Q8R1B8;Q8R1B8-1;P51450-3;P51450-2;P51450	Q8R1B8;Q8R1B8-1	Nuclear receptor ROR-beta	Rorb	4029	Color2 [A=255, R=169, G=169, B=169]	1	4					13	13	11	36.2	36.2	31.1	53.117	0	62.871	309580000	30	17.0917	17.8731	17.595	17.4645	17.0415	17.7573	17.7209	17.5083	17.5496	17.9255
0.834279	0.325696	Q3TGF2	Q3TGF2	Protein FAM107B	Fam107b	1895	Color2 [A=255, R=169, G=169, B=169]	1	4					4	4	4	38.9	38.9	38.9	15.572	0	19.846	56710000	9	14.8204	15.048	14.8277	14.6722	15.7438	14.8288	14.5369	14.8007	14.5151	14.8021
0.834265	-0.349057	Q9DCJ1	Q9DCJ1	Target of rapamycin complex subunit LST8	Mlst8	5435	Color2 [A=255, R=169, G=169, B=169]	1	4					7	7	6	33.4	33.4	25.8	35.851	0	20.92	151290000	11	15.3105	16.0473	15.6269	15.3469	14.8333	15.7051	15.8055	15.6858	15.6137	16.1002
0.83286	0.156966	Q99JX3;Q99JX3-2	Q99JX3;Q99JX3-2	Golgi reassembly-stacking protein 2	Gorasp2	4621	Color2 [A=255, R=169, G=169, B=169]	1	4					12	12	11	33.7	33.7	31.9	47.038	0	103.98	1589700000	34	19.6902	20.1396	19.8305	19.7524	19.5934	19.6598	19.6757	19.5686	19.5866	19.7307
0.832662	-0.248669	O70318	O70318	Band 4.1-like protein 2	Epb41l2	437	Color2 [A=255, R=169, G=169, B=169]	1	4					57	57	52	53.7	53.7	51.2	109.94	0	323.31	58469000000	420	23.2739	23.8858	23.6949	23.5987	23.0506	23.827	23.8111	23.6879	23.6289	23.7924
0.831862	0.315917	Q9DBY1;Q9DBY1-2	Q9DBY1;Q9DBY1-2	E3 ubiquitin-protein ligase synoviolin	Syvn1	5402	Color2 [A=255, R=169, G=169, B=169]	1	4					2	2	2	3.6	3.6	3.6	67.296	0.0016346	2.8975	3005800	2	12.7092	13.0113	12.7369	12.6187	13.2414	12.9414	12.1944	12.2791	12.4035	12.9194
0.831765	-0.265849	Q9D1G3	Q9D1G3	Protein-cysteine N-palmitoyltransferase HHAT-like protein	Hhatl	5137	Color2 [A=255, R=169, G=169, B=169]	1	4					2	2	2	4.2	4.2	4.2	56.43	0.00092456	3.1659	5870000	3	12.6679	13.0475	12.386	12.9386	13.2999	13.1154	12.9775	13.1097	13.1706	13.296
0.831508	0.157086	P35564	P35564	Calnexin	Canx	1005	Color2 [A=255, R=169, G=169, B=169]	1	4					35	35	35	44.7	44.7	44.7	67.277	0	229.4	14290000000	162	22.0785	22.3198	22.2557	22.1302	21.8489	22.1148	21.9684	21.8939	21.8144	22.0563
0.826529	-0.250698	Q6Q477-2;Q6Q477	Q6Q477-2;Q6Q477	Calcium-transporting ATPase	Atp2b4	2782	Color2 [A=255, R=169, G=169, B=169]	1	4					26	14	13	29.1	17.8	15.2	122.29	0	87.363	853710000	38	17.6789	18.4777	18.199	18.13	17.72	18.3324	18.2542	18.1941	18.2432	18.4352
0.826118	-0.347567	Q3USH1	Q3USH1	Protein FAM196A	Fam196a	2072	Color2 [A=255, R=169, G=169, B=169]	1	4					2	2	2	5	5	5	46.222	0.0072039	1.8906	21852000	3	13.5299	13.6653	13.5301	12.8574	12.6282	13.6387	13.6439	13.35	13.5984	13.7177
0.825574	-0.263052	Q9D6R2;Q9D6R2-2	Q9D6R2;Q9D6R2-2	Isocitrate dehydrogenase [NAD] subunit alpha, mitochondrial	Idh3a	5237	Color2 [A=255, R=169, G=169, B=169]	1	4					22	22	22	52.7	52.7	52.7	39.638	0	78.531	10856000000	128	21.183	21.9482	21.6626	21.3726	21.1277	21.7477	21.7007	21.6272	21.5997	21.934
0.82523	-0.324021	Q91YY4	Q91YY4	ATP synthase mitochondrial F1 complex assembly factor 2	Atpaf2	4444	Color2 [A=255, R=169, G=169, B=169]	1	4					4	4	4	14.9	14.9	14.9	33.289	0	14.866	65365000	10	15.1704	15.704	15.1057	15.568	14.583	15.666	15.508	15.4331	15.4723	15.6719
0.824981	-0.225472	Q8R366	Q8R366	Immunoglobulin superfamily member 8	Igsf8	4080	Color2 [A=255, R=169, G=169, B=169]	1	4					8	8	8	18.7	18.7	18.7	65.01	0	123.93	1168500000	35	18.2815	18.9388	18.6337	18.4909	18.3525	18.916	18.7412	18.5345	18.6644	18.9687
0.824651	-0.381815	Q3UPR9	Q3UPR9	Somatomedin-B and thrombospondin type-1 domain-containing protein	Sbspon	2057	Color2 [A=255, R=169, G=169, B=169]	1	4					6	6	6	26.9	26.9	26.9	29.463	0	12.177	154660000	13	14.8781	15.5267	15.2874	15.0661	14.2706	15.153	15.644	15.6557	15.2065	15.2788
0.823021	-0.187227	Q9CXJ4	Q9CXJ4	ATP-binding cassette sub-family B member 8, mitochondrial	Abcb8	4985	Color2 [A=255, R=169, G=169, B=169]	1	4					3	3	3	4.7	4.7	4.7	77.999	0	7.9056	22461000	8	13.6146	14.2409	13.8797	14.0648	13.7982	14.1515	14.0806	14.1156	13.9515	14.2352
0.822462	-0.214355	Q921G7	Q921G7	Electron transfer flavoprotein-ubiquinone oxidoreductase, mitochondrial	Etfdh	4492	Color2 [A=255, R=169, G=169, B=169]	1	4					16	16	16	30	30	30	68.09	0	81.849	1306900000	54	19.3764	19.9569	19.6348	19.6565	19.2234	19.837	19.8059	19.704	19.6545	19.9184
0.821573	0.216784	Q9EQG7	Q9EQG7	Ectonucleotide pyrophosphatase/phosphodiesterase family member 5	Enpp5	5500	Color2 [A=255, R=169, G=169, B=169]	1	4					3	3	3	8	8	8	54.386	0	13.171	33604000	4	13.3452	13.6803	13.8829	13.6721	13.2474	13.5807	13.2858	13.1566	13.3253	13.3957
0.821427	0.172109	Q9JJ80	Q9JJ80	Ribosome production factor 2 homolog	Rpf2	5634	Color2 [A=255, R=169, G=169, B=169]	1	4					5	5	5	24.5	24.5	24.5	35.363	0	7.1625	70481000	9	15.4134	15.5846	15.4614	15.4168	15.0575	15.3189	15.3593	15.1393	15.0105	15.2451
0.821223	-0.347503	Q05793	Q05793	Basement membrane-specific heparan sulfate proteoglycan core protein;Endorepellin;LG3 peptide	Hspg2	1790	Color2 [A=255, R=169, G=169, B=169]	1	4					35	35	35	14.7	14.7	14.7	398.29	0	195.87	672360000	67	17.7693	18.4593	18.2221	17.9403	17.8076	18.0219	18.893	18.4858	17.9645	18.5709
0.82106	-0.195295	Q9EQZ7;Q9EQZ7-3;Q9EQZ7-2	Q9EQZ7;Q9EQZ7-3	Regulating synaptic membrane exocytosis protein 2	Rims2	5516	Color2 [A=255, R=169, G=169, B=169]	1	4					5	5	5	4.4	4.4	4.4	172.86	0	11.237	20282000	8	15.3055	15.9261	15.5349	15.4437	15.4624	15.8255	15.7965	15.528	15.6307	15.8683
0.82061	-0.201991	Q80YA3-2;Q80YA3	Q80YA3-2;Q80YA3	Phospholipase DDHD1	Ddhd1	3076	Color2 [A=255, R=169, G=169, B=169]	1	4					5	5	5	9.2	9.2	9.2	58.399	0	9.0178	87955000	11	15.9349	16.5617	16.2572	16.2758	15.9432	16.4557	16.4721	16.3147	16.2462	16.494
0.82024	-0.412988	Q69ZU6	Q69ZU6	Thrombospondin type-1 domain-containing protein 7A	Thsd7a	2596	Color2 [A=255, R=169, G=169, B=169]	1	4					12	12	12	8.9	8.9	8.9	183.53	0	43.644	172490000	23	15.5686	16.141	15.9076	15.7485	14.7606	16.1582	15.842	16.0195	15.7811	16.3904
0.818629	-0.26717	Q8JZR6-2;Q8JZR6	Q8JZR6-2;Q8JZR6	Electroneutral sodium bicarbonate exchanger 1	Slc4a8	3816	Color2 [A=255, R=169, G=169, B=169]	1	4					10	7	7	12.1	9.1	9.1	116.68	0	33.805	117200000	11	15.4436	16.3375	16.0591	15.8977	15.7609	16.2854	16.2323	15.9872	15.9726	16.3571
0.817593	0.259418	P43276	P43276	Histone H1.5	Hist1h1b	1073	Color2 [A=255, R=169, G=169, B=169]	1	4					14	8	8	38.6	26	26	22.576	0	38.387	27316000000	78	21.69	21.9164	21.7342	21.319	21.3123	21.7034	21.4576	21.0855	21.153	21.2753
0.814917	-0.226304	Q9Z1G4-3;Q9Z1G4-2;Q9Z1G4;P15920-2	Q9Z1G4-3;Q9Z1G4-2;Q9Z1G4	V-type proton ATPase 116 kDa subunit a isoform 1	Atp6v0a1	6061	Color2 [A=255, R=169, G=169, B=169]	1	4					31	31	29	41.1	41.1	39.1	95.622	0	323.31	15525000000	172	20.8079	21.5605	21.3099	21.1061	21.026	21.4659	21.361	21.2165	21.3083	21.5902
0.814844	-0.192439	Q9CYT6	Q9CYT6	Adenylyl cyclase-associated protein 2	Cap2	5030	Color2 [A=255, R=169, G=169, B=169]	1	4					14	13	13	38.4	36.8	36.8	52.861	0	99.222	492880000	38	18.093	18.6743	18.4559	18.3422	18.1185	18.592	18.5628	18.4835	18.34	18.6677
0.814272	0.14972	Q9EQ06-2;Q9EQ06;Q8VCR2-2;Q8VCR2	Q9EQ06-2;Q9EQ06;Q8VCR2-2;Q8VCR2	Estradiol 17-beta-dehydrogenase 11;17-beta-hydroxysteroid dehydrogenase 13	Hsd17b11;Hsd17b13	5492	Color2 [A=255, R=169, G=169, B=169]	1	4					5	5	5	18.5	18.5	18.5	25.346	0	8.5872	146060000	13	16.7594	17.0233	16.8869	16.7033	16.5632	16.7086	16.6524	16.5366	16.502	16.788
0.813107	0.933721	Q8R429	Q8R429	Sarcoplasmic/endoplasmic reticulum calcium ATPase 1	Atp2a1	4109	Color2 [A=255, R=169, G=169, B=169]	1	4					26	11	10	28	14	12.5	109.42	0	45.851	188240000	17	16.9928	16.6305	15.3332	15.1442	14.5693	14.8795	14.9629	14.0775	16.0654	14.016
0.811312	-0.246573	P02468	P02468	Laminin subunit gamma-1	Lamc1	588	Color2 [A=255, R=169, G=169, B=169]	1	4					37	37	37	32.2	32.2	32.2	177.3	0	227.44	1108200000	84	18.1631	18.9584	18.4971	18.5774	18.2646	18.6478	18.8226	18.8003	18.5036	18.9191
0.810891	1.1958	P05977-2;P05977	P05977-2;P05977	Myosin light chain 1/3, skeletal muscle isoform	Myl1	617	Color2 [A=255, R=169, G=169, B=169]	1	4					4	4	3	32.7	32.7	25.3	16.6	0	17	52632000	8	15.6334	14.4395	13.4195	12.8399	11.9451	12.9415	12.3658	11.6036	13.7694	11.6181
0.810739	-0.248939	A2AHC3;A2AHC3-2	A2AHC3;A2AHC3-2	Calmodulin-regulated spectrin-associated protein 1	Camsap1	19	Color2 [A=255, R=169, G=169, B=169]	1	4					9	9	9	6.3	6.3	6.3	175.89	0	66.971	140030000	18	15.9688	16.8615	16.4127	16.3398	16.1859	16.6479	16.6147	16.5244	16.447	16.7794
0.81044	0.660531	P28654	P28654	Decorin	Dcn	926	Color2 [A=255, R=169, G=169, B=169]	1	4					7	7	7	19.8	19.8	19.8	39.809	0	11.599	155580000	12	16.6951	16.1194	16.1922	17.8385	15.3895	16.1248	15.8021	15.4296	15.827	15.7485
0.809492	-0.233444	Q3ULD5	Q3ULD5	Methylcrotonoyl-CoA carboxylase beta chain, mitochondrial	Mccc2	2035	Color2 [A=255, R=169, G=169, B=169]	1	4					11	11	11	25.4	25.4	25.4	61.378	0	61.931	182520000	23	16.2554	16.8864	16.5085	16.4469	16.0232	16.7129	16.6689	16.5824	16.5549	16.7685
0.808656	0.170225	Q9CXR1	Q9CXR1	Dehydrogenase/reductase SDR family member 7	Dhrs7	4989	Color2 [A=255, R=169, G=169, B=169]	1	4					7	7	7	21.9	21.9	21.9	38.167	0	20.744	360850000	17	17.1768	17.8066	17.4787	17.4453	17.4301	17.3258	17.2571	17.258	17.2028	17.4426
0.808061	0.201852	Q9D7Z3;Q9D7Z3-2	Q9D7Z3;Q9D7Z3-2	Nucleolar protein 7	Nol7	5270	Color2 [A=255, R=169, G=169, B=169]	1	4					2	2	2	8.7	8.7	8.7	28.97	0	9.7116	25760000	4	13.6585	13.9486	13.9096	13.8191	13.4835	13.766	13.5924	13.2602	13.4416	13.7499
0.806578	-0.33681	Q80TS3-5;Q80TS3;Q80TS3-3;Q80TS3-2;Q80TS3-4;Q80TS3-6	Q80TS3-5;Q80TS3;Q80TS3-3;Q80TS3-2;Q80TS3-4;Q80TS3-6	Latrophilin-3	Lphn3	2976	Color2 [A=255, R=169, G=169, B=169]	1	4					11	11	11	9.9	9.9	9.9	169.93	0	50.884	119180000	23	15.7464	16.5542	16.0426	15.9531	15.2955	16.2641	16.262	16.1334	16.1252	16.491
0.805865	0.907986	Q64518-2;Q64518-3;Q64518	Q64518-2;Q64518-3;Q64518	Sarcoplasmic/endoplasmic reticulum calcium ATPase 3	Atp2a3	2543	Color2 [A=255, R=169, G=169, B=169]	1	4					9	2	2	9.1	3.4	3.4	109.53	0	4.2459	44071000	4	15.2633	15.1746	13.8129	13.6813	12.7574	13.2794	13.2797	12.5784	14.399	12.6131
0.804387	0.175042	Q8VC31	Q8VC31	Coiled-coil domain-containing protein 9	Ccdc9	4145	Color2 [A=255, R=169, G=169, B=169]	1	4					3	3	3	6.1	6.1	6.1	61.445	0	7.9751	42463000	6	15.4054	15.7169	15.4063	15.426	15.1403	15.2825	15.3114	15.0261	15.1889	15.4107
0.803445	-0.258359	P62814	P62814	V-type proton ATPase subunit B, brain isoform	Atp6v1b2	1467	Color2 [A=255, R=169, G=169, B=169]	1	4					25	25	25	67.3	67.3	67.3	56.55	0	323.31	22324000000	184	21.859	22.5216	22.1862	22.0939	21.6027	22.3275	22.2906	22.1977	22.2144	22.5249
0.802755	-0.282772	P01942	P01942	Hemoglobin subunit alpha	Hba	584	Color2 [A=255, R=169, G=169, B=169]	1	4					7	7	6	50.7	50.7	44.4	15.085	0	71.341	26371000000	85	21.9307	22.0374	21.9565	21.5219	21.4187	22.0872	22.3604	21.6659	22.2988	21.8668
0.801695	-0.20836	Q8BJI1	Q8BJI1	Sodium-dependent neutral amino acid transporter SLC6A17	Slc6a17	3280	Color2 [A=255, R=169, G=169, B=169]	1	4					6	6	5	9.9	9.9	8.9	81.07	0	29.403	115680000	11	14.9105	15.3918	15.3294	14.9926	14.8066	15.4325	15.2653	15.1192	15.1965	15.4594
0.801377	-0.467634	Q61753	Q61753	D-3-phosphoglycerate dehydrogenase	Phgdh	2418	Color2 [A=255, R=169, G=169, B=169]	1	4					17	17	17	37.1	37.1	37.1	56.585	0	146.52	1570000000	51	18.6015	19.1327	19.0534	18.7618	18.2949	18.8841	20.0012	19.7063	18.6996	18.8913
0.800332	0.137591	Q8BK35	Q8BK35		Gltscr2	3293	Color2 [A=255, R=169, G=169, B=169]	1	4					2	2	2	6.6	6.6	6.6	55.792	0	6.8936	19958000	4	14.0021	14.311	14.2599	14.1214	14.0558	14.1	14.0714	13.9874	13.7677	14.1357
0.799097	-0.113024	Q8K114;Q8K114-2	Q8K114;Q8K114-2	Integrator complex subunit 9	Ints9	3859	Color2 [A=255, R=169, G=169, B=169]	1	4					3	3	3	4.1	4.1	4.1	74.077	0.0014684	3.0745	30117000	5	14.1649	14.532	14.3381	14.3367	14.2	14.4224	14.3773	14.4635	14.3421	14.5316
0.799052	-0.327249	Q6PIC6	Q6PIC6	Sodium/potassium-transporting ATPase subunit alpha-3	Atp1a3	2775	Color2 [A=255, R=169, G=169, B=169]	1	4					50	50	33	55.8	55.8	37.2	111.69	0	323.31	155640000000	863	23.9341	24.7709	24.5138	24.2746	23.6202	24.6092	24.5118	24.4413	24.4666	24.721
0.798246	-0.343982	O70589;O70589-3;O70589-4;O70589-5;O70589-2	O70589;O70589-3;O70589-4;O70589-5;O70589-2	Peripheral plasma membrane protein CASK	Cask	466	Color2 [A=255, R=169, G=169, B=169]	1	4					18	18	18	25.6	25.6	25.6	105.11	0	83.468	801340000	49	18.6482	19.5775	19.1108	19.0537	18.3201	19.3336	19.2465	19.1937	19.1735	19.4828
0.796211	-0.210256	P97494	P97494	Glutamate--cysteine ligase catalytic subunit	Gclc	1695	Color2 [A=255, R=169, G=169, B=169]	1	4					13	13	13	26.2	26.2	26.2	72.571	0	91.108	475790000	33	17.2041	17.817	17.5178	17.4435	17.1089	17.6881	17.6324	17.5922	17.4537	17.776
0.795812	-0.25829	Q8CDM1;Q8CDM1-2	Q8CDM1;Q8CDM1-2	ATPase family AAA domain-containing protein 2	Atad2	3686	Color2 [A=255, R=169, G=169, B=169]	1	4					2	2	2	2	2	2	117.94	0	14.422	16018000	6	14.8192	15.7089	15.2539	15.0899	14.8537	15.4726	15.4232	15.3281	15.2929	15.5002
0.794923	0.0969259	Q5SWD9;Q5SWD9-3;Q5SWD9-2	Q5SWD9;Q5SWD9-3;Q5SWD9-2	Pre-rRNA-processing protein TSR1 homolog	Tsr1	2220	Color2 [A=255, R=169, G=169, B=169]	1	4					4	4	4	6.8	6.8	6.8	92.104	0	4.7925	20412000	5	14.739	14.9199	14.7987	14.566	14.7672	14.6339	14.6862	14.7495	14.6036	14.6328
0.794422	-0.237217	Q9DBE0	Q9DBE0	Cysteine sulfinic acid decarboxylase	Csad	5370	Color2 [A=255, R=169, G=169, B=169]	1	4					8	8	8	17.4	17.4	17.4	55.144	0	24.789	428860000	23	16.8616	17.3893	17.1258	17.1085	16.5654	17.2305	17.4252	17.267	17.0245	17.2895
0.793496	-0.318588	Q68FD5	Q68FD5	Clathrin heavy chain 1	Cltc	2569	Color2 [A=255, R=169, G=169, B=169]	1	4					91	91	91	63.3	63.3	63.3	191.55	0	323.31	107150000000	723	24.3929	25.3199	25.004	24.8448	24.216	25.1174	25.0018	24.9959	25.0264	25.2289
0.793204	-0.224261	Q60692	Q60692	Proteasome subunit beta type-6	Psmb6	2262	Color2 [A=255, R=169, G=169, B=169]	1	4					5	5	5	39.5	39.5	39.5	25.378	0	41.247	1123500000	19	17.2802	17.9789	17.6375	17.4239	17.2293	17.7379	17.813	17.656	17.6017	17.8627
0.792487	0.412519	Q5SSM3-2;Q5SSM3-3;Q5SSM3;Q5SSM3-4	Q5SSM3-2;Q5SSM3-3;Q5SSM3;Q5SSM3-4	Rho GTPase-activating protein 44	Arhgap44	2207	Color2 [A=255, R=169, G=169, B=169]	1	4					8	8	8	13.2	13.2	13.2	83.272	0	72.648	79741000	14	15.9011	16.6053	16.1828	16.025	15.3814	15.7595	16.111	15.5828	15.5712	15.0085
0.79245	-0.188162	Q8VE99	Q8VE99	Coiled-coil domain-containing protein 115	Ccdc115	4246	Color2 [A=255, R=169, G=169, B=169]	1	4					4	4	4	28.3	28.3	28.3	19.742	0	12.854	52394000	7	13.6825	14.0237	13.9119	13.6776	13.4716	14.0595	13.8558	13.8517	13.7733	14.1678
0.791093	-0.596641	P59279	P59279	Ras-related protein Rab-2B	Rab2b	1336	Color2 [A=255, R=169, G=169, B=169]	1	4					8	2	2	37.5	9.7	9.7	24.198	0	4.0515	59189000	5	15.2896	15.9959	15.7968	15.4233	13.827	15.844	15.7155	15.854	15.7962	16.1062
0.7882	-0.265385	P97792;P97792-2;P97792-3	P97792;P97792-2	Coxsackievirus and adenovirus receptor homolog	Cxadr	1703	Color2 [A=255, R=169, G=169, B=169]	1	4					8	8	8	23	23	23	39.947	0	31.984	207550000	18	16.3482	16.8142	16.683	16.523	15.8485	16.6944	16.7704	16.6951	16.5751	16.8087
0.788097	-0.241556	Q9WV34;Q9WV34-2	Q9WV34;Q9WV34-2	MAGUK p55 subfamily member 2	Mpp2	5976	Color2 [A=255, R=169, G=169, B=169]	1	4					24	22	22	48.2	45.8	45.8	61.554	0	175.04	5894000000	108	20.6817	21.4149	21.1233	20.8657	20.656	21.2262	21.1519	21.0477	21.105	21.4185
0.787807	-0.216862	Q8K1N1	Q8K1N1	Calcium-independent phospholipase A2-gamma	Pnpla8	3878	Color2 [A=255, R=169, G=169, B=169]	1	4					9	9	9	12.8	12.8	12.8	87.38	0	36.128	82396000	14	14.8412	15.5172	15.1463	15.1086	15.2879	15.5517	15.3221	15.2717	15.1899	15.65
0.787493	-0.310482	P10493	P10493	Nidogen-1	Nid1	673	Color2 [A=255, R=169, G=169, B=169]	1	4					21	21	20	23.5	23.5	22.7	136.54	0	110.74	683670000	55	18.3742	18.9571	18.4797	18.6082	18.4229	18.5052	19.3382	19.1597	18.4706	18.9209
0.785794	-0.313528	Q8BX57;Q8BX57-2;Q8BX57-3	Q8BX57;Q8BX57-2;Q8BX57-3	PX domain-containing protein kinase-like protein	Pxk	3496	Color2 [A=255, R=169, G=169, B=169]	1	4					9	9	9	15.6	15.6	15.6	65.23	0	22.633	70078000	15	15.6773	16.3599	16.1052	15.8726	15.2168	16.1432	16.0587	16.1538	16.0461	16.3976
0.784483	0.173258	Q9CR84;P56384;P56383	Q9CR84;P56384;P56383	ATP synthase F(0) complex subunit C1, mitochondrial;ATP synthase F(0) complex subunit C3, mitochondrial;ATP synthase F(0) complex subunit C2, mitochondrial	Atp5g1;Atp5g3;Atp5g2	1273	Color2 [A=255, R=169, G=169, B=169]	1	4					2	2	2	27.9	27.9	27.9	14.2	0	8.22	482880000	6	18.2239	18.6094	18.3031	18.1624	18.2304	18.4104	18.0529	17.9158	18.1309	18.1531
0.784407	0.184613	Q9Z2I0	Q9Z2I0	LETM1 and EF-hand domain-containing protein 1, mitochondrial	Letm1	6115	Color2 [A=255, R=169, G=169, B=169]	1	4					5	5	5	8.3	8.3	8.3	82.988	0	20.982	50544000	8	14.841	14.8086	14.67	14.4063	14.2316	14.4113	14.4388	14.4285	14.3138	14.4422
0.784294	-0.209684	P28571-1;P28571-2;P28571	P28571-1;P28571-2;P28571	Sodium- and chloride-dependent glycine transporter 1	Slc6a9	921	Color2 [A=255, R=169, G=169, B=169]	1	4					5	5	5	9.8	9.8	9.8	70.557	0	45.136	1590000000	23	17.4089	18.0971	17.6863	17.7819	17.5053	17.9948	17.9458	17.7283	17.7781	18.0809
0.78232	0.171351	Q9DBG7	Q9DBG7	Signal recognition particle receptor subunit alpha	Srpr	5378	Color2 [A=255, R=169, G=169, B=169]	1	4					8	8	8	13.7	13.7	13.7	69.622	0	46.727	95231000	17	15.7725	16.2759	15.9788	15.9111	15.8163	15.804	15.8022	15.6318	15.6488	16.0111
0.781326	-0.26694	Q920I9-2;Q920I9	Q920I9-2;Q920I9	WD repeat-containing protein 7	Wdr7	4478	Color2 [A=255, R=169, G=169, B=169]	1	4					29	29	29	26.8	26.8	26.8	160.32	0	210.27	1601100000	98	19.2768	20.1464	19.88	19.7292	19.3419	19.9358	19.8994	19.8553	19.8408	20.1776
0.780961	0.143304	P18654;Q7TPS0-2;Q7TPS0-3;Q7TPS0	P18654	Ribosomal protein S6 kinase alpha-3	Rps6ka3	805	Color2 [A=255, R=169, G=169, B=169]	1	4					17	17	9	26.1	26.1	15.7	83.693	0	34.953	442530000	35	18.1929	18.5293	18.2601	18.2227	18.1114	18.2169	18.1608	17.9577	17.9938	18.2707
0.780292	-0.370426	Q9Z1L4	Q9Z1L4	Retinoschisin	Rs1	6065	Color2 [A=255, R=169, G=169, B=169]	1	4					8	8	8	37.9	37.9	37.9	25.575	0	28.194	14022000000	62	20.6933	21.4345	21.1646	20.9563	20.0515	21.2204	21.2449	21.0995	21.1496	21.4378
0.780023	-0.232216	Q9D531;Q9D531-4	Q9D531;Q9D531-4	Nucleoredoxin-like protein 2	Nxnl2	5213	Color2 [A=255, R=169, G=169, B=169]	1	4					4	4	4	35.9	35.9	35.9	17.62	0	10.22	105530000	6	15.3895	15.879	15.382	15.4624	15.1871	15.7143	15.7319	15.4688	15.5102	16.0358
0.779109	-0.278734	Q9R0P5	Q9R0P5	Destrin	Dstn	5871	Color2 [A=255, R=169, G=169, B=169]	1	4					16	15	15	80	75.8	75.8	18.521	0	54.786	7731200000	53	21.7833	22.3579	22.0426	22.1204	21.3412	22.1908	22.3248	22.2214	21.9942	22.3077
0.777466	-0.32834	Q8BGR2	Q8BGR2	Volume-regulated anion channel subunit LRRC8D	Lrrc8d	3181	Color2 [A=255, R=169, G=169, B=169]	1	4					2	2	2	1.9	1.9	1.9	98.112	0.0057578	2.0356	2120700	3	13.3842	14.0079	13.9014	13.7391	12.9471	13.9767	13.8375	13.6894	13.8567	14.2613
0.776786	-0.212012	Q8BX09	Q8BX09	Retinoblastoma-binding protein 5	Rbbp5	3493	Color2 [A=255, R=169, G=169, B=169]	1	4					10	10	3	21	21	5.4	59.097	0	55.88	302960000	26	17.1212	17.691	17.4215	17.3109	16.924	17.5634	17.4869	17.4275	17.3875	17.6633
0.775794	-0.222829	Q80TB8	Q80TB8	Synaptic vesicle membrane protein VAT-1 homolog-like	Vat1l	2955	Color2 [A=255, R=169, G=169, B=169]	1	4					18	18	18	48.4	48.4	48.4	45.817	0	178.89	5801300000	58	20.5332	21.045	20.8243	20.7193	20.2882	20.9783	20.9144	20.7781	20.7292	21.1243
0.775376	-0.253019	Q7TNG5;Q7TNG5-2	Q7TNG5;Q7TNG5-2	Echinoderm microtubule-associated protein-like 2	Eml2	2903	Color2 [A=255, R=169, G=169, B=169]	1	4					11	11	11	24.3	24.3	24.3	70.733	0	43.476	322990000	22	16.3869	17.0609	16.7829	16.6151	16.1288	16.8909	16.8862	16.8963	16.663	16.9034
0.774868	-0.201466	Q69ZK9	Q69ZK9	Neuroligin-2	Nlgn2	2588	Color2 [A=255, R=169, G=169, B=169]	1	4					13	13	9	24.8	24.8	18.5	90.988	0	71.337	510400000	44	17.6335	18.3673	18.081	17.925	17.7588	18.1562	18.1463	18.1071	18.08	18.2833
0.773609	0.14964	P48678;P48678-2;P48678-3	P48678;P48678-2;P48678-3	Prelamin-A/C;Lamin-A/C	Lmna	1138	Color2 [A=255, R=169, G=169, B=169]	1	4					39	37	37	56.2	54.9	54.9	74.237	0	287.87	5816600000	151	21.0853	21.3455	21.0693	20.9793	20.8282	21.0431	20.8888	20.8953	20.7424	20.9898
0.773574	-0.329128	O55125	O55125	Protein NipSnap homolog 1	Nipsnap1	399	Color2 [A=255, R=169, G=169, B=169]	1	4					9	9	9	43	43	43	33.363	0	43.176	1260800000	30	18.5396	19.0851	18.735	18.7012	17.8318	18.9855	18.787	18.9184	18.7388	19.1087
0.771592	-0.387271	Q80W21	Q80W21	Glutathione S-transferase Mu 7	Gstm7	3025	Color2 [A=255, R=169, G=169, B=169]	1	4					10	6	4	54.1	34.9	26.1	25.709	0	11.052	51655000	9	15.6336	15.8675	15.4636	15.5441	15.0981	15.7713	16.3842	16.4734	15.3418	15.5725
0.771586	-0.245831	Q9CWI3	Q9CWI3	BRCA2 and CDKN1A-interacting protein	Bccip	4944	Color2 [A=255, R=169, G=169, B=169]	1	4					3	3	3	11.1	11.1	11.1	35.942	0	5.9167	16818000	6	13.1712	13.8813	13.4012	13.6211	13.064	13.6188	13.7689	13.4877	13.6234	13.8691
0.771533	-0.21008	Q8C729;Q8C729-2	Q8C729;Q8C729-2	Protein FAM126B	Fam126b	3627	Color2 [A=255, R=169, G=169, B=169]	1	4					6	6	5	16.2	16.2	14.2	58.586	0	37.277	123590000	11	15.6489	16.2218	16.0505	15.7	15.5239	16.018	16.0282	15.955	15.9817	16.2127
0.771042	-0.303342	P43406	P43406	Integrin alpha-V;Integrin alpha-V heavy chain;Integrin alpha-V light chain	Itgav	1075	Color2 [A=255, R=169, G=169, B=169]	1	4					18	18	18	21.6	21.6	21.6	115.36	0	107.64	644140000	52	18.2535	18.8069	18.5569	18.545	17.7402	18.8009	18.7677	18.7099	18.3541	18.7865
0.770925	-0.25121	Q8VDU5	Q8VDU5	SNF-related serine/threonine-protein kinase	Snrk	4223	Color2 [A=255, R=169, G=169, B=169]	1	4					2	2	2	2.8	2.8	2.8	81.912	0	4.063	6993500	3	13.8233	14.7451	14.4407	14.1204	14.0553	14.4886	14.5538	14.3667	14.4277	14.604
0.77016	-0.16468	Q3UNA4;Q3UNA4-3;Q3UNA4-2	Q3UNA4;Q3UNA4-3;Q3UNA4-2	NTF2-related export protein 2	Nxt2	2052	Color2 [A=255, R=169, G=169, B=169]	1	4					3	3	3	25.4	25.4	25.4	16.256	0	7.3494	22764000	7	14.5009	14.9843	14.6674	14.7179	14.5513	14.9209	14.8583	14.6008	14.8472	15.0181
0.769501	-0.229814	Q8K0S5	Q8K0S5	Reticulon-4 receptor-like 1	Rtn4rl1	3850	Color2 [A=255, R=169, G=169, B=169]	1	4					3	3	3	7.6	7.6	7.6	49.836	0	5.2732	14003000	4	13.2088	13.8791	13.6523	13.7115	13.2738	13.917	13.6425	13.5905	13.7204	14.004
0.769319	-0.234565	Q91VT4	Q91VT4	Carbonyl reductase family member 4	Cbr4	4332	Color2 [A=255, R=169, G=169, B=169]	1	4					8	8	8	48.7	48.7	48.7	25.414	0	40.084	303880000	23	16.9359	17.5649	17.195	16.9817	16.7386	17.2742	17.2704	17.1896	17.2787	17.5762
0.769257	0.168154	Q80X71	Q80X71	Transmembrane protein 106B	Tmem106b	3045	Color2 [A=255, R=169, G=169, B=169]	1	4					2	2	2	9.5	9.5	9.5	31.172	0.0011072	3.1325	30508000	3	15.0504	14.9468	15.1089	15.1211	14.9622	15.162	14.8994	14.5391	14.7578	14.9904
0.767175	0.209654	P07309	P07309	Transthyretin	Ttr	629	Color2 [A=255, R=169, G=169, B=169]	1	4					7	7	7	63.3	63.3	63.3	15.776	0	47.447	2016100000	33	19.9797	20.4267	19.8814	19.9523	19.6877	19.9826	19.7679	19.6508	19.6126	19.8656
0.766725	-0.220688	P83503	P83503	Nyctalopin	Nyx	1631	Color2 [A=255, R=169, G=169, B=169]	1	4					3	3	3	10.1	10.1	10.1	52.43	0	10.272	21109000	4	13.3245	13.4701	13.5262	13.4044	12.7605	13.6508	13.4491	13.5425	13.3702	13.5767
0.765511	-0.72774	Q8K0V2	Q8K0V2	DCN1-like protein 3	Dcun1d3	3856	Color2 [A=255, R=169, G=169, B=169]	1	4					2	2	2	11.8	11.8	11.8	34.438	0	18.256	1570300	3	11.3856	11.8639	11.6251	10.5923	9.21422	11.6335	11.5111	11.6665	11.6199	11.8888
0.764596	-0.21786	Q8BH86;Q8BH86-2	Q8BH86;Q8BH86-2	UPF0317 protein C14orf159 homolog, mitochondrial		3223	Color2 [A=255, R=169, G=169, B=169]	1	4					6	6	6	12.3	12.3	12.3	66.365	0	5.9335	24166000	8	14.0812	14.5491	14.3275	14.3838	13.8061	14.4529	14.4545	14.3151	14.3338	14.6808
0.764359	-0.229718	Q9Z2W8	Q9Z2W8	Glutamate receptor 4	Gria4	6131	Color2 [A=255, R=169, G=169, B=169]	1	4					6	2	2	7.6	2.8	2.8	100.85	0.0012868	3.0905	39377000	3	13.5368	14.3606	13.9598	13.7778	13.5986	14.0798	14.0567	13.9478	14.1137	14.1843
0.764155	-0.398529	Q9DC07	Q9DC07	LIM zinc-binding domain-containing Nebulette	Nebl	5406	Color2 [A=255, R=169, G=169, B=169]	1	4					12	12	11	45.9	45.9	42.2	31.113	0	71.358	1340200000	42	19.9676	20.4196	20.1597	19.8893	18.9088	20.4036	20.1747	20.1807	20.12	20.4585
0.763838	0.180945	Q60854	Q60854	Serpin B6	Serpinb6	2285	Color2 [A=255, R=169, G=169, B=169]	1	4					13	13	13	33.9	33.9	33.9	42.598	0	54.289	701580000	38	18.9598	19.3259	19.1132	19.0217	18.6143	18.9036	18.8545	18.8315	18.7043	18.8362
0.763817	-0.306505	Q8BH44	Q8BH44	Coronin-2B	Coro2b	3208	Color2 [A=255, R=169, G=169, B=169]	1	4					19	19	19	45.6	45.6	45.6	54.936	0	45.354	3239600000	56	19.8672	20.6574	20.4406	20.189	19.5534	20.4847	20.4117	20.3973	20.3138	20.6326
0.763782	-0.385641	Q6PE15;Q6PE15-2	Q6PE15;Q6PE15-2	Mycophenolic acid acyl-glucuronide esterase, mitochondrial	Abhd10	2743	Color2 [A=255, R=169, G=169, B=169]	1	4					7	7	7	29.3	29.3	29.3	33.04	0	63.619	785560000	26	17.5276	18.2028	17.8983	17.7888	16.7228	18.1006	18.0367	17.8735	17.8931	18.1645
0.763707	-0.311671	Q01279;P70424;Q61527-3;Q61527-2;Q61527	Q01279	Epidermal growth factor receptor	Egfr	1750	Color2 [A=255, R=169, G=169, B=169]	1	4					9	9	9	8	8	8	134.85	0	26.018	76904000	14	15.0345	15.5888	15.4131	15.3287	14.522	15.5144	15.4699	15.8138	15.2691	15.3782
0.760905	0.156808	P62843	P62843	40S ribosomal protein S15	Rps15	1473	Color2 [A=255, R=169, G=169, B=169]	1	4					4	4	4	42.8	42.8	42.8	17.04	0	32.164	1272400000	13	18.1527	18.2013	18.0669	17.9351	17.6945	17.9762	17.896	17.7044	17.7565	17.9333
0.760504	-0.210808	P19096	P19096	Fatty acid synthase;[Acyl-carrier-protein] S-acetyltransferase;[Acyl-carrier-protein] S-malonyltransferase;3-oxoacyl-[acyl-carrier-protein] synthase;3-oxoacyl-[acyl-carrier-protein] reductase;3-hydroxyacyl-[acyl-carrier-protein] dehydratase;Enoyl-[acyl-carrier-protein] reductase;Oleoyl-[acyl-carrier-protein] hydrolase	Fasn	809	Color2 [A=255, R=169, G=169, B=169]	1	4					69	69	69	35.3	35.3	35.3	272.43	0	323.31	6253800000	254	21.2528	22.0432	21.6203	21.5291	21.3644	21.7323	21.7784	21.7673	21.6808	21.905
0.760389	-0.138472	P26048;Q8BHJ7	P26048	Gamma-aminobutyric acid receptor subunit alpha-2	Gabra2	889	Color2 [A=255, R=169, G=169, B=169]	1	4					5	2	2	10.6	4.4	4.4	51.138	0	4.2651	57471000	5	15.1655	15.6017	15.5017	15.2999	15.2517	15.5997	15.5161	15.3745	15.4273	15.5955
0.760325	-0.199439	Q9WUB3	Q9WUB3	Glycogen phosphorylase, muscle form	Pygm	5949	Color2 [A=255, R=169, G=169, B=169]	1	4					42	42	33	55.5	55.5	41.7	97.285	0	323.31	14376000000	209	21.647	22.3703	21.9883	21.9073	21.7926	22.1549	22.1065	22.0398	22.0563	22.3453
0.7598	-0.340839	Q61823	Q61823	Programmed cell death protein 4	Pdcd4	2424	Color2 [A=255, R=169, G=169, B=169]	1	4					11	11	11	30.7	30.7	30.7	51.702	0	110.66	328510000	28	16.5427	17.0739	16.7229	16.8455	15.7851	17.0262	16.9178	16.892	16.7394	17.099
0.759727	-0.223364	P63001;Q05144;Q9ER71-2;Q8R527;Q9ER71	P63001;Q05144	Ras-related C3 botulinum toxin substrate 1;Ras-related C3 botulinum toxin substrate 2	Rac1;Rac2	1498	Color2 [A=255, R=169, G=169, B=169]	1	4					9	8	4	47.9	42.2	19.3	21.45	0	59.232	3461600000	46	20.2151	20.6569	20.4413	20.3312	19.7946	20.5511	20.4789	20.4691	20.4007	20.6562
0.759676	-0.313756	Q8VCA8	Q8VCA8	Secernin-2	Scrn2	4151	Color2 [A=255, R=169, G=169, B=169]	1	4					8	8	8	34.8	34.8	34.8	46.6	0	50.833	628120000	42	17.2148	17.8875	17.5703	17.4576	16.701	17.7373	17.6556	17.5553	17.5348	17.9169
0.759554	0.16988	P62960;Q9Z2C8-2;Q9Z2C8	P62960	Nuclease-sensitive element-binding protein 1	Ybx1	1493	Color2 [A=255, R=169, G=169, B=169]	1	4					7	5	5	40.4	30.4	30.4	35.73	0	149.91	517140000	17	15.898	15.9448	15.8651	15.7592	15.4032	15.8023	15.6283	15.4917	15.4783	15.6205
0.759255	-0.175455	Q91ZA3	Q91ZA3	Propionyl-CoA carboxylase alpha chain, mitochondrial	Pcca	4452	Color2 [A=255, R=169, G=169, B=169]	1	4					19	19	19	34.7	34.7	34.7	79.921	0	78.17	557320000	50	18.3745	18.9301	18.6876	18.6372	18.4733	18.7828	18.7945	18.7132	18.6422	19.0473
0.75896	-0.158863	Q9DB77	Q9DB77	Cytochrome b-c1 complex subunit 2, mitochondrial	Uqcrc2	5361	Color2 [A=255, R=169, G=169, B=169]	1	4					19	19	19	46.4	46.4	46.4	48.234	0	269.27	15010000000	123	21.5998	22.021	21.8052	21.6134	21.4883	21.9137	21.9244	21.8516	21.6751	21.9571
0.757852	-0.168878	Q69ZZ6;Q69ZZ6-2;Q69ZZ6-3	Q69ZZ6;Q69ZZ6-2;Q69ZZ6-3	Transmembrane and coiled-coil domains protein 1	Tmcc1	2599	Color2 [A=255, R=169, G=169, B=169]	1	4					9	7	7	16.5	13.7	13.7	71.642	0	16.452	83625000	15	15.31	15.7723	15.4933	15.2817	15.2448	15.7687	15.5841	15.4689	15.469	15.6558
0.757281	-0.2212	Q8BPN8;Q8BPN8-2;Q8BPN8-3	Q8BPN8;Q8BPN8-2	DmX-like protein 2	Dmxl2	3380	Color2 [A=255, R=169, G=169, B=169]	1	4					70	70	67	29.4	29.4	28.6	338.2	0	323.31	4092700000	197	20.439	21.2389	20.9402	20.7536	20.6376	20.9654	20.9988	20.9487	20.9451	21.2572
0.756717	-0.18798	Q9QXS6;Q9QXS6-3;Q9QXS6-2	Q9QXS6;Q9QXS6-3;Q9QXS6-2	Drebrin	Dbn1	5762	Color2 [A=255, R=169, G=169, B=169]	1	4					15	15	15	30.6	30.6	30.6	77.286	0	103.6	1063100000	44	17.9244	18.4994	18.2141	18.0524	17.8639	18.4149	18.3249	18.1669	18.1778	18.4096
0.756466	-0.14726	Q91ZR2	Q91ZR2	Sorting nexin-18	Snx18	4461	Color2 [A=255, R=169, G=169, B=169]	1	4					3	3	3	5.2	5.2	5.2	67.903	0.0011078	3.1402	27791000	5	12.9107	13.2029	12.9898	13.0371	12.9758	13.4762	13.0238	13.1978	12.9924	13.1625
0.754766	0.148679	Q9JLQ0	Q9JLQ0	CD2-associated protein	Cd2ap	5700	Color2 [A=255, R=169, G=169, B=169]	1	4					4	4	4	6.4	6.4	6.4	70.449	0	7.1196	25149000	7	14.7765	14.7229	14.6592	14.5185	14.4468	14.7382	14.5552	14.3232	14.3199	14.4441
0.754121	-0.24202	Q61026	Q61026	Nuclear receptor coactivator 2	Ncoa2	2316	Color2 [A=255, R=169, G=169, B=169]	1	4					5	5	5	4.4	4.4	4.4	158.46	0	21.59	53465000	11	14.3409	14.9648	14.7899	14.4959	14.076	14.811	14.7733	14.7746	14.6356	14.8832
0.75327	-0.195054	P31648	P31648	Sodium- and chloride-dependent GABA transporter 1	Slc6a1	965	Color2 [A=255, R=169, G=169, B=169]	1	4					10	10	10	20.5	20.5	20.5	67.001	0	93.142	3513400000	41	20.3928	20.9827	20.7292	20.5341	20.3623	20.8606	20.8044	20.6894	20.6332	20.9889
0.752999	-0.255419	Q5NCE8	Q5NCE8	Magnesium transporter MRS2 homolog, mitochondrial	Mrs2	2182	Color2 [A=255, R=169, G=169, B=169]	1	4					2	2	2	5.8	5.8	5.8	49.299	0.00092816	3.2222	22877000	3	12.9409	13.6117	13.1059	13.5858	12.8014	13.3931	13.5511	13.3319	13.4777	13.5689
0.752551	-0.611601	Q6VVW5-2;Q6VVW5	Q6VVW5-2;Q6VVW5	Atrial natriuretic peptide receptor 2	Npr2	2798	Color2 [A=255, R=169, G=169, B=169]	1	4					3	2	2	4.2	2.9	2.9	114.32	0	3.9941	6178500	3	13.3662	13.904	13.9139	13.6984	11.7459	14.0356	13.8918	13.9907	13.6942	14.0742
0.750952	-0.208802	E9Q3L2	E9Q3L2		Pi4ka	156	Color2 [A=255, R=169, G=169, B=169]	1	4					47	47	47	25.4	25.4	25.4	237.04	0	159.03	1322400000	103	18.8528	19.5523	19.2127	19.0596	18.8456	19.2876	19.2554	19.2396	19.2653	19.5191
0.750617	0.131791	O54734	O54734	Dolichyl-diphosphooligosaccharide--protein glycosyltransferase 48 kDa subunit	Ddost	356	Color2 [A=255, R=169, G=169, B=169]	1	4					11	11	11	27.7	27.7	27.7	49.027	0	55.067	1905900000	38	18.6783	18.8705	18.7519	18.5533	18.5155	18.5717	18.6613	18.407	18.3919	18.6787
0.750444	-0.238263	Q9D1G2;Q9D1G2-3;Q9D1G2-2	Q9D1G2;Q9D1G2-3;Q9D1G2-2	Phosphomevalonate kinase	Pmvk	5136	Color2 [A=255, R=169, G=169, B=169]	1	4					2	2	2	13	13	13	21.916	0	6.9437	11751000	3	12.5123	12.819	12.8502	12.3472	12.4129	12.7901	12.6668	12.6564	12.7097	13.3101
0.749638	0.222739	Q9DBM2	Q9DBM2	Peroxisomal bifunctional enzyme;Enoyl-CoA hydratase/3,2-trans-enoyl-CoA isomerase;3-hydroxyacyl-CoA dehydrogenase	Ehhadh	5386	Color2 [A=255, R=169, G=169, B=169]	1	4					2	2	2	2.5	2.5	2.5	78.301	0	3.8644	5699400	4	13.7564	13.8889	13.9168	13.7564	13.358	13.7545	13.3229	13.2016	13.5182	13.7655
0.749268	-0.245115	Q9EQP6	Q9EQP6	Arrestin-C	Arr3	5511	Color2 [A=255, R=169, G=169, B=169]	1	4					12	12	12	37.8	37.8	37.8	41.921	0	77.138	883690000	38	17.9314	18.6792	18.3351	18.0666	17.8383	18.4613	18.296	18.2988	18.3698	18.6502
0.749048	-0.186719	P34152-9;P34152;P34152-4;P34152-2	P34152-9;P34152;P34152-4;P34152-2	Focal adhesion kinase 1	Ptk2	986	Color2 [A=255, R=169, G=169, B=169]	1	4					2	2	2	5.3	5.3	5.3	39.93	0.0007606	3.6342	6774200	3	12.8911	13.3124	12.9581	12.8925	12.5776	13.1226	13.2402	12.9525	13.0817	13.1684
0.747981	0.228477	Q6Y7W8;Q6Y7W8-2	Q6Y7W8;Q6Y7W8-2	PERQ amino acid-rich with GYF domain-containing protein 2	Gigyf2	2806	Color2 [A=255, R=169, G=169, B=169]	1	4					4	4	4	4.7	4.7	4.7	149.19	0	7.5986	36745000	6	13.9051	14.5289	14.1007	14.0367	13.7464	13.8534	13.5462	13.8309	14.0578	13.8871
0.747345	-0.191664	Q60649	Q60649	Caseinolytic peptidase B protein homolog	Clpb	2258	Color2 [A=255, R=169, G=169, B=169]	1	4					8	8	8	16.5	16.5	16.5	76.003	0	51.207	101410000	13	15.9029	16.5364	16.2333	16.1273	15.9067	16.3492	16.2628	16.2928	16.2209	16.5392
0.747083	-0.25911	Q8K400;Q8K400-2;Q5DQR4-6;Q5DQR4-5;Q5DQR4-4;Q5DQR4-2;Q5DQR4-3;Q5DQR4	Q8K400;Q8K400-2	Syntaxin-binding protein 5	Stxbp5	3956	Color2 [A=255, R=169, G=169, B=169]	1	4					12	12	12	14	14	14	127.65	0	40.561	346500000	30	16.6047	17.3904	16.961	16.8268	16.5152	17.1332	16.9965	16.9885	17.0354	17.44
0.746837	-0.234234	O09172	O09172	Glutamate--cysteine ligase regulatory subunit	Gclm	259	Color2 [A=255, R=169, G=169, B=169]	1	4					5	5	5	23.4	23.4	23.4	30.534	0	52.807	365360000	20	16.7165	17.2981	16.9353	16.8015	16.3512	17.0559	17.056	17.1343	16.9048	17.1229
0.746227	-0.237587	Q8K1H7	Q8K1H7	T-complex protein 11-like protein 2	Tcp11l2	3872	Color2 [A=255, R=169, G=169, B=169]	1	4					2	2	2	3.5	3.5	3.5	57.889	0.00075543	3.521	8410700	4	12.7929	13.1722	12.7693	12.6455	12.2663	13.0163	12.8663	12.962	12.7897	13.1998
0.745247	-0.214398	Q9CQX5	Q9CQX5	Claudin domain-containing protein 1	Cldnd1	4874	Color2 [A=255, R=169, G=169, B=169]	1	4					2	2	2	9.1	9.1	9.1	28.572	0	14.358	50453000	4	14.358	14.8224	14.5486	14.5661	14.0003	14.6621	14.7871	14.5508	14.5719	14.7956
0.744891	0.189841	Q2TBE6	Q2TBE6	Phosphatidylinositol 4-kinase type 2-alpha	Pi4k2a	1863	Color2 [A=255, R=169, G=169, B=169]	1	4					5	5	5	15.4	15.4	15.4	54.257	0	20.691	43325000	10	14.1558	14.618	14.3574	14.1689	14.1532	14.1713	14.2429	13.806	13.9763	14.3077
0.744832	-0.207996	Q80ZW0;Q8QZR7	Q80ZW0	Serine/threonine-protein kinase 35	Stk35	3103	Color2 [A=255, R=169, G=169, B=169]	1	4					7	7	7	15.2	15.2	15.2	59.459	0	9.7798	101390000	9	15.7979	16.3831	16.1205	15.9976	15.6276	16.2889	16.1528	16.0515	16.1219	16.3516
0.744568	-0.296372	P70404	P70404	Isocitrate dehydrogenase [NAD] subunit gamma 1, mitochondrial	Idh3g	1600	Color2 [A=255, R=169, G=169, B=169]	1	4					13	13	13	46.1	46.1	46.1	42.785	0	146.5	3424800000	79	19.6196	20.3788	20.0919	19.8369	19.2897	20.1346	20.0887	20.0779	19.98	20.4177
0.744102	-0.287063	Q9D7B6	Q9D7B6	Isobutyryl-CoA dehydrogenase, mitochondrial	Acad8	5253	Color2 [A=255, R=169, G=169, B=169]	1	4					13	13	13	40.4	40.4	40.4	45.019	0	56.451	1015200000	39	17.6811	18.4417	18.0456	18.0099	17.3299	18.1988	18.2502	18.1363	18.0085	18.3496
0.743699	-0.246439	Q8C0Z1	Q8C0Z1	Protein ITFG3	Itfg3	3577	Color2 [A=255, R=169, G=169, B=169]	1	4					5	5	5	10.5	10.5	10.5	60.575	0	12.781	92805000	7	15.6029	16.2907	15.9595	15.8919	15.8008	16.0778	16.1708	16.6172	15.8813	16.031
0.742833	0.26753	Q8VDS3	Q8VDS3	Chromobox protein homolog 7	Cbx7	4218	Color2 [A=255, R=169, G=169, B=169]	1	4					2	2	2	17.1	17.1	17.1	18.109	0.00038292	3.7509	24206000	3	12.9358	13.2827	13.0347	12.948	12.5696	13.0118	12.4928	12.548	12.3434	13.0372
0.742205	-0.360627	Q03137-2;Q03137	Q03137-2;Q03137	Ephrin type-A receptor 4	Epha4	1770	Color2 [A=255, R=169, G=169, B=169]	1	4					9	8	7	15.1	13.9	12.5	103.98	0	28.676	95764000	15	14.5154	15.2936	15.0635	14.7687	13.9172	15.053	15.0497	14.9276	15.0293	15.3019
0.741775	-0.180928	Q60598	Q60598	Src substrate cortactin	Cttn	2252	Color2 [A=255, R=169, G=169, B=169]	1	4					11	11	11	25.8	25.8	25.8	61.249	0	64.339	1646900000	52	19.5988	19.8856	19.6452	19.4828	19.2068	19.8531	19.6827	19.6587	19.6304	19.899
0.74057	-0.269227	Q9D0D5	Q9D0D5	General transcription factor IIE subunit 1	Gtf2e1	5087	Color2 [A=255, R=169, G=169, B=169]	1	4					7	7	6	12.5	12.5	12.5	49.593	0	5.6912	452900000	14	18.6063	19.3656	18.9907	18.6761	18.5762	19.1473	18.9691	18.8465	19.1179	19.4801
0.740509	0.294254	P47811-3;P47811-4;P47811;P47811-2	P47811-3;P47811-4;P47811;P47811-2	Mitogen-activated protein kinase 14	Mapk14	1114	Color2 [A=255, R=169, G=169, B=169]	1	4					4	4	4	14.2	14.2	14.2	41.487	0	12.794	54584000	8	15.7279	15.8707	15.1401	15.475	14.8419	15.0024	15.336	15.0037	15.0148	15.2275
0.740028	-0.222915	Q61425	Q61425	Hydroxyacyl-coenzyme A dehydrogenase, mitochondrial	Hadh	2376	Color2 [A=255, R=169, G=169, B=169]	1	4					13	13	13	39.2	39.2	39.2	34.463	0	42	1514800000	33	18.7755	19.3206	18.9117	18.8562	18.4599	19.121	19.0551	19.0532	18.9055	19.3037
0.739803	-0.292871	Q9CRD0;Q9CRD0-3;Q9CRD0-2	Q9CRD0;Q9CRD0-3;Q9CRD0-2	OCIA domain-containing protein 1	Ociad1	4917	Color2 [A=255, R=169, G=169, B=169]	1	4					6	6	6	44.1	44.1	44.1	27.61	0	31.353	366440000	16	17.4578	17.9675	17.405	17.5139	16.9754	17.7489	17.5076	17.5312	17.8039	18.1925
0.73862	0.251722	Q62422	Q62422	Osteoclast-stimulating factor 1	Ostf1	2483	Color2 [A=255, R=169, G=169, B=169]	1	4					5	5	5	32.1	32.1	32.1	23.782	0	42.186	42844000	10	16.7115	16.7352	16.5713	16.6874	15.923	16.4627	16.3421	16.2204	15.9972	16.3473
0.73566	0.201338	Q922M7	Q922M7	Ashwin		4532	Color2 [A=255, R=169, G=169, B=169]	1	4					4	4	4	23.7	23.7	23.7	26.03	0	22.459	22151000	4	13.8385	14.065	13.7199	13.6544	13.5145	13.5994	13.6816	13.3654	13.2899	13.8493
0.733389	-0.230593	O88559;O88559-2	O88559;O88559-2	Menin	Men1	496	Color2 [A=255, R=169, G=169, B=169]	1	4					5	5	5	12.8	12.8	12.8	67.5	0	27.626	26052000	10	12.5588	13.3145	12.8336	12.9305	12.4499	13.1427	13.0178	12.9122	13.0066	13.1611
0.733287	0.216485	P11438	P11438	Lysosome-associated membrane glycoprotein 1	Lamp1	694	Color2 [A=255, R=169, G=169, B=169]	1	4					2	2	2	5.7	5.7	5.7	43.865	0	12.851	141400000	6	15.014	15.0433	15.0858	14.9909	14.3231	14.7627	14.6922	14.6073	14.5488	14.7636
0.733192	-0.212039	Q8JZZ7;Q8JZZ7-2	Q8JZZ7;Q8JZZ7-2	Latrophilin-2	Lphn2	3826	Color2 [A=255, R=169, G=169, B=169]	1	4					7	7	7	6.1	6.1	6.1	166.58	0	72.292	79580000	16	15.0264	15.7644	15.3911	15.2174	15.1444	15.4987	15.5295	15.3903	15.406	15.7794
0.733165	0.146585	Q9CYH6	Q9CYH6	Ribosome biogenesis regulatory protein homolog	Rrs1	5020	Color2 [A=255, R=169, G=169, B=169]	1	4					2	2	2	6.8	6.8	6.8	41.551	0	10.778	44964000	7	14.2133	14.4524	14.4312	14.2189	13.9855	14.2657	14.0804	13.9575	14.0643	14.2004
0.732171	0.109805	Q63943;Q63943-2;Q8CFN5-4;Q8CFN5-3;Q8CFN5-2;Q8CFN5-5;Q8CFN5	Q63943;Q63943-2	Myocyte-specific enhancer factor 2D	Mef2d	2505	Color2 [A=255, R=169, G=169, B=169]	1	4					4	4	3	10.9	10.9	8.8	55.064	0	36.853	249640000	12	15.3323	15.6642	15.4734	15.3108	15.3983	15.437	15.295	15.3307	15.1926	15.3747
0.730097	0.145462	P62301	P62301	40S ribosomal protein S13	Rps13	1433	Color2 [A=255, R=169, G=169, B=169]	1	4					10	10	10	47.7	47.7	47.7	17.222	0	40.515	7667900000	41	21.4125	21.6015	21.378	21.3018	21.0806	21.3382	21.2167	21.1147	21.0599	21.3175
0.729448	-0.522832	Q9CPS6	Q9CPS6	Histidine triad nucleotide-binding protein 3	Hint3	4769	Color2 [A=255, R=169, G=169, B=169]	1	4					2	2	2	18.2	18.2	18.2	18.787	0	15.052	121130000	7	16.6759	17.3932	16.969	16.8582	15.2869	17.2255	17.0818	17.1501	17.0088	17.3312
0.72902	-0.285069	Q9D6W8	Q9D6W8	Uncharacterized protein C17orf59 homolog		5241	Color2 [A=255, R=169, G=169, B=169]	1	4					4	4	4	15.6	15.6	15.6	38.011	0	8.1217	22004000	6	13.1827	13.8068	13.379	13.1704	12.6441	13.4858	13.5637	13.3234	13.5329	13.7026
0.728772	-0.468932	Q8C460-2;Q8C460;Q8C460-3	Q8C460-2;Q8C460;Q8C460-3	ERI1 exoribonuclease 3	Eri3	3603	Color2 [A=255, R=169, G=169, B=169]	1	4					5	5	5	19.6	19.6	19.6	32.934	0	19.987	125920000	10	15.7696	16.5762	16.2017	16.0053	14.6735	16.3079	16.3534	16.2556	16.1891	16.465
0.72824	-0.264759	Q9D7I5-2;Q9D7I5	Q9D7I5-2;Q9D7I5	Phospholysine phosphohistidine inorganic pyrophosphate phosphatase	Lhpp	5256	Color2 [A=255, R=169, G=169, B=169]	1	4					8	8	8	40.9	40.9	40.9	26.066	0	25.179	535130000	18	16.8751	17.574	17.1991	17.1371	16.5089	17.3349	17.4231	17.2437	17.1879	17.4283
0.728054	0.267577	P31230	P31230	Aminoacyl tRNA synthase complex-interacting multifunctional protein 1;Endothelial monocyte-activating polypeptide 2	Aimp1	962	Color2 [A=255, R=169, G=169, B=169]	1	4					12	12	11	59.7	59.7	56.5	33.997	0	114.06	887910000	55	18.4049	19.0436	18.6193	18.4115	19.279	18.5633	18.3883	18.3971	18.3899	18.6819
0.727797	-0.220361	Q99P72;Q99P72-3;Q99P72-4	Q99P72;Q99P72-3	Reticulon-4	Rtn4	4747	Color2 [A=255, R=169, G=169, B=169]	1	4					39	39	29	57.1	57.1	39.2	126.61	0	323.31	10849000000	242	21.5563	22.0479	21.6339	21.6271	21.1852	21.9688	21.7953	21.6673	21.7155	22.0053
0.727747	-0.259429	Q91YJ2	Q91YJ2	Sorting nexin-4	Snx4	4421	Color2 [A=255, R=169, G=169, B=169]	1	4					3	3	3	6.7	6.7	6.7	51.777	0	5.1709	17855000	4	12.5322	13.4787	13.0704	13.069	12.7048	13.3928	13.3046	12.9778	13.1659	13.3111
0.727205	-0.416571	Q6Y5D8-3;Q6Y5D8-2;Q6Y5D8;Q6Y5D8-4	Q6Y5D8-3;Q6Y5D8-2;Q6Y5D8;Q6Y5D8-4	Rho GTPase-activating protein 10	Arhgap10	2804	Color2 [A=255, R=169, G=169, B=169]	1	4					4	3	3	5.3	4.4	4.4	83.963	0	4.1144	11111000	5	12.1966	13.5839	13.2214	12.8843	12.5508	13.4217	13.3744	13.4143	12.7035	13.6062
0.727171	-0.366088	P10649;O35660	P10649	Glutathione S-transferase Mu 1	Gstm1	681	Color2 [A=255, R=169, G=169, B=169]	1	4					15	15	8	69.3	69.3	35.3	25.97	0	120.24	7773200000	66	20.412	20.7073	20.2896	20.5003	20.4456	20.7053	21.4632	21.3239	20.1613	20.5315
0.726395	-0.174282	P40237	P40237	CD82 antigen	Cd82	1044	Color2 [A=255, R=169, G=169, B=169]	1	4					3	3	3	8.6	8.6	8.6	29.628	0	6.6363	118120000	3	16.7392	17.0378	16.7278	16.9246	16.4687	17.1551	16.9652	16.7672	16.8217	17.0602
0.726171	-0.268009	Q8VC42	Q8VC42	Uncharacterized protein C18orf8 homolog	Mic1	4147	Color2 [A=255, R=169, G=169, B=169]	1	4					2	2	2	4.4	4.4	4.4	74.922	0.00074724	3.3181	14029000	4	12.4665	13.2252	13.0616	12.7319	12.3785	12.973	13.0718	12.8312	12.9714	13.3564
0.726009	-0.261056	P60766-1	P60766-1	Cell division control protein 42 homolog	Cdc42	1363	Color2 [A=255, R=169, G=169, B=169]	1	4					9	9	2	49.2	49.2	15.2	21.31	0	48.17	4829100000	43	20.9644	21.5724	21.358	21.0731	20.5651	21.4523	21.3678	21.2558	21.2348	21.5275
0.724533	0.168711	Q9D2C7	Q9D2C7	Bax inhibitor 1	Tmbim6	5164	Color2 [A=255, R=169, G=169, B=169]	1	4					2	2	2	3.8	3.8	3.8	26.477	0.0018083	2.8104	18765000	3	14.7096	15.1068	14.6965	14.5328	14.5065	14.4656	14.629	14.5287	14.4172	14.6682
0.724399	0.168974	P22315	P22315	Ferrochelatase, mitochondrial	Fech	847	Color2 [A=255, R=169, G=169, B=169]	1	4					14	14	14	39.5	39.5	39.5	47.13	0	69.361	377410000	29	18.193	18.7073	18.3333	18.2844	18.0581	18.2011	18.1445	18.0503	18.0508	18.2845
0.724263	-0.221219	Q6P9K8-2;Q6P9K8;Q6P9K8-3;Q6P9K8-4;Q8VHK1	Q6P9K8-2;Q6P9K8;Q6P9K8-3	Caskin-1	Caskin1	2700	Color2 [A=255, R=169, G=169, B=169]	1	4					34	34	34	37.5	37.5	37.5	142.69	0	277.7	1299200000	84	18.9767	19.6516	19.3749	19.2382	18.8398	19.5594	19.3094	19.3401	19.4065	19.5718
0.724023	-0.280123	Q8VHY0;Q8VHY0-3;Q8VHY0-2	Q8VHY0;Q8VHY0-3	Chondroitin sulfate proteoglycan 4	Cspg4	4285	Color2 [A=255, R=169, G=169, B=169]	1	4					7	7	7	4.8	4.8	4.8	252.31	0	27.083	36212000	10	13.1424	14.0762	13.6536	13.6825	13.3787	14.0127	13.9346	13.877	13.4266	14.0832
0.723898	-0.145776	Q8R4G0-6;Q8R4G0-9;Q8R4G0-8;Q8R4G0-3;Q8R4G0-5;Q8R4G0-4;Q8R4G0-2;Q8R4G0-7;Q8R4G0;Q8R4G0-10	Q8R4G0-6;Q8R4G0-9;Q8R4G0-8;Q8R4G0-3;Q8R4G0-5;Q8R4G0-4;Q8R4G0-2;Q8R4G0-7;Q8R4G0;Q8R4G0-10	Netrin-G1	Ntng1	4115	Color2 [A=255, R=169, G=169, B=169]	1	4					7	7	7	19	19	19	41.731	0	12.873	148950000	14	16.373	16.8388	16.5764	16.5964	16.3468	16.7136	16.6417	16.5581	16.6927	16.8543
0.723667	-0.18389	Q99LB2	Q99LB2	Dehydrogenase/reductase SDR family member 4	Dhrs4	4677	Color2 [A=255, R=169, G=169, B=169]	1	4					11	11	11	43	43	43	29.884	0	66.779	430140000	23	17.5052	18.0319	17.7542	17.5674	17.3694	17.8412	17.8386	17.7211	17.7168	18.0299
0.72361	0.252103	Q91ZT5-4;Q91ZT5-3;Q91ZT5-2;Q91ZT5	Q91ZT5-4;Q91ZT5-3;Q91ZT5-2;Q91ZT5	FYVE, RhoGEF and PH domain-containing protein 4	Fgd4	4463	Color2 [A=255, R=169, G=169, B=169]	1	4					2	2	2	4.1	4.1	4.1	52.015	0.0047953	2.1623	1255100	2	11.9003	12.4658	12.0227	12.027	12.1225	11.7743	11.8019	11.8461	11.4742	12.3813
0.723208	0.212728	E9Q394-2;E9Q394	E9Q394-2;E9Q394		Akap13	154	Color2 [A=255, R=169, G=169, B=169]	1	4					2	2	2	0.9	0.9	0.9	301.5	0.007984	1.8219	16831000	2	12.6022	13.001	12.7544	12.4637	12.4809	12.6019	12.1067	12.3899	12.3871	12.753
0.723106	-0.20431	P61148	P61148	Fibroblast growth factor 1	Fgf1	1381	Color2 [A=255, R=169, G=169, B=169]	1	4					4	4	4	27.1	27.1	27.1	17.417	0	7.8724	53703000	9	15.2699	15.8324	15.4848	15.435	15.0404	15.5923	15.7514	15.6257	15.4182	15.6963
0.721892	0.192682	Q8BX10-2;Q8BX10	Q8BX10-2;Q8BX10	Serine/threonine-protein phosphatase PGAM5, mitochondrial	Pgam5	3494	Color2 [A=255, R=169, G=169, B=169]	1	4					7	7	7	24.4	24.4	24.4	31.866	0	16.229	356780000	24	17.3668	17.7125	17.2287	17.2406	17.0672	17.3239	17.0664	17.0651	16.8998	17.2971
0.720319	0.161413	Q9CPW4	Q9CPW4	Actin-related protein 2/3 complex subunit 5	Arpc5	4778	Color2 [A=255, R=169, G=169, B=169]	1	4					5	5	5	57	57	57	16.288	0	35.205	345690000	22	17.515	17.8088	17.5954	17.5396	17.1982	17.4896	17.422	17.3332	17.1708	17.4342
0.71796	0.149376	Q3UPH1	Q3UPH1	Protein PRRC1	Prrc1	2055	Color2 [A=255, R=169, G=169, B=169]	1	4					5	5	5	12.6	12.6	12.6	46.297	0	9.7967	122290000	9	16.4435	16.5062	16.3826	16.3549	16.0583	16.4346	16.144	16.0675	16.069	16.2836
0.717597	-0.172977	P98203-4;P98203-5;P98203-2;P98203	P98203-4;P98203-5;P98203-2;P98203	Armadillo repeat protein deleted in velo-cardio-facial syndrome homolog	Arvcf	1728	Color2 [A=255, R=169, G=169, B=169]	1	4					21	21	21	33	33	33	97.164	0	137.41	496110000	65	18.0971	18.6942	18.3239	18.2745	18.2021	18.398	18.6337	18.6157	18.2842	18.5252
0.716385	-0.473862	Q9D1Y9	Q9D1Y9	Membrane protein FAM159B	Fam159b	5159	Color2 [A=255, R=169, G=169, B=169]	1	4					3	3	3	31.6	31.6	31.6	17.448	0	95.613	93799000	12	15.0648	15.7342	15.3325	15.3182	13.8185	15.6647	15.5168	15.3318	15.4698	15.6545
0.715578	-0.27634	Q9CZT5	Q9CZT5	Vasorin	Vasn	5060	Color2 [A=255, R=169, G=169, B=169]	1	4					2	2	2	2.8	2.8	2.8	72.26	0.00093301	3.3027	7904900	3	13.1402	14.0354	13.5426	13.6604	13.0806	13.9404	13.789	13.7062	13.4878	13.9175
0.715413	-0.268865	P16460	P16460	Argininosuccinate synthase	Ass1	772	Color2 [A=255, R=169, G=169, B=169]	1	4					19	19	19	49.8	49.8	49.8	46.584	0	159.83	5281400000	68	20.2811	20.8838	20.6226	20.4639	20.5059	20.5443	21.3371	21.0322	20.4818	20.7064
0.71294	0.13984	Q9Z2M7	Q9Z2M7	Phosphomannomutase 2	Pmm2	6120	Color2 [A=255, R=169, G=169, B=169]	1	4					9	7	7	34.3	26.9	26.9	27.656	0	21.247	423590000	22	17.4288	17.8133	17.6593	17.4711	17.4611	17.4826	17.5185	17.2751	17.2693	17.5888
0.712935	-0.539693	O54949	O54949	Serine/threonine-protein kinase NLK	Nlk	376	Color2 [A=255, R=169, G=169, B=169]	1	4					4	4	4	10.1	10.1	10.1	58.312	0	16.318	17979000	5	13.3557	13.8279	13.3679	13.4085	11.6998	13.8231	13.4404	13.5213	13.6285	13.9449
0.710341	-0.198047	Q62086	Q62086	Serum paraoxonase/arylesterase 2	Pon2	2439	Color2 [A=255, R=169, G=169, B=169]	1	4					9	9	9	32.8	32.8	32.8	39.617	0	27.485	319710000	19	17.6602	18.1929	17.9234	17.8226	17.4018	17.969	18.0147	17.9839	17.8669	18.1566
0.709878	-0.244045	Q3UV70	Q3UV70	[Pyruvate dehydrogenase [acetyl-transferring]]-phosphatase 1, mitochondrial	Pdp1	2084	Color2 [A=255, R=169, G=169, B=169]	1	4					2	2	2	4.3	4.3	4.3	61.18	0.0098393	1.6841	7977200	4	12.4862	12.9815	12.8589	13.0523	12.658	12.7215	13.0805	13.0016	12.9077	13.5458
0.709174	-0.173465	Q812A2	Q812A2	SLIT-ROBO Rho GTPase-activating protein 3	Srgap3	3124	Color2 [A=255, R=169, G=169, B=169]	1	4					16	16	14	17.7	17.7	15.7	124.42	0	90.451	404450000	44	17.4901	18.1544	17.8374	17.6736	17.6313	17.9455	17.9275	17.8392	17.8463	18.0959
0.708968	-0.209962	G5E829	G5E829	Plasma membrane calcium-transporting ATPase 1	Atp2b1	189	Color2 [A=255, R=169, G=169, B=169]	1	4					44	44	28	39.6	39.6	26	134.75	0	323.31	12349000000	262	21.6124	22.3813	22.0917	21.8517	21.7131	22.1885	22.1178	22.0019	22.0738	22.318
0.70846	-0.188444	Q5SSH7-2;Q5SSH7	Q5SSH7-2;Q5SSH7	Zinc finger ZZ-type and EF-hand domain-containing protein 1	Zzef1	2205	Color2 [A=255, R=169, G=169, B=169]	1	4					2	2	2	1	1	1	324.44	0	12.484	8616000	3	12.9329	13.4263	13.0124	13.1709	13.1651	13.3993	13.0302	13.2484	13.3076	13.6643
0.708306	-0.2478	Q9Z2L7-2;Q9Z2L7	Q9Z2L7-2;Q9Z2L7	Cytokine receptor-like factor 3	Crlf3	6118	Color2 [A=255, R=169, G=169, B=169]	1	4					4	4	4	18.9	18.9	18.9	39.153	0	20.623	79702000	7	13.7818	14.5742	14.0594	14.143	13.7873	14.4533	14.2039	14.115	14.1764	14.6359
0.707285	-0.546281	P14602;P14602-2;P14602-3	P14602;P14602-2;P14602-3	Heat shock protein beta-1	Hspb1	739	Color2 [A=255, R=169, G=169, B=169]	1	4					7	7	7	45.5	45.5	45.5	23.014	0	30.858	5760200000	24	17.6963	17.8962	17.7438	18.3923	17.9013	18.1805	18.5229	19.8577	18.0332	17.7671
0.706666	0.138997	P58137	P58137	Acyl-coenzyme A thioesterase 8	Acot8	1309	Color2 [A=255, R=169, G=169, B=169]	1	4					5	5	5	21.2	21.2	21.2	35.827	0	10.344	35154000	7	15.3774	15.4884	15.4859	15.3662	15.1478	15.3801	15.3375	14.998	15.1053	15.3499
0.706544	0.385226	Q8BK72	Q8BK72	28S ribosomal protein S27, mitochondrial	Mrps27	3297	Color2 [A=255, R=169, G=169, B=169]	1	4					4	4	4	11.1	11.1	11.1	47.778	0	10.878	55871000	5	13.9598	14.5125	14.0913	13.968	15.2909	14.0212	14.1695	13.6977	13.7791	14.2289
0.706494	0.473975	P16110	P16110	Galectin-3	Lgals3	765	Color2 [A=255, R=169, G=169, B=169]	1	4					3	3	3	11.7	11.7	11.7	27.515	0	5.0541	73962000	6	15.8368	15.482	15.2922	15.3908	14.7982	14.5133	15.4972	15.6893	14.3525	14.3779
0.704331	-0.254829	Q3TIR1-3;Q3TIR1;Q3TIR1-2	Q3TIR1-3;Q3TIR1;Q3TIR1-2	Trafficking protein particle complex subunit 13	Trappc13	1902	Color2 [A=255, R=169, G=169, B=169]	1	4					3	3	3	7.5	7.5	7.5	45.975	0	10.374	122060000	6	15.6479	16.24	16.0633	16.014	15.2849	16.0853	16.1435	16.0741	15.9235	16.2978
0.703925	-0.19961	P46735;P46735-2;O88329	P46735;P46735-2	Unconventional myosin-Ib	Myo1b	1095	Color2 [A=255, R=169, G=169, B=169]	1	4					17	17	17	16.7	16.7	16.7	128.56	0	66.583	363550000	34	17.0996	17.8786	17.4687	17.3737	17.1834	17.5817	17.6733	17.6291	17.4532	17.6648
0.703556	-0.322735	Q9CR39	Q9CR39	WD repeat domain phosphoinositide-interacting protein 3	Wdr45b	4889	Color2 [A=255, R=169, G=169, B=169]	1	4					3	3	3	10.8	10.8	10.8	38.02	0	8.6828	19039000	5	14.2433	14.8995	14.7103	14.437	13.6541	14.8153	14.5279	14.546	14.7178	14.9508
0.703261	-0.25502	Q9ESW4;Q9ESW4-2	Q9ESW4	Acylglycerol kinase, mitochondrial	Agk	5569	Color2 [A=255, R=169, G=169, B=169]	1	4					11	11	11	28	28	28	46.975	0	33.286	336910000	29	17.1573	17.6697	17.4734	17.4141	16.6927	17.5613	17.5253	17.4314	17.3859	17.7783
0.703183	-0.180294	P28740-2;P28740;P28740-1;Q8C0N1	P28740-2;P28740;P28740-1	Kinesin-like protein KIF2A	Kif2a	937	Color2 [A=255, R=169, G=169, B=169]	1	4					21	21	21	32.5	32.5	32.5	74.844	0	136.25	854070000	59	19.0964	19.6544	19.34	19.1949	18.9369	19.4606	19.3811	19.3585	19.3534	19.5705
0.701488	-0.3135	Q9CQ91	Q9CQ91	NADH dehydrogenase [ubiquinone] 1 alpha subcomplex subunit 3	Ndufa3	4811	Color2 [A=255, R=169, G=169, B=169]	1	4					3	3	3	50	50	50	9.3308	0	12.51	153130000	13	15.5205	16.1952	15.8396	15.4958	14.8984	15.9646	15.8721	15.9998	15.6683	16.0121
0.701354	0.199958	Q9ERI2	Q9ERI2	Ras-related protein Rab-27A	Rab27a	5533	Color2 [A=255, R=169, G=169, B=169]	1	4					4	3	3	19	15.4	15.4	25.017	0	7.5275	12552000	4	13.832	13.9497	13.7573	13.8453	13.2344	13.6708	13.5982	13.6236	13.3828	13.3435
0.70111	-0.189358	Q9ERG0;Q9ERG0-2	Q9ERG0;Q9ERG0-2	LIM domain and actin-binding protein 1	Lima1	5531	Color2 [A=255, R=169, G=169, B=169]	1	4					16	16	16	26.2	26.2	26.2	84.059	0	91.643	785740000	46	18.3868	18.9504	18.6523	18.5832	18.2176	18.7869	18.8641	18.699	18.5637	18.8236
0.700777	-0.246668	Q9QZC7-2;Q9QZC7-3;Q9QZC7	Q9QZC7-2;Q9QZC7-3;Q9QZC7	Pleckstrin homology domain-containing family B member 2	Plekhb2	5823	Color2 [A=255, R=169, G=169, B=169]	1	4					3	3	3	14.9	14.9	14.9	22.624	0.0011066	3.1276	90577000	7	15.6855	16.3631	16.029	15.8707	15.3859	16.1006	16.1406	16.0058	15.9765	16.3439
0.700626	-0.210026	Q9Z2I9	Q9Z2I9	Succinyl-CoA ligase [ADP-forming] subunit beta, mitochondrial	Sucla2	6117	Color2 [A=255, R=169, G=169, B=169]	1	4					22	22	22	52.3	52.3	52.3	50.113	0	224.62	11274000000	137	20.8802	21.5674	21.3282	21.1314	20.7719	21.3704	21.339	21.3105	21.2378	21.4715
0.700238	-0.213821	Q6GV12	Q6GV12	3-ketodihydrosphingosine reductase	Kdsr	2621	Color2 [A=255, R=169, G=169, B=169]	1	4					6	6	6	22.6	22.6	22.6	35.955	0	40.189	538850000	27	18.3674	18.9932	18.8217	18.6514	18.1751	18.8631	18.8418	18.8726	18.6741	18.8264
0.699741	-0.41511	O09126	O09126	Semaphorin-4D	Sema4d	255	Color2 [A=255, R=169, G=169, B=169]	1	4					2	2	2	2.2	2.2	2.2	95.639	0.00075901	3.6119	44003000	5	15.5571	16.2823	15.9125	16.0279	14.6303	16.0864	15.9928	16.0259	15.9967	16.3839
0.698985	-0.277034	P25425-12;P25425-9;P25425;P25425-5;P25425-2;P25425-6;P25425-3;P25425-8;P25425-11;P25425-7;P25425-4;P25425-10;Q00196-6;Q00196-5;Q00196-7;Q00196-3;Q00196-2;Q00196;P31362;Q00196-4	P25425-12;P25425-9;P25425;P25425-5;P25425-2;P25425-6;P25425-3;P25425-8;P25425-11;P25425-7;P25425-4;P25425-10;Q00196-6;Q00196-5;Q00196-7;Q00196-3;Q00196-2;Q00196;P31362;Q00196-4	POU domain, class 2, transcription factor 1;POU domain, class 2, transcription factor 2;POU domain, class 2, transcription factor 3	Pou2f1;Pou2f2;Pou2f3	881	Color2 [A=255, R=169, G=169, B=169]	1	4					3	3	3	5.6	5.6	5.6	81.478	0	15.928	27646000	6	13.6526	14.3858	13.6561	13.9697	13.27	14.2023	13.9513	14.075	13.8728	14.2178
0.698398	-0.127954	P48377	P48377	MHC class II regulatory factor RFX1	Rfx1	1132	Color2 [A=255, R=169, G=169, B=169]	1	4					8	8	6	10.9	10.9	8.5	103.71	0	45.052	73157000	15	15.6022	16.0041	15.7252	15.7617	15.534	15.8809	15.8226	15.894	15.706	15.9635
0.697236	0.114235	Q9DBG6	Q9DBG6	Dolichyl-diphosphooligosaccharide--protein glycosyltransferase subunit 2	Rpn2	5377	Color2 [A=255, R=169, G=169, B=169]	1	4					15	15	15	39.1	39.1	39.1	69.062	0	247.54	2439900000	62	19.408	19.604	19.4537	19.4422	19.3549	19.3252	19.3618	19.1992	19.2139	19.5916
0.697201	0.158854	Q9D8V0-4;Q9D8V0;Q9D8V0-3;Q9D8V0-2	Q9D8V0-4;Q9D8V0;Q9D8V0-3	Minor histocompatibility antigen H13	Hm13	5303	Color2 [A=255, R=169, G=169, B=169]	1	4					6	6	6	21.3	21.3	21.3	43.363	0	50.435	247920000	18	17.1183	17.3492	17.202	16.9779	16.9198	17.1623	16.925	16.8932	16.6891	17.1033
0.696044	-0.197943	Q6ZQ29-2;Q6ZQ29	Q6ZQ29-2	Serine/threonine-protein kinase TAO2	Taok2	2822	Color2 [A=255, R=169, G=169, B=169]	1	4					5	5	5	6.2	6.2	6.2	119.96	0	11.85	17246000	7	13.0889	13.658	13.136	12.924	12.9705	13.5394	13.2296	13.3222	13.2753	13.4007
0.695723	-0.330792	Q9Z0X4	Q9Z0X4	cGMP-inhibited 3,5-cyclic phosphodiesterase A	Pde3a	6043	Color2 [A=255, R=169, G=169, B=169]	1	4					4	4	4	5.5	5.5	5.5	124.51	0	8.65	21588000	5	12.3327	13.748	13.035	12.9291	13.1267	13.3785	13.3238	13.3166	13.1779	13.6285
0.695092	-0.238658	Q8CGQ8-2;Q8CGQ8	Q8CGQ8-2;Q8CGQ8	Sodium/potassium/calcium exchanger 4	Slc24a4	3733	Color2 [A=255, R=169, G=169, B=169]	1	4					2	2	2	3.1	3.1	3.1	61.117	0.0016477	3.0109	64987000	4	13.9641	14.5294	14.4674	14.5093	13.7946	14.5046	14.3398	14.3767	14.4795	14.7577
0.694168	-0.281861	Q91ZP9-2;Q91ZP9	Q91ZP9-2;Q91ZP9	N-terminal EF-hand calcium-binding protein 2	Necab2	4457	Color2 [A=255, R=169, G=169, B=169]	1	4					4	4	4	21.5	21.5	21.5	29.297	0	9.8274	30396000	9	14.6823	15.4385	14.7041	15.0348	14.3387	15.2201	14.8438	15.0975	15.1127	15.3336
0.69415	-0.368147	Q570Y9;Q570Y9-2;Q570Y9-3	Q570Y9;Q570Y9-2;Q570Y9-3	DEP domain-containing mTOR-interacting protein	Deptor	2149	Color2 [A=255, R=169, G=169, B=169]	1	4					4	4	4	10.8	10.8	10.8	46.119	0	10.459	17296000	5	12.8011	13.7637	13.3123	13.1465	12.2837	13.6446	13.4618	13.172	13.2688	13.6007
0.693961	-0.203159	Q6NS60	Q6NS60	F-box only protein 41	Fbxo41	2634	Color2 [A=255, R=169, G=169, B=169]	1	4					3	3	3	4.6	4.6	4.6	94.33	0	5.3639	16100000	5	12.7265	13.5532	13.034	13.1692	13.2704	13.3431	13.1504	13.4169	13.4082	13.4505
0.693782	-0.216758	Q01063-2;Q01063;Q01063-3;O89084-2;O89084-3;O89084	Q01063-2;Q01063;Q01063-3	cAMP-specific 3,5-cyclic phosphodiesterase 4D	Pde4d	1747	Color2 [A=255, R=169, G=169, B=169]	1	4					7	7	7	13.9	13.9	13.9	76.816	0	20.891	60628000	15	14.9663	15.6899	15.3248	15.2897	14.8258	15.5217	15.3781	15.4304	15.3252	15.5248
0.692559	-0.194476	P62743	P62743	AP-2 complex subunit sigma	Ap2s1	1458	Color2 [A=255, R=169, G=169, B=169]	1	4					5	5	5	28.2	28.2	28.2	17.018	0	10.937	1198100000	25	18.6993	19.1875	18.9854	18.6376	18.5505	19.0577	18.956	18.8685	18.8788	19.2718
0.692483	-0.240275	P31650	P31650	Sodium- and chloride-dependent GABA transporter 3	Slc6a11	967	Color2 [A=255, R=169, G=169, B=169]	1	4					11	11	10	16.7	16.7	15.6	69.96	0	56.058	6646400000	59	20.2922	21.0657	20.9823	20.6317	20.2501	20.9324	20.913	20.8091	20.7833	20.9856
0.692313	-0.269134	Q8BRT1;Q8BRT1-6	Q8BRT1	CLIP-associating protein 2	Clasp2	3402	Color2 [A=255, R=169, G=169, B=169]	1	4					36	36	24	38.3	38.3	27.1	140.74	0	266.36	2000900000	95	19.2878	19.951	19.643	19.5192	18.8347	19.7758	19.6707	19.5992	19.6428	19.893
0.692057	0.192277	O08547	O08547	Vesicle-trafficking protein SEC22b	Sec22b	199	Color2 [A=255, R=169, G=169, B=169]	1	4					11	11	11	56.7	56.7	56.7	24.74	0	132.8	1868700000	55	19.3159	19.5612	19.0777	19.04	19.0199	19.3257	18.9913	18.804	18.8616	19.0708
0.691939	-0.199272	P13595	P13595	Neural cell adhesion molecule 1	Ncam1	720	Color2 [A=255, R=169, G=169, B=169]	1	4					42	42	8	45.4	45.4	8.8	119.43	0	323.31	60188000000	430	23.6865	24.1878	23.9644	23.7808	23.3794	24.1214	23.983	23.8892	23.904	24.0977
0.690524	0.221547	P63168	P63168	Dynein light chain 1, cytoplasmic	Dynll1	1527	Color2 [A=255, R=169, G=169, B=169]	1	4					4	2	2	57.3	32.6	32.6	10.366	0	36.864	250310000	15	18.3862	18.8216	18.5072	18.2067	19.0276	18.4332	18.2745	18.3571	18.2171	18.5596
0.689149	-0.22528	O35345	O35345	Importin subunit alpha-7	Kpna6	286	Color2 [A=255, R=169, G=169, B=169]	1	4					7	7	5	15.3	15.3	10.6	59.964	0	104.15	133340000	15	16.2074	16.8883	16.4261	16.2157	16.1137	16.516	16.5009	16.4835	16.5443	16.9329
0.688529	0.196852	Q9CZD3	Q9CZD3	Glycine--tRNA ligase	Gars	5045	Color2 [A=255, R=169, G=169, B=169]	1	4					22	22	22	32	32	32	81.877	0	81.549	2728200000	71	20.1225	20.6922	20.2904	20.0295	19.9443	20.0988	20.0346	19.9026	19.8937	20.165
0.68839	-0.165414	Q9DBL1	Q9DBL1	Short/branched chain specific acyl-CoA dehydrogenase, mitochondrial	Acadsb	5382	Color2 [A=255, R=169, G=169, B=169]	1	4					13	13	12	37	37	33.1	47.874	0	73.67	1050200000	44	17.9646	18.5684	18.1723	18.1586	18.0554	18.4673	18.3272	18.3046	18.1556	18.4917
0.688229	-0.155015	P62311	P62311	U6 snRNA-associated Sm-like protein LSm3	Lsm3	1437	Color2 [A=255, R=169, G=169, B=169]	1	4					3	3	2	40.2	40.2	19.6	11.845	0.0011052	3.1152	109270000	5	15.3018	15.6918	15.4113	15.258	15.1049	15.5992	15.3817	15.5044	15.3947	15.6628
0.687992	-0.165497	A2AWP8-5;A2AWP8-3;A2AWP8-2;A2AWP8-4;A2AWP8	A2AWP8-5;A2AWP8-3;A2AWP8-2;A2AWP8-4;A2AWP8	Rho guanine nucleotide exchange factor 10-like protein	Arhgef10l	42	Color2 [A=255, R=169, G=169, B=169]	1	4					3	3	3	3.9	3.9	3.9	107.75	0.0046883	2.305	15282000	4	13.5499	14.097	13.7624	13.6515	13.6378	13.8544	13.84	13.8352	13.8026	14.1938
0.687988	-0.173961	Q6A065;Q6A065-3;Q6A065-2	Q6A065	Centrosomal protein of 170 kDa	Cep170	2603	Color2 [A=255, R=169, G=169, B=169]	1	4					13	13	12	9.9	9.9	9.3	175.05	0	25.814	77865000	26	15.4796	16.1803	15.8843	15.7056	15.6458	15.9462	16.0449	15.996	15.8033	15.975
0.687877	-0.258385	P35288	P35288	Ras-related protein Rab-23	Rab23	998	Color2 [A=255, R=169, G=169, B=169]	1	4					5	5	5	27	27	27	26.678	0	34.048	133780000	21	16.3402	17.0185	16.6816	16.6398	15.9441	16.8421	16.677	16.7422	16.7073	16.9477
0.686857	0.174872	P47226-2;P47226	P47226-2;P47226	Testin	Tes	1101	Color2 [A=255, R=169, G=169, B=169]	1	4					8	8	8	23.9	23.9	23.9	41.772	0	21.957	72104000	12	16.0369	16.5077	16.1829	16.1548	15.794	16.0718	16.0488	15.8942	15.7905	15.9967
0.686567	-0.290982	Q9WVT6	Q9WVT6	Carbonic anhydrase 14	Ca14	6012	Color2 [A=255, R=169, G=169, B=169]	1	4					4	4	4	15.4	15.4	15.4	37.505	0	45.791	3177400000	22	17.7421	18.7702	18.117	18.1218	17.6057	18.4821	18.3969	18.2899	18.1624	18.4805
0.68624	-0.202554	Q9JIS5	Q9JIS5	Synaptic vesicle glycoprotein 2A	Sv2a	5625	Color2 [A=255, R=169, G=169, B=169]	1	4					17	17	17	27	27	27	82.646	0	129.24	3415500000	77	20.0022	20.7834	20.4668	20.2342	20.1817	20.5663	20.5042	20.4267	20.4338	20.7502
0.686185	-0.187231	Q5SWT3	Q5SWT3	Solute carrier family 25 member 35	Slc25a35	2222	Color2 [A=255, R=169, G=169, B=169]	1	4					8	8	8	28	28	28	32.63	0	16.013	191630000	13	16.1769	16.7233	16.4095	16.1978	16.1642	16.5423	16.546	16.436	16.2854	16.7983
0.685997	-0.200873	Q9R0N8-2;Q9R0N8;Q9R0N4	Q9R0N8-2;Q9R0N8	Synaptotagmin-6	Syt6	5867	Color2 [A=255, R=169, G=169, B=169]	1	4					5	5	4	15.3	15.3	13.4	48.343	0	12.262	59585000	11	14.7176	15.5401	15.0899	15.0077	14.9641	15.2294	15.2218	15.1386	15.2536	15.4804
0.685448	0.160534	P62900	P62900	60S ribosomal protein L31	Rpl31	1488	Color2 [A=255, R=169, G=169, B=169]	1	4					5	5	5	38.4	38.4	38.4	14.463	0	22.861	2355500000	18	21.0798	21.2944	21.1145	20.9076	20.827	20.9944	20.9609	20.7297	20.6494	21.0863
0.683174	-0.416947	Q62172	Q62172	RalA-binding protein 1	Ralbp1	2450	Color2 [A=255, R=169, G=169, B=169]	1	4					5	5	5	9	9	9	75.042	0	10.793	53339000	7	15.2061	15.9536	15.6225	15.4991	14.2217	15.6468	15.6783	15.7509	15.5378	15.9739
0.682617	0.151821	O09167	O09167	60S ribosomal protein L21	Rpl21	258	Color2 [A=255, R=169, G=169, B=169]	1	4					5	5	5	25.6	25.6	25.6	18.562	0	8.8345	1934000000	20	20.3229	20.6571	20.4435	20.2526	20.102	20.2285	20.3494	20.0975	20.0384	20.3052
0.682612	-0.212728	Q80SW1	Q80SW1	Putative adenosylhomocysteinase 2	Ahcyl1	2949	Color2 [A=255, R=169, G=169, B=169]	1	4					25	25	13	50.6	50.6	29.2	58.951	0	178.95	5574700000	122	20.9293	21.6176	21.3022	21.0737	20.8132	21.4411	21.3867	21.2157	21.2312	21.525
0.682551	-0.190434	P62509-2;P62509	P62509-2;P62509	Estrogen-related receptor gamma	Esrrg	1451	Color2 [A=255, R=169, G=169, B=169]	1	4					5	4	4	14.9	12.9	12.9	48.58	0	14.775	73931000	9	16.1565	16.7105	16.3592	16.2969	16.0256	16.568	16.5127	16.2121	16.5358	16.6724
0.682542	-0.216432	P41778-2;P41778	P41778-2;P41778	Pre-B-cell leukemia transcription factor 1	Pbx1	1054	Color2 [A=255, R=169, G=169, B=169]	1	4					8	8	3	32.6	32.6	16.1	38.427	0	41.263	70612000	14	16.1633	16.7241	16.5215	16.2604	15.9152	16.6136	16.419	16.4817	16.3799	16.7725
0.6824	-0.214604	Q99KI0	Q99KI0	Aconitate hydratase, mitochondrial	Aco2	4646	Color2 [A=255, R=169, G=169, B=169]	1	4					41	41	41	56.3	56.3	56.3	85.462	0	323.31	41955000000	262	22.6677	23.4088	23.2125	22.9534	22.6521	23.224	23.1978	23.1197	23.0723	23.3537
0.682079	-0.201215	Q61539	Q61539	Steroid hormone receptor ERR2	Esrrb	2385	Color2 [A=255, R=169, G=169, B=169]	1	4					16	16	15	40.2	40.2	38.1	48.327	0	82.262	445860000	32	17.5602	18.2322	17.9838	17.7244	17.5525	18.0818	17.9908	17.811	17.9658	18.2098
0.681878	0.134871	Q3UTJ2-2;Q3UTJ2-5;Q3UTJ2;Q3UTJ2-4;Q3UTJ2-3;Q3UTJ2-6;Q3UTJ2-7	Q3UTJ2-2;Q3UTJ2-5;Q3UTJ2;Q3UTJ2-4;Q3UTJ2-3	Sorbin and SH3 domain-containing protein 2	Sorbs2	2075	Color2 [A=255, R=169, G=169, B=169]	1	4					17	17	16	16.1	16.1	15.2	145.01	0	83.225	568980000	54	17.8841	18.2007	17.8524	17.8856	17.6613	17.7948	17.7601	17.6847	17.6514	17.9188
0.680694	-0.233041	P15327	P15327	Bisphosphoglycerate mutase	Bpgm	750	Color2 [A=255, R=169, G=169, B=169]	1	4					5	5	5	21.2	21.2	21.2	29.978	0	38.081	216900000	10	16.6145	17.0669	16.7865	16.779	16.0902	16.9812	16.8839	16.7439	16.8395	17.0537
0.679713	-0.184362	P56375	P56375	Acylphosphatase-2	Acyp2	1268	Color2 [A=255, R=169, G=169, B=169]	1	4					6	6	6	56.6	56.6	56.6	11.877	0	62.216	544900000	16	18.1218	18.4648	18.1743	18.1807	17.6857	18.3349	18.4012	18.295	18.1251	18.3928
0.678986	-0.144168	P62331	P62331	ADP-ribosylation factor 6	Arf6	1443	Color2 [A=255, R=169, G=169, B=169]	1	4					5	5	5	48.6	48.6	48.6	20.082	0	18.104	963640000	21	17.8474	18.3071	18.0217	17.9326	17.8652	18.0845	18.2208	18.0669	17.9788	18.3438
0.677901	-0.160231	Q9QWI6;Q9QWI6-2;Q9QWI6-3	Q9QWI6;Q9QWI6-2;Q9QWI6-3	SRC kinase signaling inhibitor 1	Srcin1	5737	Color2 [A=255, R=169, G=169, B=169]	1	4					19	19	19	19	19	19	134.86	0	92.855	468090000	39	17.6979	18.223	17.8695	17.7683	17.5918	18.1157	17.9039	17.9106	17.9336	18.0879
0.676979	-0.178044	Q8BG30	Q8BG30	Negative elongation factor A	Nelfa	3145	Color2 [A=255, R=169, G=169, B=169]	1	4					11	11	11	30.9	30.9	30.9	57.584	0	38.403	179630000	21	16.734	17.1785	16.7882	16.695	16.4086	17.021	16.8914	17.0171	16.7927	16.9723
0.676875	-0.213161	P50516;P50516-2	P50516;P50516-2	V-type proton ATPase catalytic subunit A	Atp6v1a	1170	Color2 [A=255, R=169, G=169, B=169]	1	4					36	36	36	75.7	75.7	75.7	68.325	0	323.31	30555000000	264	22.5714	23.2708	23.0034	22.8165	22.462	23.095	23.0275	22.8995	22.9484	23.2194
0.675884	-0.208709	Q9CXS4;Q9CXS4-2	Q9CXS4	Centromere protein V	Cenpv	4990	Color2 [A=255, R=169, G=169, B=169]	1	4					8	8	8	48.8	48.8	48.8	27.541	0	89.036	936390000	31	17.9842	18.4991	18.1915	18.0411	17.6367	18.3943	18.2093	18.151	18.1827	18.4589
0.675744	-0.474112	Q9JM63	Q9JM63	ATP-sensitive inward rectifier potassium channel 10	Kcnj10	5711	Color2 [A=255, R=169, G=169, B=169]	1	4					3	3	3	11.6	11.6	11.6	42.432	0	12.892	246460000	9	12.7281	13.7642	13.9261	13.1097	12.1455	13.7732	13.4113	13.8259	13.2575	13.7762
0.675299	-0.189326	Q99LS3	Q99LS3	Phosphoserine phosphatase	Psph	4704	Color2 [A=255, R=169, G=169, B=169]	1	4					7	7	7	34.7	34.7	34.7	25.096	0	29.305	324690000	16	17.8061	18.3987	18.0351	17.957	17.7869	18.3037	18.2228	17.9459	18.0466	18.4115
0.675213	-0.183544	Q80WQ2	Q80WQ2	Protein VAC14 homolog	Vac14	3038	Color2 [A=255, R=169, G=169, B=169]	1	4					17	17	16	27.5	27.5	25.4	88.047	0	58.331	351610000	36	17.1404	17.7617	17.4209	17.3324	17.0987	17.5443	17.6176	17.6448	17.286	17.5792
0.674963	-0.239073	Q14BI2;Q9QYS2	Q14BI2	Metabotropic glutamate receptor 2	Grm2	1850	Color2 [A=255, R=169, G=169, B=169]	1	4					9	9	9	12.2	12.2	12.2	95.886	0	17.838	133710000	14	15.5026	16.456	16.0318	15.9488	15.6396	16.1543	16.1972	16.025	16.0513	16.3463
0.674499	0.305644	Q9ESP1	Q9ESP1	Stromal cell-derived factor 2-like protein 1	Sdf2l1	5563	Color2 [A=255, R=169, G=169, B=169]	1	4					2	2	2	16.7	16.7	16.7	23.648	0	37.753	15702000	4	12.8334	12.7551	12.5833	12.6135	11.8513	12.2576	11.7527	12.0885	12.5269	12.4827
0.67447	-0.212206	P24288	P24288	Branched-chain-amino-acid aminotransferase, cytosolic	Bcat1	867	Color2 [A=255, R=169, G=169, B=169]	1	4					13	13	13	36.8	36.8	36.8	42.791	0	127.1	2917400000	51	20.1964	20.7891	20.5314	20.2654	20.0417	20.6856	20.5069	20.3891	20.4581	20.8453
0.674432	-0.18673	Q9CQX2	Q9CQX2	Cytochrome b5 type B	Cyb5b	4873	Color2 [A=255, R=169, G=169, B=169]	1	4					7	7	7	67.8	67.8	67.8	16.318	0	76.256	847770000	42	18.3311	18.9398	18.4268	18.3122	18.4793	18.801	18.5943	18.4907	18.6236	18.9132
0.67344	-0.299253	P21550	P21550	Beta-enolase	Eno3	839	Color2 [A=255, R=169, G=169, B=169]	1	4					17	11	11	37.6	20.7	20.7	47.024	0	21.326	537200000	28	18.8418	19.0511	18.8555	18.4965	17.9163	18.9808	18.8934	18.8985	19.2327	18.6521
0.67229	-0.383907	Q921K8	Q921K8	TRPM8 channel-associated factor 2	Tcaf2	4501	Color2 [A=255, R=169, G=169, B=169]	1	4					2	2	2	2.4	2.4	2.4	101.6	0.00019186	3.8094	10331000	3	12.9246	13.5369	13.2401	13.311	11.9955	13.5977	13.5783	13.3333	13.1711	13.2472
0.671717	-0.281168	Q8BLQ9-3;Q8BLQ9-2;Q8BLQ9	Q8BLQ9-3;Q8BLQ9-2;Q8BLQ9	Cell adhesion molecule 2	Cadm2	3326	Color2 [A=255, R=169, G=169, B=169]	1	4					15	15	15	48.1	48.1	48.1	43.517	0	188.19	9812400000	97	20.7159	21.199	21.0034	20.7459	20.0282	21.1799	20.9986	20.9405	20.845	21.1341
0.671692	-0.603803	Q922S4-2;Q922S4-3;Q922S4	Q922S4-2;Q922S4-3;Q922S4	cGMP-dependent 3,5-cyclic phosphodiesterase	Pde2a	4540	Color2 [A=255, R=169, G=169, B=169]	1	4					2	2	2	3.3	3.3	3.3	103.29	0.00075443	3.4964	15641000	3	13.4196	14.0926	13.7223	13.602	11.5691	14.0428	13.7025	13.7897	13.9263	13.9634
0.671126	-0.174888	O88689-3;Q91XY4;O88689-2	O88689-3;Q91XY4	Protocadherin alpha-4;Protocadherin gamma-A4	Pcdha4;Pcdhga4	508	Color2 [A=255, R=169, G=169, B=169]	1	4					3	3	2	4.2	4.2	3.5	99.665	0	6.1392	134990000	4	14.7286	15.3636	15.0688	15.142	15.053	15.3378	15.069	15.0614	15.2921	15.4702
0.670511	0.162294	Q9JIG4;Q9JIG4-2	Q9JIG4;Q9JIG4-2	Protein phosphatase 1 regulatory subunit 3F	Ppp1r3f	5615	Color2 [A=255, R=169, G=169, B=169]	1	4					2	2	2	4.3	4.3	4.3	84.119	0.0021509	2.6818	2779300	3	10.9688	11.4098	10.9904	11.0644	11.3399	10.9009	11.119	11.1657	10.7411	11.0352
0.670415	0.153173	P84086;P63040	P84086	Complexin-2	Cplx2	1643	Color2 [A=255, R=169, G=169, B=169]	1	4					6	6	6	47.8	47.8	47.8	15.394	0	21.98	893190000	15	19.1601	19.3817	19.1346	19.132	18.9617	19.1842	19.0116	18.8353	18.7567	19.2165
0.670406	-0.190306	Q9ESK9	Q9ESK9	RB1-inducible coiled-coil protein 1	Rb1cc1	5560	Color2 [A=255, R=169, G=169, B=169]	1	4					3	3	3	2	2	2	182.35	0	5.5634	5872500	4	13.5951	13.4173	13.6029	13.2331	12.969	13.4853	13.6337	13.5523	13.3262	13.7715
0.670309	-0.922091	P62880	P62880	Guanine nucleotide-binding protein G(I)/G(S)/G(T) subunit beta-2	Gnb2	1482	Color2 [A=255, R=169, G=169, B=169]	1	4					15	11	7	64.7	48.5	40.3	37.331	0	112.75	7185400000	51	19.154	20.0608	19.6588	19.5285	16.2765	19.8287	19.7275	19.8139	19.8691	20.0499
0.670132	0.149328	Q3UTQ7;Q3UTQ7-2	Q3UTQ7;Q3UTQ7-2	PR domain zinc finger protein 10	Prdm10	2076	Color2 [A=255, R=169, G=169, B=169]	1	4					2	2	2	2	2	2	133.74	0.00075075	3.3965	4296600	2	11.8601	12.336	12.0429	11.854	12.1731	11.9213	12.0401	11.8678	11.6935	11.9966
0.669023	0.116017	P27601	P27601	Guanine nucleotide-binding protein subunit alpha-13	Gna13	907	Color2 [A=255, R=169, G=169, B=169]	1	4					11	11	11	30.2	30.2	30.2	44.054	0	41.802	568030000	32	18.238	18.6489	18.5384	18.3513	18.3588	18.31	18.2599	18.2229	18.2814	18.4811
0.66893	-0.1963	Q8VDH1-2;Q8VDH1	Q8VDH1-2;Q8VDH1	F-box only protein 21	Fbxo21	4201	Color2 [A=255, R=169, G=169, B=169]	1	4					4	4	4	10	10	10	71.381	0	25.72	42101000	7	15.2408	16.0708	15.6607	15.4789	15.5628	15.8981	15.7241	15.6715	15.7612	15.9408
0.66872	-0.311286	Q8C163	Q8C163	Nuclease EXOG, mitochondrial	Exog	3580	Color2 [A=255, R=169, G=169, B=169]	1	4					10	10	10	39.1	39.1	39.1	41.383	0	58.596	366800000	36	17.7901	18.4177	18.0406	17.9352	17.0908	18.2066	18.0534	17.9948	18.1355	18.4406
0.668472	-0.249041	Q99J39-2;Q99J39	Q99J39-2;Q99J39	Malonyl-CoA decarboxylase, mitochondrial	Mlycd	4592	Color2 [A=255, R=169, G=169, B=169]	1	4					6	6	6	16.7	16.7	16.7	50.766	0	22.065	43287000	10	14.941	15.4827	15.1275	15.0756	14.3722	15.2449	15.2365	15.2632	15.1281	15.3716
0.668418	-0.3715	Q8CJF9	Q8CJF9	Protein argonaute-3	Ago3	3801	Color2 [A=255, R=169, G=169, B=169]	1	4					14	2	2	19.9	3.3	3.3	97.276	0	5.2303	31206000	5	14.7918	15.4294	15.1202	14.9802	13.866	15.1971	15.2289	15.0302	15.1002	15.4887
0.668001	0.141276	Q8VDI9	Q8VDI9	Alpha-1,2-mannosyltransferase ALG9	Alg9	4202	Color2 [A=255, R=169, G=169, B=169]	1	4					4	4	4	10.5	10.5	10.5	69.56	0	5.9901	33764000	6	14.6722	14.974	14.8563	14.5742	14.8652	14.8393	14.665	14.4364	14.5172	14.7775
0.667824	-0.440052	Q9JHI5	Q9JHI5	Isovaleryl-CoA dehydrogenase, mitochondrial	Ivd	5582	Color2 [A=255, R=169, G=169, B=169]	1	4					14	14	14	34.9	34.9	34.9	46.325	0	66.117	850450000	33	19.0759	19.6351	19.152	19.3633	17.763	19.4272	19.4488	19.4171	19.3084	19.588
0.6678	-0.632502	Q91WK5	Q91WK5	Glycine cleavage system H protein, mitochondrial	Gcsh	4377	Color2 [A=255, R=169, G=169, B=169]	1	4					2	2	2	17.6	17.6	17.6	18.637	0	20.094	694390000	29	17.5016	18.1269	17.7763	17.6559	15.4934	18.0462	17.8812	17.8558	17.8164	18.1171
0.667601	0.157621	P70670;Q60817	P70670;Q60817	Nascent polypeptide-associated complex subunit alpha, muscle-specific form;Nascent polypeptide-associated complex subunit alpha	Naca	1613	Color2 [A=255, R=169, G=169, B=169]	1	4					6	6	6	3.8	3.8	3.8	220.5	0	86.368	1481100000	24	19.3613	19.5887	19.4073	19.1475	19.0199	19.1707	19.2315	19.038	18.9837	19.3128
0.667542	-0.207518	Q62108-2;Q62108-3;Q62108	Q62108-2;Q62108-3;Q62108	Disks large homolog 4	Dlg4	2444	Color2 [A=255, R=169, G=169, B=169]	1	4					23	22	22	42.6	39.4	39.4	85.422	0	236.42	2921200000	89	19.8236	20.5998	20.2742	20.143	19.8743	20.3992	20.3116	20.1918	20.2932	20.5566
0.66651	0.143112	A2AAY5	A2AAY5	SH3 and PX domain-containing protein 2B	Sh3pxd2b	12	Color2 [A=255, R=169, G=169, B=169]	1	4					2	2	2	2.2	2.2	2.2	101.52	0	5.5693	14262000	2	13.564	13.8832	13.5294	13.4355	13.3626	13.3736	13.6015	13.2741	13.3333	13.4767
0.665695	-0.206713	O88992	O88992	C1q-related factor	C1ql1	540	Color2 [A=255, R=169, G=169, B=169]	1	4					4	4	3	19	19	14	26.499	0	39.303	212840000	9	15.9737	16.5903	16.4889	16.2239	16.0522	16.4586	16.2894	16.4397	16.338	16.8368
0.66542	-0.43348	Q8R0F8	Q8R0F8	Acylpyruvase FAHD1, mitochondrial	Fahd1	4003	Color2 [A=255, R=169, G=169, B=169]	1	4					4	4	4	23.3	23.3	23.3	25.172	0	19.297	80127000	8	14.1097	14.6399	14.3198	14.3129	12.8811	14.4558	14.1811	14.7542	14.3541	14.6858
0.665377	-0.171119	P34914;P34914-2	P34914;P34914-2	Bifunctional epoxide hydrolase 2;Cytosolic epoxide hydrolase 2;Lipid-phosphate phosphatase	Ephx2	988	Color2 [A=255, R=169, G=169, B=169]	1	4					17	17	17	45.5	45.5	45.5	62.515	0	95.742	1375900000	45	18.5158	19.1695	18.8258	18.8482	18.5581	18.9611	18.9637	18.8519	18.8702	19.126
0.665131	-0.163427	Q9CWS4	Q9CWS4	Integrator complex subunit 11	Cpsf3l	4954	Color2 [A=255, R=169, G=169, B=169]	1	4					6	6	6	12.3	12.3	12.3	67.843	0	9.5164	26346000	9	13.4501	13.97	13.6302	13.5312	13.7289	13.7329	13.9561	13.6129	13.7582	14.0675
0.664666	-0.342902	Q8K3A9	Q8K3A9	7SK snRNA methylphosphate capping enzyme	Mepce	3940	Color2 [A=255, R=169, G=169, B=169]	1	4					5	5	5	11.7	11.7	11.7	72.05	0	17.31	46602000	9	13.7355	14.4938	13.972	14.3073	13.1781	14.1224	14.3777	14.2854	13.9879	14.628
0.663741	-0.178999	Q14CH7	Q14CH7	Alanine--tRNA ligase, mitochondrial	Aars2	1853	Color2 [A=255, R=169, G=169, B=169]	1	4					6	6	6	7.1	7.1	7.1	106.78	0	10.759	26646000	9	14.1165	14.8775	14.4691	14.5533	14.4331	14.7329	14.6364	14.6679	14.4899	14.8173
0.662926	0.214593	Q6P9Q4	Q6P9Q4	FH1/FH2 domain-containing protein 1	Fhod1	2704	Color2 [A=255, R=169, G=169, B=169]	1	4					4	4	4	3.7	3.7	3.7	129.6	0.00075729	3.5633	25513000	5	14.1679	14.3747	14.1826	14.2444	13.753	13.9969	13.7419	13.9837	13.6097	14.3173
0.662665	-0.14927	Q8R124	Q8R124	Kelch-like protein 36	Klhl36	4017	Color2 [A=255, R=169, G=169, B=169]	1	4					6	6	6	16.3	16.3	16.3	69.949	0	93.921	135990000	14	14.6722	15.1445	14.814	14.7782	14.5889	14.9462	15.015	15.1306	14.8056	14.8467
0.662543	-0.117199	P60904	P60904	DnaJ homolog subfamily C member 5	Dnajc5	1371	Color2 [A=255, R=169, G=169, B=169]	1	4					9	9	9	50.5	50.5	50.5	22.101	0	108.78	5388700000	49	20.0379	20.2843	20.2943	20.0761	19.9218	20.3525	20.2611	20.1421	20.1112	20.3336
0.662355	-0.295356	Q9JL60	Q9JL60	Glucocorticoid modulatory element-binding protein 1	Gmeb1	5689	Color2 [A=255, R=169, G=169, B=169]	1	4					10	10	8	27.6	27.6	25.8	61.057	0	57.864	182500000	20	16.0486	16.6199	16.3386	16.2865	15.3476	16.3577	16.4661	16.5256	16.2665	16.5022
0.662219	-0.220794	P19426-2;P19426	P19426-2;P19426	Negative elongation factor E	Nelfe	816	Color2 [A=255, R=169, G=169, B=169]	1	4					7	7	7	27.8	27.8	27.8	41.483	0	29.888	60158000	12	14.3703	14.9463	14.7578	14.7533	14.1362	15.035	14.7203	14.7124	14.6582	14.942
0.661515	-0.169234	P70175	P70175	Disks large homolog 3	Dlg3	1561	Color2 [A=255, R=169, G=169, B=169]	1	4					10	8	8	14.6	12.1	12.1	93.481	0	47.081	95040000	17	14.7059	15.376	15.063	14.8093	14.8746	15.2116	15.1706	14.9975	15.0581	15.2371
0.661142	-0.511125	Q7M759	Q7M759	Alpha/beta hydrolase domain-containing protein 17B	Abhd17b	2881	Color2 [A=255, R=169, G=169, B=169]	1	4					2	2	2	17	17	17	32.2	0	9.7325	15345000	4	10.4363	11.7069	11.2503	11.0406	10.0827	10.4945	11.698	11.3987	11.5064	11.9748
0.661021	-0.143798	P58281;P58281-2;P58682	P58281;P58281-2	Dynamin-like 120 kDa protein, mitochondrial;Dynamin-like 120 kDa protein, form S1	Opa1	1314	Color2 [A=255, R=169, G=169, B=169]	1	4					33	33	33	42.2	42.2	42.2	111.34	0	197.47	2990900000	115	20.1057	20.6412	20.4414	20.3018	20.1577	20.4872	20.4581	20.3921	20.39	20.6395
0.660798	-0.178076	O70585-2;O70585	O70585-2;O70585	Dystrobrevin beta	Dtnb	465	Color2 [A=255, R=169, G=169, B=169]	1	4					6	4	4	8.8	6	6	69.636	0	7.3723	18169000	7	14.13	14.5635	14.1496	14.3943	13.8214	14.4198	14.4503	14.3549	14.2434	14.4807
0.660762	-0.165638	B9EJ80	B9EJ80		Pdzd8	98	Color2 [A=255, R=169, G=169, B=169]	1	4					13	13	13	12.6	12.6	12.6	127.74	0	22.24	99863000	22	16.5886	17.2516	16.8879	16.7804	16.7738	17.0045	17.0432	16.9413	16.8937	17.2277
0.660611	-0.231536	Q9R1T4-2;Q9R1T4-3;Q9R1T4	Q9R1T4-2;Q9R1T4-3;Q9R1T4	Septin-6	Sept6	5903	Color2 [A=255, R=169, G=169, B=169]	1	4					16	7	7	41.9	25.5	25.5	48.763	0	309.32	668370000	40	18.2606	18.9783	18.7113	18.2929	18.1568	18.7848	18.6088	18.5867	18.6036	18.9735
0.660571	-0.207268	Q6ZQ18-2;Q6ZQ18	Q6ZQ18-2;Q6ZQ18	Protein EFR3 homolog B	Efr3b	2821	Color2 [A=255, R=169, G=169, B=169]	1	4					7	7	7	11.5	11.5	11.5	87.518	0	35.689	52364000	9	14.0689	14.9647	14.6596	14.6997	14.6105	14.7646	14.6796	14.7605	14.8524	14.9826
0.660518	-0.172176	E9Q4N7	E9Q4N7		Arid1b	159	Color2 [A=255, R=169, G=169, B=169]	1	4					15	13	13	8.4	7.5	7.5	237.79	0	55.329	213420000	23	16.2596	16.8612	16.7208	16.4402	16.3008	16.7271	16.6542	16.7882	16.5034	16.7704
0.660347	-0.236323	Q9D8S3	Q9D8S3	ADP-ribosylation factor GTPase-activating protein 3	Arfgap3	5298	Color2 [A=255, R=169, G=169, B=169]	1	4					6	6	6	12.2	12.2	12.2	57.455	0	9.9909	49377000	10	14.9852	15.3399	14.9971	15.0498	14.4987	15.1699	15.1987	15.5572	14.8453	15.2813
0.659003	-0.256763	Q9Z2X8	Q9Z2X8	Kelch-like ECH-associated protein 1	Keap1	6135	Color2 [A=255, R=169, G=169, B=169]	1	4					4	4	4	7.2	7.2	7.2	69.552	0	4.7029	9570400	4	12.6663	13.5173	13.0999	13.0879	12.4861	13.202	13.4563	13.1184	13.0917	13.273
0.658927	0.148491	Q9JLM8;Q9JLM8-2;O88809	Q9JLM8;Q9JLM8-2	Serine/threonine-protein kinase DCLK1	Dclk1	5698	Color2 [A=255, R=169, G=169, B=169]	1	4					18	18	17	28.8	28.8	27.9	84.152	0	117.42	929080000	49	18.3687	18.8535	18.5116	18.4056	18.303	18.344	18.3265	18.2076	18.2863	18.5356
0.65882	-0.383839	P39061-2;P39061-1;P39061	P39061-2;P39061-1;P39061	Collagen alpha-1(XVIII) chain;Endostatin	Col18a1	1036	Color2 [A=255, R=169, G=169, B=169]	1	4					13	13	13	14.3	14.3	14.3	134.2	0	99.925	880440000	41	17.2355	17.3357	16.9931	17.5365	17.1301	17.2816	18.373	18.1815	16.9776	17.3364
0.65876	-0.277718	Q99MR0	Q99MR0	Actin-like protein 6B	Actl6b	4725	Color2 [A=255, R=169, G=169, B=169]	1	4					5	4	4	13.1	10.3	10.3	46.891	0	8.3963	64566000	5	13.7042	14.7201	14.1949	14.0329	14.3915	14.1811	14.4491	14.8558	14.3044	14.6417
0.658745	-0.244175	P62881	P62881	Guanine nucleotide-binding protein subunit beta-5	Gnb5	1483	Color2 [A=255, R=169, G=169, B=169]	1	4					16	16	2	54.4	54.4	11.1	43.565	0	323.31	4254500000	83	19.5603	20.3379	19.9219	19.8296	19.3836	20.0111	20.0773	19.9081	19.9039	20.3537
0.65868	0.181762	Q6P4T1	Q6P4T1		Snx19	2675	Color2 [A=255, R=169, G=169, B=169]	1	4					3	3	3	2.7	2.7	2.7	109.81	0	6.6569	16809000	4	12.853	13.606	13.3708	13.2602	13.0862	12.9629	13.2045	12.9339	13.0702	13.0961
0.658399	0.154235	P23475	P23475	X-ray repair cross-complementing protein 6	Xrcc6	857	Color2 [A=255, R=169, G=169, B=169]	1	4					10	10	10	18.1	18.1	18.1	69.483	0	27.916	308020000	23	17.4816	17.8549	17.5993	17.4984	17.2318	17.3685	17.5102	17.2982	17.2158	17.502
0.656617	-0.225186	Q60769	Q60769	Tumor necrosis factor alpha-induced protein 3	Tnfaip3	2275	Color2 [A=255, R=169, G=169, B=169]	1	4					25	25	25	36.9	36.9	36.9	87.653	0	134.35	813480000	69	18.5897	19.4037	18.8824	18.8212	18.4671	19.0497	19.0296	18.9679	18.9876	19.2553
0.655486	-0.266799	Q8BWU8	Q8BWU8	Ethanolamine-phosphate phospho-lyase	Etnppl	3488	Color2 [A=255, R=169, G=169, B=169]	1	4					4	4	4	9.4	9.4	9.4	55.496	0	14.664	98997000	9	15.5503	16.4381	16.602	16.1095	16.0048	16.6222	16.3709	16.1379	16.3686	16.5391
0.655294	-0.272787	Q99LJ0	Q99LJ0	CTTNBP2 N-terminal-like protein	Cttnbp2nl	4698	Color2 [A=255, R=169, G=169, B=169]	1	4					2	2	2	4.1	4.1	4.1	69.84	0	4.0467	12482000	3	11.1742	12.2755	11.9968	11.922	11.7816	11.7481	12.1317	12.1226	12.2099	12.3018
0.655239	-0.176702	Q8BNA6;Q8BNA6-2	Q8BNA6;Q8BNA6-2	Protocadherin Fat 3	Fat3	3359	Color2 [A=255, R=169, G=169, B=169]	1	4					5	5	5	1.2	1.2	1.2	502	0	5.7273	2324200	6	14.0407	14.6664	14.317	14.1887	14.0056	14.3892	14.4747	14.3531	14.2687	14.6161
0.655174	-0.213403	Q9DBG3;Q9DBG3-2	Q9DBG3;Q9DBG3-2	AP-2 complex subunit beta	Ap2b1	5375	Color2 [A=255, R=169, G=169, B=169]	1	4					42	23	23	48.7	31.7	31.7	104.58	0	226	5227100000	90	19.7025	20.5086	20.2981	20.0918	19.7554	20.3036	20.2328	20.178	20.2699	20.4391
0.654489	-0.253539	Q9R1L5;Q811L6-2;Q60592;Q811L6	Q9R1L5	Microtubule-associated serine/threonine-protein kinase 1	Mast1	5893	Color2 [A=255, R=169, G=169, B=169]	1	4					5	4	4	4.5	4	4	171	0	6.736	16325000	5	12.4126	13.1442	12.7192	12.4989	12.1719	12.9303	12.5702	12.8445	12.7176	13.1519
0.654368	0.134519	P48036	P48036	Annexin A5	Anxa5	1126	Color2 [A=255, R=169, G=169, B=169]	1	4					20	20	20	63.9	63.9	63.9	35.752	0	143.91	12551000000	86	21.7792	21.8934	21.6625	21.7074	21.4083	21.7143	21.6118	21.4256	21.3961	21.6304
0.654111	-0.135569	Q91YE7-2;Q91YE7	Q91YE7-2;Q91YE7	RNA-binding protein 5	Rbm5	4417	Color2 [A=255, R=169, G=169, B=169]	1	4					7	6	6	10.7	9.5	9.5	92.239	0	11.818	96818000	15	15.2979	15.7191	15.3239	15.4121	15.1618	15.5965	15.5606	15.4294	15.404	15.6021
0.653983	-0.165027	Q9ESZ8-5;Q9ESZ8-4;Q9ESZ8-3;Q9ESZ8-6;Q9ESZ8-2;Q9ESZ8	Q9ESZ8-5;Q9ESZ8-4;Q9ESZ8-3;Q9ESZ8-6;Q9ESZ8-2;Q9ESZ8	General transcription factor II-I	Gtf2i	5571	Color2 [A=255, R=169, G=169, B=169]	1	4					37	37	36	45.4	45.4	44.4	106.05	0	204.19	3452500000	119	20.2699	20.888	20.6007	20.5162	20.307	20.7696	20.6603	20.6025	20.5357	20.839
0.653023	0.140784	P17095-1	P17095-1	High mobility group protein HMG-I/HMG-Y	Hmga1	781	Color2 [A=255, R=169, G=169, B=169]	1	4					6	2	2	52.1	14.6	14.6	10.617	0.00268	2.6446	2535500000	4	16.5343	16.7241	16.5312	16.363	16.2046	16.4178	16.4049	16.1902	16.1804	16.4598
0.652873	-0.332832	P54869	P54869	Hydroxymethylglutaryl-CoA synthase, mitochondrial	Hmgcs2	1251	Color2 [A=255, R=169, G=169, B=169]	1	4					9	8	8	21.3	19.1	19.1	56.822	0	15.161	681690000	17	17.378	17.7689	17.6558	17.4117	17.062	17.4696	18.4002	18.2207	17.2873	17.5628
0.652412	-0.495564	P97300;P97300-1;P97300-4	P97300;P97300-1	Neuroplastin	Nptn	1653	Color2 [A=255, R=169, G=169, B=169]	1	4					14	14	8	41.6	41.6	23.9	44.373	0	107.28	3332800000	70	20.4117	21.0828	20.8142	20.5754	18.9782	20.9303	20.7283	20.7319	20.8041	21.1453
0.651085	-0.191894	Q9WUM5	Q9WUM5	Succinyl-CoA ligase [ADP/GDP-forming] subunit alpha, mitochondrial	Suclg1	5960	Color2 [A=255, R=169, G=169, B=169]	1	4					8	8	8	32.7	32.7	32.7	36.154	0	87.757	5004100000	47	20.3232	20.9021	20.6192	20.396	20.1571	20.7225	20.6819	20.5829	20.4871	20.8827
0.650443	0.148477	P56395	P56395	Cytochrome b5	Cyb5a	1278	Color2 [A=255, R=169, G=169, B=169]	1	4					5	5	5	47.8	47.8	47.8	15.241	0	13.977	573070000	19	18.2382	18.4363	18.1893	18.2714	17.8485	18.1026	18.0464	17.9528	17.9047	18.2346
0.650387	-0.21501	P0C192	P0C192	Leucine-rich repeat-containing protein 4B	Lrrc4b	661	Color2 [A=255, R=169, G=169, B=169]	1	4					6	6	5	9	9	7.9	76.155	0	13.43	42584000	10	14.9605	15.8279	15.5109	15.3829	15.1941	15.5517	15.5965	15.5488	15.4066	15.8478
0.650341	-0.184072	Q9JLB0-2;Q9JLB0;REV__Q8C6L5	Q9JLB0-2;Q9JLB0	MAGUK p55 subfamily member 6	Mpp6	5690	Color2 [A=255, R=169, G=169, B=169]	1	4					25	25	23	49.4	49.4	46.9	60.924	0	103.07	2661000000	88	19.8209	20.5085	20.1023	20.0364	19.8085	20.3388	20.2162	20.1051	20.135	20.4019
0.649475	-0.423371	Q9JKV1	Q9JKV1	Proteasomal ubiquitin receptor ADRM1	Adrm1	5679	Color2 [A=255, R=169, G=169, B=169]	1	4					4	4	3	10.6	10.6	6.9	42.06	0	15.429	297450000	13	17.3635	17.8176	17.751	17.7625	16.1563	17.9349	17.7456	17.734	17.5948	17.9585
0.649148	-0.59137	P62746	P62746	Rho-related GTP-binding protein RhoB	Rhob	1459	Color2 [A=255, R=169, G=169, B=169]	1	4					5	3	3	32.1	18.9	18.9	22.123	0	16.168	262750000	12	16.3459	17.0918	16.6382	16.7044	14.5488	16.8605	16.7749	16.853	16.7337	17.0637
0.649124	-0.16241	P61264	P61264	Syntaxin-1B	Stx1b	1390	Color2 [A=255, R=169, G=169, B=169]	1	4					17	17	17	47.2	47.2	47.2	33.244	0	180.43	10092000000	137	21.5922	22.0033	21.8225	21.5335	21.4583	22.0678	21.8097	21.6675	21.742	21.9348
0.647421	0.274602	P50295	P50295	Arylamine N-acetyltransferase 2	Nat2	1165	Color2 [A=255, R=169, G=169, B=169]	1	4					2	2	2	10	10	10	33.701	0.00075672	3.5453	4374700	4	11.6396	12.2485	11.8127	11.5966	11.2753	11.8976	11.5714	11.2033	11.1611	11.3662
0.647229	0.152118	P63158	P63158	High mobility group protein B1	Hmgb1	1525	Color2 [A=255, R=169, G=169, B=169]	1	4					16	16	15	62.3	62.3	56.7	24.893	0	167.12	50429000000	175	23.9162	24.1996	23.9988	23.7948	23.613	23.8921	23.7761	23.6591	23.5694	23.865
0.647016	-0.267978	Q8BVD5;Q8BVD5-3;Q8BVD5-2;Q8BVD5-5;Q8BVD5-4	Q8BVD5;Q8BVD5-3;Q8BVD5-2;Q8BVD5-5;Q8BVD5-4	MAGUK p55 subfamily member 7	Mpp7	3453	Color2 [A=255, R=169, G=169, B=169]	1	4					5	4	4	13.4	12.2	12.2	65.539	0	29.225	31694000	6	13.3026	14.1566	13.3736	13.2904	12.9968	13.7637	13.7591	13.694	13.4506	13.7925
0.646885	-0.39594	Q8BG73	Q8BG73	SH3 domain-binding glutamic acid-rich-like protein 2	Sh3bgrl2	3152	Color2 [A=255, R=169, G=169, B=169]	1	4					5	5	5	56.1	56.1	56.1	12.255	0	85.96	556130000	15	16.0497	16.5785	16.3221	16.1979	14.8608	16.3716	16.376	16.3572	16.3131	16.5708
0.645941	-0.181772	Q9EP89	Q9EP89	Serine beta-lactamase-like protein LACTB, mitochondrial	Lactb	5469	Color2 [A=255, R=169, G=169, B=169]	1	4					11	11	11	26	26	26	60.705	0	61.178	365020000	28	17.3754	17.9714	17.8206	17.6852	17.4088	17.9192	17.735	17.6731	17.7504	18.0925
0.645851	0.132336	Q9R078	Q9R078	5-AMP-activated protein kinase subunit beta-1	Prkab1	5849	Color2 [A=255, R=169, G=169, B=169]	1	4					3	3	3	17.8	17.8	17.8	30.308	0	23.89	46697000	8	14.572	14.8999	14.4227	14.4021	14.6321	14.4891	14.4438	14.3544	14.3708	14.6091
0.645771	0.122159	Q99JY0	Q99JY0	Trifunctional enzyme subunit beta, mitochondrial;3-ketoacyl-CoA thiolase	Hadhb	4624	Color2 [A=255, R=169, G=169, B=169]	1	4					18	18	18	43.2	43.2	43.2	51.386	0	76.932	1926900000	60	19.551	19.7606	19.5307	19.4695	19.2816	19.449	19.5228	19.3216	19.2317	19.4574
0.645119	-0.164063	Q5SVL6;Q5SVL6-2	Q5SVL6;Q5SVL6-2	Rap1 GTPase-activating protein 2	Rap1gap2	2215	Color2 [A=255, R=169, G=169, B=169]	1	4					8	7	7	13.5	12.5	12.5	78.253	0	21.437	69128000	13	14.884	15.3532	15.0447	14.9438	14.6466	15.1631	15.0821	15.0932	15.0363	15.318
0.644917	-0.245759	P48453-2;P48453	P48453-2;P48453	Serine/threonine-protein phosphatase 2B catalytic subunit beta isoform	Ppp3cb	1136	Color2 [A=255, R=169, G=169, B=169]	1	4					11	6	6	23.3	13.7	13.7	58.928	0	42.294	555570000	17	16.8847	17.6321	17.0751	17.0202	16.5402	17.3308	17.3991	17.2113	17.0627	17.3771
0.644509	-0.244809	Q6NSW3-2;Q6NSW3-4;Q6NSW3;Q6NSW3-3	Q6NSW3-2;Q6NSW3-4;Q6NSW3;Q6NSW3-3	A-kinase anchor protein SPHKAP	Sphkap	2638	Color2 [A=255, R=169, G=169, B=169]	1	4					15	15	15	12.7	12.7	12.7	182.08	0	102.93	292330000	36	16.901	17.6798	17.266	17.1403	16.6019	17.3754	17.2745	17.2927	17.3253	17.5451
0.644471	-0.17924	Q9CTY5	Q9CTY5	Calcium uptake protein 3, mitochondrial	Micu3	4930	Color2 [A=255, R=169, G=169, B=169]	1	4					8	8	8	19.3	19.3	19.3	59.809	0	28.697	189610000	19	16.7195	17.4286	17.0289	16.7604	16.869	17.1393	17.1433	17.0264	17.0848	17.3088
0.644246	0.260567	Q3U1T9-4;Q3U1T9-2;Q3U1T9	Q3U1T9-4;Q3U1T9-2;Q3U1T9	DENN domain-containing protein 1B	Dennd1b	1957	Color2 [A=255, R=169, G=169, B=169]	1	4					2	2	2	4.4	4.4	4.4	55.112	0.0007492	3.3552	2435800	3	11.316	11.7374	11.2994	11.5975	12.0374	11.5542	11.5396	11.3495	10.7822	11.4595
0.643539	-0.193358	Q8K124	Q8K124	Pleckstrin homology domain-containing family O member 2	Plekho2	3860	Color2 [A=255, R=169, G=169, B=169]	1	4					8	8	8	33.9	33.9	33.9	53.872	0	55.134	271550000	16	16.1912	16.7531	16.3597	16.1253	16.016	16.5692	16.3929	16.3983	16.3266	16.7252
0.643154	0.14556	B2RRF6	B2RRF6	Zinc finger protein 518A	Znf518a	83	Color2 [A=255, R=169, G=169, B=169]	1	4					2	2	2	1.4	1.4	1.4	165.6	0.0079907	1.8245	87562000	2	13.3106	13.5109	13.3956	13.5643	13.1208	13.3246	13.042	13.2162	13.1067	13.485
0.64289	-0.234769	Q80Y81-2;Q80Y81	Q80Y81-2;Q80Y81	Zinc phosphodiesterase ELAC protein 2	Elac2	3072	Color2 [A=255, R=169, G=169, B=169]	1	4					8	8	8	13.6	13.6	13.6	92.075	0	34.067	56338000	10	14.1954	14.8628	14.372	14.3817	13.9396	14.4289	14.6802	14.4041	14.4902	14.922
0.642335	-0.407835	P02469	P02469	Laminin subunit beta-1	Lamb1	589	Color2 [A=255, R=169, G=169, B=169]	1	4					4	4	4	2.7	2.7	2.7	197.09	0	11.117	18969000	5	11.9422	12.2478	12.1292	12.5175	12.013	12.0688	13.2004	13.3888	12.0344	12.1963
0.642118	-0.234727	O88532	O88532	Zinc finger RNA-binding protein	Zfr	492	Color2 [A=255, R=169, G=169, B=169]	1	4					26	26	26	35.8	35.8	35.8	116.86	0	323.31	1380000000	75	19.0395	19.7366	19.3758	19.2117	18.7044	19.4617	19.3956	19.3934	19.3428	19.648
0.642051	0.162295	Q3UM29	Q3UM29	Conserved oligomeric Golgi complex subunit 7	Cog7	2040	Color2 [A=255, R=169, G=169, B=169]	1	4					5	5	5	8.7	8.7	8.7	86.072	0	12.373	69457000	10	15.2659	15.824	15.4228	15.1822	15.4938	15.3077	15.3693	15.1673	15.1252	15.4078
0.642021	-0.157504	Q8C1B7-3;Q8C1B7-2;Q8C1B7	Q8C1B7-3;Q8C1B7-2;Q8C1B7	Septin-11	Sept11	3588	Color2 [A=255, R=169, G=169, B=169]	1	4					19	19	9	48.7	48.7	27.8	48.964	0	290.58	3479600000	76	20.2579	20.7755	20.5074	20.3622	20.1641	20.6306	20.5501	20.4689	20.4512	20.7539
0.640926	-0.245051	Q8BK67	Q8BK67	Protein RCC2	Rcc2	3296	Color2 [A=255, R=169, G=169, B=169]	1	4					17	17	17	42.7	42.7	42.7	55.983	0	76.887	1241400000	41	19.2001	19.771	19.4116	19.4449	18.746	19.5574	19.4707	19.3783	19.5268	19.8657
0.640337	0.129253	P63276	P63276	40S ribosomal protein S17	Rps17	1533	Color2 [A=255, R=169, G=169, B=169]	1	4					8	8	8	59.3	59.3	59.3	15.524	0	56.27	3058800000	35	20.4187	20.67	20.5537	20.442	20.2609	20.5008	20.4153	20.194	20.1432	20.4457
0.640227	0.119816	O35887	O35887	Calumenin	Calu	343	Color2 [A=255, R=169, G=169, B=169]	1	4					10	10	10	38.4	38.4	38.4	37.063	0	33.056	1673400000	32	19.5283	19.7099	19.4954	19.4086	19.2999	19.4988	19.4286	19.2398	19.2008	19.475
0.640022	0.150899	P41105	P41105	60S ribosomal protein L28	Rpl28	1049	Color2 [A=255, R=169, G=169, B=169]	1	4					8	8	8	42.3	42.3	42.3	15.733	0	95.904	3024000000	32	21.2388	21.4865	21.1944	21.0137	20.9125	21.1237	21.1173	20.8851	20.858	21.1074
0.639058	-0.200998	Q99J99	Q99J99	3-mercaptopyruvate sulfurtransferase	Mpst	4601	Color2 [A=255, R=169, G=169, B=169]	1	4					7	7	7	35.4	35.4	35.4	33.097	0	36.414	558520000	27	17.7303	18.4177	18.0759	17.8452	17.6432	18.1461	18.2067	18.039	17.9701	18.3554
0.63706	-0.194099	P48962	P48962	ADP/ATP translocase 1	Slc25a4	1143	Color2 [A=255, R=169, G=169, B=169]	1	4					21	21	10	60.7	60.7	29.5	32.904	0	212.36	155290000000	339	23.8102	24.3874	24.1829	23.9388	23.7045	24.2593	24.148	23.979	24.1301	24.4779
0.636788	-0.199755	Q8CI59;Q8CI59-2	Q8CI59;Q8CI59-2	Metalloreductase STEAP3	Steap3	3771	Color2 [A=255, R=169, G=169, B=169]	1	4					3	3	3	7.8	7.8	7.8	54.748	0	4.3722	11116000	4	12.0128	12.6399	12.398	12.046	11.8935	12.4494	12.62	12.2826	12.3932	12.2438
0.636466	-0.174909	P47857;P47857-2;P47857-3	P47857;P47857-2;P47857-3	ATP-dependent 6-phosphofructokinase, muscle type	Pfkm	1116	Color2 [A=255, R=169, G=169, B=169]	1	4					25	23	23	41	38.5	38.5	85.268	0	323.31	5133200000	153	20.3729	21.114	20.7333	20.5757	20.5406	20.8622	20.8031	20.7458	20.7752	21.0247
0.636422	-0.20615	Q5DTY9	Q5DTY9	BTB/POZ domain-containing protein KCTD16	Kctd16	2160	Color2 [A=255, R=169, G=169, B=169]	1	4					2	2	2	4.9	4.9	4.9	48.972	0	5.9138	38434000	5	13.7512	14.4136	14.3073	13.9539	13.6361	14.2648	14.3213	14.1613	14.0623	14.283
0.636263	-0.282899	Q91Z61	Q91Z61	GTP-binding protein Di-Ras1	Diras1	4449	Color2 [A=255, R=169, G=169, B=169]	1	4					7	6	6	38.4	33.8	33.8	22.264	0	17.755	185110000	13	16.8082	17.4355	17.176	17.0193	16.1956	17.2756	17.1466	17.0721	17.1392	17.4155
0.636161	-0.507349	Q9JI60	Q9JI60	Lecithin retinol acyltransferase	Lrat	5605	Color2 [A=255, R=169, G=169, B=169]	1	4					4	4	4	20.3	20.3	20.3	25.82	0	12.765	20469000	5	13.6211	14.3395	14.501	14.0076	12.4095	14.3972	14.2508	14.4735	13.8391	14.4549
0.636105	-0.206003	Q9CQ65	Q9CQ65	S-methyl-5-thioadenosine phosphorylase	Mtap	4800	Color2 [A=255, R=169, G=169, B=169]	1	4					6	6	6	24.7	24.7	24.7	31.062	0	23.034	206270000	13	16.5072	17.0256	16.7595	16.6865	16.3845	16.8314	17.1817	17.0944	16.569	16.7168
0.635229	-0.181452	Q9CZ13	Q9CZ13	Cytochrome b-c1 complex subunit 1, mitochondrial	Uqcrc1	5035	Color2 [A=255, R=169, G=169, B=169]	1	4					15	15	15	38.3	38.3	38.3	52.851	0	247.32	12615000000	101	20.8039	21.4398	21.1682	21.0272	20.7136	21.2441	21.265	21.0987	21.0889	21.3631
0.634962	-0.171487	Q80YD1	Q80YD1	ATP-dependent RNA helicase SUPV3L1, mitochondrial	Supv3l1	3079	Color2 [A=255, R=169, G=169, B=169]	1	4					11	11	11	18.1	18.1	18.1	87.004	0	73.159	215050000	29	16.5375	17.2059	16.9794	16.8575	16.5491	17.0065	17.0356	17.0397	16.8656	17.0396
0.634262	-0.461121	P15409	P15409	Rhodopsin	Rho	753	Color2 [A=255, R=169, G=169, B=169]	1	4					9	9	9	31	31	31	39.069	0	122.84	70305000000	183	23.0136	24.252	23.7426	23.8218	22.5123	23.6669	23.9036	23.6766	23.7951	24.6058
0.633849	-0.175887	Q8BL65-2;Q8BL65-3;Q8BL65;Q8BL65-4;Q8BL65-5;Q69ZX8	Q8BL65-2;Q8BL65-3;Q8BL65;Q8BL65-4;Q8BL65-5	Actin-binding LIM protein 2	Ablim2	3314	Color2 [A=255, R=169, G=169, B=169]	1	4					10	10	9	22	22	19.2	63.896	0	26.312	357420000	22	17.5512	18.0595	17.8525	17.6609	17.3137	18.0085	17.8722	17.7828	17.7383	17.9152
0.633816	-0.21375	P84091	P84091	AP-2 complex subunit mu	Ap2m1	1645	Color2 [A=255, R=169, G=169, B=169]	1	4					18	18	18	48	48	48	49.654	0	123.91	5360900000	100	20.6747	21.4031	21.1778	20.9116	20.5746	21.1794	21.1503	21.0135	21.0937	21.3735
0.633338	-0.156995	Q8BNW9	Q8BNW9	Kelch repeat and BTB domain-containing protein 11	Kbtbd11	3362	Color2 [A=255, R=169, G=169, B=169]	1	4					12	12	12	31.6	31.6	31.6	67.945	0	63.917	334030000	33	16.2823	16.8551	16.4708	16.5263	16.1686	16.6602	16.6018	16.5608	16.5527	16.7125
0.633187	-0.152861	Q8CI78	Q8CI78	Required for meiotic nuclear division protein 1 homolog	Rmnd1	3775	Color2 [A=255, R=169, G=169, B=169]	1	4					5	5	5	11.3	11.3	11.3	51.842	0	13.29	45437000	9	15.005	15.51	15.3756	15.2339	15.0227	15.578	15.3424	15.2666	15.2338	15.4907
0.632176	-0.192234	Q920S3;Q920S3-2	Q920S3;Q920S3-2	GATA zinc finger domain-containing protein 1	Gatad1	4486	Color2 [A=255, R=169, G=169, B=169]	1	4					3	3	3	16.9	16.9	16.9	28.535	0	8.1709	24899000	4	12.88	13.1531	12.5734	12.8935	12.5736	13.2681	12.8496	12.8168	12.8627	13.2376
0.631599	-0.200506	Q8BIK4;Q8BIK4-2;Q8BIK4-3;Q8BZN6;Q8BZN6-4;Q8BZN6-2;Q8BZN6-3	Q8BIK4;Q8BIK4-2	Dedicator of cytokinesis protein 9	Dock9	3265	Color2 [A=255, R=169, G=169, B=169]	1	4					13	13	11	7.7	7.7	6.8	235.31	0	57.266	149510000	22	15.9923	16.8068	16.5815	16.2585	16.1063	16.4826	16.6021	16.4764	16.5231	16.6637
0.631106	-0.856457	O09117-2;O09117	O09117-2;O09117	Synaptophysin-like protein 1	Sypl1	254	Color2 [A=255, R=169, G=169, B=169]	1	4					2	2	2	4.5	4.5	4.5	26.751	0	5.3798	200300000	10	16.4404	16.9673	16.6535	16.6983	13.3926	16.9351	16.8196	16.8711	16.8875	16.9211
0.631003	-0.139276	Q8BHL5-2;Q8BHL5;Q8BHL5-3	Q8BHL5-2;Q8BHL5;Q8BHL5-3	Engulfment and cell motility protein 2	Elmo2	3242	Color2 [A=255, R=169, G=169, B=169]	1	4					7	7	6	13.6	13.6	11.9	82.542	0	50.016	211480000	13	16.4864	16.9777	16.6877	16.5355	16.3937	16.7525	16.8138	16.7641	16.624	16.8229
0.630756	-0.197655	Q8BXJ8-2;Q8BXJ8	Q8BXJ8-2;Q8BXJ8	Zinc finger protein 385B	Znf385b	3505	Color2 [A=255, R=169, G=169, B=169]	1	4					4	4	4	14.7	14.7	14.7	39.1	0	20.939	73553000	9	14.8561	15.6809	15.2132	14.9995	14.9528	15.2643	15.2738	15.4155	15.2666	15.4705
0.630281	-0.161986	Q8BXN9-2;Q8BXN9;Q8BXN9-3	Q8BXN9-2;Q8BXN9;Q8BXN9-3	Transmembrane protein 87A	Tmem87a	3509	Color2 [A=255, R=169, G=169, B=169]	1	4					3	3	3	7.2	7.2	7.2	63.458	0	12.433	18984000	8	14.2393	14.3333	14.1256	14.0705	13.8547	14.3982	14.0732	14.0965	14.2782	14.5873
0.630099	0.127367	Q571I9	Q571I9	Aldehyde dehydrogenase family 16 member A1	Aldh16a1	2151	Color2 [A=255, R=169, G=169, B=169]	1	4					3	3	3	5.2	5.2	5.2	84.755	0	5.4159	42637000	5	13.6691	14.1461	13.8665	13.685	13.7778	13.558	13.6668	13.7176	13.7117	13.8535
0.629306	0.251568	Q0VBL1	Q0VBL1	Tigger transposable element-derived protein 2	Tigd2	1836	Color2 [A=255, R=169, G=169, B=169]	1	4					3	3	3	6.3	6.3	6.3	59.651	0	5.5413	8488900	4	12.5153	13.2121	12.5138	12.6781	12.8632	12.9211	12.5945	12.5756	12.0268	12.4065
0.628882	-0.140731	O35136;O35136-2;Q99MW1	O35136;O35136-2	Neural cell adhesion molecule 2	Ncam2	267	Color2 [A=255, R=169, G=169, B=169]	1	4					20	20	20	30.8	30.8	30.8	93.203	0	112.5	1353900000	86	19.1473	19.6915	19.4368	19.317	19.1782	19.6024	19.4485	19.4365	19.3767	19.6103
0.62878	-0.286387	Q62523	Q62523	Zyxin	Zyx	2496	Color2 [A=255, R=169, G=169, B=169]	1	4					6	6	6	10.1	10.1	10.1	60.545	0	8.0978	126700000	8	16.2848	16.7426	16.3648	16.2316	15.4305	16.5408	16.5735	16.5941	16.2601	16.5177
0.628712	-0.220819	Q8R3P6;Q8R3P6-2	Q8R3P6	von Willebrand factor A domain-containing protein 9	Vwa9	4097	Color2 [A=255, R=169, G=169, B=169]	1	4					5	5	5	14.6	14.6	14.6	57.236	0	10.651	26398000	7	14.3167	15.0287	14.5944	14.2929	14.1973	14.6019	14.7824	14.713	14.4744	14.9623
0.628538	-0.215124	Q8BIJ6	Q8BIJ6	Isoleucine--tRNA ligase, mitochondrial	Iars2	3263	Color2 [A=255, R=169, G=169, B=169]	1	4					28	28	28	34.4	34.4	34.4	112.8	0	104.63	2617500000	78	19.5572	20.3558	20.138	19.8609	19.5773	20.1402	20.0855	19.9974	20.0087	20.333
0.628317	-0.239269	Q6ZPJ3	Q6ZPJ3	E2/E3 hybrid ubiquitin-protein ligase UBE2O	Ube2o	2808	Color2 [A=255, R=169, G=169, B=169]	1	4					14	14	14	15.4	15.4	15.4	140.83	0	101.42	186750000	25	16.0439	16.8185	16.5469	16.3641	15.7996	16.5353	16.562	16.5037	16.4398	16.7286
0.627699	-0.239071	Q9DB05	Q9DB05	Alpha-soluble NSF attachment protein	Napa	5342	Color2 [A=255, R=169, G=169, B=169]	1	4					17	17	14	76.3	76.3	62.7	33.189	0	190.98	1980600000	62	19.3103	19.881	19.4304	19.3475	18.8086	19.7389	19.4501	19.5969	19.4056	19.7815
0.627328	-0.317758	Q8BVE8;Q8BVE8-2	Q8BVE8;Q8BVE8-2	Histone-lysine N-methyltransferase NSD2	Whsc1	3455	Color2 [A=255, R=169, G=169, B=169]	1	4					2	2	2	1.8	1.8	1.8	152.25	0.00285	2.6077	238010000	4	16.7891	16.6134	17.4538	17.247	16.51	17.6434	17.3363	17.4917	17.0109	16.7199
0.626867	-0.291256	Q9D7N3	Q9D7N3	28S ribosomal protein S9, mitochondrial	Mrps9	5260	Color2 [A=255, R=169, G=169, B=169]	1	4					4	4	4	14.6	14.6	14.6	44.929	0	11.739	59278000	11	15.3386	15.7887	15.5253	15.2923	14.48	15.6567	15.5192	15.4575	15.4769	15.7711
0.626635	-0.1671	Q9CS42	Q9CS42	Ribose-phosphate pyrophosphokinase 2	Prps2	4922	Color2 [A=255, R=169, G=169, B=169]	1	4					12	5	5	46.5	20.8	20.8	34.786	0	14.498	183970000	9	15.6239	15.8827	15.5403	15.4748	15.307	15.7534	15.6347	15.5903	15.6124	16.0734
0.626248	0.145266	P28656	P28656	Nucleosome assembly protein 1-like 1	Nap1l1	927	Color2 [A=255, R=169, G=169, B=169]	1	4					9	8	8	35.5	33	33	45.345	0	137.48	3123500000	49	19.1471	19.462	19.4361	19.1193	18.9849	19.0457	19.2124	19.11	18.8585	19.1965
0.626134	-0.204877	Q9ES74	Q9ES74	Serine/threonine-protein kinase Nek7	Nek7	5551	Color2 [A=255, R=169, G=169, B=169]	1	4					6	6	6	28.8	28.8	28.8	34.537	0	24.326	173270000	9	17.0324	17.5225	17.1925	17.097	16.6144	17.3524	17.2331	17.2239	17.1501	17.5237
0.626026	-0.609372	P35846	P35846	Folate receptor alpha	Folr1	1016	Color2 [A=255, R=169, G=169, B=169]	1	4					5	5	5	25.9	25.9	25.9	29.449	0	30.359	220250000	18	17.6024	17.8289	17.294	17.9227	15.3767	17.758	17.9764	18.0083	17.5884	17.7405
0.62587	0.141829	Q68EF0	Q68EF0	Rab-3A-interacting protein	Rab3ip	2567	Color2 [A=255, R=169, G=169, B=169]	1	4					4	4	4	13.1	13.1	13.1	47.133	0	29.981	73440000	8	14.6497	15.2312	14.8095	14.8348	14.7299	14.6969	14.7367	14.6417	14.5987	14.8719
0.625413	-0.194585	Q9DCP2	Q9DCP2	Sodium-coupled neutral amino acid transporter 3	Slc38a3	5445	Color2 [A=255, R=169, G=169, B=169]	1	4					6	6	6	14.5	14.5	14.5	55.591	0	12.755	989710000	18	18.9109	19.6547	19.3903	19.0875	19.1274	19.5342	19.4179	19.2711	19.2521	19.6684
0.625364	0.139288	Q91VW5	Q91VW5	Golgin subfamily A member 4	Golga4	4338	Color2 [A=255, R=169, G=169, B=169]	1	4					10	10	10	4.7	4.7	4.7	257.56	0	16.121	68100000	15	14.8361	15.2047	14.8504	14.9797	14.7507	15.0038	14.5614	14.8416	14.8297	14.6886
0.624661	-0.241347	Q9ESN9-2;Q9ESN9-3;Q9ESN9-5;Q9ESN9-4;Q9ESN9;Q9ESN9-6	Q9ESN9-2;Q9ESN9-3;Q9ESN9-5;Q9ESN9-4;Q9ESN9;Q9ESN9-6	C-Jun-amino-terminal kinase-interacting protein 3	Mapk8ip3	5562	Color2 [A=255, R=169, G=169, B=169]	1	4					13	10	10	12	10	10	144.14	0	49.868	137780000	22	15.8238	16.5929	16.237	16.153	15.6172	16.4428	16.2492	16.175	16.1664	16.5972
0.624535	-0.213951	Q9D1G5	Q9D1G5	Leucine-rich repeat-containing protein 57	Lrrc57	5138	Color2 [A=255, R=169, G=169, B=169]	1	4					9	9	9	42.3	42.3	42.3	26.76	0	38.96	345130000	24	17.8869	18.4795	18.1137	17.9777	17.5687	18.2529	18.1806	18.3145	17.9466	18.4017
0.624314	0.129996	P55302	P55302	Alpha-2-macroglobulin receptor-associated protein	Lrpap1	1260	Color2 [A=255, R=169, G=169, B=169]	1	4					11	11	11	31.9	31.9	31.9	42.215	0	48.737	678690000	29	18.9706	19.18	19.0021	18.8339	18.6806	18.918	18.8878	18.7408	18.6065	18.8641
0.624206	-0.229916	Q6DFV3	Q6DFV3	Rho GTPase-activating protein 21	Arhgap21	2610	Color2 [A=255, R=169, G=169, B=169]	1	4					2	2	2	1.3	1.3	1.3	215.74	0.0007485	3.3442	7746600	3	12.0516	13.0143	12.6657	12.4671	12.6146	12.8468	12.9258	12.4505	12.7942	12.9457
0.624155	-0.176373	Q8K0D5	Q8K0D5	Elongation factor G, mitochondrial	Gfm1	3842	Color2 [A=255, R=169, G=169, B=169]	1	4					14	14	14	20.8	20.8	20.8	83.549	0	48.892	222540000	28	17.4454	18.093	17.7986	17.6665	17.5012	17.9729	17.7794	17.6985	17.8177	18.118
0.62357	0.13801	Q9D1H7;Q9D1H7-2	Q9D1H7;Q9D1H7-2	Golgi to ER traffic protein 4 homolog	Get4	5140	Color2 [A=255, R=169, G=169, B=169]	1	4					5	5	5	19.6	19.6	19.6	36.525	0	9.7681	295830000	12	16.8143	17.3143	17.1565	17.0638	17.0867	16.9865	16.8031	16.8483	16.899	17.2086
0.622966	-0.179185	P27546-4	P27546-4	Microtubule-associated protein 4	Map4	905	Color2 [A=255, R=169, G=169, B=169]	1	4					33	17	16	45.2	24.6	24.1	94.516	0	124.41	3397100000	61	20.4547	21.1345	20.8124	20.5865	20.4324	20.9584	20.8063	20.7493	20.7955	21.0069
0.621555	0.15795	Q9JHQ5	Q9JHQ5	Leucine zipper transcription factor-like protein 1	Lztfl1	5588	Color2 [A=255, R=169, G=169, B=169]	1	4					8	8	8	31.1	31.1	31.1	34.773	0	26.58	137500000	21	16.7436	17.0514	16.6784	16.4995	16.5831	16.7413	16.3313	16.5605	16.4181	16.7151
0.621459	-0.165796	Q2TPA8	Q2TPA8	Hydroxysteroid dehydrogenase-like protein 2	Hsdl2	1864	Color2 [A=255, R=169, G=169, B=169]	1	4					10	10	10	26.9	26.9	26.9	54.208	0	35.391	290940000	25	17.3559	17.9279	17.7099	17.6046	17.2826	17.6855	17.7018	17.7521	17.6209	17.9496
0.621112	0.145028	P60229	P60229	Eukaryotic translation initiation factor 3 subunit E	Eif3e	1350	Color2 [A=255, R=169, G=169, B=169]	1	4					16	16	16	43.1	43.1	43.1	52.22	0	108.5	608080000	38	18.1715	18.5555	18.0684	18.0244	18.0642	18.1856	18.0119	17.9535	17.8672	18.1406
0.621013	-0.338739	P04247;P04249	P04247	Myoglobin	Mb	602	Color2 [A=255, R=169, G=169, B=169]	1	4					4	4	3	39.6	39.6	28.6	17.069	0	11.883	247340000	10	18.4706	18.4024	18.3612	17.6759	17.2161	18.4937	18.0838	18.3824	18.6365	18.2235
0.619898	0.187727	Q80ZK9	Q80ZK9	WD and tetratricopeptide repeats protein 1	Wdtc1	3099	Color2 [A=255, R=169, G=169, B=169]	1	4					2	2	2	2.8	2.8	2.8	75.732	0.002504	2.6531	0	2	11.6711	12.2648	12.1507	12.2268	12.2827	11.8214	11.7012	12.1354	11.8265	12.1729
0.619884	-0.145889	P13705	P13705	DNA mismatch repair protein Msh3	Msh3	724	Color2 [A=255, R=169, G=169, B=169]	1	4					3	3	3	3	3	3	123.07	0	5.9039	35794000	6	14.3004	14.9101	14.581	14.6271	14.4169	14.8742	14.617	14.7289	14.6009	14.7442
0.618722	-0.201354	Q5SDA5	Q5SDA5	Retinal guanylyl cyclase 2	Gucy2f	2196	Color2 [A=255, R=169, G=169, B=169]	1	4					23	17	17	24	19	19	124.42	0	63.39	364590000	44	17.2026	18.044	17.5583	17.5307	17.3933	17.7151	17.8179	17.6611	17.5467	17.9949
0.618561	0.121404	Q9D8X2	Q9D8X2	Coiled-coil domain-containing protein 124	Ccdc124	5308	Color2 [A=255, R=169, G=169, B=169]	1	4					4	4	4	25.3	25.3	25.3	25.345	0	16.258	104410000	17	16.7703	16.9043	16.7147	16.6254	16.5118	16.7498	16.636	16.4083	16.4326	16.6928
0.618396	-0.207214	Q60932-2;Q60932	Q60932-2;Q60932	Voltage-dependent anion-selective channel protein 1	Vdac1	2298	Color2 [A=255, R=169, G=169, B=169]	1	4					21	21	21	86.2	86.2	86.2	30.755	0	323.31	72455000000	780	22.9584	23.6527	23.322	23.1781	22.889	23.417	23.329	23.2415	23.3026	23.7461
0.617638	-0.155233	Q2TV84;Q2TV84-2;Q923J1;Q2TV84-5;Q2TV84-4;Q2TV84-3	Q2TV84;Q2TV84-2	Transient receptor potential cation channel subfamily M member 1	Trpm1	1865	Color2 [A=255, R=169, G=169, B=169]	1	4					8	8	6	6.4	6.4	5.4	183.52	0	12.367	80392000	16	15.0359	15.5506	15.1889	15.1121	15.1315	15.3901	15.3831	15.1469	15.2382	15.637
0.617071	-0.18067	Q9CRA7	Q9CRA7	ATP synthase subunit s, mitochondrial	Atp5s	4908	Color2 [A=255, R=169, G=169, B=169]	1	4					2	2	2	9	9	9	23.275	0.00092627	3.1951	39811000	3	15.2318	15.7809	15.4307	15.3104	15.0559	15.5947	15.4566	15.6235	15.2992	15.739
0.617003	-0.149204	Q61412	Q61412	Visual system homeobox 2	Vsx2	2374	Color2 [A=255, R=169, G=169, B=169]	1	4					7	7	7	24.7	24.7	24.7	39.435	0	84.006	300020000	23	17.3351	17.6999	17.3171	17.2631	17.1441	17.6879	17.4524	17.3165	17.3974	17.6512
0.616917	-0.173343	Q9CR62	Q9CR62	Mitochondrial 2-oxoglutarate/malate carrier protein	Slc25a11	4895	Color2 [A=255, R=169, G=169, B=169]	1	4					15	15	15	59.2	59.2	59.2	34.155	0	147.49	7966200000	64	20.5891	21.2373	20.9197	20.7766	20.6317	21.0163	21.0484	20.823	20.8952	21.2383
0.615363	-0.144531	Q80TH2-1;Q80TH2;Q80TH2-2	Q80TH2-1;Q80TH2;Q80TH2-2	Protein LAP2	Erbb2ip	2958	Color2 [A=255, R=169, G=169, B=169]	1	4					9	9	8	8.6	8.6	8.1	154.33	0	18.765	110140000	12	16.2108	16.7956	16.5563	16.4688	16.3704	16.6857	16.6279	16.6175	16.4139	16.7796
0.61352	0.143908	P11352	P11352	Glutathione peroxidase 1	Gpx1	692	Color2 [A=255, R=169, G=169, B=169]	1	4					7	7	7	48.3	48.3	48.3	22.329	0	78.936	416720000	18	16.6811	17.1784	16.7924	16.7785	16.6019	16.7237	16.5546	16.6935	16.5159	16.8253
0.613016	0.119013	Q9R257	Q9R257	Heme-binding protein 1	Hebp1	5910	Color2 [A=255, R=169, G=169, B=169]	1	4					4	4	4	27.9	27.9	27.9	21.067	0	35.682	59817000	10	15.6387	16.0078	15.8704	15.7283	15.5847	15.7536	15.5968	15.5631	15.5233	15.7981
0.611914	-0.150928	P0C605	P0C605	cGMP-dependent protein kinase 1	Prkg1	662	Color2 [A=255, R=169, G=169, B=169]	1	4					14	14	3	23.5	23.5	4.9	76.35	0	32.038	189610000	23	16.8052	17.4215	17.2009	17.0427	16.8742	17.2428	17.1593	17.1695	17.1452	17.3824
0.6108	-0.171434	Q9DBT5	Q9DBT5	AMP deaminase 2	Ampd2	5398	Color2 [A=255, R=169, G=169, B=169]	1	4					17	17	17	23.8	23.8	23.8	92.023	0	51.277	505790000	38	17.6394	18.3921	17.9879	17.9678	17.8002	18.1762	18.0992	18.0858	17.9799	18.3034
0.610621	-0.181708	A2AG50;A2AG50-2;A2AG50-3	A2AG50;A2AG50-2;A2AG50-3	MAP7 domain-containing protein 2	Map7d2	17	Color2 [A=255, R=169, G=169, B=169]	1	4					4	4	4	5.2	5.2	5.2	86.049	0	10.885	33472000	6	14.6507	15.2906	14.9811	14.8693	14.5966	15.2635	15.0077	14.8564	14.9819	15.1873
0.610611	-0.339929	P15626	P15626	Glutathione S-transferase Mu 2	Gstm2	757	Color2 [A=255, R=169, G=169, B=169]	1	4					8	3	2	39.4	15.1	11.9	25.716	0	5.5998	111080000	6	14.7064	14.9185	14.6706	15.1292	14.468	14.7494	15.7113	15.7272	14.6376	14.7669
0.610125	-0.15999	Q03173-6;Q03173-3;Q03173-4;Q03173-5;Q03173;Q03173-2	Q03173-6;Q03173-3;Q03173-4;Q03173-5;Q03173;Q03173-2	Protein enabled homolog	Enah	1772	Color2 [A=255, R=169, G=169, B=169]	1	4					8	8	8	21.7	21.7	21.7	56.356	0	18.706	255580000	16	16.9261	17.4198	17.1592	17.0679	16.736	17.3141	17.1843	17.0884	17.1332	17.389
0.609893	-0.172552	B1AXV0	B1AXV0	DOMON domain-containing protein FRRS1L	Frrs1l	74	Color2 [A=255, R=169, G=169, B=169]	1	4					2	2	2	10.2	10.2	10.2	32.506	0	7.7516	23024000	3	13.6236	14.175	13.7851	13.9001	13.724	14.1018	14.1035	13.8706	13.7116	14.283
0.609863	-0.212301	Q8K3X4	Q8K3X4	Interferon regulatory factor 2-binding protein-like	Irf2bpl	3954	Color2 [A=255, R=169, G=169, B=169]	1	4					7	7	7	12.4	12.4	12.4	80.564	0	69.766	114250000	13	15.2162	15.8034	15.3653	15.3907	14.8646	15.6174	15.4005	15.5363	15.3643	15.7832
0.609689	0.151894	Q61166	Q61166	Microtubule-associated protein RP/EB family member 1	Mapre1	2345	Color2 [A=255, R=169, G=169, B=169]	1	4					12	10	10	60.4	54.9	54.9	30.016	0	75.164	676380000	24	18.8948	19.1283	18.8583	18.6934	18.5149	18.8043	18.643	18.7225	18.4299	18.7305
0.609148	-0.175294	Q8VDC0	Q8VDC0	Probable leucine--tRNA ligase, mitochondrial	Lars2	4194	Color2 [A=255, R=169, G=169, B=169]	1	4					12	12	12	15.1	15.1	15.1	101.48	0	45.248	362880000	26	16.6133	17.3355	17.0337	16.8153	16.8249	17.1183	17.0774	17.0083	16.9492	17.3461
0.608854	-0.16965	Q61701-2;Q61701	Q61701-2;Q61701	ELAV-like protein 4	Elavl4	2411	Color2 [A=255, R=169, G=169, B=169]	1	4					10	6	2	27.7	20.1	8.1	39.488	0	42.436	253870000	25	16.4056	17.0816	16.7624	16.6434	16.5095	16.8981	16.8289	16.7511	16.6881	17.0845
0.608725	0.136917	P49817;P51637	P49817	Caveolin-1	Cav1	1156	Color2 [A=255, R=169, G=169, B=169]	1	4					7	7	3	46.6	46.6	19.1	20.538	0	29.201	816690000	14	18.6919	18.932	18.604	18.5443	18.4444	18.6736	18.5506	18.3285	18.347	18.6324
0.608664	-0.269555	P08752	P08752	Guanine nucleotide-binding protein G(i) subunit alpha-2	Gnai2	648	Color2 [A=255, R=169, G=169, B=169]	1	4					19	13	11	65.9	49.6	41.7	40.489	0	234.92	3856600000	78	18.8198	19.5757	19.3262	19.1996	18.4016	19.3401	19.2817	19.1864	19.2944	19.568
0.606935	0.166588	Q9D1R9	Q9D1R9	60S ribosomal protein L34	Rpl34	5156	Color2 [A=255, R=169, G=169, B=169]	1	4					4	4	4	28.2	28.2	28.2	13.293	0	13.709	2052800000	18	18.1855	18.4099	18.2496	18.0585	17.7144	17.9831	18.0536	17.8991	17.7411	18.1082
0.606915	-0.337496	P00397	P00397	Cytochrome c oxidase subunit 1	Mtco1	557	Color2 [A=255, R=169, G=169, B=169]	1	4					4	4	4	13.8	13.8	13.8	56.909	0	39.524	477480000	26	16.2641	17.1018	16.9162	16.4939	15.6674	16.8756	16.6682	16.6751	16.7387	17.1732
0.606688	-0.71721	Q9EPV8	Q9EPV8	Ubiquitin-like protein 5	Ubl5	5489	Color2 [A=255, R=169, G=169, B=169]	1	4					2	2	2	16.4	16.4	16.4	8.5468	0.00038212	3.7158	98368000	3	14.2268	15.1921	14.5131	13.7819	11.8365	14.7383	14.5086	14.3942	14.5569	14.9384
0.606436	-0.286251	Q80Z24	Q80Z24	Neuronal growth regulator 1	Negr1	3091	Color2 [A=255, R=169, G=169, B=169]	1	4					9	9	9	34.5	34.5	34.5	37.9	0	149.16	1100200000	32	18.314	18.8143	18.613	18.3319	17.5276	18.7092	18.5538	18.5101	18.4409	18.818
0.606321	-0.270823	Q9JJC6	Q9JJC6	RILP-like protein 1	Rilpl1	5638	Color2 [A=255, R=169, G=169, B=169]	1	4					4	4	4	10.3	10.3	10.3	47.323	0	5.8167	12560000	6	12.6605	13.1304	13.1567	13.2411	12.2147	13.404	13.2221	13.1145	12.8195	13.1974
0.605831	0.168109	Q9WU56-2;Q9WU56;Q9WU56-4;Q9WU56-3	Q9WU56-2;Q9WU56;Q9WU56-4;Q9WU56-3	tRNA pseudouridine synthase A, mitochondrial	Pus1	5941	Color2 [A=255, R=169, G=169, B=169]	1	4					2	2	2	7.6	7.6	7.6	44.093	0	9.2117	13628000	3	13.2185	13.3214	13.1035	13.1657	12.6909	13.2169	12.9545	12.8091	12.7524	12.9267
0.605716	-0.139087	Q99MN9	Q99MN9	Propionyl-CoA carboxylase beta chain, mitochondrial	Pccb	4724	Color2 [A=255, R=169, G=169, B=169]	1	4					16	16	16	38.4	38.4	38.4	58.408	0	207.06	474590000	43	17.8754	18.3624	18.1606	18.0787	17.8223	18.258	18.2444	18.1207	18.0366	18.3351
0.604869	-0.144175	Q04519	Q04519	Sphingomyelin phosphodiesterase	Smpd1	1781	Color2 [A=255, R=169, G=169, B=169]	1	4					6	6	6	11	11	11	69.926	0	10.338	65421000	10	15.7071	16.322	16.05	15.8775	15.91	16.1345	16.1204	15.9539	16.0911	16.2876
0.604516	-0.221935	P08556	P08556	GTPase NRas	Nras	647	Color2 [A=255, R=169, G=169, B=169]	1	4					9	4	2	66.7	27	12.7	21.199	0	21.881	114800000	10	16.3221	17.0008	16.5413	16.4574	15.9241	16.7135	16.7058	16.6455	16.5301	16.7605
0.6037	-0.183444	Q9QXL1	Q9QXL1	Kinesin-like protein KIF21B	Kif21b	5755	Color2 [A=255, R=169, G=169, B=169]	1	4					4	2	2	2.6	1.4	1.4	186.18	0	8.0184	0	3	11.8684	12.3827	12.2458	12.1202	11.9522	12.414	12.2307	12.0684	12.0925	12.6809
0.603691	0.365546	Q6P2L6-4;Q6P2L6-2;Q6P2L6	Q6P2L6-4;Q6P2L6-2;Q6P2L6	Histone-lysine N-methyltransferase NSD3	Whsc1l1	2669	Color2 [A=255, R=169, G=169, B=169]	1	4					3	3	3	6.8	6.8	6.8	70	0	7.3525	17050000	8	14.56	15.2506	14.7842	14.5912	14.9269	14.1049	14.3018	13.886	14.5743	15.4181
0.603641	-0.160341	Q8BFT9	Q8BFT9	Synaptic vesicle 2-related protein	Svop	3131	Color2 [A=255, R=169, G=169, B=169]	1	4					4	4	4	8.6	8.6	8.6	60.768	0	9.8197	50512000	10	15.3885	15.9188	15.6507	15.5578	15.3347	15.9264	15.6634	15.5509	15.6147	15.8968
0.60346	0.261449	Q62191	Q62191	E3 ubiquitin-protein ligase TRIM21	Trim21	2457	Color2 [A=255, R=169, G=169, B=169]	1	4					3	3	3	8.1	8.1	8.1	54.174	0.0009273	3.2097	34093000	4	13.4543	13.555	13.3625	13.2711	12.6724	12.8636	13.1226	12.6173	12.9351	13.4695
0.603227	-0.196804	Q8BXK8	Q8BXK8	Arf-GAP with GTPase, ANK repeat and PH domain-containing protein 1	Agap1	3507	Color2 [A=255, R=169, G=169, B=169]	1	4					10	10	8	14.2	14.2	11.4	94.41	0	124.48	231260000	27	17.042	17.863	17.4647	17.3201	17.0651	17.5997	17.484	17.4078	17.5502	17.6972
0.6031	-0.271419	Q3TWI9	Q3TWI9	CSC1-like protein 2	Tmem63b	1935	Color2 [A=255, R=169, G=169, B=169]	1	4					3	3	3	3.6	3.6	3.6	94.774	0	4.923	102680000	4	14.1293	14.8905	14.5683	14.0493	13.7083	14.5965	14.4975	14.5192	14.3308	14.7588
0.602849	-0.142208	Q64521	Q64521	Glycerol-3-phosphate dehydrogenase, mitochondrial	Gpd2	2545	Color2 [A=255, R=169, G=169, B=169]	1	4					16	16	16	26.5	26.5	26.5	80.953	0	115.66	512430000	47	17.6054	18.1956	17.8503	17.8395	17.6881	17.9909	17.9185	17.849	17.9609	18.1706
0.602698	-0.136027	Q68FH0;Q68FH0-2;Q68FH0-3	Q68FH0;Q68FH0-2	Plakophilin-4	Pkp4	2574	Color2 [A=255, R=169, G=169, B=169]	1	4					13	13	11	15.3	15.3	13.7	131.55	0	50.196	367480000	25	16.5305	17.0941	16.718	16.8115	16.6577	16.9684	16.9261	16.8921	16.6928	17.0125
0.602317	0.243525	P07356;REV__Q8BND4	P07356	Annexin A2	Anxa2	631	Color2 [A=255, R=169, G=169, B=169]	1	4					19	19	19	48.1	48.1	48.1	38.676	0	86.969	810350000	50	18.9536	19.0572	18.6118	19.0926	18.3988	18.4192	18.9124	18.9179	18.4214	18.2255
0.602305	-0.133654	Q9CZP5	Q9CZP5	Mitochondrial chaperone BCS1	Bcs1l	5055	Color2 [A=255, R=169, G=169, B=169]	1	4					8	8	8	24.4	24.4	24.4	47.406	0	43.593	227390000	19	16.1881	16.5871	16.2695	16.294	16.0022	16.3999	16.47	16.5001	16.2085	16.4306
0.601961	0.121033	Q8BGC4	Q8BGC4	Zinc-binding alcohol dehydrogenase domain-containing protein 2	Zadh2	3163	Color2 [A=255, R=169, G=169, B=169]	1	4					7	7	7	23.9	23.9	23.9	40.528	0	17.839	664590000	16	17.1283	17.4379	17.2143	17.2463	16.9444	17.1568	17.1061	16.9472	16.9415	17.2145
0.601009	-0.196209	Q61411;P23175;Q61411-2;P01113;P01115	Q61411;P23175;Q61411-2;P01113;P01115	GTPase HRas;GTPase HRas, N-terminally processed	Hras	2373	Color2 [A=255, R=169, G=169, B=169]	1	4					9	2	2	66.7	11.1	11.1	21.298	0	5.981	91957000	7	15.1934	16.0548	15.6637	15.4368	15.3994	15.8629	15.7643	15.6485	15.573	15.8803
0.599363	-0.190701	O35526	O35526	Syntaxin-1A	Stx1a	305	Color2 [A=255, R=169, G=169, B=169]	1	4					6	6	6	24	24	24	33.054	0	29.407	121390000	14	15.9534	16.5296	16.2947	16.0498	15.7902	16.501	16.2609	16.0666	16.247	16.4958
0.598189	-0.154236	Q9D051	Q9D051	Pyruvate dehydrogenase E1 component subunit beta, mitochondrial	Pdhb	5075	Color2 [A=255, R=169, G=169, B=169]	1	4					14	14	14	56.8	56.8	56.8	38.937	0	117.12	6796700000	91	20.6128	21.168	20.897	20.7736	20.5458	21.0675	20.9625	20.8147	20.8298	21.0939
0.597833	0.135638	P47911	P47911	60S ribosomal protein L6	Rpl6	1118	Color2 [A=255, R=169, G=169, B=169]	1	4					10	10	10	34.8	34.8	34.8	33.509	0	33.246	5134500000	38	21.2466	21.6726	21.4058	21.2269	21.1636	21.2807	21.237	21.0809	21.0585	21.3802
0.597672	-0.20445	Q99LX5	Q99LX5	Multiple myeloma tumor-associated protein 2 homolog	Mmtag2	4708	Color2 [A=255, R=169, G=169, B=169]	1	4					4	4	4	16.5	16.5	16.5	29.298	0	7.4821	19474000	7	13.835	14.1462	14.11	13.6528	13.3515	14.0916	13.8313	13.8925	14.0504	14.252
0.597353	-0.1518	Q9JM52-3;Q9JM52;Q9JM52-2	Q9JM52-3;Q9JM52;Q9JM52-2	Misshapen-like kinase 1	Mink1	5709	Color2 [A=255, R=169, G=169, B=169]	1	4					14	14	5	10.5	10.5	5.3	151.31	0	64.291	314610000	35	18.1403	18.7226	18.4116	18.2103	18.144	18.5088	18.4473	18.3671	18.395	18.6695
0.597083	-0.169084	Q8BZW8	Q8BZW8	NHL repeat-containing protein 2	Nhlrc2	3551	Color2 [A=255, R=169, G=169, B=169]	1	4					15	15	15	27	27	27	78.429	0	80.178	412240000	34	17.6405	18.3738	17.9971	17.9481	17.7351	18.1189	18.2035	18.0384	17.9504	18.2287
0.595674	-0.168479	Q8CFK2	Q8CFK2	Transcription factor IIIB 90 kDa subunit	Brf1	3709	Color2 [A=255, R=169, G=169, B=169]	1	4					4	4	4	6.7	6.7	6.7	73.798	0	5.7113	22123000	7	14.5914	15.2988	14.8889	14.8425	14.737	15.0401	14.9874	14.8912	14.9835	15.2988
0.595414	-0.159188	Q99M71;Q99M71-2	Q99M71	Mammalian ependymin-related protein 1	Epdr1	4713	Color2 [A=255, R=169, G=169, B=169]	1	4					5	5	5	24.6	24.6	24.6	25.485	0	19.532	84760000	11	15.5627	16.1294	15.8104	15.5285	15.6899	15.9538	15.8501	15.9079	15.685	16.1202
0.594614	-0.386408	Q8BH55	Q8BH55	Threonine synthase-like 1	Thnsl1	3211	Color2 [A=255, R=169, G=169, B=169]	1	4					11	11	11	19	19	19	83.099	0	43.697	200960000	19	16.6116	17.2509	16.8972	16.8453	15.4466	17.0736	16.9011	16.9414	16.8648	17.2028
0.594493	-0.171471	Q6PD10	Q6PD10	Inositol hexakisphosphate kinase 1	Ip6k1	2727	Color2 [A=255, R=169, G=169, B=169]	1	4					3	3	3	6.5	6.5	6.5	49.306	0	4.4615	28266000	4	13.334	13.9372	13.6383	13.5994	13.5466	13.5031	13.8329	13.6804	13.781	14.1154
0.594173	-0.146266	Q8C4X2	Q8C4X2	Casein kinase I isoform gamma-3	Csnk1g3	3611	Color2 [A=255, R=169, G=169, B=169]	1	4					8	8	2	21.2	21.2	7.3	48.937	0	30.696	191420000	16	16.0183	16.5236	16.2937	16.1671	16.0115	16.5838	16.3353	16.2508	16.1684	16.4072
0.594028	-0.236457	Q8BGH2	Q8BGH2	Sorting and assembly machinery component 50 homolog	Samm50	3172	Color2 [A=255, R=169, G=169, B=169]	1	4					17	17	17	49.5	49.5	49.5	51.863	0	151.34	2464500000	66	19.131	19.6473	19.4304	19.326	18.5676	19.528	19.4032	19.3246	19.3748	19.6538
0.593863	-0.11492	Q62165	Q62165	Dystroglycan;Alpha-dystroglycan;Beta-dystroglycan	Dag1	2448	Color2 [A=255, R=169, G=169, B=169]	1	4					6	6	6	7.4	7.4	7.4	96.904	0	19.882	251680000	11	16.6795	16.8186	16.7064	16.705	16.4358	17.0049	16.7949	16.7151	16.5822	16.8228
0.593243	-0.26207	Q8K2X3	Q8K2X3	CST complex subunit STN1	Obfc1	3921	Color2 [A=255, R=169, G=169, B=169]	1	4					3	3	3	9.8	9.8	9.8	43.485	0	9.9643	47728000	5	13.7649	14.607	14.1339	14.103	13.6466	14.281	14.5675	14.6274	13.9007	14.1891
0.592922	-0.166943	Q9JKL4	Q9JKL4	NADH dehydrogenase [ubiquinone] 1 alpha subcomplex assembly factor 3	Ndufaf3	5675	Color2 [A=255, R=169, G=169, B=169]	1	4					4	4	4	30.3	30.3	30.3	20.733	0	14.612	95632000	10	15.7278	16.3356	15.9804	15.9546	15.6723	16.0906	16.0942	15.9377	16.0283	16.3546
0.591957	-0.153926	Q8JZN5	Q8JZN5	Acyl-CoA dehydrogenase family member 9, mitochondrial	Acad9	3810	Color2 [A=255, R=169, G=169, B=169]	1	4					23	23	23	43.8	43.8	43.8	68.721	0	102.53	2191800000	87	19.3535	19.9948	19.7973	19.6054	19.4835	19.8375	19.7767	19.7301	19.6724	19.9876
0.591162	-0.209603	Q8BKR5	Q8BKR5	Protein phosphatase 1 regulatory subunit 37	Ppp1r37	3306	Color2 [A=255, R=169, G=169, B=169]	1	4					4	4	4	8	8	8	77.573	0	9.9433	37107000	8	14.0013	14.5337	14.2525	13.7915	13.8194	14.3318	14.1595	14.2907	14.0383	14.6261
0.591079	-0.189562	Q8K382	Q8K382	DENN domain-containing protein 1A	Dennd1a	3935	Color2 [A=255, R=169, G=169, B=169]	1	4					4	4	4	4.6	4.6	4.6	111.54	0	7.7912	16612000	6	14.4075	15.231	14.7205	14.6197	14.6747	14.9877	14.9978	14.899	14.6438	15.073
0.591042	0.155648	Q8R0H9	Q8R0H9	ADP-ribosylation factor-binding protein GGA1	Gga1	4006	Color2 [A=255, R=169, G=169, B=169]	1	4					6	6	4	7.9	7.9	6.5	69.971	0	10.745	124380000	14	15.6017	16.199	15.8576	15.6489	15.7318	15.8112	15.7071	15.4706	15.5065	15.7654
0.590828	-0.181332	Q9EQQ9-3;Q9EQQ9;Q9EQQ9-2	Q9EQQ9-3;Q9EQQ9	Protein O-GlcNAcase	Mgea5	5513	Color2 [A=255, R=169, G=169, B=169]	1	4					19	19	19	29.9	29.9	29.9	107.39	0	65.236	661460000	43	18.1161	18.822	18.3935	18.3966	18.0158	18.5873	18.5253	18.4767	18.3873	18.6742
0.58931	0.708658	P97457	P97457	Myosin regulatory light chain 2, skeletal muscle isoform	Mylpf	1687	Color2 [A=255, R=169, G=169, B=169]	1	4					7	7	7	32	32	32	18.955	0	15.773	118280000	15	18.2241	17.3985	16.4407	16.1569	15.271	16.268	15.9045	15.3581	16.9018	15.5155
0.58922	-0.173362	P15508	P15508	Spectrin beta chain, erythrocytic	Sptb	755	Color2 [A=255, R=169, G=169, B=169]	1	4					71	67	67	41	38.9	38.9	245.25	0	323.31	2197800000	170	20.1081	20.7799	20.3822	20.3329	19.9929	20.5847	20.4001	20.6079	20.4351	20.4349
0.588687	0.159578	Q8VDP6	Q8VDP6	CDP-diacylglycerol--inositol 3-phosphatidyltransferase	Cdipt	4214	Color2 [A=255, R=169, G=169, B=169]	1	4					4	4	4	21.1	21.1	21.1	23.599	0	7.8495	693670000	9	17.4318	17.8711	17.7228	17.5621	18.0584	17.6193	17.5362	17.4163	17.4625	17.8139
0.587195	-0.230282	O55126	O55126	Protein NipSnap homolog 2	Gbas	400	Color2 [A=255, R=169, G=169, B=169]	1	4					14	14	14	52	52	52	32.932	0	100.99	5700800000	55	20.9056	21.3809	21.0115	21.0115	20.298	21.3439	21.024	21.1471	20.9699	21.2741
0.586922	0.162592	Q9ERS5	Q9ERS5	Pleckstrin homology domain-containing family A member 2	Plekha2	5541	Color2 [A=255, R=169, G=169, B=169]	1	4					6	6	6	15.5	15.5	15.5	47.379	0	22.428	54491000	13	15.7951	16.3146	15.9904	15.8497	15.6853	15.8638	15.8653	15.67	15.5026	15.9204
0.586648	0.202071	Q9CPU4	Q9CPU4	Microsomal glutathione S-transferase 3	Mgst3	4775	Color2 [A=255, R=169, G=169, B=169]	1	4					2	2	2	9.8	9.8	9.8	16.958	0	29.016	94569000	8	15.9401	16.4832	16.2616	16.0527	16.4083	16.3584	15.8314	15.6467	16.0542	16.2448
0.586315	-0.177455	O88741;O88741-2	O88741	Ganglioside-induced differentiation-associated protein 1	Gdap1	517	Color2 [A=255, R=169, G=169, B=169]	1	4					9	9	9	21.2	21.2	21.2	41.31	0	46.443	633350000	25	18.5573	19.231	18.7288	18.7534	18.5418	19.0756	18.8049	18.8275	18.8226	19.1689
0.585186	-0.490866	P97328	P97328	Ketohexokinase	Khk	1660	Color2 [A=255, R=169, G=169, B=169]	1	4					5	5	5	16.4	16.4	16.4	32.75	0	18.256	104810000	11	14.4391	15.1505	14.7986	14.4187	12.837	14.6913	14.7623	14.798	14.706	15.1408
0.584896	-0.22706	P62897;CON__P62894;P00015	P62897	Cytochrome c, somatic	Cycs	1487	Color2 [A=255, R=169, G=169, B=169]	1	4					8	8	8	61.9	61.9	61.9	11.605	0	35.442	3362200000	30	19.7318	20.3507	19.9973	19.8227	19.2501	20.0866	20.0386	20.1117	19.8665	20.1845
0.584058	-0.248615	Q8K1E6	Q8K1E6	Alpha-ketoglutarate-dependent dioxygenase alkB homolog 3	Alkbh3	3870	Color2 [A=255, R=169, G=169, B=169]	1	4					3	3	3	12.2	12.2	12.2	33.061	0	5.6195	8090300	4	13.1098	13.6867	13.5288	13.1335	12.5912	13.5134	13.5449	13.2409	13.3312	13.6625
0.584047	-0.183439	Q9EPK7;Q9EPK7-2	Q9EPK7;Q9EPK7-2	Exportin-7	Xpo7	5477	Color2 [A=255, R=169, G=169, B=169]	1	4					26	26	25	29.5	29.5	28.2	123.81	0	132.61	847530000	53	18.0732	18.7711	18.4254	18.3123	17.9377	18.4909	18.459	18.4334	18.4005	18.6531
0.583447	-0.253544	Q6PB70	Q6PB70	Anoctamin-8	Ano8	2721	Color2 [A=255, R=169, G=169, B=169]	1	4					2	2	2	4.3	4.3	4.3	119.1	0	5.6717	10008000	4	11.2336	12.4454	12.1338	11.9244	11.8222	12.1563	12.029	12.0731	12.1821	12.3866
0.583308	-0.178716	Q8C7K6	Q8C7K6	Prenylcysteine oxidase-like	Pcyox1l	3632	Color2 [A=255, R=169, G=169, B=169]	1	4					5	5	5	10.9	10.9	10.9	54.874	0	16.214	289560000	12	16.4074	16.9274	16.7171	16.4489	16.2484	16.7859	16.7176	16.5242	16.5988	17.0164
0.583207	-0.438135	P62874	P62874	Guanine nucleotide-binding protein G(I)/G(S)/G(T) subunit beta-1	Gnb1	1480	Color2 [A=255, R=169, G=169, B=169]	1	4					18	18	12	66.5	66.5	41.2	37.377	0	323.31	222620000000	552	23.921	24.9107	24.4584	24.3591	22.8252	24.4521	24.521	24.3849	24.4832	24.8238
0.582456	-0.128298	O08989	O08989	Ras-related protein M-Ras	Mras	245	Color2 [A=255, R=169, G=169, B=169]	1	4					9	9	9	44.7	44.7	44.7	23.901	0	31.994	259410000	29	17.5954	17.9355	17.6774	17.5771	17.3592	17.7952	17.7656	17.6837	17.62	17.9214
0.58239	0.159112	Q60575;Q60575-2;Q60575-3;O35071	Q60575;Q60575-2;Q60575-3	Kinesin-like protein KIF1B	Kif1b	2249	Color2 [A=255, R=169, G=169, B=169]	1	4					26	13	13	15.9	8.2	8.2	204.08	0	47.711	130240000	21	15.9324	16.5137	16.3185	16.0756	15.8998	16.0309	15.9528	16.0247	15.7867	16.1493
0.582037	0.141531	Q6ZWN5	Q6ZWN5	40S ribosomal protein S9	Rps9	2834	Color2 [A=255, R=169, G=169, B=169]	1	4					13	13	13	43.8	43.8	43.8	22.591	0	25.621	3997000000	48	19.8212	20.1165	19.8596	19.6704	19.5611	19.639	19.7637	19.5665	19.4802	19.8716
0.581043	0.161405	Q8QZY9	Q8QZY9	Splicing factor 3B subunit 4	Sf3b4	3987	Color2 [A=255, R=169, G=169, B=169]	1	4					4	4	4	17.5	17.5	17.5	44.355	0	59.297	197510000	9	15.3526	15.4302	15.5221	15.494	15.1858	15.5418	15.3235	14.8948	15.0263	15.3913
0.580533	-0.0714569	Q91YD3	Q91YD3	mRNA-decapping enzyme 1A	Dcp1a	4413	Color2 [A=255, R=169, G=169, B=169]	1	4					2	2	2	5.5	5.5	5.5	65.218	0	6.7583	12099000	3	13.531	13.8136	13.6132	13.5608	13.5433	13.6523	13.6903	13.6382	13.6477	13.7906
0.580214	-0.154292	P51863	P51863	V-type proton ATPase subunit d 1	Atp6v0d1	1194	Color2 [A=255, R=169, G=169, B=169]	1	4					15	15	15	50.7	50.7	50.7	40.301	0	136.12	5509100000	79	20.5187	21.1073	20.748	20.6339	20.6306	21.0685	20.7497	20.8435	20.6897	21.0585
0.580199	-0.178081	Q7TT50	Q7TT50	Serine/threonine-protein kinase MRCK beta	Cdc42bpb	2948	Color2 [A=255, R=169, G=169, B=169]	1	4					32	32	29	22.4	22.4	20.8	194.75	0	160.55	518890000	67	18.034	18.7443	18.4607	18.2338	18.0047	18.4613	18.4503	18.4094	18.3783	18.6687
0.58011	-0.183671	Q06185	Q06185	ATP synthase subunit e, mitochondrial	Atp5i	1800	Color2 [A=255, R=169, G=169, B=169]	1	4					5	5	5	62	62	62	8.2355	0	39.017	353860000	16	17.399	17.5841	17.4907	17.1664	16.8998	17.4315	17.2924	17.7096	17.3265	17.6984
0.579281	0.117089	Q8VC30	Q8VC30	Bifunctional ATP-dependent dihydroxyacetone kinase/FAD-AMP lyase (cyclizing);ATP-dependent dihydroxyacetone kinase;FAD-AMP lyase (cyclizing)	Dak	4144	Color2 [A=255, R=169, G=169, B=169]	1	4					8	8	8	21.8	21.8	21.8	59.69	0	64.692	119510000	16	15.9277	16.3608	16.1054	16.0762	15.9824	16.0323	16.0432	15.8953	15.7718	16.1244
0.579053	-0.456582	P97315	P97315	Cysteine and glycine-rich protein 1	Csrp1	1657	Color2 [A=255, R=169, G=169, B=169]	1	4					8	8	8	55.4	55.4	55.4	20.583	0	199.74	1254200000	41	18.4925	18.698	18.4295	18.3628	16.6342	18.7383	18.5812	18.5762	18.4255	18.5788
0.578491	-0.169379	Q91V61;Q91V61-2	Q91V61;Q91V61-2	Sideroflexin-3	Sfxn3	4303	Color2 [A=255, R=169, G=169, B=169]	1	4					13	13	12	59.8	59.8	53.9	35.406	0	90.2	4128400000	42	20.3248	20.9863	20.6784	20.5854	20.3413	20.8158	20.7065	20.5905	20.6552	20.9951
0.578102	-0.276077	Q9D1E8	Q9D1E8	1-acyl-sn-glycerol-3-phosphate acyltransferase epsilon	Agpat5	5134	Color2 [A=255, R=169, G=169, B=169]	1	4					3	3	3	9.6	9.6	9.6	42.202	0	8.2522	84925000	6	15.9727	16.6189	16.1343	16.0222	15.2537	16.2815	16.3323	16.0984	16.1673	16.5027
0.578084	-0.494729	P0DP60	P0DP60			670	Color2 [A=255, R=169, G=169, B=169]	1	4					2	2	2	24.1	24.1	24.1	12.835	0	4.6987	22130000	3	12.9397	13.3639	13.2328	13.2205	11.2142	13.4454	12.9612	13.2701	13.2647	13.5035
0.577601	-0.273329	Q922E4	Q922E4	Ethanolamine-phosphate cytidylyltransferase	Pcyt2	4521	Color2 [A=255, R=169, G=169, B=169]	1	4					8	8	8	17.1	17.1	17.1	45.234	0	14.938	329190000	21	17.3453	18.0142	17.7305	17.57	16.7057	17.8315	17.6644	17.6541	17.6541	17.9282
0.577398	0.126448	P46978	P46978	Dolichyl-diphosphooligosaccharide--protein glycosyltransferase subunit STT3A	Stt3a	1099	Color2 [A=255, R=169, G=169, B=169]	1	4					10	10	9	13.6	13.6	12.6	80.597	0	21.029	607750000	30	18.3759	18.5681	18.3767	18.2743	17.9872	18.3126	18.1708	18.1433	18.0559	18.2673
0.577023	-0.288067	O08529	O08529	Calpain-2 catalytic subunit	Capn2	195	Color2 [A=255, R=169, G=169, B=169]	1	4					19	19	19	37	37	37	79.871	0	125.9	954070000	59	18.0291	18.6266	18.3579	18.3547	17.2598	18.4341	18.4674	18.4159	18.2494	18.5016
0.576758	-0.163232	P35486	P35486	Pyruvate dehydrogenase E1 component subunit alpha, somatic form, mitochondrial	Pdha1	1002	Color2 [A=255, R=169, G=169, B=169]	1	4					19	19	19	56.2	56.2	56.2	43.231	0	189.62	4676200000	91	20.1316	20.7213	20.4394	20.2787	19.9963	20.5502	20.4549	20.3746	20.367	20.6367
0.576191	-0.234007	Q80VC6	Q80VC6	tRNA selenocysteine 1-associated protein 1	Trnau1ap	3015	Color2 [A=255, R=169, G=169, B=169]	1	4					2	2	2	9.4	9.4	9.4	32.423	0	25.704	13663000	4	12.034	12.6779	12.5213	12.6992	11.8416	12.3067	12.5474	12.5552	12.7817	12.7529
0.576084	-0.354164	Q8C1M2	Q8C1M2	Zinc finger protein 428	Znf428	3590	Color2 [A=255, R=169, G=169, B=169]	1	4					2	2	2	17.6	17.6	17.6	19.003	0	12.166	17919000	3	12.6485	12.786	12.7957	12.5847	11.3093	12.798	12.5117	12.725	12.7866	13.0737
0.576023	-0.192364	Q3TWF6	Q3TWF6	WD repeat-containing protein 70	Wdr70	1934	Color2 [A=255, R=169, G=169, B=169]	1	4					2	2	2	4	4	4	73.118	0.0072232	1.9321	7564300	2	12.1184	12.4387	12.1709	11.6968	11.765	12.298	12.1081	11.9817	12.3002	12.4636
0.575977	0.202127	Q6IQX8	Q6IQX8		Zfp219	2623	Color2 [A=255, R=169, G=169, B=169]	1	4					2	2	2	4.4	4.4	4.4	77.795	0	6.4597	3953300	4	11.5639	12.0978	11.6069	11.6575	11.2387	11.4519	11.6191	11.3994	11.0775	11.6063
0.575908	-0.247281	O88895;O88895-2	O88895	Histone deacetylase 3	Hdac3	530	Color2 [A=255, R=169, G=169, B=169]	1	4					8	7	7	25.7	23.8	23.8	48.364	0	12.965	90567000	8	15.3127	15.9402	15.5782	15.4986	14.714	15.6463	15.6991	15.5397	15.5898	15.8053
0.575517	0.116135	Q8VCR7	Q8VCR7	Alpha/beta hydrolase domain-containing protein 14B	Abhd14b	4172	Color2 [A=255, R=169, G=169, B=169]	1	4					8	8	8	42.4	42.4	42.4	22.45	0	116.08	901290000	32	18.3197	18.7436	18.4268	18.5742	18.5711	18.4991	18.4962	18.2707	18.2377	18.551
0.575313	-0.12637	Q9CQR4	Q9CQR4	Acyl-coenzyme A thioesterase 13;Acyl-coenzyme A thioesterase 13, N-terminally processed	Acot13	4855	Color2 [A=255, R=169, G=169, B=169]	1	4					4	4	4	37.9	37.9	37.9	15.183	0	14.605	485750000	15	18.1889	18.6533	18.313	18.1958	18.2353	18.47	18.4579	18.2945	18.3508	18.6451
0.575276	-0.335812	P49962	P49962	Signal recognition particle 9 kDa protein	Srp9	1158	Color2 [A=255, R=169, G=169, B=169]	1	4					3	3	3	32.6	32.6	32.6	10.194	0	5.6142	102930000	10	16.9881	17.5546	17.1474	17.1632	15.9596	17.3731	17.1656	17.2067	17.1474	17.5992
0.574306	-0.18764	Q6GQS1	Q6GQS1	Calcium-binding mitochondrial carrier protein SCaMC-3	Slc25a23	2616	Color2 [A=255, R=169, G=169, B=169]	1	4					11	11	10	27.6	27.6	25.9	52.496	0	37.973	183410000	24	16.2133	16.9584	16.6081	16.4174	16.1726	16.7277	16.5921	16.5821	16.5301	16.8762
0.573864	0.174537	Q07813	Q07813	Apoptosis regulator BAX	Bax	1811	Color2 [A=255, R=169, G=169, B=169]	1	4					5	5	5	40.6	40.6	40.6	21.394	0	17.772	53671000	12	15.1251	15.3609	14.9826	15.2286	14.6799	15.0169	15.1718	14.6948	14.742	14.8789
0.573835	-0.207472	Q60714	Q60714	Long-chain fatty acid transport protein 1	Slc27a1	2265	Color2 [A=255, R=169, G=169, B=169]	1	4					22	22	21	37.6	37.6	35.4	71.275	0	129.65	814240000	66	18.4742	19.2294	18.9332	18.847	18.3009	18.9654	18.9847	18.8778	18.8491	19.1452
0.573687	-0.43677	Q8CA71	Q8CA71	Protein shisa-4	Shisa4	3652	Color2 [A=255, R=169, G=169, B=169]	1	4					2	2	2	8.6	8.6	8.6	21.483	0.0016343	2.8965	41690000	4	14.3644	14.8331	14.538	14.2457	12.7608	14.6617	14.54	14.3949	14.5654	14.7639
0.573672	-0.180235	Q9R1Q9	Q9R1Q9	V-type proton ATPase subunit S1	Atp6ap1	5899	Color2 [A=255, R=169, G=169, B=169]	1	4					6	6	6	16.2	16.2	16.2	51.007	0	10.685	336630000	12	16.9356	17.406	17.1286	16.8102	16.6958	17.1988	17.0595	16.968	17.1839	17.4672
0.573492	0.701789	P51885;CON__Q05443	P51885	Lumican	Lum	1196	Color2 [A=255, R=169, G=169, B=169]	1	4					3	3	3	10.1	10.1	10.1	38.265	0	4.1036	31689000	4	14.4684	13.9317	13.5226	15.5971	12.3108	13.9103	13.5528	12.63	13.3605	12.8681
0.57347	-0.165981	Q5SWU9;Q5SWU9-2	Q5SWU9;Q5SWU9-2	Acetyl-CoA carboxylase 1;Biotin carboxylase	Acaca	2223	Color2 [A=255, R=169, G=169, B=169]	1	4					42	42	35	24	24	20	265.25	0	194.26	1067100000	100	18.9669	19.7233	19.3319	19.2046	19.105	19.319	19.4682	19.5373	19.2984	19.5388
0.573464	-0.183204	O35448	O35448	Lysosomal thioesterase PPT2	Ppt2	297	Color2 [A=255, R=169, G=169, B=169]	1	4					2	2	2	7.3	7.3	7.3	34.366	0.00092473	3.167	4489600	3	12.4184	12.8063	12.353	12.0618	12.2393	12.9042	12.5269	12.3853	12.5466	12.4319
0.573396	-0.163336	Q8BGS1;Q8BGS1-3;Q8BGS1-2	Q8BGS1;Q8BGS1-3;Q8BGS1-2	Band 4.1-like protein 5	Epb41l5	3184	Color2 [A=255, R=169, G=169, B=169]	1	4					10	10	10	19.8	19.8	19.8	81.635	0	95.258	272710000	27	17.5332	18.236	17.9078	17.7544	17.5857	18.0004	17.9235	17.8675	17.8885	18.1539
0.573202	0.174607	Q8R3C6;Q8R3C6-2	Q8R3C6;Q8R3C6-2	Probable RNA-binding protein 19	Rbm19	4084	Color2 [A=255, R=169, G=169, B=169]	1	4					4	4	4	4.7	4.7	4.7	106.08	0	4.1421	9429900	4	12.6055	13.1903	12.8696	12.8631	13.1956	12.7845	12.8014	12.5537	12.6155	13.0959
0.573073	-0.248378	Q8VDD8	Q8VDD8	WAS protein family homolog 1	Wash1	4197	Color2 [A=255, R=169, G=169, B=169]	1	4					2	2	2	6.9	6.9	6.9	51.658	0	5.5927	4094300	2	10.8371	11.6762	11.4503	11.5258	11.1766	11.9384	11.5169	11.3103	11.237	11.9053
0.572451	-0.169754	Q8BHL3	Q8BHL3	TBC1 domain family member 10B	Tbc1d10b	3241	Color2 [A=255, R=169, G=169, B=169]	1	4					10	10	10	18.8	18.8	18.8	87.274	0	32.427	163690000	14	16.0267	16.5383	16.1691	15.9978	15.9815	16.3122	16.1621	16.2269	16.1749	16.686
0.572165	-0.217447	Q64105	Q64105	Sepiapterin reductase	Spr	2512	Color2 [A=255, R=169, G=169, B=169]	1	4					13	13	13	56.7	56.7	56.7	27.883	0	283.83	2627100000	70	19.7824	20.3465	19.9595	19.8411	19.2734	20.1007	20.071	19.97	19.8991	20.2492
0.571407	-0.197222	Q9Z0J4-3;Q9Z0J4-2;Q9Z0J4;Q9Z0J4-5;Q9Z0J4-4	Q9Z0J4-3;Q9Z0J4-2;Q9Z0J4;Q9Z0J4-5;Q9Z0J4-4	Nitric oxide synthase, brain	Nos1	6024	Color2 [A=255, R=169, G=169, B=169]	1	4					3	3	3	2.8	2.8	2.8	136.24	0	5.202	23268000	4	13.0349	13.6436	13.6504	13.1307	13.132	13.7532	13.4705	13.5012	13.1933	13.6595
0.571399	-0.134653	P23819;P23819-4;P23819-3;P23819-2	P23819;P23819-4;P23819-3;P23819-2	Glutamate receptor 2	Gria2	863	Color2 [A=255, R=169, G=169, B=169]	1	4					18	18	15	23.3	23.3	19.8	98.661	0	83.825	485560000	36	17.9186	18.5258	18.2262	18.1483	18.0958	18.393	18.2828	18.2257	18.1992	18.4872
0.570803	-0.169798	Q68ED2	Q68ED2	Metabotropic glutamate receptor 7	Grm7	2564	Color2 [A=255, R=169, G=169, B=169]	1	4					7	7	7	10.1	10.1	10.1	102.22	0	29.933	65000000	16	14.9627	15.718	15.3225	15.2663	15.0287	15.4739	15.3402	15.3297	15.3963	15.607
0.570404	0.122991	P99026	P99026	Proteasome subunit beta type-4	Psmb4	1730	Color2 [A=255, R=169, G=169, B=169]	1	4					7	7	7	44.7	44.7	44.7	29.116	0	111.09	2748300000	46	18.3928	18.6626	18.4586	18.2927	18.1205	18.2853	18.2811	18.1281	18.1861	18.4316
0.569715	-0.541605	Q6NVD9;Q6NVD9-2	Q6NVD9	Phakinin	Bfsp2	2640	Color2 [A=255, R=169, G=169, B=169]	1	4					6	6	6	18	18	18	45.739	0	21.736	76345000	10	13.0345	13.3345	13.02	13.4723	14.015	13.5526	14.1828	15.4204	13.3736	13.0549
0.569543	0.16473	Q9JMB0	Q9JMB0	G kinase-anchoring protein 1	Gkap1	5716	Color2 [A=255, R=169, G=169, B=169]	1	4					2	2	2	6.8	6.8	6.8	41.762	0	5.1579	39141000	3	13.3348	13.7271	13.5093	13.4369	13.5745	13.5463	13.5709	12.9976	13.1156	13.5285
0.569471	0.156071	Q3U308	Q3U308	Cytoplasmic tRNA 2-thiolation protein 2	Ctu2	1962	Color2 [A=255, R=169, G=169, B=169]	1	4					2	2	2	4.7	4.7	4.7	56.104	0	5.0379	7936000	3	13.0261	13.4825	13.219	13.1769	13.2091	13.3373	13.3022	12.9045	12.7864	13.0029
0.569277	-0.211292	Q8CGA3	Q8CGA3	Large neutral amino acids transporter small subunit 4	Slc43a2	3722	Color2 [A=255, R=169, G=169, B=169]	1	4					2	2	2	3.5	3.5	3.5	62.43	0.00019183	3.8083	8981700	4	13.0391	13.6873	13.554	13.4377	12.7904	13.4903	13.4768	13.5891	13.3232	13.6855
0.569101	-0.158788	Q64433	Q64433	10 kDa heat shock protein, mitochondrial	Hspe1	2534	Color2 [A=255, R=169, G=169, B=169]	1	4					8	8	8	67.6	67.6	67.6	10.963	0	25.248	9000900000	48	21.1135	21.3403	21.156	20.955	20.6383	21.3809	21.1656	21.0929	21.0473	21.3105
0.569089	-0.349084	P51491	P51491	Short-wave-sensitive opsin 1	Opn1sw	1184	Color2 [A=255, R=169, G=169, B=169]	1	4					7	7	7	26.6	26.6	26.6	38.921	0	139.99	4474100000	38	20.9462	21.7135	21.6816	21.3448	20.1976	21.7826	21.3192	21.3529	21.5425	21.632
0.568898	-0.294412	Q9WUL7	Q9WUL7	ADP-ribosylation factor-like protein 3	Arl3	5957	Color2 [A=255, R=169, G=169, B=169]	1	4					13	13	13	83	83	83	20.486	0	216.98	5647700000	82	20.1988	20.8219	20.4721	20.4031	19.3974	20.6941	20.5114	20.4702	20.3503	20.7394
0.568848	-0.195695	Q8BVI4	Q8BVI4	Dihydropteridine reductase	Qdpr	3459	Color2 [A=255, R=169, G=169, B=169]	1	4					8	8	8	51.5	51.5	51.5	25.57	0	150.26	1708100000	55	18.5631	19.1898	18.8616	18.6879	18.2335	18.9435	18.8772	18.8557	18.7815	19.0563
0.56879	-0.154555	P70236;O09110-2;O09110	P70236	Dual specificity mitogen-activated protein kinase kinase 6	Map2k6	1569	Color2 [A=255, R=169, G=169, B=169]	1	4					12	12	12	44	44	44	37.432	0	67.285	503560000	34	17.8568	18.4452	18.1358	18.0505	17.7832	18.251	18.1528	18.1223	18.0999	18.4183
0.568774	0.163759	Q9D287	Q9D287	Pre-mRNA-splicing factor SPF27	Bcas2	5161	Color2 [A=255, R=169, G=169, B=169]	1	4					9	9	8	38.2	38.2	25.8	26.131	0	24.19	123360000	18	16.2351	16.5942	16.1891	16.1009	16.0117	16.2842	15.8921	16.0346	15.8227	16.2786
0.568181	-0.149532	P28660;P28660-2;Q8K1X4	P28660;P28660-2	Nck-associated protein 1	Nckap1	930	Color2 [A=255, R=169, G=169, B=169]	1	4					26	26	26	26.5	26.5	26.5	128.78	0	105.04	1783200000	82	20.0142	20.7083	20.3405	20.2095	20.1503	20.4729	20.3862	20.358	20.3623	20.591
0.568016	-0.158978	Q60770;Q60770-2	Q60770;Q60770-2	Syntaxin-binding protein 3	Stxbp3	2276	Color2 [A=255, R=169, G=169, B=169]	1	4					12	12	12	22.6	22.6	22.6	67.942	0	25.222	177100000	23	16.5038	17.1968	16.8556	16.7828	16.5559	16.955	17.0026	16.8632	16.7853	17.0837
0.566941	0.0922001	Q62186	Q62186	Translocon-associated protein subunit delta	Ssr4	2453	Color2 [A=255, R=169, G=169, B=169]	1	4					4	4	4	30.8	30.8	30.8	18.936	0	25.026	300470000	15	16.3535	16.5989	16.3218	16.274	16.2696	16.2761	16.326	16.1863	16.1481	16.4202
0.566747	0.254029	Q91WK0-2;Q91WK0	Q91WK0-2;Q91WK0	Leucine-rich repeat flightless-interacting protein 2	Lrrfip2	4374	Color2 [A=255, R=169, G=169, B=169]	1	4					3	3	3	9	9	9	45.538	0	11.934	30952000	6	13.6414	14.0058	13.5841	13.6527	13.0867	13.7435	12.9648	13.1455	13.1627	13.6841
0.566642	-0.156125	P49070	P49070	Calcium signal-modulating cyclophilin ligand	Camlg	1144	Color2 [A=255, R=169, G=169, B=169]	1	4					5	5	4	31.6	31.6	23.1	32.542	0	47.836	89746000	8	15.7591	16.0475	15.9323	15.624	15.3369	15.9985	15.8616	15.7615	15.8615	15.9973
0.566345	0.149791	P31001	P31001	Desmin	Des	961	Color2 [A=255, R=169, G=169, B=169]	1	4					11	6	6	20.9	14.3	14.3	53.497	0	19.438	68181000	10	15.7655	16.021	15.7376	15.9792	15.5399	15.5629	15.8722	15.8881	15.4648	15.5062
0.566232	0.107155	P19253	P19253	60S ribosomal protein L13a	Rpl13a	813	Color2 [A=255, R=169, G=169, B=169]	1	4					8	8	8	34	34	34	23.464	0	21.587	2740300000	49	21.3455	21.5944	21.3562	21.2537	21.1389	21.2854	21.2931	21.231	21.0341	21.3094
0.566204	-0.19068	Q6ZPY7;Q6ZPY7-2	Q6ZPY7;Q6ZPY7-2	Lysine-specific demethylase 3B	Kdm3b	2817	Color2 [A=255, R=169, G=169, B=169]	1	4					21	21	19	17.2	17.2	15.7	170.87	0	75.96	482210000	30	17.7244	18.36	18.0088	17.9	17.4563	18.0659	17.9899	17.9881	18.0489	18.3102
0.565387	-0.240343	Q9CZW5	Q9CZW5	Mitochondrial import receptor subunit TOM70	Tomm70a	5066	Color2 [A=255, R=169, G=169, B=169]	1	4					24	24	24	45.5	45.5	45.5	67.589	0	255.99	3883500000	102	20.0756	20.7572	20.3412	20.182	19.5668	20.5544	20.2547	20.4301	20.3052	20.5802
0.565352	-0.67728	Q3TUU5	Q3TUU5	Testis-expressed sequence 30 protein	Tex30	1929	Color2 [A=255, R=169, G=169, B=169]	1	4					2	2	2	8	8	8	25.263	0.00075586	3.5306	5705600	3	13.7242	14.3471	14.1558	13.9659	11.239	14.2511	14.1696	14.2031	13.9404	14.2542
0.565182	0.182918	Q9QYS9-8;Q9QYS9-4;Q9QYS9-3;Q9QYS9-6;Q9QYS9-2;Q9QYS9;Q9QYS9-7;Q9QYS9-5	Q9QYS9-8;Q9QYS9-4;Q9QYS9-3;Q9QYS9-6;Q9QYS9-2;Q9QYS9;Q9QYS9-7;Q9QYS9-5	Protein quaking	Qki	5804	Color2 [A=255, R=169, G=169, B=169]	1	4					3	3	3	12.5	12.5	12.5	35.226	0	11.199	31150000	7	14.3694	14.421	14.0216	13.916	13.8686	14.1454	13.6733	13.9388	13.7391	14.1855
0.565138	-0.138997	Q8K274	Q8K274	Ketosamine-3-kinase	Fn3krp	3890	Color2 [A=255, R=169, G=169, B=169]	1	4					8	8	8	24.3	24.3	24.3	34.468	0	30.6	573880000	31	18.5994	19.0481	18.8389	18.8507	18.4305	18.9908	18.9498	18.8727	18.7157	18.9335
0.56468	-0.180897	Q9Z2H2	Q9Z2H2	Regulator of G-protein signaling 6	Rgs6	6113	Color2 [A=255, R=169, G=169, B=169]	1	4					17	17	15	42.4	42.4	37.3	54.53	0	112.08	1145300000	43	18.5826	19.3779	18.9814	18.8079	18.6319	19.1503	19.03	18.9816	18.9159	19.2084
0.564491	-0.466289	O88845;O88845-2;O88845-3	O88845;O88845-2;O88845-3	A-kinase anchor protein 10, mitochondrial	Akap10	524	Color2 [A=255, R=169, G=169, B=169]	1	4					5	5	5	10	10	10	73.631	0	28.702	38188000	7	12.9395	13.9689	13.8865	13.6695	11.8962	13.8269	13.7528	13.5003	13.675	13.9371
0.564429	-0.355778	O35598	O35598	Disintegrin and metalloproteinase domain-containing protein 10	Adam10	309	Color2 [A=255, R=169, G=169, B=169]	1	4					5	5	5	9.2	9.2	9.2	83.967	0	32.148	60510000	10	13.6388	14.1076	13.8278	13.5358	12.3915	13.9082	13.8738	13.6387	13.7938	14.066
0.564379	-0.197397	P63166	P63166	Small ubiquitin-related modifier 1	Sumo1	1526	Color2 [A=255, R=169, G=169, B=169]	1	4					3	3	3	34.7	34.7	34.7	11.557	0	6.5541	329300000	8	16.3518	16.7978	16.5861	16.2808	16.4382	16.596	16.8311	17.1284	16.2861	16.6001
0.564196	-0.177228	Q9D2H6-2;Q9D2H6	Q9D2H6-2;Q9D2H6	Transcription factor Sp2	Sp2	5169	Color2 [A=255, R=169, G=169, B=169]	1	4					4	4	4	11.1	11.1	11.1	64.131	0	10.857	55664000	10	14.1235	15.0018	14.4836	14.5283	14.3854	14.7391	14.7498	14.6031	14.5358	14.7811
0.563791	-0.18763	Q6P9S0	Q6P9S0	MTSS1-like protein	Mtss1l	2709	Color2 [A=255, R=169, G=169, B=169]	1	4					5	5	5	11.2	11.2	11.2	76.843	0	86.552	75444000	15	15.329	16.0359	15.7135	15.4395	15.2142	15.798	15.6271	15.5739	15.7654	15.9058
0.563733	-0.239059	Q791V5	Q791V5	Mitochondrial carrier homolog 2	Mtch2	2876	Color2 [A=255, R=169, G=169, B=169]	1	4					11	11	10	53.5	53.5	45.5	33.499	0	102.89	1768600000	30	18.3041	18.9744	18.7553	18.4761	17.8331	18.7254	18.676	18.6154	18.6179	18.9036
0.563368	-0.171039	Q8C854-3;Q8C854;Q8C854-1;Q8C854-2	Q8C854-3;Q8C854;Q8C854-1;Q8C854-2	Myelin expression factor 2	Myef2	3639	Color2 [A=255, R=169, G=169, B=169]	1	4					23	23	23	46.9	46.9	46.9	61.733	0	126.86	7121200000	119	20.9946	21.5015	21.17	21.0474	20.7114	21.3107	21.1776	21.1672	21.1257	21.499
0.563217	0.166246	P10922	P10922	Histone H1.0;Histone H1.0, N-terminally processed	H1f0	687	Color2 [A=255, R=169, G=169, B=169]	1	4					5	5	5	23.7	23.7	23.7	20.861	0	25.487	19261000000	74	22.0577	22.495	22.3053	21.9417	21.9164	22.1937	22.1607	21.7828	21.8014	21.9463
0.563113	-0.182892	Q9DB60	Q9DB60	Prostamide/prostaglandin F synthase	Fam213b	5357	Color2 [A=255, R=169, G=169, B=169]	1	4					5	5	5	22.9	22.9	22.9	21.67	0	10.355	190610000	12	16.5329	17.1157	16.7971	16.6014	16.3946	16.9014	16.8969	16.6972	16.673	17.1878
0.561926	0.102696	Q9Z1T1	Q9Z1T1	AP-3 complex subunit beta-1	Ap3b1	6078	Color2 [A=255, R=169, G=169, B=169]	1	4					8	4	4	7.1	3.5	3.5	122.74	0	5.3655	20972000	5	13.5782	13.9549	13.8042	13.724	13.752	13.7599	13.7294	13.4634	13.562	13.7852
0.561327	0.137714	O35639	O35639	Annexin A3	Anxa3	320	Color2 [A=255, R=169, G=169, B=169]	1	4					8	8	8	30.3	30.3	30.3	36.384	0	41.362	191060000	16	15.7407	15.8745	15.6407	15.7225	15.247	15.5523	15.4087	15.6817	15.4426	15.4516
0.560642	-0.405859	O35317-2;O35317	O35317-2;O35317	Pre-B-cell leukemia transcription factor 3	Pbx3	282	Color2 [A=255, R=169, G=169, B=169]	1	4					6	3	2	18.5	10.8	7.1	38.766	0	8.5046	35038000	5	14.4011	15.152	14.8628	14.6473	13.1804	14.7382	14.879	14.7451	14.82	15.0906
0.560383	-0.188888	Q3UVG3	Q3UVG3	Protein FAM91A1	Fam91a1	2085	Color2 [A=255, R=169, G=169, B=169]	1	4					2	2	2	3.2	3.2	3.2	93.462	0	7.0757	48269000	7	13.1089	13.4871	13.4184	13.1994	12.8854	13.725	13.0012	13.3581	13.4252	13.5341
0.559755	-0.14539	P70425	P70425	GTP-binding protein Rit2	Rit2	1603	Color2 [A=255, R=169, G=169, B=169]	1	4					3	3	3	14.7	14.7	14.7	24.802	0	9.3049	68338000	9	14.7999	14.9971	14.7815	14.6115	14.5005	14.9989	14.8811	14.5956	14.8098	15.1322
0.559737	0.11719	Q8R0X7	Q8R0X7	Sphingosine-1-phosphate lyase 1	Sgpl1	4012	Color2 [A=255, R=169, G=169, B=169]	1	4					11	11	11	18.3	18.3	18.3	63.676	0	24.55	222240000	16	17.7834	18.0088	17.8086	17.7373	17.48	17.6782	17.7129	17.7574	17.4489	17.6346
0.559304	-0.186453	Q923B1	Q923B1	Lariat debranching enzyme	Dbr1	4546	Color2 [A=255, R=169, G=169, B=169]	1	4					6	6	6	15.8	15.8	15.8	62.289	0	27.905	42312000	9	13.2141	13.8285	13.485	13.2016	13.2246	13.4928	13.2631	13.5965	13.6344	13.8993
0.559224	-0.152558	Q8BWR8	Q8BWR8	Rhophilin-2	Rhpn2	3483	Color2 [A=255, R=169, G=169, B=169]	1	4					9	9	8	13.6	13.6	11.5	76.956	0	18.35	156970000	18	15.9982	16.6253	16.4021	16.2548	16.1121	16.447	16.4398	16.4611	16.1854	16.622
0.559196	-0.395058	Q3TXU5	Q3TXU5	Deoxyhypusine synthase	Dhps	1940	Color2 [A=255, R=169, G=169, B=169]	1	4					2	2	2	6.2	6.2	6.2	40.642	0	4.5838	13992000	4	13.3266	13.9817	13.6107	13.5045	12.1365	13.7131	13.6167	13.3744	13.6702	14.1608
0.558986	0.126635	P58021	P58021	Transmembrane 9 superfamily member 2	Tm9sf2	1305	Color2 [A=255, R=169, G=169, B=169]	1	4					8	8	8	14.8	14.8	14.8	75.329	0	40.667	467690000	20	17.2977	17.7071	17.5487	17.3024	17.2417	17.2869	17.4124	17.1412	17.1758	17.4481
0.558844	-0.166754	Q9DC70	Q9DC70	NADH dehydrogenase [ubiquinone] iron-sulfur protein 7, mitochondrial	Ndufs7	5421	Color2 [A=255, R=169, G=169, B=169]	1	4					7	7	7	33.9	33.9	33.9	24.683	0	47.919	2629100000	31	19.9371	20.4599	20.1691	19.9999	19.66	20.306	20.1943	20.102	20.0948	20.3627
0.558549	-0.204663	P57716	P57716	Nicastrin	Ncstn	1293	Color2 [A=255, R=169, G=169, B=169]	1	4					2	2	2	2.5	2.5	2.5	78.491	0.00074766	3.3307	84214000	3	15.3718	16.4184	16.0829	15.8492	15.9323	16.0056	16.1615	16.1061	16.1459	16.2591
0.558118	-0.154197	P21278	P21278	Guanine nucleotide-binding protein subunit alpha-11	Gna11	834	Color2 [A=255, R=169, G=169, B=169]	1	4					13	13	7	45.4	45.4	25.1	42.024	0	59.315	1675200000	36	19.2147	19.8243	19.5335	19.4395	19.1696	19.6521	19.5984	19.4181	19.52	19.764
0.558096	-0.199191	O54828-2;O54828	O54828-2;O54828	Regulator of G-protein signaling 9	Rgs9	365	Color2 [A=255, R=169, G=169, B=169]	1	4					35	35	35	64.3	64.3	64.3	56.94	0	225.9	7963000000	133	20.8899	21.5607	21.0939	21.0693	20.5972	21.228	21.3374	21.1639	21.0473	21.4303
0.558072	-0.369702	Q6VNB8;Q6VNB8-2	Q6VNB8	WD repeat and FYVE domain-containing protein 3	Wdfy3	2797	Color2 [A=255, R=169, G=169, B=169]	1	4					8	8	8	3.6	3.6	3.6	392.33	0	25.978	26057000	9	14.3219	15.1683	14.8179	14.7396	13.3508	14.8343	14.7109	14.8526	14.8256	15.0237
0.557985	0.280179	Q8K2A7	Q8K2A7	Integrator complex subunit 10	Ints10	3895	Color2 [A=255, R=169, G=169, B=169]	1	4					5	5	5	7.9	7.9	7.9	82.019	0	10.203	28684000	10	13.8787	14.5343	14.1847	14.0287	15.1776	14.1328	14.0507	13.9218	14.0023	14.2955
0.557941	-0.166368	Q9DCL9	Q9DCL9	Multifunctional protein ADE2;Phosphoribosylaminoimidazole-succinocarboxamide synthase;Phosphoribosylaminoimidazole carboxylase	Paics	5440	Color2 [A=255, R=169, G=169, B=169]	1	4					16	16	16	36.5	36.5	36.5	47.006	0	119.05	1142500000	63	18.6799	19.2921	18.9575	18.78	18.5682	18.9793	19.1355	19.0981	18.7827	19.1139
0.557825	-0.23331	Q9DAK9	Q9DAK9	14 kDa phosphohistidine phosphatase	Phpt1	5329	Color2 [A=255, R=169, G=169, B=169]	1	4					7	7	7	58.1	58.1	58.1	13.996	0	52.102	3426100000	36	20.4083	21.0725	20.7193	20.6644	19.9243	20.7989	20.8161	20.7006	20.6427	20.9969
0.557337	-0.188694	Q8BQP9	Q8BQP9	Regulator of G-protein signaling 7-binding protein	Rgs7bp	3390	Color2 [A=255, R=169, G=169, B=169]	1	4					3	3	3	27.6	27.6	27.6	29.023	0	7.4017	19934000	3	11.586	11.6105	11.9456	11.9782	11.8964	12.3022	12.0345	11.678	12.2748	11.6708
0.556694	-0.179859	Q6P5H6;Q6P5H6-4;Q6P5H6-3;Q6P5H6-2	Q6P5H6;Q6P5H6-4;Q6P5H6-3;Q6P5H6-2	FERM domain-containing protein 5	Frmd5	2690	Color2 [A=255, R=169, G=169, B=169]	1	4					6	6	6	13	13	13	58.582	0	46.305	152080000	15	15.7271	16.474	16.1905	16.0224	15.9224	16.2085	16.0521	16.1163	16.2986	16.5601
0.556633	0.151239	P34884	P34884	Macrophage migration inhibitory factor	Mif	987	Color2 [A=255, R=169, G=169, B=169]	1	4					4	4	4	65.2	65.2	65.2	12.504	0	61.753	16950000000	38	21.4861	21.798	21.6637	21.539	21.4741	21.8207	21.3178	21.1344	21.4069	21.5249
0.556605	-0.17631	Q60805;Q00993	Q60805	Tyrosine-protein kinase Mer	Mertk	2280	Color2 [A=255, R=169, G=169, B=169]	1	4					3	3	3	3.6	3.6	3.6	110.16	0	6.2342	13598000	5	13.7546	14.3847	14.028	14.0206	13.8588	14.3785	14.1842	14.0933	13.8373	14.4348
0.55628	-0.635946	Q80T41	Q80T41	Gamma-aminobutyric acid type B receptor subunit 2	Gabbr2	2952	Color2 [A=255, R=169, G=169, B=169]	1	4					4	4	4	5.7	5.7	5.7	105.67	0	10.44	46679000	7	14.312	14.8278	14.5629	14.4696	11.8548	14.6876	14.5327	14.5918	14.5952	14.7996
0.554803	-0.176316	Q9JHU9	Q9JHU9	Inositol-3-phosphate synthase 1	Isyna1	5595	Color2 [A=255, R=169, G=169, B=169]	1	4					11	11	11	28.5	28.5	28.5	60.931	0	88.97	299330000	22	17.4806	17.8888	17.5471	17.5871	17.1313	17.8188	17.8127	17.4905	17.4779	17.9166
0.554783	-0.156429	Q80ZF8	Q80ZF8	Brain-specific angiogenesis inhibitor 3	Bai3	3093	Color2 [A=255, R=169, G=169, B=169]	1	4					4	4	4	2.8	2.8	2.8	171.31	0.00038358	3.7845	18858000	5	13.5069	14.0217	13.9836	13.6993	13.7432	14.1187	13.923	13.5915	14.0175	14.0863
0.554724	-0.122917	Q9QYB5;Q9QYB5-2	Q9QYB5;Q9QYB5-2	Gamma-adducin	Add3	5785	Color2 [A=255, R=169, G=169, B=169]	1	4					20	20	20	38.7	38.7	38.7	78.776	0	113.68	2445800000	86	19.7923	20.2949	20.0351	20.0923	19.807	20.2529	20.1173	20.0245	20.02	20.2216
0.55471	-0.178812	P46460	P46460	Vesicle-fusing ATPase	Nsf	1087	Color2 [A=255, R=169, G=169, B=169]	1	4					53	53	52	73.8	73.8	73.8	82.613	0	323.31	42715000000	318	23.4674	24.2121	23.9058	23.73	23.4292	23.9881	23.9239	23.8106	23.8285	24.0876
0.55448	-0.14052	Q6PDG5-2;Q6PDG5	Q6PDG5-2;Q6PDG5	SWI/SNF complex subunit SMARCC2	Smarcc2	2731	Color2 [A=255, R=169, G=169, B=169]	1	4					22	22	16	24.2	24.2	18.5	121.37	0	99.171	2351200000	77	20.4104	20.9563	20.6575	20.5986	20.3874	20.741	20.7352	20.8665	20.5128	20.8573
0.554292	-0.137608	Q8BFP9	Q8BFP9	[Pyruvate dehydrogenase (acetyl-transferring)] kinase isozyme 1, mitochondrial	Pdk1	3125	Color2 [A=255, R=169, G=169, B=169]	1	4					6	6	6	19.6	19.6	19.6	48.994	0	37.737	103170000	13	15.4298	15.9273	15.7421	15.606	15.6016	15.8101	15.7235	15.6782	15.6615	16.1216
0.554157	-0.208834	O88910	O88910	MAGUK p55 subfamily member 3	Mpp3	532	Color2 [A=255, R=169, G=169, B=169]	1	4					7	7	6	18	18	16.7	64.4	0	35.834	150030000	12	14.7376	15.4426	15.0907	14.9409	14.5044	15.2582	15.2281	15.0001	14.9128	15.3613
0.553427	0.118617	Q8BIF9	Q8BIF9	Zinc finger protein 787	Znf787	3260	Color2 [A=255, R=169, G=169, B=169]	1	4					2	2	2	8.4	8.4	8.4	40.477	0	41.98	87846000	6	16.7707	16.9871	16.8063	16.6441	16.462	16.5917	16.5341	16.4993	16.6502	16.8017
0.553339	-0.217331	Q60930	Q60930	Voltage-dependent anion-selective channel protein 2	Vdac2	2296	Color2 [A=255, R=169, G=169, B=169]	1	4					18	18	18	71.2	71.2	71.2	31.732	0	323.31	26612000000	165	21.558	22.2978	22.0062	21.813	21.2659	22.0374	21.9685	21.9249	21.8802	22.2164
0.55323	0.135599	P09103	P09103	Protein disulfide-isomerase	P4hb	651	Color2 [A=255, R=169, G=169, B=169]	1	4					28	28	28	63.3	63.3	63.3	57.058	0	197.42	14778000000	152	22.8373	23.2429	22.9374	22.8058	22.6169	22.8411	22.7869	22.6638	22.5855	22.885
0.552854	-0.150213	P38647	P38647	Stress-70 protein, mitochondrial	Hspa9	1031	Color2 [A=255, R=169, G=169, B=169]	1	4					36	35	35	53.8	53.8	53.8	73.46	0	323.31	9847000000	201	21.3212	21.8571	21.6695	21.564	21.2258	21.7689	21.7209	21.5475	21.5253	21.8261
0.552572	0.143367	Q810D6	Q810D6	Glutamate-rich WD repeat-containing protein 1	Grwd1	3108	Color2 [A=255, R=169, G=169, B=169]	1	4					2	2	2	6.7	6.7	6.7	49.223	0	6.0254	9038000	3	13.2846	13.5595	13.0661	13.0539	13.2462	13.0293	13.1381	13.1265	12.8445	13.3551
0.552456	-0.216574	Q9WV60	Q9WV60	Glycogen synthase kinase-3 beta	Gsk3b	5979	Color2 [A=255, R=169, G=169, B=169]	1	4					14	14	10	45.5	45.5	36.4	46.71	0	61.851	1472200000	53	18.5335	19.182	18.9176	18.6696	18.119	18.928	18.9383	18.8164	18.7603	19.0616
0.552384	0.134884	P97384	P97384	Annexin A11	Anxa11	1674	Color2 [A=255, R=169, G=169, B=169]	1	4					7	7	7	16.1	16.1	16.1	54.079	0	21.595	93828000	14	15.9389	16.0028	15.7346	15.7322	15.4043	15.7322	15.5838	15.7624	15.4953	15.5646
0.551967	-0.203237	P19536	P19536	Cytochrome c oxidase subunit 5B, mitochondrial	Cox5b	817	Color2 [A=255, R=169, G=169, B=169]	1	4					6	6	6	45.3	45.3	45.3	13.813	0	33.6	1498800000	32	19.3602	19.8673	19.5737	19.1503	19.1643	19.6745	19.3968	19.7494	19.3559	19.9554
0.551293	0.181232	P49722	P49722	Proteasome subunit alpha type-2	Psma2	1155	Color2 [A=255, R=169, G=169, B=169]	1	4					8	8	8	53	53	53	25.926	0	121.17	3131900000	37	19.5388	19.8666	19.7165	19.6354	19.2449	19.4054	19.3553	19.1691	19.3045	19.8617
0.550892	-0.333126	Q91X97	Q91X97	Neurocalcin-delta	Ncald	4398	Color2 [A=255, R=169, G=169, B=169]	1	4					11	6	6	56.5	39.4	39.4	22.245	0	42.767	1016800000	17	17.103	17.7336	16.9901	17.2977	16.0536	17.5932	17.4184	17.0992	17.2949	17.4379
0.550832	-0.179442	Q8K284;Q8K284-2;Q8K284-3	Q8K284;Q8K284-2	General transcription factor 3C polypeptide 1	Gtf3c1	3891	Color2 [A=255, R=169, G=169, B=169]	1	4					27	27	27	18.7	18.7	18.7	237.47	0	81.633	316390000	46	16.8885	17.7209	17.2709	17.2423	17.0125	17.4347	17.3309	17.3115	17.3192	17.636
0.550735	-0.414296	Q8BH48-2;Q8BH48	Q8BH48-2;Q8BH48	Ubiquitin-associated protein 1	Ubap1	3209	Color2 [A=255, R=169, G=169, B=169]	1	4					2	2	2	5.2	5.2	5.2	48.195	0.003183	2.5259	99841000	3	13.6002	14.373	13.2098	14.1266	12.9264	13.8303	13.7511	13.522	14.4049	14.7992
0.550687	-0.171598	Q8CFQ3	Q8CFQ3	Intron-binding protein aquarius	Aqr	3710	Color2 [A=255, R=169, G=169, B=169]	1	4					12	12	12	9.3	9.3	9.3	170.29	0	32.009	141070000	25	16.1907	16.9181	16.5651	16.4384	16.2064	16.6648	16.5876	16.5078	16.5452	16.8715
0.550675	0.146766	Q9QYE6	Q9QYE6	Golgin subfamily A member 5	Golga5	5789	Color2 [A=255, R=169, G=169, B=169]	1	4					13	13	13	23.9	23.9	23.9	82.367	0	80.539	157020000	25	17.3257	17.4853	17.2367	17.0898	16.844	17.2453	17.0121	16.9914	16.8627	17.1362
0.550572	-0.110009	Q8VDZ4;Q8VDZ4-2	Q8VDZ4;Q8VDZ4-2	Palmitoyltransferase ZDHHC5	Zdhhc5	4226	Color2 [A=255, R=169, G=169, B=169]	1	4					4	4	4	8.7	8.7	8.7	77.5	0	14.799	29412000	7	14.0574	14.5477	14.2459	14.104	14.1449	14.475	14.3203	14.267	14.2841	14.3036
0.549546	-0.136262	Q61001	Q61001	Laminin subunit alpha-5	Lama5	2311	Color2 [A=255, R=169, G=169, B=169]	1	4					30	30	30	11.6	11.6	11.6	404.05	0	170.52	526570000	64	17.8296	18.4096	18.0196	18.2211	18.09	18.1654	18.3649	18.2901	18.0342	18.3966
0.549497	-0.279383	Q91YT0	Q91YT0	NADH dehydrogenase [ubiquinone] flavoprotein 1, mitochondrial	Ndufv1	4439	Color2 [A=255, R=169, G=169, B=169]	1	4					20	20	20	56.5	56.5	56.5	50.834	0	181.88	6466200000	83	20.7138	21.4699	21.1978	20.9975	20.0752	21.1801	21.1291	21.1112	21.0985	21.3322
0.549314	0.182212	Q9CQY5-2;Q9CQY5-3;Q9CQY5	Q9CQY5-2;Q9CQY5-3;Q9CQY5	Magnesium transporter protein 1	Magt1	4876	Color2 [A=255, R=169, G=169, B=169]	1	4					2	2	2	5.6	5.6	5.6	34.568	0	4.7543	14740000	3	13.4479	13.5559	13.4625	12.9394	13.503	13.2773	13.3298	12.9537	12.9322	13.5047
0.549197	-0.0908863	Q8C176	Q8C176	Transcription initiation factor TFIID subunit 2	Taf2	3583	Color2 [A=255, R=169, G=169, B=169]	1	4					3	3	3	3.2	3.2	3.2	127	0	5.6201	6005200	5	12.7265	12.8989	12.9697	12.6544	12.8758	12.9065	13.0428	12.7496	12.8645	13.0163
0.548796	-0.192072	Q91ZM2-5;Q91ZM2-6;Q91ZM2-2;Q91ZM2-3;Q91ZM2-4;Q91ZM2;Q9JID9	Q91ZM2-5;Q91ZM2-6;Q91ZM2-2;Q91ZM2-3;Q91ZM2-4;Q91ZM2	SH2B adapter protein 1	Sh2b1	4456	Color2 [A=255, R=169, G=169, B=169]	1	4					5	5	5	19.4	19.4	19.4	46.388	0	20.555	33396000	7	13.8377	14.4599	14.2086	13.9415	13.5521	14.3627	14.1106	14.1775	14.0285	14.2808
0.548465	-0.28794	Q63912	Q63912	Oligodendrocyte-myelin glycoprotein	Omg	2503	Color2 [A=255, R=169, G=169, B=169]	1	4					2	2	2	4.8	4.8	4.8	49.283	0	5.0427	83670000	6	15.0812	15.6448	15.1908	15.0869	14.1706	15.3745	15.3095	15.2646	15.1134	15.5521
0.547785	-0.170436	Q640N2	Q640N2	ADP-ribosylation factor-like protein 13B	Arl13b	2510	Color2 [A=255, R=169, G=169, B=169]	1	4					3	3	3	12.4	12.4	12.4	48.143	0	15.001	28629000	7	15.5295	16.1592	15.6136	15.6893	15.347	15.9776	15.8333	15.6621	15.7568	15.961
0.54755	-0.224266	O70250	O70250	Phosphoglycerate mutase 2	Pgam2	426	Color2 [A=255, R=169, G=169, B=169]	1	4					10	6	6	45.8	33.2	33.2	28.827	0	7.0217	206820000	10	16.392	16.8323	16.4294	16.0872	15.7886	16.7823	16.4446	16.3441	16.6813	16.3986
0.547228	-0.243988	P58044	P58044	Isopentenyl-diphosphate Delta-isomerase 1	Idi1	1306	Color2 [A=255, R=169, G=169, B=169]	1	4					3	3	3	14.1	14.1	14.1	26.289	0	11.976	38791000	5	14.9235	15.5516	15.2159	14.9392	14.3439	15.2678	15.1461	15.3169	15.0137	15.4495
0.546889	-0.347867	P61979-2;P61979	P61979-2;P61979	Heterogeneous nuclear ribonucleoprotein K	Hnrnpk	1412	Color2 [A=255, R=169, G=169, B=169]	1	4					25	2	2	65.5	9.5	9.5	51.028	0	4.5103	3379900000	8	16.428	16.8677	16.6617	16.2948	15.1746	16.5907	16.6151	16.6447	16.4391	16.8765
0.54683	-0.227104	O88322	O88322	Nidogen-2	Nid2	474	Color2 [A=255, R=169, G=169, B=169]	1	4					12	11	11	12.9	12.2	12.2	153.91	0	62.635	264040000	31	17.3858	17.7634	17.2991	17.4005	16.6963	17.4202	17.7703	17.6528	17.2234	17.6139
0.546497	0.176388	P70441	P70441	Na(+)/H(+) exchange regulatory cofactor NHE-RF1	Slc9a3r1	1607	Color2 [A=255, R=169, G=169, B=169]	1	4					11	11	11	36.9	36.9	36.9	38.6	0	32.747	1459600000	38	19.8339	20.0712	19.8926	19.7615	19.3258	19.8457	19.6746	19.5999	19.285	19.5979
0.546189	-0.295962	Q9ERI6	Q9ERI6	Retinol dehydrogenase 14	Rdh14	5534	Color2 [A=255, R=169, G=169, B=169]	1	4					9	9	9	39.5	39.5	39.5	36.365	0	126.69	278690000	30	17.0718	17.8444	17.4651	17.3313	16.3504	17.5137	17.5365	17.4031	17.3503	17.739
0.546014	-0.140263	Q8BUH8	Q8BUH8	Sentrin-specific protease 7	Senp7	3440	Color2 [A=255, R=169, G=169, B=169]	1	4					15	15	15	16.1	16.1	16.1	116.34	0	54.961	154980000	23	17.1302	17.6666	17.3134	17.251	17.0042	17.4976	17.3718	17.3509	17.2885	17.558
0.545976	-0.13305	Q60967	Q60967	Bifunctional 3-phosphoadenosine 5-phosphosulfate synthase 1;Sulfate adenylyltransferase;Adenylyl-sulfate kinase	Papss1	2305	Color2 [A=255, R=169, G=169, B=169]	1	4					9	9	8	16.7	16.7	14.4	70.793	0	47.74	299920000	22	17.1931	17.6481	17.4398	17.2615	17.0336	17.4598	17.4705	17.4395	17.2865	17.5851
0.545957	-0.213385	Q61578	Q61578	NADPH:adrenodoxin oxidoreductase, mitochondrial	Fdxr	2394	Color2 [A=255, R=169, G=169, B=169]	1	4					5	5	5	13.2	13.2	13.2	54.201	0	15.612	31567000	8	13.6593	14.3234	14.0871	14.014	13.3223	14.104	13.9438	14.0487	14.0613	14.3154
0.545874	-0.201527	Q9D2M8;Q9D2M8-2	Q9D2M8;Q9D2M8-2	Ubiquitin-conjugating enzyme E2 variant 2	Ube2v2	5170	Color2 [A=255, R=169, G=169, B=169]	1	4					9	9	4	62.1	62.1	29	16.367	0	48.191	1960900000	50	18.5204	19.0493	18.6062	18.4934	18.0248	18.8014	18.6644	18.7327	18.5569	18.9465
0.545863	-0.128327	P35283	P35283	Ras-related protein Rab-12	Rab12	996	Color2 [A=255, R=169, G=169, B=169]	1	4					8	8	8	35.4	35.4	35.4	27.328	0	25.203	184140000	17	16.8174	17.35	16.974	16.9661	16.7698	17.1325	17.0827	16.9823	17.0601	17.2612
0.545519	-0.1668	O54991	O54991	Contactin-associated protein 1	Cntnap1	383	Color2 [A=255, R=169, G=169, B=169]	1	4					15	15	15	15.3	15.3	15.3	156.31	0	76.149	242230000	35	16.7899	17.5272	17.1806	17.0892	16.8456	17.3223	17.1631	17.0855	17.2602	17.4354
0.545207	-0.190556	Q8C522	Q8C522	Endonuclease domain-containing 1 protein	Endod1	3613	Color2 [A=255, R=169, G=169, B=169]	1	4					10	10	10	30.7	30.7	30.7	55.262	0	29.56	571590000	24	16.9955	17.4607	17.1683	17.1842	16.4701	17.2866	17.2275	17.2486	17.1602	17.3087
0.544778	0.155308	Q9DB25	Q9DB25	Dolichyl-phosphate beta-glucosyltransferase	Alg5	5346	Color2 [A=255, R=169, G=169, B=169]	1	4					3	3	3	14.2	14.2	14.2	36.79	0	19.631	36556000	11	14.862	15.2818	15.0446	14.8463	14.5798	14.8755	14.782	14.6411	14.5838	14.9555
0.544053	0.0984367	Q91XE8	Q91XE8	Transmembrane protein 205	Tmem205	4403	Color2 [A=255, R=169, G=169, B=169]	1	4					3	3	3	17.5	17.5	17.5	21.18	0	13.212	154820000	10	16.2942	16.4007	16.1638	15.9367	16.1634	16.1358	16.1484	16.0123	15.9963	16.1739
0.54391	-0.184812	Q80UW2	Q80UW2	F-box only protein 2	Fbxo2	3007	Color2 [A=255, R=169, G=169, B=169]	1	4					11	11	11	60.3	60.3	60.3	33.676	0	62.777	1184000000	35	17.8907	18.6893	18.4025	18.2014	17.9578	18.4867	18.3118	18.2323	18.414	18.6208
0.543515	-0.211773	O70274	O70274	Protein tyrosine phosphatase type IVA 2	Ptp4a2	429	Color2 [A=255, R=169, G=169, B=169]	1	4					5	5	2	34.7	34.7	16.8	19.127	0	11.062	180710000	17	17.086	17.6781	17.3427	17.1596	16.6173	17.4867	17.347	17.3326	17.1988	17.5774
0.54329	-0.223979	Q0GA42	Q0GA42	Metal transporter CNNM1	Cnnm1	1825	Color2 [A=255, R=169, G=169, B=169]	1	4					4	3	3	4.7	3.3	3.3	103.98	0.00092902	3.2382	12755000	5	13.7543	14.7955	14.214	14.078	13.9915	14.4315	14.2795	14.2615	14.254	14.7266
0.54263	-0.184456	Q3UNZ8;Q3UNZ8-2	Q3UNZ8	Quinone oxidoreductase-like protein 2		2054	Color2 [A=255, R=169, G=169, B=169]	1	4					4	4	4	12.3	12.3	12.3	37.808	0	10.568	49614000	9	14.5843	15.4044	15.1412	15.0436	14.6997	15.1554	15.1874	14.9478	15.1684	15.3366
0.542546	-0.160373	Q8CI71;Q8CI71-2;Q8CI71-3	Q8CI71;Q8CI71-2;Q8CI71-3	Coiled-coil domain-containing protein 132	Ccdc132	3773	Color2 [A=255, R=169, G=169, B=169]	1	4					17	17	17	25.4	25.4	25.4	111.17	0	63.463	217450000	39	16.8238	17.5338	17.1124	17.0368	16.8883	17.3335	17.1485	17.1274	17.1389	17.4487
0.541678	-0.204105	P17427	P17427	AP-2 complex subunit alpha-2	Ap2a2	788	Color2 [A=255, R=169, G=169, B=169]	1	4					41	30	30	51.2	40.3	40.3	104.02	0	323.31	8393300000	134	21.2066	21.9995	21.729	21.5372	21.0509	21.7527	21.6923	21.6151	21.6057	21.8778
0.541644	-0.152614	P31324	P31324	cAMP-dependent protein kinase type II-beta regulatory subunit	Prkar2b	964	Color2 [A=255, R=169, G=169, B=169]	1	4					14	11	11	50.5	40.6	40.6	46.167	0	222.85	1223200000	36	18.5475	19.1867	18.8744	18.6792	18.6001	19.0055	18.9744	18.7828	18.7741	19.1142
0.541623	0.184984	Q9Z0Y1	Q9Z0Y1	Dynactin subunit 3	Dctn3	6044	Color2 [A=255, R=169, G=169, B=169]	1	4					7	7	6	38.2	38.2	33.9	20.978	0	19.093	129980000	13	16.4353	16.8409	16.492	16.1595	16.5899	16.4647	15.9817	16.4799	16.0872	16.5793
0.541347	-0.101386	O35316	O35316	Sodium- and chloride-dependent taurine transporter	Slc6a6	281	Color2 [A=255, R=169, G=169, B=169]	1	4					5	4	4	8.4	7.2	7.2	69.855	0	32.662	44113000	6	14.7772	15.2566	14.9563	14.9674	15.1769	15.1436	15.0707	15.1076	15.1038	15.2156
0.541075	0.138293	P54103	P54103	DnaJ homolog subfamily C member 2;DnaJ homolog subfamily C member 2, N-terminally processed	Dnajc2	1236	Color2 [A=255, R=169, G=169, B=169]	1	4					6	6	6	11	11	11	71.721	0	9.8764	82046000	6	14.9759	15.5008	15.0831	15.0893	14.9717	15.0237	14.8136	14.9169	14.9322	15.2431
0.540768	-0.182934	Q5U4C3	Q5U4C3	Splicing factor, arginine/serine-rich 19	Scaf1	2234	Color2 [A=255, R=169, G=169, B=169]	1	4					5	5	5	6.1	6.1	6.1	133.84	0	12.228	48094000	8	14.8938	15.3658	15.2991	15.097	14.5771	15.2368	15.1693	15.1728	15.0703	15.4982
0.540497	-0.213535	Q9WVL4	Q9WVL4	Rhodopsin kinase	Grk1	6007	Color2 [A=255, R=169, G=169, B=169]	1	4					28	28	28	59.9	59.9	59.9	63.836	0	323.31	17728000000	162	21.5156	22.1966	21.9051	21.8074	21.1289	21.9522	21.9427	21.8552	21.7972	22.0738
0.540418	-0.21914	Q8CHU3-2;Q8CHU3	Q8CHU3-2;Q8CHU3	Epsin-2	Epn2	3760	Color2 [A=255, R=169, G=169, B=169]	1	4					6	6	6	12.5	12.5	12.5	62.253	0	36.958	105050000	13	14.2942	15.1534	14.7333	14.2708	14.1755	14.8688	14.7037	14.6687	14.5981	14.8836
0.540273	-0.159938	Q7TSJ2;Q7TSJ2-2;Q7TSJ2-3	Q7TSJ2	Microtubule-associated protein 6	Map6	2938	Color2 [A=255, R=169, G=169, B=169]	1	4					48	48	48	64.7	64.7	64.7	96.449	0	323.31	7453900000	214	21.6479	22.154	21.876	21.7129	21.3836	22.1173	21.7676	21.87	21.857	21.9622
0.540011	-0.181062	Q8BZA9	Q8BZA9	Fructose-2,6-bisphosphatase TIGAR	Tigar	3542	Color2 [A=255, R=169, G=169, B=169]	1	4					2	2	2	14.1	14.1	14.1	29.19	0	30.929	57984000	6	13.6332	14.4013	13.8467	13.8249	13.5487	13.9724	14.0524	14.0092	13.8922	14.2338
0.540008	-0.187967	Q8BQM4	Q8BQM4	HEAT repeat-containing protein 3	Heatr3	3387	Color2 [A=255, R=169, G=169, B=169]	1	4					5	5	5	8.8	8.8	8.8	74.305	0	12.593	28657000	8	13.5976	14.1584	13.948	13.8944	13.3708	14.2188	14.0481	13.9263	13.6737	14.0421
0.539966	-0.217413	E9Q6J5-2;E9Q6J5;E9Q6J5-3	E9Q6J5-2;E9Q6J5;E9Q6J5-3		Bod1l	170	Color2 [A=255, R=169, G=169, B=169]	1	4					7	7	7	3	3	3	322.3	0	22.697	49917000	11	14.7152	15.298	14.9963	14.7677	14.2333	15.1978	15.058	14.9264	14.7764	15.1389
0.539577	-0.284183	Q80UP3	Q80UP3	Diacylglycerol kinase zeta	Dgkz	3001	Color2 [A=255, R=169, G=169, B=169]	1	4					6	6	6	9.4	9.4	9.4	104.03	0	48.148	61328000	12	15.0982	15.8963	15.4832	15.3624	14.4407	15.5791	15.6038	15.4254	15.3605	15.733
0.539348	0.129812	P70271	P70271	PDZ and LIM domain protein 4	Pdlim4	1574	Color2 [A=255, R=169, G=169, B=169]	1	4					4	4	4	13.9	13.9	13.9	35.556	0	7.497	21436000	6	14.0696	14.3925	13.9104	14.1553	14.1123	14.007	14.0403	14.2735	13.7693	13.901
0.53932	-0.137717	Q8C6B9	Q8C6B9	Active regulator of SIRT1	Rps19bp1	3624	Color2 [A=255, R=169, G=169, B=169]	1	4					3	3	3	25.2	25.2	25.2	15.977	0	9.404	47946000	7	16.196	16.6487	16.3525	16.2301	15.9766	16.5303	16.385	16.2509	16.4106	16.5155
0.538666	-0.12977	P11627	P11627	Neural cell adhesion molecule L1	L1cam	697	Color2 [A=255, R=169, G=169, B=169]	1	4					10	10	10	9.8	9.8	9.8	140.97	0	47.291	275150000	20	17.0711	17.5756	17.3741	17.3113	17.0926	17.5306	17.2836	17.2889	17.3643	17.6062
0.538251	-0.256944	Q00PI9	Q00PI9	Heterogeneous nuclear ribonucleoprotein U-like protein 2	Hnrnpul2	1746	Color2 [A=255, R=169, G=169, B=169]	1	4					30	30	30	40.1	40.1	40.1	84.939	0	297.48	6420100000	144	20.9814	21.5784	21.31	21.2267	20.2844	21.4001	21.3283	21.2414	21.1936	21.5022
0.538182	-0.225867	Q99J83	Q99J83	Autophagy protein 5	Atg5	4598	Color2 [A=255, R=169, G=169, B=169]	1	4					7	7	7	31.3	31.3	31.3	32.402	0	19.194	134710000	19	15.8074	16.5284	16.041	15.8538	15.3991	16.2144	16.1358	15.9969	15.9981	16.4137
0.538174	0.225084	Q9QYB1	Q9QYB1	Chloride intracellular channel protein 4	Clic4	5783	Color2 [A=255, R=169, G=169, B=169]	1	4					7	7	7	45.1	45.1	45.1	28.729	0	82.786	392190000	12	15.905	16.0752	15.8422	15.9434	15.0313	15.6001	15.4248	15.5003	15.3789	15.7676
0.537564	0.172202	P16045	P16045	Galectin-1	Lgals1	763	Color2 [A=255, R=169, G=169, B=169]	1	4					6	6	6	57	57	57	14.866	0	59.772	1095500000	32	19.4435	19.5094	19.2903	19.3422	18.8951	18.9825	19.2697	19.4781	18.9244	18.9648
0.53721	0.101828	Q9Z0R9	Q9Z0R9	Fatty acid desaturase 2	Fads2	6032	Color2 [A=255, R=169, G=169, B=169]	1	4					4	4	4	9	9	9	52.387	0	5.6081	7608500	4	14.7989	15.193	15.0413	14.9547	15.1368	14.9728	14.8897	14.7473	14.9095	15.0962
0.537049	-0.123289	O08739	O08739	AMP deaminase 3	Ampd3	220	Color2 [A=255, R=169, G=169, B=169]	1	4					5	5	5	8.1	8.1	8.1	88.651	0	22.051	38752000	10	14.5255	14.9141	14.6739	14.5749	14.558	14.8804	14.7155	14.5738	14.6568	15.0362
0.536788	-0.165582	Q9ES00	Q9ES00	Ubiquitin conjugation factor E4 B	Ube4b	5544	Color2 [A=255, R=169, G=169, B=169]	1	4					10	10	10	13.5	13.5	13.5	133.32	0	60.701	129780000	21	16.0189	16.7714	16.3553	16.1836	16.022	16.4553	16.3779	16.3253	16.4379	16.5827
0.536591	-0.402274	P14231	P14231	Sodium/potassium-transporting ATPase subunit beta-2	Atp1b2	735	Color2 [A=255, R=169, G=169, B=169]	1	4					14	14	14	40	40	40	33.344	0	75.224	16557000000	93	21.2622	21.7907	21.6163	21.356	19.8175	21.5326	21.5632	21.4629	21.4949	21.8005
0.535645	-0.191359	Q62018;Q62018-3;Q62018-2	Q62018;Q62018-3;Q62018-2	RNA polymerase-associated protein CTR9 homolog	Ctr9	2432	Color2 [A=255, R=169, G=169, B=169]	1	4					15	15	15	15.4	15.4	15.4	133.41	0	52.767	396790000	26	17.4279	18.0954	17.8321	17.6943	17.138	17.8832	17.8283	17.8035	17.7015	17.9279
0.535334	-0.167727	Q8BMF4	Q8BMF4	Dihydrolipoyllysine-residue acetyltransferase component of pyruvate dehydrogenase complex, mitochondrial	Dlat	3343	Color2 [A=255, R=169, G=169, B=169]	1	4					20	20	20	40.3	40.3	40.3	67.941	0	155.65	8600300000	92	21.1294	21.6661	21.5148	21.3649	20.9194	21.5232	21.4485	21.3642	21.3766	21.7208
0.535287	-0.180225	Q99LC3	Q99LC3	NADH dehydrogenase [ubiquinone] 1 alpha subcomplex subunit 10, mitochondrial	Ndufa10	4681	Color2 [A=255, R=169, G=169, B=169]	1	4					18	18	18	60	60	60	40.603	0	144.27	3400100000	62	20.1059	20.6069	20.3581	20.2988	19.727	20.5097	20.3839	20.2748	20.2565	20.5729
0.535033	-0.177218	Q9D7X3	Q9D7X3	Dual specificity protein phosphatase 3	Dusp3	5268	Color2 [A=255, R=169, G=169, B=169]	1	4					5	5	5	40.5	40.5	40.5	20.472	0	88.568	554150000	22	17.9959	18.5416	18.1075	18.0282	17.6635	18.3191	18.185	18.0882	18.152	18.4783
0.534875	-0.113008	Q9WUD8	Q9WUD8	Fas apoptotic inhibitory molecule 1	Faim	5953	Color2 [A=255, R=169, G=169, B=169]	1	4					12	12	12	61.5	61.5	61.5	20.201	0	39.267	2489900000	41	19.5868	19.9291	19.6927	19.6509	19.4847	19.8375	19.7959	19.6746	19.606	19.9954
0.534831	-0.188861	P19324	P19324	Serpin H1	Serpinh1	815	Color2 [A=255, R=169, G=169, B=169]	1	4					14	14	14	44.1	44.1	44.1	46.533	0	49.704	344860000	31	17.8027	18.0487	17.7008	17.9363	17.5534	17.911	18.3911	18.2266	17.5704	17.8871
0.534689	-0.180728	Q8R1I1	Q8R1I1	Cytochrome b-c1 complex subunit 9	Uqcr10	4037	Color2 [A=255, R=169, G=169, B=169]	1	4					2	2	2	37.5	37.5	37.5	7.4454	0	14.91	273500000	8	16.4878	16.7386	16.6196	16.264	16.0124	16.6627	16.3034	16.7592	16.4849	16.8158
0.534433	-0.283419	P57791	P57791	CAAX prenyl protease 2	Rce1	1304	Color2 [A=255, R=169, G=169, B=169]	1	4					2	2	2	7.3	7.3	7.3	35.866	0	7.5853	40392000	6	12.8703	13.5323	13.3554	13.2618	12.1952	13.5579	13.1472	13.2538	13.1975	13.4756
0.533597	-0.230878	Q80VC9-14;Q80VC9;Q80VC9-5;Q80VC9-11;Q80VC9-4;Q80VC9-12;Q80VC9-3;Q80VC9-10;Q80VC9-2;Q80VC9-13;Q80VC9-17;Q80VC9-8;Q80VC9-16;Q80VC9-7;Q80VC9-15;Q80VC9-6;Q80VC9-9	Q80VC9-14;Q80VC9;Q80VC9-5;Q80VC9-11;Q80VC9-4;Q80VC9-12;Q80VC9-3;Q80VC9-10;Q80VC9-2;Q80VC9-13;Q80VC9-17;Q80VC9-8;Q80VC9-16;Q80VC9-7;Q80VC9-15;Q80VC9-6;Q80VC9-9	Calmodulin-regulated spectrin-associated protein 3	Camsap3	3016	Color2 [A=255, R=169, G=169, B=169]	1	4					4	4	4	5.1	5.1	5.1	138.43	0	13.743	20820000	6	13.0222	14.1306	13.7588	13.5668	13.5195	13.8847	13.4963	13.9711	13.745	14.0552
0.532537	-0.607678	Q925J9;Q925J9-3;Q925J9-2;Q925J9-4	Q925J9;Q925J9-3;Q925J9-2;Q925J9-4	Mediator of RNA polymerase II transcription subunit 1	Med1	4577	Color2 [A=255, R=169, G=169, B=169]	1	4					4	4	3	3.9	3.9	3	167.14	0	7.6899	10905000	4	13.0625	13.7057	13.4337	13.2701	10.7413	13.5894	13.3922	13.2864	13.3393	13.6444
0.531846	-0.148212	Q9CZ42;Q9CZ42-3;Q9CZ42-2	Q9CZ42;Q9CZ42-3;Q9CZ42-2	ATP-dependent (S)-NAD(P)H-hydrate dehydratase	Carkd	5038	Color2 [A=255, R=169, G=169, B=169]	1	4					11	11	11	40.8	40.8	40.8	36.717	0	116.47	890580000	34	19.1455	19.806	19.4691	19.4027	19.1683	19.5298	19.5718	19.4528	19.4363	19.742
0.531801	-0.231457	Q0VBD0	Q0VBD0	Integrin beta	Itgb8	1834	Color2 [A=255, R=169, G=169, B=169]	1	4					8	8	8	11.5	11.5	11.5	84.518	0	32.519	196670000	16	16.1776	16.71	16.4754	16.6488	15.8654	16.7641	16.859	16.6804	16.0981	16.633
0.531504	0.0870541	Q9JK83-2;Q9JK83	Q9JK83-2;Q9JK83	Partitioning defective 6 homolog beta	Pard6b	5664	Color2 [A=255, R=169, G=169, B=169]	1	4					4	4	4	16.8	16.8	16.8	33.266	0	5.7709	29706000	4	14.6024	14.7797	14.4805	14.5341	14.5086	14.6016	14.5051	14.3823	14.3517	14.6293
0.53134	-0.222168	O35864	O35864	COP9 signalosome complex subunit 5	Cops5	341	Color2 [A=255, R=169, G=169, B=169]	1	4					15	15	14	49.1	49.1	45.8	37.548	0	84.298	1600000000	53	19.165	19.7798	19.4941	19.3684	18.6768	19.4776	19.5243	19.4388	19.3655	19.7887
0.531211	0.164469	Q62188	Q62188	Dihydropyrimidinase-related protein 3	Dpysl3	2455	Color2 [A=255, R=169, G=169, B=169]	1	4					27	22	22	63.5	53.5	53.5	61.936	0	323.31	17255000000	212	21.8995	22.4828	22.2135	21.9261	21.7417	21.9495	21.8865	21.7201	21.7934	22.0917
0.530727	-0.170025	Q8C6G8	Q8C6G8	WD repeat-containing protein 26	Wdr26	3626	Color2 [A=255, R=169, G=169, B=169]	1	4					11	11	11	22.6	22.6	22.6	70.543	0	57.123	163380000	20	15.5703	16.1543	16.0122	15.9695	15.3809	15.9607	16.0235	15.9089	15.9151	16.1293
0.529702	0.183595	Q8CJ40;Q8CJ40-3	Q8CJ40;Q8CJ40-3	Rootletin	Crocc	3795	Color2 [A=255, R=169, G=169, B=169]	1	4					99	99	4	48.4	48.4	2.5	226.94	0	323.31	19556000000	433	22.6531	23.2158	22.6667	22.6036	22.3069	22.7481	22.3014	22.523	22.4406	22.5149
0.529174	0.168875	Q3THE2	Q3THE2	Myosin regulatory light chain 12B	Myl12b	1897	Color2 [A=255, R=169, G=169, B=169]	1	4					9	9	3	66.3	66.3	23.8	19.779	0	71.533	1168600000	21	18.5467	18.7125	18.4477	18.4189	18.0994	18.5817	18.0152	18.243	18.0572	18.4837
0.528754	0.169582	Q60629;P29319;P35991;O09127	Q60629;P29319	Ephrin type-A receptor 5;Ephrin type-A receptor 3	Epha5;Epha3	2254	Color2 [A=255, R=169, G=169, B=169]	1	4					6	4	3	8.6	6.2	4.6	97.055	0	6.9726	17015000	5	13.5819	13.6345	13.5385	13.2729	13.24	13.0812	13.4109	13.1363	13.063	13.7284
0.528493	-0.212928	P86046	P86046	Inward rectifier potassium channel 13	Kcnj13	1651	Color2 [A=255, R=169, G=169, B=169]	1	4					3	3	3	8.9	8.9	8.9	40.564	0	4.3216	92235000	5	15.5027	15.8622	15.6641	15.8009	15.0855	15.9509	15.8773	16.0211	15.2894	15.8412
0.527968	-0.48721	Q91VF2	Q91VF2	Histamine N-methyltransferase	Hnmt	4314	Color2 [A=255, R=169, G=169, B=169]	1	4					4	4	4	19.3	19.3	19.3	33.664	0	15.245	136260000	9	15.8147	16.4355	16.0936	15.9332	13.9741	16.2482	16.1449	16.0296	15.9695	16.2948
0.527831	-0.183382	Q62261;Q62261-2	Q62261;Q62261-2	Spectrin beta chain, non-erythrocytic 1	Sptbn1	2464	Color2 [A=255, R=169, G=169, B=169]	1	4					130	130	126	64.6	64.6	62.7	274.22	0	323.31	44690000000	689	23.4818	24.1428	23.7623	23.7029	23.1754	23.9563	23.7349	23.8438	23.7873	23.86
0.527569	0.349473	P00329	P00329	Alcohol dehydrogenase 1	Adh1	555	Color2 [A=255, R=169, G=169, B=169]	1	4					5	5	5	14.1	14.1	14.1	39.771	0	5.8105	73326000	7	16.4807	16.3548	16.6222	17.2187	15.5391	16.6634	16.2059	15.829	15.8278	15.9421
0.526669	-0.164019	Q9CZR3	Q9CZR3	Mitochondrial import receptor subunit TOM40B	Tomm40l	5057	Color2 [A=255, R=169, G=169, B=169]	1	4					5	5	5	19.5	19.5	19.5	34.004	0	17.773	164370000	17	16.2758	16.9821	16.7385	16.5387	16.4959	16.7572	16.7088	16.6288	16.6531	17.103
0.52666	0.137403	Q8K2F8	Q8K2F8	Protein LSM14 homolog A	Lsm14a	3903	Color2 [A=255, R=169, G=169, B=169]	1	4					7	7	6	15.6	15.6	13.4	50.545	0	19.176	239480000	11	16.3679	16.6836	16.479	16.2287	16.1252	16.3756	16.2786	15.9844	16.1658	16.3928
0.526244	-0.196999	Q3TDK6-3;Q3TDK6;Q3TDK6-2	Q3TDK6-3;Q3TDK6;Q3TDK6-2	Protein rogdi homolog	Rogdi	1887	Color2 [A=255, R=169, G=169, B=169]	1	4					10	10	10	55.9	55.9	55.9	23.796	0	73.503	394940000	24	17.5412	18.1714	17.8354	17.6913	17.1961	18.0687	17.7908	17.7463	17.7593	18.0553
0.526239	-0.194099	Q8CJG0	Q8CJG0	Protein argonaute-2	Ago2	3802	Color2 [A=255, R=169, G=169, B=169]	1	4					33	33	25	49.8	49.8	35	97.303	0	271.13	2672800000	104	19.9855	20.7756	20.4594	20.2582	19.871	20.4772	20.4087	20.3611	20.3767	20.6965
0.525816	-0.21095	Q62178	Q62178	Semaphorin-4A	Sema4a	2451	Color2 [A=255, R=169, G=169, B=169]	1	4					3	3	3	6.7	6.7	6.7	83.42	0	9.5609	12831000	5	13.3282	13.7495	13.9348	13.6776	12.9998	13.9204	13.5023	13.65	13.6814	13.9906
0.52549	0.197438	Q5NCR9	Q5NCR9	Nuclear speckle splicing regulatory protein 1	Nsrp1	2186	Color2 [A=255, R=169, G=169, B=169]	1	4					3	3	3	10.1	10.1	10.1	63.798	0	26.549	26630000	4	14.2602	14.6106	14.4932	14.2191	14.1429	14.3852	14.4006	13.8312	13.7161	14.4058
0.524777	-0.228499	P51791;P51791-2;Q9WVD4	P51791;P51791-2	H(+)/Cl(-) exchange transporter 3	Clcn3	1189	Color2 [A=255, R=169, G=169, B=169]	1	4					5	5	4	6.8	6.8	6	90.868	0	29.424	110390000	7	13.9944	14.739	14.4484	14.4404	13.6333	14.4557	14.414	14.3784	14.414	14.7359
0.524739	-0.153381	Q99KK2;Q99KK2-2	Q99KK2;Q99KK2-2	N-acylneuraminate cytidylyltransferase	Cmas	4650	Color2 [A=255, R=169, G=169, B=169]	1	4					17	17	17	39.6	39.6	39.6	48.057	0	136.65	4170600000	75	20.1526	20.7572	20.5044	20.3708	20.0603	20.5637	20.5497	20.4529	20.3461	20.6998
0.523592	-0.145056	P97797-2;P97797;P97797-4;P97797-3	P97797-2;P97797	Tyrosine-protein phosphatase non-receptor type substrate 1	Sirpa	1704	Color2 [A=255, R=169, G=169, B=169]	1	4					13	13	13	36.5	36.5	36.5	55.986	0	135.37	1176400000	56	18.246	18.6581	18.4439	18.2666	17.9804	18.645	18.4014	18.3117	18.3624	18.5997
0.523456	0.101841	A2AJ15	A2AJ15	Endoplasmic reticulum mannosyl-oligosaccharide 1,2-alpha-mannosidase	Man1b1	22	Color2 [A=255, R=169, G=169, B=169]	1	4					4	4	4	6.8	6.8	6.8	75.149	0	9.2168	67080000	9	15.1107	15.3123	15.2487	15.0575	14.8549	15.094	14.9079	14.9008	15.0861	15.0861
0.523113	-0.210068	Q148R9	Q148R9	Regulator of G-protein signaling 9-binding protein	Rgs9bp	1843	Color2 [A=255, R=169, G=169, B=169]	1	4					4	4	4	22.8	22.8	22.8	25.177	0	36.125	859290000	20	17.4976	18.2823	17.8398	17.8508	17.2667	17.9336	18.0037	17.8146	17.8067	18.2288
0.522808	-0.180418	Q80VP0;Q80VP0-2	Q80VP0;Q80VP0-2	Tectonin beta-propeller repeat-containing protein 1	Tecpr1	3019	Color2 [A=255, R=169, G=169, B=169]	1	4					23	23	23	25.2	25.2	25.2	130.26	0	201.12	458750000	49	17.8284	18.543	18.3116	18.0483	17.7371	18.2457	18.273	18.132	18.2089	18.5108
0.522531	0.127068	Q9CYH2	Q9CYH2	Redox-regulatory protein FAM213A	Fam213a	5018	Color2 [A=255, R=169, G=169, B=169]	1	4					10	10	10	35.3	35.3	35.3	24.394	0	41.768	4674100000	37	20.3732	20.7481	20.6122	20.4906	20.1395	20.4846	20.3777	20.3458	20.1835	20.3366
0.522487	-0.320974	Q5DU56;Q5DU56-2;Q5DU56-3	Q5DU56;Q5DU56-2	Protein NLRC3	Nlrc3	2165	Color2 [A=255, R=169, G=169, B=169]	1	4					3	3	3	4.5	4.5	4.5	115.99	0.0043478	2.3207	141210000	4	15.0235	15.7122	15.3817	15.325	14.0346	15.4388	15.3984	15.4989	15.2658	15.4799
0.522365	-0.186837	O08688	O08688	Calpain-5	Capn5	217	Color2 [A=255, R=169, G=169, B=169]	1	4					7	7	7	13.6	13.6	13.6	72.954	0	11.434	182370000	13	15.3904	16.1678	15.69	15.4752	15.3626	15.7215	15.7281	15.6084	15.9069	16.0553
0.522118	-0.138328	Q99KK9	Q99KK9	Probable histidine--tRNA ligase, mitochondrial	Hars2	4652	Color2 [A=255, R=169, G=169, B=169]	1	4					11	8	8	21.8	16.2	16.2	56.985	0	39.466	142220000	15	16.507	17.0393	16.7259	16.6227	16.3713	16.8925	16.7848	16.7093	16.6457	16.9255
0.52199	-0.254842	Q8K078-2;Q8K078	Q8K078-2;Q8K078	Solute carrier organic anion transporter family member 4A1	Slco4a1	3833	Color2 [A=255, R=169, G=169, B=169]	1	4					4	4	4	8.2	8.2	8.2	67.751	0	12.973	84215000	11	15.0145	15.7737	15.442	15.2415	14.4481	15.5343	15.3612	15.3268	15.3434	15.6283
0.521804	-0.147568	E9PYH6	E9PYH6	Histone-lysine N-methyltransferase	Setd1a	150	Color2 [A=255, R=169, G=169, B=169]	1	4					7	7	7	5.1	5.1	5.1	186.06	0	12.696	18397000	11	14.691	15.3621	14.9463	14.8108	14.7894	15.0632	15.0396	14.9926	14.9391	15.3029
0.521706	-0.13668	Q6P9K9;Q8C985	Q6P9K9	Neurexin-3	Nrxn3	2701	Color2 [A=255, R=169, G=169, B=169]	1	4					26	26	3	21.3	21.3	1.8	173.43	0	176.78	1319500000	86	19.393	20.0183	19.7527	19.6219	19.4893	19.8235	19.7144	19.7082	19.7074	20.0052
0.521531	-0.150075	P70351;P70351-2;Q61188-2;Q61188	P70351	Histone-lysine N-methyltransferase EZH1	Ezh1	1590	Color2 [A=255, R=169, G=169, B=169]	1	4					3	3	3	5.2	5.2	5.2	85.187	0	8.5861	15026000	4	13.4122	14.1746	13.693	13.664	13.7097	13.9022	13.8864	13.6939	13.8732	14.0482
0.521496	-0.12471	Q80W00-2;Q80W00	Q80W00-2;Q80W00	Serine/threonine-protein phosphatase 1 regulatory subunit 10	Ppp1r10	3022	Color2 [A=255, R=169, G=169, B=169]	1	4					9	9	9	12.9	12.9	12.9	93.05	0	21.559	152260000	16	16.9338	17.4407	17.2221	17.0017	16.895	17.3143	17.2142	17.142	17.1025	17.344
0.520974	0.148176	Q6NZB0	Q6NZB0	DnaJ homolog subfamily C member 8	Dnajc8	2651	Color2 [A=255, R=169, G=169, B=169]	1	4					10	10	10	43.9	43.9	43.9	29.812	0	58.804	3495000000	45	19.7534	20.0245	19.8091	19.5376	19.3886	19.7475	19.5759	19.3781	19.3825	19.6884
0.520604	-0.177703	Q3URQ0	Q3URQ0	Testis-expressed sequence 10 protein	Tex10	2069	Color2 [A=255, R=169, G=169, B=169]	1	4					3	3	3	4	4	4	105.21	0	5.1387	34838000	4	14.748	15.1882	14.9051	14.752	14.4051	14.8526	14.8628	14.8677	14.9355	15.3683
0.520557	-0.315113	Q9QUI0	Q9QUI0	Transforming protein RhoA	Rhoa	5728	Color2 [A=255, R=169, G=169, B=169]	1	4					10	10	3	56.5	56.5	24.9	21.782	0	53.176	7780200000	73	20.5309	21.2147	20.8749	20.6967	19.5398	20.8783	20.9239	20.883	20.7333	21.014
0.520509	-0.183023	Q9D486;Q9D486-2;Q9D486-3	Q9D486;Q9D486-2	C-Maf-inducing protein	Cmip	5201	Color2 [A=255, R=169, G=169, B=169]	1	4					3	3	3	5.8	5.8	5.8	86.258	0	6.2328	17794000	4	11.9938	12.7136	12.5325	12.396	12.4348	12.6722	12.4187	12.359	12.5271	13.0087
0.5199	-0.266261	Q8R3Q6	Q8R3Q6	Coiled-coil domain-containing protein 58	Ccdc58	4100	Color2 [A=255, R=169, G=169, B=169]	1	4					2	2	2	18.1	18.1	18.1	16.665	0.0011076	3.1392	19831000	3	13.6876	13.7995	13.7711	13.2299	12.6574	13.8108	13.4409	13.5735	13.623	14.0284
0.519833	-0.192914	O08784	O08784	Treacle protein	Tcof1	227	Color2 [A=255, R=169, G=169, B=169]	1	4					22	22	22	18	18	18	135	0	85.797	936580000	49	19.4242	19.9371	19.6686	19.5512	18.9817	19.7083	19.8215	19.6986	19.4299	19.869
0.519463	-0.163565	Q9QYR6;Q9QYR6-2	Q9QYR6;Q9QYR6-2	Microtubule-associated protein 1A;MAP1A heavy chain;MAP1 light chain LC2	Map1a	5802	Color2 [A=255, R=169, G=169, B=169]	1	4					58	55	55	28.9	28	28	300.14	0	323.31	2717200000	178	19.8244	20.4538	20.1659	20.004	19.6673	20.344	20.0593	20.0994	20.1211	20.3094
0.51861	-0.2685	Q9ES07	Q9ES07	Solute carrier family 15 member 2	Slc15a2	5545	Color2 [A=255, R=169, G=169, B=169]	1	4					2	2	2	3	3	3	81.631	0.00092747	3.2141	23097000	3	12.7925	14.1391	13.4486	13.3546	13.0049	13.7127	13.8045	13.3734	13.4889	13.7027
0.518526	-0.193141	Q9CXJ1	Q9CXJ1	Probable glutamate--tRNA ligase, mitochondrial	Ears2	4984	Color2 [A=255, R=169, G=169, B=169]	1	4					2	2	2	4.4	4.4	4.4	58.326	0.0011062	3.1247	11220000	3	12.789	13.5196	12.9181	12.8749	12.7379	12.9717	13.0337	13.1108	13.1285	13.5606
0.5185	0.117604	Q922Q9-2;Q922Q9	Q922Q9-2;Q922Q9	Chitinase domain-containing protein 1	Chid1	4537	Color2 [A=255, R=169, G=169, B=169]	1	4					4	4	4	22.1	22.1	22.1	35.24	0	82.752	53612000	13	15.833	16.0716	15.8878	15.816	15.7085	15.8714	15.8507	15.4961	15.5711	15.9396
0.518407	-0.189274	Q9CWY8	Q9CWY8	Ribonuclease H2 subunit A	Rnaseh2a	4964	Color2 [A=255, R=169, G=169, B=169]	1	4					7	7	7	29.9	29.9	29.9	33.512	0	12.443	36302000	8	13.9395	14.3984	14.0608	13.7888	13.4714	14.2461	14.013	13.9567	14.0222	14.3674
0.518376	-0.185535	Q00422	Q00422	GA-binding protein alpha chain	Gabpa	1736	Color2 [A=255, R=169, G=169, B=169]	1	4					11	11	11	28	28	28	51.344	0	63.014	561250000	42	17.5166	18.1305	17.8122	17.7489	17.1704	17.9085	17.8366	17.7499	17.7681	18.0431
0.518342	0.0966602	Q9JI75	Q9JI75	Ribosyldihydronicotinamide dehydrogenase [quinone]	Nqo2	5606	Color2 [A=255, R=169, G=169, B=169]	1	4					7	7	7	38.1	38.1	38.1	26.248	0	88.943	393800000	20	17.0527	17.3519	17.1111	17.1368	16.8289	17.0201	16.9977	16.9836	16.9177	17.079
0.517951	-0.170373	Q91VD9	Q91VD9	NADH-ubiquinone oxidoreductase 75 kDa subunit, mitochondrial	Ndufs1	4311	Color2 [A=255, R=169, G=169, B=169]	1	4					39	39	39	73	73	73	79.776	0	323.31	12477000000	199	21.8501	22.4948	22.2809	22.0476	21.678	22.2856	22.2462	22.11	22.1581	22.4036
0.517692	-0.163157	P63038;P63038-2	P63038;P63038-2	60 kDa heat shock protein, mitochondrial	Hspd1	1507	Color2 [A=255, R=169, G=169, B=169]	1	4					35	35	35	71.4	71.4	71.4	60.955	0	323.31	27030000000	261	22.8094	23.3141	22.9964	22.8841	22.5205	23.165	23.0332	22.9188	22.9236	23.2997
0.516694	-0.160424	Q5DTT2-3;Q5DTT2;Q5DTT2-2	Q5DTT2-3;Q5DTT2;Q5DTT2-2	PH and SEC7 domain-containing protein 1	Psd	2158	Color2 [A=255, R=169, G=169, B=169]	1	4					7	7	7	10.3	10.3	10.3	109.77	0	26.608	42151000	11	14.0858	14.4302	13.9855	13.9352	13.7551	14.4553	13.9627	14.0085	14.2307	14.3366
0.516316	-0.127531	Q8VEK0;Q8BHG3	Q8VEK0	Cell cycle control protein 50A	Tmem30a	4261	Color2 [A=255, R=169, G=169, B=169]	1	4					7	7	7	21.2	21.2	21.2	41.06	0	26.714	305070000	13	17.1785	17.6172	17.411	17.2646	17.0488	17.5347	17.4822	17.3036	17.2629	17.5741
0.515257	-0.257093	P11881-8;P11881-7;P11881-6;P11881-5;P11881-4;P11881-2;P11881-3;P11881;Q9Z329-2	P11881-8;P11881-7;P11881-6;P11881-5;P11881-4;P11881-2;P11881-3;P11881;Q9Z329-2	Inositol 1,4,5-trisphosphate receptor type 1;Inositol 1,4,5-trisphosphate receptor type 2	Itpr1;Itpr2	701	Color2 [A=255, R=169, G=169, B=169]	1	4					4	4	2	1.5	1.5	0.8	306.86	0	10.23	20735000	5	13.9587	14.675	14.0959	14.1869	13.3019	14.1432	14.2757	14.345	14.1626	14.5772
0.514495	-0.115796	Q61941	Q61941	NAD(P) transhydrogenase, mitochondrial	Nnt	2429	Color2 [A=255, R=169, G=169, B=169]	1	4					26	26	26	29.7	29.7	29.7	113.84	0	137.8	1411400000	71	19.1508	19.6144	19.3853	19.3549	19.1348	19.5396	19.4412	19.3518	19.2823	19.604
0.513962	-0.168097	Q01341	Q01341	Adenylate cyclase type 6	Adcy6	1751	Color2 [A=255, R=169, G=169, B=169]	1	4					3	3	2	3	3	2.2	130.32	0.00038329	3.7722	2251600	3	12.9682	13.6336	13.0384	12.9356	13.1906	13.5871	13.0578	13.3247	13.2635	13.3737
0.513945	-0.138696	Q924N4;Q924N4-2	Q924N4;Q924N4-2	Solute carrier family 12 member 6	Slc12a6	4566	Color2 [A=255, R=169, G=169, B=169]	1	4					13	10	7	11.7	9.2	7.1	127.53	0	27.641	142930000	19	16.0888	16.709	16.5659	16.2249	16.2688	16.5567	16.4809	16.4632	16.3627	16.6875
0.51376	-0.195504	Q3TZX3	Q3TZX3	Solute carrier family 25 member 33	Slc25a33	1948	Color2 [A=255, R=169, G=169, B=169]	1	4					9	9	8	35.6	35.6	31.6	35.063	0	29.505	187990000	17	15.8219	16.4118	16.1706	16.0094	15.5238	16.1502	16.0499	16.0954	16.0595	16.56
0.513593	-0.14667	F8VPQ2	F8VPQ2		Arid4a	183	Color2 [A=255, R=169, G=169, B=169]	1	4					8	8	7	7.8	7.8	7	142.05	0	31.502	109300000	10	14.1201	14.6333	14.3024	14.3127	13.9541	14.4407	14.5728	14.2877	14.2055	14.5493
0.513295	-0.156719	Q8BKT7	Q8BKT7	THO complex subunit 5 homolog	Thoc5	3307	Color2 [A=255, R=169, G=169, B=169]	1	4					9	9	9	12.7	12.7	12.7	78.685	0	30.178	222370000	23	16.8021	17.4561	17.296	17.0735	16.8351	17.1284	17.2287	17.3988	17.087	17.4035
0.513194	-0.176189	O35218	O35218	Cleavage and polyadenylation specificity factor subunit 2	Cpsf2	271	Color2 [A=255, R=169, G=169, B=169]	1	4					13	13	13	22.1	22.1	22.1	88.382	0	47.973	270740000	28	17.0795	17.7128	17.4055	17.3455	16.9306	17.4006	17.4026	17.3058	17.4367	17.8091
0.513127	0.173908	Q8R3K3	Q8R3K3	Pentatricopeptide repeat-containing protein 2, mitochondrial	Ptcd2	4093	Color2 [A=255, R=169, G=169, B=169]	1	4					2	2	2	4.7	4.7	4.7	43.843	0.0046834	2.2931	6926700	3	13.2369	13.7877	13.2537	13.3106	13.2922	13.2575	12.988	13.2134	12.9354	13.6173
0.512952	-0.194874	A2ALS5;A2ALS5-3;A2ALS5-2;A2ALS5-4	A2ALS5;A2ALS5-3;A2ALS5-2;A2ALS5-4	Rap1 GTPase-activating protein 1	Rap1gap	26	Color2 [A=255, R=169, G=169, B=169]	1	4					14	14	13	27.6	27.6	26.5	73.432	0	49.231	544640000	33	17.9311	18.6918	18.3608	18.1479	17.7357	18.4435	18.3427	18.2148	18.2657	18.5749
0.51268	-0.150241	P69566;P69566-2;Q6VN19	P69566;P69566-2	Ran-binding protein 9	Ranbp9	1558	Color2 [A=255, R=169, G=169, B=169]	1	4					8	8	8	15.6	15.6	15.6	71.011	0	23.839	96392000	14	15.9009	16.5115	16.1433	16.0761	15.7787	16.2261	16.2177	16.1324	16.1365	16.4491
0.512487	-0.152594	Q810U4;Q810U4-3;Q810U4-2;Q810U4-4	Q810U4;Q810U4-3;Q810U4-2	Neuronal cell adhesion molecule	Nrcam	3112	Color2 [A=255, R=169, G=169, B=169]	1	4					19	19	16	23.9	23.9	21.2	138.52	0	248.27	1911400000	77	19.0216	19.6306	19.3234	19.1799	18.9057	19.4532	19.3377	19.2931	19.1981	19.5421
0.512464	-0.119248	Q3UHD6-2;Q3UHD6	Q3UHD6-2;Q3UHD6	Sorting nexin-27	Snx27	2009	Color2 [A=255, R=169, G=169, B=169]	1	4					11	11	11	25.9	25.9	25.9	59.533	0	48.727	302880000	28	17.6966	18.2435	17.9947	17.9472	17.8732	18.0512	18.1532	17.9552	17.924	18.268
0.511061	-0.11499	P62069	P62069	Ubiquitin carboxyl-terminal hydrolase 46	Usp46	1415	Color2 [A=255, R=169, G=169, B=169]	1	4					6	3	3	15.6	6.6	6.6	42.442	0	4.6561	27051000	4	15.025	15.4052	15.0954	15.0847	15.0607	15.3183	15.0458	15.1918	15.1706	15.5196
0.510534	-0.162227	Q80UP8	Q80UP8	Sodium-dependent phosphate transporter 2	Slc20a2	3003	Color2 [A=255, R=169, G=169, B=169]	1	4					4	4	4	8.7	8.7	8.7	70.865	0	19.493	42529000	5	13.5107	14.2357	13.9515	13.9611	13.8957	14.2688	14.2102	13.9959	13.7459	14.145
0.510102	-0.291951	P32848	P32848	Parvalbumin alpha	Pvalb	977	Color2 [A=255, R=169, G=169, B=169]	1	4					9	9	9	77.3	77.3	77.3	11.93	0	58.286	1921600000	31	20.069	20.2545	20.1363	19.4613	18.9464	20.2635	19.836	19.9348	20.3593	19.9338
0.509995	0.103597	P52196	P52196	Thiosulfate sulfurtransferase	Tst	1199	Color2 [A=255, R=169, G=169, B=169]	1	4					7	7	7	30.3	30.3	30.3	33.466	0	20.424	154550000	14	16.3426	16.6319	16.3276	16.3835	16.2749	16.2141	16.3716	16.3141	16.0589	16.4839
0.509711	-0.15787	Q9QXK7	Q9QXK7	Cleavage and polyadenylation specificity factor subunit 3	Cpsf3	5754	Color2 [A=255, R=169, G=169, B=169]	1	4					10	10	9	18	18	18	77.504	0	43.253	251830000	18	16.3867	17.1493	16.9326	16.7025	16.6161	16.9709	16.8714	16.7983	16.8037	17.1321
0.509164	-0.208511	P63011	P63011	Ras-related protein Rab-3A	Rab3a	1501	Color2 [A=255, R=169, G=169, B=169]	1	4					9	8	6	58.6	55	33.6	24.97	0	119.05	18598000000	145	21.0991	21.7019	21.4483	21.2364	20.6131	21.4901	21.442	21.2611	21.3416	21.6067
0.509034	0.173034	Q8VBZ3	Q8VBZ3	Cleft lip and palate transmembrane protein 1 homolog	Clptm1	4142	Color2 [A=255, R=169, G=169, B=169]	1	4					11	11	11	21.5	21.5	21.5	75.29	0	87.796	523130000	29	18.3167	19.1779	18.7123	18.5747	18.5529	18.4951	18.4785	18.2724	18.5005	18.7227
0.509022	-0.192483	Q91YL2	Q91YL2	E3 ubiquitin-protein ligase RNF126	Rnf126	4425	Color2 [A=255, R=169, G=169, B=169]	1	4					2	2	2	7.7	7.7	7.7	34.08	0	7.3616	10985000	4	11.2771	11.4369	10.6703	11.0179	10.7182	11.3671	11.4071	11.3112	11.0821	10.9153
0.509007	-0.356465	P56388-2;P56388	P56388-2;P56388	Cocaine- and amphetamine-regulated transcript protein;CART(1-52);CART(55-102);CART(62-102)	Cartpt	1275	Color2 [A=255, R=169, G=169, B=169]	1	4					3	3	3	35.3	35.3	35.3	12.809	0	7.4041	41671000	3	12.4082	12.9462	13.0815	12.769	11.4521	13.2019	12.4826	12.874	12.6396	13.2412
0.508847	-0.133016	Q91WM3	Q91WM3	U3 small nucleolar RNA-interacting protein 2	Rrp9	4382	Color2 [A=255, R=169, G=169, B=169]	1	4					3	3	3	9.5	9.5	9.5	52.106	0	9.2546	18388000	4	13.3453	13.6587	13.6767	13.2779	13.2974	13.5827	13.793	13.5203	13.3073	13.7177
0.508546	-0.338734	P52480-2	P52480-2	Pyruvate kinase PKM	Pkm	1207	Color2 [A=255, R=169, G=169, B=169]	1	4					47	3	3	81.2	8.3	8.3	57.984	0	20.989	4772400000	19	18.0253	19.0341	18.5558	18.2718	17.2727	18.7289	18.5165	18.3511	18.3472	18.9098
0.50833	-0.121658	Q8BH66	Q8BH66	Atlastin-1	Atl1	3218	Color2 [A=255, R=169, G=169, B=169]	1	4					11	11	10	25.3	25.3	24	63.377	0	32.255	279630000	23	17.1527	17.7044	17.4208	17.2909	17.1231	17.5443	17.4438	17.4287	17.3433	17.5402
0.508264	-0.309169	Q61097-2;Q61097	Q61097-2;Q61097	Kinase suppressor of Ras 1	Ksr1	2330	Color2 [A=255, R=169, G=169, B=169]	1	4					6	6	6	8.7	8.7	8.7	95.86	0	14.619	103220000	9	15.2036	15.831	15.4369	15.2219	14.2063	15.6204	15.4338	15.1983	15.4218	15.7713
0.508013	-0.1547	P55264-2;P55264	P55264-2;P55264	Adenosine kinase	Adk	1259	Color2 [A=255, R=169, G=169, B=169]	1	4					13	13	13	42	42	42	38.451	0	54.893	1448400000	53	18.8818	19.5199	19.2199	19.133	18.7447	19.265	19.3127	19.2109	19.1061	19.3779
0.507889	-0.238525	Q99K95	Q99K95	Protein RTF2 homolog	Rtfdc1	4638	Color2 [A=255, R=169, G=169, B=169]	1	4					3	3	3	13.7	13.7	13.7	33.934	0	35.154	76975000	8	13.9549	14.4815	14.2399	13.9482	13.2005	14.3096	14.2599	14.1462	14.05	14.252
0.507849	-0.132356	Q3TES0	Q3TES0	IQ motif and SEC7 domain-containing protein 3	Iqsec3	1892	Color2 [A=255, R=169, G=169, B=169]	1	4					27	27	26	33.3	33.3	32.6	129.12	0	156.7	1239600000	66	17.8992	18.5195	18.1869	18.0176	18.0286	18.3032	18.1795	18.173	18.1831	18.4747
0.507832	-0.439328	E9Q9D5-1;E9Q9D5;E9Q9D5-3	E9Q9D5-1;E9Q9D5;E9Q9D5-3	Rab-like protein 2A	Rabl2	179	Color2 [A=255, R=169, G=169, B=169]	1	4					2	2	2	8.8	8.8	8.8	31.676	0	6.949	26114000	4	13.8427	14.436	14.0551	14.0332	12.1779	14.1614	13.9489	14.168	13.9821	14.4812
0.507646	-0.21333	Q80TR8-4;Q80TR8;Q80TR8-2;Q80TR8-3	Q80TR8-4;Q80TR8;Q80TR8-2;Q80TR8-3	Protein VPRBP	Vprbp	2975	Color2 [A=255, R=169, G=169, B=169]	1	4					6	6	6	4.9	4.9	4.9	159.28	0	12.947	59864000	8	14.1279	14.7727	14.5499	14.2974	13.7204	14.6447	14.4408	14.3045	14.4098	14.7353
0.507445	-0.273239	O54984	O54984	ATPase Asna1	Asna1	380	Color2 [A=255, R=169, G=169, B=169]	1	4					11	11	11	52	52	52	38.822	0	94.495	1981500000	46	18.8883	19.4301	19.1744	19.0975	18.0488	19.2625	19.1204	18.9815	19.1298	19.5112
0.507409	-0.160005	Q80YV3	Q80YV3	Transformation/transcription domain-associated protein	Trrap	3087	Color2 [A=255, R=169, G=169, B=169]	1	4					21	21	21	9.1	9.1	9.1	291.55	0	67.619	209890000	40	16.587	17.3453	16.9661	16.8071	16.6052	17.0476	17.0785	16.9586	16.8707	17.1554
0.507242	-0.136205	Q9EQG9;Q9EQG9-2;Q9EQG9-3	Q9EQG9;Q9EQG9-2;Q9EQG9-3	Collagen type IV alpha-3-binding protein	Col4a3bp	5501	Color2 [A=255, R=169, G=169, B=169]	1	4					2	2	2	5.4	5.4	5.4	71.11	0	16.639	10944000	3	11.9383	12.2831	12.3894	12.1029	11.8069	12.2311	12.0734	12.3003	12.1408	12.456
0.507058	-0.15174	Q8BVA2	Q8BVA2	Transmembrane protein 222	Tmem222	3452	Color2 [A=255, R=169, G=169, B=169]	1	4					4	4	4	28.8	28.8	28.8	23.18	0	42.995	87823000	15	14.9361	15.3457	15.0166	15.0673	14.8373	15.3115	15.216	14.7974	15.1689	15.468
0.506981	-0.18555	Q9Z1B3;Q9Z1B3-3;Q9Z1B3-2	Q9Z1B3;Q9Z1B3-3;Q9Z1B3-2	1-phosphatidylinositol 4,5-bisphosphate phosphodiesterase beta-1	Plcb1	6055	Color2 [A=255, R=169, G=169, B=169]	1	4					16	16	16	16	16	16	138.39	0	40.032	295950000	35	16.9207	17.7085	17.2579	17.1823	16.7663	17.4309	17.3229	17.1973	17.2849	17.5275
0.506367	-0.178985	Q8K448	Q8K448	ATP-binding cassette sub-family A member 5	Abca5	3962	Color2 [A=255, R=169, G=169, B=169]	1	4					7	7	7	4.5	4.5	4.5	185.89	0	15.032	24202000	10	13.6793	14.2056	13.9539	13.2876	13.7621	13.8324	13.8875	14.02	13.8601	14.1835
0.506345	-0.175678	Q7TQK1;Q7TQK1-2	Q7TQK1;Q7TQK1-2	Integrator complex subunit 7	Ints7	2926	Color2 [A=255, R=169, G=169, B=169]	1	4					4	4	4	4.8	4.8	4.8	106.86	0	6.8266	17646000	7	14.1594	14.9498	14.6442	14.5673	14.4816	14.7349	14.7375	14.4914	14.62	15.0969
0.506313	0.141062	P28658	P28658	Ataxin-10	Atxn10	928	Color2 [A=255, R=169, G=169, B=169]	1	4					11	11	11	25.5	25.5	25.5	53.706	0	158.87	601030000	32	17.5736	18.0846	17.6826	17.5761	17.3723	17.6804	17.4723	17.4393	17.3786	17.6134
0.506262	-0.207525	P50171;P50171-2	P50171;P50171-2	Estradiol 17-beta-dehydrogenase 8	Hsd17b8	1163	Color2 [A=255, R=169, G=169, B=169]	1	4					10	10	10	59.5	59.5	59.5	26.588	0	72.623	316260000	25	17.1416	17.6386	17.3646	17.2276	16.5541	17.4986	17.2704	17.2386	17.3471	17.6094
0.506225	-0.205189	Q91W53;Q91W53-2	Q91W53;Q91W53-2	Golgin subfamily A member 7	Golga7	4351	Color2 [A=255, R=169, G=169, B=169]	1	4					2	2	2	19	19	19	15.792	0	5.6896	57839000	5	13.9719	14.6044	14.2306	14.2902	13.6235	14.4946	14.472	14.0578	14.1887	14.5335
0.506079	-0.608239	P62141	P62141	Serine/threonine-protein phosphatase PP1-beta catalytic subunit	Ppp1cb	1421	Color2 [A=255, R=169, G=169, B=169]	1	4					12	3	3	45.6	12.2	12.2	37.186	0	29.982	257370000	12	17.0882	17.777	17.4546	17.2951	14.6615	17.4139	17.423	17.4682	17.3159	17.6965
0.505967	-0.453759	Q8BTJ4-2;Q8BTJ4	Q8BTJ4-2;Q8BTJ4	Bis(5-adenosyl)-triphosphatase enpp4	Enpp4	3419	Color2 [A=255, R=169, G=169, B=169]	1	4					2	2	2	4.5	4.5	4.5	47.903	0.000757	3.5525	21810000	2	13.2718	13.7448	13.275	13.134	11.3468	13.3394	13.3073	13.2589	13.5365	13.599
0.505626	-0.154905	Q68FM6	Q68FM6	Protein phosphatase 1 regulatory subunit 29	Elfn2	2578	Color2 [A=255, R=169, G=169, B=169]	1	4					8	6	6	8.3	6.2	6.2	90.028	0	13.199	94319000	12	15.8252	16.3967	16.0802	15.8187	15.5865	16.1808	16.068	16.0017	16.0331	16.1982
0.505435	-0.233328	P70255-5;P70255-4;P70255-3;P70255-2;P70255;P70255-7;P70255-6;P97863-3;P97863-2;P97863	P70255-5;P70255-4;P70255-3;P70255-2;P70255;P70255-7;P70255-6	Nuclear factor 1 C-type	Nfic	1571	Color2 [A=255, R=169, G=169, B=169]	1	4					4	3	3	17.5	14.6	14.6	42.136	0	22.901	29568000	6	13.1384	13.6818	13.0225	12.978	12.4193	13.2627	13.2038	13.3188	13.0697	13.5516
0.505407	-0.135941	Q9DBC7	Q9DBC7	cAMP-dependent protein kinase type I-alpha regulatory subunit;cAMP-dependent protein kinase type I-alpha regulatory subunit, N-terminally processed	Prkar1a	5368	Color2 [A=255, R=169, G=169, B=169]	1	4					17	17	13	41.7	41.7	34.1	43.185	0	81.217	2341800000	59	19.7612	20.3012	20.0191	19.8677	19.6431	20.1415	20.0226	20.0033	19.8991	20.2054
0.505334	-0.251539	O35083	O35083	1-acyl-sn-glycerol-3-phosphate acyltransferase alpha	Agpat1	261	Color2 [A=255, R=169, G=169, B=169]	1	4					5	5	5	26.3	26.3	26.3	31.709	0	23.639	282450000	12	15.8376	16.449	15.9799	15.9923	15.0545	16.1639	16.0411	15.9628	16.1172	16.2861
0.504931	-0.123511	Q9R1V6-12;Q9R1V6-7;Q9R1V6-11;Q9R1V6-14;Q9R1V6-8;Q9R1V6-15;Q9R1V6-13;Q9R1V6-5;Q9R1V6-4;Q9R1V6-17;Q9R1V6-10;Q9R1V6-6;Q9R1V6;Q9R1V6-19;Q9R1V6-2;Q9R1V6-9;Q9R1V6-1;Q9R1V6-20;Q9R1V6-21;Q9R1V6-18;Q9R1V6-16	Q9R1V6-12;Q9R1V6-7;Q9R1V6-11;Q9R1V6-14;Q9R1V6-8;Q9R1V6-15;Q9R1V6-13;Q9R1V6-5;Q9R1V6-4;Q9R1V6-17;Q9R1V6-10;Q9R1V6-6;Q9R1V6;Q9R1V6-19;Q9R1V6-2;Q9R1V6-9;Q9R1V6-1;Q9R1V6-20;Q9R1V6-21;Q9R1V6-18;Q9R1V6-16	Disintegrin and metalloproteinase domain-containing protein 22	Adam22	5905	Color2 [A=255, R=169, G=169, B=169]	1	4					4	4	4	5.3	5.3	5.3	107.83	0	12.205	59110000	8	15.1495	15.7427	15.4184	15.4246	15.2372	15.5687	15.4463	15.4442	15.4281	15.7026
0.5048	-0.165904	Q9D4F2	Q9D4F2	Presqualene diphosphate phosphatase	Ppapdc2	5203	Color2 [A=255, R=169, G=169, B=169]	1	4					4	4	4	22.3	22.3	22.3	31.744	0	8.4662	24214000	6	13.5402	13.9658	13.4297	13.3811	13.5658	13.4498	13.5218	13.8629	13.8055	14.0722
0.504548	-0.27844	P48320	P48320	Glutamate decarboxylase 2	Gad2	1131	Color2 [A=255, R=169, G=169, B=169]	1	4					11	10	10	25.5	23.8	23.8	65.223	0	27.922	652290000	27	18.2968	19.0433	18.7704	18.5246	17.5655	18.6668	18.5917	18.6677	18.7243	18.9423
0.504154	-0.305965	P62137	P62137	Serine/threonine-protein phosphatase PP1-alpha catalytic subunit	Ppp1ca	1420	Color2 [A=255, R=169, G=169, B=169]	1	4					14	14	4	56.1	56.1	12.7	37.54	0	142.73	4930400000	71	20.1293	20.7738	20.4402	20.4335	19.1373	20.5242	20.4708	20.4277	20.3764	20.6448
0.503457	-0.169285	P48318	P48318	Glutamate decarboxylase 1	Gad1	1130	Color2 [A=255, R=169, G=169, B=169]	1	4					15	15	14	37.8	37.8	36.1	66.648	0	110.85	1538800000	45	18.6622	19.4962	19.1597	19.013	18.7764	19.2656	19.0494	19.1801	19.0998	19.359
0.503276	-0.15748	Q8CCN5;Q8CCN5-2	Q8CCN5;Q8CCN5-2	Breast carcinoma-amplified sequence 3 homolog	Bcas3	3678	Color2 [A=255, R=169, G=169, B=169]	1	4					11	11	11	15.8	15.8	15.8	101.02	0	40.318	117640000	18	15.7192	16.4131	16.002	15.9217	15.847	16.1112	16.0197	15.9676	16.1247	16.4672
0.502892	-0.12162	Q3V3Q7	Q3V3Q7	Phosphofurin acidic cluster sorting protein 2	Pacs2	2108	Color2 [A=255, R=169, G=169, B=169]	1	4					10	9	9	14.7	13.7	13.7	94.931	0	43.813	87239000	13	15.629	16.2256	15.9954	15.917	15.8855	15.9919	16.1305	15.8858	16.0175	16.2349
0.501809	0.130518	Q9JII6	Q9JII6	Alcohol dehydrogenase [NADP(+)]	Akr1a1	5620	Color2 [A=255, R=169, G=169, B=169]	1	4					15	15	15	52	52	52	36.586	0	138.78	2945800000	56	20.3756	20.7782	20.503	20.2549	20.1659	20.3834	20.2563	20.2079	20.129	20.4484
0.501576	-0.222528	Q9Z277;Q9Z277-2	Q9Z277;Q9Z277-2	Tyrosine-protein kinase BAZ1B	Baz1b	6093	Color2 [A=255, R=169, G=169, B=169]	1	4					37	37	37	27.9	27.9	27.9	170.65	0	250.6	926880000	84	18.652	19.4441	19.1175	18.8989	18.2496	19.1207	19.0898	18.9896	19.0309	19.2437
0.501538	-0.237646	Q8K0S0	Q8K0S0	Phytanoyl-CoA hydroxylase-interacting protein	Phyhip	3848	Color2 [A=255, R=169, G=169, B=169]	1	4					8	6	6	26.1	20.9	20.9	37.554	0	10.925	100960000	14	16.7929	17.4564	17.0697	16.8754	16.1292	17.213	17.085	17.0695	16.9505	17.1936
0.501483	-0.141726	Q02248	Q02248	Catenin beta-1	Ctnnb1	1761	Color2 [A=255, R=169, G=169, B=169]	1	4					29	29	25	51.7	51.7	46.4	85.47	0	193.26	3473700000	84	19.9155	20.5996	20.2673	20.2739	19.9545	20.3619	20.4033	20.3618	20.1731	20.4192
0.501321	-0.149444	Q62445	Q62445	Transcription factor Sp4	Sp4	2490	Color2 [A=255, R=169, G=169, B=169]	1	4					2	2	2	5.4	5.4	5.4	81.905	0	16.174	9027900	3	12.2169	12.5592	12.3475	11.8732	12.2861	12.4952	12.2037	12.3261	12.3209	12.6842
0.501132	-0.166798	Q91VZ6	Q91VZ6	Stromal membrane-associated protein 1	Smap1	4342	Color2 [A=255, R=169, G=169, B=169]	1	4					4	4	4	12.7	12.7	12.7	47.66	0	41.629	492790000	20	18.0368	18.5397	18.1101	17.9429	17.6205	18.1939	18.3311	18.2474	18.0472	18.2644
0.5009	0.116978	P62313	P62313	U6 snRNA-associated Sm-like protein LSm6	Lsm6	1438	Color2 [A=255, R=169, G=169, B=169]	1	4					4	4	4	33.8	33.8	33.8	9.1275	0	14.944	259810000	8	16.8826	17.2058	16.9652	16.7519	16.7705	16.9782	16.759	16.6453	16.653	16.9556
0.500831	-0.174259	Q9WTK2-2;Q9WTK2	Q9WTK2-2;Q9WTK2	Chromodomain Y-like protein	Cdyl	5913	Color2 [A=255, R=169, G=169, B=169]	1	4					5	5	4	11.8	11.8	9	60.141	0	7.7811	20397000	5	13.7663	14.3597	14.1402	13.9764	13.4801	14.1769	13.9743	13.9776	14.2136	14.2517
0.500748	-0.39956	Q9QZN4	Q9QZN4	F-box only protein 6	Fbxo6	5836	Color2 [A=255, R=169, G=169, B=169]	1	4					4	4	4	19.7	19.7	19.7	34.492	0	28.432	63427000	7	14.1108	14.7113	13.5749	14.5689	13.7951	14.2972	14.1335	13.8088	15.1105	15.4087
0.499915	-0.162286	P17426-2;P17426	P17426-2;P17426	AP-2 complex subunit alpha-1	Ap2a1	787	Color2 [A=255, R=169, G=169, B=169]	1	4					42	42	31	55	55	44.3	105.48	0	280.33	9802800000	192	21.3001	22.0929	21.8377	21.6742	21.4155	21.7989	21.8274	21.742	21.7428	22.0207
0.499911	-0.149784	Q9EPR4;Q9EPR4-2	Q9EPR4	Solute carrier family 23 member 2	Slc23a2	5485	Color2 [A=255, R=169, G=169, B=169]	1	4					4	4	4	7.6	7.6	7.6	70.048	0	6.87	80752000	5	15.5418	16.1654	15.8306	15.5865	15.5265	15.8876	15.9198	15.7007	15.7828	16.1088
0.499223	-0.280156	Q9ET54-3;Q9ET54-5;Q9ET54-4;Q9ET54-2;Q9ET54-6;Q9ET54	Q9ET54-3;Q9ET54-5;Q9ET54-4;Q9ET54-2;Q9ET54-6;Q9ET54	Palladin	Palld	5577	Color2 [A=255, R=169, G=169, B=169]	1	4					2	2	2	3	3	3	72.367	0	4.2771	10517000	3	12.2354	13.3983	12.4264	12.2801	12.3536	12.733	12.7813	12.5635	12.6298	13.3868
0.499145	-0.315471	Q9D880	Q9D880	Mitochondrial import inner membrane translocase subunit TIM50	Timm50	5279	Color2 [A=255, R=169, G=169, B=169]	1	4					6	6	6	20.4	20.4	20.4	39.776	0	47.521	402520000	23	17.4344	17.9508	17.6696	17.5509	16.2723	17.8252	17.6035	17.5799	17.5865	17.8603
0.499076	-0.150833	Q80W93	Q80W93	Hydrocephalus-inducing protein	Hydin	3031	Color2 [A=255, R=169, G=169, B=169]	1	4					2	2	2	0.3	0.3	0.3	581.52	0.0051099	2.1085	684670000	6	17.4587	18.0629	17.752	17.4132	17.4588	17.7469	17.8665	17.7719	17.5552	17.9593
0.498872	-0.151494	Q3ULF4	Q3ULF4	Paraplegin	Spg7	2036	Color2 [A=255, R=169, G=169, B=169]	1	4					9	9	9	15	15	15	85.995	0	43.292	60914000	13	15.6518	16.1645	15.8839	15.8123	15.3878	16.0371	15.8702	15.9339	15.7392	16.0772
0.498377	-0.191382	Q9DBS2	Q9DBS2	Tumor protein p63-regulated gene 1-like protein	Tprg1l	5394	Color2 [A=255, R=169, G=169, B=169]	1	4					8	8	8	46.6	46.6	46.6	29.814	0	32.011	178690000	14	15.8933	16.5554	16.1557	15.9496	15.603	16.212	16.192	16.1439	16.0277	16.5383
0.49769	-0.144964	Q9JIK9	Q9JIK9	28S ribosomal protein S34, mitochondrial	Mrps34	5622	Color2 [A=255, R=169, G=169, B=169]	1	4					4	4	4	13.8	13.8	13.8	25.826	0	3.8609	34121000	5	13.3759	14.0507	13.7192	13.572	13.6446	13.7534	13.726	13.7982	13.6831	14.1265
0.497581	0.157852	Q9CR11	Q9CR11	YEATS domain-containing protein 4	Yeats4	4883	Color2 [A=255, R=169, G=169, B=169]	1	4					6	6	6	27.3	27.3	27.3	26.529	0	10.042	152420000	12	16.0202	16.4148	16.0969	15.9376	15.5583	15.9743	15.8525	15.8571	15.6496	15.905
0.496961	-0.246267	Q64362	Q64362	AKT-interacting protein	Aktip	2531	Color2 [A=255, R=169, G=169, B=169]	1	4					4	4	3	19.9	19.9	15.4	32.941	0	19.371	35086000	6	13.5261	14.1496	13.2171	13.8436	13.0218	14.0401	13.562	13.5436	13.8081	14.0357
0.496373	-0.281098	Q80X95;Q6NTA4	Q80X95;Q6NTA4	Ras-related GTP-binding protein A;Ras-related GTP-binding protein B	Rraga;Rragb	3051	Color2 [A=255, R=169, G=169, B=169]	1	4					5	5	5	16	16	16	36.566	0	10.417	162740000	11	15.7502	16.4582	16.2388	15.9635	14.967	16.2111	16.1082	16.108	15.9907	16.3651
0.496308	0.119862	P62852	P62852	40S ribosomal protein S25	Rps25	1475	Color2 [A=255, R=169, G=169, B=169]	1	4					4	4	4	24	24	24	13.742	0	9.9632	2781900000	25	20.1313	20.3387	20.2492	19.8962	19.8103	20.0467	20.0042	19.8787	19.8187	20.0781
0.495942	-0.161833	Q99PL6;Q99PL6-2	Q99PL6;Q99PL6-2	UBX domain-containing protein 6	Ubxn6	4755	Color2 [A=255, R=169, G=169, B=169]	1	4					11	11	11	31.9	31.9	31.9	49.795	0	97.888	435270000	37	17.7347	18.2379	17.8835	17.803	17.3658	18.0928	17.9791	17.9196	17.7624	18.0802
0.495674	0.0990343	Q61510	Q61510	E3 ubiquitin/ISG15 ligase TRIM25	Trim25	2384	Color2 [A=255, R=169, G=169, B=169]	1	4					9	9	9	19.7	19.7	19.7	71.726	0	29.096	137400000	16	15.5315	15.9247	15.8184	15.6344	15.6679	15.6109	15.6454	15.7238	15.3835	15.7181
0.495509	0.13935	Q61029-3;Q61029;Q61029-2;Q61029-4	Q61029-3;Q61029;Q61029-2;Q61029-4	Lamina-associated polypeptide 2, isoforms beta/delta/epsilon/gamma	Tmpo	2317	Color2 [A=255, R=169, G=169, B=169]	1	4					15	7	7	49.3	19.9	19.9	46.049	0	129.6	1999600000	43	20.0688	20.3913	20.2956	19.9491	19.8534	20.213	20.0999	19.7477	19.8633	19.9376
0.495437	0.109431	P47199	P47199	Quinone oxidoreductase	Cryz	1100	Color2 [A=255, R=169, G=169, B=169]	1	4					13	13	13	53.5	53.5	53.5	35.268	0	117.87	2282800000	49	18.9973	19.4418	19.188	19.0855	18.9221	19.0664	19.0719	18.9424	18.8659	19.1411
0.49518	-0.274076	Q60870	Q60870	Receptor expression-enhancing protein 5	Reep5	2289	Color2 [A=255, R=169, G=169, B=169]	1	4					2	2	2	10.3	10.3	10.3	21.05	0	4.3909	430060000	11	18.6098	19.0004	18.679	18.589	17.5037	18.895	18.8036	18.6517	18.6537	18.7483
0.494831	0.115437	Q8R1S0	Q8R1S0	Ubiquinone biosynthesis monooxygenase COQ6, mitochondrial	Coq6	4043	Color2 [A=255, R=169, G=169, B=169]	1	4					3	3	3	7.1	7.1	7.1	51.392	0	4.3247	347240000	7	15.0927	15.6394	15.4168	15.319	15.6167	15.342	15.3735	15.2864	15.1498	15.3557
0.494826	-0.304868	Q8R2Y8	Q8R2Y8	Peptidyl-tRNA hydrolase 2, mitochondrial	Ptrh2	4067	Color2 [A=255, R=169, G=169, B=169]	1	4					5	5	5	39.8	39.8	39.8	19.526	0	20.568	204320000	18	16.7119	17.262	16.9622	16.8795	15.6377	17.1143	16.925	16.8923	16.8261	17.2199
0.494816	-0.151266	Q91X20	Q91X20	Set1/Ash2 histone methyltransferase complex subunit ASH2	Ash2l	4391	Color2 [A=255, R=169, G=169, B=169]	1	4					7	7	7	14.8	14.8	14.8	68.249	0	51.117	201000000	20	16.8638	17.3666	17.2033	17.0438	16.5948	17.1912	17.1096	17.1405	17.0492	17.3382
0.494725	-0.207661	P97355	P97355	Spermine synthase	Sms	1665	Color2 [A=255, R=169, G=169, B=169]	1	4					12	12	12	48.4	48.4	48.4	41.313	0	108.43	1421500000	34	18.8264	19.5533	19.1776	18.9924	18.4392	19.239	19.156	19.2027	19.0128	19.4166
0.494474	-0.145801	Q8CHI8-5;Q8CHI8-3;Q8CHI8-2;Q8CHI8-4;Q8CHI8	Q8CHI8-5;Q8CHI8-3;Q8CHI8-2;Q8CHI8-4;Q8CHI8	E1A-binding protein p400	Ep400	3749	Color2 [A=255, R=169, G=169, B=169]	1	4					8	8	8	4.2	4.2	4.2	318.23	0	17.347	19676000	10	14.4547	14.9436	14.6528	14.6044	14.3003	14.7002	14.8642	14.5108	14.6186	14.9911
0.494474	-0.137375	Q8BGZ4;Q8BGZ4-2	Q8BGZ4;Q8BGZ4-2	Cell division cycle protein 23 homolog	Cdc23	3201	Color2 [A=255, R=169, G=169, B=169]	1	4					11	11	11	23.6	23.6	23.6	68.561	0	29.245	277900000	25	17.159	17.7669	17.4384	17.3106	17.1682	17.595	17.4164	17.4436	17.3594	17.7155
0.49436	-0.105318	Q08122-2;Q08122-1;Q08122;Q08122-4	Q08122-2;Q08122-1;Q08122;Q08122-4	Transducin-like enhancer protein 3	Tle3	1813	Color2 [A=255, R=169, G=169, B=169]	1	4					5	5	2	7	7	3.3	83.144	0	9.9949	69385000	10	15.1118	15.4566	15.2377	15.1634	15.1419	15.265	15.3506	15.2176	15.1872	15.6177
0.49424	-0.26214	Q8BHB9;Q8BXK9	Q8BHB9	Chloride intracellular channel protein 6	Clic6	3227	Color2 [A=255, R=169, G=169, B=169]	1	4					16	16	16	41.9	41.9	41.9	62.885	0	150.94	689360000	53	18.1567	18.6006	18.3029	18.3555	17.2991	18.5825	18.4613	18.5071	17.9812	18.4933
0.494106	-0.13554	Q3UUI3	Q3UUI3	Acyl-coenzyme A thioesterase THEM4	Them4	2080	Color2 [A=255, R=169, G=169, B=169]	1	4					7	7	7	25.7	25.7	25.7	26.031	0	31.826	301780000	18	17.218	17.7041	17.5023	17.2805	17.0354	17.5762	17.4336	17.3544	17.4123	17.6415
0.494059	-0.175415	P56546-2;P56546	P56546-2	C-terminal-binding protein 2	Ctbp2	1282	Color2 [A=255, R=169, G=169, B=169]	1	4					32	32	27	54.3	54.3	50.1	107.13	0	323.31	6578200000	179	20.3722	21.1612	20.9005	20.605	20.3408	20.9073	20.8153	20.8039	20.7131	21.0172
0.493508	-0.146306	Q9CRB8	Q9CRB8	Mitochondrial fission process protein 1	Mtfp1	4912	Color2 [A=255, R=169, G=169, B=169]	1	4					2	2	2	14.5	14.5	14.5	18.314	0	4.3946	114790000	8	14.1684	14.5871	14.3378	14.3886	14.1115	14.387	14.2591	14.309	14.4977	14.8722
0.493417	-0.136692	Q69ZS6	Q69ZS6	Synaptic vesicle glycoprotein 2C	Sv2c	2594	Color2 [A=255, R=169, G=169, B=169]	1	4					4	3	3	5.2	4	4	82.29	0	6.0286	69262000	9	15.1651	15.6886	15.5212	15.3201	15.0749	15.4925	15.4632	15.3106	15.4819	15.7053
0.493264	-0.324567	Q8VDQ1;Q8VDQ1-2	Q8VDQ1;Q8VDQ1-2	Prostaglandin reductase 2	Ptgr2	4215	Color2 [A=255, R=169, G=169, B=169]	1	4					7	7	7	23.6	23.6	23.6	38.015	0	30.724	379240000	18	17.0843	17.6885	17.265	17.3143	15.9283	17.4507	17.471	17.3663	17.1113	17.504
0.492971	0.169808	Q91VE6-2;Q91VE6	Q91VE6-2;Q91VE6	MKI67 FHA domain-interacting nucleolar phosphoprotein	Nifk	4313	Color2 [A=255, R=169, G=169, B=169]	1	4					3	3	3	19.3	19.3	19.3	30.645	0	14.321	27717000	5	13.3528	13.745	13.5416	13.1942	13.3086	13.6233	13.1983	13.3502	12.8317	13.2895
0.492884	-0.150948	Q99JY8	Q99JY8	Lipid phosphate phosphohydrolase 3	Ppap2b	4626	Color2 [A=255, R=169, G=169, B=169]	1	4					6	6	6	17.9	17.9	17.9	35.216	0	31.003	781030000	20	18.8268	19.395	19.3042	19.007	18.6651	19.2886	19.1827	19.0891	19.1456	19.2469
0.492613	-0.429177	Q9Z148-2;Q9Z148-3;Q9Z148	Q9Z148-2;Q9Z148-3;Q9Z148	Histone-lysine N-methyltransferase EHMT2	Ehmt2	6053	Color2 [A=255, R=169, G=169, B=169]	1	4					5	5	5	5.1	5.1	5.1	128.42	0	5.9428	15559000	8	13.1093	13.7692	13.3773	13.3483	11.4831	13.5418	13.3947	13.2555	13.3264	13.7147
0.492503	-0.217767	Q3UI43	Q3UI43	BRISC and BRCA1-A complex member 1	Babam1	2020	Color2 [A=255, R=169, G=169, B=169]	1	4					3	3	3	19.2	19.2	19.2	36.793	0	8.617	59233000	5	15.5428	16.0286	15.7729	15.7492	14.8632	15.7033	15.8195	15.9222	15.6514	15.9491
0.492321	-0.13859	O35633-2;O35633	O35633-2;O35633	Vesicular inhibitory amino acid transporter	Slc32a1	318	Color2 [A=255, R=169, G=169, B=169]	1	4					14	14	14	36.1	36.1	36.1	56.851	0	167.3	5547300000	66	20.2952	20.9573	20.8019	20.5249	20.4879	20.867	20.6931	20.626	20.6628	20.9113
0.492214	0.165555	Q8BHY8	Q8BHY8	Sorting nexin-14	Snx14	3253	Color2 [A=255, R=169, G=169, B=169]	1	4					4	4	4	5.3	5.3	5.3	111.86	0	6.5642	24015000	5	12.9484	13.9118	13.4118	13.4607	13.5932	13.3139	13.2903	13.3199	13.2372	13.3369
0.492171	0.117397	P46412;P21765	P46412	Glutathione peroxidase 3	Gpx3	1085	Color2 [A=255, R=169, G=169, B=169]	1	4					5	5	5	29.2	29.2	29.2	25.424	0	28.523	72748000	9	15.6228	15.6625	15.3543	15.7636	15.7427	15.5678	15.7322	15.5315	15.2158	15.5115
0.492012	-0.297128	Q9JJV2;Q9JJV2-2;Q9JJV2-3	Q9JJV2;Q9JJV2-2;Q9JJV2-3	Profilin-2	Pfn2	5653	Color2 [A=255, R=169, G=169, B=169]	1	4					7	7	7	75.7	75.7	75.7	15.032	0	136.4	2487800000	34	18.2083	18.9549	18.5931	18.3031	17.337	18.7265	18.4639	18.4184	18.4503	18.8229
0.491759	-0.158	Q9Z1J3	Q9Z1J3	Cysteine desulfurase, mitochondrial	Nfs1	6062	Color2 [A=255, R=169, G=169, B=169]	1	4					4	4	4	9.2	9.2	9.2	50.569	0	7.6746	33802000	7	14.0894	14.9373	14.5879	14.3303	14.434	14.5845	14.6941	14.6284	14.4813	14.7805
0.491656	-0.167513	Q91V92	Q91V92	ATP-citrate synthase	Acly	4307	Color2 [A=255, R=169, G=169, B=169]	1	4					46	46	46	48.9	48.9	48.9	119.73	0	312.33	15140000000	267	21.8152	22.6421	22.3243	22.1466	21.9211	22.3523	22.3116	22.2361	22.2322	22.5546
0.491112	-0.169062	Q99LC2	Q99LC2	Cleavage stimulation factor subunit 1	Cstf1	4680	Color2 [A=255, R=169, G=169, B=169]	1	4					7	7	7	17.4	17.4	17.4	48.381	0	16.687	123120000	12	15.5289	16.1872	15.8751	15.6733	15.3135	15.9271	15.9101	15.8313	15.6995	16.0552
0.490753	-0.169445	Q8BQZ4;Q8BQZ4-2	Q8BQZ4;Q8BQZ4-2	Ral GTPase-activating protein subunit beta	Ralgapb	3391	Color2 [A=255, R=169, G=169, B=169]	1	4					8	8	8	9.4	9.4	9.4	165.2	0	28.796	75424000	13	14.5961	15.4407	15.1584	15.0889	15.0931	15.1644	15.1827	15.1389	15.1515	15.5868
0.490412	-0.174979	Q8CCJ4;Q8CCJ4-2	Q8CCJ4;Q8CCJ4-2	APC membrane recruitment protein 2	Amer2	3674	Color2 [A=255, R=169, G=169, B=169]	1	4					14	14	14	33.9	33.9	33.9	69.932	0	111.26	390650000	35	17.1765	17.9054	17.5457	17.6289	17.0201	17.7051	17.5746	17.5604	17.5336	17.7778
0.490408	0.128715	Q9R1P3	Q9R1P3	Proteasome subunit beta type-2	Psmb2	5896	Color2 [A=255, R=169, G=169, B=169]	1	4					5	5	5	30.3	30.3	30.3	22.906	0	22.566	726510000	19	18.4917	18.5897	18.3466	18.2309	18.0334	18.3022	18.1801	18.2907	17.9361	18.3397
0.49022	-0.155689	Q9CZV8-4;Q9CZV8;Q9CZV8-3	Q9CZV8-4;Q9CZV8;Q9CZV8-3	F-box/LRR-repeat protein 20	Fbxl20	5064	Color2 [A=255, R=169, G=169, B=169]	1	4					4	4	4	9.5	9.5	9.5	46.719	0	27.828	57234000	7	15.5802	16.2335	15.9505	15.7929	15.4132	16.0108	15.9368	15.876	15.8631	16.062
0.489973	-0.321311	Q6NVE9	Q6NVE9	Protein phosphatase PTC7 homolog	Pptc7	2642	Color2 [A=255, R=169, G=169, B=169]	1	4					2	2	2	13.2	13.2	13.2	33.048	0	15.945	24967000	5	13.1816	13.8702	13.5559	13.3408	12.1604	13.628	13.6454	13.2629	13.3757	13.8034
0.489668	0.17354	Q9D0B6;Q9D0B6-2	Q9D0B6;Q9D0B6-2	Protein PBDC1	Pbdc1	5083	Color2 [A=255, R=169, G=169, B=169]	1	4					8	8	8	52.5	52.5	52.5	22.223	0	89.865	322820000	23	17.8892	18.1731	17.8437	17.7782	17.2404	17.7588	17.4721	17.5984	17.4686	17.7589
0.489565	-0.154883	Q9DCS3	Q9DCS3	Trans-2-enoyl-CoA reductase, mitochondrial	Mecr	5448	Color2 [A=255, R=169, G=169, B=169]	1	4					8	8	8	25.5	25.5	25.5	40.342	0	65.308	568740000	35	18.7676	19.3746	18.996	18.857	18.6384	19.1333	19.0779	18.9486	18.9101	19.3382
0.489203	-0.262825	Q8BV13	Q8BV13	COP9 signalosome complex subunit 7b	Cops7b	3451	Color2 [A=255, R=169, G=169, B=169]	1	4					4	4	4	26.5	26.5	26.5	29.689	0	12.673	63845000	8	14.5477	15.6049	14.7901	14.3502	14.9908	14.7834	14.8981	15.1842	15.244	15.4882
0.489187	-0.185911	P20612;Q3V3I2	P20612	Guanine nucleotide-binding protein G(t) subunit alpha-1	Gnat1	829	Color2 [A=255, R=169, G=169, B=169]	1	4					26	26	19	68.9	68.9	51.4	39.966	0	323.31	134930000000	548	23.838	24.7255	24.2668	24.2511	23.9805	24.3797	24.4612	24.2093	24.2315	24.7098
0.489097	0.164869	Q02257	Q02257	Junction plakoglobin	Jup	1762	Color2 [A=255, R=169, G=169, B=169]	1	4					20	16	16	30.6	25	25	81.8	0	52.157	472670000	38	17.5213	18.3915	17.8176	17.9877	17.9139	17.7344	17.8019	17.5741	17.7004	17.9968
0.488943	-0.144258	Q61548-3;Q61548-2;Q61548	Q61548-3;Q61548-2;Q61548	Clathrin coat assembly protein AP180	Snap91	2388	Color2 [A=255, R=169, G=169, B=169]	1	4					23	23	21	33.4	33.4	31.1	88.828	0	203.48	12959000000	122	21.1323	21.7181	21.5051	21.2018	21.0461	21.6044	21.443	21.3856	21.3164	21.5753
0.488772	-0.131982	Q6ZPY2;Q6ZPY2-2	Q6ZPY2;Q6ZPY2-2	Protein SMG5	Smg5	2816	Color2 [A=255, R=169, G=169, B=169]	1	4					6	6	6	8.3	8.3	8.3	114.07	0	21.352	290110000	15	17.1738	17.5504	17.3458	17.2396	17.0758	17.2579	17.3732	17.2053	17.4594	17.7496
0.488185	-0.149729	Q9JKK1-2;Q9JKK1	Q9JKK1-2;Q9JKK1	Syntaxin-6	Stx6	5673	Color2 [A=255, R=169, G=169, B=169]	1	4					6	6	6	31.4	31.4	31.4	29.155	0	39.921	146510000	15	15.4036	15.7964	15.3917	15.4399	14.96	15.5812	15.4799	15.3986	15.5689	15.7116
0.488122	-0.115834	Q8CG76	Q8CG76	Aflatoxin B1 aldehyde reductase member 2	Akr7a2	3720	Color2 [A=255, R=169, G=169, B=169]	1	4					10	10	10	31.9	31.9	31.9	40.612	0	42.172	906280000	30	18.3792	18.891	18.6666	18.4712	18.4324	18.6477	18.682	18.5794	18.6064	18.9038
0.488019	-0.155503	Q99LG4	Q99LG4	Tetratricopeptide repeat protein 5	Ttc5	4690	Color2 [A=255, R=169, G=169, B=169]	1	4					3	3	3	11.4	11.4	11.4	48.795	0	10.97	42966000	8	14.2566	14.8372	14.5569	14.5246	14.1515	14.8338	14.4922	14.4797	14.4701	14.8286
0.487661	0.214771	Q8R088-2;Q8R088;Q8R088-3	Q8R088-2;Q8R088	Golgi phosphoprotein 3-like	Golph3l	3997	Color2 [A=255, R=169, G=169, B=169]	1	4					3	3	3	14.9	14.9	14.9	23.408	0	13.304	29837000	5	12.6536	13.2319	12.9579	12.1917	12.4337	12.4479	12.4398	12.721	12.5978	12.1885
0.487372	0.138839	Q8R3N1	Q8R3N1	Nucleolar protein 14	Nop14	4095	Color2 [A=255, R=169, G=169, B=169]	1	4					2	2	2	2.1	2.1	2.1	98.768	0.00092678	3.1988	2732900	2	11.98	12.3125	11.6389	11.7786	11.7741	11.8582	11.6684	11.6836	11.6309	11.9489
0.487367	0.13236	Q00493	Q00493	Carboxypeptidase E	Cpe	1737	Color2 [A=255, R=169, G=169, B=169]	1	4					11	11	11	25.8	25.8	25.8	53.255	0	51.831	327940000	22	17.064	17.5671	17.2914	17.0869	16.929	17.151	17.0082	16.9198	16.9595	17.2381
0.487179	-0.202291	P56382	P56382	ATP synthase subunit epsilon, mitochondrial	Atp5e	1272	Color2 [A=255, R=169, G=169, B=169]	1	4					3	3	3	44.2	44.2	44.2	5.8378	0	4.2345	2208000000	13	18.4877	19.0083	18.5765	18.0199	18.0869	18.7481	18.6222	18.516	18.4598	18.8445
0.487071	-0.299558	P34056-2;P34056-3;P34056;Q61313;P34056-4;Q6VUP9;Q61312	P34056-2;P34056-3;P34056;Q61313;P34056-4;Q6VUP9;Q61312	Transcription factor AP-2-alpha;Transcription factor AP-2-beta;Transcription factor AP-2-epsilon;Transcription factor AP-2 gamma	Tfap2a;Tfap2b;Tfap2e;Tfap2c	984	Color2 [A=255, R=169, G=169, B=169]	1	4					2	2	2	9.2	9.2	9.2	31.96	0	7.798	33417000	4	12.2458	13.1964	12.5932	12.7566	11.681	12.4838	12.7181	12.5744	13.0303	13.1641
0.487038	0.137859	Q61545	Q61545	RNA-binding protein EWS	Ewsr1	2387	Color2 [A=255, R=169, G=169, B=169]	1	4					6	6	6	12.8	12.8	12.8	68.461	0	138.55	3071000000	44	19.9417	20.349	20.1538	19.8781	19.7111	19.9949	19.8373	19.7489	19.6968	20.0666
0.487031	-0.249292	Q8BLH7	Q8BLH7	HIRA-interacting protein 3	Hirip3	3322	Color2 [A=255, R=169, G=169, B=169]	1	4					3	3	3	7	7	7	65.214	0	6.4966	26983000	3	11.9702	13.0491	12.3431	11.8452	12.6783	12.773	12.5934	12.5521	12.3685	12.8454
0.487006	-0.190465	O35643	O35643	AP-1 complex subunit beta-1	Ap1b1	321	Color2 [A=255, R=169, G=169, B=169]	1	4					47	47	28	54.6	54.6	37.8	103.93	0	323.31	12976000000	209	21.8818	22.6314	22.3738	22.1296	21.6411	22.3802	22.251	22.2291	22.2563	22.4934
0.486386	-0.13301	Q8BR63	Q8BR63	Protein FAM177A1	Fam177a1	3393	Color2 [A=255, R=169, G=169, B=169]	1	4					6	6	6	37.2	37.2	37.2	23.578	0	43.673	187840000	20	16.9595	17.5301	17.2456	17.1323	16.8703	17.3052	17.3137	17.1129	17.2371	17.434
0.486166	0.114891	Q9CX30-2;Q9CX30	Q9CX30-2;Q9CX30	Protein YIF1B	Yif1b	4970	Color2 [A=255, R=169, G=169, B=169]	1	4					3	3	3	12.7	12.7	12.7	33.512	0	15.628	21076000	7	14.73	15.1895	14.9023	14.7232	14.7996	14.9863	14.7005	14.7198	14.5722	14.7912
0.486011	-0.144464	A2AP18-2;A2AP18-3;A2AP18-4;A2AP18;A2AP18-5	A2AP18-2;A2AP18-3;A2AP18-4;A2AP18;A2AP18-5	1-phosphatidylinositol 4,5-bisphosphate phosphodiesterase eta-2	Plch2	30	Color2 [A=255, R=169, G=169, B=169]	1	4					16	16	15	18	18	17.1	136.32	0	80.142	265680000	34	16.5858	17.1771	16.865	16.8154	16.4962	16.9283	16.9495	16.8765	16.7372	17.1703
0.48566	0.108814	Q5SNZ0-3;Q5SNZ0-2;Q5SNZ0	Q5SNZ0-3;Q5SNZ0-2;Q5SNZ0	Girdin	Ccdc88a	2198	Color2 [A=255, R=169, G=169, B=169]	1	4					10	10	10	7.5	7.5	7.5	205.97	0	19.372	186820000	12	15.3899	15.6699	15.4414	15.3843	15.2098	15.3854	15.3168	15.4198	15.0251	15.404
0.48518	0.25672	Q9D1H6	Q9D1H6	NADH dehydrogenase [ubiquinone] 1 alpha subcomplex assembly factor 4	Ndufaf4	5139	Color2 [A=255, R=169, G=169, B=169]	1	4					4	4	4	24.9	24.9	24.9	20.082	0	20.111	68365000	9	15.3221	15.65	15.4375	15.1431	16.5137	15.4115	15.3289	15.3077	15.2014	15.5333
0.485024	-0.152255	Q80XN0	Q80XN0	D-beta-hydroxybutyrate dehydrogenase, mitochondrial	Bdh1	3062	Color2 [A=255, R=169, G=169, B=169]	1	4					12	12	12	39.7	39.7	39.7	38.299	0	65.615	1555500000	50	18.9639	19.683	19.389	19.2764	19.0307	19.5151	19.4637	19.2906	19.2408	19.5942
0.484976	-0.135668	O70228	O70228	Probable phospholipid-transporting ATPase IIA	Atp9a	424	Color2 [A=255, R=169, G=169, B=169]	1	4					9	9	7	11.3	11.3	9.1	118.61	0	28.072	70900000	16	14.9252	15.5925	15.4133	15.2524	15.0123	15.438	15.4487	15.2862	15.2658	15.4354
0.484938	-0.227137	Q8BTZ5	Q8BTZ5	Ankyrin repeat domain-containing protein 46	Ankrd46	3430	Color2 [A=255, R=169, G=169, B=169]	1	4					3	3	3	16.7	16.7	16.7	25.222	0	20.36	94212000	8	15.8171	16.3947	16.0607	15.9895	15.1509	16.2158	16.0177	15.9481	16.0309	16.336
0.484696	-0.224526	Q3UYV9	Q3UYV9	Nuclear cap-binding protein subunit 1	Ncbp1	2094	Color2 [A=255, R=169, G=169, B=169]	1	4					19	19	19	31.8	31.8	31.8	91.926	0	115.72	890850000	56	18.3809	19.1203	18.8302	18.6201	17.8866	18.7642	18.7445	18.7213	18.7374	18.9934
0.484582	-0.104607	Q9DC28;Q9DC28-2;Q9JMK2	Q9DC28;Q9DC28-2;Q9JMK2	Casein kinase I isoform delta;Casein kinase I isoform epsilon	Csnk1d;Csnk1e	5411	Color2 [A=255, R=169, G=169, B=169]	1	4					8	8	8	22.7	22.7	22.7	47.316	0	14.173	191790000	15	16.5073	16.9271	16.6643	16.6266	16.4179	16.8073	16.6852	16.6292	16.6493	16.8951
0.484508	-0.172279	Q5SSE9;Q5SSE9-3;Q5SSE9-2	Q5SSE9;Q5SSE9-3;Q5SSE9-2	ATP-binding cassette sub-family A member 13	Abca13	2204	Color2 [A=255, R=169, G=169, B=169]	1	4					2	2	2	0.3	0.3	0.3	568.89	0.003692	2.4501	356410000	3	15.0301	15.5682	15.1492	15.1142	15.3299	15.2776	15.4791	15.2101	15.1793	15.9069
0.48437	-0.236335	Q9CR67	Q9CR67	Transmembrane protein 33	Tmem33	4897	Color2 [A=255, R=169, G=169, B=169]	1	4					7	7	7	30.8	30.8	30.8	28.031	0	15.351	346750000	17	15.941	16.6031	16.1478	16.0339	15.2444	16.2428	16.1635	16.1363	16.1577	16.4516
0.484209	-0.258353	Q8VEE0	Q8VEE0	Ribulose-phosphate 3-epimerase	Rpe	4252	Color2 [A=255, R=169, G=169, B=169]	1	4					2	2	2	17.5	17.5	17.5	24.945	0	25.527	110130000	11	16.2919	16.9066	16.488	16.3608	15.4623	16.7437	16.5226	16.4243	16.3718	16.7389
0.48393	-0.122668	Q62233-2;Q62233	Q62233-2;Q62233	Homeobox protein SIX3	Six3	2460	Color2 [A=255, R=169, G=169, B=169]	1	4					5	5	3	23.6	23.6	12.7	30.61	0	29.359	77822000	9	15.1465	15.6858	15.3707	15.2343	15.1441	15.413	15.4945	15.313	15.3313	15.6429
0.483868	-0.160273	P58742	P58742	Aladin	Aaas	1319	Color2 [A=255, R=169, G=169, B=169]	1	4					6	6	6	16.1	16.1	16.1	59.43	0	16.655	33339000	10	14.0158	14.8351	14.5029	14.4164	14.2189	14.6025	14.7225	14.3212	14.5096	14.6346
0.483672	-0.452298	Q9D1P2;Q9D1P2-2	Q9D1P2	Histone acetyltransferase KAT8	Kat8	5152	Color2 [A=255, R=169, G=169, B=169]	1	4					5	4	4	12	9.6	9.6	52.573	0	8.0101	64112000	7	15.2111	15.8964	15.7352	15.4948	13.5076	15.6488	15.5531	15.5684	15.5172	15.8191
0.482916	-0.154518	Q80TZ3;Q80TZ3-2;Q80TZ3-3	Q80TZ3;Q80TZ3-2;Q80TZ3-3	Putative tyrosine-protein phosphatase auxilin	Dnajc6	2979	Color2 [A=255, R=169, G=169, B=169]	1	4					17	17	15	23.9	23.9	21.7	102.3	0	168.51	1660200000	61	19.4732	20.1017	19.8435	19.6252	19.3185	19.9601	19.7153	19.7281	19.7706	19.9606
0.482847	-0.437357	Q6PEB6	Q6PEB6	MOB-like protein phocein	Mob4	2744	Color2 [A=255, R=169, G=169, B=169]	1	4					6	6	6	44.9	44.9	44.9	26.032	0	36.771	220440000	10	15.4106	15.8726	15.5843	15.4846	13.5667	15.732	15.3488	15.5943	15.5669	15.8634
0.482723	-0.132832	P60755	P60755	MAM domain-containing glycosylphosphatidylinositol anchor protein 2	Mdga2	1359	Color2 [A=255, R=169, G=169, B=169]	1	4					11	11	11	18.2	18.2	18.2	106.69	0	65.699	79580000	21	15.2567	15.8799	15.6332	15.4432	15.3076	15.6446	15.6072	15.477	15.6227	15.8332
0.482722	-0.447132	Q62048;Q62048-2	Q62048;Q62048-2	Astrocytic phosphoprotein PEA-15	Pea15	2434	Color2 [A=255, R=169, G=169, B=169]	1	4					10	10	10	77.7	77.7	77.7	15.054	0	105.92	1089500000	40	20.5689	21.0246	20.603	20.2934	18.6418	20.7465	20.4002	20.958	20.3808	20.8819
0.482253	-0.132442	Q8BX94	Q8BX94	Oxysterol-binding protein-related protein 2	Osbpl2	3500	Color2 [A=255, R=169, G=169, B=169]	1	4					6	5	5	17.8	16.1	16.1	55.384	0	15.771	115720000	8	15.3639	15.9874	15.6511	15.3597	15.4317	15.6653	15.7305	15.6003	15.6164	15.8436
0.481904	0.151927	Q91ZQ1-2;Q91ZQ1	Q91ZQ1-2;Q91ZQ1	Cone cGMP-specific 3,5-cyclic phosphodiesterase subunit alpha	Pde6c	4458	Color2 [A=255, R=169, G=169, B=169]	1	4					35	33	33	43.8	40.9	40.9	95.905	0	146.81	1782100000	99	19.444	20.2213	19.8548	19.6914	19.5316	19.634	19.6065	19.4945	19.4878	19.7607
0.481868	-0.283723	Q9JI46	Q9JI46	Diphosphoinositol polyphosphate phosphohydrolase 1	Nudt3	5603	Color2 [A=255, R=169, G=169, B=169]	1	4					5	5	5	41.7	41.7	41.7	19.029	0	45.086	329640000	21	16.8027	17.435	16.9165	16.9307	15.8284	17.1432	16.9719	16.9528	16.9294	17.3346
0.481735	-0.117174	Q9DBF7-3;Q9DBF7	Q9DBF7-3;Q9DBF7	Pre-mRNA-splicing factor CWC25 homolog	Cwc25	5374	Color2 [A=255, R=169, G=169, B=169]	1	4					2	2	2	5.8	5.8	5.8	37.682	0.00057099	3.6497	30978000	4	13.1454	13.6959	13.3826	13.2614	13.169	13.3923	13.3969	13.4375	13.3635	13.6499
0.481367	-0.189879	Q80Y55	Q80Y55	BSD domain-containing protein 1	Bsdc1	3070	Color2 [A=255, R=169, G=169, B=169]	1	4					7	7	6	23.9	23.9	21.5	46.952	0	16.336	70018000	11	14.2896	14.8488	14.5605	14.2226	13.9063	14.6868	14.491	14.3435	14.4216	14.8342
0.481048	-0.387344	Q61011	Q61011	Guanine nucleotide-binding protein G(I)/G(S)/G(T) subunit beta-3	Gnb3	2312	Color2 [A=255, R=169, G=169, B=169]	1	4					17	15	14	70.3	67.4	67.4	37.24	0	255.46	10325000000	85	20.8704	21.5508	21.2034	20.9801	19.409	21.1999	21.0916	21.0659	21.1426	21.4504
0.48099	-0.151178	Q9CXG3	Q9CXG3	Peptidyl-prolyl cis-trans isomerase-like 4	Ppil4	4981	Color2 [A=255, R=169, G=169, B=169]	1	4					7	7	7	18.7	18.7	18.7	57.23	0	36.323	110680000	13	14.9672	15.457	15.2121	14.9163	14.6339	15.2283	15.1788	15.1229	15.0835	15.3288
0.48044	0.136087	P20443	P20443	S-arrestin	Sag	827	Color2 [A=255, R=169, G=169, B=169]	1	4					35	35	34	86.4	86.4	86.4	44.93	0	323.31	304000000000	695	25.6722	26.0787	25.9879	25.9593	25.4632	25.7872	25.6897	25.5404	25.5776	25.8859
0.480204	-0.138663	P43247	P43247	DNA mismatch repair protein Msh2	Msh2	1070	Color2 [A=255, R=169, G=169, B=169]	1	4					20	20	20	27.5	27.5	27.5	104.15	0	77.009	464620000	41	17.736	18.1989	17.8924	17.8835	17.4766	18.025	18.0144	17.8208	17.8483	18.1722
0.480073	-0.259773	Q9WTX5	Q9WTX5	S-phase kinase-associated protein 1	Skp1	5932	Color2 [A=255, R=169, G=169, B=169]	1	4					8	8	8	60.7	60.7	60.7	18.672	0	78.239	1969500000	31	19.3196	19.7217	19.3293	19.1323	18.2717	19.5276	19.312	19.349	19.2525	19.6324
0.480007	-0.156042	Q8BZH4	Q8BZH4	Pogo transposable element with ZNF domain	Pogz	3545	Color2 [A=255, R=169, G=169, B=169]	1	4					16	16	16	17.1	17.1	17.1	154.91	0	98.138	215950000	40	17.0665	17.7247	17.4763	17.3275	16.9332	17.4361	17.4492	17.3683	17.3938	17.661
0.479849	-0.113698	O35474	O35474	EGF-like repeat and discoidin I-like domain-containing protein 3	Edil3	301	Color2 [A=255, R=169, G=169, B=169]	1	4					3	3	3	6.7	6.7	6.7	53.711	0	6.7889	38994000	6	15.33	15.8345	15.4085	15.4057	15.2686	15.7158	15.5317	15.45	15.5055	15.6127
0.479733	-0.356692	Q8BPB5	Q8BPB5	EGF-containing fibulin-like extracellular matrix protein 1	Efemp1	3375	Color2 [A=255, R=169, G=169, B=169]	1	4					3	3	3	7.1	7.1	7.1	54.952	0.00092541	3.1793	14379000	3	13.9156	14.3613	14.1634	14.1187	12.4906	14.3469	14.117	14.2478	13.9202	14.2011
0.479459	-0.164249	Q8HW98	Q8HW98	IgLON family member 5	Iglon5	3805	Color2 [A=255, R=169, G=169, B=169]	1	4					3	3	3	13.7	13.7	13.7	36.766	0	38.63	116360000	13	14.9146	15.5214	15.2092	15.2557	14.8122	15.5261	15.3416	15.0151	15.1708	15.4808
0.479441	0.113162	Q8BKE6	Q8BKE6	Cytochrome P450 20A1	Cyp20a1	3302	Color2 [A=255, R=169, G=169, B=169]	1	4					5	5	5	13.9	13.9	13.9	52.149	0	7.917	78123000	9	15.2775	15.5276	15.2521	15.4105	14.9009	15.2061	15.1799	15.0494	15.159	15.2083
0.479107	-0.19663	Q91YJ5	Q91YJ5	Translation initiation factor IF-2, mitochondrial	Mtif2	4423	Color2 [A=255, R=169, G=169, B=169]	1	4					5	5	5	9.2	9.2	9.2	81.288	0	14.229	42036000	11	14.6503	15.3764	15.0323	15.0971	14.4049	15.1604	14.9936	15.0464	14.9409	15.4029
0.479004	-0.198156	Q67BT3	Q67BT3	Solute carrier family 13 member 5	Slc13a5	2562	Color2 [A=255, R=169, G=169, B=169]	1	4					3	3	3	8.6	8.6	8.6	63.822	0	9.4412	56856000	7	13.6273	14.6323	14.1556	13.8403	13.9425	14.333	14.2899	14.0654	14.0153	14.4853
0.478725	-0.103062	P61750	P61750	ADP-ribosylation factor 4	Arf4	1401	Color2 [A=255, R=169, G=169, B=169]	1	4					9	4	4	76.1	39.4	39.4	20.396	0	32.449	607520000	19	17.0077	17.3219	16.9318	16.946	16.8277	17.0879	17.1788	17.256	16.9313	17.0964
0.478542	-0.139029	Q8JZP2	Q8JZP2	Synapsin-3	Syn3	3812	Color2 [A=255, R=169, G=169, B=169]	1	4					7	5	5	15.5	12.8	12.8	63.314	0	58.161	98622000	13	15.9529	16.6253	16.3225	16.1522	16.2746	16.4297	16.4198	16.1879	16.3248	16.6603
0.478113	-0.397937	Q9R020;Q9R020-2	Q9R020;Q9R020-2	Zinc finger Ran-binding domain-containing protein 2	Zranb2	5844	Color2 [A=255, R=169, G=169, B=169]	1	4					6	6	6	20.6	20.6	20.6	37.35	0	33.579	383210000	17	16.5625	17.3461	16.9131	16.8498	15.1089	16.9576	16.9354	16.9638	16.8066	17.1067
0.477486	-0.141681	Q7TQG1	Q7TQG1	Pleckstrin homology domain-containing family A member 6	Plekha6	2923	Color2 [A=255, R=169, G=169, B=169]	1	4					10	10	10	9.7	9.7	9.7	131.43	0	35.997	86750000	17	15.5458	16.0254	15.7206	15.6662	15.2686	15.8497	15.598	15.7957	15.7248	15.9668
0.477466	-0.195175	Q5SUR0	Q5SUR0	Phosphoribosylformylglycinamidine synthase	Pfas	2213	Color2 [A=255, R=169, G=169, B=169]	1	4					33	33	33	39.9	39.9	39.9	144.63	0	289.39	3069400000	115	19.9039	20.7187	20.4093	20.1399	19.6937	20.3553	20.3478	20.3199	20.2436	20.5747
0.477305	-0.182866	Q60973	Q60973	Histone-binding protein RBBP7	Rbbp7	2307	Color2 [A=255, R=169, G=169, B=169]	1	4					11	5	5	28.5	18.1	18.1	47.789	0	23.966	594080000	19	18.3744	19.1942	18.8553	18.3677	18.441	18.8681	18.7298	18.7138	18.7552	19.08
0.477275	-0.374104	O70309;O70309-2	O70309;O70309-2	Integrin beta-5	Itgb5	434	Color2 [A=255, R=169, G=169, B=169]	1	4					7	7	7	10.9	10.9	10.9	87.908	0	12.834	68506000	9	14.5472	14.8898	14.5767	14.6004	12.8863	14.7729	14.6177	14.7592	14.475	14.7462
0.477241	0.126714	Q9JKB3;Q9JKB3-2	Q9JKB3;Q9JKB3-2	Y-box-binding protein 3	Ybx3	5666	Color2 [A=255, R=169, G=169, B=169]	1	4					11	11	8	57.1	57.1	39.6	38.813	0	102.51	486560000	37	17.9095	18.2622	18.0671	18.0359	17.6902	18.0968	17.8903	17.7371	17.6517	17.9555
0.477126	-0.59289	Q8BIG7	Q8BIG7	Catechol O-methyltransferase domain-containing protein 1	Comtd1	3261	Color2 [A=255, R=169, G=169, B=169]	1	4					2	2	2	10.7	10.7	10.7	28.96	0	7.7126	127680000	3	14.8537	15.5899	15.2708	15.2694	12.4826	15.4665	15.1653	15.0853	15.0805	15.6332
0.477034	-0.138693	Q91WC1-2;Q91WC1	Q91WC1-2;Q91WC1	Protection of telomeres protein 1	Pot1	4363	Color2 [A=255, R=169, G=169, B=169]	1	4					2	2	2	4.6	4.6	4.6	59.298	0.00075146	3.4043	0	3	13.3055	13.8946	13.3576	13.5368	13.2964	13.49	13.6309	13.4812	13.594	13.8881
0.476587	-0.258389	Q9CQ56-2;Q9CQ56	Q9CQ56-2;Q9CQ56	Vesicle transport protein USE1	Use1	4797	Color2 [A=255, R=169, G=169, B=169]	1	4					3	3	3	16.8	16.8	16.8	21.473	0	5.4353	20649000	4	12.8542	13.5722	13.1799	13.0124	12.3178	13.4851	13.2291	12.8654	13.007	13.6418
0.476398	-0.174644	P50586-2;P50586	P50586-2;P50586	Tubby protein	Tub	1175	Color2 [A=255, R=169, G=169, B=169]	1	4					9	7	7	25.2	23.4	23.4	49.562	0	70.233	166440000	13	15.9543	16.6958	16.3771	16.365	15.7998	16.4621	16.3711	16.3577	16.2776	16.5967
0.476229	0.200464	Q8BHN5	Q8BHN5	RNA-binding protein 45	Rbm45	3247	Color2 [A=255, R=169, G=169, B=169]	1	4					3	3	3	7.4	7.4	7.4	53.324	0	11.147	10565000	4	13.7904	14.5116	14.2899	13.7987	14.5133	14.1767	13.7445	13.8368	13.8496	14.2939
0.476086	0.174236	O88848-2;O88848	O88848-2;O88848	ADP-ribosylation factor-like protein 6	Arl6	525	Color2 [A=255, R=169, G=169, B=169]	1	4					15	15	15	76.7	76.7	76.7	21.778	0	170.67	2085700000	57	20.2787	20.7832	20.4971	20.2973	19.8383	20.2419	20.1283	20.0559	20.005	20.3922
0.475502	-0.145966	Q8BSF4	Q8BSF4	Phosphatidylserine decarboxylase proenzyme;Phosphatidylserine decarboxylase alpha chain;Phosphatidylserine decarboxylase beta chain	Pisd	3406	Color2 [A=255, R=169, G=169, B=169]	1	4					5	5	5	11.6	11.6	11.6	45.926	0	7.7396	77967000	7	14.525	15.1143	14.6766	14.6621	14.3583	14.7984	14.9035	14.797	14.586	14.9814
0.475006	-0.18793	P50149	P50149	Guanine nucleotide-binding protein G(t) subunit alpha-2	Gnat2	1161	Color2 [A=255, R=169, G=169, B=169]	1	4					18	11	11	60.7	43.5	43.5	40.117	0	157.15	1599200000	43	17.9341	18.8409	18.4702	18.2833	17.9274	18.6055	18.426	18.3689	18.347	18.6482
0.474775	-0.199052	P70377-3;P70377-2;P70377	P70377-3;P70377-2;P70377	Fibroblast growth factor 13	Fgf13	1595	Color2 [A=255, R=169, G=169, B=169]	1	4					3	3	3	11.4	11.4	11.4	28.759	0	5.5339	38005000	5	13.5682	14.4043	14.0169	13.5592	13.6046	14.0432	14.0445	13.7597	13.9344	14.3668
0.474622	-0.107789	Q6P6M7	Q6P6M7	O-phosphoseryl-tRNA(Sec) selenium transferase	Sepsecs	2692	Color2 [A=255, R=169, G=169, B=169]	1	4					6	6	5	12.5	12.5	10.3	55.325	0	6.3846	371960000	6	13.7883	14.2857	14.054	14.0936	13.9152	14.1704	14.2123	14.0583	13.9361	14.2988
0.474515	-0.151952	P59997;P59997-3;P59997-2	P59997	Lysine-specific demethylase 2A	Kdm2a	1345	Color2 [A=255, R=169, G=169, B=169]	1	4					7	7	7	7.8	7.8	7.8	132.68	0	14.118	44380000	9	15.2766	16.0977	15.7485	15.6007	15.5522	15.8209	15.8087	15.6315	15.7565	16.018
0.474466	-0.150237	Q8VDP3-2;Q8VDP3-3;Q8VDP3	Q8VDP3-2;Q8VDP3-3;Q8VDP3	Protein-methionine sulfoxide oxidase MICAL1	Mical1	4212	Color2 [A=255, R=169, G=169, B=169]	1	4					3	3	3	3.1	3.1	3.1	108.69	0	5.3884	15107000	5	12.2284	12.739	12.2811	12.566	12.2448	12.3302	12.9073	12.3631	12.5602	12.6497
0.474307	-0.320703	Q61069	Q61069	Upstream stimulatory factor 1	Usf1	2324	Color2 [A=255, R=169, G=169, B=169]	1	4					3	3	2	9.7	9.7	6.5	33.57	0	6.3682	62675000	5	14.1829	14.7294	14.4487	14.1943	12.9606	14.5754	14.5103	14.237	14.2238	14.5729
0.474014	-0.178993	P54763;P54763-2;P54763-4;Q8CBF3;Q8CBF3-2;Q03145;P54761;P54754	P54763;P54763-2;P54763-4	Ephrin type-B receptor 2	Ephb2	1246	Color2 [A=255, R=169, G=169, B=169]	1	4					18	18	15	22.2	22.2	19.3	109.9	0	126.83	354160000	36	17.3532	18.0002	17.6271	17.5105	16.9805	17.6809	17.6417	17.5727	17.6048	17.8665
0.473905	0.12065	Q99PT1	Q99PT1	Rho GDP-dissociation inhibitor 1	Arhgdia	4758	Color2 [A=255, R=169, G=169, B=169]	1	4					12	12	12	68.6	68.6	68.6	23.407	0	105.74	3677300000	48	19.8417	19.8266	19.6096	19.5304	19.2139	19.5062	19.5265	19.4683	19.3878	19.5302
0.473869	0.158657	Q8BGF6	Q8BGF6	ELMO domain-containing protein 2	Elmod2	3169	Color2 [A=255, R=169, G=169, B=169]	1	4					8	8	8	26.3	26.3	26.3	34.747	0	26.611	910420000	24	17.9466	18.4991	18.1275	17.9229	17.6678	17.9731	17.8975	17.7241	17.7038	18.0721
0.473796	-0.119687	Q8BG15-6;Q8BG15-2;Q8BG15	Q8BG15-6;Q8BG15-2;Q8BG15	CTD small phosphatase-like protein 2	Ctdspl2	3142	Color2 [A=255, R=169, G=169, B=169]	1	4					3	3	3	6.9	6.9	6.9	45.381	0.0011074	3.1373	27730000	5	15.1607	15.5812	15.3827	15.1834	15.0466	15.5188	15.4119	15.1992	15.27	15.553
0.473768	-0.211443	O70481	O70481	E3 ubiquitin-protein ligase UBR1	Ubr1	454	Color2 [A=255, R=169, G=169, B=169]	1	4					9	9	9	7	7	7	200.24	0	19.066	76936000	12	15.3101	15.8375	15.6308	15.6157	14.6958	15.6516	15.6494	15.5138	15.5201	15.8122
0.473621	-0.130105	Q9JIH2	Q9JIH2	Nuclear pore complex protein Nup50	Nup50	5618	Color2 [A=255, R=169, G=169, B=169]	1	4					4	4	4	12.7	12.7	12.7	49.485	0	14.061	28740000	9	14.0399	14.6425	14.35	14.2124	13.9713	14.413	14.5099	14.3379	14.2544	14.3513
0.473368	0.236627	Q02819	Q02819	Nucleobindin-1	Nucb1	1767	Color2 [A=255, R=169, G=169, B=169]	1	4					9	9	9	20.7	20.7	20.7	53.408	0	31.462	217870000	19	17.3047	17.2374	16.8001	16.8413	16.1121	16.8964	16.5028	16.5947	16.3745	16.7443
0.473268	0.118082	Q9CYN2	Q9CYN2	Signal peptidase complex subunit 2	Spcs2	5025	Color2 [A=255, R=169, G=169, B=169]	1	4					6	6	6	29.6	29.6	29.6	24.977	0	20.737	373680000	16	17.2078	17.47	17.0894	17.1526	17.0571	17.0863	17.153	16.8614	16.9219	17.364
0.471987	0.330171	Q9WTT4	Q9WTT4	V-type proton ATPase subunit G 2	Atp6v1g2	5928	Color2 [A=255, R=169, G=169, B=169]	1	4					3	3	3	39	39	39	13.651	0	139.58	98233000	9	13.1473	13.6274	13.604	13.3524	14.949	13.6576	13.2936	13.2771	13.4565	13.3445
0.471815	-0.323749	P07214	P07214	SPARC	Sparc	628	Color2 [A=255, R=169, G=169, B=169]	1	4					5	5	5	22.8	22.8	22.8	34.45	0	7.4545	78088000	9	15.771	16.0462	15.8746	15.778	14.3113	15.8893	15.9205	15.8001	15.7986	15.9912
0.471756	0.0847605	Q3UQN2;Q3UQN2-2;Q3UQN2-3	Q3UQN2;Q3UQN2-2;Q3UQN2-3	F-BAR domain only protein 2	Fcho2	2062	Color2 [A=255, R=169, G=169, B=169]	1	4					4	4	4	6.7	6.7	6.7	88.733	0	8.2006	14178000	5	13.6974	14.1521	13.7559	13.8823	13.8278	13.7343	13.776	13.8393	13.707	13.8352
0.47104	-0.258119	Q80Y14	Q80Y14	Glutaredoxin-related protein 5, mitochondrial	Glrx5	3067	Color2 [A=255, R=169, G=169, B=169]	1	4					4	4	4	34.9	34.9	34.9	16.292	0	22.565	176500000	11	16.5209	17.0224	16.5536	16.4576	15.5794	16.8828	16.4387	16.5791	16.5862	16.9376
0.470951	-0.12836	Q6PHS9-4;Q6PHS9-2;Q6PHS9-5;Q6PHS9;Q6PHS9-3;Q6PHS9-6	Q6PHS9-4;Q6PHS9-2;Q6PHS9-5;Q6PHS9;Q6PHS9-3;Q6PHS9-6	Voltage-dependent calcium channel subunit alpha-2/delta-2;Voltage-dependent calcium channel subunit alpha-2-2;Voltage-dependent calcium channel subunit delta-2	Cacna2d2	2769	Color2 [A=255, R=169, G=169, B=169]	1	4					21	20	20	20.9	20.9	20.9	129.65	0	90.584	1090700000	63	19.1267	19.7389	19.5311	19.4208	19.1812	19.6895	19.4725	19.4307	19.4148	19.633
0.47069	-0.338791	Q6A078;Q6A078-2	Q6A078	Centrosomal protein of 290 kDa	Cep290	2605	Color2 [A=255, R=169, G=169, B=169]	1	4					6	6	6	3	3	3	289.07	0	8.3858	354640000	12	18.0752	18.7179	18.1077	17.9582	16.7212	18.3138	18.3833	18.1957	18.0369	18.3445
0.470245	-0.171458	Q811C2	Q811C2	Cysteine protease ATG4C	Atg4c	3115	Color2 [A=255, R=169, G=169, B=169]	1	4					3	3	3	6.1	6.1	6.1	52.055	0.000383	3.7668	24585000	3	13.3607	13.8777	13.4099	13.2084	12.9225	13.5473	13.5098	13.6194	13.2938	13.6663
0.469967	-0.178941	O88712;O88712-2;O88712-3	O88712;O88712-2;O88712-3	C-terminal-binding protein 1	Ctbp1	511	Color2 [A=255, R=169, G=169, B=169]	1	4					12	7	7	31.5	22.2	22.2	47.744	0	128.4	1202900000	33	17.9399	18.7178	18.295	18.1874	17.7893	18.4229	18.2971	18.2225	18.2583	18.6233
0.469957	-0.148028	Q8C8N2;Q8C8N2-2	Q8C8N2;Q8C8N2-2	Protein SCAI	Scai	3642	Color2 [A=255, R=169, G=169, B=169]	1	4					12	12	12	18	18	18	70.274	0	52.219	335790000	30	16.6964	17.468	17.0613	16.9845	16.9165	17.1415	17.1402	16.9997	17.1445	17.4409
0.469655	-0.166646	Q6NXK2-2;Q6NXK2	Q6NXK2-2;Q6NXK2	Zinc finger protein 532	Znf532	2649	Color2 [A=255, R=169, G=169, B=169]	1	4					6	6	6	9.7	9.7	9.7	95.449	0	12.665	119270000	14	16.0912	16.781	16.5844	16.4508	15.956	16.5831	16.5313	16.3513	16.5205	16.7104
0.469512	-0.188707	Q9WV91	Q9WV91	Prostaglandin F2 receptor negative regulator	Ptgfrn	5984	Color2 [A=255, R=169, G=169, B=169]	1	4					2	2	2	2.5	2.5	2.5	98.72	0.0097312	1.7353	35445000	4	12.2874	13.0224	12.7942	12.7658	12.2731	12.9738	12.7988	12.4305	12.8003	13.0831
0.469137	-0.200224	Q9CQY6	Q9CQY6	Ubiquinol-cytochrome-c reductase complex assembly factor 2	Uqcc2	4877	Color2 [A=255, R=169, G=169, B=169]	1	4					4	4	4	39.7	39.7	39.7	16.32	0	52.198	212160000	8	14.9532	15.3168	14.9081	14.7831	14.2749	15.221	14.727	15.1318	14.8941	15.2635
0.469051	0.109022	Q9R0Q3	Q9R0Q3	Transmembrane emp24 domain-containing protein 2	Tmed2	5874	Color2 [A=255, R=169, G=169, B=169]	1	4					6	6	6	34.3	34.3	34.3	22.705	0	12.087	980500000	23	18.88	19.1447	18.908	18.8024	18.6034	18.8673	18.7649	18.6414	18.5982	18.9215
0.468736	0.189654	P51949	P51949	CDK-activating kinase assembly factor MAT1	Mnat1	1198	Color2 [A=255, R=169, G=169, B=169]	1	4					3	3	3	9.4	9.4	9.4	35.848	0	4.7957	4316600	5	11.4719	12.0686	11.9709	11.8637	11.518	12.1018	11.5736	11.4717	11.2275	11.5703
0.468537	0.141302	Q99K28;Q99K28-2	Q99K28;Q99K28-2	ADP-ribosylation factor GTPase-activating protein 2	Arfgap2	4631	Color2 [A=255, R=169, G=169, B=169]	1	4					8	8	8	18.1	18.1	18.1	56.598	0	52.255	548670000	18	17.5909	18.0356	17.7751	17.3893	17.3132	17.6091	17.4722	17.3945	17.3657	17.5561
0.46844	-0.167817	Q9CZW4	Q9CZW4	Long-chain-fatty-acid--CoA ligase 3	Acsl3	5065	Color2 [A=255, R=169, G=169, B=169]	1	4					21	21	19	40	40	36.7	80.491	0	145.21	1644500000	67	18.7902	19.4793	19.2426	19.094	18.6296	19.247	19.1335	19.0999	19.1467	19.4478
0.467919	-0.194886	Q60597;Q60597-2;Q60597-4;Q60597-3	Q60597;Q60597-2;Q60597-4;Q60597-3	2-oxoglutarate dehydrogenase, mitochondrial	Ogdh	2251	Color2 [A=255, R=169, G=169, B=169]	1	4					41	41	41	44.9	44.9	44.9	116.45	0	323.31	5293400000	181	20.6526	21.4689	21.1644	20.9495	20.41	21.1112	21.094	21.0703	21.0348	21.3096
0.467835	0.244424	Q8K0E8	Q8K0E8	Fibrinogen beta chain;Fibrinopeptide B;Fibrinogen beta chain	Fgb	3844	Color2 [A=255, R=169, G=169, B=169]	1	4					5	5	5	13.5	13.5	13.5	54.752	0	29.691	166770000	11	16.015	16.3509	16.087	15.7108	14.997	15.7665	15.4717	15.4989	15.478	15.7235
0.467604	0.0689362	Q3UMT1	Q3UMT1	Protein phosphatase 1 regulatory subunit 12C	Ppp1r12c	2048	Color2 [A=255, R=169, G=169, B=169]	1	4					3	3	3	3.8	3.8	3.8	84.684	0	4.3187	21714000	3	13.343	13.5291	13.3574	13.2784	13.2233	13.4196	13.2411	13.1898	13.1974	13.3386
0.467496	-0.408288	Q8VCD7	Q8VCD7	Lysine-specific demethylase 4C	Kdm4c	4157	Color2 [A=255, R=169, G=169, B=169]	1	4					9	9	9	10.3	10.3	10.3	119.96	0	22.143	35106000	12	13.9294	14.9248	14.6548	14.3979	12.7039	14.429	14.5975	14.692	14.1942	14.7395
0.467427	-0.172213	Q5SFM8;Q5SFM8-2;Q5SFM8-3	Q5SFM8;Q5SFM8-2;Q5SFM8-3	RNA-binding protein 27	Rbm27	2197	Color2 [A=255, R=169, G=169, B=169]	1	4					14	12	12	15.1	13.9	13.9	118.55	0	49.122	198540000	22	16.5527	17.1288	16.8075	16.7383	16.1731	16.9782	16.7164	16.8129	16.7236	17.0303
0.467402	-0.304355	P28352	P28352	DNA-(apurinic or apyrimidinic site) lyase;DNA-(apurinic or apyrimidinic site) lyase, mitochondrial	Apex1	919	Color2 [A=255, R=169, G=169, B=169]	1	4					12	12	12	53.9	53.9	53.9	35.49	0	94.637	3008300000	50	19.3271	20.1939	19.8575	19.5998	18.4576	19.7352	19.7656	19.713	19.7159	20.0279
0.467325	-0.112199	O35609	O35609	Secretory carrier-associated membrane protein 3	Scamp3	315	Color2 [A=255, R=169, G=169, B=169]	1	4					3	3	3	14.9	14.9	14.9	38.458	0	15.908	145720000	12	15.4045	15.8675	15.5698	15.4143	15.374	15.8241	15.6468	15.5911	15.4442	15.6849
0.46727	0.215981	Q3V0K9	Q3V0K9	Plastin-1	Pls1	2101	Color2 [A=255, R=169, G=169, B=169]	1	4					6	4	4	10	6.7	6.7	70.407	0	9.4538	22306000	7	13.4177	13.9288	13.729	13.4965	12.9932	13.3091	12.8212	13.4395	13.2204	13.6951
0.466916	-0.428188	P60335	P60335	Poly(rC)-binding protein 1	Pcbp1	1351	Color2 [A=255, R=169, G=169, B=169]	1	4					13	8	8	55.3	39.9	39.9	37.497	0	66.329	2511100000	53	19.6007	20.3287	20.0347	19.8546	17.9514	20.072	19.9835	19.8414	19.8331	20.181
0.466755	-0.104255	Q6PHN9	Q6PHN9	Ras-related protein Rab-35	Rab35	2767	Color2 [A=255, R=169, G=169, B=169]	1	4					7	7	7	41.3	41.3	41.3	23.025	0	40.791	989140000	19	18.9381	19.3939	19.1948	19.0693	18.8854	19.2535	19.196	19.0743	19.1343	19.3446
0.466588	-0.166987	Q9CSH3	Q9CSH3	Exosome complex exonuclease RRP44	Dis3	4924	Color2 [A=255, R=169, G=169, B=169]	1	4					23	23	23	32.7	32.7	32.7	108.84	0	110.72	534350000	63	18.0425	18.7701	18.4413	18.3863	17.9146	18.4785	18.5162	18.362	18.3365	18.6966
0.46633	-0.395812	P70257-2;P70257-1;P70257	P70257-2;P70257-1;P70257	Nuclear factor 1 X-type	Nfix	1572	Color2 [A=255, R=169, G=169, B=169]	1	4					5	5	3	16.8	16.8	10.8	44.637	0	22.048	83783000	9	15.4735	16.0832	15.7468	15.8296	13.9076	15.9146	15.6995	15.8529	15.6426	15.9102
0.466294	-0.146666	P28738	P28738	Kinesin heavy chain isoform 5C	Kif5c	936	Color2 [A=255, R=169, G=169, B=169]	1	4					36	25	23	41.7	29.4	27.1	109.27	0	231.94	768100000	65	18.5135	19.1766	18.8066	18.7221	18.4116	18.9809	18.8252	18.7766	18.7425	19.0385
0.465897	-0.227016	Q8VHK9	Q8VHK9	ATP-dependent RNA helicase DHX36	Dhx36	4275	Color2 [A=255, R=169, G=169, B=169]	1	4					12	12	12	16.9	16.9	16.9	113.88	0	47.184	144320000	23	16.1432	17.2857	16.9914	16.8054	16.5331	17.0056	16.6514	16.9152	16.9757	17.3461
0.465804	-0.157056	P49615	P49615	Cyclin-dependent-like kinase 5	Cdk5	1153	Color2 [A=255, R=169, G=169, B=169]	1	4					14	14	13	55.8	55.8	53.1	33.288	0	44.259	697530000	40	18.485	19.1166	18.8115	18.8038	18.3099	18.9037	18.8234	18.6897	18.8042	19.0911
0.465733	-0.113786	O55234	O55234	Proteasome subunit beta type-5	Psmb5	413	Color2 [A=255, R=169, G=169, B=169]	1	4					14	14	14	58.3	58.3	58.3	28.532	0	106.89	2646300000	51	19.4095	19.9287	19.7471	19.6175	19.4624	19.7624	19.8132	19.6207	19.6065	19.9312
0.465688	0.16656	Q9CQC9	Q9CQC9	GTP-binding protein SAR1b	Sar1b	4820	Color2 [A=255, R=169, G=169, B=169]	1	4					6	6	5	30.8	30.8	25.3	22.382	0	14.143	465090000	17	17.3724	17.997	17.6587	17.4033	17.2319	17.4368	17.4296	17.1261	17.1869	17.651
0.465619	0.0863598	Q9CR02;Q9CR02-2	Q9CR02;Q9CR02-2	Translation machinery-associated protein 16	Tma16	4881	Color2 [A=255, R=169, G=169, B=169]	1	4					4	4	4	23.1	23.1	23.1	25.782	0	9.1299	56034000	10	16.004	16.3628	16.2561	15.9834	16.0659	16.18	16.0047	16.0246	15.935	16.0962
0.465566	0.159688	Q6P5D4	Q6P5D4	Centrosomal protein of 135 kDa	Cep135	2681	Color2 [A=255, R=169, G=169, B=169]	1	4					7	7	7	7.4	7.4	7.4	133.34	0	28.875	60544000	12	15.1654	15.6724	15.3076	15.0859	14.8396	15.2179	14.7878	15.1452	14.9697	15.1517
0.465436	-0.120993	Q9JKC8	Q9JKC8	AP-3 complex subunit mu-1	Ap3m1	5668	Color2 [A=255, R=169, G=169, B=169]	1	4					10	7	7	33.5	27	27	46.936	0	55.452	117470000	16	16.2795	16.7826	16.4595	16.4076	16.1435	16.5562	16.5896	16.4045	16.4293	16.6981
0.465373	-0.15368	P20108	P20108	Thioredoxin-dependent peroxide reductase, mitochondrial	Prdx3	823	Color2 [A=255, R=169, G=169, B=169]	1	4					6	6	6	33.5	33.5	33.5	28.127	0	58.844	2171200000	38	20.0641	20.4725	20.3666	20.1789	19.6598	20.3722	20.2865	20.174	20.1969	20.4807
0.465355	0.35046	Q9CR09	Q9CR09	Ubiquitin-fold modifier-conjugating enzyme 1	Ufc1	4882	Color2 [A=255, R=169, G=169, B=169]	1	4					5	5	5	24.6	24.6	24.6	19.481	0	8.8183	143770000	10	17.2785	17.6239	17.2957	16.9843	18.9346	17.3393	17.2313	17.2226	17.1283	17.4432
0.465302	-0.317105	P07310	P07310	Creatine kinase M-type	Ckm	630	Color2 [A=255, R=169, G=169, B=169]	1	4					17	16	16	55.9	55.9	55.9	43.044	0	151.59	2953800000	75	20.6199	20.8243	20.6744	20.0325	19.257	20.7306	20.468	20.4615	21.0116	20.322
0.465053	0.147913	Q61335	Q61335	B-cell receptor-associated protein 31	Bcap31	2371	Color2 [A=255, R=169, G=169, B=169]	1	4					11	11	11	33.5	33.5	33.5	27.956	0	35.605	1794100000	29	20.1869	20.2196	19.8908	20.0385	19.5447	20.1003	19.7724	19.676	19.6804	19.9119
0.464818	-0.174122	Q8CAY6	Q8CAY6	Acetyl-CoA acetyltransferase, cytosolic	Acat2	3658	Color2 [A=255, R=169, G=169, B=169]	1	4					9	9	9	43.3	43.3	43.3	41.297	0	130.59	666130000	40	17.8535	18.5695	18.0957	17.9386	17.5995	18.2568	18.2061	18.0615	18.033	18.37
0.464697	-0.122353	Q60809	Q60809	CCR4-NOT transcription complex subunit 7	Cnot7	2281	Color2 [A=255, R=169, G=169, B=169]	1	4					6	6	6	31.2	31.2	31.2	32.718	0	24.337	62482000	9	14.775	15.3371	15.041	15.0386	14.8158	15.0675	15.1027	15.1051	14.966	15.3778
0.46453	-0.125304	Q9CWD8	Q9CWD8	Iron-sulfur protein NUBPL	Nubpl	4938	Color2 [A=255, R=169, G=169, B=169]	1	4					4	4	4	17.2	17.2	17.2	34.139	0	14.411	58800000	8	15.4417	15.9467	15.7157	15.5276	15.3605	15.8694	15.6924	15.6492	15.5314	15.8763
0.464457	-0.148131	Q99KW9	Q99KW9	T-cell immunomodulatory protein	Itfg1	4663	Color2 [A=255, R=169, G=169, B=169]	1	4					4	4	4	10.3	10.3	10.3	67.464	0	18.287	26264000	7	13.8172	14.1189	13.9183	13.9002	13.8122	14.0967	13.8175	13.8482	13.9767	14.5684
0.464406	-0.137996	P67778	P67778	Prohibitin	Phb	1542	Color2 [A=255, R=169, G=169, B=169]	1	4					14	14	14	61.4	61.4	61.4	29.82	0	70.261	4912600000	55	19.8781	20.3375	20.0396	19.938	19.5592	20.2384	20.0669	19.9727	19.9759	20.1885
0.464192	-0.18414	Q922V4	Q922V4	Pleiotropic regulator 1	Plrg1	4542	Color2 [A=255, R=169, G=169, B=169]	1	4					9	9	9	28.3	28.3	28.3	56.937	0	122.38	581120000	33	17.6133	18.1867	17.8823	17.6579	17.1355	17.8565	17.9006	17.8169	17.7326	18.09
0.463818	-0.214452	Q9JLJ2	Q9JLJ2	4-trimethylaminobutyraldehyde dehydrogenase	Aldh9a1	5696	Color2 [A=255, R=169, G=169, B=169]	1	4					21	21	21	50.6	50.6	50.6	53.514	0	135.48	1795800000	78	19.3777	20.0833	19.7865	19.6731	18.8575	19.7822	19.7887	19.7043	19.6492	19.9259
0.463112	-0.177722	Q6DVA0	Q6DVA0	LEM domain-containing protein 2	Lemd2	2615	Color2 [A=255, R=169, G=169, B=169]	1	4					6	6	6	18.8	18.8	18.8	57.506	0	16.627	71570000	12	15.0358	15.4317	15.2511	15.1679	14.5484	15.2059	15.25	15.0425	15.2083	15.6168
0.463028	-0.112191	P39054;P39054-2	P39054;P39054-2	Dynamin-2	Dnm2	1035	Color2 [A=255, R=169, G=169, B=169]	1	4					28	12	12	32.2	18.6	18.6	98.144	0	41.532	1471600000	37	17.8678	18.3303	18.0541	18.0399	17.7005	18.125	18.0939	18.0288	18.0588	18.247
0.461795	-0.0903957	Q7TSH8	Q7TSH8	Uncharacterized protein KIAA0195	Kiaa0195	2936	Color2 [A=255, R=169, G=169, B=169]	1	4					2	2	2	1.5	1.5	1.5	151.79	0.00093006	3.2571	21926000	5	12.8221	13.2063	12.9942	12.8381	12.845	13.0259	13.0301	12.8421	13.1232	13.1364
0.461735	0.134081	Q9JM76	Q9JM76	Actin-related protein 2/3 complex subunit 3	Arpc3	5712	Color2 [A=255, R=169, G=169, B=169]	1	4					6	6	6	34.8	34.8	34.8	20.524	0	6.8598	143730000	7	16.751	16.809	16.516	16.6063	16.4714	16.6009	16.1192	16.4734	16.4519	16.8378
0.461025	-0.121368	Q9WTX2	Q9WTX2	Interferon-inducible double-stranded RNA-dependent protein kinase activator A	Prkra	5931	Color2 [A=255, R=169, G=169, B=169]	1	4					5	5	5	19.2	19.2	19.2	34.371	0	72.555	276940000	23	17.3496	17.9187	17.6602	17.5773	17.2926	17.7796	17.662	17.6746	17.5302	17.7587
0.461007	-0.766208	Q9D385-2;Q9D385	Q9D385-2;Q9D385	ADP-ribosylation factor-like protein 2-binding protein	Arl2bp	5186	Color2 [A=255, R=169, G=169, B=169]	1	4					2	2	2	15.8	15.8	15.8	17.571	0.00181	2.8328	22540000	3	15.147	15.8058	15.4202	15.2159	11.6359	15.5927	15.4073	15.3269	15.1618	15.5671
[truncated: 3,441 more rows]
