# Supplementary material for: Neuroretinal degeneration in a mouse model of systemic chronic immune activation observed by proteomics
Source: Front Immunol. 2024 Apr 11;15:1374617. doi: 10.3389/fimmu.2024.1374617 (PMC11043527; doi:10.3389/fimmu.2024.1374617)
Supplement: Supplementary Table 1 — (A) Retina, 1 week, Identified and differentially expressed proteins. (B). Retina, 8 weeks, Identified and differentially expressed proteins. (C). Retina, 28 weeks, Identified and differentially expressed proteins. [file DataSheet_1.zip › Supplementary Tables submission/Supplementary Tables 1-4, Protein identifications/3. Kidney/Table S3A Kidney, 1 week FP5911AB.xlsx]

## Sheet: Sheet1
=-LOG(P-value)	Difference	Protein IDs	Majority protein IDs	Protein names	Gene names	id	Symbol color	Symbol type	Symbol size	Show label	Only identified by site	Reverse	Potential contaminant	Peptides	Razor + unique peptides	Unique peptides	Sequence coverage [%]	Unique + razor sequence coverage [%]	Unique sequence coverage [%]	Mol. weight [kDa]	Q-value	Score	Intensity	MS/MS count	1 Kidney FP5911AB LVMV	2 Kidney FP5911AB LVMV	3 Kidney FP5911AB LVMV	4 Kidney FP5911AB LVMV	5 Kidney FP5911AB LVMV	6 Kidney FP5911AB LVMV	7 Kidney FP5911AB LVMV	8 Kidney FP5911AB LVMV	9 Kidney FP5911AB LVMV	10 Kidney FP5911AB LVMV
11.3512	2.61514	P11928	P11928	2-5-oligoadenylate synthase 1A	Oas1a	680	Color2 [A=255, R=0, G=0, B=0]	1	4					6	6	6	21.8	21.8	21.8	42.428	0	20.412	43769000	9	16.067	16.0187	15.9299	16.0389	16.0088	13.5215	13.3309	13.3857	13.3366	13.4128
11.0762	3.08385	O35955	O35955	Proteasome subunit beta type-10	Psmb10	310	Color2 [A=255, R=0, G=0, B=0]	1	4					6	6	6	24.2	24.2	24.2	29.063	0	42.407	556730000	17	19.2873	19.3771	19.3985	19.4952	19.3683	16.4192	16.1781	16.3498	16.3076	16.2524
10.6072	3.01307	Q64282	Q64282	Interferon-induced protein with tetratricopeptide repeats 1	Ifit1	2264	Color2 [A=255, R=0, G=0, B=0]	1	4					12	12	12	32.4	32.4	32.4	53.737	0	190.4	1027800000	41	19.7046	19.5113	19.6808	19.791	19.6668	16.7848	16.5611	16.6794	16.6614	16.6025
10.5221	3.24649	P01899;P01896;P14427	P01899	H-2 class I histocompatibility antigen, D-B alpha chain	H2-D1	535	Color2 [A=255, R=0, G=0, B=0]	1	4					13	13	2	43.4	43.4	7.2	40.836	0	119.94	1876500000	55	20.5746	20.6988	20.6364	20.7679	20.7067	17.6043	17.2842	17.473	17.4581	17.3323
10.1738	3.37506	Q9QZ85	Q9QZ85	Interferon-inducible GTPase 1	Iigp1	4933	Color2 [A=255, R=0, G=0, B=0]	1	4					22	22	22	64.4	64.4	64.4	47.571	0	323.31	8203100000	110	22.0899	22.1057	22.1799	22.3097	22.1775	19.034	18.6756	18.7905	18.6878	18.7995
10.1564	2.74582	P01901;P14428;P14426;P03991	P01901	H-2 class I histocompatibility antigen, K-B alpha chain	H2-K1	537	Color2 [A=255, R=0, G=0, B=0]	1	4					9	7	3	36.3	30.1	14.4	41.301	0	119.38	1670000000	84	19.6064	19.702	19.6466	19.8008	19.7281	17.1209	16.8207	16.9572	16.8726	16.9832
9.97691	2.98671	P42225	P42225	Signal transducer and activator of transcription 1	Stat1	1022	Color2 [A=255, R=0, G=0, B=0]	1	4					25	25	25	35.9	35.9	35.9	87.196	0	266.95	2610700000	119	21.2759	21.4211	21.3265	21.5407	21.3402	18.5959	18.3195	18.397	18.3583	18.3001
9.86051	3.45028	P21958	P21958	Antigen peptide transporter 1	Tap1	821	Color2 [A=255, R=0, G=0, B=0]	1	4					13	13	13	19.9	19.9	19.9	78.863	0	51.116	901630000	38	20.1274	20.2205	20.2364	20.4042	20.2708	17.002	16.8064	16.8823	16.7417	16.5756
9.60075	2.48684	P28063	P28063	Proteasome subunit beta type-8	Psmb8	892	Color2 [A=255, R=0, G=0, B=0]	1	4					6	6	6	26.4	26.4	26.4	30.26	0	33.402	447770000	26	18.4264	18.5571	18.5622	18.6576	18.4727	16.1659	15.9224	16.1586	16.0547	15.9403
9.52837	2.92382	Q60766-2;Q60766	Q60766-2;Q60766	Immunity-related GTPase family M protein 1	Irgm1	2043	Color2 [A=255, R=0, G=0, B=0]	1	4					11	11	11	33.8	33.8	33.8	44.887	0	80.916	5199500000	58	21.4243	21.5283	21.6512	21.7584	21.6196	18.7994	18.5728	18.764	18.7076	18.519
9.49478	2.97446	Q64345	Q64345	Interferon-induced protein with tetratricopeptide repeats 3	Ifit3	2272	Color2 [A=255, R=0, G=0, B=0]	1	4					17	17	17	45.4	45.4	45.4	47.222	0	182.51	1937300000	55	19.6569	19.5149	19.7082	19.8171	19.5303	16.8519	16.5538	16.5973	16.7605	16.5916
9.36933	2.43582	P04441-2;P04441	P04441-2;P04441	H-2 class II histocompatibility antigen gamma chain	Cd74	560	Color2 [A=255, R=0, G=0, B=0]	1	4					5	5	5	25.1	25.1	25.1	24.454	0	9.1398	77556000	10	16.7685	16.7935	16.8544	17.0007	16.9499	14.6042	14.3192	14.4529	14.4764	14.3353
9.22564	2.07242	Q00519;G3X982;Q3TYQ9	Q00519	Xanthine dehydrogenase/oxidase;Xanthine dehydrogenase;Xanthine oxidase	Xdh	1623	Color2 [A=255, R=0, G=0, B=0]	1	4					30	30	30	30.1	30.1	30.1	146.56	0	244.55	1831000000	78	20.6476	20.6748	20.7631	20.9227	20.7121	18.7166	18.527	18.7118	18.7044	18.6984
9.21613	4.34772	Q62293;Q3T9E4	Q62293;Q3T9E4		Tgtp1	1734	Color2 [A=255, R=0, G=0, B=0]	1	4					16	16	16	53.7	53.7	53.7	47.12	0	115.66	4372800000	58	21.6401	21.758	21.687	21.9104	21.6645	17.7348	17.56	17.1875	17.3467	17.0925
9.20244	2.34106	Q64112	Q64112	Interferon-induced protein with tetratricopeptide repeats 2	Ifit2	2257	Color2 [A=255, R=0, G=0, B=0]	1	4					9	9	9	20.3	20.3	20.3	55.02	0	53.304	679930000	32	18.4508	18.3973	18.4755	18.6405	18.5033	16.3319	15.9899	16.1455	16.1898	16.1048
9.11127	1.77899	Q80SU7	Q80SU7	Interferon-induced very large GTPase 1	Gvin1	2568	Color2 [A=255, R=0, G=0, B=0]	1	4					35	35	35	15.2	15.2	15.2	280.81	0	141.22	755060000	75	19.8441	19.738	19.7974	19.9563	19.8408	18.1479	17.9061	18.0667	18.091	18.07
9.08513	2.48293	O70370	O70370	Cathepsin S	Ctss	390	Color2 [A=255, R=0, G=0, B=0]	1	4					5	5	5	23.8	23.8	23.8	38.474	0	58.891	176600000	19	17.7249	17.5495	17.6218	17.4847	17.3447	15.2073	15.0054	15.0958	15.0048	14.9978
8.95175	1.82256	Q921I6	Q921I6	SH3 domain-binding protein 4	Sh3bp4	3781	Color2 [A=255, R=0, G=0, B=0]	1	4					3	3	3	2.8	2.8	2.8	107.58	0.00022743	3.4795	373260000	6	16.6366	16.7571	16.7751	16.9082	16.7936	14.9432	15.0228	15.0115	14.8094	14.9708
8.89518	2.3414	Q61107	Q61107	Guanylate-binding protein 4	Gbp4	2086	Color2 [A=255, R=0, G=0, B=0]	1	4					15	15	15	28.1	28.1	28.1	70.801	0	69.225	828500000	42	19.4276	19.4764	19.5066	19.7489	19.5582	17.2811	17.0119	17.2076	17.3014	17.2087
8.79615	1.3835	P32921-2;P32921	P32921-2;P32921	Tryptophan--tRNA ligase, cytoplasmic;T1-TrpRS;T2-TrpRS	Wars	951	Color2 [A=255, R=0, G=0, B=0]	1	4					16	16	16	43.4	43.4	43.4	53.64	0	183.32	1505900000	49	19.7616	19.8705	19.8372	19.9477	19.8071	18.4673	18.3906	18.5354	18.534	18.3793
8.77658	2.38434	Q9R233-2;Q9R233	Q9R233-2;Q9R233	Tapasin	Tapbp	5010	Color2 [A=255, R=0, G=0, B=0]	1	4					7	7	7	23	23	23	46.62	0	14.414	619040000	11	18.9589	18.9664	19.0673	19.2392	19.0418	16.8815	16.5708	16.5796	16.5812	16.7387
8.76153	2.52198	P14483;P06346;P06344;P06342;P01921;P06345;P06343	P14483;P06346;P06344;P06342;P01921	H-2 class II histocompatibility antigen, A beta chain;H-2 class II histocompatibility antigen, A-F beta chain;H-2 class II histocompatibility antigen, A-U beta chain;H-2 class II histocompatibility antigen, A-Q beta chain;H-2 class II histocompatibility antigen, A-D beta chain	H2-Ab1	718	Color2 [A=255, R=0, G=0, B=0]	1	4					5	5	5	25.3	25.3	25.3	30.128	0	89.893	567150000	25	18.3764	18.2883	18.3563	18.5429	18.4468	16.1069	15.6682	15.9197	15.7978	15.9082
8.75085	2.14865	O70570	O70570	Polymeric immunoglobulin receptor;Secretory component	Pigr	409	Color2 [A=255, R=0, G=0, B=0]	1	4					10	10	10	17.6	17.6	17.6	84.998	0	33.881	78444000	14	16.2511	16.3741	16.4999	16.4543	16.3684	14.3346	14.0375	14.2983	14.1852	14.3489
8.71055	3.38005	Q9Z0E6;Q01514	Q9Z0E6	Interferon-induced guanylate-binding protein 2	Gbp2	5100	Color2 [A=255, R=0, G=0, B=0]	1	4					10	10	10	22.9	22.9	22.9	66.739	0	141.22	3880100000	54	20.8537	21.1573	20.9381	21.1883	20.9639	18.003	17.6395	17.483	17.5018	17.5738
8.66578	1.52803	Q3U5Q7	Q3U5Q7	UMP-CMP kinase 2, mitochondrial	Cmpk2	1806	Color2 [A=255, R=0, G=0, B=0]	1	4					11	11	11	33.3	33.3	33.3	50.036	0	216.34	907640000	47	18.5346	18.466	18.5701	18.7235	18.5943	17.1116	16.9438	17.0884	17.091	17.0135
8.65044	2.96327	P14434;P14438;P14437;P14436;P14435;P23150;P04228;P01910;P04227	P14434;P14438	H-2 class II histocompatibility antigen, A-B alpha chain;H-2 class II histocompatibility antigen, A-U alpha chain	H2-Aa	717	Color2 [A=255, R=0, G=0, B=0]	1	4					5	5	5	31.2	31.2	31.2	28.093	0	52.129	957050000	15	19.4826	19.3206	19.4683	19.609	19.4839	16.8125	16.5228	16.4501	16.5232	16.2394
8.55261	1.86988	Q60710;Q60710-2	Q60710;Q60710-2	Deoxynucleoside triphosphate triphosphohydrolase SAMHD1	Samhd1	2034	Color2 [A=255, R=0, G=0, B=0]	1	4					18	18	18	33.9	33.9	33.9	75.892	0	136.9	1229800000	60	20.0205	20.0674	20.1314	20.2109	20.072	18.3458	18.0333	18.3266	18.2774	18.1697
8.53072	3.5334	P11672	P11672	Neutrophil gelatinase-associated lipocalin	Lcn2	671	Color2 [A=255, R=0, G=0, B=0]	1	4					3	3	3	18	18	18	22.875	0	17.598	251910000	9	18.5789	18.1976	18.5696	18.3766	18.0071	15.0264	14.7063	14.689	14.8776	14.7635
8.51494	2.28801	Q8CFB4;Q8CFB4-2	Q8CFB4;Q8CFB4-2	Guanylate-binding protein 5	Gbp5	3114	Color2 [A=255, R=0, G=0, B=0]	1	4					10	10	10	17.8	17.8	17.8	66.929	0	42.819	114020000	20	17.0952	17.3613	17.2895	17.4107	17.2967	15.0102	14.8584	14.9423	14.9704	15.232
8.42237	1.97995	P51880	P51880	Fatty acid-binding protein, brain	Fabp7	1148	Color2 [A=255, R=0, G=0, B=0]	1	4					3	3	2	29.5	29.5	22.7	14.893	0	85.455	188620000	10	16.3692	16.3885	16.344	16.5688	16.2824	14.4544	14.3626	14.6051	14.2925	14.3385
8.33783	1.25751	Q3ULW8-2;Q3ULW8	Q3ULW8-2;Q3ULW8		Parp3	1854	Color2 [A=255, R=0, G=0, B=0]	1	4					8	8	8	16.9	16.9	16.9	59.452	0	21.867	81739000	13	17.0182	16.9432	17.1184	17.1512	17.1008	15.8351	15.7503	15.9098	15.7857	15.7633
8.31038	1.66458	Q9EQH2	Q9EQH2	Endoplasmic reticulum aminopeptidase 1	Erap1	4668	Color2 [A=255, R=0, G=0, B=0]	1	4					15	15	15	16.6	16.6	16.6	106.6	0	123.78	721710000	45	19.4399	19.5432	19.5624	19.7155	19.5602	17.9581	17.7438	17.9619	17.9879	17.8467
8.26497	3.85248	Q61646	Q61646	Haptoglobin;Haptoglobin alpha chain;Haptoglobin beta chain	Hp	2155	Color2 [A=255, R=0, G=0, B=0]	1	4					12	12	12	35.4	35.4	35.4	38.752	0	97.915	1292800000	41	19.7867	20.5066	20.4476	20.1108	19.972	16.336	16.2273	16.1566	16.491	16.3506
8.26255	1.76778	P97371	P97371	Proteasome activator complex subunit 1	Psme1	1564	Color2 [A=255, R=0, G=0, B=0]	1	4					15	15	15	63.9	63.9	63.9	28.673	0	72.592	1861700000	73	20.3753	20.4633	20.5522	20.663	20.452	18.87	18.6363	18.8213	18.6963	18.643
8.23024	2.97589	P14429;P14431;P14430	P14429;P14431;P14430	H-2 class I histocompatibility antigen, Q7 alpha chain;H-2 class I histocompatibility antigen, Q9 alpha chain;H-2 class I histocompatibility antigen, Q8 alpha chain	H2-Q7;H2-Q9;H2-Q8	716	Color2 [A=255, R=0, G=0, B=0]	1	4					6	2	2	19.2	6.6	6.6	37.924	0	4.3132	54683000	5	15.2075	15.2608	15.1805	15.3685	15.2513	12.4873	12.0572	11.9764	12.5295	12.3388
8.20644	1.61734	Q8R5F7-2;Q8R5F7	Q8R5F7-2;Q8R5F7	Interferon-induced helicase C domain-containing protein 1	Ifih1	3460	Color2 [A=255, R=0, G=0, B=0]	1	4					6	6	5	7.9	7.9	6.8	110.84	0	11.215	42855000	8	15.3057	15.4891	15.5006	15.569	15.3895	13.9387	13.6913	13.9109	13.8263	13.8
8.16052	1.85996	P97372	P97372	Proteasome activator complex subunit 2	Psme2	1565	Color2 [A=255, R=0, G=0, B=0]	1	4					9	9	9	44.8	44.8	44.8	27.057	0	53.107	855600000	29	18.996	18.9604	19.0809	19.2551	19.105	17.2143	17.1314	17.3929	17.2706	17.0885
8.10225	1.58367	Q6Q899;Q6Q899-2;Q6Q899-3;Q6Q899-4	Q6Q899;Q6Q899-2	Probable ATP-dependent RNA helicase DDX58	Ddx58	2455	Color2 [A=255, R=0, G=0, B=0]	1	4					19	19	19	23.3	23.3	23.3	105.97	0	45.051	517620000	38	18.7924	18.8664	18.9378	19.0205	18.8996	17.4407	17.1538	17.4173	17.316	17.2705
8.05493	2.02577	Q3UIR3;Q3UIR3-2	Q3UIR3;Q3UIR3-2	E3 ubiquitin-protein ligase DTX3L	Dtx3l	1843	Color2 [A=255, R=0, G=0, B=0]	1	4					8	8	8	15.4	15.4	15.4	83.043	0	37.708	116440000	17	16.6561	16.9061	16.818	16.9406	16.8086	14.9643	14.5628	14.8663	14.8403	14.7668
7.98548	1.41746	E9Q555	E9Q555	E3 ubiquitin-protein ligase RNF213	Rnf213	141	Color2 [A=255, R=0, G=0, B=0]	1	4					50	50	50	11.4	11.4	11.4	584.78	0	174.3	548220000	93	19.2573	19.3587	19.2765	19.4511	19.3251	17.9743	17.7292	18.0062	17.9439	17.9276
7.92652	1.11176	Q8BHC4	Q8BHC4	Dephospho-CoA kinase domain-containing protein	Dcakd	2763	Color2 [A=255, R=0, G=0, B=0]	1	4					2	2	2	8.7	8.7	8.7	26.476	0.0065895	1.919	52701000	5	15.6235	15.6198	15.6795	15.6109	15.4119	14.502	14.4759	14.4855	14.4921	14.4314
7.88128	2.37481	Q9QY24-2;Q9QY24	Q9QY24-2;Q9QY24	Z-DNA-binding protein 1	Zbp1	4905	Color2 [A=255, R=0, G=0, B=0]	1	4					4	4	4	39	39	39	20.568	0	21.472	66681000	7	15.3392	15.4417	15.4348	15.4927	15.2272	13.2515	13.0817	12.6939	12.9732	13.0612
7.71789	1.10694	P82198	P82198	Transforming growth factor-beta-induced protein ig-h3	Tgfbi	1529	Color2 [A=255, R=0, G=0, B=0]	1	4					10	10	10	15.7	15.7	15.7	74.596	0	64.391	251700000	22	18.2542	18.3197	18.3898	18.3237	18.2467	17.3076	17.0703	17.147	17.2751	17.1993
7.55193	1.49783	P97821	P97821	Dipeptidyl peptidase 1;Dipeptidyl peptidase 1 exclusion domain chain;Dipeptidyl peptidase 1 heavy chain;Dipeptidyl peptidase 1 light chain	Ctsc	1596	Color2 [A=255, R=0, G=0, B=0]	1	4					3	3	3	9.5	9.5	9.5	52.376	0	11.067	29569000	6	15.3838	15.5801	15.5412	15.4378	15.4703	13.8832	13.9832	14.0924	14.1489	13.8164
7.54886	-1.37531	O88909;Q3UXZ9	O88909	Solute carrier family 22 member 8	Slc22a8	479	Color2 [A=255, R=0, G=0, B=0]	1	4					9	9	9	14.5	14.5	14.5	59.246	0	48.96	1117000000	36	18.2921	18.3858	18.4512	18.5458	18.2869	19.7253	19.6671	19.9058	19.8293	19.711
7.52113	2.10013	Q91WP6;Q5I2A0	Q91WP6	Serine protease inhibitor A3N	Serpina3n	3676	Color2 [A=255, R=0, G=0, B=0]	1	4					7	5	5	20.3	14.1	14.1	46.717	0	35.191	176070000	14	17.6919	17.9003	17.9971	17.7596	17.8592	15.9198	15.4963	15.666	15.6723	15.953
7.45905	3.08791	O35744;Q91Z98	O35744	Chitinase-like protein 3	Chil3	296	Color2 [A=255, R=0, G=0, B=0]	1	4					15	15	15	46.7	46.7	46.7	44.458	0	139.69	4306300000	60	20.9027	21.3359	20.5953	20.678	20.602	17.8294	17.5967	17.6334	17.9018	17.7132
7.42581	2.66352	Q9Z2F2	Q9Z2F2	2-5-oligoadenylate synthase-like protein 2	Oasl2	5181	Color2 [A=255, R=0, G=0, B=0]	1	4					3	3	3	6.9	6.9	6.9	58.767	0	6.4296	18814000	5	14.2623	14.1782	13.9735	14.1002	14.1396	11.5533	11.6971	11.3816	11.0296	11.6746
7.39907	1.36785	Q61147;CON__ENSEMBL:ENSBTAP00000031900	Q61147	Ceruloplasmin	Cp	2094	Color2 [A=255, R=0, G=0, B=0]	1	4					23	23	23	28.3	28.3	28.3	121.15	0	180.26	1993200000	69	20.2096	20.2355	20.3084	20.2832	20.1512	18.9838	18.6616	18.8345	18.8575	19.0112
7.37981	-1.2229	P14246	P14246	Solute carrier family 2, facilitated glucose transporter member 2	Slc2a2	715	Color2 [A=255, R=0, G=0, B=0]	1	4					2	2	2	4.2	4.2	4.2	57.106	0.00022717	3.4723	23253000	8	14.1092	14.0869	14.1228	14.1792	14.2075	15.4257	15.2006	15.5261	15.2768	15.3909
7.3516	1.8842	Q91X72	Q91X72	Hemopexin	Hpx	3693	Color2 [A=255, R=0, G=0, B=0]	1	4					18	18	18	43.3	43.3	43.3	51.317	0	177.45	7301900000	106	21.3413	21.7687	21.6207	21.4613	21.3568	19.6612	19.4328	19.6731	19.7064	19.6543
7.2168	-1.54279	Q9D964	Q9D964	Glycine amidinotransferase, mitochondrial	Gatm	4493	Color2 [A=255, R=0, G=0, B=0]	1	4					17	17	17	57.4	57.4	57.4	48.297	0	291.58	8924500000	92	19.963	19.8159	20.0032	20.1775	20.0127	21.54	21.3569	21.7168	21.5461	21.5266
7.1491	1.38059	P28798	P28798	Granulins;Acrogranin;Granulin-1;Granulin-2;Granulin-3;Granulin-4;Granulin-5;Granulin-6;Granulin-7	Grn	912	Color2 [A=255, R=0, G=0, B=0]	1	4					6	6	6	15.4	15.4	15.4	63.458	0	71.364	354010000	20	17.7816	17.6113	17.6278	17.7463	17.6985	16.4059	16.1123	16.318	16.4939	16.2326
7.12643	2.06878	Q64339	Q64339	Ubiquitin-like protein ISG15	Isg15	2271	Color2 [A=255, R=0, G=0, B=0]	1	4					4	4	4	39.8	39.8	39.8	17.897	0	11.057	280080000	10	17.0751	17.2823	17.2276	17.5511	17.5724	15.3901	15.0741	15.3569	15.3204	15.2231
7.09082	1.98828	Q8R2Q8	Q8R2Q8	Bone marrow stromal antigen 2	Bst2	3404	Color2 [A=255, R=0, G=0, B=0]	1	4					3	3	3	11	11	11	19.152	0	5.0287	234930000	9	17.1768	17.2377	17.2219	17.425	17.2496	15.4387	14.9049	15.3334	15.2412	15.4514
7.0004	-1.05599	P16331	P16331	Phenylalanine-4-hydroxylase	Pah	753	Color2 [A=255, R=0, G=0, B=0]	1	4					18	18	18	45.3	45.3	45.3	51.899	0	124.47	2810700000	60	19.8441	19.878	19.7002	19.9675	19.7676	20.8666	20.8178	21.0307	20.8805	20.8418
6.99222	2.13902	P06330;P01757;P01756;P01750;P01749;P06329;P03980	P06330;P01757;P01756	Ig heavy chain V region AC38 205.12;Ig heavy chain V region J558;Ig heavy chain V region MOPC 104E		579	Color2 [A=255, R=0, G=0, B=0]	1	4					4	4	4	42.4	42.4	42.4	12.934	0	31.748	381960000	11	17.881	18.0653	18.1588	17.8179	17.9523	15.9086	15.7235	15.5364	15.8517	16.1602
6.97788	1.36942	Q9Z0J0	Q9Z0J0	Epididymal secretory protein E1	Npc2	5107	Color2 [A=255, R=0, G=0, B=0]	1	4					5	5	5	34.2	34.2	34.2	16.442	0	23.977	1641400000	29	20.108	19.8375	19.9098	19.8667	19.7436	18.6275	18.3755	18.6167	18.5458	18.4531
6.94975	1.82434	Q07797	Q07797	Galectin-3-binding protein	Lgals3bp	1691	Color2 [A=255, R=0, G=0, B=0]	1	4					7	7	7	18	18	18	64.49	0	104.15	503610000	29	17.656	17.8344	17.8716	17.912	17.8579	16.2321	15.6797	16.0629	15.9309	16.1045
6.9466	2.46219	P05366;P05367	P05366;P05367	Serum amyloid A-1 protein;Serum amyloid A-2 protein;Amyloid protein A	Saa1;Saa2	572	Color2 [A=255, R=0, G=0, B=0]	1	4					2	2	2	15.6	15.6	15.6	13.77	0	4.5507	66105000	6	15.7696	15.3428	15.6056	15.6062	16.026	13.4525	12.9471	13.1339	13.2083	13.2977
6.91121	1.42489	P0DOV2	P0DOV2			638	Color2 [A=255, R=0, G=0, B=0]	1	4					11	11	7	21.8	21.8	16.2	69.437	0	99.518	206220000	21	16.9869	16.9219	17.0463	17.1415	17.0869	15.6462	15.3981	15.5073	15.8135	15.6941
6.89758	0.956592	Q99KQ4	Q99KQ4	Nicotinamide phosphoribosyltransferase	Nampt	3930	Color2 [A=255, R=0, G=0, B=0]	1	4					20	20	20	49.9	49.9	49.9	55.446	0	141.68	3496700000	92	20.6171	20.6488	20.8041	20.8584	20.7289	19.8397	19.6605	19.8228	19.7652	19.786
6.89614	1.66397	P42209	P42209	Septin-1	Sept1	1021	Color2 [A=255, R=0, G=0, B=0]	1	4					2	2	2	5.2	5.2	5.2	42.019	0.0012923	2.7432	7570600	3	13.7421	13.9368	13.7785	13.9523	13.7148	12.22	11.9749	12.4015	12.2322	11.9761
6.87368	2.0698	P08905;P17897	P08905;P17897	Lysozyme C-2;Lysozyme C-1	Lyz2;Lyz1	620	Color2 [A=255, R=0, G=0, B=0]	1	4					4	4	4	36.5	36.5	36.5	16.689	0	51.39	7587600000	40	20.8924	20.8583	20.5694	20.6993	20.5785	18.7464	18.5394	18.7274	18.9081	18.3275
6.83505	1.40532	Q8CAS9;Q8CAS9-2;Q8CAS9-3	Q8CAS9;Q8CAS9-2;Q8CAS9-3	Poly [ADP-ribose] polymerase 9	Parp9	3080	Color2 [A=255, R=0, G=0, B=0]	1	4					16	16	16	23.6	23.6	23.6	96.658	0	81.244	198390000	29	17.0996	17.2818	17.2618	17.379	17.2996	15.9632	15.5923	15.9037	15.8731	15.9629
6.82411	1.28377	Q61207	Q61207	Prosaposin	Psap	2107	Color2 [A=255, R=0, G=0, B=0]	1	4					14	14	14	27.3	27.3	27.3	61.422	0	52.807	3739000000	54	20.3372	20.1173	20.3243	20.3443	20.2012	19.0214	18.7677	19.1449	18.989	18.9824
6.79642	1.23148	Q8BTJ4-2;Q8BTJ4	Q8BTJ4-2;Q8BTJ4	Bis(5-adenosyl)-triphosphatase enpp4	Enpp4	2896	Color2 [A=255, R=0, G=0, B=0]	1	4					3	3	3	7.6	7.6	7.6	47.903	0	4.8296	69272000	6	16.3596	16.4547	16.4014	16.5421	16.3849	15.346	14.9557	15.1996	15.21	15.274
6.76559	1.15797	Q07456	Q07456	Protein AMBP;Alpha-1-microglobulin;Inter-alpha-trypsin inhibitor light chain;Trypstatin	Ambp	1690	Color2 [A=255, R=0, G=0, B=0]	1	4					6	6	6	22.9	22.9	22.9	39.029	0	31.191	296950000	18	17.0732	17.1887	17.1341	17.17	16.9535	15.9529	15.7866	16.098	16.0242	15.8679
6.68907	1.10285	C0HKG6;C0HKG5	C0HKG6;C0HKG5			87	Color2 [A=255, R=0, G=0, B=0]	1	4					4	4	4	15.8	15.8	15.8	29.608	0	14.247	229070000	15	17.6042	17.5771	17.6885	17.6462	17.4374	16.5432	16.3901	16.6512	16.4933	16.3614
6.67769	1.21375	O35309	O35309	N-myc-interactor	Nmi	255	Color2 [A=255, R=0, G=0, B=0]	1	4					4	4	4	14.6	14.6	14.6	35.235	0	8.1222	59523000	10	15.3831	15.5921	15.6995	15.721	15.6376	14.3588	14.2777	14.4722	14.3384	14.5175
6.67537	2.48254	P54869	P54869	Hydroxymethylglutaryl-CoA synthase, mitochondrial	Hmgcs2	1201	Color2 [A=255, R=0, G=0, B=0]	1	4					12	12	11	26.4	26.4	24.2	56.822	0	84.033	2055800000	42	20.0716	19.9899	20.7544	20.1723	19.9479	17.8149	17.6266	17.807	17.6321	17.6429
6.65418	-2.18385	P13516	P13516	Acyl-CoA desaturase 1	Scd1	695	Color2 [A=255, R=0, G=0, B=0]	1	4					2	2	2	9	9	9	41.046	0	11.915	52289000	4	14.187	13.8976	14.2514	14.6528	14.488	16.3989	16.573	16.5722	16.3992	16.4528
6.62531	1.19333	P13597-2;P13597	P13597-2;P13597	Intercellular adhesion molecule 1	Icam1	698	Color2 [A=255, R=0, G=0, B=0]	1	4					6	6	6	13.9	13.9	13.9	58.752	0	52.357	317850000	15	17.9172	18.1618	18.0735	18.0987	17.9202	16.9565	16.6298	16.909	16.8592	16.8503
6.61425	0.883247	P09528	P09528	Ferritin heavy chain;Ferritin heavy chain, N-terminally processed	Fth1	627	Color2 [A=255, R=0, G=0, B=0]	1	4					7	7	7	51.1	51.1	51.1	21.066	0	81.291	2176300000	40	20.2435	20.2634	20.4201	20.3118	20.3757	19.5299	19.2921	19.5031	19.4885	19.3846
6.59214	2.10871	O35728;Q91WL5	O35728	Cytochrome P450 4A14	Cyp4a14	294	Color2 [A=255, R=0, G=0, B=0]	1	4					15	15	13	29.2	29.2	24.3	58.719	0	100.24	3648600000	55	19.9472	19.8927	20.5914	20.2854	20.1977	18.1283	17.9479	18.1267	17.9933	18.1747
6.57536	1.02554	Q8BV49;Q504N7	Q8BV49;Q504N7	Pyrin and HIN domain-containing protein 1;Pyrin and HIN domain-containing protein 1-like	Pyhin1	2923	Color2 [A=255, R=0, G=0, B=0]	1	4					4	4	4	9.5	9.5	9.5	46.886	0	9.5049	36971000	10	16.0078	16.1122	15.9814	16.184	15.9612	15.0715	14.9606	15.0522	15.1615	14.8731
6.56277	0.974447	P10605	P10605	Cathepsin B;Cathepsin B light chain;Cathepsin B heavy chain	Ctsb	644	Color2 [A=255, R=0, G=0, B=0]	1	4					10	10	10	37.5	37.5	37.5	37.279	0	139.95	2649900000	63	20.0341	20.0922	19.9763	19.9191	19.7553	18.9878	18.9167	19.0462	19.0096	18.9444
6.51477	0.730294	Q8K1B8	Q8K1B8	Fermitin family homolog 3	Fermt3	3243	Color2 [A=255, R=0, G=0, B=0]	1	4					9	9	9	15.9	15.9	15.9	75.634	0	20.823	72172000	17	15.9229	16.0828	16.057	16.1201	15.9744	15.3406	15.1862	15.3105	15.3611	15.3074
6.43752	0.993447	Q99J87	Q99J87	Probable ATP-dependent RNA helicase DHX58	Dhx58	3865	Color2 [A=255, R=0, G=0, B=0]	1	4					3	3	3	4.1	4.1	4.1	76.708	0	5.6646	24517000	4	14.2451	14.3859	14.3734	14.3581	14.3003	13.2601	13.1624	13.5136	13.3527	13.4068
6.41308	1.03389	Q03963	Q03963	Interferon-induced, double-stranded RNA-activated protein kinase	Eif2ak2	1662	Color2 [A=255, R=0, G=0, B=0]	1	4					5	5	5	13	13	13	58.279	0	20.318	58216000	10	16.1093	16.3119	16.2265	16.3685	16.2592	15.3013	15.0172	15.2753	15.2978	15.2143
6.38762	0.957221	Q60953-2;Q60953	Q60953-2;Q60953	Protein PML	Pml	2065	Color2 [A=255, R=0, G=0, B=0]	1	4					4	4	4	6.6	6.6	6.6	93.262	0	24.464	83935000	8	15.2596	15.1927	15.324	15.4604	15.3452	14.4585	14.2461	14.3003	14.4786	14.3122
6.3472	1.32003	P51910	P51910	Apolipoprotein D	Apod	1152	Color2 [A=255, R=0, G=0, B=0]	1	4					4	4	4	27	27	27	21.53	0	86.25	60907000	8	15.5665	15.4656	15.5263	15.3513	15.3999	14.2624	13.9068	14.0295	14.1509	14.3599
6.34424	1.48267	P11835	P11835	Integrin beta-2	Itgb2	676	Color2 [A=255, R=0, G=0, B=0]	1	4					6	6	6	10	10	10	85.025	0	39.448	46133000	12	15.4876	15.7767	15.6961	15.6589	15.5047	14.3736	13.9642	14.1932	14.2444	13.9352
6.30997	2.40181	O70571	O70571	[Pyruvate dehydrogenase (acetyl-transferring)] kinase isozyme 4, mitochondrial	Pdk4	410	Color2 [A=255, R=0, G=0, B=0]	1	4					8	8	8	22.6	22.6	22.6	46.596	0	32.287	354590000	18	17.7699	17.6642	18.2966	18.0739	18.0783	15.7661	15.1493	15.6012	15.8255	15.5316
6.30775	2.00524	Q8BVA4	Q8BVA4	Leiomodin-1	Lmod1	2924	Color2 [A=255, R=0, G=0, B=0]	1	4					3	3	3	6.1	6.1	6.1	66.309	0	7.6294	32692000	6	16.0913	16.4058	16.271	16.5731	16.3459	14.5315	13.8996	14.4913	14.3521	14.3863
6.30457	0.918477	P35821	P35821	Tyrosine-protein phosphatase non-receptor type 1	Ptpn1	983	Color2 [A=255, R=0, G=0, B=0]	1	4					3	3	3	7.6	7.6	7.6	49.593	0	4.9745	15499000	5	14.4164	14.7108	14.6183	14.6219	14.5418	13.677	13.6523	13.7829	13.6711	13.5336
6.30217	-2.43906	P04939	P04939	Major urinary protein 3	Mup3	563	Color2 [A=255, R=0, G=0, B=0]	1	4					3	3	2	16.3	16.3	10.9	21.464	0	4.487	51794000	5	12.9582	13.2945	13.3136	13.5686	13.1223	15.7016	15.3197	16.1524	15.6372	15.6415
6.30049	-1.4111	Q9QXN5	Q9QXN5	Inositol oxygenase	Miox	4894	Color2 [A=255, R=0, G=0, B=0]	1	4					6	6	6	30.5	30.5	30.5	33.163	0	23.676	2124600000	35	18.4711	18.5033	18.612	18.9291	18.7098	20.0479	19.9805	20.2238	20.1027	19.9258
6.25733	-1.58483	O55234	O55234	Proteasome subunit beta type-5	Psmb5	370	Color2 [A=255, R=0, G=0, B=0]	1	4					8	8	8	32.2	32.2	32.2	28.532	0	18.245	536270000	26	17.4172	17.6256	17.9065	17.8453	17.8403	19.344	19.0754	19.4566	19.3346	19.3484
6.20136	1.03718	Q9EPB4	Q9EPB4	Apoptosis-associated speck-like protein containing a CARD	Pycard	4643	Color2 [A=255, R=0, G=0, B=0]	1	4					5	5	5	37.3	37.3	37.3	21.458	0	61.97	158960000	11	16.3022	16.4619	16.4778	16.6475	16.3869	15.3892	15.2616	15.5328	15.4845	15.4224
6.16963	1.73317	Q61704;CON__Q0V8M9	Q61704	Inter-alpha-trypsin inhibitor heavy chain H3	Itih3	2164	Color2 [A=255, R=0, G=0, B=0]	1	4					6	6	6	8.2	8.2	8.2	99.357	0	19.691	106610000	14	17.1933	17.662	17.5026	17.4115	17.2828	15.8455	15.3403	15.6178	15.7576	15.8251
6.14307	1.27151	Q91VS7	Q91VS7	Microsomal glutathione S-transferase 1	Mgst1	3630	Color2 [A=255, R=0, G=0, B=0]	1	4					3	3	3	21.9	21.9	21.9	17.551	0	27.588	310560000	9	16.6539	16.5859	16.9565	16.854	16.6327	15.3997	15.3267	15.6582	15.5236	15.4175
6.11944	0.875667	P54729	P54729	NEDD8 ultimate buster 1	Nub1	1193	Color2 [A=255, R=0, G=0, B=0]	1	4					8	8	8	15.3	15.3	15.3	70.306	0	23.125	127120000	19	17.3631	17.4795	17.5958	17.5852	17.52	16.6084	16.4661	16.7405	16.7072	16.6431
6.03869	1.23151	D0QMC3	D0QMC3	Myeloid cell nuclear differentiation antigen-like protein	Mndal	117	Color2 [A=255, R=0, G=0, B=0]	1	4					9	6	4	17.5	13	9.5	60.526	0	14.125	132980000	8	16.4548	16.5597	16.69	16.7519	16.6138	15.6205	15.1408	15.3834	15.3995	15.3685
6.03645	0.821176	Q9CZS1	Q9CZS1	Aldehyde dehydrogenase X, mitochondrial	Aldh1b1	4290	Color2 [A=255, R=0, G=0, B=0]	1	4					7	6	4	15	13.5	10.6	57.552	0	17.681	67640000	12	15.7953	15.7253	15.9317	16.0172	15.8808	15.1311	14.9412	15.088	15.0033	15.0807
5.94904	1.75787	A6H5X4-2;A6H5X4-3;A6H5X4	A6H5X4-2;A6H5X4-3;A6H5X4	PHD finger protein 11	Phf11	49	Color2 [A=255, R=0, G=0, B=0]	1	4					3	3	3	15.2	15.2	15.2	30.024	0	9.6686	1725500000	5	15.0525	15.2009	15.1273	15.2038	15.2606	13.7829	13.0242	13.5868	13.2811	13.3809
5.93616	-1.27177	Q68FL4-2	Q68FL4-2	Putative adenosylhomocysteinase 3	Ahcyl2	2317	Color2 [A=255, R=0, G=0, B=0]	1	4					17	2	2	36.8	3.7	3.7	56.757	0	6.2531	17101000	4	12.9788	13.047	12.9318	13.4062	13.1653	14.4638	14.2252	14.4306	14.3003	14.468
5.9225	0.955758	Q8BFR4	Q8BFR4	N-acetylglucosamine-6-sulfatase	Gns	2685	Color2 [A=255, R=0, G=0, B=0]	1	4					9	9	9	15.8	15.8	15.8	61.174	0	16.351	385860000	26	18.713	18.7963	18.9117	18.9427	18.8264	17.9911	17.6621	18.0029	17.8706	17.8845
5.9225	0.902848	P42227-2;P42227-3;P42227	P42227-2;P42227-3;P42227	Signal transducer and activator of transcription 3	Stat3	1023	Color2 [A=255, R=0, G=0, B=0]	1	4					8	8	8	11.8	11.8	11.8	83.125	0	52.055	158570000	23	17.5015	17.6473	17.7154	17.7508	17.6973	16.8512	16.5512	16.8412	16.7835	16.7708
5.9113	1.12853	Q9ESY9	Q9ESY9	Gamma-interferon-inducible lysosomal thiol reductase	Ifi30	4728	Color2 [A=255, R=0, G=0, B=0]	1	4					2	2	2	9.7	9.7	9.7	27.784	0	16.74	27027000	7	15.0287	15.0831	14.693	14.9587	14.8808	13.9885	13.6559	13.8255	13.7436	13.7881
5.90458	2.33828	P01864;P01863;P01865	P01864	Ig gamma-2A chain C region secreted form		527	Color2 [A=255, R=0, G=0, B=0]	1	4					4	4	4	17	17	17	36.595	0	75.503	480950000	19	18.3795	18.6552	18.754	18.4312	18.3408	16.1585	15.8487	15.9556	16.1241	16.7824
5.90124	1.13501	Q62191	Q62191	E3 ubiquitin-protein ligase TRIM21	Trim21	2209	Color2 [A=255, R=0, G=0, B=0]	1	4					3	3	3	5.5	5.5	5.5	54.174	0.0002291	3.6038	49074000	4	15.1884	15.2869	15.3111	15.4436	15.3582	14.3695	13.9714	14.3041	14.0308	14.2375
5.87546	0.761061	Q99KC8	Q99KC8	von Willebrand factor A domain-containing protein 5A	Vwa5a	3911	Color2 [A=255, R=0, G=0, B=0]	1	4					20	20	20	30.3	30.3	30.3	87.142	0	317.42	1299100000	74	19.8844	19.9817	20.074	20.1053	20.0111	19.2785	19.0944	19.3643	19.2963	19.2177
5.87429	0.68331	P18242	P18242	Cathepsin D	Ctsd	779	Color2 [A=255, R=0, G=0, B=0]	1	4					9	9	9	25.4	25.4	25.4	44.953	0	103.84	3459900000	53	21.8764	21.9681	21.9516	22.0393	21.8967	21.3624	21.1334	21.3675	21.2419	21.2105
5.86548	1.31127	Q8VC97	Q8VC97	Beta-ureidopropionase	Upb1	3484	Color2 [A=255, R=0, G=0, B=0]	1	4					5	5	5	20.9	20.9	20.9	43.937	0	10.903	107550000	11	16.2711	16.2589	16.7013	16.5589	16.3776	15.2368	15.0923	15.2108	14.9177	15.154
5.83864	0.867211	P97290	P97290	Plasma protease C1 inhibitor	Serping1	1547	Color2 [A=255, R=0, G=0, B=0]	1	4					7	7	7	15.9	15.9	15.9	55.584	0	13.193	137880000	16	17.5444	17.6362	17.7958	17.8349	17.6173	16.8422	16.6654	16.9001	16.8649	16.8199
5.8082	-0.727667	Q60692	Q60692	Proteasome subunit beta type-6	Psmb6	2032	Color2 [A=255, R=0, G=0, B=0]	1	4					3	3	3	13.9	13.9	13.9	25.378	0	9.2427	312420000	12	15.8126	15.8004	16.0439	16.0269	15.9535	16.6708	16.5816	16.7112	16.7077	16.6043
5.79684	1.01183	P04186;CON__Q3KUS7	P04186	Complement factor B;Complement factor B Ba fragment;Complement factor B Bb fragment	Cfb	556	Color2 [A=255, R=0, G=0, B=0]	1	4					16	16	16	25.1	25.1	25.1	85.004	0	72.009	484630000	41	19.0015	19.2828	19.248	19.1464	18.9083	18.1807	17.9714	18.1737	18.0798	18.1222
5.78083	0.89279	Q8R242;Q8R242-2	Q8R242;Q8R242-2	Di-N-acetylchitobiase	Ctbs	3398	Color2 [A=255, R=0, G=0, B=0]	1	4					7	7	7	22.7	22.7	22.7	41.295	0	24.096	146860000	16	16.9179	16.9376	17.0624	17.2052	17.0382	16.2074	15.9759	16.2742	16.1313	16.1085
5.77108	0.890698	Q61233	Q61233	Plastin-2	Lcp1	2111	Color2 [A=255, R=0, G=0, B=0]	1	4					29	25	25	57.7	51.5	51.5	70.148	0	251.78	2567600000	106	20.2972	20.4709	20.4376	20.5669	20.4485	19.675	19.396	19.6589	19.5996	19.438
5.71837	0.848874	Q921T2-2;Q921T2-3;Q921T2	Q921T2-2;Q921T2-3;Q921T2	Torsin-1A-interacting protein 1	Tor1aip1	3790	Color2 [A=255, R=0, G=0, B=0]	1	4					12	12	11	25.5	25.5	23.8	64.844	0	36.664	546700000	35	19.0432	19.1625	19.2542	19.3082	19.2342	18.4638	18.1635	18.4355	18.3595	18.3358
5.71811	0.779313	P30681	P30681	High mobility group protein B2	Hmgb2	932	Color2 [A=255, R=0, G=0, B=0]	1	4					8	7	7	43.8	38.1	38.1	24.162	0	44.042	464440000	28	18.5358	18.8179	18.7146	18.811	18.6456	17.9676	17.7987	18.0092	17.9462	17.9066
5.68219	0.690382	Q9QWR8	Q9QWR8	Alpha-N-acetylgalactosaminidase	Naga	4875	Color2 [A=255, R=0, G=0, B=0]	1	4					7	7	7	17.8	17.8	17.8	47.234	0	18.582	501720000	19	18.6503	18.5846	18.7685	18.8405	18.6879	18.0761	17.907	18.0801	18.0621	17.9547
5.67456	0.812292	P17047-3;P17047;P17047-2	P17047-3;P17047;P17047-2	Lysosome-associated membrane glycoprotein 2	Lamp2	762	Color2 [A=255, R=0, G=0, B=0]	1	4					5	5	5	12.3	12.3	12.3	45.655	0	12.411	906060000	13	19.4514	19.4775	19.6019	19.5711	19.431	18.7701	18.5261	18.8698	18.6441	18.6612
5.66805	0.880041	Q9D6M3;Q9DB41-2;Q9DB41	Q9D6M3	Mitochondrial glutamate carrier 1	Slc25a22	4414	Color2 [A=255, R=0, G=0, B=0]	1	4					5	5	5	16.7	16.7	16.7	34.67	0	58.015	125910000	12	16.3014	16.502	16.5354	16.6483	16.5911	15.6688	15.4765	15.7051	15.7138	15.6139
5.65691	-0.814163	P23953	P23953	Carboxylesterase 1C	Ces1c	844	Color2 [A=255, R=0, G=0, B=0]	1	4					10	8	8	22	17.9	17.9	61.055	0	161.66	1240100000	20	18.0948	17.9538	18.1964	18.2617	18.0797	18.9393	18.8393	18.9439	18.854	19.0807
5.62496	1.25509	P36371	P36371	Antigen peptide transporter 2	Tap2	989	Color2 [A=255, R=0, G=0, B=0]	1	4					11	11	11	19.5	19.5	19.5	77.444	0	52.483	283130000	26	18.0521	18.2864	18.3312	18.5444	18.3731	17.2518	16.8767	17.1025	16.9273	17.1534
5.61137	1.06386	P56542	P56542	Deoxyribonuclease-2-alpha	Dnase2	1235	Color2 [A=255, R=0, G=0, B=0]	1	4					3	3	3	8.2	8.2	8.2	38.81	0.00022821	3.5317	8948900	4	13.3979	13.3723	13.2072	13.324	13.3129	12.5046	12.0157	12.1764	12.3755	12.2228
5.60616	0.781624	Q9D819	Q9D819	Inorganic pyrophosphatase	Ppa1	4449	Color2 [A=255, R=0, G=0, B=0]	1	4					14	14	14	67.1	67.1	67.1	32.667	0	178.61	1244500000	60	19.6933	19.7473	19.863	19.9416	19.8171	19.1025	18.8783	19.132	19.0967	18.9446
5.59453	1.10983	P06797;Q9JI81	P06797	Cathepsin L1;Cathepsin L1 heavy chain;Cathepsin L1 light chain	Ctsl	587	Color2 [A=255, R=0, G=0, B=0]	1	4					5	5	5	21.9	21.9	21.9	37.547	0	56.802	216070000	24	16.6207	16.6244	16.5254	16.5711	16.495	15.6089	15.1056	15.5213	15.4724	15.5791
5.56338	1.05263	P29533;P29533-2	P29533	Vascular cell adhesion protein 1	Vcam1	921	Color2 [A=255, R=0, G=0, B=0]	1	4					8	8	8	10.3	10.3	10.3	81.317	0	20.574	54083000	15	16.3214	16.4082	16.5555	16.6779	16.3462	15.4204	15.2022	15.5106	15.5427	15.3703
5.56004	-0.845889	Q49B93;Q49B93-2	Q49B93;Q49B93-2	Sodium-coupled monocarboxylate transporter 2	Slc5a12	1916	Color2 [A=255, R=0, G=0, B=0]	1	4					4	4	4	8.4	8.4	8.4	67.951	0	35.511	133960000	16	15.6812	15.8644	16.0125	15.991	15.8974	16.7499	16.5735	16.8261	16.7491	16.7773
5.52064	0.781131	P52624;Q8CGR7	P52624	Uridine phosphorylase 1	Upp1	1166	Color2 [A=255, R=0, G=0, B=0]	1	4					4	4	4	14.8	14.8	14.8	34.086	0	16.805	271930000	9	16.4788	16.4865	16.5267	16.503	16.5132	15.8572	15.4887	15.8537	15.7137	15.6891
5.48763	0.998675	P06800-6;P06800-5;P06800	P06800-6;P06800-5;P06800	Receptor-type tyrosine-protein phosphatase C	Ptprc	588	Color2 [A=255, R=0, G=0, B=0]	1	4					5	5	5	6.2	6.2	6.2	130.85	0	11.703	59638000	10	15.6353	15.824	15.826	15.9299	15.8579	14.977	14.562	14.9113	14.8759	14.7533
5.47452	0.669325	P29351-2;P29351;P29351-3	P29351-2;P29351;P29351-3	Tyrosine-protein phosphatase non-receptor type 6	Ptpn6	917	Color2 [A=255, R=0, G=0, B=0]	1	4					12	12	12	24.1	24.1	24.1	67.716	0	80.207	354360000	27	17.9065	18.0117	18.0788	18.1097	17.9706	17.3989	17.1999	17.4469	17.4088	17.2761
5.46339	1.24294	O89053	O89053	Coronin-1A	Coro1a	495	Color2 [A=255, R=0, G=0, B=0]	1	4					12	12	11	24.5	24.5	23	50.989	0	125.3	991730000	28	19.647	19.9739	19.8296	19.9191	19.7929	18.878	18.346	18.7127	18.568	18.4432
5.46166	1.41971	P02802	P02802	Metallothionein-1	Mt1	545	Color2 [A=255, R=0, G=0, B=0]	1	4					2	2	2	57.4	57.4	57.4	6.0181	0	7.6562	25809000	3	13.9984	14.2089	13.6194	13.9441	14.1354	12.5222	12.7031	12.3599	12.7563	12.4662
5.45427	0.799508	Q9EQK5	Q9EQK5	Major vault protein	Mvp	4672	Color2 [A=255, R=0, G=0, B=0]	1	4					20	20	20	29	29	29	95.923	0	121.03	1150900000	47	19.2099	19.3272	19.4172	19.4632	19.3189	18.6271	18.3525	18.681	18.5525	18.5259
5.44872	1.32457	Q8BND5-3;Q8BND5-2;Q8BND5	Q8BND5-3;Q8BND5-2;Q8BND5	Sulfhydryl oxidase 1	Qsox1	2856	Color2 [A=255, R=0, G=0, B=0]	1	4					2	2	2	3.5	3.5	3.5	63.336	0.00044072	3.0097	19351000	3	13.3021	13.2367	13.5274	13.6688	13.3914	11.9128	12.1294	11.881	12.2721	12.3083
5.43196	1.1107	Q8BGG9;Q8BGG9-2	Q8BGG9;Q8BGG9-2	Acyl-coenzyme A amino acid N-acyltransferase 2	Acnat2	2719	Color2 [A=255, R=0, G=0, B=0]	1	4					10	2	2	26.4	6.2	6.2	46.595	0	16.8	29737000	5	15.0507	15.3815	15.3158	15.326	15.1961	14.012	13.9336	14.2089	14.1707	14.3914
5.42727	0.75158	Q8CFX1	Q8CFX1	GDH/6PGL endoplasmic bifunctional protein;Glucose 1-dehydrogenase;6-phosphogluconolactonase	H6pd	3124	Color2 [A=255, R=0, G=0, B=0]	1	4					10	10	10	13.9	13.9	13.9	88.927	0	51.884	322430000	33	18.1957	18.3273	18.4667	18.461	18.3093	17.5801	17.4479	17.7172	17.6249	17.632
5.36645	0.731129	P55772	P55772	Ectonucleoside triphosphate diphosphohydrolase 1	Entpd1	1214	Color2 [A=255, R=0, G=0, B=0]	1	4					5	5	5	11.2	11.2	11.2	57.205	0	7.4037	153650000	8	17.2151	17.337	17.3706	17.5592	17.3782	16.724	16.5251	16.714	16.6503	16.591
5.3551	1.78086	P01837	P01837	Ig kappa chain C region		526	Color2 [A=255, R=0, G=0, B=0]	1	4					4	4	4	65.4	65.4	65.4	11.934	0	58.257	1415900000	23	18.917	19.0679	19.1217	18.9442	18.7691	17.1383	16.9259	16.9012	17.2119	17.7383
5.33735	1.03761	Q9D8T2	Q9D8T2	Gasdermin-D	Gsdmdc1	4476	Color2 [A=255, R=0, G=0, B=0]	1	4					5	5	5	11.9	11.9	11.9	53.237	0	9.9373	29350000	7	14.6026	14.8719	14.9316	14.9427	14.7365	13.7489	13.536	13.9569	13.7949	13.8606
5.32271	0.86772	Q9QUJ7-2;Q9QUJ7;Q9CZW4	Q9QUJ7-2;Q9QUJ7	Long-chain-fatty-acid--CoA ligase 4	Acsl4	4868	Color2 [A=255, R=0, G=0, B=0]	1	4					8	8	8	12.2	12.2	12.2	74.338	0	43.155	124030000	17	16.7374	16.8678	17.1399	17.0584	16.9593	16.1169	16.0307	16.2183	16.004	16.0543
5.21459	-0.646328	P10852;P10852-2	P10852;P10852-2	4F2 cell-surface antigen heavy chain	Slc3a2	654	Color2 [A=255, R=0, G=0, B=0]	1	4					17	17	16	31.2	31.2	31.2	58.336	0	170.43	3062400000	61	19.711	19.7017	19.8352	19.88	19.7426	20.4801	20.2357	20.532	20.4036	20.4508
5.19307	-0.698051	Q9QXW9	Q9QXW9	Large neutral amino acids transporter small subunit 2	Slc7a8	4898	Color2 [A=255, R=0, G=0, B=0]	1	4					7	7	7	13.6	13.6	13.6	57.872	0	41.345	496250000	20	18.0191	17.9592	18.11	18.0736	17.982	18.847	18.5588	18.872	18.7339	18.6224
5.19267	-1.2613	Q06770	Q06770	Corticosteroid-binding globulin	Serpina6	1685	Color2 [A=255, R=0, G=0, B=0]	1	4					3	3	3	7.3	7.3	7.3	44.769	0.00022553	3.3393	30370000	4	14.5119	14.0713	14.568	14.7799	14.566	15.8344	15.7602	15.7962	15.6307	15.7822
5.1448	-1.04114	Q8VCT4	Q8VCT4	Carboxylesterase 1D	Ces1d	3510	Color2 [A=255, R=0, G=0, B=0]	1	4					15	15	13	35.2	35.2	31.2	61.787	0	264.75	5232000000	70	19.9767	20.1695	20.4427	20.316	20.0503	21.148	21.1334	21.4437	21.2217	21.2142
5.11701	0.808691	O88531	O88531	Palmitoyl-protein thioesterase 1	Ppt1	442	Color2 [A=255, R=0, G=0, B=0]	1	4					6	6	6	24.8	24.8	24.8	34.49	0	51.587	347420000	16	19.4072	19.4659	19.2996	19.3592	19.2107	18.579	18.3223	18.711	18.6151	18.4717
5.09947	1.19764	Q8CIE4	Q8CIE4		Parp10	3173	Color2 [A=255, R=0, G=0, B=0]	1	4					3	3	3	4	4	4	103.68	0	5.5601	14424000	6	13.918	14.1079	14.297	14.3239	13.9938	13.0654	12.6541	13.1174	13.0124	12.8032
5.09748	2.76825	Q9D3H2	Q9D3H2		Obp1a	4392	Color2 [A=255, R=0, G=0, B=0]	1	4					3	3	3	22.1	22.1	22.1	18.469	0	41.762	204360000	16	16.5029	16.3214	17.1488	17.5176	16.5204	14.3444	13.6209	14.293	13.7013	14.2103
5.09597	0.570343	Q9R1P4	Q9R1P4	Proteasome subunit alpha type-1	Psma1	5000	Color2 [A=255, R=0, G=0, B=0]	1	4					12	12	12	46	46	46	29.546	0	163.6	1988800000	44	19.8011	19.9067	19.9787	20.0857	19.9798	19.3251	19.287	19.4389	19.4446	19.4047
5.03299	0.651605	P49935	P49935	Pro-cathepsin H;Cathepsin H mini chain;Cathepsin H;Cathepsin H heavy chain;Cathepsin H light chain	Ctsh	1114	Color2 [A=255, R=0, G=0, B=0]	1	4					5	5	5	22.2	22.2	22.2	37.17	0	135.08	2074000000	24	19.3017	19.2023	19.3646	19.4162	19.1993	18.5973	18.595	18.7944	18.7229	18.5166
5.0316	0.959321	Q9Z0K8	Q9Z0K8	Pantetheinase	Vnn1	5108	Color2 [A=255, R=0, G=0, B=0]	1	4					7	7	7	17.2	17.2	17.2	57.091	0	75.402	606420000	22	17.6117	17.8987	18.1193	17.9636	17.8238	17.0058	16.8133	17.0565	16.8128	16.9319
5.02631	-0.798143	Q3UH68;Q3UH68-2;Q3UH68-3	Q3UH68;Q3UH68-2;Q3UH68-3	LIM and calponin homology domains-containing protein 1	Limch1	1833	Color2 [A=255, R=0, G=0, B=0]	1	4					3	3	3	3	3	3	118.19	0	6.741	5900800	5	12.7648	13.085	12.9512	13.2117	12.9939	13.8184	13.694	13.8392	13.7635	13.8822
5.01609	1.83386	P03987-2;P03987	P03987-2;P03987	Ig gamma-3 chain C region		554	Color2 [A=255, R=0, G=0, B=0]	1	4					6	6	6	21.6	21.6	21.6	36.228	0	12.724	113320000	11	17.3325	17.9128	17.2202	17.4947	17.5708	15.8776	15.3897	15.7097	15.3116	16.0733
4.95553	-1.17786	P15105	P15105	Glutamine synthetase	Glul	728	Color2 [A=255, R=0, G=0, B=0]	1	4					10	10	10	32.2	32.2	32.2	42.119	0	105.47	1210400000	38	18.0068	17.9758	17.8032	18.244	18.3474	19.1211	19.1616	19.3205	19.5108	19.1525
4.9355	-0.770131	Q9WUR9	Q9WUR9	Adenylate kinase 4, mitochondrial	Ak4	5057	Color2 [A=255, R=0, G=0, B=0]	1	4					9	9	9	53.8	53.8	53.8	25.061	0	26.406	5224800000	43	20.6537	20.6613	20.8891	21.0354	20.8634	21.5635	21.4982	21.7048	21.6136	21.5735
4.92423	2.52858	A2AEP0	A2AEP0		Obp1b	10	Color2 [A=255, R=0, G=0, B=0]	1	4					6	6	6	38.6	38.6	38.6	19.394	0	65.921	383980000	23	17.4774	17.0723	17.9106	18.5034	17.6095	15.3139	14.8597	15.4582	14.9755	15.323
4.90814	0.353717	Q6ZWQ7	Q6ZWQ7		Spcs3	2490	Color2 [A=255, R=0, G=0, B=0]	1	4					3	3	3	17.8	17.8	17.8	20.313	0	6.7964	154110000	7	17.2042	17.245	17.3005	17.3459	17.2147	16.8733	16.8338	16.9772	16.9502	16.9072
4.89262	0.549143	P16330-2;P16330	P16330-2;P16330	2,3-cyclic-nucleotide 3-phosphodiesterase	Cnp	752	Color2 [A=255, R=0, G=0, B=0]	1	4					5	5	5	13.8	13.8	13.8	44.654	0	31.14	77485000	8	16.1046	16.2506	16.2042	16.2986	16.1431	15.6498	15.495	15.7837	15.6483	15.6785
4.88579	0.653748	Q9CYA0	Q9CYA0	Cysteine-rich with EGF-like domain protein 2	Creld2	4250	Color2 [A=255, R=0, G=0, B=0]	1	4					5	5	5	17.7	17.7	17.7	38.219	0	31.295	113290000	10	15.9151	16.108	16.1258	16.1344	16.061	15.3452	15.2885	15.534	15.5658	15.342
4.8632	1.53257	Q8VD31	Q8VD31	Tapasin-related protein	Tapbpl	3517	Color2 [A=255, R=0, G=0, B=0]	1	4					3	3	3	9.8	9.8	9.8	48.732	0	28.738	33203000	6	15.2759	15.3917	15.2744	15.5399	15.4162	14.0695	13.2441	13.8485	14.0208	14.0523
4.8625	0.595351	P23492	P23492	Purine nucleoside phosphorylase	Pnp	837	Color2 [A=255, R=0, G=0, B=0]	1	4					11	11	11	54.7	54.7	54.7	32.277	0	197.42	2019800000	78	19.8903	20.124	20.1238	20.1705	20.0554	19.5244	19.3297	19.5678	19.4871	19.4782
4.85873	0.680499	Q99P72-5;Q99P72-4;Q99P72;Q99P72-3	Q99P72-5;Q99P72-4;Q99P72;Q99P72-3	Reticulon-4	Rtn4	4016	Color2 [A=255, R=0, G=0, B=0]	1	4					7	7	2	27	27	9	38.403	0	27.906	454970000	22	18.71	18.7486	18.9212	18.8606	18.6775	18.1676	17.8954	18.2274	18.1125	18.1124
4.84716	1.15378	Q9JJH1	Q9JJH1	Ribonuclease 4	Rnase4	4784	Color2 [A=255, R=0, G=0, B=0]	1	4					3	3	3	27.7	27.7	27.7	17.024	0	10.416	73755000	5	15.2693	15.1656	15.4783	15.5296	15.3944	14.4879	13.8929	14.2627	14.346	14.0787
4.84543	1.19919	Q9WVL2	Q9WVL2	Signal transducer and activator of transcription 2	Stat2	5091	Color2 [A=255, R=0, G=0, B=0]	1	4					3	3	3	5.1	5.1	5.1	105.42	0	11.746	30210000	9	14.7466	14.9908	14.952	15.1407	15.0047	13.849	13.3506	13.9279	13.7372	13.9742
4.82539	0.534277	O08915	O08915	AH receptor-interacting protein	Aip	211	Color2 [A=255, R=0, G=0, B=0]	1	4					6	6	6	21.8	21.8	21.8	37.605	0	45.612	107820000	9	16.3776	16.4058	16.5418	16.5857	16.6163	15.9613	15.8756	16.0572	16.0216	15.9401
4.81401	0.763322	P60824	P60824	Cold-inducible RNA-binding protein	Cirbp	1306	Color2 [A=255, R=0, G=0, B=0]	1	4					2	2	2	14.5	14.5	14.5	18.607	0	12.1	61089000	9	15.141	15.0644	15.4411	15.4092	15.1405	14.5241	14.3791	14.4412	14.5362	14.4991
4.7727	0.729098	Q2EMV9;Q2EMV9-2	Q2EMV9;Q2EMV9-2	Poly [ADP-ribose] polymerase 14	Parp14	1725	Color2 [A=255, R=0, G=0, B=0]	1	4					12	12	12	7.5	7.5	7.5	203.8	0	27.718	111990000	17	16.8647	17.0467	16.9951	17.1004	16.8839	16.3507	15.9983	16.3602	16.2702	16.266
4.76761	0.453722	Q06890	Q06890	Clusterin;Clusterin beta chain;Clusterin alpha chain	Clu	1686	Color2 [A=255, R=0, G=0, B=0]	1	4					9	9	9	26.1	26.1	26.1	51.655	0	33.099	394190000	20	17.1584	17.3009	17.2224	17.3196	17.218	16.8507	16.6369	16.8231	16.7863	16.8537
4.76529	0.819229	P97864	P97864	Caspase-7;Caspase-7 subunit p20;Caspase-7 subunit p11	Casp7	1600	Color2 [A=255, R=0, G=0, B=0]	1	4					4	4	4	18.2	18.2	18.2	34.06	0	10.727	53731000	6	14.3545	14.4984	14.5809	14.6682	14.3802	13.6522	13.4223	13.7726	13.7576	13.7814
4.75559	-0.764991	Q99J94;Q9EP96	Q99J94	Solute carrier organic anion transporter family member 1A6	Slco1a6	3867	Color2 [A=255, R=0, G=0, B=0]	1	4					5	5	5	9.4	9.4	9.4	74.144	0	70.847	57501000	11	15.3807	15.2487	15.3773	15.5848	15.5168	16.3696	16.0201	16.1959	16.0978	16.2498
4.74439	-1.12209	Q9WV92-7;Q9WV92-8	Q9WV92-7;Q9WV92-8	Band 4.1-like protein 3;Band 4.1-like protein 3, N-terminally processed	Epb41l3	5074	Color2 [A=255, R=0, G=0, B=0]	1	4					24	3	2	37.2	5.3	3.6	91.849	0	40.763	41939000	12	13.9737	14.4993	14.576	14.6233	14.5527	15.5897	15.4338	15.6182	15.6077	15.5861
4.74237	-0.664159	P11862	P11862	Growth arrest-specific protein 2	Gas2	678	Color2 [A=255, R=0, G=0, B=0]	1	4					11	11	11	41.4	41.4	41.4	34.9	0	125.87	541300000	26	19.1042	19.1866	19.2431	19.3835	19.2716	20.0153	19.7287	20.0397	19.8476	19.8785
4.74052	0.61427	O35386	O35386	Phytanoyl-CoA dioxygenase, peroxisomal	Phyh	265	Color2 [A=255, R=0, G=0, B=0]	1	4					10	10	10	29.3	29.3	29.3	38.607	0	30.344	8531200000	29	18.8863	19.0253	19.1496	19.0611	19.0413	18.5412	18.2924	18.5488	18.3368	18.3732
4.7386	0.627251	Q9Z130	Q9Z130	Heterogeneous nuclear ribonucleoprotein D-like	Hnrnpdl	5128	Color2 [A=255, R=0, G=0, B=0]	1	4					6	5	5	21.6	18.9	18.9	33.558	0	31.744	180140000	14	15.9511	16.1391	16.235	16.2352	16.1429	15.6002	15.3543	15.5146	15.6106	15.4874
4.7102	2.031	O88833	O88833	Cytochrome P450 4A10	Cyp4a10	471	Color2 [A=255, R=0, G=0, B=0]	1	4					14	12	12	31	26.1	26.1	58.33	0	61.303	1266300000	35	19.2159	18.8476	20.1068	19.816	19.7513	17.5809	17.5044	17.5173	17.4718	17.5081
4.70683	-0.636264	P30416	P30416	Peptidyl-prolyl cis-trans isomerase FKBP4;Peptidyl-prolyl cis-trans isomerase FKBP4, N-terminally processed	Fkbp4	930	Color2 [A=255, R=0, G=0, B=0]	1	4					15	15	15	40.2	40.2	40.2	51.572	0	131.61	1228300000	54	19.0185	19.1776	19.2167	19.3505	19.2274	19.8675	19.6593	19.9199	19.9062	19.8191
4.70085	0.851532	Q99MU3-2;Q99MU3;Q99MU3-3;Q99MU3-4;Q99MU3-5	Q99MU3-2;Q99MU3;Q99MU3-3;Q99MU3-4;Q99MU3-5	Double-stranded RNA-specific adenosine deaminase	Adar	3995	Color2 [A=255, R=0, G=0, B=0]	1	4					3	3	3	2	2	2	127.66	0.0035248	2.331	13034000	4	13.8589	14.1185	13.9247	14.1424	13.992	13.0744	12.9792	13.3894	13.0451	13.2909
4.66466	0.92673	Q8BZ20	Q8BZ20	Poly [ADP-ribose] polymerase 12	Parp12	2991	Color2 [A=255, R=0, G=0, B=0]	1	4					3	3	3	4.2	4.2	4.2	79.916	0	5.2728	19265000	5	13.914	14.0367	14.0642	14.0363	14.4286	13.279	12.9855	13.0834	13.2078	13.2906
4.66337	-0.59551	Q9JIZ0	Q9JIZ0	Probable N-acetyltransferase CML1	Cml1	4779	Color2 [A=255, R=0, G=0, B=0]	1	4					5	5	5	20.7	20.7	20.7	25.013	0	23.785	317830000	17	16.903	16.9908	17.1509	17.217	17.0852	17.6312	17.5965	17.813	17.6365	17.6472
4.66017	0.37286	Q9ET26	Q9ET26	E3 ubiquitin-protein ligase RNF114	Rnf114	4732	Color2 [A=255, R=0, G=0, B=0]	1	4					5	5	5	26.6	26.6	26.6	25.745	0	12.275	63823000	13	15.3678	15.508	15.5208	15.5408	15.4909	15.1503	15.0016	15.169	15.13	15.1131
4.6579	-1.07164	P98203-4;P98203-5;P98203-2;P98203	P98203-4;P98203-5;P98203-2;P98203	Armadillo repeat protein deleted in velo-cardio-facial syndrome homolog	Arvcf	1613	Color2 [A=255, R=0, G=0, B=0]	1	4					9	9	9	18.9	18.9	18.9	97.164	0	97.854	184780000	20	14.8077	14.7043	15.097	15.3217	15.0921	16.1591	15.9128	16.1211	16.1812	16.0069
4.63571	0.750492	Q99K85	Q99K85	Phosphoserine aminotransferase	Psat1	3908	Color2 [A=255, R=0, G=0, B=0]	1	4					9	9	9	26.5	26.5	26.5	40.472	0	42.845	208810000	22	17.7296	17.9558	18.1328	18.0129	18.0489	17.2234	17.023	17.2795	17.3082	17.2933
4.63408	0.809112	Q9WV68	Q9WV68	Peroxisomal 2,4-dienoyl-CoA reductase	Decr2	5067	Color2 [A=255, R=0, G=0, B=0]	1	4					8	8	8	39.4	39.4	39.4	31.3	0	55.422	825950000	22	18.8037	18.8981	19.2262	19.0661	18.8293	18.2317	18.0207	18.2788	18.164	18.0825
4.63233	0.58433	Q9CXR1	Q9CXR1	Dehydrogenase/reductase SDR family member 7	Dhrs7	4231	Color2 [A=255, R=0, G=0, B=0]	1	4					3	3	3	8.3	8.3	8.3	38.167	0	4.0888	49438000	5	16.4861	16.4964	16.5637	16.699	16.4965	15.9596	15.8086	15.9512	16.1461	15.9547
4.61843	0.44053	P49586	P49586	Choline-phosphate cytidylyltransferase A	Pcyt1a	1106	Color2 [A=255, R=0, G=0, B=0]	1	4					5	5	2	17.7	17.7	6	41.666	0	17.614	122040000	11	16.6477	16.8025	16.8566	16.8207	16.8329	16.393	16.2421	16.4374	16.3789	16.3062
4.59546	0.604514	P10639	P10639	Thioredoxin	Txn	648	Color2 [A=255, R=0, G=0, B=0]	1	4					7	7	7	65.7	65.7	65.7	11.675	0	26.436	6999300000	53	20.7421	20.8555	21.0264	21.0676	20.9003	20.3447	20.1755	20.4078	20.3186	20.3227
4.57725	1.20961	Q8BVK9	Q8BVK9	Sp110 nuclear body protein	Sp110	2932	Color2 [A=255, R=0, G=0, B=0]	1	4					2	2	2	3.8	3.8	3.8	50.14	0.0031368	2.4198	13941000	3	13.4871	13.1711	13.584	13.5681	13.5073	11.9762	11.9863	12.3589	12.5926	12.3555
4.56632	0.960714	Q9ERL7	Q9ERL7	Glia maturation factor gamma	Gmfg	4697	Color2 [A=255, R=0, G=0, B=0]	1	4					3	2	2	23.2	16.9	16.9	16.748	0	8.6036	22426000	4	13.0845	13.1117	13.3008	13.1966	13.142	12.1771	12.0103	12.1955	12.045	12.6041
4.56611	0.742737	P17918	P17918	Proliferating cell nuclear antigen	Pcna	777	Color2 [A=255, R=0, G=0, B=0]	1	4					6	6	6	28	28	28	28.785	0	12.947	87739000	11	16.9799	17.3133	17.1702	17.2465	17.1241	16.5469	16.176	16.5205	16.4263	16.4506
4.56185	0.851322	Q9D8C4	Q9D8C4	Interferon-induced 35 kDa protein homolog	Ifi35	4465	Color2 [A=255, R=0, G=0, B=0]	1	4					2	2	2	8.7	8.7	8.7	31.875	0.00022857	3.5729	11352000	4	13.9743	14.2786	14.1055	14.3248	14.3172	13.5786	13.1526	13.2588	13.3392	13.4146
4.53868	0.790167	P49710	P49710	Hematopoietic lineage cell-specific protein	Hcls1	1109	Color2 [A=255, R=0, G=0, B=0]	1	4					4	4	4	8.6	8.6	8.6	54.24	0	9.0815	36060000	7	15.129	15.3878	15.4466	15.4719	15.2533	14.7614	14.3544	14.607	14.5324	14.4825
4.51714	0.907182	A6X935;A6X935-2	A6X935;A6X935-2	Inter alpha-trypsin inhibitor, heavy chain 4	Itih4	58	Color2 [A=255, R=0, G=0, B=0]	1	4					13	13	10	15.8	15.8	13.1	104.66	0	78.133	351390000	32	17.6717	18.2342	17.8712	17.8726	17.7147	17.0277	16.8286	17.0189	16.9027	17.0506
4.51067	-0.485474	Q8BGY7	Q8BGY7	Protein FAM210A	Fam210a	2741	Color2 [A=255, R=0, G=0, B=0]	1	4					3	3	3	12.8	12.8	12.8	31.599	0	5.0852	190440000	6	18.6643	18.6574	18.7555	18.8719	18.8228	19.3126	19.1079	19.3255	19.2107	19.2427
4.48709	0.641922	Q60648	Q60648	Ganglioside GM2 activator	Gm2a	2026	Color2 [A=255, R=0, G=0, B=0]	1	4					7	7	7	30.1	30.1	30.1	20.824	0	30.372	3906100000	42	20.9464	20.6772	20.9297	20.9605	20.8725	20.3133	20.1177	20.3998	20.2417	20.1041
4.48465	-0.692632	Q8BGD8	Q8BGD8	Cytochrome c oxidase assembly factor 6 homolog	Coa6	2714	Color2 [A=255, R=0, G=0, B=0]	1	4					2	2	2	35.4	35.4	35.4	9.2983	0	68.156	85685000	6	14.0796	14.3478	14.4194	14.5074	14.3511	15.0445	14.8785	15.0755	15.1347	15.0353
4.46506	-0.583825	Q9CZN7-2;Q9CZN7	Q9CZN7-2;Q9CZN7	Serine hydroxymethyltransferase	Shmt2	4283	Color2 [A=255, R=0, G=0, B=0]	1	4					15	14	14	40.9	38.1	38.1	55.42	0	111.74	2299800000	55	19.5163	19.6038	19.7893	19.8327	19.692	20.2747	20.1253	20.368	20.2821	20.3031
4.46278	0.648605	O35704	O35704	Serine palmitoyltransferase 1	Sptlc1	292	Color2 [A=255, R=0, G=0, B=0]	1	4					2	2	2	3.6	3.6	3.6	52.534	0.00023381	3.9105	89453000	4	16.6773	16.8176	16.8952	16.9525	16.8676	16.3195	15.9836	16.327	16.1872	16.15
4.45507	0.507637	O70435	O70435	Proteasome subunit alpha type-3	Psma3	396	Color2 [A=255, R=0, G=0, B=0]	1	4					9	9	9	38.4	38.4	38.4	28.405	0	28.872	1082600000	41	19.1917	19.2486	19.3297	19.4395	19.2617	18.8451	18.6218	18.88	18.8073	18.7788
4.44996	-0.623195	Q91Y63	Q91Y63	Solute carrier family 13 member 3	Slc13a3	3712	Color2 [A=255, R=0, G=0, B=0]	1	4					4	4	4	8.3	8.3	8.3	66.143	0	50.678	575950000	15	15.7311	15.9743	16.1275	16.0558	15.9364	16.6387	16.5144	16.6895	16.5104	16.5881
4.4465	0.535484	P21981	P21981	Protein-glutamine gamma-glutamyltransferase 2	Tgm2	822	Color2 [A=255, R=0, G=0, B=0]	1	4					22	22	22	41.7	41.7	41.7	77.06	0	323.31	6850500000	132	21.8304	21.9371	21.9238	22.0237	21.9142	21.4762	21.1923	21.518	21.4203	21.345
4.44479	1.16018	Q9Z2V4	Q9Z2V4	Phosphoenolpyruvate carboxykinase, cytosolic [GTP]	Pck1	5200	Color2 [A=255, R=0, G=0, B=0]	1	4					23	23	22	46.9	46.9	45.7	69.354	0	307.03	8653600000	150	21.2336	21.3191	21.9426	21.5675	21.4051	20.5242	20.1502	20.4191	20.3306	20.243
4.44444	1.34867	P01831	P01831	Thy-1 membrane glycoprotein	Thy1	525	Color2 [A=255, R=0, G=0, B=0]	1	4					2	2	2	14.8	14.8	14.8	18.08	0	6.5351	9103000	5	13.0979	13.0264	13.2058	13.4306	13.3023	11.6797	12.0344	11.7637	12.3426	11.4994
4.43978	-0.434443	O88575	O88575	Sodium- and chloride-dependent transporter XTRP3B	Slc6a20b	451	Color2 [A=255, R=0, G=0, B=0]	1	4					5	5	2	6.9	6.9	2.5	70.686	0	12.821	124080000	15	16.2971	16.2597	16.4472	16.4161	16.3054	16.7669	16.6611	16.9028	16.7868	16.7801
4.43767	-0.66237	Q60936;Q60936-2	Q60936;Q60936-2	Atypical kinase ADCK3, mitochondrial	Adck3	2063	Color2 [A=255, R=0, G=0, B=0]	1	4					9	9	9	14.1	14.1	14.1	71.742	0	60.602	324450000	22	16.9307	17.0485	17.1886	17.2948	17.1023	17.8576	17.5729	17.8202	17.7848	17.8412
4.4376	1.82512	P11714	P11714	Cytochrome P450 2D9	Cyp2d9	675	Color2 [A=255, R=0, G=0, B=0]	1	4					6	6	6	17.1	17.1	17.1	56.949	0	15.688	35043000	14	14.5437	14.6653	15.469	15.2075	15.1407	13.1785	12.8451	12.8962	13.525	13.4557
4.43412	0.551169	Q9QUM9	Q9QUM9	Proteasome subunit alpha type-6	Psma6	4869	Color2 [A=255, R=0, G=0, B=0]	1	4					12	12	12	52.8	52.8	52.8	27.372	0	62.666	1052300000	40	18.6763	18.8127	18.8971	18.9749	18.8642	18.3092	18.1643	18.4364	18.3206	18.2388
4.42759	0.78925	Q64378	Q64378	Peptidyl-prolyl cis-trans isomerase FKBP5;Peptidyl-prolyl cis-trans isomerase FKBP5, N-terminally processed	Fkbp5	2276	Color2 [A=255, R=0, G=0, B=0]	1	4					14	14	14	30	30	30	50.966	0	126.93	509280000	35	18.0982	18.4926	18.3238	18.4062	18.3421	17.4886	17.3189	17.5603	17.596	17.7528
4.4166	-0.885761	Q9DD20	Q9DD20	Methyltransferase-like protein 7B	Mettl7b	4636	Color2 [A=255, R=0, G=0, B=0]	1	4					6	6	6	32.4	32.4	32.4	28.049	0	45.806	484910000	23	17.4758	17.3633	17.336	17.7766	17.2356	18.4229	18.1492	18.4527	18.3454	18.2459
4.41524	0.523474	Q9D020;Q9D020-1	Q9D020;Q9D020-1	Cytosolic 5-nucleotidase 3A	Nt5c3a	4299	Color2 [A=255, R=0, G=0, B=0]	1	4					13	13	13	45	45	45	37.252	0	60.897	322990000	35	18.1946	18.2298	18.3602	18.456	18.2733	17.8399	17.6376	17.8854	17.8034	17.7303
4.40544	0.848373	Q9QZU9;REV__Q8K245	Q9QZU9	Ubiquitin/ISG15-conjugating enzyme E2 L6	Ube2l6	4953	Color2 [A=255, R=0, G=0, B=0]	1	4					3	3	3	15.7	15.7	15.7	17.841	0.00022978	3.6511	68679000	3	15.1755	15.2193	15.104	15.4603	15.342	14.6065	14.1346	14.5496	14.4244	14.3441
4.39134	0.467997	Q9WV54	Q9WV54	Acid ceramidase;Acid ceramidase subunit alpha;Acid ceramidase subunit beta	Asah1	5064	Color2 [A=255, R=0, G=0, B=0]	1	4					6	6	6	12.4	12.4	12.4	44.669	0	11.124	245160000	21	17.756	17.7672	17.8568	17.8917	17.791	17.388	17.1601	17.4681	17.3231	17.3833
4.38476	0.527782	Q9Z2U1	Q9Z2U1	Proteasome subunit alpha type-5	Psma5	5198	Color2 [A=255, R=0, G=0, B=0]	1	4					7	7	7	37.3	37.3	37.3	26.411	0	108.43	785100000	39	18.9803	19.0563	19.1822	19.2783	19.1661	18.5605	18.4983	18.6799	18.7135	18.5721
4.38355	0.698514	Q8R121-2;Q8R121	Q8R121-2;Q8R121	Protein Z-dependent protease inhibitor	Serpina10	3372	Color2 [A=255, R=0, G=0, B=0]	1	4					2	2	2	4.6	4.6	4.6	45.297	0.00022691	3.4554	10670000	4	14.3259	14.4762	14.2178	14.2076	14.1459	13.7676	13.4237	13.4569	13.565	13.6678
4.37225	0.54834	P23249	P23249	Putative helicase MOV-10	Mov10	835	Color2 [A=255, R=0, G=0, B=0]	1	4					7	7	7	7.5	7.5	7.5	113.58	0	10.655	27523000	7	14.7633	14.8012	14.9829	14.9268	14.7351	14.3283	14.1543	14.2972	14.2409	14.4469
4.35883	0.393448	Q3TIX9	Q3TIX9	U4/U6.U5 tri-snRNP-associated protein 2	Usp39	1761	Color2 [A=255, R=0, G=0, B=0]	1	4					6	6	6	13.5	13.5	13.5	65.146	0	26.361	51667000	13	15.5165	15.6837	15.5999	15.6716	15.5944	15.2492	15.0874	15.3162	15.2579	15.1881
4.35581	0.474554	Q9R1P1	Q9R1P1	Proteasome subunit beta type-3	Psmb3	4998	Color2 [A=255, R=0, G=0, B=0]	1	4					5	5	5	34.1	34.1	34.1	22.965	0	14.358	389850000	18	17.6524	17.732	17.9066	17.8915	17.7802	17.3544	17.2452	17.4143	17.3454	17.2305
4.35376	-0.62151	Q99NB1	Q99NB1	Acetyl-coenzyme A synthetase 2-like, mitochondrial	Acss1	4008	Color2 [A=255, R=0, G=0, B=0]	1	4					20	20	20	40.2	40.2	40.2	74.622	0	179.19	5584300000	105	20.0933	20.1893	20.3144	20.382	20.269	20.9322	20.645	20.9754	20.8602	20.9428
4.34385	-0.606464	Q8VCZ9	Q8VCZ9	Probable proline dehydrogenase 2	Prodh2	3514	Color2 [A=255, R=0, G=0, B=0]	1	4					6	6	6	16.7	16.7	16.7	50.723	0	15.234	396190000	13	17.9175	17.9667	18.1266	18.1865	17.9835	18.615	18.496	18.7944	18.5587	18.7489
4.33316	0.519165	Q99MN1	Q99MN1	Lysine--tRNA ligase	Kars	3989	Color2 [A=255, R=0, G=0, B=0]	1	4					19	19	19	32.6	32.6	32.6	67.839	0	74.257	1325900000	60	19.9627	20.1288	20.1285	20.2264	20.1629	19.6262	19.422	19.7184	19.6327	19.6141
4.33122	0.459246	Q9DBC3	Q9DBC3	Cap-specific mRNA (nucleoside-2-O-)-methyltransferase 1	Cmtr1	4529	Color2 [A=255, R=0, G=0, B=0]	1	4					4	4	4	5.7	5.7	5.7	95.675	0	5.7151	37868000	7	14.8341	14.842	14.76	15.0138	14.7517	14.3901	14.2801	14.4788	14.3407	14.4156
4.3187	0.425742	Q9WV32	Q9WV32	Actin-related protein 2/3 complex subunit 1B	Arpc1b	5062	Color2 [A=255, R=0, G=0, B=0]	1	4					8	7	7	31.7	25.5	25.5	41.063	0	76.894	399320000	23	18.2152	18.2705	18.3529	18.3535	18.28	17.9231	17.7346	17.9966	17.8982	17.7911
4.30839	-0.52992	Q9D1I5	Q9D1I5	Methylmalonyl-CoA epimerase, mitochondrial	Mcee	4350	Color2 [A=255, R=0, G=0, B=0]	1	4					3	3	3	24.7	24.7	24.7	19.017	0	8.487	253750000	7	17.0171	17.1297	17.2821	17.2973	17.2116	17.7384	17.5649	17.8299	17.7372	17.717
4.29441	0.456756	P43275	P43275	Histone H1.1	Hist1h1a	1035	Color2 [A=255, R=0, G=0, B=0]	1	4					5	3	3	31.5	23.9	23.9	21.785	0	12.713	296260000	17	17.7435	17.8274	17.9239	17.9979	17.8626	17.3939	17.3208	17.5443	17.4544	17.358
4.28959	-0.573831	Q99M07	Q99M07	Cytochrome c oxidase assembly factor 5	Coa5	3976	Color2 [A=255, R=0, G=0, B=0]	1	4					2	2	2	33.8	33.8	33.8	8.3585	0	10.85	18210000	7	14.0071	13.935	13.8381	14.0205	13.9039	14.6415	14.2829	14.5505	14.4739	14.6251
4.27935	1.09336	Q9QWK4	Q9QWK4	CD5 antigen-like	Cd5l	4874	Color2 [A=255, R=0, G=0, B=0]	1	4					3	3	3	12.2	12.2	12.2	38.862	0	5.4814	19480000	6	13.7173	13.5035	13.6954	13.6772	13.595	12.1735	12.7774	12.3289	12.5453	12.8965
4.25726	0.677634	Q99JT9	Q99JT9	1,2-dihydroxy-3-keto-5-methylthiopentene dioxygenase	Adi1	3887	Color2 [A=255, R=0, G=0, B=0]	1	4					5	5	5	25.1	25.1	25.1	21.523	0	11.275	144880000	12	17.6815	17.6502	18.0187	17.9771	17.782	17.1758	17.0583	17.2972	17.0563	17.1337
4.25632	-0.514912	Q8BWT1	Q8BWT1	3-ketoacyl-CoA thiolase, mitochondrial	Acaa2	2948	Color2 [A=255, R=0, G=0, B=0]	1	4					20	20	20	75.6	75.6	75.6	41.829	0	319.42	12339000000	245	20.8926	21.0612	21.1397	21.2147	20.9735	21.5464	21.4796	21.6548	21.6438	21.5317
4.25589	0.473977	Q8CI32	Q8CI32	BAG family molecular chaperone regulator 5	Bag5	3163	Color2 [A=255, R=0, G=0, B=0]	1	4					5	5	5	10.7	10.7	10.7	50.942	0	12.049	51776000	11	15.8424	16.042	16.0377	16.0844	15.9962	15.599	15.3516	15.5673	15.5421	15.5728
4.24106	0.499211	Q921M7	Q921M7	Protein FAM49B	Fam49b	3788	Color2 [A=255, R=0, G=0, B=0]	1	4					6	6	5	25	25	22.2	36.776	0	19.5	47032000	14	15.9054	16.0368	16.0158	15.9655	15.8624	15.5915	15.2824	15.5651	15.4373	15.4136
4.24053	0.622198	Q61112;Q9BRK5-5;Q61112-2;Q9BRK5-2;Q9BRK5	Q61112;Q9BRK5-5;Q61112-2;Q9BRK5-2;Q9BRK5	45 kDa calcium-binding protein	Sdf4;SDF4	2087	Color2 [A=255, R=0, G=0, B=0]	1	4					2	2	2	5.3	5.3	5.3	42.064	0	5.3803	25361000	3	14.7163	14.898	15.0933	15.0847	15.0375	14.2447	14.2636	14.426	14.4089	14.3755
4.23619	0.692038	Q9R111	Q9R111	Guanine deaminase	Gda	4991	Color2 [A=255, R=0, G=0, B=0]	1	4					9	9	9	18.9	18.9	18.9	51.012	0	60.66	236630000	16	17.0651	17.2284	17.2688	17.204	16.9959	16.5815	16.2216	16.3667	16.5156	16.6167
4.23563	-0.505563	Q9CQH3	Q9CQH3	NADH dehydrogenase [ubiquinone] 1 beta subcomplex subunit 5, mitochondrial	Ndufb5	4100	Color2 [A=255, R=0, G=0, B=0]	1	4					6	6	6	28	28	28	21.71	0	21.717	1303500000	22	19.4288	19.417	19.5501	19.6826	19.4892	19.989	19.8717	20.1304	20.086	20.0184
4.20577	0.513652	P20060	P20060	Beta-hexosaminidase subunit beta	Hexb	800	Color2 [A=255, R=0, G=0, B=0]	1	4					10	10	10	20.7	20.7	20.7	61.115	0	51.775	438140000	24	17.6967	17.8738	17.9028	17.9596	17.6765	17.3334	17.217	17.3947	17.2296	17.3664
4.19509	0.558657	P03958	P03958	Adenosine deaminase	Ada	553	Color2 [A=255, R=0, G=0, B=0]	1	4					8	8	8	24.4	24.4	24.4	39.991	0	30.5	62776000	14	16.2767	16.4127	16.3678	16.5388	16.3261	15.7947	15.6161	15.899	15.8638	15.9553
4.18433	-0.459336	Q8VC69	Q8VC69	Solute carrier family 22 member 6	Slc22a6	3482	Color2 [A=255, R=0, G=0, B=0]	1	4					8	8	8	13.6	13.6	13.6	60.013	0	82.424	449460000	22	17.7734	17.884	17.9677	18.0308	17.9157	18.4715	18.2407	18.4623	18.3527	18.341
4.15324	-0.685712	Q9D023	Q9D023	Mitochondrial pyruvate carrier 2	Mpc2	4300	Color2 [A=255, R=0, G=0, B=0]	1	4					4	4	4	29.1	29.1	29.1	14.286	0	8.0819	2094300000	14	18.5219	18.6279	18.7787	18.8547	18.7074	19.3842	19.1282	19.5575	19.4559	19.3935
4.15295	0.68471	F2Z461	F2Z461	E3 ISG15--protein ligase Herc6	Herc6	152	Color2 [A=255, R=0, G=0, B=0]	1	4					2	2	2	2.3	2.3	2.3	112.93	0.00023004	3.6635	7091600	3	12.7314	12.5951	12.6748	12.5847	12.8059	12.0135	11.8189	12.2391	12.0851	11.8118
4.15065	0.656227	Q8BM88	Q8BM88	Cathepsin O	Ctso	2837	Color2 [A=255, R=0, G=0, B=0]	1	4					2	2	2	7.1	7.1	7.1	34.723	0.0021133	2.5246	8989800	3	13.698	13.6295	13.8487	13.8992	13.7409	13.3158	12.8711	13.0567	13.166	13.1255
4.15058	0.678015	O35409;REV__Q0VG85-6	O35409	Glutamate carboxypeptidase 2	Folh1	267	Color2 [A=255, R=0, G=0, B=0]	1	4					20	20	20	38	38	38	84.573	0	91.782	1811000000	55	19.6368	19.6829	20.0326	19.8597	19.6117	19.0173	18.9567	19.1884	19.1235	19.1476
4.14983	0.871032	P0CW02;P0CW03	P0CW02	Lymphocyte antigen 6C1	Ly6c1	634	Color2 [A=255, R=0, G=0, B=0]	1	4					3	3	3	28.2	28.2	28.2	14.192	0	10.6	59395000	12	14.3659	14.5895	14.6647	14.7021	14.5589	13.7028	13.4975	13.8818	13.9751	13.4688
4.13482	0.989917	P08071	P08071	Lactotransferrin	Ltf	608	Color2 [A=255, R=0, G=0, B=0]	1	4					6	6	6	11.7	11.7	11.7	77.837	0	17.162	35602000	12	15.1014	15.665	14.9764	15.0803	14.9505	14.2072	14.1079	14.2164	14.1052	14.1873
4.12903	-0.45011	P11352	P11352	Glutathione peroxidase 1	Gpx1	663	Color2 [A=255, R=0, G=0, B=0]	1	4					10	10	10	64.7	64.7	64.7	22.329	0	150.93	7138800000	79	20.7443	20.7769	20.8764	20.9613	20.833	21.2787	21.135	21.3458	21.4179	21.2649
4.11946	-0.546763	P70290	P70290	55 kDa erythrocyte membrane protein	Mpp1	1484	Color2 [A=255, R=0, G=0, B=0]	1	4					13	13	13	35	35	35	52.227	0	70.22	1095800000	46	18.7877	18.9498	18.969	18.9712	18.8223	19.4777	19.2052	19.5629	19.4731	19.5148
4.11081	0.416383	P26041	P26041	Moesin	Msn	864	Color2 [A=255, R=0, G=0, B=0]	1	4					33	33	22	55.1	55.1	39.7	67.766	0	201.36	21883000000	213	23.3296	23.3522	23.4638	23.5612	23.4149	23.023	22.8713	23.0813	23.0746	22.9896
4.10567	-0.799143	O70451	O70451	Monocarboxylate transporter 2	Slc16a7	399	Color2 [A=255, R=0, G=0, B=0]	1	4					2	2	2	3.7	3.7	3.7	52.603	0	5.4954	269020000	4	17.4989	17.72	17.8367	18.0436	17.9279	18.4922	18.5634	18.7199	18.7517	18.4956
4.10055	-0.589515	P29758	P29758	Ornithine aminotransferase, mitochondrial	Oat	924	Color2 [A=255, R=0, G=0, B=0]	1	4					15	15	15	47.6	47.6	47.6	48.354	0	203.69	5154600000	70	19.7564	19.8412	20.0476	20.096	19.9541	20.5767	20.361	20.6635	20.5151	20.5266
4.10037	-0.574139	P43025	P43025	Tetranectin	Clec3b	1031	Color2 [A=255, R=0, G=0, B=0]	1	4					2	2	2	11.4	11.4	11.4	22.257	0	8.9955	20845000	5	13.2302	13.2844	13.3838	13.1692	13.44	13.8774	13.6601	13.9837	13.9964	13.8606
4.09215	0.481515	Q8VCW8	Q8VCW8	Acyl-CoA synthetase family member 2, mitochondrial	Acsf2	3511	Color2 [A=255, R=0, G=0, B=0]	1	4					13	13	13	25.4	25.4	25.4	67.95	0	70.961	1173500000	37	19.0268	19.1139	19.319	19.275	19.0882	18.7267	18.5856	18.777	18.6919	18.6341
4.08244	0.478217	Q7TQK5	Q7TQK5	Coiled-coil domain-containing protein 93	Ccdc93	2560	Color2 [A=255, R=0, G=0, B=0]	1	4					14	14	14	25	25	25	72.602	0	92.825	256420000	32	18.0647	18.1783	18.3239	18.3399	18.2972	17.8122	17.6327	17.8647	17.7702	17.7332
4.07779	0.485126	Q61559	Q61559	IgG receptor FcRn large subunit p51	Fcgrt	2145	Color2 [A=255, R=0, G=0, B=0]	1	4					3	3	3	6.6	6.6	6.6	40.092	0	15.72	90739000	6	15.8697	15.9615	16.1724	16.0907	16.0399	15.5169	15.3939	15.5712	15.625	15.6014
4.05326	-0.493721	Q6PB66	Q6PB66	Leucine-rich PPR motif-containing protein, mitochondrial	Lrpprc	2413	Color2 [A=255, R=0, G=0, B=0]	1	4					49	49	49	38.4	38.4	38.4	156.61	0	323.31	3862000000	170	20.9279	21.0502	21.1525	21.2398	21.135	21.6301	21.4341	21.6938	21.6122	21.6038
4.0532	0.588295	P16110	P16110	Galectin-3	Lgals3	747	Color2 [A=255, R=0, G=0, B=0]	1	4					4	4	4	15.9	15.9	15.9	27.515	0	9.3386	239930000	15	17.8702	18.0552	18.0684	18.1364	18.0389	17.4105	17.2228	17.6199	17.5512	17.4231
4.03566	0.474132	P56959	P56959	RNA-binding protein FUS	Fus	1241	Color2 [A=255, R=0, G=0, B=0]	1	4					7	7	7	13.3	13.3	13.3	52.673	0	72.493	1073700000	25	19.4256	19.4792	19.6295	19.6605	19.4981	19.1257	18.8879	19.1658	19.0598	19.0831
4.03126	0.52458	Q00612;P97324;REV__P46662	Q00612	Glucose-6-phosphate 1-dehydrogenase X	G6pdx	1624	Color2 [A=255, R=0, G=0, B=0]	1	4					16	16	16	33.8	33.8	33.8	59.262	0	61.793	585540000	43	18.3535	18.4914	18.6337	18.6149	18.4647	17.9661	17.8093	18.0482	18.1189	17.9928
4.02637	0.464787	Q810B6;Q810B6-2	Q810B6	Rabankyrin-5	Ankfy1	2676	Color2 [A=255, R=0, G=0, B=0]	1	4					19	19	19	18.6	18.6	18.6	128.65	0	89.722	449290000	39	19.0428	19.1439	19.2233	19.294	19.1958	18.8002	18.548	18.8273	18.7125	18.6878
4.02602	-0.580503	Q8K0L3;Q8K0L3-2;Q8K0L3-3	Q8K0L3;Q8K0L3-2;Q8K0L3-3	Acyl-coenzyme A synthetase ACSM2, mitochondrial	Acsm2	3230	Color2 [A=255, R=0, G=0, B=0]	1	4					26	26	24	55	55	53.2	64.268	0	323.31	23422000000	328	22.8646	23.0992	23.1582	23.2435	23.071	23.6094	23.4981	23.777	23.7328	23.7217
4.02555	0.604718	O08691	O08691	Arginase-2, mitochondrial	Arg2	186	Color2 [A=255, R=0, G=0, B=0]	1	4					5	5	5	18.9	18.9	18.9	38.878	0	41.768	236160000	13	16.6719	16.7201	17.0309	17.0126	16.9671	16.3415	16.214	16.2906	16.3573	16.1755
4.02203	0.515808	Q3UMW8	Q3UMW8	Ceroid-lipofuscinosis neuronal protein 5 homolog	Cln5	1864	Color2 [A=255, R=0, G=0, B=0]	1	4					4	4	4	12	12	12	39.329	0	4.4469	10700000	5	13.6614	13.6452	13.7639	13.9186	13.8884	13.3453	13.0913	13.3214	13.2844	13.256
4.01987	0.801556	Q64462	Q64462	Cytochrome P450 4B1	Cyp4b1	2284	Color2 [A=255, R=0, G=0, B=0]	1	4					8	8	8	16.8	16.8	16.8	58.9	0	31.803	532600000	21	18.3556	18.7524	18.6738	18.7464	18.5034	17.7769	17.745	17.8384	17.5824	18.081
3.99077	0.42676	Q9WUU7	Q9WUU7	Cathepsin Z	Ctsz	5058	Color2 [A=255, R=0, G=0, B=0]	1	4					8	8	8	33.7	33.7	33.7	33.996	0	80.659	1386500000	25	19.571	19.6241	19.5725	19.6524	19.4102	19.2099	19.0357	19.2294	19.1869	19.0344
3.97936	-0.385057	Q99N23	Q99N23	Carbonic anhydrase 15	Ca15	3999	Color2 [A=255, R=0, G=0, B=0]	1	4					2	2	2	9	9	9	35.482	0	19.321	61113000	3	15.2846	15.1034	15.0339	15.1592	15.0174	15.4759	15.4436	15.5678	15.5603	15.4761
3.97292	-0.578757	P17809	P17809	Solute carrier family 2, facilitated glucose transporter member 1	Slc2a1	775	Color2 [A=255, R=0, G=0, B=0]	1	4					3	3	3	6.7	6.7	6.7	53.984	0	4.8017	128460000	6	14.9894	14.9833	15.1778	15.3353	15.2592	15.7505	15.6632	15.697	15.6509	15.8773
3.96695	-0.911602	Q5SSK3	Q5SSK3	Transcription elongation factor, mitochondrial	Tefm	1983	Color2 [A=255, R=0, G=0, B=0]	1	4					2	2	2	6.3	6.3	6.3	41.873	0	5.7828	6956800	4	10.8452	10.8764	11.3896	10.7632	10.8589	11.9909	11.6322	11.816	11.8907	11.9616
3.96274	0.664856	P16294	P16294	Coagulation factor IX;Coagulation factor IXa light chain;Coagulation factor IXa heavy chain	F9	750	Color2 [A=255, R=0, G=0, B=0]	1	4					5	5	5	12.5	12.5	12.5	52.977	0	26.84	70405000	11	15.9706	16.4643	16.1239	16.2733	16.1973	15.5584	15.3787	15.6731	15.5248	15.57
3.96197	0.51776	Q8VDW0;Q8VDW0-2	Q8VDW0	ATP-dependent RNA helicase DDX39A	Ddx39a	3548	Color2 [A=255, R=0, G=0, B=0]	1	4					11	4	4	34	14.1	14.1	49.067	0	16.806	139190000	11	16.7561	16.8819	16.8746	16.997	16.9409	16.4236	16.1366	16.4365	16.3751	16.4899
3.9612	-0.793711	P49429	P49429	4-hydroxyphenylpyruvate dioxygenase	Hpd	1103	Color2 [A=255, R=0, G=0, B=0]	1	4					10	10	10	28.8	28.8	28.8	45.054	0	83.964	508730000	25	18.4341	18.219	18.7666	18.7278	18.469	19.1917	19.4116	19.2699	19.2547	19.4572
3.95932	0.6091	Q61599	Q61599	Rho GDP-dissociation inhibitor 2	Arhgdib	2154	Color2 [A=255, R=0, G=0, B=0]	1	4					7	7	7	50.5	50.5	50.5	22.851	0	34.546	380780000	18	17.3667	17.5614	17.5685	17.5899	17.5069	16.9776	16.6797	17.148	16.8563	16.8864
3.95479	-0.648946	Q5DTI8;Q5DTI8-2	Q5DTI8;Q5DTI8-2	Extended synaptotagmin-3	Esyt3	1949	Color2 [A=255, R=0, G=0, B=0]	1	4					2	2	2	2.5	2.5	2.5	100.07	0.0098665	1.6595	109600000	4	15.6257	15.9291	15.8751	16.0031	15.7912	16.5684	16.254	16.536	16.4693	16.6412
3.94245	0.503425	Q9Z2U0;Q9CWH6	Q9Z2U0;Q9CWH6	Proteasome subunit alpha type-7;Proteasome subunit alpha type-7-like	Psma7;Psma8	5197	Color2 [A=255, R=0, G=0, B=0]	1	4					8	8	8	41.1	41.1	41.1	27.855	0	234.92	1326800000	47	19.0874	19.1918	19.2914	19.3638	19.215	18.7649	18.5233	18.8559	18.745	18.7432
3.9342	0.475292	P43276	P43276	Histone H1.5	Hist1h1b	1036	Color2 [A=255, R=0, G=0, B=0]	1	4					13	13	9	37.2	37.2	27.8	22.576	0	88.71	7391700000	50	20.9638	20.9786	21.1635	21.2713	21.2255	20.6616	20.5473	20.6654	20.6589	20.6931
3.92794	0.59704	Q8CHR6	Q8CHR6	Dihydropyrimidine dehydrogenase [NADP(+)]	Dpyd	3156	Color2 [A=255, R=0, G=0, B=0]	1	4					13	13	13	17.1	17.1	17.1	111.25	0	54.955	168970000	26	16.9305	16.9634	17.2537	17.1908	16.901	16.4659	16.32	16.5833	16.3827	16.5022
3.92754	1.03309	Q8K354	Q8K354	Carbonyl reductase [NADPH] 3	Cbr3	3296	Color2 [A=255, R=0, G=0, B=0]	1	4					7	6	6	35.7	32.9	32.9	30.953	0	36.274	71378000	15	16.0578	16.4846	16.7756	16.4388	16.108	15.293	15.0997	15.4882	15.3797	15.4386
3.91593	-0.507448	Q9QZH6	Q9QZH6	Evolutionarily conserved signaling intermediate in Toll pathway, mitochondrial	Ecsit	4943	Color2 [A=255, R=0, G=0, B=0]	1	4					7	7	7	18.6	18.6	18.6	49.798	0	13.532	82584000	9	15.8435	15.7738	16.0425	16.0309	16.0098	16.4031	16.2943	16.5854	16.4605	16.4943
3.91353	0.396634	P47791-2;P47791	P47791-2;P47791	Glutathione reductase, mitochondrial	Gsr	1068	Color2 [A=255, R=0, G=0, B=0]	1	4					12	12	12	37.3	37.3	37.3	51.073	0	114.56	2517200000	50	19.7265	19.8467	19.9581	19.9671	19.7906	19.4992	19.3652	19.5567	19.4166	19.4682
3.91212	-0.552543	D3Z7P3	D3Z7P3	Glutaminase kidney isoform, mitochondrial	Gls	123	Color2 [A=255, R=0, G=0, B=0]	1	4					15	15	4	27.7	27.7	7.9	73.963	0	206.02	889780000	41	18.3125	18.4621	18.582	18.6299	18.4815	19.141	18.8505	19.1796	19.0589	19.0008
3.90586	0.523625	Q9JJU8	Q9JJU8	SH3 domain-binding glutamic acid-rich-like protein	Sh3bgrl	4792	Color2 [A=255, R=0, G=0, B=0]	1	4					5	5	5	54.4	54.4	54.4	12.811	0	44.82	209810000	25	16.509	16.5902	16.7222	16.7963	16.6392	16.1109	15.947	16.2578	16.2415	16.0816
3.90131	-0.747857	P41317	P41317	Mannose-binding protein C	Mbl2	1016	Color2 [A=255, R=0, G=0, B=0]	1	4					2	2	2	7.4	7.4	7.4	25.957	0.00022578	3.3615	14153000	4	13.1276	12.8937	13.209	13.4821	13.34	13.9244	14.0214	14.0939	13.8947	13.8573
3.89382	0.52418	Q921L8	Q921L8	Polypeptide N-acetylgalactosaminyltransferase 11	Galnt11	3785	Color2 [A=255, R=0, G=0, B=0]	1	4					10	10	10	17.1	17.1	17.1	69.201	0	19.126	128320000	16	17.4452	17.4509	17.6949	17.6671	17.665	17.2199	16.9312	17.1296	16.9818	17.0396
3.88643	0.75206	O08734	O08734	Bcl-2 homologous antagonist/killer	Bak1	190	Color2 [A=255, R=0, G=0, B=0]	1	4					2	2	2	16.3	16.3	16.3	23.294	0	7.0185	27717000	8	14.4583	14.4591	14.6698	14.8597	14.5869	13.841	13.6521	13.8383	14.1439	13.7981
3.88398	-0.628749	Q8R464	Q8R464	Cell adhesion molecule 4	Cadm4	3443	Color2 [A=255, R=0, G=0, B=0]	1	4					3	3	3	9	9	9	42.723	0	14.911	38954000	5	13.6967	14.0089	14.0151	13.8765	13.8393	14.645	14.3021	14.5869	14.3987	14.6476
3.88388	0.683855	P01029;CON__ENSEMBL:ENSBTAP00000007350;CON__P01030	P01029	Complement C4-B;Complement C4 beta chain;Complement C4 alpha chain;C4a anaphylatoxin;Complement C4 gamma chain	C4b	516	Color2 [A=255, R=0, G=0, B=0]	1	4					15	15	14	11.3	11.3	10.9	192.91	0	56.94	151490000	23	18.2057	18.5927	18.2047	18.3729	18.166	17.5921	17.4557	17.5848	17.6662	17.824
3.87416	-0.81226	O89020-3;O89020;O89020-2	O89020-3;O89020;O89020-2	Afamin	Afm	492	Color2 [A=255, R=0, G=0, B=0]	1	4					8	8	8	13.7	13.7	13.7	69.666	0	24.514	121190000	12	15.1755	14.8203	15.1151	15.4302	15.1836	16.0498	15.7505	16.0023	15.8555	16.1278
3.86942	-0.765773	Q922E6	Q922E6	FAST kinase domain-containing protein 2	Fastkd2	3802	Color2 [A=255, R=0, G=0, B=0]	1	4					3	3	3	6.4	6.4	6.4	78.947	0	9.7819	17345000	6	13.6817	13.8852	14.21	14.2393	14.2127	14.8025	14.7874	14.8322	14.804	14.8316
3.8656	0.880982	Q8R3Q0	Q8R3Q0	Store-operated calcium entry-associated regulatory factor	Saraf	3434	Color2 [A=255, R=0, G=0, B=0]	1	4					5	5	5	20.7	20.7	20.7	35.856	0	14.973	45465000	8	14.198	14.454	14.822	14.7632	14.7018	13.6792	13.6885	13.5977	13.9277	13.6409
3.86445	0.432285	E9Q4P1	E9Q4P1		Wdfy1	139	Color2 [A=255, R=0, G=0, B=0]	1	4					5	5	5	17.1	17.1	17.1	46.217	0	46.017	171580000	14	17.0198	16.961	17.0932	17.1227	17.039	16.6952	16.4203	16.6932	16.7148	16.5509
3.84377	0.591271	P70403;P53564-2;P53564-3;P53564;P53564-4	P70403;P53564-2;P53564-3;P53564	Protein CASP;Homeobox protein cut-like 1	Cux1	1502	Color2 [A=255, R=0, G=0, B=0]	1	4					8	8	7	11.5	11.5	9.4	77.268	0	11.547	100970000	10	16.1353	16.2345	16.3318	16.4669	16.2925	15.7981	15.447	15.727	15.6964	15.8362
3.83891	-0.563056	Q91WN4-2;Q91WN4	Q91WN4-2;Q91WN4	Kynurenine 3-monooxygenase	Kmo	3675	Color2 [A=255, R=0, G=0, B=0]	1	4					14	14	14	37.8	37.8	37.8	50.395	0	93.528	832480000	37	18.4468	18.543	18.7282	18.8412	18.6755	19.1261	19.1096	19.3366	19.1744	19.3031
3.83845	-0.368578	P18572-2;P18572	P18572-2;P18572	Basigin	Bsg	782	Color2 [A=255, R=0, G=0, B=0]	1	4					8	8	8	32.2	32.2	32.2	29.674	0	100.79	2153600000	30	19.5798	19.5976	19.7158	19.6924	19.6183	20.0757	19.8666	20.1458	19.9853	19.9735
3.8371	-0.592618	E0CYR6;Q9JIY8	E0CYR6;Q9JIY8	Probable N-acetyltransferase CML3	Gm4477;Cml3	125	Color2 [A=255, R=0, G=0, B=0]	1	4					3	3	3	9.3	9.3	9.3	26.1	0.0017	2.5746	35901000	5	14.7831	14.982	15.134	15.226	15.0287	15.667	15.4908	15.7561	15.6448	15.5582
3.82987	-0.578407	P31649;P31651;O55192;Q61327	P31649	Sodium- and chloride-dependent GABA transporter 2	Slc6a13	938	Color2 [A=255, R=0, G=0, B=0]	1	4					4	3	3	7.3	6.1	6.1	68.284	0	7.2372	29864000	7	13.7592	13.9958	14.1164	14.2098	14.0596	14.582	14.4951	14.7082	14.6891	14.5583
3.82911	0.554292	Q8BJS4-3;Q8BJS4-2;Q8BJS4	Q8BJS4-3;Q8BJS4-2;Q8BJS4	SUN domain-containing protein 2	Sun2	2801	Color2 [A=255, R=0, G=0, B=0]	1	4					5	5	5	10.6	10.6	10.6	78.178	0	22.189	58516000	9	15.2928	15.3903	15.5186	15.7131	15.4622	14.9919	14.8001	14.9716	14.8362	15.0058
3.82759	0.531849	Q9CX80	Q9CX80	Cytoglobin	Cygb	4217	Color2 [A=255, R=0, G=0, B=0]	1	4					2	2	2	10	10	10	21.465	0.00022852	3.5604	18749000	3	13.4803	13.6815	13.6212	13.7035	13.551	13.2117	13.0072	13.2229	12.8614	13.0749
3.82604	-0.544605	Q8BZ60	Q8BZ60	Stonin-2	Ston2	2992	Color2 [A=255, R=0, G=0, B=0]	1	4					2	2	2	3.6	3.6	3.6	99.61	0.0014951	2.6317	8446200	4	12.1046	12.1645	11.9927	12.3971	12.2033	12.6492	12.587	12.8006	12.7116	12.8368
3.80809	-0.493415	Q9CWX2	Q9CWX2	Complex I intermediate-associated protein 30, mitochondrial	Ndufaf1	4209	Color2 [A=255, R=0, G=0, B=0]	1	4					3	3	3	9.1	9.1	9.1	37.809	0.00023691	4.0727	22614000	6	16.6797	16.8453	16.9561	17.0522	16.824	17.4731	17.2326	17.379	17.3737	17.3659
3.80578	0.44401	O08677;O08677-3;O08677-2	O08677;O08677-3;O08677-2	Kininogen-1;Kininogen-1 heavy chain;Bradykinin;Kininogen-1 light chain	Kng1	184	Color2 [A=255, R=0, G=0, B=0]	1	4					14	14	14	22.5	22.5	22.5	73.101	0	144.62	1287600000	42	19.2979	19.3589	19.4643	19.4694	19.3242	18.9963	18.835	18.9044	18.8303	19.1287
3.8038	0.58208	Q8VD66	Q8VD66	Abhydrolase domain-containing protein 4	Abhd4	3520	Color2 [A=255, R=0, G=0, B=0]	1	4					3	3	3	8.2	8.2	8.2	38.86	0	7.7204	13298000	6	14.0552	13.987	14.4222	14.2998	14.2319	13.6754	13.4805	13.6236	13.633	13.6733
3.80013	0.916407	Q00724	Q00724	Retinol-binding protein 4	Rbp4	1626	Color2 [A=255, R=0, G=0, B=0]	1	4					2	2	2	12.9	12.9	12.9	23.206	0	5.7553	65143000	5	14.4298	14.1186	14.6117	14.6908	14.7118	13.6765	13.337	13.4894	13.8063	13.6714
3.78686	-0.360421	P48962	P48962	ADP/ATP translocase 1	Slc25a4	1094	Color2 [A=255, R=0, G=0, B=0]	1	4					17	9	8	59.1	29.5	26.5	32.904	0	132.65	6242100000	73	19.8986	19.9469	19.9481	20.0707	19.9842	20.2981	20.2253	20.473	20.3982	20.256
3.78631	-0.491926	Q5FW57	Q5FW57	Glycine N-acyltransferase-like protein	Gm4952	1956	Color2 [A=255, R=0, G=0, B=0]	1	4					3	2	2	10.1	7.8	7.8	34.168	0.0095053	1.6803	5481600	3	12.2316	12.1709	12.3511	12.259	12.0405	12.7588	12.6554	12.8385	12.5238	12.7362
3.77358	-0.438206	Q91X52	Q91X52	L-xylulose reductase	Dcxr	3692	Color2 [A=255, R=0, G=0, B=0]	1	4					13	13	12	55.3	55.3	52	25.746	0	108.15	1019600000	64	19.087	19.1701	19.3695	19.3639	19.2149	19.6796	19.5516	19.7809	19.6917	19.6925
3.7679	0.43608	Q9R1P3	Q9R1P3	Proteasome subunit beta type-2	Psmb2	4999	Color2 [A=255, R=0, G=0, B=0]	1	4					4	4	4	17.4	17.4	17.4	22.906	0	11.058	356610000	20	17.9658	18.004	18.1459	18.1896	18.0488	17.6366	17.4517	17.7317	17.7285	17.6252
3.76617	0.382338	O89017	O89017	Legumain	Lgmn	491	Color2 [A=255, R=0, G=0, B=0]	1	4					3	3	3	8.5	8.5	8.5	49.372	0	42.915	1845800000	17	17.3465	17.3262	17.3174	17.5179	17.4211	17.0179	16.8349	17.0487	17.0246	17.0915
3.76522	0.5424	O89110	O89110	Caspase-8;Caspase-8 subunit p18;Caspase-8 subunit p10	Casp8	502	Color2 [A=255, R=0, G=0, B=0]	1	4					10	10	10	20.8	20.8	20.8	55.356	0	24.527	205480000	16	17.3291	17.4686	17.5624	17.6497	17.5965	17.0626	16.7676	17.0678	16.9215	17.0749
3.76077	-0.47108	P58044	P58044	Isopentenyl-diphosphate Delta-isomerase 1	Idi1	1256	Color2 [A=255, R=0, G=0, B=0]	1	4					4	4	4	21.6	21.6	21.6	26.289	0	14.243	158080000	6	15.6066	15.5108	15.7681	15.7369	15.8586	16.1335	16.1102	16.2274	16.0864	16.2788
3.74346	0.326765	Q9D0W5	Q9D0W5	Peptidyl-prolyl cis-trans isomerase-like 1	Ppil1	4332	Color2 [A=255, R=0, G=0, B=0]	1	4					5	5	5	36.1	36.1	36.1	18.237	0	23.649	140190000	10	16.7467	16.8148	16.9046	16.9257	16.8247	16.5766	16.4146	16.6233	16.5107	16.4575
3.74173	-0.445197	Q923I7	Q923I7	Sodium/glucose cotransporter 2	Slc5a2	3831	Color2 [A=255, R=0, G=0, B=0]	1	4					11	11	10	21.8	21.8	20.1	73.007	0	293.34	3208200000	63	19.5345	19.6199	19.8177	19.7642	19.6072	20.0714	19.9636	20.1969	20.1686	20.1691
3.73808	0.279851	Q76LS9;Q76LS9-2;Q76LS9-3	Q76LS9;Q76LS9-2;Q76LS9-3	Protein FAM63A	Fam63a	2503	Color2 [A=255, R=0, G=0, B=0]	1	4					4	4	4	10.5	10.5	10.5	51.225	0	11.372	123630000	9	14.991	15.1498	15.0328	15.0451	15.027	14.8204	14.7694	14.8211	14.7948	14.6407
3.73762	0.459127	Q99JY3;Q99JY3-2	Q99JY3;Q99JY3-2	GTPase IMAP family member 4	Gimap4	3895	Color2 [A=255, R=0, G=0, B=0]	1	4					12	12	12	40.9	40.9	40.9	38.044	0	68.67	1227800000	42	19.4156	19.5979	19.52	19.6528	19.5312	19.1446	18.8704	19.1637	19.1869	19.0563
3.72755	0.443007	Q9DCD0	Q9DCD0	6-phosphogluconate dehydrogenase, decarboxylating	Pgd	4592	Color2 [A=255, R=0, G=0, B=0]	1	4					14	14	14	35	35	35	53.247	0	221.69	3404300000	72	20.3076	20.3791	20.5499	20.5471	20.4741	20.0422	19.8289	20.1209	20.004	20.0468
3.72058	0.466734	Q8R2Y0-2;Q8R2Y0	Q8R2Y0-2;Q8R2Y0	Monoacylglycerol lipase ABHD6	Abhd6	3409	Color2 [A=255, R=0, G=0, B=0]	1	4					7	7	7	26.6	26.6	26.6	32.788	0	13.198	72100000	14	16.1507	16.3519	16.386	16.3776	16.3981	15.9548	15.6526	15.8962	15.945	15.882
3.71769	-0.432029	O09111	O09111	NADH dehydrogenase [ubiquinone] 1 beta subcomplex subunit 11, mitochondrial	Ndufb11	223	Color2 [A=255, R=0, G=0, B=0]	1	4					6	6	6	49.7	49.7	49.7	17.444	0	50.711	1772000000	55	19.5881	19.6983	19.8321	19.8649	19.7337	20.2008	20.0165	20.2915	20.17	20.1985
3.70751	-0.410283	P97823;P97823-2	P97823;P97823-2	Acyl-protein thioesterase 1	Lypla1	1598	Color2 [A=255, R=0, G=0, B=0]	1	4					5	5	5	33	33	33	24.687	0	70.393	1260500000	23	18.6422	18.7418	18.8404	18.9009	18.8467	19.2193	19.0496	19.3192	19.1978	19.2376
3.70526	0.411745	P97822;P97822-2;P97822-3	P97822;P97822-2	Acidic leucine-rich nuclear phosphoprotein 32 family member E	Anp32e	1597	Color2 [A=255, R=0, G=0, B=0]	1	4					7	7	7	35.8	35.8	35.8	29.622	0	56.425	498750000	24	17.0686	16.9272	17.1478	17.2098	17.156	16.6573	16.5669	16.6709	16.7549	16.8007
3.70467	-0.590088	Q8C7H1	Q8C7H1	Methylmalonic aciduria type A homolog, mitochondrial	Mmaa	3065	Color2 [A=255, R=0, G=0, B=0]	1	4					5	5	5	15.2	15.2	15.2	45.932	0	14.973	72858000	14	15.2701	15.395	15.6385	15.6379	15.6097	16.1157	15.9238	16.2246	16.1739	16.0637
3.70119	-0.415539	Q8R3K3	Q8R3K3	Pentatricopeptide repeat-containing protein 2, mitochondrial	Ptcd2	3430	Color2 [A=255, R=0, G=0, B=0]	1	4					2	2	2	5	5	5	43.843	0.00022533	3.3303	27754000	3	13.1433	13.0589	13.1969	13.0688	13.1935	13.7646	13.5124	13.5486	13.4769	13.4367
3.6967	-0.636367	Q91WR5	Q91WR5	Aldo-keto reductase family 1 member C21	Akr1c21	3679	Color2 [A=255, R=0, G=0, B=0]	1	4					18	18	14	62.5	62.5	53.6	36.876	0	95.863	3691300000	96	20.2127	20.1435	20.4455	20.5135	20.3723	20.9372	20.797	21.2285	20.9484	20.9584
3.69555	0.41288	O35405	O35405	Phospholipase D3	Pld3	266	Color2 [A=255, R=0, G=0, B=0]	1	4					3	3	2	6.8	6.8	4.5	54.388	0.00022789	3.5089	42559000	4	14.913	14.9661	15.1089	15.0658	14.9286	14.7537	14.4525	14.5112	14.6154	14.5851
3.68927	0.281292	E9PYK3	E9PYK3		Parp4	130	Color2 [A=255, R=0, G=0, B=0]	1	4					8	8	8	4.8	4.8	4.8	216.13	0	22.91	35740000	12	14.6368	14.6241	14.6522	14.7597	14.7242	14.3776	14.3004	14.5178	14.3997	14.395
3.67901	0.657553	Q9D0T1	Q9D0T1	NHP2-like protein 1;NHP2-like protein 1, N-terminally processed	Nhp2l1	4329	Color2 [A=255, R=0, G=0, B=0]	1	4					2	2	2	18.8	18.8	18.8	14.173	0	38.06	94190000	7	14.9453	15.0202	15.124	15.0807	14.7898	14.3954	14.0102	14.3519	14.4207	14.494
3.67328	0.792975	P59913	P59913	Protein-L-isoaspartate O-methyltransferase domain-containing protein 1	Pcmtd1	1292	Color2 [A=255, R=0, G=0, B=0]	1	4					2	2	2	5	5	5	40.693	0.00023294	3.8572	20279000	3	13.3927	13.5063	13.6935	13.8706	13.7828	12.5492	12.8804	12.8099	12.9875	13.0539
3.67179	0.360242	P23198	P23198	Chromobox protein homolog 3	Cbx3	834	Color2 [A=255, R=0, G=0, B=0]	1	4					8	8	6	43.7	43.7	28.4	20.855	0	42.016	485140000	34	18.7041	18.8758	18.9604	18.9704	18.8638	18.5433	18.4542	18.545	18.5947	18.436
3.66098	0.515228	Q02496	Q02496	Mucin-1;Mucin-1 subunit alpha;Mucin-1 subunit beta	Muc1	1648	Color2 [A=255, R=0, G=0, B=0]	1	4					2	2	2	3.7	3.7	3.7	64.538	0	9.9507	93557000	4	15.455	15.6767	15.7542	15.8275	15.832	15.1959	15.0416	15.1982	15.2484	15.2851
3.64837	0.479657	Q9D8Y0	Q9D8Y0	EF-hand domain-containing protein D2	Efhd2	4481	Color2 [A=255, R=0, G=0, B=0]	1	4					6	5	5	27.5	23.3	23.3	26.791	0	35.721	308380000	22	17.8624	18.063	18.16	18.1548	18.0175	17.6974	17.3914	17.652	17.5496	17.5691
3.6474	0.662864	Q9WUZ9	Q9WUZ9	Ectonucleoside triphosphate diphosphohydrolase 5	Entpd5	5059	Color2 [A=255, R=0, G=0, B=0]	1	4					8	8	8	32.3	32.3	32.3	47.101	0	73.388	1778400000	32	19.2246	19.2817	19.7395	19.6266	19.4207	18.8286	18.6679	18.8799	18.7952	18.8072
3.64178	-0.502443	Q78KK3	Q78KK3	Solute carrier family 22 member 18	Slc22a18	2515	Color2 [A=255, R=0, G=0, B=0]	1	4					4	4	4	12.1	12.1	12.1	43.012	0	168.59	186480000	10	17.3798	17.3363	17.5612	17.7159	17.4946	18.0185	17.8554	18.1052	18.0447	17.9763
3.64021	-0.337236	P38647	P38647	Stress-70 protein, mitochondrial	Hspa9	998	Color2 [A=255, R=0, G=0, B=0]	1	4					37	37	36	54.3	54.3	54.3	73.46	0	323.31	21316000000	256	22.9475	23.0629	23.1308	23.2198	23.0716	23.4232	23.3129	23.4754	23.4689	23.4382
3.6381	0.556025	Q9Z1K6	Q9Z1K6	E3 ubiquitin-protein ligase ARIH2	Arih2	5139	Color2 [A=255, R=0, G=0, B=0]	1	4					2	2	2	3.5	3.5	3.5	57.696	0	57.693	32899000	3	12.5822	12.814	13.0544	13.0193	12.9028	12.2563	12.3276	12.2738	12.3928	12.342
3.63159	-1.30978	P23738	P23738	Histidine decarboxylase	Hdc	841	Color2 [A=255, R=0, G=0, B=0]	1	4					2	2	2	4.8	4.8	4.8	74.044	0	4.1125	5279400	5	11.8654	11.5617	11.8356	12.0462	12.0115	13.2616	12.5122	13.1765	13.6935	13.2256
3.63008	-0.490176	Q14DH7;Q14DH7-2	Q14DH7;Q14DH7-2	Acyl-CoA synthetase short-chain family member 3, mitochondrial	Acss3	1720	Color2 [A=255, R=0, G=0, B=0]	1	4					10	10	10	15.7	15.7	15.7	74.517	0	30.655	220910000	20	17.1446	17.4689	17.4136	17.4312	17.3602	17.8758	17.6467	17.9304	17.912	17.9045
3.62987	-0.673523	Q9R022	Q9R022	DnaJ homolog subfamily C member 12	Dnajc12	4959	Color2 [A=255, R=0, G=0, B=0]	1	4					4	4	4	30.8	30.8	30.8	22.852	0	29.608	105140000	8	15.4337	15.5029	15.8188	15.9361	15.7784	16.3511	16.2066	16.3615	16.4749	16.4433
3.62907	0.309355	Q8BL97-3;Q8BL97-4;Q8BL97-2;Q8BL97	Q8BL97-3;Q8BL97-4;Q8BL97-2;Q8BL97	Serine/arginine-rich splicing factor 7	Srsf7	2831	Color2 [A=255, R=0, G=0, B=0]	1	4					3	2	2	22.3	13.4	13.4	17.89	0	11.974	156460000	5	15.9232	16.0477	16.1241	16.1244	16.0599	15.7528	15.6403	15.8441	15.7324	15.7629
3.62628	-0.379773	Q9CWN7	Q9CWN7	CCR4-NOT transcription complex subunit 11	Cnot11	4202	Color2 [A=255, R=0, G=0, B=0]	1	4					2	2	2	4	4	4	54.959	0	10.004	2876400000	8	19.1204	19.1825	19.3196	19.3134	19.2646	19.632	19.4378	19.6713	19.6856	19.6727
3.62387	0.614072	Q8VCC9	Q8VCC9	Spondin-1	Spon1	3491	Color2 [A=255, R=0, G=0, B=0]	1	4					7	7	7	12.3	12.3	12.3	90.82	0	27.028	59391000	15	15.4825	15.6285	15.877	15.6892	15.722	15.1003	14.852	15.0483	15.3097	15.0186
3.62278	0.489442	Q9DBR1-2;Q9DBR1	Q9DBR1-2;Q9DBR1	5-3 exoribonuclease 2	Xrn2	4553	Color2 [A=255, R=0, G=0, B=0]	1	4					10	10	10	13.6	13.6	13.6	108.11	0	31.225	130900000	25	17.3142	17.4505	17.5883	17.5499	17.4895	17.0992	16.7524	17.0386	16.9886	17.0662
3.62147	-0.444914	Q9CXZ1	Q9CXZ1	NADH dehydrogenase [ubiquinone] iron-sulfur protein 4, mitochondrial	Ndufs4	4239	Color2 [A=255, R=0, G=0, B=0]	1	4					5	5	5	30.9	30.9	30.9	19.784	0	25.347	3090500000	29	19.8917	19.9753	20.1329	20.202	20.0378	20.5059	20.3437	20.6245	20.4922	20.498
3.61721	-0.603715	Q9CWU6	Q9CWU6	Ubiquinol-cytochrome-c reductase complex assembly factor 1	Uqcc1	4206	Color2 [A=255, R=0, G=0, B=0]	1	4					3	3	3	9.8	9.8	9.8	34.299	0	5.841	24272000	5	12.8896	13.11	13.0172	13.2375	13.1088	13.8183	13.4072	13.779	13.7774	13.6
3.61515	0.566264	P28740-2;P28740;P28740-1	P28740-2;P28740;P28740-1	Kinesin-like protein KIF2A	Kif2a	910	Color2 [A=255, R=0, G=0, B=0]	1	4					3	3	3	5.6	5.6	5.6	74.844	0	7.3782	15554000	4	13.8666	13.7532	13.9968	14.0561	13.9196	13.5753	13.1158	13.391	13.3168	13.3622
3.6137	0.756503	Q9Z211	Q9Z211	Peroxisomal membrane protein 11A	Pex11a	5162	Color2 [A=255, R=0, G=0, B=0]	1	4					2	2	2	8.1	8.1	8.1	28.153	0.00023277	3.8409	13398000	2	13.9477	13.8301	14.1588	14.403	14.2072	13.165	13.2206	13.4588	13.4224	13.4976
3.60832	-1.00289	P11152	P11152	Lipoprotein lipase	Lpl	661	Color2 [A=255, R=0, G=0, B=0]	1	4					4	4	4	9.3	9.3	9.3	53.109	0	8.3473	48028000	9	14.2372	14.1287	14.4703	14.3769	14.4134	15.2949	14.9513	15.3862	15.8427	15.1658
3.60811	-0.435267	P04919-2;P04919	P04919-2;P04919	Band 3 anion transport protein	Slc4a1	562	Color2 [A=255, R=0, G=0, B=0]	1	4					10	10	10	16.6	16.6	16.6	94.233	0	39.388	318070000	29	18.3139	18.6274	18.3126	18.4829	18.3831	18.8436	18.8832	18.7281	18.9051	18.9364
3.5842	-0.514025	Q9D8Y1	Q9D8Y1	Transmembrane protein 126A	Tmem126a	4482	Color2 [A=255, R=0, G=0, B=0]	1	4					3	3	3	15.8	15.8	15.8	21.539	0.00023458	3.9478	73765000	7	14.3589	14.653	14.6691	14.7648	14.6874	15.1251	14.9753	15.2285	15.21	15.1643
3.57105	-0.489633	Q9R155	Q9R155	Pendrin	Slc26a4	4993	Color2 [A=255, R=0, G=0, B=0]	1	4					4	4	4	6	6	6	85.686	0	8.7421	71404000	10	16.1684	16.3646	16.0788	16.3994	16.2351	16.7989	16.5593	16.6836	16.8163	16.8364
3.56894	0.43867	P61750	P61750	ADP-ribosylation factor 4	Arf4	1338	Color2 [A=255, R=0, G=0, B=0]	1	4					8	4	4	63.3	27.8	27.8	20.396	0	30.104	329950000	10	16.1188	16.1957	16.3333	16.4568	16.2523	15.8198	15.7562	15.9414	15.9116	15.7346
3.56801	-0.522086	Q80X80	Q80X80	C2 domain-containing protein 2-like	C2cd2l	2638	Color2 [A=255, R=0, G=0, B=0]	1	4					7	7	7	16	16	16	76.328	0	79.569	98207000	20	15.8448	16	16.1216	16.2282	16.0205	16.6514	16.3458	16.6075	16.61	16.6108
3.56764	0.806209	P10923	P10923	Osteopontin	Spp1	657	Color2 [A=255, R=0, G=0, B=0]	1	4					2	2	2	13.9	13.9	13.9	32.459	0	44.28	38959000	4	14.1815	14.3476	14.7547	14.6899	14.5928	13.813	13.4153	13.7526	13.797	13.7575
3.56173	-0.96796	Q9Z1K8	Q9Z1K8	Y+L amino acid transporter 1	Slc7a7	5140	Color2 [A=255, R=0, G=0, B=0]	1	4					2	2	2	8.2	8.2	8.2	55.677	0	26.528	51245000	9	12.9646	13.7896	13.5636	13.7971	13.6486	14.5567	14.3827	14.5611	14.5703	14.5325
3.56113	1.102	Q8K1X4	Q8K1X4		Nckap1l	3256	Color2 [A=255, R=0, G=0, B=0]	1	4					2	2	2	2.3	2.3	2.3	128.9	0.00044277	3.0774	9290300	2	13.1694	13.2676	13.3412	13.24	13.2587	12.7021	11.6273	12.0015	12.3136	12.1224
3.55263	-0.398779	Q8CFD4	Q8CFD4	Sorting nexin-8	Snx8	3115	Color2 [A=255, R=0, G=0, B=0]	1	4					6	6	6	15.3	15.3	15.3	52.058	0	13.435	104690000	11	16.7439	16.7526	16.8908	17.0659	16.9345	17.3155	17.1785	17.2959	17.291	17.3007
3.54934	0.613859	P17439	P17439	Glucosylceramidase	Gba	769	Color2 [A=255, R=0, G=0, B=0]	1	4					2	2	2	5	5	5	57.621	0.0012962	2.7737	4987000	3	13.8363	14.0361	13.9705	14.2543	14.03	13.5361	13.2275	13.556	13.5031	13.2353
3.54865	0.447258	O35326	O35326	Serine/arginine-rich splicing factor 5	Srsf5	257	Color2 [A=255, R=0, G=0, B=0]	1	4					6	5	5	25.3	21.9	21.9	30.891	0	48.892	217930000	22	18.114	18.1332	18.2729	18.3188	18.208	17.8939	17.5352	17.8265	17.743	17.812
3.5451	-0.637678	P85094	P85094	Isochorismatase domain-containing protein 2A, mitochondrial	Isoc2a	1545	Color2 [A=255, R=0, G=0, B=0]	1	4					4	4	4	32	32	32	22.417	0	47.706	1715900000	11	16.5095	16.6251	16.816	16.8719	16.793	17.2839	17.1151	17.577	17.4771	17.3507
3.54322	0.342231	B2RY04	B2RY04	Dedicator of cytokinesis protein 5	Dock5	80	Color2 [A=255, R=0, G=0, B=0]	1	4					5	5	5	2.7	2.7	2.7	214.43	0	11.768	41213000	10	14.6839	14.7761	14.792	14.8356	14.6694	14.5221	14.2977	14.3056	14.4381	14.4825
3.5384	1.36494	Q91XA9	Q91XA9	Acidic mammalian chitinase	Chia	3699	Color2 [A=255, R=0, G=0, B=0]	1	4					4	4	4	9.9	9.9	9.9	52.003	0	7.5398	40542000	6	15.5322	15.6222	15.5431	15.5677	14.6656	14.201	13.5594	14.023	13.9844	14.3384
3.52315	0.496409	P06909	P06909	Complement factor H	Cfh	592	Color2 [A=255, R=0, G=0, B=0]	1	4					27	27	27	28.6	28.6	28.6	139.14	0	100.79	601660000	78	19.1137	19.3522	19.058	19.1834	19	18.7005	18.4294	18.686	18.7326	18.6768
3.52243	-0.536864	P16460	P16460	Argininosuccinate synthase	Ass1	756	Color2 [A=255, R=0, G=0, B=0]	1	4					20	20	20	56.1	56.1	56.1	46.584	0	194.25	27194000000	166	22.8895	22.9053	23.0573	23.3111	23.0059	23.4949	23.4732	23.6805	23.679	23.5259
3.51314	-0.435157	Q8CI85	Q8CI85	Carbonic anhydrase 12	Ca12	3168	Color2 [A=255, R=0, G=0, B=0]	1	4					4	4	4	16.4	16.4	16.4	39.695	0	14.45	150170000	7	15.6048	15.5805	15.7179	15.8199	15.7186	16.2458	15.9249	16.2229	16.0866	16.1373
3.50994	0.380886	P00493	P00493	Hypoxanthine-guanine phosphoribosyltransferase	Hprt1	511	Color2 [A=255, R=0, G=0, B=0]	1	4					8	8	8	43.1	43.1	43.1	24.57	0	122.48	623730000	14	18.0344	18.1783	18.2041	18.2441	18.1687	17.8463	17.5883	17.8639	17.8592	17.7676
3.5091	0.368174	Q9R1P0	Q9R1P0	Proteasome subunit alpha type-4	Psma4	4997	Color2 [A=255, R=0, G=0, B=0]	1	4					9	9	9	37.5	37.5	37.5	29.47	0	34.707	1718400000	30	19.4011	19.5481	19.5964	19.6234	19.5735	19.2252	19.0173	19.3032	19.164	19.1919
3.50899	-0.396548	Q9D172	Q9D172	ES1 protein homolog, mitochondrial	D10Jhu81e	4336	Color2 [A=255, R=0, G=0, B=0]	1	4					9	9	9	41	41	41	28.09	0	81.733	4671800000	68	21.052	21.0747	21.2167	21.3128	21.1373	21.6018	21.3858	21.6498	21.5714	21.5674
3.50824	1.1897	Q64FW2	Q64FW2	All-trans-retinol 13,14-reductase	Retsat	2305	Color2 [A=255, R=0, G=0, B=0]	1	4					12	12	12	23.2	23.2	23.2	67.334	0	41.283	1264000000	43	20.1467	20.1094	21.1283	20.8079	20.6295	19.3863	19.346	19.4514	19.3946	19.295
3.49452	-0.656918	Q9ER35	Q9ER35	Fructosamine-3-kinase	Fn3k	4681	Color2 [A=255, R=0, G=0, B=0]	1	4					2	2	2	7.8	7.8	7.8	35.032	0	4.6269	20055000	4	13.9949	14.0978	14.2625	14.4019	14.2431	14.9541	14.5877	14.9618	14.7409	15.0403
3.49158	-0.362502	Q9CZR8	Q9CZR8	Elongation factor Ts, mitochondrial	Tsfm	4289	Color2 [A=255, R=0, G=0, B=0]	1	4					7	7	7	32.1	32.1	32.1	35.334	0	63.238	499060000	20	17.6411	17.6923	17.8876	17.9394	17.8355	18.1759	18.0949	18.2107	18.1814	18.1455
3.49004	-0.476698	Q60649	Q60649	Caseinolytic peptidase B protein homolog	Clpb	2027	Color2 [A=255, R=0, G=0, B=0]	1	4					8	8	8	14.8	14.8	14.8	76.003	0	22.64	141890000	15	16.2517	16.4351	16.504	16.5603	16.5207	16.9738	16.7233	17.0409	16.8947	17.0224
3.48442	-0.543467	Q9DB15	Q9DB15	39S ribosomal protein L12, mitochondrial	Mrpl12	4511	Color2 [A=255, R=0, G=0, B=0]	1	4					4	4	4	24.4	24.4	24.4	21.708	0	27.58	144720000	16	16.2657	16.2813	16.4722	16.6015	16.4654	16.8686	16.7626	17.1304	17.0309	17.0109
3.4823	-0.433708	Q78IK2	Q78IK2	Up-regulated during skeletal muscle growth protein 5	Usmg5	2507	Color2 [A=255, R=0, G=0, B=0]	1	4					3	3	3	44.8	44.8	44.8	6.3814	0	45.456	1239100000	24	17.1448	17.0481	17.2483	17.3675	17.1667	17.5216	17.5382	17.7916	17.6658	17.6267
3.48193	-0.358437	Q8VEM8	Q8VEM8	Phosphate carrier protein, mitochondrial	Slc25a3	3575	Color2 [A=255, R=0, G=0, B=0]	1	4					15	15	15	51.5	51.5	51.5	39.632	0	154.83	16777000000	109	22.3449	22.4273	22.546	22.6194	22.5013	22.8735	22.7507	22.9683	22.8365	22.8021
3.48146	-0.542425	Q8VCH7	Q8VCH7	Retinol dehydrogenase 10	Rdh10	3498	Color2 [A=255, R=0, G=0, B=0]	1	4					5	5	5	20.2	20.2	20.2	38.075	0	12.49	27053000	9	14.4281	14.4747	14.6622	14.8397	14.7758	15.2465	15.032	15.2334	15.1451	15.2355
3.47852	-0.337641	Q9CR68	Q9CR68	Cytochrome b-c1 complex subunit Rieske, mitochondrial;Cytochrome b-c1 complex subunit 11	Uqcrfs1	4161	Color2 [A=255, R=0, G=0, B=0]	1	4					10	10	10	33.6	33.6	33.6	29.367	0	104.79	7284900000	141	20.9458	21.0345	21.1293	21.1751	21.0628	21.4358	21.2577	21.5012	21.4301	21.411
3.47506	0.427125	Q8R3P0	Q8R3P0	Aspartoacylase	Aspa	3432	Color2 [A=255, R=0, G=0, B=0]	1	4					9	9	9	42.9	42.9	42.9	35.344	0	26.264	956700000	35	19.207	19.1599	19.4218	19.4585	19.2745	18.9203	18.7607	18.9974	18.8174	18.8903
3.45908	0.75512	Q922J9-3;Q922J9;Q922J9-4;Q922J9-2	Q922J9-3;Q922J9;Q922J9-4;Q922J9-2	Fatty acyl-CoA reductase 1	Far1	3810	Color2 [A=255, R=0, G=0, B=0]	1	4					9	9	8	18.4	18.4	18.3	59.296	0	14.241	69830000	10	16.2983	16.449	16.8634	16.8293	16.6381	15.9535	15.6822	15.9185	16.0217	15.7267
3.4554	-0.499964	Q8VDV3-2;Q8VDV3	Q8VDV3-2;Q8VDV3	Guanine nucleotide exchange factor for Rab-3A	Rab3il1	3547	Color2 [A=255, R=0, G=0, B=0]	1	4					3	3	3	13.4	13.4	13.4	35.419	0	8.5911	6731300	4	12.968	13.1034	13.0117	12.8006	12.9426	13.4845	13.2209	13.6126	13.5696	13.4387
3.44846	-0.445844	Q9DC69	Q9DC69	NADH dehydrogenase [ubiquinone] 1 alpha subcomplex subunit 9, mitochondrial	Ndufa9	4584	Color2 [A=255, R=0, G=0, B=0]	1	4					13	13	13	44.8	44.8	44.8	42.525	0	147.48	3577900000	41	19.4789	19.5768	19.6772	19.8303	19.737	20.0959	19.9475	20.2138	20.1303	20.1418
3.44838	0.525278	Q8BFY6	Q8BFY6	Peflin	Pef1	2693	Color2 [A=255, R=0, G=0, B=0]	1	4					2	2	2	9.5	9.5	9.5	29.227	0.0002343	3.9353	23847000	3	13.809	14.0536	14.173	14.1797	14.1048	13.4477	13.5628	13.6738	13.6395	13.37
3.44438	0.517064	Q3UPF5;Q3UPF5-2	Q3UPF5;Q3UPF5-2	Zinc finger CCCH-type antiviral protein 1	Zc3hav1	1869	Color2 [A=255, R=0, G=0, B=0]	1	4					8	8	8	10.4	10.4	10.4	106.69	0	16.179	38885000	11	15.6025	15.8119	15.7994	15.8536	15.834	15.3867	14.9963	15.342	15.2025	15.3886
3.44067	-0.489185	Q91XE0;Q91XE0-2	Q91XE0;Q91XE0-2	Glycine N-acyltransferase	Glyat	3704	Color2 [A=255, R=0, G=0, B=0]	1	4					16	16	15	60.5	60.5	58.1	34.098	0	96.773	6245600000	93	21.2881	21.3051	21.5188	21.516	21.3956	21.8741	21.7	22.0982	21.8323	21.9649
3.42923	-0.465047	Q99JF5	Q99JF5	Diphosphomevalonate decarboxylase	Mvd	3873	Color2 [A=255, R=0, G=0, B=0]	1	4					5	5	5	16.7	16.7	16.7	44.072	0	57.353	80833000	12	15.3641	15.4531	15.7344	15.7409	15.589	16.058	15.9676	16.1239	16.0255	16.0317
3.41455	-0.380817	Q8CEE7	Q8CEE7	Retinol dehydrogenase 13	Rdh13	3110	Color2 [A=255, R=0, G=0, B=0]	1	4					7	7	7	20.1	20.1	20.1	36.464	0	63.637	277290000	13	16.0609	16.0884	16.1287	16.3162	16.2799	16.5524	16.4306	16.6327	16.6462	16.5164
3.40897	-0.457222	P70414	P70414	Sodium/calcium exchanger 1	Slc8a1	1504	Color2 [A=255, R=0, G=0, B=0]	1	4					9	9	9	11.4	11.4	11.4	108.03	0	21.779	263670000	29	17.2469	17.1183	17.4306	17.4471	17.4402	17.8105	17.6323	17.8781	17.8293	17.8191
3.40677	-0.422786	A2ARV4	A2ARV4	Low-density lipoprotein receptor-related protein 2	Lrp2	30	Color2 [A=255, R=0, G=0, B=0]	1	4					121	121	121	33.6	33.6	33.6	519.2	0	323.31	48695000000	841	23.7667	23.8602	23.9473	24.0746	23.9731	24.4196	24.164	24.4539	24.3664	24.3319
3.40162	0.379285	P84096	P84096	Rho-related GTP-binding protein RhoG	Rhog	1541	Color2 [A=255, R=0, G=0, B=0]	1	4					6	5	5	45	39.3	39.3	21.308	0	17.931	191920000	19	17.0567	17.179	17.2279	17.2845	17.1627	16.8802	16.646	16.9285	16.8463	16.7135
3.39608	-0.322912	P20108	P20108	Thioredoxin-dependent peroxide reductase, mitochondrial	Prdx3	802	Color2 [A=255, R=0, G=0, B=0]	1	4					8	8	8	40.9	40.9	40.9	28.127	0	73.158	2851200000	50	19.8034	19.8312	19.915	20.0247	19.8761	20.1704	20.1071	20.3492	20.2308	20.2075
3.39546	-0.422927	O88696	O88696	ATP-dependent Clp protease proteolytic subunit, mitochondrial	Clpp	463	Color2 [A=255, R=0, G=0, B=0]	1	4					6	6	6	30.5	30.5	30.5	29.8	0	47.886	340760000	30	17.7747	17.8324	18.0038	18.0634	18.0377	18.3417	18.2057	18.4103	18.415	18.454
3.39275	0.524818	Q8K010	Q8K010	5-oxoprolinase	Oplah	3214	Color2 [A=255, R=0, G=0, B=0]	1	4					32	32	32	32.1	32.1	32.1	137.61	0	321.53	2239300000	117	20.1889	20.318	20.6435	20.5905	20.4373	19.8937	19.8208	20.0154	19.9472	19.8771
3.3927	-0.449935	Q9CPW2	Q9CPW2	Adrenodoxin-like protein, mitochondrial	Fdx1l	4046	Color2 [A=255, R=0, G=0, B=0]	1	4					2	2	2	13.2	13.2	13.2	18.766	0	5.3885	36113000	3	14.5636	14.7586	14.8199	14.8552	14.8276	15.3339	15.0057	15.2071	15.233	15.2948
3.38986	-0.495805	Q9DCS3	Q9DCS3	Trans-2-enoyl-CoA reductase, mitochondrial	Mecr	4615	Color2 [A=255, R=0, G=0, B=0]	1	4					7	7	7	30	30	30	40.342	0	74.037	529250000	30	18.3047	18.4026	18.6416	18.7051	18.5871	19.0468	18.8682	19.1081	19.0465	19.0505
3.38839	-0.401361	Q6P8I4	Q6P8I4	PEST proteolytic signal-containing nuclear protein	Pcnp	2397	Color2 [A=255, R=0, G=0, B=0]	1	4					4	4	4	28.7	28.7	28.7	18.963	0	7.904	51428000	8	15.5609	15.8519	15.8873	15.9098	15.768	16.2423	16.0968	16.2516	16.2127	16.1812
3.37314	-0.71111	P10637;P10637-6;P10637-2	P10637;P10637-6;P10637-2	Microtubule-associated protein tau	Mapt	646	Color2 [A=255, R=0, G=0, B=0]	1	4					10	10	4	19.2	19.2	8.9	76.243	0	30.797	401080000	25	17.5274	17.8411	18.0327	18.126	17.9529	18.7364	18.3633	18.6887	18.562	18.6853
3.37116	-0.366901	Q8CGA3	Q8CGA3	Large neutral amino acids transporter small subunit 4	Slc43a2	3131	Color2 [A=255, R=0, G=0, B=0]	1	4					4	4	4	7.2	7.2	7.2	62.43	0	26.588	628010000	7	17.386	17.5382	17.5348	17.644	17.5653	17.9589	17.7222	17.9809	17.9638	17.877
3.37001	-0.343209	Q91YI0	Q91YI0	Argininosuccinate lyase	Asl	3718	Color2 [A=255, R=0, G=0, B=0]	1	4					16	16	16	39.4	39.4	39.4	51.739	0	149.48	4021500000	87	20.9009	20.8188	21.0047	21.0905	20.8951	21.2702	21.1624	21.3835	21.2928	21.3172
3.36712	-0.5355	Q99KR3	Q99KR3	Beta-lactamase-like protein 2	Lactb2	3931	Color2 [A=255, R=0, G=0, B=0]	1	4					11	11	11	50.3	50.3	50.3	32.754	0	92.335	3239200000	64	19.7142	19.8128	20.0748	20.161	19.9496	20.4555	20.3317	20.5803	20.4626	20.5596
3.36712	-0.473664	P51163	P51163	Uroporphyrinogen-III synthase	Uros	1132	Color2 [A=255, R=0, G=0, B=0]	1	4					2	2	2	10.9	10.9	10.9	28.504	0	6.3935	24263000	6	13.6167	13.661	13.8596	13.9053	13.673	14.3449	13.9968	14.2298	14.2642	14.2482
3.36173	-0.629572	P57016	P57016	Ladinin-1	Lad1	1243	Color2 [A=255, R=0, G=0, B=0]	1	4					16	16	16	35.8	35.8	35.8	58.863	0	181.5	1148900000	50	18.6555	18.9631	19.0899	19.1863	19.0952	19.7357	19.4251	19.6948	19.566	19.7164
3.35311	-0.329665	Q9CXW2	Q9CXW2	28S ribosomal protein S22, mitochondrial	Mrps22	4235	Color2 [A=255, R=0, G=0, B=0]	1	4					10	10	10	29.5	29.5	29.5	41.192	0	35.786	276670000	25	17.3252	17.4417	17.5316	17.6094	17.5161	17.837	17.6913	17.8664	17.8184	17.8592
3.34633	-0.388237	Q9Z2I9	Q9Z2I9	Succinyl-CoA ligase [ADP-forming] subunit beta, mitochondrial	Sucla2	5190	Color2 [A=255, R=0, G=0, B=0]	1	4					21	21	21	52.1	52.1	52.1	50.113	0	208.5	12709000000	174	21.4435	21.5255	21.6554	21.7326	21.6283	21.9848	21.833	22.0983	22.0518	21.9587
3.34364	-0.337498	Q9D6R2;Q9D6R2-2	Q9D6R2;Q9D6R2-2	Isocitrate dehydrogenase [NAD] subunit alpha, mitochondrial	Idh3a	4416	Color2 [A=255, R=0, G=0, B=0]	1	4					13	13	13	39.3	39.3	39.3	39.638	0	42.169	5796100000	79	20.4657	20.5514	20.6328	20.7366	20.6256	20.9251	20.8265	21.0489	20.9951	20.9039
3.33812	0.315727	P10833	P10833	Ras-related protein R-Ras	Rras	653	Color2 [A=255, R=0, G=0, B=0]	1	4					8	6	6	39	26.6	26.6	23.764	0	14.8	188790000	10	17.088	17.2106	17.1617	17.3603	17.2179	16.8391	16.8482	16.8883	17.0195	16.8647
3.33255	-0.734286	A2TJV2	A2TJV2	Paralemmin-3	Palm3	44	Color2 [A=255, R=0, G=0, B=0]	1	4					4	4	4	7.8	7.8	7.8	78.787	0	29.385	50790000	8	13.9847	14.151	14.4642	14.4196	14.2343	15.1642	14.6918	15.1603	14.8352	15.0739
3.32971	-0.555701	Q62425	Q62425	Cytochrome c oxidase subunit NDUFA4	Ndufa4	2232	Color2 [A=255, R=0, G=0, B=0]	1	4					6	6	6	56.1	56.1	56.1	9.3267	0	37.984	12848000000	53	20.739	20.7775	20.9887	21.1344	21.0223	21.4836	21.2847	21.6723	21.5368	21.4631
3.32025	-0.416653	Q8R1G2	Q8R1G2	Carboxymethylenebutenolidase homolog	Cmbl	3383	Color2 [A=255, R=0, G=0, B=0]	1	4					10	10	10	40.8	40.8	40.8	27.902	0	30.926	1853400000	36	19.5953	19.6306	19.9031	19.8748	19.7043	20.1981	20.0341	20.2617	20.1193	20.1781
3.30645	-0.441963	P70195	P70195	Proteasome subunit beta type-7	Psmb7	1471	Color2 [A=255, R=0, G=0, B=0]	1	4					5	5	5	21.3	21.3	21.3	29.891	0	40.817	608740000	16	18.4466	18.5907	18.7687	18.7411	18.607	19.1012	18.8668	19.1696	19.1039	19.1224
3.30501	0.451071	P36916;P36916-2	P36916;P36916-2	Guanine nucleotide-binding protein-like 1	Gnl1	992	Color2 [A=255, R=0, G=0, B=0]	1	4					5	5	5	9.1	9.1	9.1	68.77	0	9.3033	65100000	8	15.1183	15.2515	15.3382	15.4483	15.4318	14.8222	14.7092	15.0139	14.8489	14.9386
3.29524	-0.577243	O70577-2;O70577	O70577-2;O70577	Solute carrier family 22 member 2	Slc22a2	412	Color2 [A=255, R=0, G=0, B=0]	1	4					6	5	5	11.8	9.9	9.9	60.544	0	30.652	682390000	30	17.1707	17.3598	17.5288	17.4485	17.3957	18.0999	17.6391	17.9499	18.0801	18.0208
3.29036	0.346125	O89079	O89079	Coatomer subunit epsilon	Cope	496	Color2 [A=255, R=0, G=0, B=0]	1	4					7	7	7	39	39	39	34.567	0	34.438	252300000	16	16.7644	16.9289	16.9867	17.0278	16.902	16.5718	16.4792	16.6433	16.6959	16.489
3.28847	-0.455551	A2ALS5;A2ALS5-4;A2ALS5-3;A2ALS5-2	A2ALS5;A2ALS5-4;A2ALS5-3;A2ALS5-2	Rap1 GTPase-activating protein 1	Rap1gap	20	Color2 [A=255, R=0, G=0, B=0]	1	4					7	7	6	11.5	11.5	10.4	73.432	0	18.901	65903000	14	15.8902	16.1279	16.2167	16.2133	16.211	16.6905	16.404	16.6804	16.5566	16.6053
3.28819	0.444982	Q64669	Q64669	NAD(P)H dehydrogenase [quinone] 1	Nqo1	2296	Color2 [A=255, R=0, G=0, B=0]	1	4					10	10	10	31.4	31.4	31.4	30.959	0	28.701	1217200000	28	19.4093	19.4611	19.7678	19.7589	19.5728	19.0664	19.1158	19.1991	19.1347	19.2289
3.28447	-0.360371	P01868;P01869	P01868;P01869	Ig gamma-1 chain C region secreted form;Ig gamma-1 chain C region, membrane-bound form	Ighg1	529	Color2 [A=255, R=0, G=0, B=0]	1	4					3	3	3	9.9	9.9	9.9	35.704	0	14.46	46433000	8	15.3432	15.3246	15.458	15.1065	15.238	15.7317	15.5689	15.6592	15.6824	15.6299
3.27483	-0.379141	P56391	P56391	Cytochrome c oxidase subunit 6B1	Cox6b1	1228	Color2 [A=255, R=0, G=0, B=0]	1	4					6	6	6	69.8	69.8	69.8	10.071	0	85.445	9378400000	77	21.0935	21.1355	21.281	21.3817	21.2807	21.5996	21.4724	21.7335	21.6632	21.5994
3.26248	-0.461487	O88343-2;O88343-3;Q8JZR6-2;Q5DTL9-9;Q5DTL9-5;Q5DTL9-2;Q8JZR6;Q5DTL9-7;Q5DTL9-3;Q5DTL9-10;Q5DTL9-6;Q5DTL9;Q5DTL9-8;Q5DTL9-4	O88343-2	Electrogenic sodium bicarbonate cotransporter 1	Slc4a4	427	Color2 [A=255, R=0, G=0, B=0]	1	4					20	20	2	25.9	25.9	3.5	116.18	0	323.31	4443200000	72	20.3324	20.5579	20.6941	20.6116	20.5387	20.9898	20.7985	21.1406	21.0658	21.0475
3.2616	-0.771122	Q61387	Q61387	Cytochrome c oxidase subunit 7A-related protein, mitochondrial	Cox7a2l	2123	Color2 [A=255, R=0, G=0, B=0]	1	4					2	2	2	18	18	18	12.399	0	31.449	24452000	3	12.6836	13.2388	13.2209	13.2543	12.89	13.6152	13.7339	14.0753	13.9044	13.8144
3.25666	-0.601946	P40936	P40936	Indolethylamine N-methyltransferase	Inmt	1011	Color2 [A=255, R=0, G=0, B=0]	1	4					8	8	8	35.6	35.6	35.6	29.459	0	68.226	1686500000	33	17.8021	17.6755	18.1991	18.0705	17.8829	18.4333	18.6141	18.6776	18.3773	18.5374
3.24897	-0.452375	P47738	P47738	Aldehyde dehydrogenase, mitochondrial	Aldh2	1061	Color2 [A=255, R=0, G=0, B=0]	1	4					25	25	23	52	52	48.9	56.537	0	323.31	21180000000	241	22.2077	22.2716	22.5088	22.5879	22.3826	22.7858	22.7234	22.9632	22.8776	22.8704
3.246	-0.329068	P56382	P56382	ATP synthase subunit epsilon, mitochondrial	Atp5e	1226	Color2 [A=255, R=0, G=0, B=0]	1	4					2	2	2	28.8	28.8	28.8	5.8378	0.00022967	3.6415	2044100000	18	18.3044	18.3618	18.435	18.571	18.4264	18.7419	18.6208	18.8656	18.7833	18.7323
3.24385	0.37337	Q8VHF2-2;Q8VHF2	Q8VHF2-2;Q8VHF2	Cadherin-related family member 5	Cdhr5	3578	Color2 [A=255, R=0, G=0, B=0]	1	4					9	9	9	17.9	17.9	17.9	72.615	0	85.064	738920000	33	18.3957	18.4698	18.5686	18.6729	18.4696	18.2089	17.9848	18.2665	18.1079	18.1417
3.24015	-0.378507	P08249	P08249	Malate dehydrogenase, mitochondrial	Mdh2	616	Color2 [A=255, R=0, G=0, B=0]	1	4					17	17	17	61.5	61.5	61.5	35.611	0	323.31	31842000000	201	22.3206	22.3645	22.4845	22.5434	22.476	22.7702	22.6338	22.9648	22.8666	22.8462
3.2361	0.665762	P48410	P48410	ATP-binding cassette sub-family D member 1	Abcd1	1086	Color2 [A=255, R=0, G=0, B=0]	1	4					2	2	2	4.1	4.1	4.1	81.858	0	4.683	26316000	3	14.4562	14.6668	14.7698	14.8411	14.7023	14.1069	13.6321	14.1605	14.0097	14.1982
3.23586	0.29315	P46735-2;P46735	P46735-2;P46735	Unconventional myosin-Ib	Myo1b	1053	Color2 [A=255, R=0, G=0, B=0]	1	4					16	16	16	16.3	16.3	16.3	125.02	0	36.268	247250000	38	17.9541	18.1707	18.1436	18.148	17.9669	17.8209	17.6933	17.793	17.8279	17.7824
3.23334	-0.409349	Q9WV85	Q9WV85	Nucleoside diphosphate kinase 3	Nme3	5070	Color2 [A=255, R=0, G=0, B=0]	1	4					4	4	4	25.4	25.4	25.4	19.099	0	19.727	124170000	12	15.664	15.7298	15.7957	15.934	15.9283	16.1999	16.0378	16.3554	16.2513	16.2539
3.22876	-0.515357	Q5HZI9	Q5HZI9	Solute carrier family 25 member 51	Slc25a51	1960	Color2 [A=255, R=0, G=0, B=0]	1	4					5	5	5	13.4	13.4	13.4	33.689	0	6.6955	74661000	8	15.7639	15.9178	15.9679	16.1591	16.0615	16.4881	16.2418	16.6351	16.5448	16.5373
3.22821	-0.781642	Q78J03	Q78J03	Methionine-R-sulfoxide reductase B2, mitochondrial	Msrb2	2510	Color2 [A=255, R=0, G=0, B=0]	1	4					5	5	5	39.4	39.4	39.4	19.157	0	17.124	33372000	10	12.896	12.4279	13.1897	13.0443	13.0941	13.7725	13.6209	13.7808	13.8146	13.5714
3.21439	-0.566082	Q9DB73;Q9DB73-2	Q9DB73;Q9DB73-2	NADH-cytochrome b5 reductase 1	Cyb5r1	4521	Color2 [A=255, R=0, G=0, B=0]	1	4					3	3	3	10.5	10.5	10.5	34.134	0	8.2718	42462000	8	13.9619	14.1926	14.1141	14.2393	14.2159	14.8288	14.3529	14.8364	14.7469	14.7893
3.21229	0.355186	Q9Z1Q9	Q9Z1Q9	Valine--tRNA ligase	Vars	5148	Color2 [A=255, R=0, G=0, B=0]	1	4					23	23	22	22.2	22.2	21	140.21	0	210.54	854290000	53	18.937	19.0601	19.189	19.1915	19.1524	18.781	18.5808	18.8276	18.7673	18.7974
3.21007	0.391269	P20152	P20152	Vimentin	Vim	803	Color2 [A=255, R=0, G=0, B=0]	1	4					24	23	18	50.4	48.9	40.1	53.687	0	233.9	10483000000	151	21.5709	21.6613	21.682	21.7536	21.6021	21.3221	21.0237	21.3559	21.3769	21.235
3.20145	-0.398565	P56480	P56480	ATP synthase subunit beta, mitochondrial	Atp5b	1233	Color2 [A=255, R=0, G=0, B=0]	1	4					26	26	26	71.5	71.5	71.5	56.3	0	323.31	98900000000	525	23.8076	23.9419	24.038	24.1356	23.9777	24.3168	24.234	24.5179	24.4503	24.3747
3.19264	0.344232	P26350	P26350	Prothymosin alpha;Prothymosin alpha, N-terminally processed;Thymosin alpha	Ptma	869	Color2 [A=255, R=0, G=0, B=0]	1	4					6	6	6	36	36	36	12.254	0	178.27	9389400000	37	19.9304	20.0439	20.1116	20.1298	19.9383	19.6467	19.6148	19.8388	19.7534	19.579
3.1909	0.341403	Q6P5E6;Q6P5E6-2	Q6P5E6	ADP-ribosylation factor-binding protein GGA2	Gga2	2393	Color2 [A=255, R=0, G=0, B=0]	1	4					3	3	3	5.8	5.8	5.8	66.048	0	15.297	29907000	5	15.3555	15.2594	15.5321	15.5131	15.4521	15.0877	15.0334	15.2055	15.0957	14.9827
3.1906	-0.474927	Q78RX3	Q78RX3	Small integral membrane protein 12	Smim12	2517	Color2 [A=255, R=0, G=0, B=0]	1	4					2	2	2	19.6	19.6	19.6	10.795	0.0014986	2.6605	120030000	5	16.0324	16.1784	16.2299	16.3647	16.1602	16.6657	16.4167	16.8417	16.7165	16.6996
3.19037	-0.399607	Q78IK4	Q78IK4	MICOS complex subunit Mic27	Apool	2508	Color2 [A=255, R=0, G=0, B=0]	1	4					10	10	10	45.3	45.3	45.3	29.26	0	75.49	1417100000	27	18.7769	18.956	19.0959	19.1238	19.0312	19.3779	19.2815	19.5268	19.4276	19.3681
3.1672	0.286518	Q9D154;Q5SV42;Q8VHP7	Q9D154	Leukocyte elastase inhibitor A	Serpinb1a	4335	Color2 [A=255, R=0, G=0, B=0]	1	4					8	8	8	24	24	24	42.574	0	60.441	483670000	18	17.8416	17.8573	17.8559	17.9855	17.7878	17.5827	17.4295	17.6904	17.6145	17.5785
3.16638	0.570324	Q91XC9	Q91XC9	Peroxisomal membrane protein PEX16	Pex16	3700	Color2 [A=255, R=0, G=0, B=0]	1	4					4	4	4	17.6	17.6	17.6	38.677	0	23.16	88101000	10	15.513	15.6246	15.9613	15.8437	15.7409	15.1058	14.9159	15.3168	15.2315	15.2619
3.15611	0.697662	Q9ESB3	Q9ESB3	Histidine-rich glycoprotein	Hrg	4716	Color2 [A=255, R=0, G=0, B=0]	1	4					7	7	7	14.5	14.5	14.5	59.162	0	12.689	139240000	13	16.5346	17.1177	16.9278	16.7898	16.5684	16.1143	15.9709	16.149	15.9049	16.3108
3.15064	0.449202	A2RSJ4	A2RSJ4	UHRF1-binding protein 1-like	Uhrf1bp1l	39	Color2 [A=255, R=0, G=0, B=0]	1	4					4	4	4	2.7	2.7	2.7	161.94	0	6.1136	17714000	6	13.6011	13.9107	14.0277	13.9192	13.9181	13.5747	13.3525	13.4418	13.3214	13.4404
3.14906	-0.348463	P97807-2;P97807	P97807-2;P97807	Fumarate hydratase, mitochondrial	Fh	1594	Color2 [A=255, R=0, G=0, B=0]	1	4					18	18	18	55.9	55.9	55.9	50.052	0	239.67	8962100000	148	21.8085	21.8712	21.9996	22.0874	21.936	22.3104	22.1368	22.3991	22.3346	22.2642
3.14694	-0.526173	Q91VA0;Q91VA0-2	Q91VA0;Q91VA0-2	Acyl-coenzyme A synthetase ACSM1, mitochondrial	Acsm1	3608	Color2 [A=255, R=0, G=0, B=0]	1	4					21	19	19	55	53.2	53.2	64.76	0	242.6	7417400000	92	20.3795	20.4809	20.7563	20.8219	20.6379	21.143	20.9452	21.2287	21.2552	21.1352
3.14605	-0.324348	Q9DB77	Q9DB77	Cytochrome b-c1 complex subunit 2, mitochondrial	Uqcrc2	4522	Color2 [A=255, R=0, G=0, B=0]	1	4					17	17	17	46.1	46.1	46.1	48.234	0	322.83	16424000000	170	21.6633	21.7346	21.8691	21.9381	21.7696	22.0968	22.0302	22.2265	22.1802	22.0627
3.14319	0.367353	Q8K337-3;Q8K337;Q8K337-2	Q8K337-3;Q8K337;Q8K337-2	Type II inositol 1,4,5-trisphosphate 5-phosphatase	Inpp5b	3294	Color2 [A=255, R=0, G=0, B=0]	1	4					11	11	11	18.1	18.1	18.1	84.887	0	88.649	153070000	23	16.8091	16.9722	17.1363	17.086	16.9493	16.6304	16.4732	16.6452	16.6789	16.6884
3.14002	-0.469645	P03921	P03921	NADH-ubiquinone oxidoreductase chain 5	Mtnd5	551	Color2 [A=255, R=0, G=0, B=0]	1	4					4	4	4	8.2	8.2	8.2	68.474	0	36.738	632520000	17	17.3883	17.5826	17.6695	17.6842	17.5544	18.0867	17.8184	18.2531	18.0794	17.9897
3.13995	0.357084	P11438	P11438	Lysosome-associated membrane glycoprotein 1	Lamp1	665	Color2 [A=255, R=0, G=0, B=0]	1	4					4	4	4	11.8	11.8	11.8	43.865	0	99.76	692160000	25	18.8447	18.881	18.9265	19.0781	18.9278	18.6405	18.3712	18.6564	18.6526	18.552
3.13925	0.44978	P21180-2;P21180	P21180-2;P21180	Complement C2;Complement C2b fragment;Complement C2a fragment	C2	810	Color2 [A=255, R=0, G=0, B=0]	1	4					3	3	3	4.1	4.1	4.1	84.012	0	4.2875	8343800	5	13.1747	13.3158	13.2985	13.6362	13.3009	12.8571	13.0041	12.8192	12.9531	12.8437
3.13538	-0.390394	Q9WTP7	Q9WTP7	GTP:AMP phosphotransferase AK3, mitochondrial	Ak3	5021	Color2 [A=255, R=0, G=0, B=0]	1	4					14	14	14	60.4	60.4	60.4	25.426	0	264.04	4736700000	82	21.3557	21.4866	21.6321	21.7124	21.5416	21.9388	21.8133	22.0716	21.9396	21.917
3.13273	-0.385073	Q78JT3	Q78JT3	3-hydroxyanthranilate 3,4-dioxygenase	Haao	2513	Color2 [A=255, R=0, G=0, B=0]	1	4					12	12	12	46.2	46.2	46.2	32.804	0	122.83	1135200000	51	19.179	19.2359	19.452	19.4945	19.3207	19.7472	19.5671	19.8025	19.7341	19.7567
3.13054	-0.374821	Q91VR2	Q91VR2	ATP synthase subunit gamma, mitochondrial	Atp5c1	3628	Color2 [A=255, R=0, G=0, B=0]	1	4					11	11	11	34.6	34.6	34.6	32.886	0	60.579	13392000000	135	22.6927	22.8319	22.9272	22.9731	22.8746	23.2454	23.0602	23.3885	23.2407	23.2388
3.12871	0.400735	Q6PHZ2-2;Q6PHZ2-4;Q6PHZ2;Q6PHZ2-5;P11798	Q6PHZ2-2;Q6PHZ2-4;Q6PHZ2;Q6PHZ2-5	Calcium/calmodulin-dependent protein kinase type II subunit delta	Camk2d	2448	Color2 [A=255, R=0, G=0, B=0]	1	4					8	8	7	18.8	18.8	14.9	54.113	0	259.93	343900000	21	17.8511	17.9611	18.0825	18.1277	17.9783	17.6308	17.3803	17.7272	17.6478	17.6109
3.12788	-0.633747	Q9CQ91	Q9CQ91	NADH dehydrogenase [ubiquinone] 1 alpha subcomplex subunit 3	Ndufa3	4075	Color2 [A=255, R=0, G=0, B=0]	1	4					3	3	3	50	50	50	9.3308	0	10.2	320420000	15	16.5436	16.4625	16.7155	16.8984	16.8845	17.2766	17.0472	17.5203	17.4057	17.4235
3.12396	0.516806	Q9CXE7	Q9CXE7	Transmembrane emp24 domain-containing protein 5	Tmed5	4221	Color2 [A=255, R=0, G=0, B=0]	1	4					2	2	2	9.2	9.2	9.2	26.172	0	5.5191	33434000	5	13.9894	14.3914	14.4046	14.4049	14.2023	13.6859	13.5927	13.8761	13.7943	13.8596
3.11911	0.418308	Q9R0P6	Q9R0P6	Signal peptidase complex catalytic subunit SEC11A	Sec11a	4982	Color2 [A=255, R=0, G=0, B=0]	1	4					2	2	2	9.5	9.5	9.5	20.626	0.0041169	2.2537	57025000	5	16.2771	16.4238	16.5831	16.6422	16.431	16.0825	15.9758	16.1403	16.1514	15.9157
3.11242	-0.411927	Q60932-2;Q60932	Q60932-2;Q60932	Voltage-dependent anion-selective channel protein 1	Vdac1	2062	Color2 [A=255, R=0, G=0, B=0]	1	4					19	19	19	83.4	83.4	83.4	30.755	0	323.31	14650000000	543	22.3892	22.5785	22.6472	22.7181	22.6134	23.0308	22.789	23.0955	23.0025	23.0882
3.11187	-0.448906	Q9JKL4	Q9JKL4	NADH dehydrogenase [ubiquinone] 1 alpha subcomplex assembly factor 3	Ndufaf3	4813	Color2 [A=255, R=0, G=0, B=0]	1	4					2	2	2	11.9	11.9	11.9	20.733	0	8.7226	76435000	7	14.5959	14.8346	14.9393	15.0578	14.9228	15.3623	15.1749	15.3761	15.3354	15.3463
3.11077	-0.400492	Q9Z0X1	Q9Z0X1	Apoptosis-inducing factor 1, mitochondrial	Aifm1	5122	Color2 [A=255, R=0, G=0, B=0]	1	4					17	17	17	37.1	37.1	37.1	66.765	0	207.89	5723500000	137	21.2562	21.2858	21.5002	21.6154	21.4472	21.7994	21.693	21.8961	21.8393	21.8796
3.10865	0.34135	Q9Z2D0	Q9Z2D0	Myotubularin-related protein 9	Mtmr9	5175	Color2 [A=255, R=0, G=0, B=0]	1	4					3	3	3	7.3	7.3	7.3	62.907	0	8.2165	18997000	4	14.0959	14.3128	14.2067	14.3865	14.0649	13.8066	13.8387	13.917	13.8913	13.9065
3.10733	0.544419	P11859	P11859	Angiotensinogen;Angiotensin-1;Angiotensin-2;Angiotensin-3;Angiotensin-4;Angiotensin 1-9;Angiotensin 1-7;Angiotensin 1-5;Angiotensin 1-4	Agt	677	Color2 [A=255, R=0, G=0, B=0]	1	4					4	4	4	14	14	14	51.99	0	22.755	55727000	14	15.0989	14.9931	15.3834	15.3747	15.3567	14.712	14.5217	14.7922	14.5873	14.8715
3.10715	0.338399	Q9CYN2	Q9CYN2	Signal peptidase complex subunit 2	Spcs2	4258	Color2 [A=255, R=0, G=0, B=0]	1	4					2	2	2	13.3	13.3	13.3	24.977	0	6.0676	46197000	5	13.8889	14.1055	14.0862	14.1861	14.1061	13.5983	13.7006	13.7942	13.749	13.8387
3.10148	-0.317952	Q03265	Q03265	ATP synthase subunit alpha, mitochondrial	Atp5a1	1659	Color2 [A=255, R=0, G=0, B=0]	1	4					29	29	29	57.1	57.1	57.1	59.752	0	323.31	97898000000	794	25.0412	25.1971	25.2494	25.3354	25.237	25.5247	25.409	25.634	25.5684	25.5137
3.1005	0.480158	Q80X71	Q80X71	Transmembrane protein 106B	Tmem106b	2636	Color2 [A=255, R=0, G=0, B=0]	1	4					2	2	2	8.7	8.7	8.7	31.172	0	5.8686	99195000	3	16.2168	16.2051	16.4145	16.5181	16.4597	15.898	15.6891	16.1008	15.8709	15.8546
3.09452	-0.427031	Q8JZY4	Q8JZY4	Mitochondrial ribonuclease P protein 3	Kiaa0391	3211	Color2 [A=255, R=0, G=0, B=0]	1	4					2	2	2	4.6	4.6	4.6	66.856	0.0016992	2.5702	20073000	3	12.6641	12.6495	12.7406	13.0616	12.6836	13.2594	13.2081	13.2176	13.1468	13.1026
3.09098	0.263935	P34022	P34022	Ran-specific GTPase-activating protein	Ranbp1	953	Color2 [A=255, R=0, G=0, B=0]	1	4					3	3	3	15.3	15.3	15.3	23.596	0	84.476	275430000	20	17.2207	17.3954	17.466	17.4835	17.3562	17.1303	17.056	17.1715	17.111	17.1333
3.08934	-0.501392	P02088;P02089;CON__Q3SX09	P02088;P02089	Hemoglobin subunit beta-1;Hemoglobin subunit beta-2	Hbb-b1;Hbb-b2	539	Color2 [A=255, R=0, G=0, B=0]	1	4					11	11	10	79.6	79.6	72.8	15.84	0	173.79	52646000000	400	24.2218	24.6243	24.1339	24.3749	24.3223	24.8359	24.9087	24.651	24.9073	24.8813
3.08928	-0.553185	Q60829;Q60829-2	Q60829;Q60829-2	Protein phosphatase 1 regulatory subunit 1B	Ppp1r1b	2049	Color2 [A=255, R=0, G=0, B=0]	1	4					3	3	3	36.6	36.6	36.6	21.78	0	18.313	71901000	9	13.5645	13.809	13.7837	13.9756	13.9963	14.4958	14.1154	14.3429	14.434	14.5068
3.08827	0.309733	P70122	P70122	Ribosome maturation protein SBDS	Sbds	1466	Color2 [A=255, R=0, G=0, B=0]	1	4					9	9	9	37.2	37.2	37.2	28.78	0	63.29	354330000	19	17.7822	17.9035	17.9908	17.9796	17.9304	17.6584	17.4263	17.6659	17.6169	17.6705
3.08786	0.308967	Q08481-2;Q08481-3;Q08481;Q08481-4	Q08481-2;Q08481-3;Q08481;Q08481-4	Platelet endothelial cell adhesion molecule	Pecam1	1697	Color2 [A=255, R=0, G=0, B=0]	1	4					5	5	5	10.3	10.3	10.3	77.916	0	141.75	144990000	15	15.7489	15.8263	15.9422	15.9364	15.9145	15.6571	15.4114	15.5111	15.6431	15.6009
3.08471	-0.395699	Q91VD9	Q91VD9	NADH-ubiquinone oxidoreductase 75 kDa subunit, mitochondrial	Ndufs1	3614	Color2 [A=255, R=0, G=0, B=0]	1	4					32	32	32	60.8	60.8	60.8	79.776	0	283.86	11059000000	193	21.976	22.1427	22.2801	22.3355	22.1965	22.5926	22.4353	22.7084	22.6074	22.5656
3.06439	-0.593286	Q1W617-2;Q1W617	Q1W617-2;Q1W617	Protein Shroom4	Shroom4	1724	Color2 [A=255, R=0, G=0, B=0]	1	4					3	3	3	2.7	2.7	2.7	150.54	0	21.409	35543000	4	13.6028	13.7134	13.9846	13.8552	13.8191	14.587	14.1113	14.5776	14.2273	14.4383
3.06256	0.586915	Q61179	Q61179	Interferon regulatory factor 9	Irf9	2101	Color2 [A=255, R=0, G=0, B=0]	1	4					2	2	2	5.3	5.3	5.3	44.61	0.0014932	2.6163	12791000	2	13.1164	13.3856	13.224	13.2576	13.1993	12.6333	12.3776	12.4671	12.9146	12.8558
3.06231	0.945505	P49718	P49718	DNA replication licensing factor MCM5	Mcm5	1110	Color2 [A=255, R=0, G=0, B=0]	1	4					2	2	2	3.1	3.1	3.1	82.406	0.008106	1.8264	22579000	3	13.9092	14.1688	14.0096	13.833	13.9757	13.2822	12.3522	13.1554	13.0907	13.2882
3.05949	0.392093	Q8BXB6	Q8BXB6	Solute carrier organic anion transporter family member 2B1	Slco2b1	2965	Color2 [A=255, R=0, G=0, B=0]	1	4					2	2	2	2.8	2.8	2.8	74.53	0	6.6145	17416000	4	13.9315	13.7886	13.9453	14.2293	13.9098	13.6021	13.5135	13.5562	13.6383	13.5339
3.05873	-0.498046	Q60759	Q60759	Glutaryl-CoA dehydrogenase, mitochondrial	Gcdh	2042	Color2 [A=255, R=0, G=0, B=0]	1	4					9	9	9	32.4	32.4	32.4	48.605	0	62.846	1621700000	51	19.6456	19.6507	19.9854	20.0163	19.8745	20.3111	20.1549	20.462	20.3006	20.434
3.05703	-0.34673	Q9DC70	Q9DC70	NADH dehydrogenase [ubiquinone] iron-sulfur protein 7, mitochondrial	Ndufs7	4585	Color2 [A=255, R=0, G=0, B=0]	1	4					7	7	7	33.9	33.9	33.9	24.683	0	18.321	2444000000	29	19.4066	19.4841	19.6476	19.6794	19.5531	19.926	19.7576	20.0355	19.903	19.8823
3.05336	0.803169	Q8K4K6-2;Q8K4K6	Q8K4K6-2;Q8K4K6	Pantothenate kinase 1	Pank1	3323	Color2 [A=255, R=0, G=0, B=0]	1	4					5	5	3	12.9	12.9	8.6	41.642	0	12.874	72379000	12	17.1368	17.2715	17.3905	17.4454	17.3663	16.7602	16.0772	16.2725	16.6541	16.8307
3.04897	-0.479239	Q9WU79	Q9WU79	Proline dehydrogenase 1, mitochondrial	Prodh	5037	Color2 [A=255, R=0, G=0, B=0]	1	4					17	17	17	37.9	37.9	37.9	68.035	0	125.18	1507600000	87	19.0306	19.0381	19.2635	19.4827	19.2556	19.6187	19.5891	19.6884	19.7888	19.7816
3.03325	-0.325344	O54990-2;O54990;O54990-6;O54990-3;O54990-4;O54990-5	O54990-2;O54990;O54990-6;O54990-3;O54990-4;O54990-5	Prominin-1	Prom1	340	Color2 [A=255, R=0, G=0, B=0]	1	4					12	12	12	17	17	17	96.135	0	103.44	333710000	31	17.3602	17.3568	17.4004	17.5918	17.4804	17.8195	17.6191	17.88	17.7054	17.7923
3.0327	-0.631074	Q9CQX8	Q9CQX8	28S ribosomal protein S36, mitochondrial	Mrps36	4138	Color2 [A=255, R=0, G=0, B=0]	1	4					3	3	3	46.1	46.1	46.1	11.101	0	30.341	153930000	20	16.5662	16.8174	17.0058	17.1543	16.9592	17.5367	17.2813	17.737	17.5145	17.5888
3.0318	0.326168	Q9JJ00	Q9JJ00	Phospholipid scramblase 1	Plscr1	4780	Color2 [A=255, R=0, G=0, B=0]	1	4					3	3	3	9.1	9.1	9.1	35.914	0	10.423	114400000	5	15.6825	15.8455	15.8039	15.8848	15.7391	15.4499	15.3017	15.6329	15.4594	15.4811
3.03124	-0.458496	Q9CXU9;P48024	Q9CXU9;P48024	Eukaryotic translation initiation factor 1b;Eukaryotic translation initiation factor 1	Eif1b;Eif1	1082	Color2 [A=255, R=0, G=0, B=0]	1	4					4	4	4	48.7	48.7	48.7	12.823	0	68.144	137490000	11	15.1268	15.2719	15.2719	15.3904	15.2898	15.8458	15.4371	15.7387	15.7274	15.8943
3.03064	0.730278	Q8C0D4	Q8C0D4	Rho GTPase-activating protein 12	Arhgap12	3004	Color2 [A=255, R=0, G=0, B=0]	1	4					2	2	2	4.7	4.7	4.7	95.351	0	4.0878	5658300	3	12.5262	12.5484	12.4758	12.9633	12.9845	12.1994	11.7253	12.0857	11.8055	12.031
3.02674	-0.347705	Q9WVD5	Q9WVD5	Mitochondrial ornithine transporter 1	Slc25a15	5082	Color2 [A=255, R=0, G=0, B=0]	1	4					9	9	9	30.2	30.2	30.2	32.823	0	40.532	723180000	27	17.5769	17.7236	17.7951	17.9387	17.7284	18.054	18.0245	18.2292	18.0933	18.1002
3.02308	0.325556	P62996	P62996	Transformer-2 protein homolog beta	Tra2b	1422	Color2 [A=255, R=0, G=0, B=0]	1	4					2	2	2	8	8	8	33.665	0	10.172	127360000	4	15.9093	16.0113	16.0826	16.1837	15.9138	15.7297	15.6044	15.8073	15.7103	15.6213
3.02093	0.317194	P15864;Q07133	P15864	Histone H1.2	Hist1h1c	739	Color2 [A=255, R=0, G=0, B=0]	1	4					11	6	3	40.6	24.5	16.5	21.266	0	16.97	6106600000	35	19.6943	19.7107	19.944	19.9696	19.8565	19.4573	19.4669	19.5867	19.5525	19.5258
3.01689	-0.347342	Q9D3D9	Q9D3D9	ATP synthase subunit delta, mitochondrial	Atp5d	4390	Color2 [A=255, R=0, G=0, B=0]	1	4					2	2	2	13.7	13.7	13.7	17.6	0	34.005	14888000000	25	19.8917	20.0257	20.102	20.1879	20.0792	20.3861	20.3901	20.5617	20.4229	20.2624
3.01474	-0.706009	O35490;Q91WS4	O35490	Betaine--homocysteine S-methyltransferase 1	Bhmt	272	Color2 [A=255, R=0, G=0, B=0]	1	4					6	6	6	20.6	20.6	20.6	45.02	0	21.773	152080000	15	15.7743	15.9227	16.1351	16.104	15.657	16.5008	16.6637	16.501	16.4428	17.0149
3.01153	-0.434197	Q9CZB0	Q9CZB0	Succinate dehydrogenase cytochrome b560 subunit, mitochondrial	Sdhc	4272	Color2 [A=255, R=0, G=0, B=0]	1	4					3	3	3	19.5	19.5	19.5	18.382	0.00023116	3.7563	139430000	15	18.2617	18.4218	18.4929	18.6451	18.5249	18.9284	18.6802	19.0176	18.9369	18.9542
3.01117	0.425525	P97789-3;P97789-2;P97789	P97789-3;P97789-2;P97789	5-3 exoribonuclease 1	Xrn1	1591	Color2 [A=255, R=0, G=0, B=0]	1	4					6	6	6	4.4	4.4	4.4	191.41	0	6.3242	30117000	8	14.052	14.2149	14.4347	14.411	14.2513	13.8314	13.6887	13.8359	13.9591	13.921
2.99522	-0.4296	Q922E4	Q922E4	Ethanolamine-phosphate cytidylyltransferase	Pcyt2	3801	Color2 [A=255, R=0, G=0, B=0]	1	4					6	6	6	12.6	12.6	12.6	45.234	0	15.08	303930000	13	17.7788	17.8218	18.0066	18.1092	18.0082	18.4257	18.1602	18.478	18.3446	18.4641
2.99319	0.340228	Q9EPQ7	Q9EPQ7	StAR-related lipid transfer protein 5	Stard5	4656	Color2 [A=255, R=0, G=0, B=0]	1	4					5	5	5	37.1	37.1	37.1	23.922	0	49.768	266550000	18	16.3924	16.5352	16.7472	16.6983	16.529	16.2689	16.1547	16.2789	16.2498	16.2487
2.99207	0.252811	P84104-2;P84104	P84104-2;P84104	Serine/arginine-rich splicing factor 3	Srsf3	1543	Color2 [A=255, R=0, G=0, B=0]	1	4					6	6	5	46.8	46.8	46.8	14.203	0	52.314	1090800000	17	19.6499	19.7851	19.8321	19.8483	19.7242	19.5036	19.4019	19.6168	19.5394	19.5137
2.99118	-0.418131	Q9QYC0;Q9QYC0-2;Q9QYB8-2;Q9QYB8	Q9QYC0;Q9QYC0-2	Alpha-adducin	Add1	4913	Color2 [A=255, R=0, G=0, B=0]	1	4					15	15	15	26.5	26.5	26.5	80.646	0	90.672	1258500000	40	18.7047	18.9249	19.0105	19.021	18.8792	19.4256	19.109	19.4273	19.2828	19.3862
2.99081	0.328301	Q64191	Q64191	N(4)-(beta-N-acetylglucosaminyl)-L-asparaginase;Glycosylasparaginase alpha chain;Glycosylasparaginase beta chain	Aga	2260	Color2 [A=255, R=0, G=0, B=0]	1	4					3	3	3	16.5	16.5	16.5	37.022	0	42.632	227420000	14	17.5543	17.491	17.6522	17.7062	17.624	17.3533	17.1257	17.4341	17.2236	17.2496
2.9904	0.447133	Q2TPA8	Q2TPA8	Hydroxysteroid dehydrogenase-like protein 2	Hsdl2	1728	Color2 [A=255, R=0, G=0, B=0]	1	4					13	13	13	30.2	30.2	30.2	54.208	0	84.841	1696400000	35	19.8736	20.1188	20.2208	20.2817	20.0588	19.7134	19.4661	19.788	19.6964	19.6541
2.98739	0.472029	P97363	P97363	Serine palmitoyltransferase 2	Sptlc2	1561	Color2 [A=255, R=0, G=0, B=0]	1	4					7	7	7	13.9	13.9	13.9	62.981	0	22.674	69179000	16	15.3014	15.4295	15.4231	15.5856	15.4399	14.9119	14.7654	15.0956	15.21	14.8365
2.98366	-0.3152	Q9DCW4	Q9DCW4	Electron transfer flavoprotein subunit beta	Etfb	4626	Color2 [A=255, R=0, G=0, B=0]	1	4					15	15	15	70.6	70.6	70.6	27.623	0	197.01	21490000000	189	22.8079	22.9307	22.99	23.1014	22.9855	23.3135	23.1174	23.3009	23.3112	23.3485
2.9826	0.318376	Q61211;Q61211-2	Q61211;Q61211-2	Eukaryotic translation initiation factor 2D	Eif2d	2109	Color2 [A=255, R=0, G=0, B=0]	1	4					2	2	2	6.3	6.3	6.3	62.829	0	4.797	20704000	3	13.5074	13.5833	13.5122	13.6872	13.5512	13.2671	13.0441	13.2569	13.3323	13.349
2.98209	-0.452747	Q59J78	Q59J78	Mimitin, mitochondrial	Ndufaf2	1945	Color2 [A=255, R=0, G=0, B=0]	1	4					7	7	7	50	50	50	19.628	0	19.154	303910000	16	16.93	17.1279	17.1432	17.2878	17.12	17.6629	17.3245	17.7417	17.5598	17.5837
2.98149	0.353452	Q9JKY5	Q9JKY5	Huntingtin-interacting protein 1-related protein	Hip1r	4821	Color2 [A=255, R=0, G=0, B=0]	1	4					19	19	18	19.1	19.1	18.2	119.43	0	132.03	427870000	38	18.079	18.2285	18.2729	18.3863	18.261	17.9071	17.6954	17.9756	17.9483	17.934
2.97911	0.390821	Q80X41-2;Q80X41-5;Q80X41-3;Q80X41	Q80X41-2;Q80X41-5;Q80X41-3;Q80X41	Serine/threonine-protein kinase VRK1	Vrk1	2634	Color2 [A=255, R=0, G=0, B=0]	1	4					2	2	2	4.3	4.3	4.3	45.031	0.00044101	3.0145	31214000	5	14.997	15.1174	15.1387	15.2543	14.9355	14.9008	14.5871	14.7038	14.6253	14.6718
2.97855	-0.52567	Q8BGT5	Q8BGT5	Alanine aminotransferase 2	Gpt2	2733	Color2 [A=255, R=0, G=0, B=0]	1	4					6	6	6	14.9	14.9	14.9	57.943	0	12.61	29276000	9	14.8573	15.0357	15.0513	15.0626	14.9278	15.6407	15.1788	15.7523	15.4602	15.5312
2.97677	-0.262426	Q5SRX1;Q5SRX1-2;Q5SRX1-3;Q5SRX1-4;Q5SRX1-5	Q5SRX1;Q5SRX1-2;Q5SRX1-3;Q5SRX1-4	TOM1-like protein 2	Tom1l2	1977	Color2 [A=255, R=0, G=0, B=0]	1	4					5	5	5	12.2	12.2	12.2	55.662	0	19.66	63150000	8	14.9984	14.9853	15.1516	15.2024	15.1183	15.4065	15.2496	15.3997	15.3188	15.3937
2.97106	-0.503698	P07724;CON__P02768-1	P07724	Serum albumin	Alb	599	Color2 [A=255, R=0, G=0, B=0]	1	4					41	41	40	69.2	69.2	69.2	68.692	0	323.31	161510000000	667	24.7723	24.6316	25.0989	25.1272	24.9047	25.4361	25.3327	25.4367	25.3318	25.5159
2.96948	-0.398116	Q8K0D5	Q8K0D5	Elongation factor G, mitochondrial	Gfm1	3224	Color2 [A=255, R=0, G=0, B=0]	1	4					15	15	15	23.3	23.3	23.3	83.549	0	189.48	370340000	37	17.6034	17.8241	17.8943	17.9802	17.8537	18.2473	18.0679	18.379	18.2181	18.234
2.96685	-0.345971	O08966	O08966	Solute carrier family 22 member 1	Slc22a1	214	Color2 [A=255, R=0, G=0, B=0]	1	4					7	7	6	13.3	13.3	11.5	61.52	0	49.424	415060000	30	17.0675	17.3235	17.2806	17.2805	17.2592	17.6249	17.3893	17.7068	17.5993	17.621
2.96659	-0.40174	Q9JI39	Q9JI39	ATP-binding cassette sub-family B member 10, mitochondrial	Abcb10	4756	Color2 [A=255, R=0, G=0, B=0]	1	4					8	8	8	12.9	12.9	12.9	77.187	0	22.193	70562000	16	15.3489	15.5439	15.5014	15.6163	15.5198	15.8846	15.6546	16.0059	15.9692	16.0246
2.96463	0.386444	Q8BX57-3;Q8BX57-2;Q8BX57	Q8BX57-3;Q8BX57-2;Q8BX57	PX domain-containing protein kinase-like protein	Pxk	2959	Color2 [A=255, R=0, G=0, B=0]	1	4					4	4	3	8	8	5.6	50.957	0	5.5652	27066000	6	15.505	15.6372	15.7482	15.7598	15.7971	15.454	15.1284	15.3267	15.2322	15.3737
2.9644	-0.552755	Q8K0C4	Q8K0C4	Lanosterol 14-alpha demethylase	Cyp51a1	3221	Color2 [A=255, R=0, G=0, B=0]	1	4					11	11	11	25.4	25.4	25.4	56.775	0	95.389	1073600000	29	18.8016	18.6941	19.0619	19.2635	19.0096	19.5287	19.3404	19.597	19.6095	19.5189
2.96315	-0.675136	O89104	O89104	Synaptophysin-like protein 2	Sypl2	500	Color2 [A=255, R=0, G=0, B=0]	1	4					3	3	3	20.8	20.8	20.8	29.224	0	11.79	28160000	5	13.3571	13.7445	13.7616	13.6635	13.7829	14.2841	13.9502	14.4522	14.613	14.3858
2.96267	0.710645	Q9QYR7-2;Q9QYR7	Q9QYR7-2;Q9QYR7	Acyl-coenzyme A thioesterase 3	Acot3	4925	Color2 [A=255, R=0, G=0, B=0]	1	4					4	2	2	11.4	7.1	7.1	46.19	0	35.712	79641000	4	15.663	15.709	16.2616	15.9067	15.758	15.3602	14.9112	15.3562	14.9794	15.1382
2.95552	-0.399575	P70404	P70404	Isocitrate dehydrogenase [NAD] subunit gamma 1, mitochondrial	Idh3g	1503	Color2 [A=255, R=0, G=0, B=0]	1	4					12	12	12	47.6	47.6	47.6	42.785	0	95.74	1288500000	58	19.216	19.3557	19.4378	19.552	19.4963	19.7698	19.6534	19.9711	19.8937	19.7677
2.95329	-0.380645	Q99LB7	Q99LB7	Sarcosine dehydrogenase, mitochondrial	Sardh	3951	Color2 [A=255, R=0, G=0, B=0]	1	4					22	22	22	33.7	33.7	33.7	101.68	0	153.48	5304200000	115	19.9707	20.1912	20.2879	20.3591	20.2546	20.5875	20.4528	20.6827	20.6022	20.6415
2.94989	-0.444106	Q925N0	Q925N0	Sideroflexin-5	Sfxn5	3850	Color2 [A=255, R=0, G=0, B=0]	1	4					3	3	3	8.8	8.8	8.8	37.328	0	5.2779	54458000	7	16.2268	16.3827	16.505	16.6945	16.5041	16.8894	16.7446	16.9536	17.0189	16.9272
2.9493	0.639459	Q80X50-2;Q80X50-3;Q80X50-4;Q80X50;Q80X50-5	Q80X50-2;Q80X50-3;Q80X50-4;Q80X50;Q80X50-5	Ubiquitin-associated protein 2-like	Ubap2l	2635	Color2 [A=255, R=0, G=0, B=0]	1	4					6	6	6	9.8	9.8	9.8	107.24	0	47.268	84464000	15	16.8593	16.9586	17.4898	17.1635	17.0756	16.6212	16.2109	16.5666	16.4569	16.4939
2.94738	-0.327034	O08749	O08749	Dihydrolipoyl dehydrogenase, mitochondrial	Dld	194	Color2 [A=255, R=0, G=0, B=0]	1	4					23	23	23	59.1	59.1	59.1	54.272	0	177.44	14732000000	147	21.9838	22.115	22.2306	22.2788	22.2128	22.4981	22.3658	22.6156	22.5143	22.4624
2.94626	0.309751	Q60855	Q60855	Receptor-interacting serine/threonine-protein kinase 1	Ripk1	2052	Color2 [A=255, R=0, G=0, B=0]	1	4					5	5	5	7.9	7.9	7.9	74.854	0	8.8791	43322000	9	15.3612	15.5335	15.5141	15.574	15.5178	15.2141	14.9908	15.2765	15.2224	15.2481
2.94529	0.341457	Q9JIK5	Q9JIK5	Nucleolar RNA helicase 2	Ddx21	4770	Color2 [A=255, R=0, G=0, B=0]	1	4					20	20	20	26.2	26.2	26.2	93.55	0	54.757	418960000	35	18.2581	18.4795	18.4658	18.5233	18.4747	18.1575	17.8985	18.1704	18.1123	18.1554
2.94305	0.593247	Q9CR58;Q9Z2B2-2;Q9Z2B2	Q9CR58;Q9Z2B2-2;Q9Z2B2	Kidney mitochondrial carrier protein 1;Brain mitochondrial carrier protein 1	Slc25a30;Slc25a14	4157	Color2 [A=255, R=0, G=0, B=0]	1	4					2	2	2	7.2	7.2	7.2	32.281	0	5.7275	26279000	3	13.4813	13.7353	13.8187	13.8815	13.7423	13.2991	12.799	13.3663	13.145	13.0834
2.94179	0.44321	Q01339	Q01339	Beta-2-glycoprotein 1	Apoh	1636	Color2 [A=255, R=0, G=0, B=0]	1	4					8	8	8	29.3	29.3	29.3	38.618	0	24.79	388740000	16	17.4479	17.5247	17.8554	17.8677	17.6507	17.2406	17.1345	17.284	17.1855	17.2856
2.94052	0.342991	Q9D0B0	Q9D0B0	Serine/arginine-rich splicing factor 9	Srsf9	4305	Color2 [A=255, R=0, G=0, B=0]	1	4					3	3	3	17.6	17.6	17.6	25.661	0	11.607	38527000	5	14.5897	14.5372	14.6538	14.8352	14.5942	14.3495	14.1219	14.3018	14.3895	14.3325
2.94004	0.31484	Q9Z1N5	Q9Z1N5	Spliceosome RNA helicase Ddx39b	Ddx39b	5143	Color2 [A=255, R=0, G=0, B=0]	1	4					14	14	6	40.7	40.7	20.6	49.035	0	51.82	1948300000	42	19.9316	20.0107	20.1432	20.196	20.1218	19.8459	19.6293	19.8633	19.7532	19.7374
2.93918	-0.311094	Q8BMF4	Q8BMF4	Dihydrolipoyllysine-residue acetyltransferase component of pyruvate dehydrogenase complex, mitochondrial	Dlat	2842	Color2 [A=255, R=0, G=0, B=0]	1	4					16	16	16	30.7	30.7	30.7	67.941	0	181.99	5957300000	75	20.1367	20.2183	20.3273	20.4053	20.2784	20.617	20.4426	20.7112	20.5854	20.5653
2.93854	-0.323721	P09671	P09671	Superoxide dismutase [Mn], mitochondrial	Sod2	628	Color2 [A=255, R=0, G=0, B=0]	1	4					8	8	8	33.3	33.3	33.3	24.603	0	123.68	12288000000	53	21.652	21.7089	21.8696	21.9504	21.8539	22.1442	22.0191	22.2306	22.089	22.1705
2.93758	0.726645	P01867-2;P01867	P01867-2;P01867	Ig gamma-2B chain C region	Igh-3	528	Color2 [A=255, R=0, G=0, B=0]	1	4					6	6	6	24.2	24.2	24.2	36.587	0	60.005	270830000	26	17.1374	17.2651	17.7194	17.4085	17.2832	16.7334	16.4323	16.3251	16.798	16.8915
2.93747	-0.325087	Q60931	Q60931	Voltage-dependent anion-selective channel protein 3	Vdac3	2061	Color2 [A=255, R=0, G=0, B=0]	1	4					9	9	9	41.7	41.7	41.7	30.752	0	100.08	1561100000	54	18.2494	18.3386	18.505	18.5281	18.3884	18.7468	18.6017	18.8559	18.7075	18.7229
2.93561	0.544105	Q6DID7;Q6DID7-2	Q6DID7;Q6DID7-2	Protein wntless homolog	Wls	2343	Color2 [A=255, R=0, G=0, B=0]	1	4					3	3	3	5	5	5	62.188	0	4.7925	45613000	7	14.9829	15.1878	15.4607	15.5087	15.2601	14.7221	14.566	14.8515	14.8636	14.6766
2.93362	-0.49696	P01942	P01942	Hemoglobin subunit alpha	Hba	538	Color2 [A=255, R=0, G=0, B=0]	1	4					8	8	6	50.7	50.7	44.4	15.085	0	106.53	70862000000	286	24.4521	24.8786	24.4142	24.6052	24.5101	25.0962	25.1048	24.8439	25.1549	25.1451
2.93358	-0.315803	Q8R2Q4-3;Q8R2Q4-2;Q8R2Q4	Q8R2Q4-3;Q8R2Q4-2;Q8R2Q4	Ribosome-releasing factor 2, mitochondrial	Gfm2	3403	Color2 [A=255, R=0, G=0, B=0]	1	4					8	8	8	14.8	14.8	14.8	83.127	0	45.935	92158000	22	16.0317	15.9649	16.1032	16.2783	16.1222	16.397	16.2814	16.4774	16.4817	16.4418
2.92982	-0.767616	P58735	P58735	Sulfate anion transporter 1	Slc26a1	1267	Color2 [A=255, R=0, G=0, B=0]	1	4					4	4	4	7	7	7	75.787	0	12.93	17553000	6	12.9663	12.5099	12.8852	13.3627	12.9445	13.8233	13.6113	13.9117	13.4693	13.6912
2.92804	0.273143	Q3U1J4	Q3U1J4	DNA damage-binding protein 1	Ddb1	1795	Color2 [A=255, R=0, G=0, B=0]	1	4					27	27	27	26.4	26.4	26.4	126.85	0	87.351	1039500000	65	19.4904	19.5716	19.6576	19.6747	19.5842	19.3721	19.1776	19.4422	19.342	19.2789
2.92788	-0.353947	Q8K3J1	Q8K3J1	NADH dehydrogenase [ubiquinone] iron-sulfur protein 8, mitochondrial	Ndufs8	3309	Color2 [A=255, R=0, G=0, B=0]	1	4					6	6	6	25.9	25.9	25.9	24.038	0	56.401	4009600000	27	19.993	20.187	20.3218	20.2952	20.2015	20.6141	20.4132	20.6657	20.5552	20.5201
2.92713	-0.445406	Q8R164	Q8R164	Valacyclovir hydrolase	Bphl	3378	Color2 [A=255, R=0, G=0, B=0]	1	4					15	15	15	59.5	59.5	59.5	32.851	0	103.34	4107100000	125	21.0378	21.1981	21.4012	21.5081	21.3175	21.7164	21.6162	21.8545	21.7136	21.7889
2.92647	-0.445171	Q9QYB5-2;Q9QYB5	Q9QYB5-2;Q9QYB5	Gamma-adducin	Add3	4912	Color2 [A=255, R=0, G=0, B=0]	1	4					14	14	13	24	24	21.1	75.406	0	104.28	476450000	42	17.8763	18.1176	18.1629	18.237	18.0739	18.6788	18.2925	18.6228	18.5075	18.5919
2.92326	-0.375498	Q9CQN1	Q9CQN1	Heat shock protein 75 kDa, mitochondrial	Trap1	4112	Color2 [A=255, R=0, G=0, B=0]	1	4					22	22	22	40.7	40.7	40.7	80.208	0	202.85	2491000000	77	19.4994	19.7237	19.7812	19.8769	19.7592	20.1099	19.9539	20.231	20.1258	20.0972
2.92171	-0.439282	Q8VCF0	Q8VCF0	Mitochondrial antiviral-signaling protein	Mavs	3493	Color2 [A=255, R=0, G=0, B=0]	1	4					5	5	5	20.3	20.3	20.3	53.398	0	9.0509	63897000	13	14.1427	14.3613	14.4818	14.3746	14.5391	14.8825	14.7141	14.9555	14.8953	14.6485
2.91405	-0.344364	Q8R086	Q8R086	Sulfite oxidase, mitochondrial	Suox	3350	Color2 [A=255, R=0, G=0, B=0]	1	4					11	11	11	30.2	30.2	30.2	60.755	0	159.74	556320000	41	18.5687	18.7252	18.8015	18.855	18.6988	19.1046	18.8878	19.1842	19.0592	19.1351
2.91147	0.359071	Q3U7R1-2;Q3U7R1	Q3U7R1-2;Q3U7R1	Extended synaptotagmin-1	Esyt1	1807	Color2 [A=255, R=0, G=0, B=0]	1	4					8	8	8	11.3	11.3	11.3	99.672	0	34.385	158600000	18	15.8774	16.032	15.9675	16.0329	15.935	15.6577	15.355	15.659	15.7544	15.6233
2.90753	-0.331164	Q6AW69-5;Q6AW69-4;Q6AW69;Q6AW69-3;Q6AW69-2	Q6AW69-5;Q6AW69-4;Q6AW69;Q6AW69-3	Cingulin-like protein 1	Cgnl1	2338	Color2 [A=255, R=0, G=0, B=0]	1	4					26	26	26	24.7	24.7	24.7	147.8	0	240.7	829360000	68	18.8649	19.0075	19.04	19.1289	19.0517	19.4052	19.146	19.4222	19.3544	19.4211
2.90504	0.426353	Q05186	Q05186	Reticulocalbin-1	Rcn1	1670	Color2 [A=255, R=0, G=0, B=0]	1	4					4	4	4	14.2	14.2	14.2	38.113	0	76.935	105800000	10	15.8488	15.9461	15.9564	16.0332	15.8212	15.727	15.2486	15.5778	15.4591	15.4613
2.89994	0.392284	Q9EST5;Q9EST5-2	Q9EST5;Q9EST5-2	Acidic leucine-rich nuclear phosphoprotein 32 family member B	Anp32b	4725	Color2 [A=255, R=0, G=0, B=0]	1	4					6	4	4	25.7	19.9	19.9	31.078	0	14.711	143970000	15	15.6901	15.8646	15.8566	15.9887	15.9019	15.4154	15.3235	15.6739	15.5564	15.3713
2.89701	-0.339136	Q3UEG6	Q3UEG6	Alanine--glyoxylate aminotransferase 2, mitochondrial	Agxt2	1822	Color2 [A=255, R=0, G=0, B=0]	1	4					13	13	13	30.2	30.2	30.2	57.114	0	45.914	707140000	30	19.311	19.4952	19.5245	19.4662	19.3812	19.7837	19.5678	19.8833	19.7559	19.8832
2.89577	0.346204	Q99JR5	Q99JR5	Tubulointerstitial nephritis antigen-like	Tinagl1	3881	Color2 [A=255, R=0, G=0, B=0]	1	4					5	5	5	14.6	14.6	14.6	52.664	0	42.016	438050000	17	15.4968	15.6173	15.7022	15.7586	15.7888	15.1551	15.3375	15.3071	15.4229	15.4102
2.89409	0.355469	Q99K41	Q99K41	EMILIN-1	Emilin1	3903	Color2 [A=255, R=0, G=0, B=0]	1	4					14	14	14	18.2	18.2	18.2	107.58	0	136.13	316650000	27	17.1363	17.2423	17.2805	17.3156	17.2218	16.9314	16.6373	17.0427	16.9052	16.9026
2.89406	-0.381172	Q9DAM5	Q9DAM5	Mitochondrial thiamine pyrophosphate carrier	Slc25a19	4499	Color2 [A=255, R=0, G=0, B=0]	1	4					5	5	5	17	17	17	35.618	0	12.819	33422000	9	15.1423	15.0678	15.2513	15.385	15.3555	15.7104	15.4677	15.6355	15.739	15.5552
2.89276	-0.381976	Q99N96	Q99N96	39S ribosomal protein L1, mitochondrial	Mrpl1	4007	Color2 [A=255, R=0, G=0, B=0]	1	4					7	7	7	25.9	25.9	25.9	37.596	0	75.843	239370000	18	17.2811	17.4309	17.6277	17.6449	17.4537	17.9255	17.7212	17.9543	17.8564	17.8907
2.88859	1.16389	P08607	P08607	C4b-binding protein	C4bpa	617	Color2 [A=255, R=0, G=0, B=0]	1	4					4	4	4	10	10	10	51.523	0	16.587	24920000	8	14.2108	14.6696	14.4844	14.1507	14.1162	13.2077	12.417	13.0548	13.4417	13.691
2.88738	0.366452	Q99K28;Q99K28-2	Q99K28;Q99K28-2	ADP-ribosylation factor GTPase-activating protein 2	Arfgap2	3901	Color2 [A=255, R=0, G=0, B=0]	1	4					3	3	3	5	5	5	56.598	0	5.4169	74408000	6	15.4303	15.4945	15.6424	15.6562	15.5083	15.2808	14.9481	15.2183	15.2825	15.1699
2.88593	0.400503	P99026	P99026	Proteasome subunit beta type-4	Psmb4	1616	Color2 [A=255, R=0, G=0, B=0]	1	4					5	5	5	28	28	28	29.116	0	28.07	375620000	23	16.4865	16.7044	16.7932	16.8715	16.6188	16.3013	16.1501	16.4315	16.3559	16.2332
2.88587	0.414945	Q60973	Q60973	Histone-binding protein RBBP7	Rbbp7	2069	Color2 [A=255, R=0, G=0, B=0]	1	4					7	3	3	17.2	8.9	8.9	47.789	0	12.596	103160000	8	16.5398	16.7584	16.8696	16.8839	16.904	16.4472	16.1692	16.4533	16.3962	16.4151
2.88485	0.894036	P00687;P00688;CON__Q3MHH8	P00687;P00688	Alpha-amylase 1;Pancreatic alpha-amylase	Amy1;Amy2	512	Color2 [A=255, R=0, G=0, B=0]	1	4					4	4	4	9.8	9.8	9.8	57.643	0	40.52	56001000	6	15.8375	15.0875	15.7362	15.9803	15.2119	14.6608	14.4959	14.6623	14.7583	14.8058
2.8817	-0.366883	P63038;P63038-2	P63038;P63038-2	60 kDa heat shock protein, mitochondrial	Hspd1	1432	Color2 [A=255, R=0, G=0, B=0]	1	4					35	35	35	71.7	71.7	71.7	60.955	0	323.31	39539000000	410	23.4793	23.6852	23.7183	23.866	23.7054	24.0898	23.9045	24.179	24.058	24.0574
2.87807	-0.322188	Q61733	Q61733	28S ribosomal protein S31, mitochondrial	Mrps31	2167	Color2 [A=255, R=0, G=0, B=0]	1	4					5	5	5	10.7	10.7	10.7	43.88	0	28.756	67786000	11	15.92	15.9741	16.0453	16.2009	15.956	16.4008	16.2078	16.4072	16.2617	16.4298
2.87529	0.805027	P0DOV1;P0DOV1-2;Q8CGE8	P0DOV1;P0DOV1-2;Q8CGE8	Interferon-activable protein 205-A	Ifi205a	637	Color2 [A=255, R=0, G=0, B=0]	1	4					7	4	4	21.6	14.6	14.6	46.977	0	11.59	19745000	9	13.5382	13.5616	13.5144	13.7238	13.4101	12.7813	12.327	12.4365	13.0853	13.093
2.87469	-0.359312	Q5XJY4	Q5XJY4	Presenilins-associated rhomboid-like protein, mitochondrial;P-beta	Parl	2013	Color2 [A=255, R=0, G=0, B=0]	1	4					3	3	3	7.7	7.7	7.7	41.963	0	5.9387	86185000	6	14.9994	15.2139	15.2836	15.148	14.9844	15.4543	15.4119	15.6345	15.3828	15.5425
2.87262	-0.324863	P67778	P67778	Prohibitin	Phb	1453	Color2 [A=255, R=0, G=0, B=0]	1	4					12	12	12	40.8	40.8	40.8	29.82	0	57.502	4903600000	78	20.1526	20.2227	20.3578	20.4616	20.3305	20.6224	20.5405	20.7826	20.6166	20.5873
2.87215	-0.469017	P15947;P15945;P00757;Q61759;P15946;P00756	P15947	Kallikrein-1	Klk1	741	Color2 [A=255, R=0, G=0, B=0]	1	4					9	9	9	43.7	43.7	43.7	28.774	0	58.35	357220000	27	16.868	17.2263	16.7455	17.0553	16.9763	17.4987	17.3043	17.572	17.3295	17.5119
2.86888	0.339979	Q8BMJ2	Q8BMJ2	Leucine--tRNA ligase, cytoplasmic	Lars	2844	Color2 [A=255, R=0, G=0, B=0]	1	4					18	18	18	20.4	20.4	20.4	134.19	0	202.65	340900000	48	17.7562	17.8241	17.9942	18.0833	18.0073	17.5591	17.4769	17.6486	17.6796	17.601
2.86678	-0.564238	P32848	P32848	Parvalbumin alpha	Pvalb	949	Color2 [A=255, R=0, G=0, B=0]	1	4					9	9	9	74.5	74.5	74.5	11.93	0	83.587	987020000	43	18.7196	18.733	18.7182	18.9751	18.6329	19.3683	19.0071	19.5389	19.5174	19.1682
2.86564	-0.378074	Q9CPQ8	Q9CPQ8	ATP synthase subunit g, mitochondrial	Atp5l	4033	Color2 [A=255, R=0, G=0, B=0]	1	4					4	4	4	48.5	48.5	48.5	11.424	0	36.447	3039600000	14	20.2744	20.2492	20.34	20.4667	20.362	20.6925	20.4567	20.8051	20.8249	20.8034
2.86458	-0.482922	P13634	P13634	Carbonic anhydrase 1	Ca1	699	Color2 [A=255, R=0, G=0, B=0]	1	4					5	5	5	23.4	23.4	23.4	28.33	0	79.208	179750000	12	15.9479	16.3538	16.0687	16.268	16.1395	16.5616	16.6693	16.4068	16.7556	16.7991
2.86455	0.37326	Q8R1A4-2;Q8R1A4	Q8R1A4-2;Q8R1A4	Dedicator of cytokinesis protein 7	Dock7	3380	Color2 [A=255, R=0, G=0, B=0]	1	4					8	7	6	4.2	3.7	3.3	241.18	0	13.138	218060000	10	15.7257	15.7279	15.8898	16.0352	15.9327	15.6144	15.3106	15.5202	15.4907	15.5091
2.86426	0.352154	A2ASQ1-3;A2ASQ1-2;A2ASQ1	A2ASQ1-3;A2ASQ1-2;A2ASQ1	Agrin;Agrin N-terminal 110 kDa subunit;Agrin C-terminal 110 kDa subunit;Agrin C-terminal 90 kDa fragment;Agrin C-terminal 22 kDa fragment	Agrn	31	Color2 [A=255, R=0, G=0, B=0]	1	4					28	28	28	23.2	23.2	23.2	198.33	0	323.31	1491600000	75	18.9723	19.1586	19.2517	19.2555	19.2178	18.9122	18.6281	18.9015	18.8407	18.8125
2.85966	0.326766	P27773	P27773	Protein disulfide-isomerase A3	Pdia3	887	Color2 [A=255, R=0, G=0, B=0]	1	4					29	29	29	62.6	62.6	62.6	56.678	0	210.93	12877000000	171	21.8094	21.883	21.9987	22.096	21.9561	21.5915	21.4723	21.7345	21.7149	21.5963
2.85883	0.240488	P23780	P23780	Beta-galactosidase	Glb1	842	Color2 [A=255, R=0, G=0, B=0]	1	4					9	9	9	16.2	16.2	16.2	73.12	0	47.285	366100000	32	17.7534	17.8709	17.7723	17.8888	17.7486	17.5178	17.4799	17.7158	17.5611	17.557
2.85882	-0.415329	P52503	P52503	NADH dehydrogenase [ubiquinone] iron-sulfur protein 6, mitochondrial	Ndufs6	1164	Color2 [A=255, R=0, G=0, B=0]	1	4					7	7	7	62.1	62.1	62.1	13.02	0	46.891	2127800000	54	20.696	20.7414	20.9058	21.0564	20.8467	21.3341	21.0668	21.4213	21.2328	21.268
2.85611	-0.474944	P00405	P00405	Cytochrome c oxidase subunit 2	Mtco2	509	Color2 [A=255, R=0, G=0, B=0]	1	4					5	5	5	27.8	27.8	27.8	25.976	0	75.905	14409000000	38	21.7315	21.9432	22.032	22.099	22.0877	22.5098	22.2049	22.6344	22.5236	22.3954
2.85587	-0.468452	Q9CQF4	Q9CQF4	Uncharacterized protein C6orf203 homolog		4095	Color2 [A=255, R=0, G=0, B=0]	1	4					3	3	3	14.6	14.6	14.6	27.847	0	57.64	143430000	7	16.1216	16.1554	16.2592	16.3136	16.2294	16.8326	16.3273	16.7508	16.7097	16.8009
2.85571	-0.30057	Q9Z2I8-2;Q9Z2I8	Q9Z2I8-2;Q9Z2I8	Succinyl-CoA ligase [GDP-forming] subunit beta, mitochondrial	Suclg2	5189	Color2 [A=255, R=0, G=0, B=0]	1	4					22	22	22	62.8	62.8	62.8	41.349	0	190.76	10125000000	154	21.3951	21.4949	21.6047	21.7031	21.5329	21.8008	21.7795	21.9824	21.8447	21.8262
2.85359	-0.391229	P61922;P61922-2	P61922;P61922-2	4-aminobutyrate aminotransferase, mitochondrial	Abat	1341	Color2 [A=255, R=0, G=0, B=0]	1	4					21	21	21	54	54	54	56.451	0	323.31	6705400000	154	21.066	21.131	21.3697	21.4317	21.3024	21.6315	21.5022	21.7616	21.6711	21.6906
2.85267	0.329711	Q9Z0P5-2;Q9Z0P5	Q9Z0P5-2;Q9Z0P5	Twinfilin-2	Twf2	5114	Color2 [A=255, R=0, G=0, B=0]	1	4					10	8	8	34.3	30.3	30.3	39.311	0	18.909	117630000	13	16.1998	16.4377	16.3256	16.514	16.3606	16.1066	15.8746	16.1147	16.0756	16.0176
2.8512	-0.463046	Q9CQ54	Q9CQ54	NADH dehydrogenase [ubiquinone] 1 subunit C2	Ndufc2	4063	Color2 [A=255, R=0, G=0, B=0]	1	4					6	6	6	40	40	40	14.164	0	11.453	631960000	25	19.2816	19.2435	19.4566	19.6313	19.5001	19.8032	19.683	20.0656	19.9373	19.9393
2.84792	-0.364879	Q9D6J6;Q9D6J6-2	Q9D6J6;Q9D6J6-2	NADH dehydrogenase [ubiquinone] flavoprotein 2, mitochondrial	Ndufv2	4411	Color2 [A=255, R=0, G=0, B=0]	1	4					12	12	12	52.4	52.4	52.4	27.285	0	123.56	4949400000	77	20.4438	20.5535	20.6921	20.7814	20.6597	20.9894	20.7996	21.0626	21.0444	21.0589
2.84736	-0.326801	P53395	P53395	Lipoamide acyltransferase component of branched-chain alpha-keto acid dehydrogenase complex, mitochondrial	Dbt	1173	Color2 [A=255, R=0, G=0, B=0]	1	4					18	18	18	41.9	41.9	41.9	53.246	0	63.891	5279200000	67	20.7846	20.8608	21.0285	21.0986	20.916	21.2183	21.1381	21.3256	21.3528	21.2876
2.84511	-0.37521	O88413	O88413	Tubby-related protein 3	Tulp3	430	Color2 [A=255, R=0, G=0, B=0]	1	4					3	3	3	7.6	7.6	7.6	51.23	0	5.3122	28636000	4	14.4133	14.5393	14.5158	14.638	14.519	14.9395	14.6351	14.8943	15.0147	15.0177
2.84271	-0.636402	Q91V12-3;Q91V12	Q91V12-3;Q91V12	Cytosolic acyl coenzyme A thioester hydrolase	Acot7	3600	Color2 [A=255, R=0, G=0, B=0]	1	4					7	2	2	24.9	8.3	8.3	39.259	0.0023173	2.4959	37574000	4	14.0122	14.0489	14.3421	14.1179	14.3889	15.027	14.5813	15.1223	14.7484	14.613
2.84235	-0.561618	Q8R0S9	Q8R0S9		Slc22a22	3366	Color2 [A=255, R=0, G=0, B=0]	1	4					2	2	2	4.2	4.2	4.2	62.423	0	10.869	26611000	4	13.1681	13.5632	13.6508	13.5597	13.5108	14.0955	13.741	14.0616	14.123	14.2396
2.8363	0.367583	Q9CX86	Q9CX86	Heterogeneous nuclear ribonucleoprotein A0	Hnrnpa0	4218	Color2 [A=255, R=0, G=0, B=0]	1	4					5	5	5	17.4	17.4	17.4	30.53	0	19.132	1470400000	27	19.5672	19.8016	19.769	19.7769	19.6189	19.4439	19.1188	19.4431	19.2963	19.3936
2.8273	-0.324217	Q8K2B3	Q8K2B3	Succinate dehydrogenase [ubiquinone] flavoprotein subunit, mitochondrial	Sdha	3270	Color2 [A=255, R=0, G=0, B=0]	1	4					27	27	27	55.3	55.3	55.3	72.585	0	323.31	18119000000	242	22.2256	22.3261	22.5033	22.5299	22.4183	22.6813	22.6319	22.8489	22.7776	22.6846
2.82723	-0.482637	Q9CZR3	Q9CZR3	Mitochondrial import receptor subunit TOM40B	Tomm40l	4288	Color2 [A=255, R=0, G=0, B=0]	1	4					2	2	2	7.8	7.8	7.8	34.004	0	5.1071	25547000	5	13.7674	13.918	13.7904	13.8722	13.9075	14.4417	13.979	14.4781	14.2707	14.4993
2.82602	-0.49675	Q8R127	Q8R127	Saccharopine dehydrogenase-like oxidoreductase	Sccpdh	3374	Color2 [A=255, R=0, G=0, B=0]	1	4					3	3	3	7.7	7.7	7.7	47.129	0	5.3283	37833000	6	14.6178	14.374	14.6074	14.8402	14.6425	15.1742	14.8488	15.303	15.0904	15.1494
2.82586	-0.524266	Q8K0Q5	Q8K0Q5	Rho GTPase-activating protein 18	Arhgap18	3232	Color2 [A=255, R=0, G=0, B=0]	1	4					6	6	6	10.9	10.9	10.9	74.929	0	14.025	109010000	12	16.3047	16.6876	16.7171	16.8525	16.7007	17.262	16.9905	17.187	17.0969	17.3475
2.8241	-0.372984	Q99M04	Q99M04	Lipoyl synthase, mitochondrial	Lias	3975	Color2 [A=255, R=0, G=0, B=0]	1	4					3	3	3	8.8	8.8	8.8	41.879	0	5.5547	30174000	5	16.0504	16.0477	16.2718	16.3592	16.1758	16.4776	16.4962	16.5397	16.7498	16.5066
2.82238	0.320014	P47753	P47753	F-actin-capping protein subunit alpha-1	Capza1	1064	Color2 [A=255, R=0, G=0, B=0]	1	4					8	7	7	41.3	37.8	37.8	32.939	0	49.163	357660000	19	17.1768	17.3221	17.3341	17.3923	17.3745	17.0385	16.7887	17.117	17.0572	16.9983
2.8216	-0.198124	P59481	P59481	VIP36-like protein	Lman2l	1286	Color2 [A=255, R=0, G=0, B=0]	1	4					3	3	3	8.9	8.9	8.9	39.881	0	4.7102	15713000	4	13.9749	13.903	14.0151	14.0103	13.9956	14.1356	14.1049	14.3008	14.2225	14.1258
2.82121	1.00386	Q05421	Q05421	Cytochrome P450 2E1	Cyp2e1	1671	Color2 [A=255, R=0, G=0, B=0]	1	4					3	3	3	7.5	7.5	7.5	56.804	0	4.8539	38116000	5	14.7636	13.9421	14.993	15.0552	14.7221	13.4787	13.5893	13.6635	13.8706	13.8546
2.82105	-0.3304	Q9CYW4	Q9CYW4	Haloacid dehalogenase-like hydrolase domain-containing protein 3	Hdhd3	4263	Color2 [A=255, R=0, G=0, B=0]	1	4					5	5	5	18.7	18.7	18.7	28.027	0	7.9517	101310000	9	15.7024	15.7828	15.952	16.0456	15.8754	16.1856	16.0791	16.2563	16.2831	16.2062
2.82016	-0.347284	Q99KI0	Q99KI0	Aconitate hydratase, mitochondrial	Aco2	3918	Color2 [A=255, R=0, G=0, B=0]	1	4					35	35	35	52.1	52.1	52.1	85.462	0	323.31	47864000000	362	23.7998	23.9106	24.066	24.1281	23.9775	24.3587	24.153	24.424	24.3627	24.32
2.82002	-0.3163	Q8JZQ2	Q8JZQ2	AFG3-like protein 2	Afg3l2	3201	Color2 [A=255, R=0, G=0, B=0]	1	4					24	24	20	33	33	28.8	89.518	0	120.3	1059600000	63	19.3675	19.4544	19.5751	19.669	19.5446	19.8996	19.682	19.9301	19.8374	19.8431
2.81956	-0.701316	Q8R1X6-2;Q8R1X6	Q8R1X6-2;Q8R1X6	Spartin	Spg20	3395	Color2 [A=255, R=0, G=0, B=0]	1	4					2	2	2	4.7	4.7	4.7	66.449	0.00043966	2.9961	11381000	4	13.0296	13.301	13.5648	13.6973	13.268	14.2598	13.7245	14.1527	14.1309	14.0994
2.81694	-0.284264	Q921H9	Q921H9	Cytochrome c oxidase assembly factor 7	Coa7	3778	Color2 [A=255, R=0, G=0, B=0]	1	4					5	5	5	21.6	21.6	21.6	25.617	0	28.612	291270000	11	17.9046	17.908	18.0179	18.1178	18.0334	18.2978	18.1067	18.3314	18.3072	18.3598
2.81292	0.740035	Q5SS90	Q5SS90	Uncharacterized protein C7orf57 homolog	Gm11992	1980	Color2 [A=255, R=0, G=0, B=0]	1	4					2	2	2	13.4	13.4	13.4	32.895	0	9.107	67384000	4	15.5993	15.5228	16.0685	15.9365	15.7868	15.2075	14.5871	15.0858	15.0626	15.2707
2.81271	0.34733	Q8BGV3	Q8BGV3	Tumor-associated calcium signal transducer 2	Tacstd2	2738	Color2 [A=255, R=0, G=0, B=0]	1	4					2	2	2	9.1	9.1	9.1	35.574	0	6.0205	55536000	10	15.1716	15.3234	15.4907	15.3907	15.3993	15.0296	14.8999	15.1955	14.9702	14.9438
2.80626	-0.826021	P19096	P19096	Fatty acid synthase;[Acyl-carrier-protein] S-acetyltransferase;[Acyl-carrier-protein] S-malonyltransferase;3-oxoacyl-[acyl-carrier-protein] synthase;3-oxoacyl-[acyl-carrier-protein] reductase;3-hydroxyacyl-[acyl-carrier-protein] dehydratase;Enoyl-[acyl-carrier-protein] reductase;Oleoyl-[acyl-carrier-protein] hydrolase	Fasn	789	Color2 [A=255, R=0, G=0, B=0]	1	4					52	52	52	24.9	24.9	24.9	272.43	0	323.31	2119800000	122	20.2505	19.7733	20.251	20.3517	20.2434	21.1519	20.4586	20.9805	21.1287	21.2803
2.8034	-0.555104	Q9CQY6	Q9CQY6	Ubiquinol-cytochrome-c reductase complex assembly factor 2	Uqcc2	4140	Color2 [A=255, R=0, G=0, B=0]	1	4					2	2	2	25.7	25.7	25.7	16.32	0	36.088	40099000	5	13.2246	13.7245	13.7221	13.8204	13.6833	14.2637	14.018	14.2674	14.1034	14.2978
2.80075	-0.281596	Q60930	Q60930	Voltage-dependent anion-selective channel protein 2	Vdac2	2060	Color2 [A=255, R=0, G=0, B=0]	1	4					15	15	15	63.4	63.4	63.4	31.732	0	323.31	8149100000	111	20.8924	21.0034	20.9989	21.1365	20.9941	21.3088	21.1516	21.428	21.3124	21.2325
2.79703	-0.328942	Q8CFJ7;Q8CFJ7-2	Q8CFJ7;Q8CFJ7-2	Solute carrier family 25 member 45	Slc25a45	3121	Color2 [A=255, R=0, G=0, B=0]	1	4					4	4	4	16.3	16.3	16.3	31.689	0	18.841	88698000	13	15.9819	16.0117	16.1161	16.195	15.9955	16.3486	16.1894	16.482	16.5082	16.4169
2.79508	-0.317487	Q8K1Z0	Q8K1Z0	Ubiquinone biosynthesis protein COQ9, mitochondrial	Coq9	3257	Color2 [A=255, R=0, G=0, B=0]	1	4					6	6	6	25.9	25.9	25.9	35.082	0	131.16	2172400000	26	18.5241	18.6538	18.7244	18.851	18.6382	18.9651	18.895	19.1332	19.0403	18.9453
2.79472	-0.346859	Q8BJU0-2;Q8BJU0	Q8BJU0-2;Q8BJU0	Small glutamine-rich tetratricopeptide repeat-containing protein alpha	Sgta	2802	Color2 [A=255, R=0, G=0, B=0]	1	4					6	6	6	23.2	23.2	23.2	34.194	0	50.268	189340000	15	17.4581	17.5482	17.7252	17.7225	17.5948	18.0208	17.76	18.0652	18.0035	17.9336
2.79315	-0.319646	Q9JMG1	Q9JMG1	Endothelial differentiation-related factor 1	Edf1	4860	Color2 [A=255, R=0, G=0, B=0]	1	4					4	4	3	30.4	30.4	22.3	16.369	0	4.9727	75229000	7	15.7883	15.8949	15.9164	16.0927	15.8905	16.2936	16.0668	16.3451	16.2114	16.2641
2.79052	-0.402017	O08756	O08756	3-hydroxyacyl-CoA dehydrogenase type-2	Hsd17b10	195	Color2 [A=255, R=0, G=0, B=0]	1	4					10	10	10	55.2	55.2	55.2	27.418	0	141.75	2910500000	48	19.3751	19.5919	19.6756	19.7912	19.6965	20.0473	19.8397	20.1385	20.0498	20.0652
2.79018	-0.30813	Q61102	Q61102	ATP-binding cassette sub-family B member 7, mitochondrial	Abcb7	2084	Color2 [A=255, R=0, G=0, B=0]	1	4					9	9	9	15.3	15.3	15.3	82.58	0	52.652	349730000	25	17.4802	17.6422	17.6514	17.795	17.6818	18.013	17.8023	18.048	17.9869	17.9411
2.78785	0.266298	Q61656	Q61656	Probable ATP-dependent RNA helicase DDX5	Ddx5	2157	Color2 [A=255, R=0, G=0, B=0]	1	4					25	25	17	45.9	45.9	32.1	69.289	0	81.429	2467500000	83	20.1023	20.2474	20.3104	20.3597	20.2239	20.0325	19.8436	20.0548	19.9841	19.9972
2.78517	0.260141	Q9D868-2;Q9D868	Q9D868-2;Q9D868	Peptidyl-prolyl cis-trans isomerase H	Ppih	4457	Color2 [A=255, R=0, G=0, B=0]	1	4					3	3	3	17.5	17.5	17.5	19.208	0	5.9683	37382000	5	15.6294	15.6099	15.7233	15.7333	15.5933	15.3181	15.2663	15.4198	15.5331	15.4512
2.78485	-0.345414	Q61941	Q61941	NAD(P) transhydrogenase, mitochondrial	Nnt	2187	Color2 [A=255, R=0, G=0, B=0]	1	4					40	40	40	37.5	37.5	37.5	113.84	0	323.31	16049000000	236	22.4352	22.5519	22.652	22.7607	22.5889	22.9466	22.7841	23.1063	22.9499	22.9289
2.78446	-0.354091	Q9CZ13	Q9CZ13	Cytochrome b-c1 complex subunit 1, mitochondrial	Uqcrc1	4266	Color2 [A=255, R=0, G=0, B=0]	1	4					14	14	14	37.9	37.9	37.9	52.851	0	323.31	22478000000	177	21.8145	21.9413	22.0904	22.1527	22.0808	22.3181	22.2232	22.4737	22.4477	22.3874
2.78265	-0.4014	Q9ERS2	Q9ERS2	NADH dehydrogenase [ubiquinone] 1 alpha subcomplex subunit 13	Ndufa13	4701	Color2 [A=255, R=0, G=0, B=0]	1	4					6	6	6	40.3	40.3	40.3	16.859	0	41.699	1695200000	65	19.86	19.912	20.1117	20.1822	20.0283	20.4057	20.197	20.5364	20.5368	20.4255
2.78132	-0.5572	O88876;O88876-2	O88876;O88876-2	Short-chain dehydrogenase/reductase 3	Dhrs3	476	Color2 [A=255, R=0, G=0, B=0]	1	4					4	4	4	18.9	18.9	18.9	33.652	0	27.788	45257000	9	14.4449	14.6914	14.7956	15.0409	14.8679	15.229	15.1435	15.3255	15.5396	15.3891
2.77653	0.681095	Q03734;P29621;Q6P4P1	Q03734	Serine protease inhibitor A3M	Serpina3m	1661	Color2 [A=255, R=0, G=0, B=0]	1	4					12	12	7	36.6	36.6	20.6	47.064	0	106.63	1823800000	69	19.0249	19.456	19.3896	19.4194	19.3107	18.6657	18.1722	18.6503	18.8681	18.8388
2.77444	-0.314155	P15508	P15508	Spectrin beta chain, erythrocytic	Sptb	734	Color2 [A=255, R=0, G=0, B=0]	1	4					23	19	19	12.6	10.9	10.9	245.25	0	61.238	170240000	28	16.8162	17.1217	16.9365	17.0721	16.9167	17.3057	17.2469	17.1683	17.3055	17.4076
2.77436	-0.422373	P06869	P06869	Urokinase-type plasminogen activator;Urokinase-type plasminogen activator long chain A;Urokinase-type plasminogen activator short chain A;Urokinase-type plasminogen activator chain B	Plau	591	Color2 [A=255, R=0, G=0, B=0]	1	4					6	6	6	17.8	17.8	17.8	48.267	0	44.331	53189000	11	15.5383	15.7674	15.7226	15.6932	15.8403	16.3506	15.9025	16.2133	16.0427	16.1646
2.77231	0.33982	P18760	P18760	Cofilin-1	Cfl1	786	Color2 [A=255, R=0, G=0, B=0]	1	4					14	14	12	79.5	79.5	68.7	18.559	0	92.536	10858000000	69	22.4613	22.6079	22.6464	22.7105	22.5733	22.3113	22.0729	22.4322	22.294	22.1899
2.76489	0.527174	P70227	P70227	Inositol 1,4,5-trisphosphate receptor type 3	Itpr3	1473	Color2 [A=255, R=0, G=0, B=0]	1	4					7	2	2	2.4	0.9	0.9	304.27	0.0077274	1.8571	8995500	3	13.5504	13.5044	13.7125	13.7137	13.6305	13.1279	12.7487	13.0554	13.1303	13.4134
2.76372	0.462693	Q8R088;Q8R088-2;Q8R088-3	Q8R088;Q8R088-2;Q8R088-3	Golgi phosphoprotein 3-like	Golph3l	3351	Color2 [A=255, R=0, G=0, B=0]	1	4					5	4	4	24.9	19.3	19.3	32.905	0	10.794	32616000	8	14.4929	14.6827	14.717	14.7969	14.6723	14.3313	13.8684	14.2539	14.2608	14.3339
2.75909	-0.360864	Q9EQ20	Q9EQ20	Methylmalonate-semialdehyde dehydrogenase [acylating], mitochondrial	Aldh6a1	4662	Color2 [A=255, R=0, G=0, B=0]	1	4					29	29	29	63.9	63.9	63.9	57.915	0	323.31	33558000000	327	23.0488	23.1852	23.3457	23.4065	23.2512	23.5937	23.4831	23.7001	23.535	23.7299
2.75879	-0.259188	Q8BYP3	Q8BYP3	Rho-related GTP-binding protein RhoF	Rhof	2985	Color2 [A=255, R=0, G=0, B=0]	1	4					3	3	2	19.9	19.9	10	23.577	0.00191	2.562	5850300	4	12.7587	12.924	12.9992	12.9704	12.8815	13.1392	13.062	13.2166	13.1333	13.2788
2.75799	0.391532	Q8VI47	Q8VI47	Canalicular multispecific organic anion transporter 1	Abcc2	3589	Color2 [A=255, R=0, G=0, B=0]	1	4					20	20	20	15.3	15.3	15.3	173.67	0	129.56	521600000	52	18.4277	18.2808	18.6899	18.6706	18.4627	18.1247	17.9971	18.2194	18.124	18.1089
2.75718	-0.433834	Q9EQQ9;Q9EQQ9-3	Q9EQQ9;Q9EQQ9-3	Protein O-GlcNAcase	Mgea5	4675	Color2 [A=255, R=0, G=0, B=0]	1	4					2	2	2	2.5	2.5	2.5	103.16	0.00044723	3.2109	18304000	3	13.5916	13.4461	13.658	13.6135	13.6692	14.1969	13.7721	14.0437	13.912	14.2229
2.75153	-0.653798	Q6P9J5	Q6P9J5	KN motif and ankyrin repeat domain-containing protein 4	Kank4	2401	Color2 [A=255, R=0, G=0, B=0]	1	4					4	3	3	5.4	4.7	4.7	110.4	0	23.906	31544000	4	13.0509	13.1127	13.4571	13.4958	13.5047	14.1568	13.7151	13.949	13.8134	14.2558
2.75114	-0.284388	O35435	O35435	Dihydroorotate dehydrogenase (quinone), mitochondrial	Dhodh	268	Color2 [A=255, R=0, G=0, B=0]	1	4					6	6	6	16.7	16.7	16.7	42.699	0	26.025	65838000	11	15.808	15.8521	15.983	16.0633	15.9762	16.2512	16.0901	16.3331	16.2509	16.1791
2.751	-0.534136	P63030	P63030	Mitochondrial pyruvate carrier 1	Mpc1	1429	Color2 [A=255, R=0, G=0, B=0]	1	4					2	2	2	15.6	15.6	15.6	12.454	0	4.1442	776300000	11	17.4243	17.4373	17.7987	17.7547	17.7952	18.2741	17.9026	18.3162	18.1046	18.2832
2.74534	-0.409268	O88986	O88986	2-amino-3-ketobutyrate coenzyme A ligase, mitochondrial	Gcat	488	Color2 [A=255, R=0, G=0, B=0]	1	4					10	10	10	38.9	38.9	38.9	44.93	0	56.629	540630000	38	18.1239	18.2024	18.4203	18.5294	18.3834	18.8023	18.5726	18.8339	18.6805	18.8164
2.74388	-0.434379	Q9D1R1	Q9D1R1	Complex I assembly factor TMEM126B, mitochondrial	Tmem126b	4365	Color2 [A=255, R=0, G=0, B=0]	1	4					2	2	2	10.4	10.4	10.4	25.444	0	23.058	25191000	6	14.1536	14.1558	14.3128	14.5761	14.3469	14.7813	14.5276	14.8268	14.7823	14.7991
2.73392	0.463946	Q9ES00	Q9ES00	Ubiquitin conjugation factor E4 B	Ube4b	4704	Color2 [A=255, R=0, G=0, B=0]	1	4					5	5	5	5.1	5.1	5.1	133.32	0	6.6503	13557000	7	14.923	14.9613	15.4002	15.2269	15.1032	14.682	14.4668	14.7543	14.7372	14.6545
2.73387	-0.32903	P56402	P56402	Aquaporin-2	Aqp2	1232	Color2 [A=255, R=0, G=0, B=0]	1	4					3	3	3	12.5	12.5	12.5	28.964	0	5.8802	31274000	5	14.4245	14.4461	14.3507	14.3781	14.3776	14.7309	14.6644	14.9432	14.5136	14.77
2.73165	-0.492868	Q6DFV7;Q6DFV7-3;Q6DFV7-6;Q6DFV7-5;Q6DFV7-4;Q6DFV7-2	Q6DFV7	Nuclear receptor coactivator 7	Ncoa7	2339	Color2 [A=255, R=0, G=0, B=0]	1	4					9	9	9	11.8	11.8	11.8	106.36	0	29.34	49169000	14	14.9087	15.1326	15.4005	15.1933	15.2047	15.8681	15.4184	15.7032	15.6034	15.711
2.73031	-0.312364	Q99MN9	Q99MN9	Propionyl-CoA carboxylase beta chain, mitochondrial	Pccb	3990	Color2 [A=255, R=0, G=0, B=0]	1	4					21	21	21	54.7	54.7	54.7	58.408	0	323.31	6622000000	141	21.5723	21.681	21.8209	21.867	21.7421	22.0416	21.8975	22.1645	22.1063	22.0351
2.72954	-0.321069	Q9DBL1	Q9DBL1	Short/branched chain specific acyl-CoA dehydrogenase, mitochondrial	Acadsb	4546	Color2 [A=255, R=0, G=0, B=0]	1	4					11	11	11	35.6	35.6	35.6	47.874	0	124.4	1721200000	46	18.3095	18.3267	18.5006	18.5594	18.4745	18.7082	18.6515	18.9152	18.828	18.6731
2.72935	-0.400767	A2AJL3;A2AJL3-2	A2AJL3;A2AJL3-2	FGGY carbohydrate kinase domain-containing protein	Fggy	17	Color2 [A=255, R=0, G=0, B=0]	1	4					13	13	13	28.8	28.8	28.8	60.336	0	23.537	452660000	32	18.3201	18.4289	18.6826	18.695	18.5315	18.9794	18.734	19.003	18.9604	18.9851
2.72935	0.443366	Q8JZR0	Q8JZR0	Long-chain-fatty-acid--CoA ligase 5	Acsl5	3203	Color2 [A=255, R=0, G=0, B=0]	1	4					11	9	9	16.5	13.8	13.8	76.205	0	26.93	168250000	14	17.1526	17.2181	17.4908	17.625	17.5138	17.0268	16.8308	16.9481	17.0054	16.9724
2.72773	-0.294249	Q9CQQ7	Q9CQQ7	ATP synthase F(0) complex subunit B1, mitochondrial	Atp5f1	4118	Color2 [A=255, R=0, G=0, B=0]	1	4					14	14	14	50.8	50.8	50.8	28.948	0	53.046	18536000000	140	21.6757	21.7566	21.8755	21.9559	21.7794	22.0935	21.9925	22.2347	22.1539	22.0399
2.72737	-0.429776	Q9DBF1-2;Q9DBF1	Q9DBF1-2;Q9DBF1	Alpha-aminoadipic semialdehyde dehydrogenase	Aldh7a1	4535	Color2 [A=255, R=0, G=0, B=0]	1	4					19	19	19	49.1	49.1	49.1	55.644	0	323.31	5965300000	137	20.2599	20.394	20.5959	20.6478	20.4443	20.7931	20.7105	21.0566	20.9622	20.9684
2.7269	-0.319329	Q924D0	Q924D0	Reticulon-4-interacting protein 1, mitochondrial	Rtn4ip1	3839	Color2 [A=255, R=0, G=0, B=0]	1	4					9	9	9	27.3	27.3	27.3	43.371	0	28.048	302710000	24	16.9575	17.0671	17.2516	17.2175	17.2158	17.4653	17.315	17.577	17.4911	17.4576
2.72604	0.470791	Q9DC50	Q9DC50	Peroxisomal carnitine O-octanoyltransferase	Crot	4579	Color2 [A=255, R=0, G=0, B=0]	1	4					19	19	19	39.9	39.9	39.9	70.264	0	294.87	5878800000	72	20.9739	21.134	21.4366	21.3744	21.2499	20.7402	20.5702	20.9503	20.8122	20.7418
2.7244	-0.422203	Q8BMS4	Q8BMS4	Ubiquinone biosynthesis O-methyltransferase, mitochondrial	Coq3	2851	Color2 [A=255, R=0, G=0, B=0]	1	4					3	3	3	12.4	12.4	12.4	40.956	0	18.425	119530000	7	16.4527	16.6537	16.7724	16.7257	16.65	17.1843	16.8094	17.2377	17.023	17.1111
2.71356	-0.293383	Q9D0M3-2;Q9D0M3	Q9D0M3-2;Q9D0M3	Cytochrome c1, heme protein, mitochondrial	Cyc1	4322	Color2 [A=255, R=0, G=0, B=0]	1	4					8	8	8	44.7	44.7	44.7	29.497	0	107.13	1475100000	70	19.324	19.4675	19.5744	19.6333	19.5171	19.7795	19.6615	19.8427	19.8823	19.8173
2.71062	-0.269489	Q91V61-2;Q91V61	Q91V61-2;Q91V61	Sideroflexin-3	Sfxn3	3602	Color2 [A=255, R=0, G=0, B=0]	1	4					8	8	8	36.5	36.5	36.5	31.656	0	153.5	572330000	26	17.314	17.4007	17.4865	17.5622	17.5013	17.7174	17.5843	17.8399	17.7491	17.7215
2.7106	0.451018	Q64726	Q64726	Zinc-alpha-2-glycoprotein	Azgp1	2301	Color2 [A=255, R=0, G=0, B=0]	1	4					5	5	5	19.2	19.2	19.2	35.332	0	17.053	63278000	14	15.6708	15.8457	15.8593	15.8373	15.7072	15.4353	15.0717	15.4681	15.157	15.5331
2.71034	-0.394467	Q8VBW1-3;Q8VBW1-2;Q8VBW1	Q8VBW1-3;Q8VBW1-2;Q8VBW1	Sodium- and chloride-dependent creatine transporter 1	Slc6a8	3470	Color2 [A=255, R=0, G=0, B=0]	1	4					4	3	3	6.2	5.1	5.1	70.255	0.00022999	3.6581	9370700	5	12.6326	12.6641	13.0068	12.9686	12.7263	13.3201	13.17	13.0909	13.2269	13.1628
2.70903	0.650307	P19973-2;P19973	P19973-2;P19973	Lymphocyte-specific protein 1	Lsp1	798	Color2 [A=255, R=0, G=0, B=0]	1	4					4	4	4	20.1	20.1	20.1	36.548	0	63.527	46204000	8	13.2327	13.9238	13.537	13.6376	13.4376	13.006	12.5701	13.045	13.0107	12.8854
2.70827	0.38571	Q8CIG8	Q8CIG8	Protein arginine N-methyltransferase 5	Prmt5	3177	Color2 [A=255, R=0, G=0, B=0]	1	4					4	4	4	5.2	5.2	5.2	72.679	0	9.4363	50985000	8	16.3326	16.0703	16.394	16.1711	16.102	15.938	15.6396	15.8623	15.7656	15.936
2.70735	-0.533277	Q9Z1P6	Q9Z1P6	NADH dehydrogenase [ubiquinone] 1 alpha subcomplex subunit 7	Ndufa7	5144	Color2 [A=255, R=0, G=0, B=0]	1	4					7	7	7	55.8	55.8	55.8	12.575	0	63.189	1637300000	37	19.8348	19.7926	20.163	20.3144	20.147	20.4978	20.4307	20.7892	20.6193	20.5812
2.70687	-0.342436	Q64433	Q64433	10 kDa heat shock protein, mitochondrial	Hspe1	2278	Color2 [A=255, R=0, G=0, B=0]	1	4					9	9	9	72.5	72.5	72.5	10.963	0	33.568	11271000000	78	21.4256	21.5618	21.7045	21.7605	21.5996	21.9285	21.8262	22.1254	21.9561	21.9278
2.70627	0.291432	O35350	O35350	Calpain-1 catalytic subunit	Capn1	261	Color2 [A=255, R=0, G=0, B=0]	1	4					17	17	17	27.1	27.1	27.1	82.105	0	130.44	485010000	52	18.5156	18.6268	18.6848	18.7452	18.6377	18.3976	18.1656	18.4838	18.3371	18.3688
2.70401	-0.290047	P58281;P58281-2	P58281;P58281-2	Dynamin-like 120 kDa protein, mitochondrial;Dynamin-like 120 kDa protein, form S1	Opa1	1263	Color2 [A=255, R=0, G=0, B=0]	1	4					28	28	28	32.4	32.4	32.4	111.34	0	246.12	1529700000	83	19.3982	19.534	19.6116	19.6955	19.5702	19.8785	19.6887	19.9234	19.8948	19.8742
2.70124	-0.366838	Q9DCS9	Q9DCS9	NADH dehydrogenase [ubiquinone] 1 beta subcomplex subunit 10	Ndufb10	4616	Color2 [A=255, R=0, G=0, B=0]	1	4					10	10	10	58	58	58	21.024	0	61.663	2629300000	45	19.562	19.6413	19.8271	19.8595	19.7899	20.0652	19.8973	20.2309	20.149	20.1715
2.69682	0.270607	Q6NZB0	Q6NZB0	DnaJ homolog subfamily C member 8	Dnajc8	2369	Color2 [A=255, R=0, G=0, B=0]	1	4					6	6	6	22.1	22.1	22.1	29.812	0	12.206	223960000	15	18.0959	18.2218	18.2949	18.4125	18.2555	18.0161	17.8766	18.0586	18.0153	17.9609
2.69652	-0.562438	Q4VAC9-2;Q4VAC9;Q4VAC9-5;Q4VAC9-4;Q4VAC9-3	Q4VAC9-2;Q4VAC9;Q4VAC9-5	Pleckstrin homology domain-containing family G member 3	Plekhg3	1925	Color2 [A=255, R=0, G=0, B=0]	1	4					5	5	5	6.2	6.2	6.2	148.34	0	29.422	51415000	14	14.6052	14.777	15.0063	15.2099	15.0409	15.4832	15.2474	15.6431	15.5538	15.5239
2.69439	-0.405917	Q9Z2I0	Q9Z2I0	LETM1 and EF-hand domain-containing protein 1, mitochondrial	Letm1	5188	Color2 [A=255, R=0, G=0, B=0]	1	4					27	27	27	36.7	36.7	36.7	82.988	0	273.08	3572400000	85	19.9264	20.0701	20.2103	20.2521	20.1439	20.6379	20.2805	20.6376	20.4621	20.6142
2.69345	-0.237234	Q14C51	Q14C51	Pentatricopeptide repeat domain-containing protein 3, mitochondrial	Ptcd3	1717	Color2 [A=255, R=0, G=0, B=0]	1	4					9	9	9	15.8	15.8	15.8	77.795	0	14.413	144130000	15	16.2604	16.3637	16.4317	16.396	16.3677	16.5506	16.4786	16.7457	16.5985	16.6323
2.69066	-0.641354	Q9CQH0	Q9CQH0	PDZK1-interacting protein 1	Pdzk1ip1	4099	Color2 [A=255, R=0, G=0, B=0]	1	4					3	3	3	28.1	28.1	28.1	12.298	0	46.642	1088000000	27	17.5223	18.1695	18.1875	18.3188	18.1568	18.7649	18.6079	18.737	18.7047	18.7472
2.69058	0.28661	Q69Z37	Q69Z37	Sterile alpha motif domain-containing protein 9-like	Samd9l	2319	Color2 [A=255, R=0, G=0, B=0]	1	4					26	26	26	19.3	19.3	19.3	180.2	0	199.43	643930000	61	18.7082	18.7316	18.916	18.9433	18.8464	18.589	18.4069	18.6383	18.4805	18.5977
2.68973	-0.266849	Q9WUL7	Q9WUL7	ADP-ribosylation factor-like protein 3	Arl3	5049	Color2 [A=255, R=0, G=0, B=0]	1	4					7	7	6	51.6	51.6	47.3	20.486	0	20.13	242430000	13	16.1324	16.1846	16.2378	16.3944	16.219	16.4874	16.3583	16.5952	16.51	16.5515
2.68956	-0.533475	P00158	P00158	Cytochrome b	Mt-Cyb	505	Color2 [A=255, R=0, G=0, B=0]	1	4					2	2	2	5	5	5	43.209	0.00043995	2.9995	123780000	6	13.8012	13.8773	14.2942	14.0962	14.1999	14.5881	14.3345	14.7669	14.5587	14.688
2.68884	-0.35609	Q9DCU6	Q9DCU6	39S ribosomal protein L4, mitochondrial	Mrpl4	4623	Color2 [A=255, R=0, G=0, B=0]	1	4					4	4	4	14.3	14.3	14.3	33.073	0	4.2776	30512000	6	15.0237	15.2159	15.33	15.2881	15.1696	15.5152	15.3583	15.7029	15.6227	15.6087
2.68836	0.353264	Q91WT8-2;Q91WT8;P86049	Q91WT8-2;Q91WT8	RNA-binding protein 47	Rbm47	3681	Color2 [A=255, R=0, G=0, B=0]	1	4					13	13	12	35.3	35.3	32.4	42.188	0	130.52	764920000	40	18.5833	18.7297	18.9533	18.8913	18.8415	18.4791	18.2926	18.5624	18.4666	18.4321
2.68637	-0.442092	Q9D1P4	Q9D1P4	Cysteine and histidine-rich domain-containing protein 1	Chordc1	4362	Color2 [A=255, R=0, G=0, B=0]	1	4					6	6	6	22.1	22.1	22.1	37.35	0	13.754	45113000	14	15.1803	15.5086	15.3585	15.4462	15.5336	15.8909	15.5694	16.0277	15.8677	15.8817
2.67547	0.442057	Q9EPT5;Q9EPT5-2	Q9EPT5;Q9EPT5-2	Solute carrier organic anion transporter family member 2A1	Slco2a1	4657	Color2 [A=255, R=0, G=0, B=0]	1	4					5	5	5	7.3	7.3	7.3	70.146	0	17.789	159750000	12	16.5869	16.7329	16.8725	16.8932	16.8379	16.4253	16.0276	16.4845	16.4199	16.3557
2.67331	-0.451849	Q91VN4	Q91VN4	MICOS complex subunit Mic25	Chchd6	3627	Color2 [A=255, R=0, G=0, B=0]	1	4					6	6	6	27.5	27.5	27.5	29.852	0	47.089	283730000	16	17.0096	17.0613	17.3358	17.4416	17.2986	17.6417	17.4759	17.8148	17.727	17.7467
2.67319	-0.319686	Q8BFR5;Q8BFR5-2	Q8BFR5;Q8BFR5-2	Elongation factor Tu, mitochondrial	Tufm	2686	Color2 [A=255, R=0, G=0, B=0]	1	4					22	22	22	54.6	54.6	54.6	49.508	0	242.21	9428100000	131	21.9698	22.0764	22.192	22.312	22.1977	22.4779	22.3155	22.5666	22.5078	22.4785
2.67235	-0.463842	Q9WV89-4;Q9WV89-2;Q9WV89;Q9WV89-3;Q9WV89-5	Q9WV89-4;Q9WV89-2;Q9WV89;Q9WV89-3;Q9WV89-5	Syntaxin-binding protein 4	Stxbp4	5071	Color2 [A=255, R=0, G=0, B=0]	1	4					2	2	2	4.4	4.4	4.4	57.577	0	6.4036	7091500	3	12.4818	12.9952	12.5459	12.6521	12.8485	13.2709	13.0266	13.2159	13.1402	13.1892
2.67203	-0.294768	P19783	P19783	Cytochrome c oxidase subunit 4 isoform 1, mitochondrial	Cox4i1	797	Color2 [A=255, R=0, G=0, B=0]	1	4					9	9	9	50.3	50.3	50.3	19.53	0	152.88	15150000000	120	21.053	21.1125	21.2305	21.2999	21.1944	21.4781	21.2952	21.6043	21.5003	21.4862
2.67065	-0.461091	Q9QYF9	Q9QYF9	Protein NDRG3	Ndrg3	4916	Color2 [A=255, R=0, G=0, B=0]	1	4					6	6	6	23.2	23.2	23.2	41.555	0	53.183	101390000	12	15.6333	15.7555	15.9054	16.0979	16.0663	16.3083	16.1756	16.49	16.4069	16.3832
2.67048	-0.355401	Q99LP6	Q99LP6	GrpE protein homolog 1, mitochondrial	Grpel1	3968	Color2 [A=255, R=0, G=0, B=0]	1	4					7	7	7	37.8	37.8	37.8	24.307	0	21.567	1015200000	20	18.0846	18.1729	18.3308	18.404	18.3611	18.6833	18.4394	18.7347	18.6789	18.5942
2.66878	0.269823	Q8VDG3	Q8VDG3	Poly(A)-specific ribonuclease PARN	Parn	3528	Color2 [A=255, R=0, G=0, B=0]	1	4					5	5	5	8	8	8	71.558	0	8.8041	21896000	6	14.1714	14.1758	14.3955	14.3881	14.2163	13.9184	13.9451	14.0196	14.1111	14.0038
2.66462	-0.379239	Q8VCL2	Q8VCL2	Protein SCO2 homolog, mitochondrial	Sco2	3501	Color2 [A=255, R=0, G=0, B=0]	1	4					4	4	4	19.2	19.2	19.2	28.944	0	12.618	38831000	5	14.6344	14.789	14.8864	15.0784	14.9305	15.162	15.1477	15.3213	15.3628	15.221
2.66316	0.330172	Q8VC28	Q8VC28	Aldo-keto reductase family 1 member C13	Akr1c13	3477	Color2 [A=255, R=0, G=0, B=0]	1	4					7	7	7	18.9	18.9	18.9	37.057	0	53.421	340400000	22	18.1904	18.3588	18.4679	18.4765	18.2498	18.0565	17.8924	18.1492	17.9269	18.0675
2.66305	0.276383	P99024	P99024	Tubulin beta-5 chain	Tubb5	1614	Color2 [A=255, R=0, G=0, B=0]	1	4					17	5	4	61.5	19.4	16	49.67	0	96.888	1612700000	52	18.6955	18.8588	18.8988	18.8865	18.8483	18.658	18.3711	18.6192	18.5548	18.6028
2.66223	-0.493877	Q9CPP6	Q9CPP6	NADH dehydrogenase [ubiquinone] 1 alpha subcomplex subunit 5	Ndufa5	4030	Color2 [A=255, R=0, G=0, B=0]	1	4					5	5	5	41.4	41.4	41.4	13.36	0	43.494	1562400000	21	18.9129	18.8727	19.106	19.2883	19.1883	19.5614	19.2832	19.7546	19.6246	19.6138
2.65654	-0.469762	Q8K0L9;Q8K0L9-2;Q52KG4	Q8K0L9;Q8K0L9-2	Zinc finger and BTB domain-containing protein 20	Zbtb20	3231	Color2 [A=255, R=0, G=0, B=0]	1	4					3	3	3	7.6	7.6	7.6	81.033	0	19.607	45549000	4	12.0539	11.9201	12.0777	11.9227	11.7692	12.3488	12.5217	12.5791	12.0938	12.549
2.65304	-0.32242	Q9CQZ5	Q9CQZ5	NADH dehydrogenase [ubiquinone] 1 alpha subcomplex subunit 6	Ndufa6	4142	Color2 [A=255, R=0, G=0, B=0]	1	4					5	5	5	38.9	38.9	38.9	15.283	0	29.544	680430000	33	18.9099	18.9351	19.1047	19.1837	19.0611	19.3283	19.1798	19.4729	19.4391	19.3864
2.65198	-0.484533	P50136	P50136	2-oxoisovalerate dehydrogenase subunit alpha, mitochondrial	Bckdha	1116	Color2 [A=255, R=0, G=0, B=0]	1	4					11	11	11	37.1	37.1	37.1	50.37	0	48.881	663440000	37	18.0404	18.3497	18.3979	18.566	18.4812	18.8728	18.6095	18.9558	18.9494	18.8702
2.65091	-0.152913	P70671	P70671	Interferon regulatory factor 3	Irf3	1514	Color2 [A=255, R=0, G=0, B=0]	1	4					4	4	4	9.8	9.8	9.8	46.852	0	4.4401	24108000	4	13.9377	14.0565	14.0693	14.0568	14.0132	14.2058	14.1472	14.1932	14.2478	14.1042
2.65028	0.339238	Q3UN02	Q3UN02	Lysocardiolipin acyltransferase 1	Lclat1	1866	Color2 [A=255, R=0, G=0, B=0]	1	4					4	4	4	12.5	12.5	12.5	44.399	0	12.651	72515000	13	16.3671	16.4296	16.6635	16.6599	16.5599	16.1402	16.0567	16.3451	16.2215	16.2204
2.64809	0.290402	Q8VI75	Q8VI75	Importin-4	Ipo4	3590	Color2 [A=255, R=0, G=0, B=0]	1	4					2	2	2	1.7	1.7	1.7	119.27	0.0066159	1.9599	9729800	3	13.9384	14.0691	14.0411	14.1413	14.0723	13.8134	13.5687	13.7226	13.9116	13.7938
2.64776	0.935632	O08692	O08692	Neutrophilic granule protein	Ngp	187	Color2 [A=255, R=0, G=0, B=0]	1	4					2	2	2	19.2	19.2	19.2	19.331	0.0002354	3.991	13949000	6	14.2623	14.9097	14.2904	14.3986	14.1568	13.816	13.329	12.8935	13.5716	13.7294
2.64674	-0.340245	Q8R404	Q8R404	Protein QIL1	Qil1	3440	Color2 [A=255, R=0, G=0, B=0]	1	4					4	4	3	52.9	52.9	41.2	13.373	0	8.9038	201430000	8	15.2023	15.1041	15.1093	15.3589	15.385	15.6779	15.4091	15.6026	15.6495	15.5216
2.64627	-0.531078	Q9CR95	Q9CR95	Adaptin ear-binding coat-associated protein 1	Necap1	4163	Color2 [A=255, R=0, G=0, B=0]	1	4					2	2	2	9.5	9.5	9.5	29.639	0.000228	3.5173	15473000	4	12.8819	13.1739	13.3306	13.4207	13.4764	13.8024	13.6702	13.9095	13.6497	13.9071
2.64619	0.287854	Q8BGQ7	Q8BGQ7	Alanine--tRNA ligase, cytoplasmic	Aars	2726	Color2 [A=255, R=0, G=0, B=0]	1	4					19	19	19	21.6	21.6	21.6	106.91	0	99.24	803560000	53	19.7018	19.7695	19.9381	19.9555	19.8908	19.5908	19.3948	19.6281	19.6044	19.5983
2.64569	-0.345418	Q61699;Q61699-2	Q61699;Q61699-2	Heat shock protein 105 kDa	Hsph1	2161	Color2 [A=255, R=0, G=0, B=0]	1	4					25	24	24	37.3	35.7	35.7	96.406	0	96.455	1175000000	68	19.4889	19.7222	19.7444	19.7153	19.7328	20.0708	19.7935	20.1631	20.044	20.0593
2.64499	-0.356755	Q9CR61	Q9CR61	NADH dehydrogenase [ubiquinone] 1 beta subcomplex subunit 7	Ndufb7	4158	Color2 [A=255, R=0, G=0, B=0]	1	4					5	5	5	44.5	44.5	44.5	16.331	0	42.286	2052000000	31	18.791	18.8769	19.0931	19.0958	19.0211	19.3735	19.1265	19.4373	19.3676	19.3567
2.6424	0.465474	P50172	P50172	Corticosteroid 11-beta-dehydrogenase isozyme 1	Hsd11b1	1118	Color2 [A=255, R=0, G=0, B=0]	1	4					7	7	7	19.9	19.9	19.9	32.364	0	30.196	835480000	22	19.0857	19.1671	19.2671	19.3473	19.1861	18.8038	18.4577	19.0439	18.6563	18.7643
2.64166	0.289839	Q8BU14	Q8BU14	Translocation protein SEC62	Sec62	2908	Color2 [A=255, R=0, G=0, B=0]	1	4					4	4	4	13.3	13.3	13.3	45.58	0	11.573	277300000	10	16.4276	16.513	16.6394	16.6729	16.5491	16.3186	16.0901	16.3773	16.3081	16.2586
2.64148	-0.318689	Q8VE38-2;Q8VE38	Q8VE38-2;Q8VE38	Oxidoreductase NAD-binding domain-containing protein 1	Oxnad1	3555	Color2 [A=255, R=0, G=0, B=0]	1	4					8	8	8	34.4	34.4	34.4	28.166	0	11.926	211350000	15	17.5461	17.6569	17.7754	17.9286	17.7743	18.0804	17.9215	18.0993	18.0848	18.0886
2.63828	-0.482725	Q7TQG1	Q7TQG1	Pleckstrin homology domain-containing family A member 6	Plekha6	2556	Color2 [A=255, R=0, G=0, B=0]	1	4					9	9	9	11.2	11.2	11.2	131.43	0	18.381	155840000	19	15.8093	16.1032	16.2407	16.3268	16.1536	16.7376	16.376	16.678	16.5576	16.698
2.63821	0.299657	Q9QY81	Q9QY81	Nuclear pore membrane glycoprotein 210	Nup210	4908	Color2 [A=255, R=0, G=0, B=0]	1	4					9	9	9	5.9	5.9	5.9	204.1	0	31.465	110290000	22	15.9155	15.9908	16.1706	16.2115	16.0508	15.7972	15.6198	15.7785	15.864	15.7814
2.63698	0.258118	Q920B9	Q920B9	FACT complex subunit SPT16	Supt16h	3763	Color2 [A=255, R=0, G=0, B=0]	1	4					11	11	11	11.5	11.5	11.5	119.82	0	45.799	539830000	32	17.1432	17.3144	17.3489	17.4237	17.3606	17.0746	16.9482	17.1539	17.023	17.1006
2.63674	-0.390045	Q9D924	Q9D924	Iron-sulfur cluster assembly 1 homolog, mitochondrial	Isca1	4487	Color2 [A=255, R=0, G=0, B=0]	1	4					2	2	2	19.4	19.4	19.4	14.188	0	24.383	26701000	7	13.7595	13.8969	14.0054	13.911	13.923	14.4578	14.0168	14.2578	14.275	14.4387
2.63663	-0.304828	Q60597;Q60597-3;Q60597-2;Q60597-4	Q60597;Q60597-3;Q60597-2;Q60597-4	2-oxoglutarate dehydrogenase, mitochondrial	Ogdh	2020	Color2 [A=255, R=0, G=0, B=0]	1	4					44	44	44	52.8	52.8	52.8	116.45	0	323.31	15006000000	286	22.4012	22.5201	22.6285	22.7208	22.5567	22.874	22.7171	22.9904	22.9042	22.8656
2.63583	0.300031	P40124;Q9CYT6	P40124	Adenylyl cyclase-associated protein 1	Cap1	1005	Color2 [A=255, R=0, G=0, B=0]	1	4					19	19	19	52.7	52.7	52.7	51.564	0	155.1	2908000000	78	20.7232	20.8555	20.908	20.9507	20.8585	20.6117	20.359	20.6916	20.6091	20.5243
2.63577	-0.305772	P08032	P08032	Spectrin alpha chain, erythrocytic 1	Spta1	607	Color2 [A=255, R=0, G=0, B=0]	1	4					16	15	15	8.2	7.7	7.7	279.86	0	42.191	155390000	20	16.2077	16.428	16.1507	16.3132	16.2477	16.6111	16.5311	16.4325	16.56	16.7416
2.63521	0.310111	P83870	P83870	PHD finger-like domain-containing protein 5A	Phf5a	1533	Color2 [A=255, R=0, G=0, B=0]	1	4					3	3	3	33.6	33.6	33.6	12.405	0	77.332	116370000	5	15.3414	15.548	15.5703	15.5664	15.5186	15.2368	15.035	15.2331	15.3658	15.1234
2.63519	-0.287484	Q99LC3	Q99LC3	NADH dehydrogenase [ubiquinone] 1 alpha subcomplex subunit 10, mitochondrial	Ndufa10	3952	Color2 [A=255, R=0, G=0, B=0]	1	4					16	16	16	52.7	52.7	52.7	40.603	0	117.33	5319000000	75	20.6673	20.7784	20.901	20.9529	20.8137	21.1276	20.9899	21.2309	21.1601	21.0422
2.62581	-0.327999	Q9QXT0	Q9QXT0	Protein canopy homolog 2	Cnpy2	4897	Color2 [A=255, R=0, G=0, B=0]	1	4					3	3	3	20.9	20.9	20.9	20.767	0	21.945	456110000	12	17.2366	17.44	17.4853	17.5646	17.4845	17.8712	17.6019	17.8394	17.8333	17.7051
2.62273	-0.455108	Q8VDT9	Q8VDT9	39S ribosomal protein L50, mitochondrial	Mrpl50	3546	Color2 [A=255, R=0, G=0, B=0]	1	4					4	4	4	32.7	32.7	32.7	18.213	0	18.742	79088000	6	15.2908	15.5157	15.7561	15.7145	15.6792	16.1774	15.8286	16.1122	16.027	16.0867
2.6207	0.325546	P14069	P14069	Protein S100-A6	S100a6	704	Color2 [A=255, R=0, G=0, B=0]	1	4					2	2	2	16.9	16.9	16.9	10.051	0.00022915	3.6042	117190000	8	17.0742	16.9576	17.2868	17.1284	17.1338	16.8251	16.6117	16.9021	16.7416	16.8725
2.61755	-0.349919	Q8BHE8	Q8BHE8	Uncharacterized protein C2orf47 homolog, mitochondrial		2766	Color2 [A=255, R=0, G=0, B=0]	1	4					4	4	4	14.1	14.1	14.1	32.985	0	6.4801	205050000	10	17.0379	17.2774	17.2263	17.393	17.3121	17.5944	17.3958	17.6917	17.6847	17.6297
2.61637	-0.332653	P35486	P35486	Pyruvate dehydrogenase E1 component subunit alpha, somatic form, mitochondrial	Pdha1	974	Color2 [A=255, R=0, G=0, B=0]	1	4					18	18	18	55.4	55.4	55.4	43.231	0	143.47	5442200000	119	20.9232	21.0221	21.1516	21.2153	21.1154	21.5106	21.203	21.5045	21.4132	21.4596
2.61429	-0.239314	Q9D338	Q9D338	39S ribosomal protein L19, mitochondrial	Mrpl19	4385	Color2 [A=255, R=0, G=0, B=0]	1	4					5	5	5	17.5	17.5	17.5	33.578	0	36.015	117900000	13	16.7384	16.8717	16.9331	17.0266	16.9188	17.1043	17.0783	17.2205	17.0934	17.1886
2.61317	-0.35198	Q9CZU6	Q9CZU6	Citrate synthase, mitochondrial	Cs	4293	Color2 [A=255, R=0, G=0, B=0]	1	4					11	11	11	26.3	26.3	26.3	51.736	0	154.27	8825700000	85	21.4561	21.5432	21.669	21.7588	21.6382	21.8767	21.8181	22.0982	22.1255	21.9067
2.61241	-0.836814	O35943	O35943	Frataxin, mitochondrial;Frataxin intermediate form;Frataxin mature form	Fxn	308	Color2 [A=255, R=0, G=0, B=0]	1	4					2	2	2	11.6	11.6	11.6	22.924	0	13.435	33191000	4	13.0353	13.1391	13.4053	13.73	13.6693	14.0786	13.7961	14.5621	14.3493	14.377
2.60886	0.239768	O88342	O88342	WD repeat-containing protein 1	Wdr1	425	Color2 [A=255, R=0, G=0, B=0]	1	4					19	19	19	39.3	39.3	39.3	66.406	0	182.94	2138200000	78	19.5779	19.6692	19.7719	19.7744	19.6851	19.4484	19.3276	19.5797	19.4958	19.4283
2.60257	-0.471966	Q8C165	Q8C165	Probable carboxypeptidase PM20D1	Pm20d1	3022	Color2 [A=255, R=0, G=0, B=0]	1	4					4	4	4	10.1	10.1	10.1	55.662	0	10.714	36622000	7	13.2684	13.2028	13.5754	13.6059	13.5803	13.8284	13.7042	14.0355	13.993	14.0316
2.60225	0.312515	Q8BGR9;Q8BGR9-2	Q8BGR9;Q8BGR9-2	Ubiquitin-like domain-containing CTD phosphatase 1	Ublcp1	2729	Color2 [A=255, R=0, G=0, B=0]	1	4					4	4	3	11.9	11.9	9.7	36.836	0	10.556	49253000	7	14.9782	14.9695	15.1619	15.2134	15.1605	14.7917	14.5943	14.8929	14.7969	14.8453
2.60129	0.342632	O09061	O09061	Proteasome subunit beta type-1	Psmb1	220	Color2 [A=255, R=0, G=0, B=0]	1	4					8	8	8	46.7	46.7	46.7	26.372	0	29.527	754720000	43	18.0677	18.1853	18.3134	18.4231	18.2722	17.8302	17.7971	18.0451	18.0226	17.8536
2.60086	-0.302622	Q5SWT3	Q5SWT3	Solute carrier family 25 member 35	Slc25a35	1997	Color2 [A=255, R=0, G=0, B=0]	1	4					7	7	7	25.3	25.3	25.3	32.63	0	22.479	146860000	15	16.0667	16.1851	16.291	16.4082	16.13	16.5394	16.3821	16.5347	16.5666	16.5713
2.59883	-0.384107	Q80V42;Q80V42-2	Q80V42;Q80V42-2	Carboxypeptidase M	Cpm	2611	Color2 [A=255, R=0, G=0, B=0]	1	4					8	8	8	22.8	22.8	22.8	50.555	0	18.399	196320000	14	17.0536	17.0766	17.317	17.3722	17.2863	17.6834	17.4136	17.7532	17.6471	17.5289
2.59811	-0.402752	Q9DB20	Q9DB20	ATP synthase subunit O, mitochondrial	Atp5o	4513	Color2 [A=255, R=0, G=0, B=0]	1	4					10	10	10	55.4	55.4	55.4	23.363	0	61.954	12973000000	61	22.9971	23.1415	23.2606	23.3657	23.3204	23.6995	23.4233	23.811	23.5724	23.5928
2.59703	0.27669	Q8VEE4	Q8VEE4	Replication protein A 70 kDa DNA-binding subunit;Replication protein A 70 kDa DNA-binding subunit, N-terminally processed	Rpa1	3567	Color2 [A=255, R=0, G=0, B=0]	1	4					5	5	5	8.2	8.2	8.2	69.036	0	33.502	74715000	11	15.5175	15.7284	15.758	15.8319	15.6234	15.4145	15.2948	15.4909	15.4479	15.4277
2.59543	0.36324	O35594;O35594-2	O35594;O35594-2	Intraflagellar transport protein 81 homolog	Ift81	277	Color2 [A=255, R=0, G=0, B=0]	1	4					2	2	2	2.7	2.7	2.7	79.284	0.0031243	2.3692	118530000	2	16.5983	16.7411	16.8951	16.8115	16.7942	16.5574	16.1723	16.4437	16.3438	16.5069
2.59309	-0.271629	Q8CAQ8-2;Q8CAQ8;Q8CAQ8-5;Q8CAQ8-4	Q8CAQ8-2;Q8CAQ8;Q8CAQ8-5	MICOS complex subunit Mic60	Immt	3078	Color2 [A=255, R=0, G=0, B=0]	1	4					40	40	3	57.8	57.8	4.8	82.928	0	323.31	17794000000	274	22.5915	22.6983	22.7734	22.9056	22.7304	23.002	22.8954	23.1241	23.0321	23.0038
2.59232	-0.329179	Q8BWF0	Q8BWF0	Succinate-semialdehyde dehydrogenase, mitochondrial	Aldh5a1	2940	Color2 [A=255, R=0, G=0, B=0]	1	4					15	15	15	38.8	38.8	38.8	55.968	0	86.612	1555500000	51	18.7404	18.9	19.0379	19.0697	18.9232	19.262	19.1019	19.404	19.3078	19.2414
2.59152	-0.409306	Q8R0F8	Q8R0F8	Acylpyruvase FAHD1, mitochondrial	Fahd1	3356	Color2 [A=255, R=0, G=0, B=0]	1	4					5	5	5	30	30	30	25.172	0	129.17	482460000	14	16.3707	16.3903	16.6536	16.7082	16.4983	16.82	16.7539	17.1204	16.9598	17.0136
2.5873	0.355672	Q8BRF7;Q8BRF7-3;Q8BRF7-2	Q8BRF7;Q8BRF7-3	Sec1 family domain-containing protein 1	Scfd1	2881	Color2 [A=255, R=0, G=0, B=0]	1	4					9	9	9	17.8	17.8	17.8	72.322	0	49.07	147390000	25	17.1217	17.2887	17.3474	17.4284	17.2973	16.9827	16.6847	17.0557	16.9988	16.9833
2.58671	-0.297311	Q91ZA3	Q91ZA3	Propionyl-CoA carboxylase alpha chain, mitochondrial	Pcca	3746	Color2 [A=255, R=0, G=0, B=0]	1	4					26	26	26	46.4	46.4	46.4	79.921	0	311.03	6496500000	166	21.374	21.4847	21.6029	21.671	21.5008	21.8078	21.666	21.9474	21.8732	21.8257
2.5843	-0.776533	Q91WU2;Q91WU2-2	Q91WU2;Q91WU2-2	Solute carrier family 22 member 7	Slc22a7	3684	Color2 [A=255, R=0, G=0, B=0]	1	4					4	4	4	7	7	7	59.613	0	8.7307	52276000	6	13.799	13.7495	14.1185	14.6108	14.4233	15.1022	14.7127	14.913	14.8839	14.9721
2.58079	-0.335155	Q91YT0	Q91YT0	NADH dehydrogenase [ubiquinone] flavoprotein 1, mitochondrial	Ndufv1	3735	Color2 [A=255, R=0, G=0, B=0]	1	4					18	18	18	53.7	53.7	53.7	50.834	0	252.77	5146900000	71	20.7456	20.898	21.0536	21.1273	20.976	21.2803	21.1669	21.4164	21.3466	21.2663
2.57997	-0.625605	Q922B9;Q922B9-3;Q922B9-2	Q922B9;Q922B9-3	Sperm-specific antigen 2 homolog	Ssfa2	3798	Color2 [A=255, R=0, G=0, B=0]	1	4					7	7	7	6.5	6.5	6.5	136.95	0	31.811	48301000	11	14.087	14.3769	14.4885	14.784	14.5699	15.1998	14.7669	15.2377	15.0133	15.2168
2.57973	-0.537352	P97450	P97450	ATP synthase-coupling factor 6, mitochondrial	Atp5j	1577	Color2 [A=255, R=0, G=0, B=0]	1	4					6	6	6	50	50	50	12.496	0	64.12	1043700000	32	19.5128	19.4029	19.7483	19.9437	19.6743	20.0662	19.9342	20.3371	20.3535	20.2777
2.57609	-0.406774	P97493	P97493	Thioredoxin, mitochondrial	Txn2	1584	Color2 [A=255, R=0, G=0, B=0]	1	4					3	3	3	21.7	21.7	21.7	18.255	0	55.18	332590000	14	17.2526	17.2288	17.4478	17.6073	17.3446	17.7404	17.6449	17.9113	17.9586	17.6597
2.57488	0.61277	Q8VHX6-2;Q8VHX6	Q8VHX6-2;Q8VHX6	Filamin-C	Flnc	3586	Color2 [A=255, R=0, G=0, B=0]	1	4					15	4	4	6.3	2	2	287.36	0	8.4688	13435000	6	12.9715	12.6406	12.8472	12.8754	12.7911	12.2552	11.7262	12.466	12.4264	12.1881
2.57337	-0.583333	P34928	P34928	Apolipoprotein C-I;Truncated apolipoprotein C-I	Apoc1	957	Color2 [A=255, R=0, G=0, B=0]	1	4					3	3	3	28.4	28.4	28.4	9.6963	0	6.2444	87508000	9	16.441	16.4495	16.5496	16.792	16.49	16.9282	16.951	16.9823	17.2177	17.5595
2.57131	0.399993	Q923G2	Q923G2	DNA-directed RNA polymerases I, II, and III subunit RPABC3	Polr2h	3830	Color2 [A=255, R=0, G=0, B=0]	1	4					2	2	2	18	18	18	17.143	0	5.1203	16566000	2	13.4218	13.1889	13.6204	13.6095	13.3539	13.1401	12.9601	13.0992	13.0951	12.9001
2.57044	0.259535	P07214	P07214	SPARC	Sparc	594	Color2 [A=255, R=0, G=0, B=0]	1	4					2	2	2	7.6	7.6	7.6	34.45	0	4.8444	19659000	5	16.6055	16.699	16.7781	16.8733	16.7261	16.6008	16.3512	16.4761	16.4375	16.5187
2.56566	-0.32602	O55126	O55126	Protein NipSnap homolog 2	Gbas	358	Color2 [A=255, R=0, G=0, B=0]	1	4					9	9	9	26	26	26	32.932	0	33.532	1450200000	37	20.0843	20.2457	20.3843	20.4286	20.2923	20.6235	20.4707	20.7664	20.6069	20.5978
2.55071	-0.306927	Q8BVI4	Q8BVI4	Dihydropteridine reductase	Qdpr	2931	Color2 [A=255, R=0, G=0, B=0]	1	4					9	9	9	56.8	56.8	56.8	25.57	0	265.5	2292200000	68	19.4734	19.5445	19.7345	19.763	19.6509	19.9746	19.7671	20.0489	19.966	19.9443
2.55066	-0.625003	Q80XA6	Q80XA6	RalBP1-associated Eps domain-containing protein 2	Reps2	2643	Color2 [A=255, R=0, G=0, B=0]	1	4					3	2	2	7.9	6	6	57.749	0	5.2303	5741000	3	10.5466	10.9496	10.7998	10.9333	11.0232	11.818	11.177	11.3769	11.6955	11.31
2.54886	0.322446	Q9CYG7-2;Q9CYG7	Q9CYG7-2;Q9CYG7	Mitochondrial import receptor subunit TOM34	Tomm34	4252	Color2 [A=255, R=0, G=0, B=0]	1	4					4	4	4	14.2	14.2	14.2	34.28	0	38.306	47089000	7	15.4121	15.7329	15.5359	15.6691	15.4982	15.2522	15.0794	15.3439	15.3442	15.2164
2.54374	-0.352463	Q9D9V3-2;Q9D9V3	Q9D9V3-2;Q9D9V3	Ethylmalonyl-CoA decarboxylase	Echdc1	4496	Color2 [A=255, R=0, G=0, B=0]	1	4					8	8	8	29.8	29.8	29.8	32.727	0	60.08	348450000	22	17.9761	18.0476	18.1748	18.3189	18.1312	18.5707	18.2653	18.6063	18.4763	18.4923
2.54245	-0.24544	P61458	P61458	Pterin-4-alpha-carbinolamine dehydratase	Pcbd1	1334	Color2 [A=255, R=0, G=0, B=0]	1	4					6	6	5	57.7	57.7	51	11.985	0	15.223	2094200000	24	19.3285	19.3446	19.4974	19.5313	19.3656	19.6738	19.5223	19.7691	19.687	19.6423
2.54126	0.416553	Q8VEH8	Q8VEH8	Endoplasmic reticulum lectin 1	Erlec1	3571	Color2 [A=255, R=0, G=0, B=0]	1	4					3	3	3	5.4	5.4	5.4	54.906	0	4.1002	31784000	4	14.9667	15.1127	15.1891	15.3126	15.1576	14.6914	14.6354	14.8453	14.9732	14.5107
2.54075	0.401225	P47713	P47713	Cytosolic phospholipase A2;Phospholipase A2;Lysophospholipase	Pla2g4a	1060	Color2 [A=255, R=0, G=0, B=0]	1	4					3	3	3	4.1	4.1	4.1	85.221	0	6.3049	16964000	6	14.5564	14.6357	14.6178	14.6162	14.673	14.2872	13.8761	14.3276	14.1885	14.4137
2.53953	0.480043	P54227	P54227	Stathmin	Stmn1	1188	Color2 [A=255, R=0, G=0, B=0]	1	4					4	4	2	24.8	24.8	13.4	17.274	0	6.2723	102460000	8	15.6657	15.9476	15.9425	16.0175	15.747	15.6446	15.1292	15.4153	15.2357	15.4954
2.53892	-0.446774	Q924T2	Q924T2	28S ribosomal protein S2, mitochondrial	Mrps2	3844	Color2 [A=255, R=0, G=0, B=0]	1	4					3	3	3	17.2	17.2	17.2	32.313	0	42.96	114610000	10	15.1435	15.4823	15.4337	15.5784	15.3678	15.9642	15.6039	16.0462	15.7803	15.845
2.5379	-0.313686	Q99JR1	Q99JR1	Sideroflexin-1	Sfxn1	3880	Color2 [A=255, R=0, G=0, B=0]	1	4					10	10	10	41.3	41.3	41.3	35.649	0	196.86	1933600000	53	19.2279	19.4397	19.5133	19.5981	19.4338	19.7386	19.6191	19.8783	19.7588	19.7864
2.53388	-0.32422	Q99M87-3;Q99M87;Q99M87-2	Q99M87-3;Q99M87;Q99M87-2	DnaJ homolog subfamily A member 3, mitochondrial	Dnaja3	3980	Color2 [A=255, R=0, G=0, B=0]	1	4					9	9	9	30.3	30.3	30.3	46.847	0	46.307	503150000	26	17.9335	18.0536	18.1278	18.2722	18.0883	18.4663	18.2087	18.5131	18.4609	18.4474
2.52824	-0.443543	Q924N4-2;Q924N4;Q91V14-2;Q91V14	Q924N4-2;Q924N4	Solute carrier family 12 member 6	Slc12a6	3843	Color2 [A=255, R=0, G=0, B=0]	1	4					4	4	4	4.1	4.1	4.1	122.04	0	5.7629	16640000	6	13.3845	13.2274	13.4812	13.4084	13.5791	13.9733	13.5192	14.0112	13.8895	13.905
2.52615	-0.332538	O08848	O08848	60 kDa SS-A/Ro ribonucleoprotein	Trove2	206	Color2 [A=255, R=0, G=0, B=0]	1	4					5	5	5	9.9	9.9	9.9	60.123	0	7.2311	50393000	8	14.9126	15.08	15.1864	15.2357	15.1711	15.4857	15.2337	15.5376	15.4852	15.5063
2.52393	0.2479	P50429-2;P50429	P50429-2;P50429	Arylsulfatase B	Arsb	1123	Color2 [A=255, R=0, G=0, B=0]	1	4					4	4	4	9.7	9.7	9.7	47.933	0	6.7109	42986000	7	15.6676	15.7158	15.736	15.8334	15.6249	15.4088	15.3989	15.6339	15.5126	15.3841
2.52354	0.266525	Q9D0I9	Q9D0I9	Arginine--tRNA ligase, cytoplasmic	Rars	4314	Color2 [A=255, R=0, G=0, B=0]	1	4					20	20	20	35.8	35.8	35.8	75.673	0	95.563	948240000	52	18.8498	18.9301	19.0038	19.0694	18.9853	18.7548	18.5005	18.7927	18.7195	18.7383
2.52162	-0.36542	P12787	P12787	Cytochrome c oxidase subunit 5A, mitochondrial	Cox5a	690	Color2 [A=255, R=0, G=0, B=0]	1	4					9	9	9	59.6	59.6	59.6	16.101	0	31.786	5344800000	60	20.7927	20.8046	20.9823	21.0889	21.005	21.2506	21.0796	21.4192	21.4342	21.3169
2.52153	-0.407115	Q9CQR4	Q9CQR4	Acyl-coenzyme A thioesterase 13;Acyl-coenzyme A thioesterase 13, N-terminally processed	Acot13	4120	Color2 [A=255, R=0, G=0, B=0]	1	4					4	4	3	37.9	37.9	28.6	15.183	0	13.655	1834200000	24	18.5453	18.5347	18.8612	18.9201	18.6611	19.0394	19.0835	19.2936	19.1673	18.9741
2.51388	-0.347046	Q9D855	Q9D855	Cytochrome b-c1 complex subunit 7	Uqcrb	4456	Color2 [A=255, R=0, G=0, B=0]	1	4					7	7	7	45.9	45.9	45.9	13.527	0	62.932	2831400000	59	19.7736	19.8007	19.9857	20.0843	19.8715	20.1513	20.108	20.3835	20.3939	20.2145
2.51337	-0.341395	Q9D1H6	Q9D1H6	NADH dehydrogenase [ubiquinone] 1 alpha subcomplex assembly factor 4	Ndufaf4	4347	Color2 [A=255, R=0, G=0, B=0]	1	4					9	9	9	48.6	48.6	48.6	20.082	0	20.674	229010000	15	16.593	16.7413	16.8406	16.8731	16.8208	17.1967	16.8607	17.1429	17.1759	17.1995
2.51303	0.489568	Q9R0H0-2;Q9R0H0	Q9R0H0-2;Q9R0H0	Peroxisomal acyl-coenzyme A oxidase 1	Acox1	4969	Color2 [A=255, R=0, G=0, B=0]	1	4					25	25	25	56.4	56.4	56.4	74.717	0	291.24	8992400000	113	20.9645	21.0274	21.5209	21.4409	21.3156	20.6467	20.7076	20.8441	20.789	20.834
2.51087	-0.340133	Q5SUC9	Q5SUC9	Protein SCO1 homolog, mitochondrial	Sco1	1987	Color2 [A=255, R=0, G=0, B=0]	1	4					2	2	2	5.6	5.6	5.6	31.617	0	4.4676	55080000	5	15.5316	15.619	15.7243	15.8783	15.7343	16.0016	15.8695	16.2219	16.0346	16.0606
2.51062	-0.283904	Q9D051	Q9D051	Pyruvate dehydrogenase E1 component subunit beta, mitochondrial	Pdhb	4302	Color2 [A=255, R=0, G=0, B=0]	1	4					14	14	14	52.9	52.9	52.9	38.937	0	199.94	9669800000	118	21.5894	21.6395	21.7734	21.8892	21.7111	21.952	21.8893	22.0971	22.1121	21.9715
2.50967	-0.562704	P63011	P63011	Ras-related protein Rab-3A	Rab3a	1425	Color2 [A=255, R=0, G=0, B=0]	1	4					4	4	4	23.2	23.2	23.2	24.97	0	16.194	27463000	7	13.5812	13.9312	13.9806	14.2516	14.178	14.5254	14.3493	14.6993	14.4724	14.6897
2.50895	-0.370221	Q9D7J9	Q9D7J9	Enoyl-CoA hydratase domain-containing protein 3, mitochondrial	Echdc3	4438	Color2 [A=255, R=0, G=0, B=0]	1	4					7	7	7	29	29	29	32.402	0	46.496	376750000	24	17.1712	17.2882	17.4847	17.5154	17.4227	17.6996	17.558	17.9342	17.7718	17.7697
2.50642	0.237863	P05201	P05201	Aspartate aminotransferase, cytoplasmic	Got1	568	Color2 [A=255, R=0, G=0, B=0]	1	4					19	19	19	55	55	55	46.247	0	113.36	3592400000	91	20.133	20.1628	20.2914	20.37	20.2322	19.9636	19.8908	20.1143	20.0406	19.9907
2.50381	0.327943	Q61687	Q61687	Transcriptional regulator ATRX	Atrx	2160	Color2 [A=255, R=0, G=0, B=0]	1	4					7	7	7	3.7	3.7	3.7	278.58	0	88.213	58724000	10	15.3827	15.5029	15.6682	15.8335	15.6064	15.2558	15.2037	15.3166	15.2732	15.3046
2.5035	-0.267713	Q9QXX4	Q9QXX4	Calcium-binding mitochondrial carrier protein Aralar2	Slc25a13	4899	Color2 [A=255, R=0, G=0, B=0]	1	4					25	21	21	47.3	42	42	74.466	0	296.55	3955200000	79	20.276	20.3921	20.5051	20.5556	20.407	20.6984	20.5709	20.828	20.7224	20.6547
2.5027	-0.356005	O35988	O35988	Syndecan-4	Sdc4	314	Color2 [A=255, R=0, G=0, B=0]	1	4					4	4	4	18.7	18.7	18.7	21.482	0	31.624	170770000	19	16.6339	16.9076	16.6819	16.7741	16.608	17.2432	16.853	17.0603	17.0612	17.1678
2.50127	-0.496927	Q8C0Z1	Q8C0Z1	Protein ITFG3	Itfg3	3018	Color2 [A=255, R=0, G=0, B=0]	1	4					3	3	3	4.9	4.9	4.9	60.575	0	5.0276	29776000	9	15.8247	15.9552	16.1633	16.1621	16.1174	16.7837	16.2535	16.6675	16.3695	16.6331
2.49738	-0.356311	Q920E5	Q920E5	Farnesyl pyrophosphate synthase	Fdps	3764	Color2 [A=255, R=0, G=0, B=0]	1	4					4	4	4	11.9	11.9	11.9	40.581	0	16.565	68689000	8	16.105	16.0219	16.3159	16.3869	16.3388	16.6134	16.4045	16.6484	16.626	16.6577
2.4961	-0.448244	P19536	P19536	Cytochrome c oxidase subunit 5B, mitochondrial	Cox5b	796	Color2 [A=255, R=0, G=0, B=0]	1	4					6	6	6	45.3	45.3	45.3	13.813	0	91.753	3050100000	35	20.6892	20.6364	20.8761	20.987	20.942	21.1396	21.0365	21.4217	21.472	21.3022
2.49567	-0.246915	O89106	O89106	Bis(5-adenosyl)-triphosphatase	Fhit	501	Color2 [A=255, R=0, G=0, B=0]	1	4					5	5	5	43.3	43.3	43.3	17.234	0	18.414	165070000	13	16.6577	16.7334	16.9054	16.8655	16.703	17.0375	16.8912	17.1056	17.0443	17.0208
2.49528	-0.302294	Q7TMF3	Q7TMF3	NADH dehydrogenase [ubiquinone] 1 alpha subcomplex subunit 12	Ndufa12	2529	Color2 [A=255, R=0, G=0, B=0]	1	4					9	9	9	68.3	68.3	68.3	17.086	0	165.48	1645900000	47	18.4014	18.5383	18.6569	18.7047	18.6022	18.9097	18.7084	19.0214	18.8914	18.8841
2.49522	1.38304	P43883	P43883	Perilipin-2	Plin2	1039	Color2 [A=255, R=0, G=0, B=0]	1	4					5	5	5	16.5	16.5	16.5	46.646	0	19.023	64961000	12	15.0546	14.8095	16.6859	15.7697	15.7286	14.2733	14.0024	14.2965	14.2129	14.3479
2.49215	-0.42023	Q62420	Q62420	Endophilin-A1	Sh3gl2	2230	Color2 [A=255, R=0, G=0, B=0]	1	4					6	5	5	21.9	18.5	18.5	39.955	0	26.644	23731000	9	14.7056	14.8408	14.9377	14.7965	14.6839	15.4307	14.9002	15.2017	15.1909	15.3423
2.4897	-0.291428	Q9JII6	Q9JII6	Alcohol dehydrogenase [NADP(+)]	Akr1a1	4769	Color2 [A=255, R=0, G=0, B=0]	1	4					17	17	17	57.5	57.5	57.5	36.586	0	210.42	25043000000	183	22.99	22.9603	23.1331	23.2599	23.0761	23.3533	23.2295	23.5124	23.3772	23.4041
2.48817	0.323961	P14602;P14602-2;P14602-3	P14602;P14602-2;P14602-3	Heat shock protein beta-1	Hspb1	720	Color2 [A=255, R=0, G=0, B=0]	1	4					5	5	5	29.7	29.7	29.7	23.014	0	12.117	405810000	17	17.8991	18.2231	18.2255	18.1043	18.1525	17.7768	17.6341	17.9267	17.8754	17.7715
2.47929	-0.566018	Q03160;Q60760-3;Q60760-2;Q60760	Q03160;Q60760-3;Q60760-2;Q60760	Growth factor receptor-bound protein 7;Growth factor receptor-bound protein 10	Grb7;Grb10	1656	Color2 [A=255, R=0, G=0, B=0]	1	4					2	2	2	2.8	2.8	2.8	59.959	0.00044336	3.0872	9450600	4	12.5904	12.6587	12.8255	13.0638	13.0033	13.0417	13.4269	13.6261	13.3339	13.5432
2.47866	0.340162	Q14CH1	Q14CH1	Molybdenum cofactor sulfurase	Mocos	1718	Color2 [A=255, R=0, G=0, B=0]	1	4					2	2	2	2.6	2.6	2.6	95.012	0.00023513	3.9772	33448000	5	13.9176	14.0217	13.8866	13.7792	13.6464	13.3188	13.49	13.5643	13.5586	13.6191
2.47517	-0.300438	Q9JLZ3;Q9JLZ3-3;Q9JLZ3-2	Q9JLZ3	Methylglutaconyl-CoA hydratase, mitochondrial	Auh	4844	Color2 [A=255, R=0, G=0, B=0]	1	4					12	12	12	37.6	37.6	37.6	33.395	0	66.89	932610000	39	18.4633	18.5595	18.7089	18.8071	18.6618	18.8957	18.8163	19.0706	18.975	18.9452
2.47246	-0.284528	Q3V384	Q3V384	Lactation elevated protein 1	Lace1	1910	Color2 [A=255, R=0, G=0, B=0]	1	4					8	8	8	18.3	18.3	18.3	54.313	0	38.856	160380000	20	16.2746	16.4391	16.5021	16.6298	16.4742	16.7627	16.6011	16.8284	16.7886	16.7616
2.47162	-0.464828	Q9CQC7	Q9CQC7	NADH dehydrogenase [ubiquinone] 1 beta subcomplex subunit 4	Ndufb4	4083	Color2 [A=255, R=0, G=0, B=0]	1	4					4	4	4	45.7	45.7	45.7	15.081	0	42.612	486480000	24	17.8044	17.7053	18.0023	18.1633	18.07	18.3208	18.189	18.6315	18.4703	18.458
2.47076	-0.258169	Q6P6M7	Q6P6M7	O-phosphoseryl-tRNA(Sec) selenium transferase	Sepsecs	2396	Color2 [A=255, R=0, G=0, B=0]	1	4					5	5	5	9.5	9.5	9.5	55.325	0	10.711	1405700000	17	18.7577	18.8054	18.921	19.002	18.8005	19.1107	19.0643	19.2589	19.1459	18.9977
2.46936	-0.315949	Q9CR62	Q9CR62	Mitochondrial 2-oxoglutarate/malate carrier protein	Slc25a11	4159	Color2 [A=255, R=0, G=0, B=0]	1	4					13	13	13	49	49	49	34.155	0	69.229	2476200000	56	19.7623	19.9	19.9582	20.0805	19.9641	20.2474	20.0704	20.422	20.2153	20.2898
2.46765	-0.310958	P53986	P53986	Monocarboxylate transporter 1	Slc16a1	1180	Color2 [A=255, R=0, G=0, B=0]	1	4					5	5	5	9.5	9.5	9.5	53.267	0	20.112	330340000	12	16.5735	16.6657	16.7491	16.658	16.4664	16.9375	16.7088	17.0387	16.9745	17.0077
2.46612	-0.30286	P16332	P16332	Methylmalonyl-CoA mutase, mitochondrial	Mut	754	Color2 [A=255, R=0, G=0, B=0]	1	4					19	19	19	35.3	35.3	35.3	82.843	0	206.59	1452900000	73	19.5597	19.6445	19.8598	19.9156	19.7897	20.0658	19.9386	20.134	20.0659	20.0792
2.46483	-0.382071	P97797-2;P97797	P97797-2;P97797	Tyrosine-protein phosphatase non-receptor type substrate 1	Sirpa	1593	Color2 [A=255, R=0, G=0, B=0]	1	4					2	2	2	5.5	5.5	5.5	55.986	0	8.3721	16162000	4	14.2669	14.605	14.3642	14.5084	14.4691	15.0174	14.5736	14.8261	14.8134	14.8935
2.46146	0.29598	P46935	P46935	E3 ubiquitin-protein ligase NEDD4	Nedd4	1055	Color2 [A=255, R=0, G=0, B=0]	1	4					11	11	9	16.7	16.7	14.5	102.71	0	80.316	246490000	21	17.6928	17.6827	17.9149	17.9272	17.7577	17.5445	17.3149	17.5872	17.4851	17.5638
2.46127	-0.340591	P47802	P47802	Metaxin-1	Mtx1	1069	Color2 [A=255, R=0, G=0, B=0]	1	4					10	10	10	30	30	30	35.623	0	68.088	1640500000	31	18.801	18.9093	18.9818	19.1266	18.9981	19.3706	19.0646	19.4091	19.284	19.3915
2.461	0.44357	Q9D2Y9	Q9D2Y9	Elongation of very long chain fatty acids protein 7	Elovl7	4383	Color2 [A=255, R=0, G=0, B=0]	1	4					3	3	3	9.3	9.3	9.3	33.479	0.00023229	3.8079	23192000	4	14.2157	14.5421	14.4748	14.4667	14.5259	14.1261	13.7036	13.8762	14.1388	14.1624
2.457	0.626607	P27870	P27870	Proto-oncogene vav	Vav1	889	Color2 [A=255, R=0, G=0, B=0]	1	4					2	2	2	2.2	2.2	2.2	98.136	0.0048751	2.0961	3634100	2	11.5001	12.1223	12.2032	12.3115	12.0992	11.6352	11.4449	11.3547	11.303	11.3655
2.45572	-0.361196	Q02357-5;Q02357-2;Q02357;Q02357-3;Q02357-4;Q02357-6	Q02357-5;Q02357-2;Q02357;Q02357-3;Q02357-4;Q02357-6	Ankyrin-1	Ank1	1647	Color2 [A=255, R=0, G=0, B=0]	1	4					13	10	10	9	7.5	7.5	192.03	0	24	101720000	14	15.5299	15.7628	15.731	15.745	15.7281	16.2668	15.8719	15.9887	15.9558	16.2196
2.45043	0.270995	Q8VCH5	Q8VCH5	Rab9 effector protein with kelch motifs	Rabepk	3496	Color2 [A=255, R=0, G=0, B=0]	1	4					2	2	2	6.3	6.3	6.3	41.119	0	4.3973	24600000	4	14.1308	14.0456	14.1642	14.3087	14.3472	14.0672	13.8699	13.9008	13.8959	13.9077
2.44953	0.309337	Q8K183	Q8K183	Pyridoxal kinase	Pdxk	3241	Color2 [A=255, R=0, G=0, B=0]	1	4					9	9	9	37.8	37.8	37.8	35.015	0	42.865	1824400000	29	19.0504	19.1883	19.3557	19.4104	19.2582	18.9179	18.8094	19.0667	18.9689	18.9534
2.44706	0.281927	Q61703;CON__Q9TRI1	Q61703	Inter-alpha-trypsin inhibitor heavy chain H2	Itih2	2163	Color2 [A=255, R=0, G=0, B=0]	1	4					8	8	8	11	11	11	105.93	0	79.1	201100000	20	16.6793	16.8397	16.8836	16.9068	16.6994	16.6004	16.3215	16.5807	16.5534	16.5431
2.44654	-0.236698	Q3UQ84	Q3UQ84	Threonine--tRNA ligase, mitochondrial	Tars2	1876	Color2 [A=255, R=0, G=0, B=0]	1	4					7	7	7	9.3	9.3	9.3	81.699	0	8.956	53704000	11	15.4797	15.4795	15.6246	15.7178	15.6138	15.818	15.6867	15.8821	15.8798	15.8324
2.44643	0.239494	Q99KP6-2;Q99KP6;Q99KP6-3	Q99KP6-2;Q99KP6;Q99KP6-3	Pre-mRNA-processing factor 19	Prpf19	3929	Color2 [A=255, R=0, G=0, B=0]	1	4					8	8	8	23.3	23.3	23.3	57.301	0	36.55	332650000	25	16.9599	17.0834	17.1	17.244	17.0347	16.8805	16.7106	16.9202	16.8678	16.8454
2.4464	0.610926	Q3V3R1	Q3V3R1	Monofunctional C1-tetrahydrofolate synthase, mitochondrial	Mthfd1l	1912	Color2 [A=255, R=0, G=0, B=0]	1	4					5	5	5	6.6	6.6	6.6	105.73	0	7.6589	20634000	8	13.4647	13.781	13.8579	13.7654	13.5461	13.3276	12.6386	13.2169	12.9123	13.2652
2.44094	-0.349471	Q9DCZ4-2;Q9DCZ4;Q9DCZ4-3	Q9DCZ4-2;Q9DCZ4;Q9DCZ4-3	Apolipoprotein O	Apoo	4631	Color2 [A=255, R=0, G=0, B=0]	1	4					6	6	6	47.6	47.6	47.6	18.798	0	59.79	1083300000	17	18.7004	18.8011	18.9302	19.0466	18.9442	19.204	19.101	19.412	19.338	19.115
2.43751	-0.330599	O70325-2;O70325;O70325-3	O70325-2;O70325;O70325-3	Phospholipid hydroperoxide glutathione peroxidase, mitochondrial	Gpx4	389	Color2 [A=255, R=0, G=0, B=0]	1	4					8	8	8	50.6	50.6	50.6	19.522	0	26.708	1095200000	35	19.0506	19.2746	19.3406	19.417	19.3246	19.6142	19.4767	19.7681	19.6808	19.5206
2.43674	-0.278489	Q8JZN5	Q8JZN5	Acyl-CoA dehydrogenase family member 9, mitochondrial	Acad9	3199	Color2 [A=255, R=0, G=0, B=0]	1	4					22	22	22	41.8	41.8	41.8	68.721	0	78.835	2882600000	77	20.0528	20.171	20.3123	20.3738	20.2585	20.5386	20.3655	20.6049	20.5323	20.5195
2.43293	-0.304907	Q9CRB9	Q9CRB9	MICOS complex subunit Mic19	Chchd3	4169	Color2 [A=255, R=0, G=0, B=0]	1	4					8	8	8	31.3	31.3	31.3	26.334	0	157.56	3775900000	52	19.743	19.8401	19.986	20.0547	19.9789	20.279	20.07	20.3667	20.1744	20.2372
2.42918	-0.326441	Q9DCM0	Q9DCM0	Persulfide dioxygenase ETHE1, mitochondrial	Ethe1	4608	Color2 [A=255, R=0, G=0, B=0]	1	4					8	8	8	49.6	49.6	49.6	27.738	0	39.579	891390000	36	18.1881	18.3573	18.4784	18.5748	18.4071	18.6871	18.5715	18.8483	18.7236	18.8074
2.42464	-0.242403	Q61249	Q61249	Immunoglobulin-binding protein 1	Igbp1	2116	Color2 [A=255, R=0, G=0, B=0]	1	4					5	5	5	16.8	16.8	16.8	38.97	0	30.357	61379000	18	15.1473	15.3622	15.3534	15.3493	15.4074	15.6316	15.4284	15.5464	15.6518	15.5733
2.4228	0.589476	P70245	P70245	3-beta-hydroxysteroid-Delta(8),Delta(7)-isomerase	Ebp	1475	Color2 [A=255, R=0, G=0, B=0]	1	4					2	2	2	10	10	10	26.215	0	4.654	12400000	3	13.3255	13.4306	13.535	13.5879	13.5317	13.0303	12.4871	12.9354	12.711	13.2995
2.42181	-0.366209	Q5YD48;Q5YD48-2;Q5YD48-3	Q5YD48;Q5YD48-2;Q5YD48-3	APOBEC1 complementation factor	A1cf	2017	Color2 [A=255, R=0, G=0, B=0]	1	4					7	6	6	12.4	10.6	10.6	65.681	0	16.43	48423000	10	15.9993	16.119	16.3354	16.4069	16.287	16.6555	16.3947	16.6598	16.5966	16.6721
2.41832	0.276117	P10107	P10107	Annexin A1	Anxa1	640	Color2 [A=255, R=0, G=0, B=0]	1	4					15	15	14	51.2	51.2	49.1	38.734	0	173.06	943970000	44	18.7738	18.9464	18.8739	18.9315	18.8363	18.644	18.3703	18.6778	18.7135	18.5757
2.418	-0.277629	Q91WM2	Q91WM2	Cat eye syndrome critical region protein 5 homolog	Cecr5	3671	Color2 [A=255, R=0, G=0, B=0]	1	4					4	4	4	12.9	12.9	12.9	46.306	0	14.082	21829000	6	13.6313	13.8476	13.889	13.9202	14.0295	14.2062	14.0744	14.1662	14.1287	14.1302
2.41565	-0.397297	Q8CHD8-2;Q8CHD8;Q8CHD8-3	Q8CHD8-2;Q8CHD8;Q8CHD8-3	Rab11 family-interacting protein 3	Rab11fip3	3149	Color2 [A=255, R=0, G=0, B=0]	1	4					6	6	6	12.8	12.8	12.8	50.831	0	15.813	117770000	9	15.3807	15.7186	15.6239	15.8237	15.8379	16.1088	15.8723	16.1772	16.1282	16.0849
2.41379	0.294666	Q8BP48	Q8BP48	Methionine aminopeptidase 1	Metap1	2863	Color2 [A=255, R=0, G=0, B=0]	1	4					5	5	5	16.8	16.8	16.8	43.221	0	14.669	90180000	20	16.3283	16.4424	16.6275	16.6454	16.4654	16.2922	16.0561	16.1825	16.2253	16.2795
2.41039	-0.416609	Q8CIV2;Q8CIV2-2	Q8CIV2;Q8CIV2-2	Membralin	Tmem259	3184	Color2 [A=255, R=0, G=0, B=0]	1	4					2	2	2	3.7	3.7	3.7	63.56	0.0025263	2.4859	19585000	3	13.0532	13.0459	13.0191	13.1998	13.0615	13.6665	13.1841	13.4743	13.3984	13.7393
2.4099	-0.252135	Q791T5-2;Q791T5	Q791T5-2;Q791T5	Mitochondrial carrier homolog 1	Mtch1	2521	Color2 [A=255, R=0, G=0, B=0]	1	4					7	7	7	24.5	24.5	24.5	39.94	0	26.002	346540000	22	17.5041	17.6111	17.6632	17.7058	17.6442	17.9641	17.6895	17.9915	17.8713	17.8727
2.40925	-0.348228	Q924L1;Q924L1-3;Q924L1-2	Q924L1;Q924L1-3;Q924L1-2	LETM1 domain-containing protein 1	Letmd1	3841	Color2 [A=255, R=0, G=0, B=0]	1	4					4	4	4	11.9	11.9	11.9	41.7	0	7.8253	42199000	11	15.5226	15.4975	15.5585	15.7547	15.5476	16.0009	15.6416	15.9609	16.0694	15.9493
2.40794	-0.536578	P55088-2;P55088;P55088-3	P55088-2;P55088;P55088-3	Aquaporin-4	Aqp4	1207	Color2 [A=255, R=0, G=0, B=0]	1	4					3	3	3	12	12	12	32.088	0	5.1565	67302000	4	15.4575	15.7686	15.9992	15.7717	16.0202	16.5357	16.0807	16.433	16.1897	16.461
2.40594	0.225201	Q78PY7	Q78PY7	Staphylococcal nuclease domain-containing protein 1	Snd1	2516	Color2 [A=255, R=0, G=0, B=0]	1	4					23	23	23	30.5	30.5	30.5	102.09	0	225.05	2049400000	74	19.9079	20.0342	20.1106	20.1766	20.043	19.8332	19.712	19.8977	19.8949	19.8086
2.40289	-0.833636	Q60825	Q60825	Sodium-dependent phosphate transport protein 2A	Slc34a1	2048	Color2 [A=255, R=0, G=0, B=0]	1	4					11	11	10	20.6	20.6	19.5	68.773	0	47.043	1677400000	31	19.8805	19.8868	20.2678	20.4153	20.1508	20.5555	20.8494	21.0965	21.577	20.691
2.40234	0.302246	Q922V4	Q922V4	Pleiotropic regulator 1	Plrg1	3823	Color2 [A=255, R=0, G=0, B=0]	1	4					4	4	4	8.8	8.8	8.8	56.937	0	6.2667	35443000	6	14.6073	14.7253	14.7798	14.8539	14.7412	14.5905	14.2043	14.4408	14.4652	14.4956
2.39592	0.287996	O89051	O89051	Integral membrane protein 2B;BRI2, membrane form;BRI2 intracellular domain;BRI2C, soluble form;Bri23 peptide	Itm2b	494	Color2 [A=255, R=0, G=0, B=0]	1	4					8	8	8	35	35	35	30.26	0	22.645	188410000	17	16.9016	16.9509	17.1214	17.116	17.0754	16.791	16.5256	16.8447	16.7611	16.803
2.3925	-0.268732	Q8BH59	Q8BH59	Calcium-binding mitochondrial carrier protein Aralar1	Slc25a12	2752	Color2 [A=255, R=0, G=0, B=0]	1	4					27	27	23	51.1	51.1	45.8	74.569	0	210.86	4447800000	94	19.9092	20.0264	20.0954	20.2428	20.1035	20.3716	20.1937	20.4097	20.4084	20.3376
2.39141	-0.299596	Q61425	Q61425	Hydroxyacyl-coenzyme A dehydrogenase, mitochondrial	Hadh	2128	Color2 [A=255, R=0, G=0, B=0]	1	4					17	17	17	60.2	60.2	60.2	34.463	0	67.39	19038000000	104	22.2356	22.3687	22.4946	22.537	22.3771	22.6743	22.542	22.8684	22.7505	22.6759
2.39133	0.289046	Q7TMR0;Q7TMR0-2	Q7TMR0	Lysosomal Pro-X carboxypeptidase	Prcp	2534	Color2 [A=255, R=0, G=0, B=0]	1	4					4	4	4	8.1	8.1	8.1	55.026	0	10.13	35499000	10	15.6359	15.8127	15.9401	15.8958	15.8578	15.5686	15.3823	15.6686	15.6024	15.4753
2.38731	0.32799	Q62393-2;Q62393-3;Q62393	Q62393-2;Q62393-3;Q62393	Tumor protein D52	Tpd52	2225	Color2 [A=255, R=0, G=0, B=0]	1	4					8	8	8	50.8	50.8	50.8	20.059	0	118.94	1548600000	31	18.0004	18.1051	18.2913	18.32	18.1708	17.8519	17.6265	17.9355	17.9263	17.9074
2.3834	-0.342619	Q9CQN7	Q9CQN7	39S ribosomal protein L41, mitochondrial	Mrpl41	4115	Color2 [A=255, R=0, G=0, B=0]	1	4					5	5	5	39.3	39.3	39.3	15.261	0	12.815	172590000	12	16.3832	16.5117	16.7119	16.7811	16.599	16.9461	16.7664	17.0617	16.9236	17.0021
2.38327	-0.329718	Q9CWG8;Q9CWG8-2	Q9CWG8;Q9CWG8-2	NADH dehydrogenase [ubiquinone] complex I, assembly factor 7	Ndufaf7	4196	Color2 [A=255, R=0, G=0, B=0]	1	4					9	9	9	26.4	26.4	26.4	48.384	0	37.833	123610000	24	16.9991	17.1175	17.3473	17.3485	17.2846	17.5997	17.4098	17.686	17.5323	17.5177
2.38228	-0.321499	P03911	P03911	NADH-ubiquinone oxidoreductase chain 4	Mtnd4	550	Color2 [A=255, R=0, G=0, B=0]	1	4					4	4	4	8.3	8.3	8.3	51.881	0	5.4333	448970000	16	18.1581	18.2454	18.385	18.4252	18.3051	18.617	18.3915	18.7653	18.7307	18.6218
2.37682	-0.26204	P54071	P54071	Isocitrate dehydrogenase [NADP], mitochondrial	Idh2	1185	Color2 [A=255, R=0, G=0, B=0]	1	4					20	19	19	45.6	45.6	45.6	50.906	0	323.31	31628000000	186	23.3015	23.4182	23.5278	23.5972	23.4585	23.6592	23.5858	23.8054	23.8026	23.7606
2.37664	0.197051	Q9D903	Q9D903	Probable rRNA-processing protein EBP2	Ebna1bp2	4484	Color2 [A=255, R=0, G=0, B=0]	1	4					3	3	3	15.7	15.7	15.7	34.702	0	6.1432	27615000	5	14.2173	14.2634	14.4299	14.3053	14.2424	14.1818	13.9862	14.0745	14.137	14.0934
2.37055	0.365871	P58021	P58021	Transmembrane 9 superfamily member 2	Tm9sf2	1254	Color2 [A=255, R=0, G=0, B=0]	1	4					6	6	6	11	11	11	75.329	0	29.463	211320000	17	17.1926	17.429	17.5693	17.5906	17.4406	17.1798	16.8499	17.1675	17.1066	17.0889
2.36949	-0.211837	O88746;O88746-2	O88746	Target of Myb protein 1	Tom1	467	Color2 [A=255, R=0, G=0, B=0]	1	4					4	4	4	10.2	10.2	10.2	54.325	0	14.208	60071000	7	15.7764	15.8087	15.867	15.9676	15.8735	16.0132	15.9398	16.1236	16.093	16.1827
2.36669	-0.310418	Q99M01	Q99M01	Phenylalanine--tRNA ligase, mitochondrial	Fars2	3974	Color2 [A=255, R=0, G=0, B=0]	1	4					8	8	8	18.8	18.8	18.8	52.336	0	24.785	111650000	16	16.4385	16.493	16.5849	16.7077	16.6034	16.9243	16.6327	16.9991	16.8841	16.9394
2.36639	-0.396855	P50285	P50285	Dimethylaniline monooxygenase [N-oxide-forming] 1	Fmo1	1120	Color2 [A=255, R=0, G=0, B=0]	1	4					13	13	13	29.7	29.7	29.7	59.914	0	108.54	2223900000	69	18.9906	19.3155	19.4009	19.5098	19.2426	19.6943	19.5086	19.809	19.7429	19.6889
2.36565	-0.326783	Q9EP89	Q9EP89	Serine beta-lactamase-like protein LACTB, mitochondrial	Lactb	4641	Color2 [A=255, R=0, G=0, B=0]	1	4					13	13	13	26.3	26.3	26.3	60.705	0	78.696	684060000	38	17.8226	17.9536	18.1406	18.1508	18.0084	18.3689	18.1376	18.4643	18.3266	18.4126
2.36541	0.339167	Q9QXY9	Q9QXY9	Peroxisomal biogenesis factor 3	Pex3	4902	Color2 [A=255, R=0, G=0, B=0]	1	4					4	4	3	9.4	9.4	7	42.223	0.00023474	3.9664	62878000	5	14.8185	14.9317	15.1369	15.2217	15.0855	14.6208	14.6137	14.8642	14.7347	14.6651
2.36458	0.310112	Q9CPY7;Q9CPY7-2	Q9CPY7;Q9CPY7-2	Cytosol aminopeptidase	Lap3	4051	Color2 [A=255, R=0, G=0, B=0]	1	4					26	26	26	60.7	60.7	60.7	56.141	0	323.31	8043300000	145	21.7595	21.8176	21.9481	22.1196	21.9499	21.6298	21.4343	21.7308	21.618	21.6312
2.36404	-0.306863	Q8CEI1	Q8CEI1	BolA-like protein 3	Bola3	3111	Color2 [A=255, R=0, G=0, B=0]	1	4					4	4	4	42.7	42.7	42.7	12.228	0	16.455	184670000	11	16.5296	16.694	16.8368	16.8487	16.6843	17.0931	16.8312	17.1269	17.0263	17.0503
2.36115	0.233531	P32067	P32067	Lupus La protein homolog	Ssb	945	Color2 [A=255, R=0, G=0, B=0]	1	4					13	13	13	33	33	33	47.756	0	99.344	1253300000	35	19.5748	19.7135	19.8208	19.8069	19.688	19.5079	19.3556	19.5954	19.5141	19.4635
2.35747	1.53841	P07743	P07743	BPI fold-containing family A member 2	Bpifa2	601	Color2 [A=255, R=0, G=0, B=0]	1	4					2	2	2	12.8	12.8	12.8	24.753	0	7.551	13263000	3	13.9337	12.4174	12.7271	13.5059	11.9328	11.3253	10.818	11.6836	11.5243	11.4737
2.3573	-0.432907	Q9CQ69	Q9CQ69	Cytochrome b-c1 complex subunit 8	Uqcrq	4067	Color2 [A=255, R=0, G=0, B=0]	1	4					4	4	4	30.5	30.5	30.5	9.7681	0	9.9159	1500000000	21	19.3254	19.3076	19.5773	19.726	19.581	19.8591	19.7145	20.1612	20.0175	19.9296
2.35613	-0.373281	Q9D125	Q9D125	28S ribosomal protein S25, mitochondrial	Mrps25	4334	Color2 [A=255, R=0, G=0, B=0]	1	4					3	3	3	26.9	26.9	26.9	19.92	0	5.3108	13237000	4	14.3081	14.271	14.3252	14.6689	14.5129	14.6258	14.7659	14.8406	14.744	14.9761
2.35305	-0.52482	Q8CIB6	Q8CIB6	Transmembrane protein 230	Tmem230	3172	Color2 [A=255, R=0, G=0, B=0]	1	4					2	2	2	19.2	19.2	19.2	13.188	0.00022732	3.4759	8185500	4	12.6471	12.8883	13.2242	13.3491	13.0569	13.7068	13.4075	13.6063	13.5783	13.4907
2.35303	0.381063	Q3UZZ6;Q80VR3;O35400;O35400-2	Q3UZZ6	Sulfotransferase 1 family member D1	Sult1d1	1906	Color2 [A=255, R=0, G=0, B=0]	1	4					14	14	14	44.7	44.7	44.7	35.083	0	91.971	11482000000	110	22.4692	22.7502	22.9165	22.8576	22.789	22.4095	22.196	22.3588	22.3493	22.5638
2.35113	0.325622	E9Q414	E9Q414	Apolipoprotein B-100;Apolipoprotein B-48	Apob	137	Color2 [A=255, R=0, G=0, B=0]	1	4					14	14	14	3.7	3.7	3.7	509.43	0	23.397	86550000	19	16.1046	16.4489	16.1893	16.3411	16.1575	15.925	15.7388	15.9513	16.0727	15.9256
2.35079	-0.293683	Q9Z2Q6	Q9Z2Q6	Septin-5	Sept5	5196	Color2 [A=255, R=0, G=0, B=0]	1	4					2	2	2	4.9	4.9	4.9	42.747	0.00044514	3.1432	2619400	3	15.5785	15.7842	15.8104	15.8443	15.8772	16.1821	15.8914	16.1785	16.0347	16.0763
2.3497	0.421489	Q3TFQ1	Q3TFQ1	SPRY domain-containing protein 7	Spryd7	1750	Color2 [A=255, R=0, G=0, B=0]	1	4					2	2	2	13.8	13.8	13.8	21.681	0	4.8532	13677000	4	13.0483	13.2687	13.3865	13.4329	13.3139	13.0671	12.6245	13.0529	12.7847	12.8137
2.34694	0.237924	Q99LM2;Q60636-2	Q99LM2	CDK5 regulatory subunit-associated protein 3	Cdk5rap3	3967	Color2 [A=255, R=0, G=0, B=0]	1	4					5	5	5	11.3	11.3	11.3	56.99	0	17.423	63703000	14	15.8443	15.8722	15.9455	16.1324	15.9559	15.7773	15.5998	15.7897	15.7091	15.6849
2.34527	-0.344083	Q9D6J5	Q9D6J5	NADH dehydrogenase [ubiquinone] 1 beta subcomplex subunit 8, mitochondrial	Ndufb8	4410	Color2 [A=255, R=0, G=0, B=0]	1	4					6	6	6	46.2	46.2	46.2	21.876	0	79.286	1163000000	45	18.0686	18.1334	18.3796	18.414	18.2771	18.5421	18.4024	18.7107	18.6814	18.6566
2.34423	-0.335224	Q8CGY8-2;Q8CGY8	Q8CGY8-2;Q8CGY8	UDP-N-acetylglucosamine--peptide N-acetylglucosaminyltransferase 110 kDa subunit	Ogt	3142	Color2 [A=255, R=0, G=0, B=0]	1	4					7	7	7	7.3	7.3	7.3	115.73	0	26.581	93428000	16	15.6531	15.8347	15.8979	15.9836	15.9429	16.2181	15.9491	16.2956	16.2508	16.2745
2.34256	0.253392	Q9CVB6	Q9CVB6	Actin-related protein 2/3 complex subunit 2	Arpc2	4188	Color2 [A=255, R=0, G=0, B=0]	1	4					11	11	11	40.3	40.3	40.3	34.357	0	25.734	2267800000	44	19.6478	19.7353	19.7916	19.8666	19.7051	19.5397	19.3103	19.6136	19.5624	19.4535
2.33923	-0.304392	Q811I0	Q811I0	ATP synthase mitochondrial F1 complex assembly factor 1	Atpaf1	2680	Color2 [A=255, R=0, G=0, B=0]	1	4					6	6	6	25.6	25.6	25.6	36.354	0	14.463	44221000	10	15.1488	15.273	15.3146	15.5106	15.3526	15.574	15.4558	15.7522	15.6998	15.6397
2.33676	-0.325064	Q6P1B1	Q6P1B1	Xaa-Pro aminopeptidase 1	Xpnpep1	2376	Color2 [A=255, R=0, G=0, B=0]	1	4					21	21	20	39.8	39.8	38.7	69.59	0	139.36	2176800000	62	19.9425	19.8419	20.0832	20.2464	20.1257	20.4186	20.2073	20.4612	20.4171	20.3608
2.3302	-0.280662	Q91YM4;Q91YM4-2	Q91YM4;Q91YM4-2	Protein TBRG4	Tbrg4	3724	Color2 [A=255, R=0, G=0, B=0]	1	4					8	8	8	17.1	17.1	17.1	71.513	0	17.792	81228000	16	15.815	15.9747	16.0241	16.1327	16.0355	16.2382	16.1133	16.4193	16.3073	16.3071
2.32783	-0.369539	Q8CI78	Q8CI78	Required for meiotic nuclear division protein 1 homolog	Rmnd1	3167	Color2 [A=255, R=0, G=0, B=0]	1	4					6	6	6	14.9	14.9	14.9	51.842	0	12.512	72816000	9	14.8362	15.0255	15.0379	15.2704	15.1432	15.4759	15.2223	15.574	15.5234	15.3653
2.32628	0.436752	Q60714	Q60714	Long-chain fatty acid transport protein 1	Slc27a1	2035	Color2 [A=255, R=0, G=0, B=0]	1	4					10	10	10	22	22	22	71.275	0	25.897	174000000	18	16.4577	16.3598	16.7342	16.7239	16.5778	16.253	15.7972	16.1597	16.2371	16.2226
2.32461	-0.25193	Q8QZW3	Q8QZW3	Protein FAM151A	Fam151a	3336	Color2 [A=255, R=0, G=0, B=0]	1	4					3	3	3	9	9	9	66.681	0	7.2892	152490000	10	15.3283	15.3087	15.4128	15.5722	15.3421	15.6512	15.505	15.7759	15.6737	15.618
2.32142	0.464399	P97310	P97310	DNA replication licensing factor MCM2	Mcm2	1550	Color2 [A=255, R=0, G=0, B=0]	1	4					3	3	3	3.8	3.8	3.8	102.08	0	4.9105	13720000	3	12.9791	13.1133	13.2267	13.1171	13.1338	12.9577	12.4213	12.3786	12.6486	12.8417
2.31556	-0.297688	Q9QZ23	Q9QZ23	NFU1 iron-sulfur cluster scaffold homolog, mitochondrial	Nfu1	4931	Color2 [A=255, R=0, G=0, B=0]	1	4					3	3	3	17.3	17.3	17.3	28.567	0	52.825	196490000	6	15.2406	15.336	15.3565	15.3977	15.2642	15.6117	15.358	15.7589	15.6157	15.7392
2.31527	-0.265237	P47857;P47857-2;P47857-3	P47857;P47857-2;P47857-3	ATP-dependent 6-phosphofructokinase, muscle type	Pfkm	1073	Color2 [A=255, R=0, G=0, B=0]	1	4					16	15	13	25.3	24.1	21.5	85.268	0	123.35	521290000	43	17.949	17.9962	18.1471	18.1738	18.1308	18.3686	18.1637	18.4822	18.3215	18.387
2.31399	-0.311659	O88455	O88455	7-dehydrocholesterol reductase	Dhcr7	435	Color2 [A=255, R=0, G=0, B=0]	1	4					3	3	3	10	10	10	53.918	0	26.439	42552000	9	15.3662	15.3307	15.595	15.5323	15.5664	15.8899	15.5696	15.9057	15.7818	15.8019
2.31395	0.250469	Q921M3-2;Q921M3	Q921M3-2;Q921M3	Splicing factor 3B subunit 3	Sf3b3	3786	Color2 [A=255, R=0, G=0, B=0]	1	4					15	15	15	16.1	16.1	16.1	125.31	0	43.028	367540000	37	19.1182	19.2388	19.3655	19.3815	19.351	19.1046	18.8867	19.1227	19.0403	19.0484
2.31074	-0.242382	Q9CQA3	Q9CQA3	Succinate dehydrogenase [ubiquinone] iron-sulfur subunit, mitochondrial	Sdhb	4078	Color2 [A=255, R=0, G=0, B=0]	1	4					14	14	14	48.9	48.9	48.9	31.814	0	168.67	7671200000	85	21.449	21.4908	21.6355	21.7301	21.5568	21.7576	21.7239	21.9241	21.8797	21.789
2.30953	-0.239042	Q60949-2;Q60949	Q60949-2;Q60949	TBC1 domain family member 1	Tbc1d1	2064	Color2 [A=255, R=0, G=0, B=0]	1	4					10	10	10	11.8	11.8	11.8	132.01	0	25.498	75030000	17	15.8129	15.9452	16.0356	16.0406	16.0195	16.2745	16.0449	16.2295	16.3011	16.199
2.30862	-0.245288	P53702	P53702	Cytochrome c-type heme lyase	Hccs	1176	Color2 [A=255, R=0, G=0, B=0]	1	4					5	5	5	19.9	19.9	19.9	30.977	0	70.7	117610000	12	15.9604	16.0991	16.2024	16.2141	16.2678	16.4138	16.274	16.4666	16.4371	16.3787
2.29995	0.274503	Q8BHH8	Q8BHH8	Clarin-3	Clrn3	2772	Color2 [A=255, R=0, G=0, B=0]	1	4					4	4	4	20.4	20.4	20.4	25.35	0	23.561	237720000	16	17.2377	17.2116	17.3715	17.5006	17.4007	17.1892	16.9095	17.139	17.0446	17.0673
2.29977	-0.331538	O54749	O54749	Cytochrome P450 2J5	Cyp2j5	318	Color2 [A=255, R=0, G=0, B=0]	1	4					13	13	13	32.5	32.5	32.5	57.783	0	42.693	1227200000	36	19.522	19.7451	19.8866	19.9126	19.6959	20.1498	19.9348	20.2164	20.012	20.1069
2.29738	0.436538	Q64337-2;Q64337	Q64337-2;Q64337	Sequestosome-1	Sqstm1	2270	Color2 [A=255, R=0, G=0, B=0]	1	4					5	5	5	24	24	24	44.192	0	48.956	67558000	11	14.4484	14.6864	14.6097	14.6974	14.7161	14.4067	13.8063	14.2125	14.2374	14.3124
2.29506	0.425936	Q61508-2;Q61508	Q61508-2;Q61508	Extracellular matrix protein 1	Ecm1	2138	Color2 [A=255, R=0, G=0, B=0]	1	4					4	4	4	12.2	12.2	12.2	48.356	0	7.384	23148000	4	13.7405	13.7192	14.0226	13.9799	13.6872	13.6152	13.0936	13.3951	13.4337	13.4822
2.29403	-0.324905	Q3ULD5	Q3ULD5	Methylcrotonoyl-CoA carboxylase beta chain, mitochondrial	Mccc2	1851	Color2 [A=255, R=0, G=0, B=0]	1	4					21	21	21	47.1	47.1	47.1	61.378	0	263.65	4847900000	122	20.2306	20.3211	20.5313	20.6474	20.482	20.7186	20.6386	20.8755	20.818	20.7862
2.29364	-0.234615	Q64133	Q64133	Amine oxidase [flavin-containing] A	Maoa	2258	Color2 [A=255, R=0, G=0, B=0]	1	4					9	9	9	19.4	19.4	19.4	59.601	0	21.989	263950000	22	17.718	17.6774	17.8922	17.8712	17.8395	18.0452	17.9104	18.1835	18.007	18.0254
2.29297	-0.617486	Q8BK30	Q8BK30	NADH dehydrogenase [ubiquinone] flavoprotein 3, mitochondrial	Ndufv3	2810	Color2 [A=255, R=0, G=0, B=0]	1	4					2	2	2	16.3	16.3	16.3	11.813	0	19.934	341680000	5	16.1999	15.8961	16.416	16.752	16.5016	16.7873	16.8149	17.1539	17.0778	17.019
2.29238	-0.2545	O88335	O88335	ATP-sensitive inward rectifier potassium channel 1	Kcnj1	423	Color2 [A=255, R=0, G=0, B=0]	1	4					2	2	2	7.5	7.5	7.5	42.775	0	4.7231	11758000	4	15.4421	15.5002	15.6682	15.6217	15.5664	15.8341	15.6124	15.9044	15.8946	15.8257
2.29211	0.213637	P35292	P35292	Ras-related protein Rab-17	Rab17	968	Color2 [A=255, R=0, G=0, B=0]	1	4					7	7	7	43.9	43.9	43.9	23.64	0	27.673	160840000	14	16.2484	16.3037	16.4116	16.4132	16.2839	16.1025	15.9678	16.2388	16.1189	16.1647
2.292	-0.309612	Q5M8N4	Q5M8N4	Epimerase family protein SDR39U1	Sdr39u1	1963	Color2 [A=255, R=0, G=0, B=0]	1	4					6	6	6	30.4	30.4	30.4	31.458	0	9.2203	336500000	12	17.4336	17.5294	17.7564	17.8076	17.6268	17.9462	17.8332	18.0723	17.8707	17.9796
2.28692	-0.267859	Q9DCJ5	Q9DCJ5	NADH dehydrogenase [ubiquinone] 1 alpha subcomplex subunit 8	Ndufa8	4601	Color2 [A=255, R=0, G=0, B=0]	1	4					7	7	7	44.2	44.2	44.2	19.992	0	22.554	2324900000	32	19.4247	19.4343	19.6332	19.6905	19.5692	19.8841	19.6846	19.9335	19.7391	19.85
2.28617	-0.265484	P98078-3;P98078-2;P98078	P98078-3;P98078-2;P98078	Disabled homolog 2	Dab2	1606	Color2 [A=255, R=0, G=0, B=0]	1	4					15	15	15	36.3	36.3	36.3	58.821	0	127.36	2306800000	53	19.9254	19.9337	20.0883	20.2058	20.0643	20.3385	20.1344	20.4043	20.3531	20.3145
2.28602	0.281836	Q61129	Q61129	Complement factor I;Complement factor I heavy chain;Complement factor I light chain	Cfi	2089	Color2 [A=255, R=0, G=0, B=0]	1	4					4	4	4	8	8	8	67.26	0	29.814	35211000	9	15.6498	15.7808	15.7742	15.7889	15.6433	15.5477	15.2818	15.4352	15.3272	15.636
2.28196	-0.466786	Q3UIU2	Q3UIU2	NADH dehydrogenase [ubiquinone] 1 beta subcomplex subunit 6	Ndufb6	1844	Color2 [A=255, R=0, G=0, B=0]	1	4					3	3	3	27.3	27.3	27.3	15.515	0	41.042	716110000	6	15.694	15.8136	16.0364	16.2095	16.0589	16.3198	16.161	16.5546	16.5543	16.5567
2.28132	-0.360854	Q8BH86;Q8BH86-2	Q8BH86;Q8BH86-2	UPF0317 protein C14orf159 homolog, mitochondrial		2760	Color2 [A=255, R=0, G=0, B=0]	1	4					17	17	17	36.1	36.1	36.1	66.365	0	55.503	745620000	52	18.8131	18.9891	19.1239	19.2744	19.1327	19.3684	19.2698	19.5936	19.4845	19.4211
2.27773	-0.373533	P62077	P62077	Mitochondrial import inner membrane translocase subunit Tim8 B	Timm8b	1356	Color2 [A=255, R=0, G=0, B=0]	1	4					3	3	3	38.6	38.6	38.6	9.2864	0	6.181	76522000	8	15.2515	15.2969	15.5022	15.5476	15.4694	15.7445	15.5237	16.0074	15.8577	15.8021
2.2755	0.162893	P62281	P62281	40S ribosomal protein S11	Rps11	1370	Color2 [A=255, R=0, G=0, B=0]	1	4					10	10	10	50	50	50	18.431	0	38.861	2773900000	44	20.2935	20.3443	20.3634	20.4201	20.3739	20.2421	20.0909	20.3107	20.1859	20.1512
2.27139	-0.497713	P07309	P07309	Transthyretin	Ttr	595	Color2 [A=255, R=0, G=0, B=0]	1	4					4	4	4	30.6	30.6	30.6	15.776	0	24.84	1283900000	19	19.1496	19.3986	19.8511	19.6053	19.5507	19.853	19.9334	20.1146	19.954	20.1889
2.2711	0.368314	O55135	O55135	Eukaryotic translation initiation factor 6	Eif6	361	Color2 [A=255, R=0, G=0, B=0]	1	4					4	4	4	21.6	21.6	21.6	26.511	0	75.889	38760000	10	15.3811	15.4653	15.6954	15.62	15.449	15.2726	14.8627	15.1978	15.1395	15.2967
2.26958	-0.222514	P55258;Q8K386	P55258	Ras-related protein Rab-8A	Rab8a	1210	Color2 [A=255, R=0, G=0, B=0]	1	4					9	7	6	42	33.3	30	23.668	0	11.021	400410000	16	17.8927	18.0669	18.0788	18.1296	18.0223	18.2563	18.0968	18.3392	18.306	18.3045
2.26584	-0.338711	Q9QXG4	Q9QXG4	Acetyl-coenzyme A synthetase, cytoplasmic	Acss2	4888	Color2 [A=255, R=0, G=0, B=0]	1	4					14	14	14	22.3	22.3	22.3	78.861	0	189.86	559860000	35	18.2983	18.2835	18.5716	18.6963	18.5341	18.7866	18.6902	18.9281	18.8115	18.861
2.26363	-0.281528	Q9WUM5	Q9WUM5	Succinyl-CoA ligase [ADP/GDP-forming] subunit alpha, mitochondrial	Suclg1	5052	Color2 [A=255, R=0, G=0, B=0]	1	4					9	9	9	33.8	33.8	33.8	36.154	0	148.13	6469100000	79	21.1212	21.233	21.3476	21.4384	21.2293	21.47	21.4442	21.7022	21.6493	21.5116
2.2635	-0.349674	Q9D273;Q9D273-2	Q9D273;Q9D273-2	Cob(I)yrinic acid a,c-diamide adenosyltransferase, mitochondrial	Mmab	4369	Color2 [A=255, R=0, G=0, B=0]	1	4					4	4	4	20.3	20.3	20.3	26.273	0	23.516	40235000	8	14.6982	14.9784	15.0358	15.1891	14.9681	15.3408	15.1399	15.3897	15.3402	15.4073
2.25963	0.377495	P68373	P68373	Tubulin alpha-1C chain	Tuba1c	1463	Color2 [A=255, R=0, G=0, B=0]	1	4					21	4	3	62.8	14.3	11.4	49.909	0	71.372	1223500000	56	17.2233	17.4358	17.4796	17.6501	17.551	16.876	17.1724	17.1791	17.2509	16.9739
2.25963	-0.298909	P26150	P26150	3 beta-hydroxysteroid dehydrogenase/Delta 5-->4-isomerase type 3;3-beta-hydroxy-Delta(5)-steroid dehydrogenase;Steroid Delta-isomerase	Hsd3b3	866	Color2 [A=255, R=0, G=0, B=0]	1	4					7	4	3	22.8	12.1	8.6	42.031	0	12.767	71723000	7	14.948	14.9143	15.0474	15.2232	15.0135	15.2498	15.146	15.4785	15.3793	15.3873
2.25937	-0.266904	Q925I1;Q925I1-2	Q925I1;Q925I1-2	ATPase family AAA domain-containing protein 3	Atad3	3849	Color2 [A=255, R=0, G=0, B=0]	1	4					18	18	18	35.4	35.4	35.4	66.741	0	137.45	918350000	50	18.7823	18.8702	19.0382	19.1218	18.9712	19.2437	19.0879	19.3162	19.2149	19.2555
2.25889	0.269111	O55023	O55023	Inositol monophosphatase 1	Impa1	344	Color2 [A=255, R=0, G=0, B=0]	1	4					10	10	7	35.7	35.7	21.7	30.436	0	52.902	542610000	28	18.299	18.3528	18.5563	18.5588	18.3903	18.173	18.0006	18.2987	18.1674	18.1719
2.25648	0.31522	P35282	P35282	Ras-related protein Rab-21	Rab21	963	Color2 [A=255, R=0, G=0, B=0]	1	4					7	7	7	40.1	40.1	40.1	24.106	0	13.312	350640000	19	17.2592	17.443	17.5307	17.5985	17.4301	17.2184	16.9033	17.2506	17.1461	17.167
2.25575	-0.253791	Q9CZL5	Q9CZL5	Pterin-4-alpha-carbinolamine dehydratase 2	Pcbd2	4281	Color2 [A=255, R=0, G=0, B=0]	1	4					4	3	3	27.2	22.1	22.1	14.83	0	7.1661	128140000	8	16.6992	16.7271	16.8952	16.9704	16.7888	17.0808	16.9141	17.1875	17.076	17.0913
2.25527	-0.293281	Q99KK9	Q99KK9	Probable histidine--tRNA ligase, mitochondrial	Hars2	3924	Color2 [A=255, R=0, G=0, B=0]	1	4					10	8	8	22.4	18.6	18.6	56.985	0	11.958	29509000	11	15.1555	15.4094	15.4916	15.47	15.3841	15.6938	15.4862	15.7644	15.7521	15.6805
2.25325	0.209807	Q9CXF4	Q9CXF4	TBC1 domain family member 15	Tbc1d15	4223	Color2 [A=255, R=0, G=0, B=0]	1	4					5	5	5	7.7	7.7	7.7	76.526	0	17.251	32316000	8	14.6357	14.8927	14.8398	14.8355	14.7851	14.708	14.5046	14.6117	14.562	14.5533
2.25119	-0.2542	Q8BWM0	Q8BWM0	Prostaglandin E synthase 2;Prostaglandin E synthase 2 truncated form	Ptges2	2942	Color2 [A=255, R=0, G=0, B=0]	1	4					9	9	9	32.3	32.3	32.3	43.323	0	28.844	832410000	15	17.9886	18.0622	18.111	18.2898	18.0695	18.3814	18.2246	18.5057	18.35	18.3304
2.25039	-0.318536	Q8QZY2;Q8QZY2-2	Q8QZY2;Q8QZY2-2	Glycerate kinase	Glyctk	3338	Color2 [A=255, R=0, G=0, B=0]	1	4					6	6	6	17.6	17.6	17.6	55.292	0	61.136	266590000	14	16.0182	16.09	16.2848	16.4753	16.2322	16.563	16.4363	16.6114	16.522	16.5605
2.2492	-0.349076	Q9JI33	Q9JI33	Netrin-4	Ntn4	4755	Color2 [A=255, R=0, G=0, B=0]	1	4					5	5	5	8.9	8.9	8.9	69.866	0	13.458	49329000	12	15.1594	15.3061	15.5156	15.4967	15.3701	15.5798	15.5559	15.9034	15.7551	15.7991
2.24736	-0.63668	P99028	P99028	Cytochrome b-c1 complex subunit 6, mitochondrial	Uqcrh	1618	Color2 [A=255, R=0, G=0, B=0]	1	4					7	7	6	64	64	56.2	10.435	0	62.18	457990000	33	17.1995	17.3309	17.6583	18.0075	17.6672	18.2793	17.8469	18.3597	18.227	18.334
2.24294	0.265313	Q9WVJ2	Q9WVJ2	26S proteasome non-ATPase regulatory subunit 13	Psmd13	5087	Color2 [A=255, R=0, G=0, B=0]	1	4					15	15	15	39.4	39.4	39.4	42.809	0	45.388	832830000	42	19.049	19.1834	19.3164	19.358	19.2005	19.0345	18.7881	19.0351	18.9812	18.9419
2.24183	0.210628	Q8C166	Q8C166	Copine-1	Cpne1	3023	Color2 [A=255, R=0, G=0, B=0]	1	4					7	6	6	13.1	11.4	11.4	58.886	0	13.697	104550000	11	16.4032	16.37	16.4925	16.546	16.3463	16.2988	16.0966	16.1921	16.1891	16.3282
2.2361	-0.334174	Q8BK72	Q8BK72	28S ribosomal protein S27, mitochondrial	Mrps27	2816	Color2 [A=255, R=0, G=0, B=0]	1	4					7	7	7	24.1	24.1	24.1	47.778	0	61.72	280050000	18	16.1065	16.3469	16.3526	16.5122	16.412	16.7397	16.457	16.8075	16.7218	16.6752
2.23428	0.228485	P14824	P14824	Annexin A6	Anxa6	723	Color2 [A=255, R=0, G=0, B=0]	1	4					30	30	29	50.7	50.7	49.6	75.884	0	276.55	7068100000	143	21.5452	21.6273	21.7174	21.749	21.6418	21.4535	21.2566	21.5621	21.4601	21.4059
2.23421	-0.493609	Q9CWE0	Q9CWE0	Mitochondrial fission regulator 1-like	Mtfr1l	4194	Color2 [A=255, R=0, G=0, B=0]	1	4					3	3	3	14.2	14.2	14.2	31.726	0	23.171	105450000	7	14.1563	14.2799	14.6609	14.5663	14.3924	15.068	14.5636	14.981	14.8366	15.0744
2.2339	0.256977	Q60751	Q60751	Insulin-like growth factor 1 receptor;Insulin-like growth factor 1 receptor alpha chain;Insulin-like growth factor 1 receptor beta chain	Igf1r	2041	Color2 [A=255, R=0, G=0, B=0]	1	4					9	9	6	7.7	7.7	5.7	155.79	0	21.106	176440000	15	15.8144	15.9653	15.9841	16.0705	15.9915	15.8181	15.5114	15.7899	15.7483	15.6732
2.2332	0.273698	O55022	O55022	Membrane-associated progesterone receptor component 1	Pgrmc1	343	Color2 [A=255, R=0, G=0, B=0]	1	4					6	5	5	40.5	35.9	35.9	21.694	0	78.726	970590000	16	17.6159	17.6547	17.9181	17.9098	17.7388	17.4805	17.3556	17.5555	17.5662	17.511
2.23248	0.331057	Q9D517	Q9D517	1-acyl-sn-glycerol-3-phosphate acyltransferase gamma	Agpat3	4400	Color2 [A=255, R=0, G=0, B=0]	1	4					10	10	10	25	25	25	43.295	0	23.949	709960000	30	18.1478	18.2211	18.4764	18.4933	18.3373	18.0196	17.7915	18.1213	18.0815	18.0067
2.23208	-0.294883	Q9D1N9;Q9D1N9-2	Q9D1N9;Q9D1N9-2	39S ribosomal protein L21, mitochondrial	Mrpl21	4359	Color2 [A=255, R=0, G=0, B=0]	1	4					3	3	3	14.4	14.4	14.4	23.366	0	4.2302	64850000	7	14.9478	14.95	15.2073	15.2502	15.1632	15.3798	15.2363	15.4612	15.4117	15.5039
2.23106	0.232493	Q91VC3	Q91VC3	Eukaryotic initiation factor 4A-III;Eukaryotic initiation factor 4A-III, N-terminally processed	Eif4a3	3611	Color2 [A=255, R=0, G=0, B=0]	1	4					15	12	12	34.5	28.7	28.7	46.839	0	53.877	485130000	23	17.8977	17.9287	17.9838	18.0852	17.9894	17.8254	17.5341	17.8152	17.7794	17.7683
2.22938	0.369123	Q9WU84	Q9WU84	Copper chaperone for superoxide dismutase	Ccs	5038	Color2 [A=255, R=0, G=0, B=0]	1	4					4	4	4	19.3	19.3	19.3	28.911	0	9.5165	142160000	10	16.3419	16.4646	16.6743	16.7964	16.5673	16.2392	15.9671	16.3145	16.236	16.2423
2.22816	0.423339	O35459	O35459	Delta(3,5)-Delta(2,4)-dienoyl-CoA isomerase, mitochondrial	Ech1	269	Color2 [A=255, R=0, G=0, B=0]	1	4					13	13	13	52.3	52.3	52.3	36.118	0	129.49	3682900000	67	20.5403	20.8152	21.1063	20.9459	20.7467	20.5206	20.1817	20.5257	20.4287	20.381
2.22729	-0.241481	Q8BRH0-2;Q8BRH0	Q8BRH0-2;Q8BRH0	Transmembrane and TPR repeat-containing protein 3	Tmtc3	2882	Color2 [A=255, R=0, G=0, B=0]	1	4					4	4	4	6.8	6.8	6.8	74.21	0	5.2369	105300000	7	16.2917	16.3966	16.5257	16.5073	16.3438	16.7281	16.5197	16.7616	16.572	16.6909
2.2257	-0.321967	O35855	O35855	Branched-chain-amino-acid aminotransferase, mitochondrial	Bcat2	298	Color2 [A=255, R=0, G=0, B=0]	1	4					10	10	10	29.5	29.5	29.5	44.127	0	49.072	1633800000	66	19.4826	19.5004	19.686	19.74	19.7327	19.9733	19.6974	20.0579	19.9747	20.0482
2.22161	0.340119	P51912	P51912	Neutral amino acid transporter B(0)	Slc1a5	1153	Color2 [A=255, R=0, G=0, B=0]	1	4					3	3	3	5.6	5.6	5.6	58.482	0	13.039	26197000	5	14.4694	14.4083	14.5833	14.6686	14.4701	14.1804	13.9079	14.1712	14.3965	14.2431
2.22092	0.340957	Q8CFE2	Q8CFE2	UPF0609 protein C4orf27 homolog		3116	Color2 [A=255, R=0, G=0, B=0]	1	4					2	2	2	7.8	7.8	7.8	39.291	0.00087241	2.8993	4359300	3	13.0434	13.2331	13.0604	13.3007	13.1709	12.9025	12.5355	12.9828	12.7886	12.8944
2.22003	0.243597	Q9JMH6-2;Q9JMH6	Q9JMH6-2;Q9JMH6	Thioredoxin reductase 1, cytoplasmic	Txnrd1	4863	Color2 [A=255, R=0, G=0, B=0]	1	4					13	13	12	31.3	31.3	28.3	54.544	0	51.846	1412100000	44	19.4083	19.6124	19.6884	19.7123	19.6139	19.4006	19.2465	19.4798	19.3519	19.3386
2.22002	-0.365472	P48771	P48771	Cytochrome c oxidase subunit 7A2, mitochondrial	Cox7a2	1092	Color2 [A=255, R=0, G=0, B=0]	1	4					2	2	2	27.7	27.7	27.7	9.2908	0	6.6705	227980000	6	16.832	16.5748	16.6992	16.999	16.8625	17.0598	16.9457	17.2833	17.2284	17.2777
2.21756	-0.425429	Q9D0S9	Q9D0S9	Histidine triad nucleotide-binding protein 2, mitochondrial	Hint2	4328	Color2 [A=255, R=0, G=0, B=0]	1	4					7	7	7	49.7	49.7	49.7	17.32	0	59.798	2972000000	21	18.5343	18.6571	18.8999	19.0288	18.9092	19.0697	19.1154	19.4595	19.1976	19.3142
2.21078	0.246292	P50580;P50580-2	P50580;P50580-2	Proliferation-associated protein 2G4	Pa2g4	1129	Color2 [A=255, R=0, G=0, B=0]	1	4					14	14	14	44.4	44.4	44.4	43.698	0	281.98	1212800000	52	19.4022	19.5562	19.6543	19.656	19.5434	19.348	19.127	19.3925	19.3618	19.3515
2.20568	-0.427624	Q80W21	Q80W21	Glutathione S-transferase Mu 7	Gstm7	2620	Color2 [A=255, R=0, G=0, B=0]	1	4					11	4	4	57.3	23.9	23.9	25.709	0	17.943	43154000	9	14.483	14.6024	14.8546	15.0235	14.8269	15.1056	15.0279	15.2143	15.1644	15.4164
2.20358	-0.302107	Q91WJ8;Q91WJ8-2	Q91WJ8;Q91WJ8-2	Far upstream element-binding protein 1	Fubp1	3664	Color2 [A=255, R=0, G=0, B=0]	1	4					15	13	13	29.5	27.3	27.3	68.539	0	35.257	487640000	30	18.2426	18.5404	18.5705	18.608	18.5594	18.8603	18.6193	18.8977	18.8283	18.8259
2.20267	-0.27518	Q91YP0	Q91YP0	L-2-hydroxyglutarate dehydrogenase, mitochondrial	L2hgdh	3727	Color2 [A=255, R=0, G=0, B=0]	1	4					14	14	14	35.6	35.6	35.6	50.898	0	73.073	953990000	42	18.1518	18.2486	18.4246	18.5167	18.3993	18.6337	18.4872	18.7095	18.6411	18.6455
2.20042	-0.310178	Q8C3F2-3;Q8C3F2	Q8C3F2-3;Q8C3F2	Constitutive coactivator of PPAR-gamma-like protein 2	Fam120c	3034	Color2 [A=255, R=0, G=0, B=0]	1	4					3	2	2	4	2.6	2.6	109.58	0	11.133	7284800	3	12.2093	12.3832	12.0971	12.3884	12.27	12.5778	12.3432	12.7124	12.5926	12.6729
2.19755	-0.313231	Q9D7B6	Q9D7B6	Isobutyryl-CoA dehydrogenase, mitochondrial	Acad8	4433	Color2 [A=255, R=0, G=0, B=0]	1	4					15	15	15	43.3	43.3	43.3	45.019	0	59.254	1002000000	51	18.3676	18.4545	18.674	18.754	18.5932	18.8484	18.7343	19.028	18.9279	18.8709
2.19618	0.406296	Q80YC5	Q80YC5	Coagulation factor XII;Coagulation factor XIIa heavy chain;Coagulation factor XIIa light chain	F12	2658	Color2 [A=255, R=0, G=0, B=0]	1	4					2	2	2	3.9	3.9	3.9	65.701	0.0041195	2.2565	13279000	2	12.5856	12.3995	12.5295	12.8354	12.6123	12.4518	12.1179	12.074	12.3077	11.9795
2.19203	-0.411268	Q8K0H1;Q8K0H1-2	Q8K0H1;Q8K0H1-2	Multidrug and toxin extrusion protein 1	Slc47a1	3229	Color2 [A=255, R=0, G=0, B=0]	1	4					4	4	4	10.4	10.4	10.4	61.641	0	34.038	387350000	14	16.7544	17.0674	17.3442	17.3134	17.1537	17.4804	17.4192	17.6053	17.5899	17.5948
2.1903	-0.482364	Q8R4C2	Q8R4C2	RUN and FYVE domain-containing protein 2	Rufy2	3445	Color2 [A=255, R=0, G=0, B=0]	1	4					5	3	3	7.9	5.4	5.4	70.092	0	5.3853	11324000	4	12.9566	12.9943	13.14	13.2156	13.2416	13.6922	13.205	13.63	13.5042	13.9284
2.1902	0.283166	Q9WVA4	Q9WVA4	Transgelin-2	Tagln2	5078	Color2 [A=255, R=0, G=0, B=0]	1	4					13	13	13	73.4	73.4	73.4	22.395	0	221.8	6192800000	66	20.9435	20.9504	21.1654	21.2625	21.0823	20.8152	20.6202	20.9008	20.8246	20.8274
2.18939	-0.389366	Q8R519	Q8R519	2-amino-3-carboxymuconate-6-semialdehyde decarboxylase	Acmsd	3453	Color2 [A=255, R=0, G=0, B=0]	1	4					4	4	4	17.6	17.6	17.6	38.027	0	20.45	56082000	11	14.3215	14.1841	14.5024	14.5383	14.4771	14.9896	14.5063	14.8213	14.7397	14.9134
2.18822	-0.30153	Q9DCG6	Q9DCG6	Phenazine biosynthesis-like domain-containing protein 1	Pbld1	4595	Color2 [A=255, R=0, G=0, B=0]	1	4					13	13	7	49	49	27.1	32.047	0	128.45	2953500000	59	19.9993	20.1325	20.3549	20.3894	20.181	20.5065	20.3789	20.6071	20.4913	20.581
2.18576	0.257083	Q8CFQ3	Q8CFQ3	Intron-binding protein aquarius	Aqr	3122	Color2 [A=255, R=0, G=0, B=0]	1	4					4	4	4	3	3	3	170.29	0	4.9989	27626000	4	13.7236	13.8144	13.8376	13.8866	13.7416	13.428	13.5121	13.3938	13.6869	13.6974
2.18481	0.256791	P63242;Q8BGY2	P63242	Eukaryotic translation initiation factor 5A-1	Eif5a	1443	Color2 [A=255, R=0, G=0, B=0]	1	4					9	9	9	66.9	66.9	66.9	16.832	0	64.338	2306500000	47	19.9847	20.0726	20.2457	20.2681	20.1469	19.838	19.8248	20.0638	19.894	19.8135
2.18304	-0.291337	Q9D7X8	Q9D7X8	Gamma-glutamylcyclotransferase	Ggct	4447	Color2 [A=255, R=0, G=0, B=0]	1	4					7	7	7	39.9	39.9	39.9	21.166	0	108.93	636690000	35	18.481	18.4982	18.6785	18.8278	18.6671	18.9919	18.764	19.0223	18.9679	18.8632
2.18254	-0.261	Q68FL4	Q68FL4	Putative adenosylhomocysteinase 3	Ahcyl2	2316	Color2 [A=255, R=0, G=0, B=0]	1	4					18	18	3	33	33	5.5	66.899	0	114	1080400000	51	19.2493	19.3133	19.5003	19.4624	19.451	19.6682	19.4743	19.8016	19.6423	19.695
2.18171	-0.305314	Q8R035;Q8R035-2	Q8R035;Q8R035-2	Peptidyl-tRNA hydrolase ICT1, mitochondrial	Ict1	3346	Color2 [A=255, R=0, G=0, B=0]	1	4					3	3	3	17	17	17	23.477	0	13.133	75944000	7	14.6629	14.6082	14.8348	14.9812	14.9244	15.2415	15.0069	15.1649	15.0543	15.0705
2.17839	-0.298418	Q3TC72	Q3TC72	Fumarylacetoacetate hydrolase domain-containing protein 2A	Fahd2	1740	Color2 [A=255, R=0, G=0, B=0]	1	4					10	10	10	43.1	43.1	43.1	34.69	0	62.636	1098300000	28	19.2892	19.5126	19.5632	19.6502	19.4659	19.7892	19.5961	19.9387	19.8401	19.8091
2.17764	0.233282	Q9CZD3	Q9CZD3	Glycine--tRNA ligase	Gars	4274	Color2 [A=255, R=0, G=0, B=0]	1	4					11	11	11	15	15	15	81.877	0	35.617	460310000	27	18.1462	18.2098	18.3231	18.3547	18.2846	18.1307	17.8305	18.0699	18.0558	18.0653
2.17758	-0.303566	P35762	P35762	CD81 antigen	Cd81	981	Color2 [A=255, R=0, G=0, B=0]	1	4					3	3	3	21.2	21.2	21.2	25.814	0	56.331	285800000	17	16.326	16.4998	16.5373	16.7147	16.5113	16.9342	16.6499	16.8972	16.9	16.7256
2.17631	0.311	A2AN08-3;A2AN08;A2AN08-5;A2AN08-2;A2AN08-4	A2AN08-3;A2AN08;A2AN08-5	E3 ubiquitin-protein ligase UBR4	Ubr4	23	Color2 [A=255, R=0, G=0, B=0]	1	4					31	31	31	8.6	8.6	8.6	570.29	0	127.14	437940000	62	17.9443	18.1238	18.2631	18.2836	18.2211	17.9414	17.628	17.946	17.8654	17.9
2.17521	-0.343092	Q3UFF7	Q3UFF7	Lysophospholipase-like protein 1	Lyplal1	1825	Color2 [A=255, R=0, G=0, B=0]	1	4					7	7	7	41.4	41.4	41.4	26.354	0	43.75	614510000	22	17.1036	17.2883	17.5217	17.5015	17.405	17.7143	17.533	17.8634	17.6637	17.7613
2.17291	-0.287311	Q91WD5	Q91WD5	NADH dehydrogenase [ubiquinone] iron-sulfur protein 2, mitochondrial	Ndufs2	3659	Color2 [A=255, R=0, G=0, B=0]	1	4					13	13	13	36.5	36.5	36.5	52.625	0	143.52	2967000000	119	19.9751	20.1484	20.2668	20.3335	20.2076	20.4397	20.346	20.6451	20.5132	20.424
2.1718	-0.2553	Q9JKF7	Q9JKF7	39S ribosomal protein L39, mitochondrial	Mrpl39	4811	Color2 [A=255, R=0, G=0, B=0]	1	4					5	5	5	14	14	14	38.549	0	9.547	105330000	10	15.4657	15.5194	15.7945	15.7291	15.5942	15.8593	15.7676	15.9661	15.8661	15.9204
2.17162	0.23149	P80317;Q61390	P80317	T-complex protein 1 subunit zeta	Cct6a	1526	Color2 [A=255, R=0, G=0, B=0]	1	4					18	18	18	39.7	39.7	39.7	58.004	0	72.233	1724600000	54	19.5974	19.7411	19.7888	19.9078	19.7784	19.5026	19.4123	19.6159	19.6246	19.5005
2.1698	-0.355018	Q8VEA4	Q8VEA4	Mitochondrial intermembrane space import and assembly protein 40	Chchd4	3563	Color2 [A=255, R=0, G=0, B=0]	1	4					3	3	3	32.4	32.4	32.4	15.525	0	17.349	604880000	33	17.505	17.649	17.7625	17.8684	17.7759	18.1906	17.783	18.186	18.0479	18.1284
2.16894	-0.465917	Q06185	Q06185	ATP synthase subunit e, mitochondrial	Atp5i	1683	Color2 [A=255, R=0, G=0, B=0]	1	4					4	4	4	43.7	43.7	43.7	8.2355	0	43.701	871340000	21	18.4299	18.2101	18.5205	18.729	18.7388	18.975	18.6922	19.1769	19.019	19.095
2.1681	0.318938	P81117	P81117	Nucleobindin-2;Nesfatin-1	Nucb2	1528	Color2 [A=255, R=0, G=0, B=0]	1	4					6	6	6	17.6	17.6	17.6	50.304	0	25.457	81495000	13	15.4845	15.7888	15.8379	15.9303	15.7905	15.4792	15.2704	15.4695	15.5433	15.4749
2.16632	-0.330217	Q3UYC0;Q3UYC0-2;Q149T7	Q3UYC0;Q3UYC0-2	Protein phosphatase 1H	Ppm1h	1900	Color2 [A=255, R=0, G=0, B=0]	1	4					7	7	7	11.7	11.7	11.7	56.379	0	11.287	88740000	9	16.4492	16.4495	16.6375	16.6744	16.5938	17.0375	16.594	16.9946	16.8987	16.9307
2.16445	0.214363	O55128	O55128	Histone deacetylase complex subunit SAP18	Sap18	359	Color2 [A=255, R=0, G=0, B=0]	1	4					5	5	4	21.6	21.6	17.6	17.595	0	32.614	403980000	12	17.3138	17.3858	17.4498	17.517	17.4938	17.2916	17.0363	17.275	17.239	17.2464
2.16318	0.209917	P62855	P62855	40S ribosomal protein S26	Rps26	1405	Color2 [A=255, R=0, G=0, B=0]	1	4					2	2	2	20.9	20.9	20.9	13.015	0	25.486	508630000	7	17.4978	17.5759	17.6269	17.7168	17.6512	17.3908	17.2399	17.5052	17.4541	17.429
2.16228	-0.344026	Q8C142	Q8C142	Low density lipoprotein receptor adapter protein 1	Ldlrap1	3020	Color2 [A=255, R=0, G=0, B=0]	1	4					2	2	2	6.5	6.5	6.5	33.975	0.00022883	3.5952	22516000	3	13.3169	13.5792	13.606	13.7423	13.7512	13.8845	13.7579	14.0398	14.0184	14.0151
2.16025	0.18747	Q920A5	Q920A5	Retinoid-inducible serine carboxypeptidase	Scpep1	3761	Color2 [A=255, R=0, G=0, B=0]	1	4					8	8	8	16.4	16.4	16.4	50.964	0	17.241	747310000	19	18.6191	18.5389	18.6198	18.7117	18.5883	18.499	18.2686	18.5157	18.4312	18.426
2.15905	0.420703	P60521	P60521	Gamma-aminobutyric acid receptor-associated protein-like 2	Gabarapl2	1299	Color2 [A=255, R=0, G=0, B=0]	1	4					2	2	2	22.2	22.2	22.2	13.667	0	4.5595	10895000	5	13.9527	14.1687	14.34	14.1796	14.1255	13.9722	13.3966	13.8847	13.7218	13.6877
2.1573	0.212143	P63001;Q05144;P60764	P63001;Q05144;P60764	Ras-related C3 botulinum toxin substrate 1;Ras-related C3 botulinum toxin substrate 2;Ras-related C3 botulinum toxin substrate 3	Rac1;Rac2;Rac3	1423	Color2 [A=255, R=0, G=0, B=0]	1	4					8	8	7	39.1	39.1	33.3	21.45	0	25.549	3202100000	48	20.9837	21.0949	21.2005	21.2362	21.0651	20.9401	20.779	20.9779	20.96	20.8626
2.15684	-0.265311	Q3URE1;Q3URE1-2	Q3URE1	Acyl-CoA synthetase family member 3, mitochondrial	Acsf3	1882	Color2 [A=255, R=0, G=0, B=0]	1	4					8	8	8	16	16	16	65.076	0	29.437	293730000	21	17.1544	17.2891	17.4075	17.459	17.3376	17.6699	17.3906	17.6423	17.6497	17.6216
2.15606	0.254294	Q5RKZ7;Q5RKZ7-2;Q5RKZ7-3	Q5RKZ7;Q5RKZ7-2	Molybdenum cofactor biosynthesis protein 1;Cyclic pyranopterin monophosphate synthase;Cyclic pyranopterin monophosphate synthase accessory protein	Mocs1	1971	Color2 [A=255, R=0, G=0, B=0]	1	4					6	6	6	10.1	10.1	10.1	69.858	0	11.455	56076000	12	15.4153	15.3121	15.4182	15.6103	15.4942	15.2015	15.0202	15.2635	15.1751	15.3184
2.15254	-0.304335	Q9DCM2	Q9DCM2	Glutathione S-transferase kappa 1	Gstk1	4609	Color2 [A=255, R=0, G=0, B=0]	1	4					12	12	12	60.6	60.6	60.6	25.704	0	113.77	2731900000	67	20.1189	20.1853	20.4076	20.495	20.2797	20.5194	20.4591	20.7122	20.6872	20.6304
2.15124	-0.211455	Q6ZWZ2	Q6ZWZ2	Ubiquitin-conjugating enzyme E2 R2	Ube2r2	2495	Color2 [A=255, R=0, G=0, B=0]	1	4					3	3	3	13	13	13	27.166	0.00023068	3.7232	15761000	6	13.1827	13.279	13.2801	13.257	13.4635	13.5481	13.4256	13.6049	13.4162	13.5247
2.14804	-0.322877	Q3U2A8	Q3U2A8	Valine--tRNA ligase, mitochondrial	Vars2	1799	Color2 [A=255, R=0, G=0, B=0]	1	4					4	4	4	5.3	5.3	5.3	118.46	0	12.676	21810000	6	13.9209	13.9818	14.2291	14.1421	14.04	14.4372	14.1316	14.339	14.4947	14.5257
2.14223	-0.334196	Q61490	Q61490	CD166 antigen	Alcam	2136	Color2 [A=255, R=0, G=0, B=0]	1	4					4	4	4	8.7	8.7	8.7	65.091	0	13.195	81528000	7	15.5174	15.687	15.699	15.7432	15.5121	16.0197	15.6641	16.0709	16.1144	15.9605
2.14074	-0.318732	Q9CQX2	Q9CQX2	Cytochrome b5 type B	Cyb5b	4137	Color2 [A=255, R=0, G=0, B=0]	1	4					6	6	6	63	63	63	16.318	0	91.085	1961600000	32	17.9973	18.1088	18.2756	18.3679	18.3966	18.5348	18.3896	18.6672	18.5604	18.5878
2.14002	-0.327856	P97298	P97298	Pigment epithelium-derived factor	Serpinf1	1548	Color2 [A=255, R=0, G=0, B=0]	1	4					5	5	5	12.9	12.9	12.9	46.233	0	10.12	65558000	8	15.2491	15.1545	15.4591	15.497	15.3961	15.7209	15.4269	15.8005	15.7339	15.7128
2.1396	-0.352562	Q9Z0V7	Q9Z0V7	Mitochondrial import inner membrane translocase subunit Tim17-B	Timm17b	5120	Color2 [A=255, R=0, G=0, B=0]	1	4					3	3	3	30.2	30.2	30.2	18.352	0	11.056	30647000	5	14.5516	14.6969	14.999	14.8731	14.9648	15.1286	15.0206	15.2972	15.132	15.2699
2.13893	-0.261175	O35129	O35129	Prohibitin-2	Phb2	241	Color2 [A=255, R=0, G=0, B=0]	1	4					18	18	18	60.9	60.9	60.9	33.296	0	88.976	6784300000	82	20.7105	20.7826	20.9404	21.0608	20.9413	21.1353	21.0367	21.2745	21.1593	21.1358
2.137	0.277562	Q8CHC4	Q8CHC4	Synaptojanin-1	Synj1	3148	Color2 [A=255, R=0, G=0, B=0]	1	4					5	5	5	3	3	3	172.62	0	5.8598	14969000	6	14.0762	14.2687	14.3326	14.456	14.1238	13.9947	13.8841	13.9788	13.9205	14.0915
2.13597	0.203975	P62264	P62264	40S ribosomal protein S14	Rps14	1367	Color2 [A=255, R=0, G=0, B=0]	1	4					5	5	5	37.7	37.7	37.7	16.273	0	78.169	1546900000	33	17.7729	17.9185	17.9914	18.04	17.8962	17.6844	17.6106	17.7752	17.8062	17.7227
2.12545	-0.280449	Q9D6U8	Q9D6U8	Protein FAM162A	Fam162a	4418	Color2 [A=255, R=0, G=0, B=0]	1	4					3	3	3	24.5	24.5	24.5	17.725	0	9.0613	386430000	7	17.0072	16.7313	17.0842	17.0853	17.0877	17.1992	17.1876	17.3072	17.3058	17.3981
2.12318	-0.25141	Q99JR6	Q99JR6	Nicotinamide/nicotinic acid mononucleotide adenylyltransferase 3	Nmnat3	3882	Color2 [A=255, R=0, G=0, B=0]	1	4					7	7	7	32.7	32.7	32.7	27.702	0	30.665	112720000	16	17.1938	17.1599	17.3357	17.4179	17.3246	17.5962	17.3684	17.5802	17.4762	17.668
2.11991	-0.217253	Q8JZS9	Q8JZS9	39S ribosomal protein L48, mitochondrial	Mrpl48	3205	Color2 [A=255, R=0, G=0, B=0]	1	4					2	2	2	8.5	8.5	8.5	23.952	0.00065818	2.9747	11456000	2	13.5815	13.6052	13.7918	13.8655	13.6995	13.8922	13.8803	13.995	13.8652	13.9971
2.11943	-0.398103	Q9JKZ2	Q9JKZ2	Sodium/myo-inositol cotransporter	Slc5a3	4822	Color2 [A=255, R=0, G=0, B=0]	1	4					4	4	4	7.1	7.1	7.1	79.582	0	10.676	41711000	9	13.9811	14.5256	14.2201	14.3064	14.4799	14.527	14.6629	14.8159	14.6722	14.8257
2.11937	0.613776	Q9ES52-6;Q9ES52-5;Q9ES52-4;Q9ES52-3;Q9ES52-2;Q9ES52	Q9ES52-6;Q9ES52-5;Q9ES52-4;Q9ES52-3;Q9ES52-2;Q9ES52	Phosphatidylinositol 3,4,5-trisphosphate 5-phosphatase 1	Inpp5d	4709	Color2 [A=255, R=0, G=0, B=0]	1	4					3	2	2	3.9	2.8	2.8	97.757	0	19.401	11508000	4	13.0139	12.9247	13.1373	13.3173	13.2559	12.8597	11.9365	12.4819	12.6175	12.6848
2.11763	0.297859	Q61210-3;Q61210-4;Q61210;Q61210-2;Q61210-5	Q61210-3;Q61210-4;Q61210;Q61210-2;Q61210-5	Rho guanine nucleotide exchange factor 1	Arhgef1	2108	Color2 [A=255, R=0, G=0, B=0]	1	4					6	6	6	10.5	10.5	10.5	89.293	0	12.309	51397000	9	14.72	15.034	15.0038	15.1494	15.0693	14.6239	14.6063	14.7733	14.6656	14.8182
2.11704	-0.371598	Q9D7N3	Q9D7N3	28S ribosomal protein S9, mitochondrial	Mrps9	4440	Color2 [A=255, R=0, G=0, B=0]	1	4					8	8	8	28.2	28.2	28.2	44.929	0	42.785	144060000	20	15.6815	15.8882	16.039	16.0098	15.8864	16.3335	15.9515	16.2727	16.3859	16.4192
2.11633	-0.427255	Q8R3Q6	Q8R3Q6	Coiled-coil domain-containing protein 58	Ccdc58	3435	Color2 [A=255, R=0, G=0, B=0]	1	4					3	3	3	25.7	25.7	25.7	16.665	0	5.4475	64020000	8	15.6744	15.6381	15.8386	16.0493	15.9912	16.2247	15.9517	16.4729	16.3011	16.3775
2.11611	-0.265055	P35846	P35846	Folate receptor alpha	Folr1	985	Color2 [A=255, R=0, G=0, B=0]	1	4					7	7	7	36.5	36.5	36.5	29.449	0	59.258	622640000	27	17.6727	17.7752	17.9212	18.0389	17.9126	18.0803	18.0462	18.2682	18.1641	18.0869
2.11372	-0.249293	Q99LC5	Q99LC5	Electron transfer flavoprotein subunit alpha, mitochondrial	Etfa	3953	Color2 [A=255, R=0, G=0, B=0]	1	4					16	16	16	61.3	61.3	61.3	35.009	0	323.31	22409000000	142	22.6181	22.7279	22.8645	22.9183	22.7163	23.045	22.8709	23.1521	23.0273	22.9961
2.11246	0.353513	O88552	O88552	Claudin-2	Cldn2	448	Color2 [A=255, R=0, G=0, B=0]	1	4					2	2	2	11.7	11.7	11.7	24.483	0	17.947	23585000	3	13.4525	13.4753	13.8073	13.8674	13.8669	13.4648	13.2745	13.307	13.3384	13.3172
2.11125	-0.247466	Q91VM9;Q91VM9-2	Q91VM9;Q91VM9-2	Inorganic pyrophosphatase 2, mitochondrial	Ppa2	3626	Color2 [A=255, R=0, G=0, B=0]	1	4					15	15	15	53	53	53	38.114	0	323.31	2464500000	69	19.8745	19.9706	20.1063	20.22	20.0345	20.3152	20.1487	20.3821	20.293	20.3042
2.10842	-0.24471	Q9D6K8	Q9D6K8	FUN14 domain-containing protein 2	Fundc2	4413	Color2 [A=255, R=0, G=0, B=0]	1	4					2	2	2	13.9	13.9	13.9	16.564	0	7.271	175800000	4	16.0456	16.251	16.319	16.3195	16.2392	16.5058	16.3584	16.647	16.4399	16.4468
2.10344	0.223512	P47856-2;P47856	P47856-2;P47856	Glutamine--fructose-6-phosphate aminotransferase [isomerizing] 1	Gfpt1	1072	Color2 [A=255, R=0, G=0, B=0]	1	4					10	10	9	17	17	15.7	76.722	0	46.976	185500000	28	17.756	17.7174	17.8783	17.887	17.9258	17.6867	17.4317	17.7103	17.6183	17.6
2.10192	-0.25602	Q8K0U4	Q8K0U4	Heat shock 70 kDa protein 12A	Hspa12a	3234	Color2 [A=255, R=0, G=0, B=0]	1	4					16	16	15	27.9	27.9	26.1	74.87	0	147.37	408140000	39	18.4227	18.4691	18.6628	18.6538	18.5514	18.8786	18.5976	18.8732	18.8878	18.8027
2.10013	0.222065	Q8R3I3	Q8R3I3	Conserved oligomeric Golgi complex subunit 6	Cog6	3429	Color2 [A=255, R=0, G=0, B=0]	1	4					3	3	3	4.9	4.9	4.9	73.039	0	4.5448	15896000	7	14.488	14.6107	14.7046	14.758	14.5493	14.4404	14.2832	14.3476	14.5142	14.4148
2.09875	-0.269333	Q91WC0;Q91WC0-3;Q91WC0-2	Q91WC0	Histone-lysine N-methyltransferase setd3	Setd3	3658	Color2 [A=255, R=0, G=0, B=0]	1	4					5	5	5	9.6	9.6	9.6	67.175	0	15.776	58366000	13	15.6528	15.6635	15.8645	15.8466	15.7456	16.1357	15.803	16.1126	15.9665	16.1018
2.0983	-0.283008	Q9DCT2	Q9DCT2	NADH dehydrogenase [ubiquinone] iron-sulfur protein 3, mitochondrial	Ndufs3	4618	Color2 [A=255, R=0, G=0, B=0]	1	4					8	8	8	30.8	30.8	30.8	30.149	0	74.522	3447900000	70	19.2789	19.3826	19.521	19.6118	19.3531	19.8005	19.5397	19.8453	19.7149	19.662
2.09777	-0.215478	Q9CZN8	Q9CZN8	Glutamyl-tRNA(Gln) amidotransferase subunit A, mitochondrial	Qrsl1	4284	Color2 [A=255, R=0, G=0, B=0]	1	4					9	9	9	21.9	21.9	21.9	56.782	0	30.552	46525000	16	15.3065	15.3142	15.4396	15.5438	15.4215	15.5652	15.5016	15.7486	15.676	15.6116
2.09731	-0.500666	Q8VCH0	Q8VCH0	3-ketoacyl-CoA thiolase B, peroxisomal	Acaa1b	3495	Color2 [A=255, R=0, G=0, B=0]	1	4					14	6	6	53.1	21.7	21.7	43.995	0	40.752	519420000	35	17.7248	17.6344	18.1489	18.2126	18.1084	18.3401	18.6423	18.5645	18.5624	18.2232
2.09712	-0.219493	Q64444	Q64444	Carbonic anhydrase 4	Ca4	2281	Color2 [A=255, R=0, G=0, B=0]	1	4					3	3	3	10.8	10.8	10.8	34.351	0	9.1665	109140000	10	16.225	16.2506	16.224	16.3493	16.2211	16.5191	16.2513	16.5305	16.5811	16.4855
2.09647	-0.271993	Q8QZT1	Q8QZT1	Acetyl-CoA acetyltransferase, mitochondrial	Acat1	3335	Color2 [A=255, R=0, G=0, B=0]	1	4					22	22	22	57.8	57.8	57.8	44.816	0	254.87	19954000000	155	22.7607	22.8501	23.0488	23.0406	22.9384	23.1355	23.1034	23.4093	23.1895	23.1609
2.09544	-0.301512	Q9D8B4	Q9D8B4	NADH dehydrogenase [ubiquinone] 1 alpha subcomplex subunit 11	Ndufa11	4462	Color2 [A=255, R=0, G=0, B=0]	1	4					3	3	3	35.5	35.5	35.5	14.982	0	19.631	2041100000	8	20.1939	20.2777	20.5176	20.6382	20.463	20.7401	20.6151	20.7859	20.7583	20.6986
2.09534	0.273968	P09405	P09405	Nucleolin	Ncl	624	Color2 [A=255, R=0, G=0, B=0]	1	4					21	21	21	28.7	28.7	28.7	76.722	0	257.17	3947300000	104	21.1676	21.3495	21.448	21.4858	21.3757	21.1507	20.8814	21.2003	21.0886	21.1358
2.09192	0.251838	P97315	P97315	Cysteine and glycine-rich protein 1	Csrp1	1553	Color2 [A=255, R=0, G=0, B=0]	1	4					10	10	10	55.4	55.4	55.4	20.583	0	136.91	2023600000	45	19.7598	19.6973	19.922	20.0111	19.8894	19.6495	19.436	19.6802	19.5923	19.6623
2.09133	-0.355045	Q9CQ75	Q9CQ75	NADH dehydrogenase [ubiquinone] 1 alpha subcomplex subunit 2	Ndufa2	4069	Color2 [A=255, R=0, G=0, B=0]	1	4					4	4	4	40.4	40.4	40.4	10.916	0	145.21	1325400000	19	18.5112	18.3362	18.6532	18.7827	18.6431	18.8738	18.7151	19.1109	19.0037	18.9982
2.08859	0.223718	Q8R0A0	Q8R0A0	General transcription factor IIF subunit 2	Gtf2f2	3352	Color2 [A=255, R=0, G=0, B=0]	1	4					3	3	3	10	10	10	28.381	0.00023047	3.7142	26563000	4	14.7517	14.8378	14.9189	15.0289	14.9816	14.6675	14.5767	14.7012	14.8191	14.6358
2.08751	0.172509	Q9JJV2-3;Q9JJV2;Q9JJV2-2	Q9JJV2-3;Q9JJV2;Q9JJV2-2	Profilin-2	Pfn2	4793	Color2 [A=255, R=0, G=0, B=0]	1	4					4	4	4	53.8	53.8	53.8	9.7982	0	55.666	462210000	19	16.6591	16.6466	16.6494	16.7462	16.6482	16.5642	16.3495	16.606	16.5219	16.4453
2.08747	-0.248162	Q9CWD8	Q9CWD8	Iron-sulfur protein NUBPL	Nubpl	4193	Color2 [A=255, R=0, G=0, B=0]	1	4					5	5	5	22.9	22.9	22.9	34.139	0	15.429	75399000	14	16.1612	16.3189	16.3843	16.5234	16.3416	16.5032	16.5177	16.6911	16.6892	16.569
2.08729	0.367991	P07742	P07742	Ribonucleoside-diphosphate reductase large subunit	Rrm1	600	Color2 [A=255, R=0, G=0, B=0]	1	4					6	6	6	8.8	8.8	8.8	90.209	0	26.373	42825000	15	14.2198	14.3567	14.5111	14.5122	14.4382	14.0776	13.6863	14.1349	14.1826	14.1166
2.08529	0.398377	Q9DC63-3;Q9DC63-2;Q9DC63	Q9DC63-3;Q9DC63-2;Q9DC63	F-box only protein 3	Fbxo3	4583	Color2 [A=255, R=0, G=0, B=0]	1	4					4	4	4	16.1	16.1	16.1	46.897	0	15.293	19931000	7	13.2241	13.5213	13.7426	13.4662	13.6899	13.3271	12.9085	13.1407	13.1835	13.0924
2.08522	-0.493632	O35969;O35969-2	O35969;O35969-2	Guanidinoacetate N-methyltransferase	Gamt	312	Color2 [A=255, R=0, G=0, B=0]	1	4					3	3	2	24.6	24.6	16.1	26.336	0.00044082	3.0119	12895000	7	13.4037	13.608	14.0355	13.7836	13.7132	14.3339	13.88	14.1424	14.2085	14.4474
2.08048	0.222397	P46467;Q8BPY9	P46467	Vacuolar protein sorting-associated protein 4B	Vps4b	1049	Color2 [A=255, R=0, G=0, B=0]	1	4					7	7	4	18.2	18.2	11.9	49.419	0	28.274	177490000	23	18.0897	18.1554	18.2838	18.3703	18.2154	18.019	17.8604	18.118	17.9963	18.0089
2.07883	-0.267024	Q9DCT1	Q9DCT1	1,5-anhydro-D-fructose reductase	Akr1e2	4617	Color2 [A=255, R=0, G=0, B=0]	1	4					8	8	8	29.6	29.6	29.6	34.46	0	21.438	304300000	21	17.5966	17.7555	17.82	17.8797	17.7311	18.1047	17.8092	18.1552	18.0601	17.9888
2.07841	0.332555	B2RXR6	B2RXR6	Serine/threonine-protein phosphatase 6 regulatory ankyrin repeat subunit B	Ankrd44	78	Color2 [A=255, R=0, G=0, B=0]	1	4					7	7	6	9.2	9.2	8.3	107.38	0	54.777	42485000	13	14.7501	15.021	15.0235	15.1384	15.0807	14.7304	14.4368	14.7975	14.5971	14.7892
2.07741	-0.308023	Q3ULF4	Q3ULF4	Paraplegin	Spg7	1852	Color2 [A=255, R=0, G=0, B=0]	1	4					12	12	12	17.8	17.8	17.8	85.995	0	27.233	86647000	16	16.0756	16.1581	16.3	16.3718	16.2548	16.645	16.268	16.6346	16.5225	16.6303
2.0761	-0.432977	Q9CRD0-3;Q9CRD0-2;Q9CRD0	Q9CRD0-3;Q9CRD0-2;Q9CRD0	OCIA domain-containing protein 1	Ociad1	4174	Color2 [A=255, R=0, G=0, B=0]	1	4					2	2	2	17.5	17.5	17.5	20.848	0	13.649	63299000	5	14.2847	14.6048	14.6925	14.831	14.8356	15.1801	14.8223	15.2294	15.0306	15.151
2.0746	0.243207	Q9D0I8	Q9D0I8	mRNA turnover protein 4 homolog	Mrto4	4313	Color2 [A=255, R=0, G=0, B=0]	1	4					2	2	2	8.4	8.4	8.4	27.545	0.0073442	1.8698	7127800	4	13.8168	14.0683	14.076	14.1191	14.0279	13.7168	13.6383	13.837	13.8971	13.803
2.07456	0.491867	Q8BH35;Q8BH35-2	Q8BH35;Q8BH35-2	Complement component C8 beta chain	C8b	2746	Color2 [A=255, R=0, G=0, B=0]	1	4					2	2	2	4.4	4.4	4.4	66.229	0.0066	1.9275	3657500	2	12.1558	12.5682	12.4885	12.6403	12.346	12.1076	11.559	12.1256	11.8265	12.1209
2.07444	-0.291884	Q3UFY8	Q3UFY8	Mitochondrial ribonuclease P protein 1	Trmt10c	1829	Color2 [A=255, R=0, G=0, B=0]	1	4					8	8	8	23.7	23.7	23.7	48.385	0	21.24	71245000	17	15.5426	15.6431	15.7703	15.9642	15.7785	16.1474	15.8763	16.0727	16.0068	16.0551
2.07395	0.287529	Q99P30-5;Q99P30-3;Q99P30;Q99P30-4;Q99P30-2	Q99P30-5;Q99P30-3;Q99P30;Q99P30-4;Q99P30-2	Peroxisomal coenzyme A diphosphatase NUDT7	Nudt7	4013	Color2 [A=255, R=0, G=0, B=0]	1	4					4	4	4	19.3	19.3	19.3	18.648	0	15.998	233610000	8	16.9435	16.9151	17.1525	17.1832	17.0656	16.8366	16.5164	16.7969	16.8122	16.8603
2.06985	-0.318331	Q8CG76	Q8CG76	Aflatoxin B1 aldehyde reductase member 2	Akr7a2	3129	Color2 [A=255, R=0, G=0, B=0]	1	4					10	10	10	30.8	30.8	30.8	40.612	0	72.199	3474500000	46	20.965	21.0111	21.2927	21.4004	21.2644	21.4979	21.3845	21.6063	21.4993	21.5373
2.06892	-0.193171	Q61171	Q61171	Peroxiredoxin-2	Prdx2	2100	Color2 [A=255, R=0, G=0, B=0]	1	4					6	6	6	31.8	31.8	31.8	21.778	0	79.002	5806300000	58	20.8082	20.9406	20.9746	21.0922	20.9446	21.1263	21.0774	21.2565	21.1751	21.0907
2.06879	0.196915	Q9CQC6	Q9CQC6	Basic leucine zipper and W2 domain-containing protein 1	Bzw1	4082	Color2 [A=255, R=0, G=0, B=0]	1	4					10	10	10	26.3	26.3	26.3	48.043	0	31.348	437400000	26	18.0319	18.1705	18.2002	18.3126	18.209	18.0366	17.876	18.0806	17.9771	17.9692
2.06736	0.401528	Q9DC11	Q9DC11	Plexin domain-containing protein 2	Plxdc2	4572	Color2 [A=255, R=0, G=0, B=0]	1	4					2	2	2	5.1	5.1	5.1	59.616	0	7.2477	22632000	5	13.5858	13.6652	13.7067	13.8684	13.7813	13.4206	12.9474	13.5897	13.3392	13.3029
2.06533	-0.260496	Q9CXJ4	Q9CXJ4	ATP-binding cassette sub-family B member 8, mitochondrial	Abcb8	4228	Color2 [A=255, R=0, G=0, B=0]	1	4					10	10	10	16.9	16.9	16.9	77.999	0	65.886	277920000	21	16.9406	17.0425	17.1563	17.2445	17.1294	17.4511	17.1472	17.4146	17.3977	17.4053
2.06509	-0.227164	Q8BGB8	Q8BGB8	Ubiquinone biosynthesis protein COQ4 homolog, mitochondrial	Coq4	2711	Color2 [A=255, R=0, G=0, B=0]	1	4					6	6	6	25.9	25.9	25.9	30.084	0	17	87926000	16	15.4566	15.5114	15.6624	15.7108	15.6449	15.7557	15.7426	15.9921	15.8231	15.8084
2.0638	0.242013	Q91YJ3	Q91YJ3	Thymocyte nuclear protein 1	Thyn1	3720	Color2 [A=255, R=0, G=0, B=0]	1	4					4	4	4	17.3	17.3	17.3	26.178	0	10.105	59941000	8	16.1119	16.2828	16.366	16.3503	16.3206	16.1142	15.8415	16.1312	16.0944	16.0403
2.06298	0.28423	P26369	P26369	Splicing factor U2AF 65 kDa subunit	U2af2	870	Color2 [A=255, R=0, G=0, B=0]	1	4					5	5	5	13.7	13.7	13.7	53.516	0	22.735	215440000	14	16.8186	16.9445	17.1049	17.1877	17.0214	16.7149	16.617	16.9228	16.7329	16.6683
2.06296	0.417192	O35114	O35114	Lysosome membrane protein 2	Scarb2	239	Color2 [A=255, R=0, G=0, B=0]	1	4					4	4	4	8.4	8.4	8.4	54.043	0	6.7241	247240000	8	16.5764	16.7988	16.8845	16.8108	16.8611	16.5741	15.9608	16.4273	16.374	16.5096
2.06261	0.180925	Q571E4	Q571E4	N-acetylgalactosamine-6-sulfatase	Galns	1942	Color2 [A=255, R=0, G=0, B=0]	1	4					6	6	6	15.6	15.6	15.6	57.673	0	17.316	220250000	13	17.8145	17.777	17.8836	18.0005	17.8841	17.7215	17.5485	17.7412	17.7292	17.7148
2.06203	0.24906	Q8CCH2	Q8CCH2	NHL repeat-containing protein 3	Nhlrc3	3093	Color2 [A=255, R=0, G=0, B=0]	1	4					3	3	3	9.5	9.5	9.5	38.195	0	4.4942	37589000	8	15.7766	15.7497	15.8596	15.9425	15.8191	15.697	15.3822	15.6731	15.674	15.476
2.05976	0.216268	Q922Q8	Q922Q8	Leucine-rich repeat-containing protein 59	Lrrc59	3818	Color2 [A=255, R=0, G=0, B=0]	1	4					8	8	8	31.3	31.3	31.3	34.877	0	23.941	604750000	21	18.6181	18.7598	18.7977	18.9202	18.8528	18.6355	18.4316	18.6265	18.5795	18.5942
2.05839	-0.295331	Q80W47	Q80W47	WD repeat domain phosphoinositide-interacting protein 2	Wipi2	2622	Color2 [A=255, R=0, G=0, B=0]	1	4					4	4	4	9.9	9.9	9.9	48.477	0	12.675	60272000	9	16.1039	16.294	16.4002	16.4597	16.3765	16.6499	16.4019	16.7556	16.681	16.6225
2.05765	-0.396302	Q00897	Q00897	Alpha-1-antitrypsin 1-4	Serpina1d	1627	Color2 [A=255, R=0, G=0, B=0]	1	4					11	4	4	32.4	14.5	14.5	45.998	0	17.436	130840000	20	16.119	16.0539	16.4079	16.4959	16.393	16.5576	16.4915	16.7134	16.7821	16.9066
2.05642	0.53022	P51437	P51437	Cathelin-related antimicrobial peptide	Camp	1137	Color2 [A=255, R=0, G=0, B=0]	1	4					3	3	3	25	25	25	19.453	0	7.415	18513000	6	13.4852	13.9342	13.5014	13.6328	13.7067	13.3359	12.6961	13.0617	13.0667	13.4489
2.0559	-0.521189	Q9D1I2	Q9D1I2	Bcl10-interacting CARD protein		4349	Color2 [A=255, R=0, G=0, B=0]	1	4					2	2	2	10.9	10.9	10.9	20.936	0.0002281	3.5203	14688000	3	12.8805	12.8845	13.121	13.3743	13.393	13.6398	13.3212	13.9565	13.6263	13.7156
2.05427	0.198156	Q8CIM7;P24456	Q8CIM7	Cytochrome P450 2D26	Cyp2d26	3181	Color2 [A=255, R=0, G=0, B=0]	1	4					12	12	11	27.2	27.2	25.2	56.975	0	41.081	1037900000	35	18.752	18.8173	18.8887	18.8819	18.5842	18.5865	18.5339	18.5999	18.61	18.6031
2.05181	-0.362935	Q8BGT8;Q8BGT8-2	Q8BGT8;Q8BGT8-2	Phytanoyl-CoA hydroxylase-interacting protein-like	Phyhipl	2735	Color2 [A=255, R=0, G=0, B=0]	1	4					4	4	4	9.9	9.9	9.9	42.34	0	26.574	38255000	8	15.0724	15.0498	15.3002	15.3149	15.4164	15.7036	15.3146	15.763	15.6058	15.5814
2.05118	0.488324	Q9EPL4	Q9EPL4	Methyltransferase-like protein 9	Mettl9	4652	Color2 [A=255, R=0, G=0, B=0]	1	4					2	2	2	9.1	9.1	9.1	36.426	0	4.8843	13794000	3	12.9432	12.7719	13.4456	13.2752	13.1747	12.5382	12.8177	12.4011	12.6311	12.7809
2.04974	-0.232404	Q9CQ10	Q9CQ10	Charged multivesicular body protein 3	Chmp3	4055	Color2 [A=255, R=0, G=0, B=0]	1	4					3	3	3	22.8	22.8	22.8	25.219	0	6.1862	60023000	12	14.697	14.7059	14.73	14.8067	14.9665	15.0279	14.926	15.1695	15.0258	14.9189
2.04847	-0.275817	Q9DCX2	Q9DCX2	ATP synthase subunit d, mitochondrial	Atp5h	4627	Color2 [A=255, R=0, G=0, B=0]	1	4					12	12	12	77	77	77	18.749	0	262.86	12661000000	87	22.5172	22.645	22.7538	22.845	22.7489	22.9265	22.8025	23.1415	23.0561	22.9623
2.04762	-0.207049	P21447;P21440	P21447	Multidrug resistance protein 1A	Abcb1a	815	Color2 [A=255, R=0, G=0, B=0]	1	4					18	18	10	15.8	15.8	8.7	140.64	0	32.114	225090000	28	17.0204	17.1499	17.2018	17.3431	17.1458	17.3857	17.2684	17.4473	17.3756	17.4193
2.04648	-0.25286	Q91VA6	Q91VA6	Polymerase delta-interacting protein 2	Poldip2	3610	Color2 [A=255, R=0, G=0, B=0]	1	4					7	7	7	21.5	21.5	21.5	41.87	0	19.237	218040000	19	17.194	17.3117	17.4556	17.5015	17.3881	17.698	17.4454	17.731	17.6018	17.6388
2.04608	0.270321	O55143;O55143-2;Q8R429	O55143;O55143-2	Sarcoplasmic/endoplasmic reticulum calcium ATPase 2	Atp2a2	364	Color2 [A=255, R=0, G=0, B=0]	1	4					32	32	26	38.3	38.3	31.7	114.86	0	259.32	5710100000	136	21.044	21.1706	21.3434	21.3611	21.2283	20.9881	20.761	21.0788	21.0016	20.9664
2.0454	-0.24659	Q9R0Q6	Q9R0Q6	Actin-related protein 2/3 complex subunit 1A	Arpc1a	4985	Color2 [A=255, R=0, G=0, B=0]	1	4					10	10	9	37	37	30.8	41.626	0	29.098	643440000	24	17.8015	17.8421	18.0455	18.0754	17.9834	18.2209	18.0347	18.2679	18.2995	18.1578
2.04509	0.296497	Q9Z2A9;Q9Z2A9-2	Q9Z2A9;Q9Z2A9-2	Gamma-glutamyltransferase 5;Gamma-glutamyltransferase 5 heavy chain;Gamma-glutamyltransferase 5 light chain	Ggt5	5170	Color2 [A=255, R=0, G=0, B=0]	1	4					3	3	3	5.4	5.4	5.4	61.673	0	5.5027	51030000	7	14.8765	14.9966	14.9975	15.0008	14.8085	14.8095	14.3619	14.6681	14.744	14.6138
2.04374	-0.510254	Q9CPU4	Q9CPU4	Microsomal glutathione S-transferase 3	Mgst3	4041	Color2 [A=255, R=0, G=0, B=0]	1	4					2	2	2	23.5	23.5	23.5	16.958	0	11.828	58206000	11	13.7782	13.9415	14.1979	14.2948	14.237	14.5525	14.315	14.9977	14.6231	14.5125
2.04199	-0.293624	P63037	P63037	DnaJ homolog subfamily A member 1	Dnaja1	1431	Color2 [A=255, R=0, G=0, B=0]	1	4					9	9	9	34.5	34.5	34.5	44.868	0	38.045	264450000	33	17.4907	17.7569	17.7407	17.8632	17.7841	18.0506	17.8432	18.1338	18.145	17.9312
2.03897	0.249034	P27601	P27601	Guanine nucleotide-binding protein subunit alpha-13	Gna13	882	Color2 [A=255, R=0, G=0, B=0]	1	4					13	13	13	35.3	35.3	35.3	44.054	0	34.123	441450000	27	18.3609	18.3645	18.5079	18.6802	18.4743	18.2845	18.059	18.2963	18.2369	18.2659
2.03249	-0.361811	O70585-2;O70585	O70585-2;O70585	Dystrobrevin beta	Dtnb	414	Color2 [A=255, R=0, G=0, B=0]	1	4					4	4	3	6.3	6.3	4.9	69.636	0	9.8347	76711000	7	15.2584	15.5031	15.6736	15.7721	15.603	15.9451	15.6944	16.0425	15.9518	15.9856
2.02982	-0.338326	Q9WTQ8	Q9WTQ8	Mitochondrial import inner membrane translocase subunit Tim23	Timm23	5023	Color2 [A=255, R=0, G=0, B=0]	1	4					3	3	3	21.5	21.5	21.5	21.978	0	35.658	88422000	9	15.3481	15.6082	15.6349	15.8467	15.7345	15.9378	15.7923	16.1291	16.0096	15.9953
2.02848	-0.301579	Q9WVL0	Q9WVL0	Maleylacetoacetate isomerase	Gstz1	5090	Color2 [A=255, R=0, G=0, B=0]	1	4					11	11	11	76.4	76.4	76.4	24.275	0	89.986	3430000000	74	19.6603	19.6124	19.9455	20.0405	19.7315	20.0468	20.0128	20.1789	20.1467	20.1129
2.02824	0.238803	Q60972	Q60972	Histone-binding protein RBBP4	Rbbp4	2068	Color2 [A=255, R=0, G=0, B=0]	1	4					9	9	5	20.9	20.9	12.7	47.655	0	37.612	479310000	20	18.0501	18.1101	18.2413	18.2351	18.1373	17.9911	17.6996	18.0532	17.9075	17.9284
2.02727	-0.278473	Q3TWN3-2;Q3TWN3	Q3TWN3-2;Q3TWN3	Metal transporter CNNM2	Cnnm2	1783	Color2 [A=255, R=0, G=0, B=0]	1	4					3	2	2	3.9	3	3	94.435	0	4.729	29299000	4	13.4265	13.5562	13.5065	13.5878	13.7556	13.9413	13.6155	13.9001	13.8256	13.9424
2.02696	-0.262762	Q8BJZ4	Q8BJZ4	28S ribosomal protein S35, mitochondrial	Mrps35	2807	Color2 [A=255, R=0, G=0, B=0]	1	4					7	7	7	28.1	28.1	28.1	35.975	0	12.931	96430000	14	15.6966	15.7272	15.8703	16.0069	15.8108	16.079	15.8931	16.2224	16.0972	16.134
2.02196	0.316803	Q7TNP2	Q7TNP2	Serine/threonine-protein phosphatase 2A 65 kDa regulatory subunit A beta isoform	Ppp2r1b	2545	Color2 [A=255, R=0, G=0, B=0]	1	4					6	2	2	14.3	4.3	4.3	65.934	0.0039208	2.2668	8237400	3	14.1415	14.1139	14.2575	14.2587	14.3524	13.9822	13.6218	14.1166	13.9648	13.8547
2.02196	0.320549	Q71FD7	Q71FD7	Filamin-binding LIM protein 1	Fblim1	2499	Color2 [A=255, R=0, G=0, B=0]	1	4					4	4	4	13.3	13.3	13.3	41.026	0	11.771	55242000	9	15.3528	15.5384	15.4207	15.739	15.5083	15.2792	15.1319	15.1995	15.3741	14.9717
2.0219	0.218968	Q6ZWX6	Q6ZWX6	Eukaryotic translation initiation factor 2 subunit 1	Eif2s1	2493	Color2 [A=255, R=0, G=0, B=0]	1	4					15	15	15	55.2	55.2	55.2	36.108	0	158.48	1175500000	39	18.946	19.0623	19.1346	19.1802	19.0983	18.9641	18.6953	18.9659	18.8138	18.8876
2.02116	-0.643279	Q91W92	Q91W92	Cdc42 effector protein 1	Cdc42ep1	3652	Color2 [A=255, R=0, G=0, B=0]	1	4					2	2	2	7.3	7.3	7.3	43.095	0	18.202	15429000	4	11.3435	11.4738	12.1826	11.7316	11.7917	12.5512	12.1641	12.3987	11.9809	12.6446
2.02054	0.37544	Q9JI11	Q9JI11	Serine/threonine-protein kinase 4;Serine/threonine-protein kinase 4 37kDa subunit;Serine/threonine-protein kinase 4 18kDa subunit	Stk4	4754	Color2 [A=255, R=0, G=0, B=0]	1	4					6	2	2	14	4.3	4.3	55.541	0.0014948	2.6284	8455800	2	12.3717	12.7728	12.631	12.736	12.6502	12.3299	11.9717	12.2201	12.4997	12.263
2.01845	-0.320564	Q3URS9-2;Q3URS9	Q3URS9-2;Q3URS9	Coiled-coil domain-containing protein 51	Ccdc51	1884	Color2 [A=255, R=0, G=0, B=0]	1	4					5	5	5	12.5	12.5	12.5	41.761	0	10.381	97353000	8	15.8396	15.9868	16.0347	16.2452	16.083	16.4533	16.1315	16.3073	16.3703	16.5296
2.01578	-0.385562	Q3TRM4-2;Q3TRM4-3;Q3TRM4;Q3TRM4-4	Q3TRM4-2;Q3TRM4-3;Q3TRM4;Q3TRM4-4	Neuropathy target esterase	Pnpla6	1776	Color2 [A=255, R=0, G=0, B=0]	1	4					6	6	6	7	7	7	146.13	0	85.481	59121000	13	14.8798	15.1628	15.3969	15.4419	15.2591	15.6422	15.3991	15.6602	15.7032	15.6637
2.01286	-0.50687	Q9EQI8	Q9EQI8	39S ribosomal protein L46, mitochondrial	Mrpl46	4670	Color2 [A=255, R=0, G=0, B=0]	1	4					4	4	4	16.6	16.6	16.6	32.131	0	39.938	91311000	12	16.7751	16.8778	17.2095	17.2001	17.1455	17.7759	17.1913	17.658	17.3377	17.7795
2.01201	-0.281079	P53808	P53808	Phosphatidylcholine transfer protein	Pctp	1177	Color2 [A=255, R=0, G=0, B=0]	1	4					4	4	4	19.6	19.6	19.6	24.785	0	6.6101	93123000	5	15.5976	15.7243	15.73	15.8181	15.8757	16.1899	15.7863	16.0321	16.0179	16.1249
2.00575	-0.628421	Q99P87	Q99P87	Resistin	Retn	4018	Color2 [A=255, R=0, G=0, B=0]	1	4					2	2	2	21.1	21.1	21.1	12.492	0	4.2753	15597000	7	13.0991	12.8892	12.4109	13.0863	13.2339	13.4172	13.7523	13.7562	13.7596	13.1762
2.00475	0.266866	Q62418-3;Q62418-2;Q62418	Q62418-3;Q62418-2;Q62418	Drebrin-like protein	Dbnl	2228	Color2 [A=255, R=0, G=0, B=0]	1	4					11	11	11	34.7	34.7	34.7	48.341	0	149.59	613980000	32	18.0569	18.2209	18.3696	18.4523	18.3009	18.0866	17.8602	18.0751	18.0515	17.9929
2.00445	0.247299	O88587-2;O88587	O88587-2;O88587	Catechol O-methyltransferase	Comt	453	Color2 [A=255, R=0, G=0, B=0]	1	4					7	7	7	37.8	37.8	37.8	24.707	0	23.151	1212800000	26	18.8648	18.928	19.0863	19.1136	18.9683	18.7821	18.5316	18.8654	18.753	18.7923
2.00359	0.210205	Q03249	Q03249	Galactose-1-phosphate uridylyltransferase	Galt	1658	Color2 [A=255, R=0, G=0, B=0]	1	4					2	2	2	5.5	5.5	5.5	43.232	0.0017018	2.5868	13867000	3	13.9862	13.8764	14.1445	14.039	14.0666	13.8274	13.6822	13.7484	13.926	13.8778
2.00256	-0.314877	Q99N91	Q99N91	39S ribosomal protein L34, mitochondrial	Mrpl34	4003	Color2 [A=255, R=0, G=0, B=0]	1	4					2	2	2	23.9	23.9	23.9	10.531	0	4.8668	65756000	6	14.7418	14.7861	15.1271	15.1163	14.8771	15.2818	15.0772	15.352	15.2876	15.2241
2.00087	-0.229949	Q9WUB6;Q9WUB6-2	Q9WUB6;Q9WUB6-2	Chloride channel protein ClC-Kb	Clcnkb	5044	Color2 [A=255, R=0, G=0, B=0]	1	4					6	4	4	9.3	6.6	6.6	75.008	0	12.367	97248000	18	15.9756	16.1685	16.1528	16.1929	16.1846	16.3991	16.1532	16.4246	16.4725	16.3748
2.00014	0.221807	Q9QXS1-15;Q9QXS1-10;Q9QXS1-9;Q9QXS1-12;Q9QXS1-11;Q9QXS1-13;Q9QXS1-5;Q9QXS1-3;Q9QXS1-16;Q9QXS1-4;Q9QXS1-14;Q9QXS1-6;Q9QXS1-7;Q9QXS1-8;Q9QXS1-2;Q9QXS1	Q9QXS1-15;Q9QXS1-10;Q9QXS1-9;Q9QXS1-12;Q9QXS1-11;Q9QXS1-13;Q9QXS1-5;Q9QXS1-3;Q9QXS1-16;Q9QXS1-4;Q9QXS1-14;Q9QXS1-6;Q9QXS1-7;Q9QXS1-8;Q9QXS1-2;Q9QXS1	Plectin	Plec	4895	Color2 [A=255, R=0, G=0, B=0]	1	4					108	108	106	29.8	29.8	28.7	506.42	0	323.31	2320200000	229	20.8136	20.956	21.0384	21.0518	20.9902	20.788	20.5518	20.8353	20.8027	20.7632
1.99972	-0.31495	Q99JB7	Q99JB7	Protein amnionless	Amn	3871	Color2 [A=255, R=0, G=0, B=0]	1	4					9	9	9	23.6	23.6	23.6	48.696	0	45.394	199620000	22	16.5819	16.9291	17.0526	16.9795	16.9139	17.2244	17.0307	17.2228	17.2361	17.3179
1.99273	-0.323459	Q921S7	Q921S7	39S ribosomal protein L37, mitochondrial	Mrpl37	3789	Color2 [A=255, R=0, G=0, B=0]	1	4					7	7	7	20.6	20.6	20.6	48.34	0	62.663	98601000	19	16.1233	16.2275	16.5933	16.4814	16.4297	16.6768	16.5713	16.8503	16.6769	16.6971
1.99256	-0.29027	Q9R112	Q9R112	Sulfide:quinone oxidoreductase, mitochondrial	Sqrdl	4992	Color2 [A=255, R=0, G=0, B=0]	1	4					22	22	22	54.7	54.7	54.7	50.282	0	131.11	2296300000	77	19.5321	19.7022	19.8333	19.8901	19.7821	20.0697	19.8207	20.186	20.0929	20.0218
1.99246	0.263345	Q9D071;Q9D071-3;Q9D071-2	Q9D071;Q9D071-3;Q9D071-2	MMS19 nucleotide excision repair protein homolog	Mms19	4303	Color2 [A=255, R=0, G=0, B=0]	1	4					4	4	4	3.6	3.6	3.6	113.09	0	9.968	18199000	4	14.2727	14.2855	14.3805	14.4	14.3977	14.1222	13.8201	14.1845	14.0482	14.2446
1.99191	-0.242804	Q501J6;Q501J6-2	Q501J6;Q501J6-2	Probable ATP-dependent RNA helicase DDX17	Ddx17	1931	Color2 [A=255, R=0, G=0, B=0]	1	4					21	13	13	34.9	21.8	21.8	72.399	0	48.479	284510000	29	17.6044	17.757	17.838	17.8866	17.8306	18.0657	17.8249	18.1411	18.0658	18.0332
1.99012	-0.310777	P97478	P97478	5-demethoxyubiquinone hydroxylase, mitochondrial	Coq7	1582	Color2 [A=255, R=0, G=0, B=0]	1	4					3	3	3	13.4	13.4	13.4	24.041	0	7.0407	99983000	9	15.2887	15.2159	15.3708	15.6036	15.4982	15.69	15.6183	15.9206	15.7376	15.5644
1.98831	0.351608	Q9DBX6	Q9DBX6	Cytochrome P450 2S1	Cyp2s1	4567	Color2 [A=255, R=0, G=0, B=0]	1	4					4	4	4	9.4	9.4	9.4	55.631	0	20.225	71820000	6	15.1207	15.214	15.411	15.3386	15.3781	15.1079	14.5908	15.0222	15.0092	14.9744
1.9837	0.197358	P47811;P47811-4;P47811-3;P47811-2	P47811;P47811-4;P47811-3;P47811-2	Mitogen-activated protein kinase 14	Mapk14	1071	Color2 [A=255, R=0, G=0, B=0]	1	4					7	7	7	24.7	24.7	24.7	41.287	0	16.199	89674000	12	16.779	16.8599	16.941	17.0024	16.8357	16.7247	16.5438	16.6988	16.8124	16.6516
1.98336	-0.225082	B1AR13	B1AR13	CDGSH iron-sulfur domain-containing protein 3, mitochondrial	Cisd3	60	Color2 [A=255, R=0, G=0, B=0]	1	4					3	3	3	20.4	20.4	20.4	15.676	0	6.5604	259650000	8	16.9161	17.0835	17.0858	17.1677	16.9402	17.3235	17.1569	17.4175	17.2377	17.1831
1.98069	-0.444023	Q99JG3	Q99JG3	Annexin A13	Anxa13	3875	Color2 [A=255, R=0, G=0, B=0]	1	4					2	2	2	7.9	7.9	7.9	35.921	0.00022604	3.3689	14101000	3	13.7429	13.9037	14.1575	14.106	13.7754	14.1738	14.1064	14.5052	14.4691	14.6512
1.97951	-0.221991	A2APT9	A2APT9	Kelch domain-containing protein 7A	Klhdc7a	24	Color2 [A=255, R=0, G=0, B=0]	1	4					8	8	8	14.1	14.1	14.1	83.589	0	18.946	141160000	14	15.746	15.8406	15.862	16.0422	15.9651	16.2254	15.9782	16.1531	16.1487	16.0605
1.97639	-0.231992	G5E8K5;G5E8K5-3;Q8C8R3-8;Q8C8R3-7	G5E8K5;G5E8K5-3	Ankyrin-3	Ank3	161	Color2 [A=255, R=0, G=0, B=0]	1	4					30	30	3	19.8	19.8	1.3	214.06	0	323.31	1286600000	93	18.9757	19.145	19.2269	19.2992	19.1649	19.4193	19.2175	19.4472	19.4511	19.4366
1.97281	-0.474128	P15392	P15392	Cytochrome P450 2A4	Cyp2a4	733	Color2 [A=255, R=0, G=0, B=0]	1	4					11	2	2	23.3	4.9	4.9	56.781	0	22.879	39858000	2	12.7677	13.5358	13.1257	13.2504	13.3463	13.7637	13.439	13.7595	13.6607	13.7738
1.97264	-0.416044	P00397	P00397	Cytochrome c oxidase subunit 1	Mtco1	508	Color2 [A=255, R=0, G=0, B=0]	1	4					4	4	4	13.8	13.8	13.8	56.909	0	38.455	651670000	18	17.4324	17.735	17.8124	17.93	17.8215	18.2598	17.8426	18.3859	18.2368	18.0865
1.97243	0.204573	Q8R0X7	Q8R0X7	Sphingosine-1-phosphate lyase 1	Sgpl1	3368	Color2 [A=255, R=0, G=0, B=0]	1	4					10	10	10	18.3	18.3	18.3	63.676	0	20.495	216300000	16	16.5494	16.4945	16.6246	16.827	16.5483	16.4121	16.3369	16.4641	16.405	16.4029
1.97146	-0.309122	P49222	P49222	Erythrocyte membrane protein band 4.2	Epb42	1099	Color2 [A=255, R=0, G=0, B=0]	1	4					4	4	4	7.8	7.8	7.8	76.755	0	7.9995	58292000	5	13.3431	13.4762	13.5254	13.6174	13.3436	13.7822	13.7157	13.5384	13.7996	14.0154
1.96871	-0.278745	Q9WUB3	Q9WUB3	Glycogen phosphorylase, muscle form	Pygm	5042	Color2 [A=255, R=0, G=0, B=0]	1	4					14	10	10	17.7	13.4	13.4	97.285	0	38.387	150920000	16	16.6712	16.7004	16.8671	17.0273	16.8856	17.1956	16.9159	17.1641	17.1961	17.0736
1.96592	-0.223271	Q8CGK3	Q8CGK3	Lon protease homolog, mitochondrial	Lonp1	3139	Color2 [A=255, R=0, G=0, B=0]	1	4					24	24	24	30.8	30.8	30.8	105.84	0	173	2701900000	110	20.2386	20.3409	20.4614	20.5256	20.3993	20.6946	20.4525	20.7092	20.5916	20.6345
1.96498	0.260301	Q8CCJ3;Q8CCJ3-1;Q8CCJ3-2	Q8CCJ3;Q8CCJ3-1	E3 UFM1-protein ligase 1	Ufl1	3094	Color2 [A=255, R=0, G=0, B=0]	1	4					11	11	11	15.9	15.9	15.9	89.519	0	39.316	101140000	21	16.2775	16.2681	16.4857	16.5861	16.459	16.1885	15.9624	16.1993	16.2334	16.1914
1.96497	0.214738	Q6P4T2	Q6P4T2	U5 small nuclear ribonucleoprotein 200 kDa helicase	Snrnp200	2385	Color2 [A=255, R=0, G=0, B=0]	1	4					31	31	31	17.3	17.3	17.3	244.54	0	148.61	661970000	71	18.9306	19.0669	19.171	19.2343	19.1528	18.905	18.7536	18.9866	18.9129	18.9238
1.96456	-0.264498	Q9Z2H5-2;Q9Z2H5-3;Q9Z2H5	Q9Z2H5-2;Q9Z2H5-3;Q9Z2H5	Band 4.1-like protein 1	Epb41l1	5186	Color2 [A=255, R=0, G=0, B=0]	1	4					16	15	14	23.1	21.7	20	96.852	0	157.92	440450000	40	17.8114	18.0155	18.1349	18.1595	18.137	18.3795	18.1473	18.4207	18.309	18.3242
1.96447	0.235964	O88952;O88951	O88952	Protein lin-7 homolog C	Lin7c	483	Color2 [A=255, R=0, G=0, B=0]	1	4					4	4	3	21.8	21.8	16.8	21.834	0	20.571	250500000	11	17.1731	17.1966	17.4389	17.3501	17.2405	17.1099	16.8629	17.0855	17.1533	17.0077
1.96408	-0.585509	Q9CRB8	Q9CRB8	Mitochondrial fission process protein 1	Mtfp1	4168	Color2 [A=255, R=0, G=0, B=0]	1	4					2	2	2	14.5	14.5	14.5	18.314	0.00044873	3.2925	25901000	2	11.5255	12.0815	11.8642	12.1012	12.1657	12.7173	12.2251	12.1928	12.7259	12.8044
1.96262	-0.253994	Q8BK08	Q8BK08	Transmembrane protein 11, mitochondrial	Tmem11	2809	Color2 [A=255, R=0, G=0, B=0]	1	4					2	2	2	8.9	8.9	8.9	21.311	0	4.339	79744000	6	15.7884	15.9221	16.1037	16.1879	15.9496	16.3224	16.1552	16.3087	16.2236	16.2117
1.96198	0.276978	Q9JMA1	Q9JMA1	Ubiquitin carboxyl-terminal hydrolase 14	Usp14	4854	Color2 [A=255, R=0, G=0, B=0]	1	4					12	12	12	24.7	24.7	24.7	56.001	0	111.09	411460000	28	17.6833	17.9028	17.9358	18.0356	17.9361	17.7095	17.3838	17.7018	17.6518	17.6618
1.96006	-0.341839	Q99KG3-2;Q99KG3-3;Q99KG3	Q99KG3-2;Q99KG3-3;Q99KG3	RNA-binding protein 10	Rbm10	3915	Color2 [A=255, R=0, G=0, B=0]	1	4					4	4	4	6.8	6.8	6.8	94.429	0	11.079	21184000	6	13.9315	13.9585	14.1762	14.2325	14.1239	14.5264	14.1044	14.4746	14.432	14.5945
1.95721	-0.334991	Q8CG71	Q8CG71	Prolyl 3-hydroxylase 2	Leprel1	3127	Color2 [A=255, R=0, G=0, B=0]	1	4					4	4	4	5.8	5.8	5.8	80.153	0	5.0149	61528000	7	15.6495	15.7354	15.9951	15.9882	15.8879	16.2312	15.9058	16.2675	16.1814	16.3451
1.95469	0.596598	Q8QZR5	Q8QZR5	Alanine aminotransferase 1	Gpt	3333	Color2 [A=255, R=0, G=0, B=0]	1	4					4	4	4	10.3	10.3	10.3	55.142	0	11.827	37746000	8	14.5756	14.8061	15.2879	15.3091	15.1296	14.4719	14.4044	14.0486	14.453	14.7473
1.9544	0.319994	O55137	O55137	Acyl-coenzyme A thioesterase 1	Acot1	362	Color2 [A=255, R=0, G=0, B=0]	1	4					17	17	7	40.1	40.1	16.9	46.135	0	192.18	3659700000	68	20.4817	20.6972	20.974	20.9278	20.7809	20.467	20.3423	20.5975	20.42	20.4348
1.94863	0.235125	Q07076	Q07076	Annexin A7	Anxa7	1687	Color2 [A=255, R=0, G=0, B=0]	1	4					11	11	11	25.5	25.5	25.5	49.925	0	76.569	692020000	40	18.3392	18.429	18.5653	18.6089	18.5055	18.3287	18.0512	18.3491	18.2795	18.2638
1.94862	-0.351387	Q8VIM4	Q8VIM4	Barttin	Bsnd	3593	Color2 [A=255, R=0, G=0, B=0]	1	4					7	7	7	40.1	40.1	40.1	33.812	0	73.66	994150000	17	17.387	17.6402	17.5567	17.7135	17.6983	18.0943	17.6012	18.0234	17.9859	18.0478
1.94832	-0.320641	Q9D0K2	Q9D0K2	Succinyl-CoA:3-ketoacid coenzyme A transferase 1, mitochondrial	Oxct1	4317	Color2 [A=255, R=0, G=0, B=0]	1	4					21	21	21	58.7	58.7	58.7	55.988	0	323.31	12092000000	236	21.6236	21.6278	21.9529	21.995	21.9043	22.0108	22.0256	22.3008	22.2084	22.161
1.94664	-0.262811	Q63918	Q63918	Serum deprivation-response protein	Sdpr	2247	Color2 [A=255, R=0, G=0, B=0]	1	4					9	9	9	24.2	24.2	24.2	46.763	0	25.883	351150000	19	17.0035	16.9575	17.004	17.1413	17.0325	17.4317	17.0099	17.2896	17.3343	17.3873
1.94535	-0.311969	Q9D3S3;Q9D3S3-3	Q9D3S3;Q9D3S3-3	Sorting nexin-29	Snx29	4393	Color2 [A=255, R=0, G=0, B=0]	1	4					5	5	5	8.7	8.7	8.7	91.386	0	13.517	14693000	7	13.7486	13.9982	13.8554	13.9253	13.9861	14.1696	13.9202	14.3837	14.2388	14.3612
1.94311	-0.883561	Q9DBS2	Q9DBS2	Tumor protein p63-regulated gene 1-like protein	Tprg1l	4557	Color2 [A=255, R=0, G=0, B=0]	1	4					2	2	2	7.9	7.9	7.9	29.814	0.0091725	1.72	20371000	3	14.2788	14.1321	14.4705	14.4797	14.6863	15.7213	14.4212	15.4666	15.0587	15.7976
1.94235	0.234345	Q52KI8-2;Q52KI8	Q52KI8-2;Q52KI8	Serine/arginine repetitive matrix protein 1	Srrm1	1937	Color2 [A=255, R=0, G=0, B=0]	1	4					3	3	3	3.8	3.8	3.8	101.1	0	17.867	67331000	4	14.6825	14.9075	14.9262	14.9045	14.9106	14.7466	14.434	14.7218	14.6296	14.6276
1.94153	0.196216	B2RXS4	B2RXS4	Plexin-B2	Plxnb2	79	Color2 [A=255, R=0, G=0, B=0]	1	4					26	26	26	18.5	18.5	18.5	206.23	0	197.28	695940000	54	18.6169	18.6381	18.8242	18.8428	18.7276	18.5892	18.3864	18.5909	18.5319	18.5701
1.94115	-0.268105	Q8R4N0	Q8R4N0	Citrate lyase subunit beta-like protein, mitochondrial	Clybl	3448	Color2 [A=255, R=0, G=0, B=0]	1	4					13	13	13	42	42	42	37.548	0	168.76	2823800000	56	19.693	19.7727	20.0017	20.0904	19.8638	20.1313	20.0343	20.2712	20.1775	20.1478
1.93982	-0.277116	Q8JZU2	Q8JZU2	Tricarboxylate transport protein, mitochondrial	Slc25a1	3206	Color2 [A=255, R=0, G=0, B=0]	1	4					7	7	7	21.9	21.9	21.9	33.931	0	31.785	600550000	18	18.63	18.6517	18.8982	18.8643	18.8287	19.0568	18.8149	19.1955	19.1223	19.069
1.93931	-0.580584	O08786	O08786	Cholecystokinin receptor type A	Cckar	198	Color2 [A=255, R=0, G=0, B=0]	1	4					2	2	2	5	5	5	48.436	0	5.8143	6422900	3	11.0554	11.4737	11.4385	11.9727	11.7126	12.4029	12.0711	12.1551	11.8306	12.0961
1.93709	0.294885	Q6PAV2;Q6PAV2-2;Q6PAV2-3	Q6PAV2;Q6PAV2-2	Probable E3 ubiquitin-protein ligase HERC4	Herc4	2411	Color2 [A=255, R=0, G=0, B=0]	1	4					8	8	8	8.5	8.5	8.5	118.41	0	13.691	45033000	14	14.9592	15.2941	15.2299	15.3642	15.2255	14.9347	14.7496	14.8474	15.1017	14.965
1.93603	-0.320549	Q9CQJ8	Q9CQJ8	NADH dehydrogenase [ubiquinone] 1 beta subcomplex subunit 9	Ndufb9	4106	Color2 [A=255, R=0, G=0, B=0]	1	4					5	5	5	47.5	47.5	47.5	21.984	0	29.329	852980000	53	18.0907	18.2522	18.5021	18.5088	18.4377	18.6873	18.5018	18.8461	18.7104	18.6487
1.93516	-0.18235	Q03173-6;Q03173-3;Q03173-4;Q03173-5;Q03173;Q03173-2	Q03173-6;Q03173-3;Q03173-4;Q03173-5;Q03173;Q03173-2	Protein enabled homolog	Enah	1657	Color2 [A=255, R=0, G=0, B=0]	1	4					4	4	4	11.2	11.2	11.2	56.356	0	14.708	49732000	8	15.8287	15.8896	16.064	16.0909	16.008	16.1687	16.0737	16.1599	16.1667	16.2238
1.93486	-0.769279	Q9CPQ3	Q9CPQ3	Mitochondrial import receptor subunit TOM22 homolog	Tomm22	4032	Color2 [A=255, R=0, G=0, B=0]	1	4					4	4	4	33.8	33.8	33.8	15.537	0	63.336	162820000	18	12.7985	13.1596	13.1036	13.5909	13.7007	13.9168	13.4879	14.499	14.2277	14.0683
1.93473	-0.253718	Q9JLT4-4;Q9JLT4;Q9JLT4-2;Q9JLT4-3	Q9JLT4-4;Q9JLT4;Q9JLT4-2;Q9JLT4-3	Thioredoxin reductase 2, mitochondrial	Txnrd2	4840	Color2 [A=255, R=0, G=0, B=0]	1	4					8	7	6	22.7	19.7	17.6	53.279	0	39.076	324290000	16	17.4535	17.5249	17.6706	17.7278	17.6778	17.896	17.6431	17.9889	17.8986	17.8966
1.9329	0.381274	Q99J99	Q99J99	3-mercaptopyruvate sulfurtransferase	Mpst	3869	Color2 [A=255, R=0, G=0, B=0]	1	4					9	9	9	40.4	40.4	40.4	33.097	0	42.425	715150000	30	18.0878	18.0613	18.5165	18.4369	18.3052	17.9797	17.6298	18.0446	17.8619	17.9854
1.93263	0.270664	Q3UE37	Q3UE37	Ubiquitin-conjugating enzyme E2 Z	Ube2z	1820	Color2 [A=255, R=0, G=0, B=0]	1	4					4	4	4	13.8	13.8	13.8	38.368	0	11.742	37668000	6	15.0139	15.2679	15.3671	15.3658	15.2622	14.998	14.8886	15.1829	14.9208	14.9332
1.92725	-0.302646	Q3UNZ8;Q3UNZ8-2	Q3UNZ8	Quinone oxidoreductase-like protein 2		1867	Color2 [A=255, R=0, G=0, B=0]	1	4					11	11	11	54	54	54	37.808	0	76.589	4101700000	62	19.7572	19.822	20.0857	20.18	19.932	20.1936	20.1207	20.4165	20.2727	20.2865
1.92711	-0.354586	Q91X97	Q91X97	Neurocalcin-delta	Ncald	3698	Color2 [A=255, R=0, G=0, B=0]	1	4					4	2	2	18.7	13	13	22.245	0	4.2992	19448000	5	12.9839	12.9536	13.28	13.2571	13.2107	13.516	13.1837	13.6956	13.5592	13.5038
1.92632	0.369434	Q91WT9-2;Q91WT9	Q91WT9-2;Q91WT9	Cystathionine beta-synthase	Cbs	3682	Color2 [A=255, R=0, G=0, B=0]	1	4					8	8	8	18.1	18.1	18.1	60.193	0	25.252	160390000	21	16.8925	16.8606	17.2008	17.3605	17.0596	16.4752	16.6603	16.7978	16.8332	16.7605
1.92621	-0.296499	P35576	P35576	Glucose-6-phosphatase	G6pc	978	Color2 [A=255, R=0, G=0, B=0]	1	4					3	3	3	10.4	10.4	10.4	40.472	0	6.9901	230900000	5	14.9079	14.9327	15.0913	15.2606	14.9713	15.503	15.108	15.3865	15.3331	15.3157
1.92418	0.234982	Q60668-4;Q60668-3;Q60668-2;Q60668	Q60668-4;Q60668-3;Q60668-2;Q60668	Heterogeneous nuclear ribonucleoprotein D0	Hnrnpd	2028	Color2 [A=255, R=0, G=0, B=0]	1	4					7	7	6	27.2	27.2	24.4	30.777	0	52.137	2192500000	38	20.0089	20.1266	20.2548	20.2665	20.1333	19.9475	19.7385	20.0612	19.8774	19.9904
1.92401	-0.26906	Q8BGA8;Q8BGA8-2	Q8BGA8	Acyl-coenzyme A synthetase ACSM5, mitochondrial	Acsm5	2708	Color2 [A=255, R=0, G=0, B=0]	1	4					15	15	15	38.8	38.8	38.8	64.328	0	110.84	963400000	43	18.539	18.693	18.8742	18.9556	18.7892	19.046	18.8827	19.1074	19.0626	19.0975
1.92331	-0.276901	Q8R104-2;Q8R104	Q8R104-2;Q8R104	NAD-dependent protein deacetylase sirtuin-3	Sirt3	3371	Color2 [A=255, R=0, G=0, B=0]	1	4					3	3	3	18.3	18.3	18.3	28.822	0	7.8985	70521000	7	14.5914	14.6098	14.6572	14.8945	14.7313	14.9809	14.7444	15.1533	14.9901	15.0001
1.9208	0.245428	Q8VHE0	Q8VHE0	Translocation protein SEC63 homolog	Sec63	3577	Color2 [A=255, R=0, G=0, B=0]	1	4					12	12	12	19.9	19.9	19.9	87.869	0	30.778	546170000	21	16.9237	16.9835	17.1503	17.1934	17.1086	16.8904	16.6233	16.8947	16.9351	16.7889
1.92042	-0.262119	Q91WS0	Q91WS0	CDGSH iron-sulfur domain-containing protein 1	Cisd1	3680	Color2 [A=255, R=0, G=0, B=0]	1	4					5	5	5	47.2	47.2	47.2	12.097	0	48.068	3220500000	66	20.8576	20.944	21.101	21.2498	21.0382	21.2587	21.1432	21.3992	21.3575	21.3427
1.92031	-0.359626	Q8BGV0	Q8BGV0	Probable asparagine--tRNA ligase, mitochondrial	Nars2	2737	Color2 [A=255, R=0, G=0, B=0]	1	4					3	3	3	11.3	11.3	11.3	53.961	0	4.6055	13493000	4	13.4428	13.5531	13.7365	13.9216	13.6286	13.8969	13.8779	14.2425	14.1515	13.9119
1.91983	0.310425	P20852	P20852	Cytochrome P450 2A5	Cyp2a5	806	Color2 [A=255, R=0, G=0, B=0]	1	4					11	11	2	23.3	23.3	4.9	56.74	0	71.568	357320000	25	17.4824	17.6428	18.006	17.8121	17.8124	17.4708	17.3365	17.4472	17.3907	17.5583
1.91959	-0.254615	O88441	O88441	Metaxin-2	Mtx2	432	Color2 [A=255, R=0, G=0, B=0]	1	4					6	6	6	27	27	27	29.758	0	43.736	752950000	20	18.1213	18.2497	18.346	18.4175	18.3143	18.5339	18.3389	18.7151	18.5954	18.5387
1.9188	0.225824	P39061-2;P39061-1;P39061	P39061-2;P39061-1;P39061	Collagen alpha-1(XVIII) chain;Endostatin	Col18a1	1000	Color2 [A=255, R=0, G=0, B=0]	1	4					14	14	14	15.4	15.4	15.4	134.2	0	101.53	1025400000	43	18.1223	18.4107	18.3293	18.3924	18.3371	18.0984	17.9205	18.1807	18.0846	18.1783
1.91706	-0.265342	Q9Z1J3	Q9Z1J3	Cysteine desulfurase, mitochondrial	Nfs1	5137	Color2 [A=255, R=0, G=0, B=0]	1	4					12	12	12	30.5	30.5	30.5	50.569	0	166.36	537920000	39	18.0442	18.1169	18.3443	18.3974	18.1716	18.4726	18.3219	18.618	18.4933	18.4953
1.91553	0.248516	Q921I1;CON__Q29443;CON__Q0IIK2;CON__Q2HJF0	Q921I1	Serotransferrin	Tf	3779	Color2 [A=255, R=0, G=0, B=0]	1	4					40	40	39	60.4	60.4	59.3	76.723	0	323.31	15387000000	231	23.1866	23.422	23.393	23.3763	23.1433	23.127	22.9143	23.0813	22.9654	23.1907
1.91348	-0.249336	Q99N95	Q99N95	39S ribosomal protein L3, mitochondrial	Mrpl3	4006	Color2 [A=255, R=0, G=0, B=0]	1	4					5	5	5	11.5	11.5	11.5	39.109	0	6.87	57733000	8	15.783	15.8387	16.0745	16.1251	16.0268	16.2234	16.115	16.3496	16.1812	16.2256
1.91311	-0.217847	P32261	P32261	Antithrombin-III	Serpinc1	947	Color2 [A=255, R=0, G=0, B=0]	1	4					12	12	8	28	28	21.1	52.003	0	47.672	1257900000	36	19.325	19.5275	19.6527	19.6105	19.501	19.7273	19.6846	19.8348	19.6434	19.8159
1.90644	-0.502341	Q0VG18	Q0VG18	Small integral membrane protein 24	Smim24	1708	Color2 [A=255, R=0, G=0, B=0]	1	4					2	2	2	21.7	21.7	21.7	13.546	0	10.462	23921000	2	13.4666	13.8617	13.7939	14.1379	13.9965	14.5358	13.9832	14.4173	14.2539	14.5781
1.90631	-0.289575	Q921X9	Q921X9	Protein disulfide-isomerase A5	Pdia5	3794	Color2 [A=255, R=0, G=0, B=0]	1	4					6	6	6	12.8	12.8	12.8	59.266	0	25.334	80744000	11	15.5621	15.5691	15.7433	15.7714	15.6435	16.0793	15.6376	16.0232	15.9775	16.0198
1.90412	-0.480737	P23927	P23927	Alpha-crystallin B chain	Cryab	843	Color2 [A=255, R=0, G=0, B=0]	1	4					5	5	5	30.9	30.9	30.9	20.069	0	30.326	640140000	19	18.9016	18.8481	19.4469	18.7351	19.2489	19.4567	19.3723	19.7473	19.4228	19.5854
1.90335	-0.191188	Q91VH6	Q91VH6	Protein MEMO1	Memo1	3619	Color2 [A=255, R=0, G=0, B=0]	1	4					3	3	3	10.1	10.1	10.1	33.692	0	21.967	47542000	4	13.7845	13.9178	14.0012	13.982	13.9439	14.1438	14.003	14.2764	14.071	14.0911
1.90291	0.298691	Q9D1A2	Q9D1A2	Cytosolic non-specific dipeptidase	Cndp2	4338	Color2 [A=255, R=0, G=0, B=0]	1	4					17	17	17	51.2	51.2	51.2	52.767	0	290.63	7215200000	92	21.0976	21.2112	21.4719	21.533	21.4071	21.0815	20.8978	21.169	21.0195	21.0594
1.90282	-0.213078	P38060;Q8JZS7	P38060	Hydroxymethylglutaryl-CoA lyase, mitochondrial	Hmgcl	996	Color2 [A=255, R=0, G=0, B=0]	1	4					10	10	10	40.3	40.3	40.3	34.238	0	128.02	2753700000	44	19.5167	19.5973	19.7836	19.8295	19.6472	19.8998	19.7846	19.9877	19.8799	19.8878
1.90258	-0.299156	Q8VEK0;Q8BHG3	Q8VEK0	Cell cycle control protein 50A	Tmem30a	3573	Color2 [A=255, R=0, G=0, B=0]	1	4					5	5	5	18.1	18.1	18.1	41.06	0	141.82	172560000	11	16.4262	16.4765	16.6829	16.8337	16.5228	16.9662	16.6787	16.9587	16.8654	16.9689
1.90166	0.201485	Q8VC42	Q8VC42	Uncharacterized protein C18orf8 homolog	Mic1	3479	Color2 [A=255, R=0, G=0, B=0]	1	4					3	3	3	6.2	6.2	6.2	74.922	0	4.9116	18255000	7	15.0053	15.1173	14.9771	15.1887	15.0631	14.955	14.6836	14.8447	14.9271	14.9335
1.89828	-0.264241	Q91VT4	Q91VT4	Carbonyl reductase family member 4	Cbr4	3632	Color2 [A=255, R=0, G=0, B=0]	1	4					8	8	8	44.9	44.9	44.9	25.414	0	111.42	238260000	26	16.4724	16.5704	16.667	16.7506	16.4951	16.67	16.8051	17.0448	16.9405	16.8162
1.89588	0.217496	P62849-2;P62849-3;P62849	P62849-2;P62849-3;P62849	40S ribosomal protein S24	Rps24	1403	Color2 [A=255, R=0, G=0, B=0]	1	4					2	2	2	20	20	20	15.069	0	32.616	316700000	21	17.4287	17.6345	17.6114	17.7677	17.5546	17.4277	17.3208	17.4877	17.4097	17.2634
1.89459	0.206098	P47757-2;P47757-4;P47757	P47757-2;P47757-4;P47757	F-actin-capping protein subunit beta	Capzb	1066	Color2 [A=255, R=0, G=0, B=0]	1	4					12	12	12	44.1	44.1	44.1	30.628	0	101.51	1891500000	60	19.683	19.8213	19.8856	19.9216	19.781	19.6945	19.4282	19.699	19.6129	19.6274
1.89188	0.286792	Q8CFZ5	Q8CFZ5	Solute carrier family 22 member 12	Slc22a12	3125	Color2 [A=255, R=0, G=0, B=0]	1	4					9	9	9	15.9	15.9	15.9	60.194	0	46.258	1829300000	40	18.4165	18.7389	18.8497	18.8866	18.6929	18.3957	18.3242	18.5313	18.4322	18.4673
1.89153	-0.373495	Q9CQA6	Q9CQA6	Coiled-coil-helix-coiled-coil-helix domain-containing protein 1	Chchd1	4079	Color2 [A=255, R=0, G=0, B=0]	1	4					2	2	2	22.9	22.9	22.9	13.608	0.0039256	2.2845	543960000	2	15.1223	15.0327	15.4419	15.6558	15.3034	15.6539	15.6006	15.8131	15.6967	15.6594
1.88416	0.308274	Q9CPV7;Q9CPV7-2;Q9CPV7-3;Q9CPV7-4	Q9CPV7;Q9CPV7-2;Q9CPV7-3;Q9CPV7-4	Palmitoyltransferase ZDHHC6	Zdhhc6	4045	Color2 [A=255, R=0, G=0, B=0]	1	4					3	3	3	8	8	8	47.527	0.0010844	2.8301	10585000	3	12.5775	12.5724	12.2417	12.6111	12.4488	12.2395	12.0313	12.1977	12.4033	12.0384
1.88398	-0.218972	Q9D8S4	Q9D8S4	Oligoribonuclease, mitochondrial	Rexo2	4474	Color2 [A=255, R=0, G=0, B=0]	1	4					3	3	3	13.5	13.5	13.5	26.738	0	9.8384	127050000	7	16.6031	16.7394	16.7981	16.914	16.6229	17.015	16.834	17.0433	16.9758	16.9041
1.88228	-0.265255	Q99MR8	Q99MR8	Methylcrotonoyl-CoA carboxylase subunit alpha, mitochondrial	Mccc1	3994	Color2 [A=255, R=0, G=0, B=0]	1	4					30	30	30	56.8	56.8	56.8	79.343	0	323.31	4656500000	180	20.4413	20.5934	20.7824	20.8488	20.741	20.9077	20.8199	21.0617	20.9857	20.9582
1.88153	0.239904	Q0VFX2	Q0VFX2	Uncharacterized protein C9orf117 homolog		1707	Color2 [A=255, R=0, G=0, B=0]	1	4					2	2	2	4.6	4.6	4.6	61.047	0.0021084	2.5095	118170000	3	15.2639	15.3342	15.4376	15.527	15.2439	15.1631	14.9812	15.2586	15.1919	15.0123
1.88079	-0.291469	P62897;CON__P62894;P00015	P62897	Cytochrome c, somatic	Cycs	1414	Color2 [A=255, R=0, G=0, B=0]	1	4					6	6	6	55.2	55.2	55.2	11.605	0	47.312	4103600000	39	20.9416	20.9308	21.1977	21.2797	21.0503	21.3542	21.1481	21.4976	21.419	21.4386
1.87961	-0.259451	Q9QYA2	Q9QYA2	Mitochondrial import receptor subunit TOM40 homolog	Tomm40	4910	Color2 [A=255, R=0, G=0, B=0]	1	4					7	7	7	29.9	29.9	29.9	37.895	0	50.537	202010000	18	17.0868	17.2315	17.3855	17.4474	17.3275	17.5401	17.4022	17.7256	17.527	17.581
1.87931	-0.475116	Q9WVM8	Q9WVM8	Kynurenine/alpha-aminoadipate aminotransferase, mitochondrial	Aadat	5093	Color2 [A=255, R=0, G=0, B=0]	1	4					18	18	18	51.5	51.5	51.5	47.597	0	250.97	19252000000	192	23.0644	23.1255	23.5873	23.8022	23.6136	23.9643	23.7776	23.9443	23.979	23.9032
1.87906	-0.275621	Q791V5	Q791V5	Mitochondrial carrier homolog 2	Mtch2	2522	Color2 [A=255, R=0, G=0, B=0]	1	4					6	6	6	28.4	28.4	28.4	33.499	0	64.108	800890000	30	17.7039	17.8962	18.0154	18.086	17.9682	18.2544	18.0185	18.3734	18.2167	18.185
1.87778	0.414294	O35945	O35945	Aldehyde dehydrogenase, cytosolic 1	Aldh1a7	309	Color2 [A=255, R=0, G=0, B=0]	1	4					8	4	3	19.8	11	7.8	54.587	0	5.3636	33649000	6	14.5216	14.4799	15.0269	14.8618	14.7377	14.1253	14.1797	14.4667	14.2482	14.5365
1.8755	0.194366	Q99JW4	Q99JW4	LIM and senescent cell antigen-like-containing domain protein 1	Lims1	3889	Color2 [A=255, R=0, G=0, B=0]	1	4					9	9	6	31.1	31.1	20.9	37.24	0	42.768	487360000	22	18.7874	18.8331	19.0008	19.0568	18.9714	18.8092	18.6378	18.8126	18.727	18.6911
1.87532	0.214214	P24547	P24547	Inosine-5-monophosphate dehydrogenase 2	Impdh2	852	Color2 [A=255, R=0, G=0, B=0]	1	4					12	12	12	23.2	23.2	23.2	55.814	0	46.736	133540000	29	16.812	17.0201	17.0247	17.0529	16.8582	16.725	16.5678	16.8324	16.8035	16.7682
1.87172	-0.287805	Q9WVR4	Q9WVR4	Fragile X mental retardation syndrome-related protein 2	Fxr2	5097	Color2 [A=255, R=0, G=0, B=0]	1	4					8	7	6	17.4	16.2	13.4	73.742	0	16.71	85030000	13	14.5729	14.6741	14.8082	14.8944	14.9519	15.1586	14.8581	15.0933	15.0404	15.1902
1.87159	0.230018	P62309	P62309	Small nuclear ribonucleoprotein G	Snrpg	1374	Color2 [A=255, R=0, G=0, B=0]	1	4					2	2	2	25	25	25	8.496	0.00044131	3.0214	50964000	3	15.2216	15.3488	15.4383	15.5322	15.4573	15.2211	15.0083	15.2634	15.2546	15.1007
1.87118	0.218914	Q9Z0N1;Q9Z0N2	Q9Z0N1;Q9Z0N2	Eukaryotic translation initiation factor 2 subunit 3, X-linked;Eukaryotic translation initiation factor 2 subunit 3, Y-linked	Eif2s3x;Eif2s3y	5112	Color2 [A=255, R=0, G=0, B=0]	1	4					14	14	14	40.3	40.3	40.3	51.065	0	70.625	1025400000	39	19.2112	19.3507	19.4216	19.4912	19.3909	19.2015	18.9773	19.2888	19.1761	19.1273
1.87109	-0.328781	P60603	P60603	Reactive oxygen species modulator 1	Romo1	1300	Color2 [A=255, R=0, G=0, B=0]	1	4					2	2	2	31.6	31.6	31.6	8.1828	0	27.724	247950000	6	14.8312	14.7974	14.9347	15.0507	14.8754	15.3545	15.1514	15.5286	15.074	15.0249
1.87102	-0.239201	Q9Z329;Q9Z329-3;Q9Z329-2	Q9Z329;Q9Z329-3;Q9Z329-2	Inositol 1,4,5-trisphosphate receptor type 2	Itpr2	5212	Color2 [A=255, R=0, G=0, B=0]	1	4					22	16	16	9.5	7.7	7.7	307.47	0	53.107	127530000	26	16.242	16.2824	16.4503	16.5288	16.436	16.605	16.4369	16.7391	16.7099	16.6447
1.86551	-0.237868	Q8BG67;Q8BG67-2	Q8BG67;Q8BG67-2	Protein EFR3 homolog A	Efr3a	2704	Color2 [A=255, R=0, G=0, B=0]	1	4					9	9	9	13.9	13.9	13.9	92.612	0	35.115	96147000	19	15.408	15.5033	15.6193	15.6881	15.5504	15.8539	15.5654	15.8856	15.7983	15.8553
1.86515	0.143161	O08746-2;O08746	O08746-2;O08746	Matrilin-2	Matn2	193	Color2 [A=255, R=0, G=0, B=0]	1	4					4	4	4	4.5	4.5	4.5	104.66	0	9.4389	28411000	6	14.5818	14.4935	14.6384	14.5036	14.5555	14.4819	14.2942	14.4967	14.3758	14.4083
1.86286	0.176853	P61022	P61022	Calcineurin B homologous protein 1	Chp1	1313	Color2 [A=255, R=0, G=0, B=0]	1	4					6	6	6	29.7	29.7	29.7	22.432	0	18.528	188460000	14	16.9037	16.9617	17.0636	17.0469	16.9315	16.8731	16.6236	16.8732	16.8166	16.8367
1.86108	0.200865	Q8BMD8	Q8BMD8	Calcium-binding mitochondrial carrier protein SCaMC-1	Slc25a24	2840	Color2 [A=255, R=0, G=0, B=0]	1	4					5	5	5	9.7	9.7	9.7	52.901	0	8.6216	63243000	10	15.8563	15.9968	16.1005	16.1272	16.003	15.8516	15.6545	15.9068	15.8327	15.8337
1.8578	0.397058	P59114	P59114	Phosphorylated CTD-interacting factor 1	Pcif1	1277	Color2 [A=255, R=0, G=0, B=0]	1	4					2	2	2	5.8	5.8	5.8	80.504	0.00044385	3.1064	5120600	4	11.6784	12.1103	12.3123	12.2538	12.1267	11.6186	11.7259	11.8313	11.5093	11.8111
1.85659	-0.269395	Q8C3X4-2;Q8C3X4	Q8C3X4-2;Q8C3X4	Translation factor Guf1, mitochondrial	Guf1	3039	Color2 [A=255, R=0, G=0, B=0]	1	4					3	3	3	7.6	7.6	7.6	62.932	0	14.454	18687000	7	14.7981	14.9866	15.0315	15.085	14.9183	15.3018	15.0672	15.4675	15.1342	15.1957
1.85569	-0.360624	Q9CXG3	Q9CXG3	Peptidyl-prolyl cis-trans isomerase-like 4	Ppil4	4224	Color2 [A=255, R=0, G=0, B=0]	1	4					2	2	2	4.1	4.1	4.1	57.23	0.0033299	2.3641	6707600	3	12.8264	13.1975	13.0461	13.0962	13.3711	13.6101	13.2308	13.414	13.4594	13.626
1.85476	-0.28424	O08989	O08989	Ras-related protein M-Ras	Mras	215	Color2 [A=255, R=0, G=0, B=0]	1	4					2	2	2	12	12	12	23.901	0.0039329	2.303	32083000	2	13.5293	13.6729	13.7571	13.8389	13.7803	14.0804	13.741	13.9369	14.107	14.1344
1.85311	-0.254612	Q80Y14	Q80Y14	Glutaredoxin-related protein 5, mitochondrial	Glrx5	2652	Color2 [A=255, R=0, G=0, B=0]	1	4					4	4	4	29.6	29.6	29.6	16.292	0	10.843	477560000	17	17.8949	18.0159	18.1956	18.278	18.1935	18.3552	18.2447	18.4669	18.4578	18.3263
1.85271	0.186044	Q9JKF1	Q9JKF1	Ras GTPase-activating-like protein IQGAP1	Iqgap1	4809	Color2 [A=255, R=0, G=0, B=0]	1	4					52	52	50	39.2	39.2	38	188.74	0	323.31	4079300000	181	21.1083	21.201	21.2917	21.3285	21.2265	21.0843	20.8907	21.1652	21.0723	21.0132
1.84969	-0.290636	P70691;Q63886;P17717	P70691	UDP-glucuronosyltransferase 1-2	Ugt1a2	1516	Color2 [A=255, R=0, G=0, B=0]	1	4					10	10	6	21.8	21.8	12.2	60.285	0	110.86	2835600000	57	19.9612	19.9905	20.2758	20.1191	19.8081	20.2706	20.2436	20.5048	20.2421	20.3467
1.84859	0.206089	E9Q7P9	E9Q7P9		Cdhr2	149	Color2 [A=255, R=0, G=0, B=0]	1	4					11	11	11	8.6	8.6	8.6	142.63	0	23.249	262190000	21	17.0387	17.2497	17.2972	17.3226	17.2495	17.0479	16.874	17.1398	17.038	17.0275
1.84542	-0.697316	Q9EQF5	Q9EQF5	Dihydropyrimidinase	Dpys	4666	Color2 [A=255, R=0, G=0, B=0]	1	4					3	3	3	7.1	7.1	7.1	56.724	0	7.6806	18003000	7	12.8537	13.1942	14.0698	13.5768	13.5614	13.8235	14.2208	14.0859	14.2722	14.3401
1.84256	-0.24591	O88958	O88958	Glucosamine-6-phosphate isomerase 1	Gnpda1	484	Color2 [A=255, R=0, G=0, B=0]	1	4					9	9	7	36	36	28	32.549	0	66.447	755900000	36	18.1358	18.143	18.2519	18.3728	18.1578	18.5156	18.2491	18.6454	18.4642	18.4165
1.83695	-0.389581	Q5SWU9;Q5SWU9-2	Q5SWU9;Q5SWU9-2	Acetyl-CoA carboxylase 1;Biotin carboxylase	Acaca	1998	Color2 [A=255, R=0, G=0, B=0]	1	4					18	18	14	9.4	9.4	6.9	265.25	0	55.857	130010000	32	16.4635	16.386	16.5816	16.6792	16.5272	17.0183	16.4797	16.9094	17.0437	17.1343
1.83253	0.246488	Q8BVU5	Q8BVU5	ADP-ribose pyrophosphatase, mitochondrial	Nudt9	2936	Color2 [A=255, R=0, G=0, B=0]	1	4					2	2	2	6	6	6	38.604	0	5.4451	20192000	4	14.3927	14.5371	14.6364	14.7213	14.6501	14.3668	14.1239	14.4274	14.3701	14.417
1.83244	0.360728	Q80TP3	Q80TP3	E3 ubiquitin-protein ligase UBR5	Ubr5	2583	Color2 [A=255, R=0, G=0, B=0]	1	4					4	4	4	1.5	1.5	1.5	308.35	0.00023624	4.0356	25898000	5	13.8589	13.9671	14.1492	14.2892	14.0928	13.8059	13.7986	13.4365	13.576	13.9366
1.83225	0.205037	Q9R190	Q9R190	Metastasis-associated protein MTA2	Mta2	4994	Color2 [A=255, R=0, G=0, B=0]	1	4					10	10	9	15.7	15.7	14.2	75.029	0	14.426	99369000	17	16.0107	16.0913	16.1605	16.3291	16.239	15.9532	15.8376	16.0149	16.0486	15.9512
1.83207	-0.276347	Q91WK5	Q91WK5	Glycine cleavage system H protein, mitochondrial	Gcsh	3668	Color2 [A=255, R=0, G=0, B=0]	1	4					2	2	2	17.6	17.6	17.6	18.637	0	48.832	668750000	34	17.6474	17.8632	17.975	18.0568	17.9061	18.2617	17.949	18.2521	18.1889	18.1786
1.83022	-0.300659	O55125	O55125	Protein NipSnap homolog 1	Nipsnap1	357	Color2 [A=255, R=0, G=0, B=0]	1	4					9	9	9	35.6	35.6	35.6	33.363	0	38.208	1581900000	37	18.6637	18.8874	19.0307	19.1439	18.9315	19.1568	19.0717	19.3914	19.2857	19.2549
1.82996	-0.411403	Q8K2Y3	Q8K2Y3	Protein eva-1 homolog B	Eva1b	3290	Color2 [A=255, R=0, G=0, B=0]	1	4					2	2	2	25.6	25.6	25.6	18.291	0	99.959	32741000	3	11.9177	11.7568	12.3338	11.922	12.3658	12.5248	12.4398	12.5798	12.2835	12.5252
1.82589	-0.290159	Q9D7P6	Q9D7P6	Iron-sulfur cluster assembly enzyme ISCU, mitochondrial	Iscu	4443	Color2 [A=255, R=0, G=0, B=0]	1	4					6	6	6	40.5	40.5	40.5	18.098	0	37.238	326420000	14	17.4052	17.5457	17.7902	17.8406	17.6827	18.0331	17.7723	18.0455	17.913	17.9512
1.82548	-0.265238	Q9ESZ8-5;Q9ESZ8-4;Q9ESZ8-3;Q9ESZ8-6;Q9ESZ8-2;Q9ESZ8	Q9ESZ8-5;Q9ESZ8-4;Q9ESZ8-3;Q9ESZ8-6;Q9ESZ8-2;Q9ESZ8	General transcription factor II-I	Gtf2i	4729	Color2 [A=255, R=0, G=0, B=0]	1	4					13	13	12	17.9	17.9	15.9	106.05	0	36.918	144820000	21	16.7239	16.9021	17.073	17.1635	16.9213	17.2338	17.0804	17.3238	17.267	17.2049
1.82375	-0.327151	Q9D7A8	Q9D7A8	Armadillo repeat-containing protein 1	Armc1	4432	Color2 [A=255, R=0, G=0, B=0]	1	4					4	4	4	20.6	20.6	20.6	31.246	0	20.708	56821000	8	15.0153	15.223	15.3766	15.4035	15.3909	15.6758	15.3169	15.7409	15.6158	15.6956
1.82363	0.221453	Q99PV0	Q99PV0	Pre-mRNA-processing-splicing factor 8	Prpf8	4027	Color2 [A=255, R=0, G=0, B=0]	1	4					30	30	30	15.7	15.7	15.7	273.61	0	118.24	755170000	67	18.7323	18.9095	19.0153	19.0544	18.9108	18.7285	18.5256	18.7767	18.7418	18.7425
1.82278	-0.813886	P16015	P16015	Carbonic anhydrase 3	Ca3	743	Color2 [A=255, R=0, G=0, B=0]	1	4					12	12	12	57.3	57.3	57.3	29.366	0	55.847	1666800000	52	19.4127	18.5434	18.9417	18.8852	18.6294	19.6006	18.9958	19.7052	20.3347	19.8455
1.82085	0.195369	Q9D753	Q9D753	Exosome complex component RRP43	Exosc8	4428	Color2 [A=255, R=0, G=0, B=0]	1	4					4	4	4	17.8	17.8	17.8	29.949	0	8.6331	31200000	6	14.3041	14.3643	14.446	14.6043	14.4311	14.1836	14.1521	14.3327	14.1816	14.3229
1.81888	-0.305031	Q8VCE1	Q8VCE1	DnaJ homolog subfamily C member 28	Dnajc28	3492	Color2 [A=255, R=0, G=0, B=0]	1	4					2	2	2	6.5	6.5	6.5	44.873	0.00022774	3.4997	9832200	3	11.733	11.9595	11.8997	12.1157	12.2435	12.4185	12.199	12.2032	12.3835	12.2723
1.81882	0.307266	Q00623;CON__P15497	Q00623	Apolipoprotein A-I;Proapolipoprotein A-I;Truncated apolipoprotein A-I	Apoa1	1625	Color2 [A=255, R=0, G=0, B=0]	1	4					12	12	12	48.1	48.1	48.1	30.615	0	61.349	6639100000	76	20.3645	20.3211	20.7298	20.6984	20.4026	20.1674	20.1167	20.1489	20.1594	20.3877
1.81579	0.19447	P35585	P35585	AP-1 complex subunit mu-1	Ap1m1	979	Color2 [A=255, R=0, G=0, B=0]	1	4					11	11	9	31.9	31.9	27.7	48.542	0	23.241	640790000	31	18.8445	18.9022	19.0669	19.0837	18.9346	18.797	18.6185	18.8567	18.8382	18.7491
1.81346	-0.293745	Q9CQ19	Q9CQ19	Myosin regulatory light polypeptide 9	Myl9	4056	Color2 [A=255, R=0, G=0, B=0]	1	4					7	2	2	50.6	12.2	12.2	19.854	0	24.885	136240000	14	16.3878	16.4282	16.6062	16.7279	16.5466	16.8908	16.5507	16.8959	16.976	16.8519
1.81219	0.112937	Q63810-2;Q63810;Q63811	Q63810-2;Q63810;Q63811	Calcineurin subunit B type 1;Calcineurin subunit B type 2	Ppp3r1;Ppp3r2	2242	Color2 [A=255, R=0, G=0, B=0]	1	4					2	2	2	11.2	11.2	11.2	18.208	0	4.8613	51689000	5	14.6971	14.7905	14.7199	14.8835	14.7631	14.681	14.6388	14.6418	14.7124	14.6152
1.81178	0.157723	Q80ZW2	Q80ZW2	Protein THEM6	Them6	2674	Color2 [A=255, R=0, G=0, B=0]	1	4					3	3	3	17.9	17.9	17.9	23.802	0	7.6602	41165000	6	14.8646	14.9069	15.0795	15.0212	14.896	14.8432	14.6825	14.7952	14.8	14.8587
1.81175	-0.46907	Q91WU0	Q91WU0	Carboxylic ester hydrolase	Ces1f	3683	Color2 [A=255, R=0, G=0, B=0]	1	4					15	15	12	40.3	40.3	33.3	61.612	0	102.88	986320000	43	18.7001	18.6148	19.343	19.0997	18.9852	19.3903	19.2166	19.6866	19.3782	19.4165
1.81098	-0.185505	P00920	P00920	Carbonic anhydrase 2	Ca2	514	Color2 [A=255, R=0, G=0, B=0]	1	4					8	8	8	52.3	52.3	52.3	29.032	0	132.22	6271200000	136	20.8794	21.0476	21.042	21.0809	21.0097	21.1938	21.0244	21.3028	21.2838	21.1822
1.81084	0.154492	Q99KV1	Q99KV1	DnaJ homolog subfamily B member 11	Dnajb11	3934	Color2 [A=255, R=0, G=0, B=0]	1	4					9	9	9	30.2	30.2	30.2	40.555	0	72.372	532000000	28	17.8221	17.9319	17.9716	18.0438	17.9282	17.85	17.6516	17.8233	17.8224	17.7777
1.81006	0.243494	P49722	P49722	Proteasome subunit alpha type-2	Psma2	1111	Color2 [A=255, R=0, G=0, B=0]	1	4					6	6	6	42.7	42.7	42.7	25.926	0	39.576	421840000	17	17.5386	17.7507	17.7589	17.9256	17.769	17.4371	17.3656	17.617	17.6206	17.4851
1.80596	-0.374395	Q8BMC1	Q8BMC1	V-type proton ATPase subunit G 3	Atp6v1g3	2839	Color2 [A=255, R=0, G=0, B=0]	1	4					4	4	4	44.1	44.1	44.1	13.749	0	51.519	638220000	7	17.8382	17.6793	18.1349	18.2717	18.1447	18.2742	18.2513	18.4084	18.4989	18.508
1.80579	-0.223864	P15327	P15327	Bisphosphoglycerate mutase	Bpgm	731	Color2 [A=255, R=0, G=0, B=0]	1	4					3	3	3	14.7	14.7	14.7	29.978	0	23.438	93987000	12	16.3151	16.6189	16.3783	16.5248	16.3946	16.7049	16.6361	16.5007	16.7287	16.7807
1.8045	-0.22501	Q8CCM6-2;Q8CCM6-3;Q8CCM6	Q8CCM6-2	Mitochondrial import inner membrane translocase subunit Tim21	Timm21	3096	Color2 [A=255, R=0, G=0, B=0]	1	4					4	4	4	18	18	18	27.911	0	23.243	81495000	7	16.1966	16.2435	16.3576	16.438	16.3423	16.5358	16.3191	16.5616	16.6206	16.6659
1.79993	-0.420333	Q9DCI9	Q9DCI9	39S ribosomal protein L32, mitochondrial	Mrpl32	4599	Color2 [A=255, R=0, G=0, B=0]	1	4					2	2	2	16	16	16	21.733	0	4.8452	16731000	3	12.4228	11.9167	12.598	12.5873	12.3379	12.7451	12.7225	13.0317	12.7235	12.7415
1.79927	-0.327452	Q9D0G0	Q9D0G0	28S ribosomal protein S30, mitochondrial	Mrps30	4311	Color2 [A=255, R=0, G=0, B=0]	1	4					6	6	6	18.1	18.1	18.1	49.939	0	35.187	117740000	17	16.3426	16.5678	16.7968	16.822	16.669	17.0535	16.7713	17.075	16.8649	17.0707
1.79787	-0.337916	Q8C5Q4	Q8C5Q4	G-rich sequence factor 1	Grsf1	3055	Color2 [A=255, R=0, G=0, B=0]	1	4					4	4	4	10.6	10.6	10.6	53.076	0	25.47	51891000	8	13.8817	14.2382	14.2592	14.4556	14.329	14.7173	14.4802	14.6671	14.5739	14.4148
1.79521	0.197087	Q9CQR6	Q9CQR6	Serine/threonine-protein phosphatase 6 catalytic subunit;Serine/threonine-protein phosphatase 6 catalytic subunit, N-terminally processed	Ppp6c	4121	Color2 [A=255, R=0, G=0, B=0]	1	4					8	8	8	26.6	26.6	26.6	35.159	0	30.393	167250000	20	17.6574	17.787	17.883	17.8751	17.799	17.6709	17.4153	17.6952	17.5844	17.6503
1.79471	-0.267791	Q9DCS2	Q9DCS2	UPF0585 protein C16orf13 homolog		4614	Color2 [A=255, R=0, G=0, B=0]	1	4					7	7	7	48	48	48	22.687	0	21.046	1052500000	25	18.415	18.5348	18.812	18.8116	18.6333	18.9502	18.7607	19.0047	18.9415	18.8885
1.79269	0.151829	O54901	O54901	OX-2 membrane glycoprotein	Cd200	328	Color2 [A=255, R=0, G=0, B=0]	1	4					3	3	3	12.6	12.6	12.6	31.256	0	25.421	54865000	7	17.154	17.2578	17.2682	17.366	17.3287	17.2111	17.0141	17.1339	17.0833	17.173
1.79255	-0.257222	Q80UM7	Q80UM7	Mannosyl-oligosaccharide glucosidase	Mogs	2604	Color2 [A=255, R=0, G=0, B=0]	1	4					6	6	6	7.7	7.7	7.7	91.83	0	10.918	77100000	12	16.0305	16.1067	16.2171	16.3067	16.2993	16.5094	16.1985	16.5724	16.4624	16.5036
1.79185	-0.373893	Q4VAA2-2;Q4VAA2	Q4VAA2-2;Q4VAA2	Protein CDV3	Cdv3	1924	Color2 [A=255, R=0, G=0, B=0]	1	4					3	3	3	14.4	14.4	14.4	24.338	0	20.241	91075000	7	14.6109	14.8971	15.1827	15.1751	14.9192	15.4168	15.0792	15.3922	15.3836	15.3826
1.7879	0.272061	Q91YL7-2;Q91YL7	Q91YL7-2;Q91YL7	PGAP2-interacting protein	Cwh43	3722	Color2 [A=255, R=0, G=0, B=0]	1	4					3	3	3	5.7	5.7	5.7	69.058	0	5.486	16625000	4	13.4533	13.1412	13.195	13.5938	13.4387	13.0634	13.0193	13.1936	13.0818	13.1037
1.78685	0.218397	Q6P5D8	Q6P5D8	Structural maintenance of chromosomes flexible hinge domain-containing protein 1	Smchd1	2391	Color2 [A=255, R=0, G=0, B=0]	1	4					14	14	14	7	7	7	225.65	0	20.135	100140000	25	17.1069	17.2343	17.3213	17.3716	17.2231	17.1165	16.8232	17.1368	17.0259	17.0627
1.78674	0.173967	Q8C878-2;Q8C878	Q8C878-2;Q8C878	NEDD8-activating enzyme E1 catalytic subunit	Uba3	3071	Color2 [A=255, R=0, G=0, B=0]	1	4					7	7	7	21	21	21	44.325	0	20.454	68756000	14	15.9013	15.987	15.9543	16.0628	15.9704	15.7904	15.6217	15.8073	15.9316	15.8549
1.78531	0.212641	P43274	P43274	Histone H1.4	Hist1h1e	1034	Color2 [A=255, R=0, G=0, B=0]	1	4					13	9	4	36.5	26.9	15.5	21.977	0	67.025	20161000000	80	21.4228	21.4501	21.7036	21.7299	21.6139	21.2869	21.3249	21.4562	21.3747	21.4144
1.78303	0.269242	Q923B1	Q923B1	Lariat debranching enzyme	Dbr1	3826	Color2 [A=255, R=0, G=0, B=0]	1	4					2	2	2	6.2	6.2	6.2	62.289	0.00023557	3.9982	4886100	4	12.7885	12.8896	13.0917	12.8062	12.7987	12.4895	12.4842	12.8201	12.7146	12.5202
1.78252	-0.35011	Q99N94	Q99N94	39S ribosomal protein L9, mitochondrial	Mrpl9	4005	Color2 [A=255, R=0, G=0, B=0]	1	4					2	2	2	9.1	9.1	9.1	30.244	0.0012959	2.7726	15039000	3	14.7278	14.888	15.1487	15.2313	15.1612	15.3938	15.1589	15.5422	15.3419	15.4708
1.78057	0.158146	P53026	P53026	60S ribosomal protein L10a	Rpl10a	1172	Color2 [A=255, R=0, G=0, B=0]	1	4					8	8	8	31.8	31.8	31.8	24.916	0	39.286	804740000	35	19.1681	19.2501	19.3705	19.3682	19.233	19.1261	18.9984	19.2089	19.1443	19.1215
1.77383	0.226768	Q8BKC5;Q8BKC5-2	Q8BKC5;Q8BKC5-2	Importin-5	Ipo5	2817	Color2 [A=255, R=0, G=0, B=0]	1	4					19	19	18	20.2	20.2	19.1	123.59	0	66.004	417430000	43	18.03	18.2447	18.3078	18.3427	18.2432	18.0964	17.8025	18.0589	18.0424	18.0344
1.77352	-0.255576	Q9CQF0	Q9CQF0	39S ribosomal protein L11, mitochondrial	Mrpl11	4093	Color2 [A=255, R=0, G=0, B=0]	1	4					8	8	8	43.8	43.8	43.8	20.68	0	24.266	136140000	13	16.4682	16.529	16.7218	16.8536	16.6991	16.9246	16.7379	17.0212	16.8859	16.98
1.77199	-0.369976	Q9D5J6	Q9D5J6	Sedoheptulokinase	Shpk	4402	Color2 [A=255, R=0, G=0, B=0]	1	4					5	5	5	14.7	14.7	14.7	51.302	0	8.5701	38873000	8	13.3779	13.4873	13.7558	13.6751	13.7097	14.2326	13.8326	14.1252	13.6757	13.9896
1.77193	-0.430622	P97855	P97855	Ras GTPase-activating protein-binding protein 1	G3bp1	1599	Color2 [A=255, R=0, G=0, B=0]	1	4					8	8	8	26.7	26.7	26.7	51.828	0	41.015	369420000	22	16.2278	16.485	16.7018	16.7712	16.8371	17.1749	16.7804	17.1377	16.8575	17.2257
1.77186	-0.420962	Q8VCA0	Q8VCA0		Slc22a19	3485	Color2 [A=255, R=0, G=0, B=0]	1	4					6	6	5	14.3	14.3	12.7	60.863	0	14.937	688130000	25	18.4169	18.1991	18.6416	18.9335	18.8741	19.0255	18.9555	19.0466	19.0439	19.0986
1.77159	0.207114	Q02053;P31254	Q02053	Ubiquitin-like modifier-activating enzyme 1	Uba1	1643	Color2 [A=255, R=0, G=0, B=0]	1	4					33	33	33	40.6	40.6	40.6	117.81	0	323.31	5882700000	123	21.046	21.1763	21.3082	21.3562	21.2497	21.0437	20.8649	21.1238	21.0329	21.0355
1.7709	-0.2882	O88351	O88351	Inhibitor of nuclear factor kappa-B kinase subunit beta	Ikbkb	428	Color2 [A=255, R=0, G=0, B=0]	1	4					6	6	6	9.6	9.6	9.6	86.689	0	9.5653	22310000	7	14.1171	14.3134	14.3352	14.452	14.2742	14.5787	14.3362	14.77	14.5097	14.7384
1.77013	-0.243122	O09126	O09126	Semaphorin-4D	Sema4d	226	Color2 [A=255, R=0, G=0, B=0]	1	4					6	6	6	7.3	7.3	7.3	95.639	0	14.737	61711000	7	15.0532	15.023	15.2534	15.3193	15.0645	15.4846	15.2412	15.4802	15.2658	15.4574
1.76728	-0.323673	P28661-5;P28661-4;P28661-3;P28661-2;P28661;P28661-6	P28661-5;P28661-4;P28661-3;P28661-2;P28661;P28661-6	Septin-4	Sept4	905	Color2 [A=255, R=0, G=0, B=0]	1	4					4	3	3	11.2	8.9	8.9	36.339	0	6.7498	103620000	11	16.4832	16.4004	16.6744	16.7433	16.5837	16.9704	16.556	16.9299	17.0464	17.0006
1.76618	-0.217936	P12658;Q08331	P12658	Calbindin	Calb1	688	Color2 [A=255, R=0, G=0, B=0]	1	4					17	17	17	66.7	66.7	66.7	29.994	0	215.22	15507000000	143	22.6868	22.5986	22.5966	22.6665	22.7295	22.9063	22.6373	22.9405	23.0461	22.8375
1.76339	-0.209269	Q922D8	Q922D8	C-1-tetrahydrofolate synthase, cytoplasmic;Methylenetetrahydrofolate dehydrogenase;Methenyltetrahydrofolate cyclohydrolase;Formyltetrahydrofolate synthetase;C-1-tetrahydrofolate synthase, cytoplasmic, N-terminally processed	Mthfd1	3800	Color2 [A=255, R=0, G=0, B=0]	1	4					37	37	37	47.6	47.6	47.6	101.2	0	323.31	9030400000	185	21.5417	21.5797	21.7583	21.8454	21.7001	21.9299	21.7332	21.9739	21.9078	21.9267
1.76308	0.212071	P47964	P47964	60S ribosomal protein L36	Rpl36	1081	Color2 [A=255, R=0, G=0, B=0]	1	4					2	2	2	18.1	18.1	18.1	12.215	0	4.1714	543210000	12	17.0948	17.1449	17.3536	17.3877	17.2446	17.0666	16.9091	17.167	16.9996	17.0229
1.7608	0.187842	Q8BT60;Q1RLL3;Q9Z140;Q8BLR2;Q0VE82;Q9DC53;Q8JZW4	Q8BT60	Copine-3	Cpne3	2892	Color2 [A=255, R=0, G=0, B=0]	1	4					9	9	7	21	21	17.6	59.584	0	43.179	307080000	24	17.1768	17.2194	17.388	17.3842	17.2202	17.1151	16.9308	17.2004	17.1095	17.0935
1.75822	-0.220074	Q9CRC8	Q9CRC8	Leucine-rich repeat-containing protein 40	Lrrc40	4172	Color2 [A=255, R=0, G=0, B=0]	1	4					7	7	7	15.1	15.1	15.1	68.075	0	12.949	37079000	9	14.4087	14.6409	14.6905	14.6203	14.7035	14.8909	14.7125	14.9941	14.823	14.7437
1.75616	0.36884	Q80UW8	Q80UW8	DNA-directed RNA polymerases I, II, and III subunit RPABC1	Polr2e	2609	Color2 [A=255, R=0, G=0, B=0]	1	4					2	2	2	11	11	11	24.57	0	7.0971	18056000	4	13.4175	13.5533	13.8045	13.834	13.5859	13.4485	12.9361	13.2972	13.4546	13.2146
1.75591	-0.304764	Q9CPQ1	Q9CPQ1	Cytochrome c oxidase subunit 6C	Cox6c	4031	Color2 [A=255, R=0, G=0, B=0]	1	4					4	4	3	51.3	51.3	35.5	8.4689	0.00023618	4.0321	1492800000	21	18.8331	18.6465	18.7937	19.0565	18.9268	19.0364	18.9279	19.2989	19.3203	19.197
1.75354	-0.241028	Q9CZ83;Q9CZ83-2	Q9CZ83;Q9CZ83-2	39S ribosomal protein L55, mitochondrial	Mrpl55	4271	Color2 [A=255, R=0, G=0, B=0]	1	4					3	3	3	18.1	18.1	18.1	15.121	0	8.6802	12930000	6	13.7627	13.8281	13.9426	13.8532	14.0362	14.1307	14.005	14.3238	13.9653	14.2032
1.75245	-0.289474	Q91V12-2;Q91V12-4	Q91V12-2;Q91V12-4	Cytosolic acyl coenzyme A thioester hydrolase	Acot7	3599	Color2 [A=255, R=0, G=0, B=0]	1	4					7	7	2	21.9	21.9	4.7	37.555	0	41.352	215850000	14	15.2284	15.3599	15.5342	15.5434	15.4772	15.8139	15.4925	15.9389	15.721	15.6243
1.74649	-0.266543	P19324	P19324	Serpin H1	Serpinh1	794	Color2 [A=255, R=0, G=0, B=0]	1	4					10	10	10	27.1	27.1	27.1	46.533	0	80.035	624310000	30	19.2875	19.4195	19.4072	19.5683	19.4882	19.8249	19.43	19.8121	19.8083	19.6281
1.74556	-0.338364	Q8K2Y7	Q8K2Y7	39S ribosomal protein L47, mitochondrial	Mrpl47	3291	Color2 [A=255, R=0, G=0, B=0]	1	4					5	5	5	20.2	20.2	20.2	29.725	0	9.1298	61089000	8	15.0288	15.1892	15.3355	15.4252	15.3988	15.7146	15.2761	15.6843	15.6356	15.7588
1.74079	0.58411	Q9QXF8	Q9QXF8	Glycine N-methyltransferase	Gnmt	4886	Color2 [A=255, R=0, G=0, B=0]	1	4					3	3	3	16	16	16	32.675	0	28.415	20582000	6	12.6904	12.0179	12.698	12.7087	12.7647	12.2097	11.9816	11.5874	11.8109	12.3694
1.73917	0.196209	Q91VK1;Q2L4X1	Q91VK1;Q2L4X1	Basic leucine zipper and W2 domain-containing protein 2	Bzw2	1726	Color2 [A=255, R=0, G=0, B=0]	1	4					5	5	5	8.6	8.6	8.6	48.063	0	13.704	89798000	8	16.5607	16.5953	16.705	16.7737	16.7556	16.595	16.3232	16.5361	16.4046	16.5503
1.73846	-0.261603	Q9Z2Q5	Q9Z2Q5	39S ribosomal protein L40, mitochondrial	Mrpl40	5195	Color2 [A=255, R=0, G=0, B=0]	1	4					3	3	3	15	15	15	24.301	0	7.6914	44358000	7	14.8071	15.0495	15.246	15.0765	15.1179	15.4152	15.2102	15.4653	15.211	15.3033
1.73509	-0.286368	Q9WV69;Q9WV69-3;Q9WV69-2;Q9WV69-4	Q9WV69;Q9WV69-3;Q9WV69-2;Q9WV69-4	Dematin	Dmtn	5068	Color2 [A=255, R=0, G=0, B=0]	1	4					10	10	10	30.4	30.4	30.4	45.468	0	64.244	296590000	21	16.5841	16.8016	16.9137	17.0706	16.9831	17.183	17.0046	17.2879	17.2092	17.1002
1.73404	0.237488	Q80X19-2;Q80X19	Q80X19-2;Q80X19	Collagen alpha-1(XIV) chain	Col14a1	2633	Color2 [A=255, R=0, G=0, B=0]	1	4					27	27	27	18.1	18.1	18.1	191.36	0	208.86	992420000	81	19.7465	19.7426	19.9841	20.0308	19.7626	19.5939	19.4403	19.7312	19.6322	19.6815
1.73301	0.209939	Q61334	Q61334	B-cell receptor-associated protein 29	Bcap29	2120	Color2 [A=255, R=0, G=0, B=0]	1	4					3	3	3	10.4	10.4	10.4	27.964	0	8.0857	117300000	7	15.689	15.9093	15.9298	15.9563	15.8923	15.6819	15.5075	15.8328	15.6856	15.6193
1.73061	-0.22753	Q9D880	Q9D880	Mitochondrial import inner membrane translocase subunit TIM50	Timm50	4458	Color2 [A=255, R=0, G=0, B=0]	1	4					9	9	9	33.1	33.1	33.1	39.776	0	46.214	901530000	23	17.268	17.3599	17.5476	17.5771	17.3997	17.6709	17.4763	17.7902	17.6931	17.6595
1.72956	-0.248729	P58064	P58064	28S ribosomal protein S6, mitochondrial	Mrps6	1259	Color2 [A=255, R=0, G=0, B=0]	1	4					4	4	4	30.4	30.4	30.4	14.308	0	6.8993	60435000	8	15.1859	15.447	15.3631	15.4279	15.5	15.6443	15.3875	15.721	15.6591	15.7556
1.72931	-0.203372	Q64442	Q64442	Sorbitol dehydrogenase	Sord	2280	Color2 [A=255, R=0, G=0, B=0]	1	4					16	16	16	53.5	53.5	53.5	38.249	0	225.75	30414000000	169	22.8457	22.7876	23.0456	23.1044	22.9093	23.1663	23.0238	23.2404	23.1327	23.1463
1.72754	0.604943	Q3TYD6	Q3TYD6	Serine/threonine-protein kinase LMTK2	Lmtk2	1786	Color2 [A=255, R=0, G=0, B=0]	1	4					3	3	3	2.9	2.9	2.9	160.51	0.00044853	3.2896	9577300	3	12.2213	12.1865	12.4988	12.2605	12.117	11.5916	11.1034	12.2771	11.827	11.4603
1.72582	0.237615	Q99PL5;Q99PL5-12;Q99PL5-11;Q99PL5-10;Q99PL5-9;Q99PL5-8;Q99PL5-7;Q99PL5-6;Q99PL5-5;Q99PL5-4;Q99PL5-3;Q99PL5-2	Q99PL5	Ribosome-binding protein 1	Rrbp1	4022	Color2 [A=255, R=0, G=0, B=0]	1	4					35	35	35	25.4	25.4	25.4	172.88	0	323.31	2206900000	97	20.3867	20.5736	20.6397	20.7616	20.604	20.4312	20.1629	20.4708	20.3801	20.3324
1.72487	0.290782	Q9R097	Q9R097	Kunitz-type protease inhibitor 1	Spint1	4966	Color2 [A=255, R=0, G=0, B=0]	1	4					6	6	6	12.2	12.2	12.2	56.59	0	21.796	53201000	13	15.2259	15.3626	15.4886	15.5054	15.4738	15.2625	14.8149	15.2617	15.1911	15.0722
1.72486	-0.216355	Q9D6Y7-2;Q9D6Y7;Q9D6Y7-3;Q9D6Y7-4	Q9D6Y7-2;Q9D6Y7;Q9D6Y7-3;Q9D6Y7-4	Mitochondrial peptide methionine sulfoxide reductase	Msra	4421	Color2 [A=255, R=0, G=0, B=0]	1	4					8	8	8	53.1	53.1	53.1	23.779	0	72.29	2126200000	48	19.6326	19.7381	19.9077	19.9599	19.7684	19.9958	19.8847	20.1491	20.0676	19.9913
1.72482	-0.259032	Q8QZS1	Q8QZS1	3-hydroxyisobutyryl-CoA hydrolase, mitochondrial	Hibch	3334	Color2 [A=255, R=0, G=0, B=0]	1	4					13	13	13	35.6	35.6	35.6	43.037	0	83.098	2051800000	40	19.736	19.8622	20.0828	20.1703	19.9856	20.2268	20.0727	20.33	20.2703	20.2323
1.72108	-0.318527	Q9CRD2	Q9CRD2	ER membrane protein complex subunit 2	Emc2	4175	Color2 [A=255, R=0, G=0, B=0]	1	4					3	3	3	11.1	11.1	11.1	34.934	0	10.053	96698000	6	14.1758	14.172	14.414	14.3738	14.3544	14.7491	14.2938	14.5999	14.5787	14.8611
1.72038	-0.25911	O88428	O88428	Bifunctional 3-phosphoadenosine 5-phosphosulfate synthase 2;Sulfate adenylyltransferase;Adenylyl-sulfate kinase	Papss2	431	Color2 [A=255, R=0, G=0, B=0]	1	4					23	23	22	44.1	44.1	41.9	70.35	0	128.08	3423200000	88	21.1477	20.9743	21.3619	21.4409	21.2716	21.5181	21.3787	21.5647	21.5431	21.4873
1.71881	0.321801	Q8K209	Q8K209	G-protein coupled receptor 56;GPR56 N-terminal fragment;GPR56 C-terminal fragment	Gpr56	3258	Color2 [A=255, R=0, G=0, B=0]	1	4					2	2	2	3.1	3.1	3.1	77.254	0.0019068	2.5507	5886300	3	12.432	12.308	12.8266	12.5339	12.6249	12.1117	12.0972	12.1432	12.413	12.3513
1.71778	0.24753	O09106	O09106	Histone deacetylase 1	Hdac1	221	Color2 [A=255, R=0, G=0, B=0]	1	4					6	5	5	15.1	12.7	12.7	55.074	0	13.401	128110000	12	15.7842	15.9606	16.0835	16.0648	16.053	15.908	15.5132	15.7803	15.7457	15.7613
1.71748	-0.331906	Q9D1H8	Q9D1H8	39S ribosomal protein L53, mitochondrial	Mrpl53	4348	Color2 [A=255, R=0, G=0, B=0]	1	4					3	3	3	26.3	26.3	26.3	12.737	0	9.597	43865000	4	14.1431	14.198	14.3159	14.4665	14.5389	14.7909	14.3341	14.7782	14.6898	14.7288
1.71729	0.486884	P28665	P28665	Murinoglobulin-1	Mug1	906	Color2 [A=255, R=0, G=0, B=0]	1	4					21	21	10	17.4	17.4	8.9	165.3	0	126.4	835720000	65	19.4052	20.1102	19.8254	19.823	19.3278	19.1359	18.9373	19.3621	19.2536	19.3682
1.71571	-0.454484	P18293	P18293	Atrial natriuretic peptide receptor 1	Npr1	780	Color2 [A=255, R=0, G=0, B=0]	1	4					4	4	4	4.3	4.3	4.3	119.11	0	6.9585	166460000	9	15.3247	15.5208	15.6325	15.6228	15.5668	16.3341	15.5389	16.0501	15.7904	16.2266
1.71043	-0.271175	Q9ET54-3;Q9ET54-4;Q9ET54-6;Q9ET54-5;Q9ET54-2;Q9ET54	Q9ET54-3;Q9ET54-4;Q9ET54-6;Q9ET54-5;Q9ET54-2;Q9ET54	Palladin	Palld	4734	Color2 [A=255, R=0, G=0, B=0]	1	4					7	7	7	14	14	14	72.367	0	31.335	161460000	21	16.1851	16.2879	16.3861	16.4728	16.3407	16.7185	16.3022	16.6854	16.5922	16.7303
1.71015	0.252537	Q99LJ7;Q99LJ7-2	Q99LJ7;Q99LJ7-2	RCC1 and BTB domain-containing protein 2	Rcbtb2	3966	Color2 [A=255, R=0, G=0, B=0]	1	4					5	5	5	10.2	10.2	10.2	60.163	0	16.17	31539000	6	14.428	14.6174	14.7949	14.6786	14.6787	14.3917	14.1558	14.494	14.5005	14.393
1.70979	0.350613	Q9WTS2	Q9WTS2	Alpha-(1,6)-fucosyltransferase	Fut8	5025	Color2 [A=255, R=0, G=0, B=0]	1	4					5	5	5	8.7	8.7	8.7	66.556	0	10.189	49878000	8	14.8198	14.9936	15.2614	15.2427	14.9926	14.8569	14.4078	14.8874	14.6539	14.7513
1.70953	0.19282	P14685	P14685	26S proteasome non-ATPase regulatory subunit 3	Psmd3	721	Color2 [A=255, R=0, G=0, B=0]	1	4					13	13	13	24.7	24.7	24.7	60.718	0	69.554	1076000000	48	19.6526	19.6592	19.8355	19.9246	19.7267	19.5775	19.4173	19.6526	19.6138	19.5732
1.70864	0.281972	P54818	P54818	Galactocerebrosidase	Galc	1198	Color2 [A=255, R=0, G=0, B=0]	1	4					5	5	5	9.9	9.9	9.9	77.256	0	17.835	88688000	8	14.9424	14.9809	15.2467	15.2365	15.1919	14.8941	14.7079	15.0138	14.9374	14.6353
1.7067	-0.204824	Q9CZP5	Q9CZP5	Mitochondrial chaperone BCS1	Bcs1l	4285	Color2 [A=255, R=0, G=0, B=0]	1	4					3	3	3	7.4	7.4	7.4	47.406	0	32.923	73402000	12	15.6823	15.8105	15.8396	15.9402	15.9798	16.0879	15.9056	16.1983	16.0336	16.051
1.70668	-0.181313	Q8BKZ9	Q8BKZ9	Pyruvate dehydrogenase protein X component, mitochondrial	Pdhx	2828	Color2 [A=255, R=0, G=0, B=0]	1	4					10	10	10	29.5	29.5	29.5	53.998	0	57.76	655490000	27	18.3314	18.4752	18.5217	18.6276	18.5339	18.6629	18.5404	18.7697	18.734	18.6894
1.70652	-0.224846	Q8BGH2	Q8BGH2	Sorting and assembly machinery component 50 homolog	Samm50	2720	Color2 [A=255, R=0, G=0, B=0]	1	4					17	17	17	50.3	50.3	50.3	51.863	0	77.206	1848700000	71	19.5083	19.6779	19.7533	19.9022	19.7691	19.9583	19.7971	20.0453	20.0072	19.9271
1.70595	0.225005	P29391;P49945	P29391;P49945	Ferritin light chain 1;Ferritin light chain 2	Ftl1;Ftl2	919	Color2 [A=255, R=0, G=0, B=0]	1	4					7	7	7	55.2	55.2	55.2	20.802	0	76.186	1393600000	51	18.8886	18.8329	19.0491	18.9411	18.9545	18.8114	18.474	18.7727	18.8463	18.6368
1.70498	-0.168408	Q9ER88;Q9ER88-2	Q9ER88;Q9ER88-2	28S ribosomal protein S29, mitochondrial	Dap3	4687	Color2 [A=255, R=0, G=0, B=0]	1	4					6	6	6	17.6	17.6	17.6	44.699	0	26.871	81012000	9	15.9466	15.9863	16.1287	16.1025	16.1468	16.2397	16.0685	16.3002	16.2819	16.2627
1.70429	0.180445	P27659	P27659	60S ribosomal protein L3	Rpl3	885	Color2 [A=255, R=0, G=0, B=0]	1	4					14	14	14	37.2	37.2	37.2	46.109	0	56.053	3252500000	37	20.3233	20.4498	20.5704	20.5595	20.4391	20.3334	20.1611	20.4178	20.2691	20.2583
1.70181	0.238564	Q8VDM6;Q8VDM6-2;Q8VDM6-3	Q8VDM6;Q8VDM6-2;Q8VDM6-3	Heterogeneous nuclear ribonucleoprotein U-like protein 1	Hnrnpul1	3538	Color2 [A=255, R=0, G=0, B=0]	1	4					5	5	5	6.4	6.4	6.4	96.001	0	51.1	184800000	14	16.8501	16.9767	17.1259	17.1087	16.9912	16.7977	16.5348	16.9363	16.7997	16.7913
1.70063	0.173959	P46412;P21765	P46412	Glutathione peroxidase 3	Gpx3	1046	Color2 [A=255, R=0, G=0, B=0]	1	4					6	6	6	32.3	32.3	32.3	25.424	0	72.494	4378500000	45	18.9721	19.1311	19.2065	19.2756	19.1095	18.9689	18.8619	19.056	18.9461	18.9921
1.70016	0.299931	Q9DBY1;Q9DBY1-2	Q9DBY1;Q9DBY1-2	E3 ubiquitin-protein ligase synoviolin	Syvn1	4568	Color2 [A=255, R=0, G=0, B=0]	1	4					2	2	2	2.9	2.9	2.9	67.296	0.0046767	2.1086	17530000	3	15.2453	15.3	15.5205	15.3604	15.6226	15.0421	14.8523	15.2573	15.1411	15.2563
1.70008	0.215298	Q8R2R6	Q8R2R6	Mitochondrial ribosome-associated GTPase 1	Mtg1	3405	Color2 [A=255, R=0, G=0, B=0]	1	4					3	3	3	15.3	15.3	15.3	36.679	0	6.5384	5408900	4	13.8736	13.953	14.0105	13.9874	13.8065	13.8209	13.599	13.9057	13.6302	13.5987
1.69589	0.264055	Q9DB25	Q9DB25	Dolichyl-phosphate beta-glucosyltransferase	Alg5	4514	Color2 [A=255, R=0, G=0, B=0]	1	4					5	5	5	19.8	19.8	19.8	36.79	0	21.198	46327000	10	15.5357	15.7158	15.8253	15.9927	15.7864	15.5284	15.302	15.5916	15.5834	15.5301
1.69266	-0.184481	Q8BSE0	Q8BSE0	Regulator of microtubule dynamics protein 2	Rmdn2	2887	Color2 [A=255, R=0, G=0, B=0]	1	4					2	2	2	4.6	4.6	4.6	47.016	0.0069693	1.8905	7021400	4	14.1601	14.3064	14.3868	14.4478	14.3658	14.4949	14.3951	14.4811	14.5953	14.6227
1.69148	-0.198069	Q6NSR8	Q6NSR8	Probable aminopeptidase NPEPL1	Npepl1	2358	Color2 [A=255, R=0, G=0, B=0]	1	4					8	8	8	21.9	21.9	21.9	55.939	0	25.896	166830000	13	15.9012	16.0531	16.085	16.1909	16.0942	16.264	16.0845	16.3551	16.2498	16.3614
1.69012	-0.987151	P26645	P26645	Myristoylated alanine-rich C-kinase substrate	Marcks	876	Color2 [A=255, R=0, G=0, B=0]	1	4					2	2	2	14.9	14.9	14.9	29.661	0	125.26	276420000	3	14.7016	14.8662	15.2731	14.9959	15.0142	16.8357	15.0138	16.2087	15.4032	16.3252
1.68872	0.318343	Q8BHD7-2;Q8BHD7	Q8BHD7-2;Q8BHD7	Polypyrimidine tract-binding protein 3	Ptbp3	2764	Color2 [A=255, R=0, G=0, B=0]	1	4					6	3	3	14.6	9.8	9.8	56.381	0	38.874	65905000	12	15.1347	15.2711	15.4518	15.4324	15.2524	15.1344	14.639	15.1597	15.0054	15.0122
1.68856	-0.261564	Q9QXD8	Q9QXD8	LIM domain-containing protein 1	Limd1	4883	Color2 [A=255, R=0, G=0, B=0]	1	4					3	3	3	5.7	5.7	5.7	71.421	0	12.961	20113000	5	12.9403	12.7971	13.243	13.2342	13.1451	13.3932	13.2748	13.3243	13.2933	13.3819
1.68833	0.252394	Q8K1N1	Q8K1N1	Calcium-independent phospholipase A2-gamma	Pnpla8	3251	Color2 [A=255, R=0, G=0, B=0]	1	4					5	5	5	9.5	9.5	9.5	87.38	0	18.507	56966000	11	15.5803	15.7134	15.9235	15.8548	15.8579	15.6619	15.3032	15.5544	15.5303	15.6181
1.68788	0.286034	Q8K0C9	Q8K0C9	GDP-mannose 4,6 dehydratase	Gmds	3222	Color2 [A=255, R=0, G=0, B=0]	1	4					5	5	5	14.2	14.2	14.2	41.984	0	13.432	122640000	12	16.3989	16.5995	16.6953	16.7866	16.7001	16.3238	16.1195	16.5348	16.4832	16.2888
1.68571	0.287082	Q8VDC1	Q8VDC1	FYVE and coiled-coil domain-containing protein 1	Fyco1	3523	Color2 [A=255, R=0, G=0, B=0]	1	4					8	8	8	7.2	7.2	7.2	162.33	0	21.274	55533000	15	15.5159	15.7165	15.8712	15.8169	15.6402	15.5282	15.1633	15.4845	15.349	15.6004
1.68459	-0.202849	Q8BH95	Q8BH95	Enoyl-CoA hydratase, mitochondrial	Echs1	2761	Color2 [A=255, R=0, G=0, B=0]	1	4					13	13	13	46.9	46.9	46.9	31.474	0	115.94	6121100000	112	20.6524	20.7306	20.8861	20.9715	20.7937	20.9157	20.9307	21.0981	21.1222	20.982
1.68358	-0.236744	P51655;Q9R087	P51655	Glypican-4;Secreted glypican-4	Gpc4	1139	Color2 [A=255, R=0, G=0, B=0]	1	4					6	6	6	12.6	12.6	12.6	62.586	0	10.053	95914000	13	15.648	15.715	15.6922	15.8176	15.8464	16.0381	15.7045	16.0857	15.9662	16.1085
1.68249	-0.228772	Q9D7N6	Q9D7N6	39S ribosomal protein L30, mitochondrial	Mrpl30	4441	Color2 [A=255, R=0, G=0, B=0]	1	4					2	2	2	15.6	15.6	15.6	18.342	0.00023463	3.9593	41518000	4	15.0238	15.1362	15.2504	15.4464	15.1715	15.441	15.3191	15.5546	15.4254	15.4322
1.68242	0.215826	Q91W59-2;Q91W59-3;Q91W59;Q8BWL5-4;Q8BWL5-6;Q8BWL5-3;Q8BWL5-2;Q8BWL5;Q8BWL5-5	Q91W59-2;Q91W59-3;Q91W59;Q8BWL5-4;Q8BWL5-6;Q8BWL5-3;Q8BWL5-2;Q8BWL5;Q8BWL5-5	RNA-binding motif, single-stranded-interacting protein 1;RNA-binding motif, single-stranded-interacting protein 3	Rbms1;Rbms3	3647	Color2 [A=255, R=0, G=0, B=0]	1	4					3	3	2	10	10	8.1	40.001	0	19.252	29148000	7	15.2732	15.3995	15.5052	15.5254	15.5049	15.1931	15.0558	15.3834	15.3256	15.1711
1.68148	0.232211	P11276	P11276	Fibronectin;Anastellin	Fn1	662	Color2 [A=255, R=0, G=0, B=0]	1	4					42	42	42	23.3	23.3	23.3	272.53	0	323.31	1687900000	114	19.7943	20.0983	19.7972	19.8626	19.7885	19.755	19.4494	19.702	19.6989	19.5745
1.68098	0.191678	Q8BWY3	Q8BWY3	Eukaryotic peptide chain release factor subunit 1	Etf1	2953	Color2 [A=255, R=0, G=0, B=0]	1	4					11	11	11	28.4	28.4	28.4	49.03	0	110.67	515800000	24	17.8495	17.9585	18.0815	18.112	17.9958	17.8699	17.6319	17.9118	17.8138	17.8114
1.68059	0.173417	Q9DBR0	Q9DBR0	A-kinase anchor protein 8	Akap8	4552	Color2 [A=255, R=0, G=0, B=0]	1	4					5	5	5	7.3	7.3	7.3	76.293	0	11.67	97270000	10	16.15	16.2398	16.4124	16.3729	16.3715	16.2062	16.0125	16.1957	16.116	16.1491
1.67998	0.23466	O70579	O70579	Peroxisomal membrane protein PMP34	Slc25a17	413	Color2 [A=255, R=0, G=0, B=0]	1	4					4	4	4	12.4	12.4	12.4	34.412	0	12.071	116920000	7	16.5592	16.5899	16.8746	16.8048	16.7021	16.4132	16.3122	16.6446	16.4721	16.5151
1.67537	-0.249567	Q68EF0	Q68EF0	Rab-3A-interacting protein	Rab3ip	2310	Color2 [A=255, R=0, G=0, B=0]	1	4					4	4	4	15	15	15	47.133	0	18.621	42819000	10	14.804	15.1459	15.1667	15.2316	15.2192	15.4087	15.2435	15.4501	15.3975	15.3155
1.67524	0.19197	P62317	P62317	Small nuclear ribonucleoprotein Sm D2	Snrpd2	1378	Color2 [A=255, R=0, G=0, B=0]	1	4					9	9	8	67.8	67.8	61.9	13.527	0	62.336	730410000	36	18.9341	19.0735	19.168	19.1988	19.1285	18.9341	18.7325	19.0227	18.9522	18.9015
1.67195	-0.187027	Q80YD1	Q80YD1	ATP-dependent RNA helicase SUPV3L1, mitochondrial	Supv3l1	2659	Color2 [A=255, R=0, G=0, B=0]	1	4					11	11	11	16.8	16.8	16.8	87.004	0	27.916	173490000	24	16.3576	16.4563	16.5232	16.6653	16.5042	16.7652	16.5417	16.6624	16.6971	16.7754
1.67144	-0.22926	Q8K221	Q8K221	Arfaptin-2	Arfip2	3261	Color2 [A=255, R=0, G=0, B=0]	1	4					2	2	2	6.2	6.2	6.2	37.772	0.00044673	3.1931	23729000	3	12.9189	12.9732	13.2799	13.1703	13.1506	13.3838	13.2602	13.2616	13.4787	13.2547
1.66959	0.185301	P08003	P08003	Protein disulfide-isomerase A4	Pdia4	605	Color2 [A=255, R=0, G=0, B=0]	1	4					26	26	26	42.3	42.3	42.3	71.982	0	323.31	5097100000	146	21.5856	21.6931	21.8046	21.8508	21.7283	21.6058	21.3831	21.6446	21.5843	21.5181
1.66775	0.22626	Q3TZZ7;Q3TZZ7-2	Q3TZZ7;Q3TZZ7-2	Extended synaptotagmin-2	Esyt2	1788	Color2 [A=255, R=0, G=0, B=0]	1	4					12	12	12	19.2	19.2	19.2	94.138	0	34.415	136760000	25	16.0804	16.2712	16.3996	16.3618	16.2931	16.1096	15.8505	16.1862	16.0267	16.1018
1.66706	-0.245065	O70400	O70400	PDZ and LIM domain protein 1	Pdlim1	392	Color2 [A=255, R=0, G=0, B=0]	1	4					5	5	5	17.1	17.1	17.1	35.774	0	16.958	33915000	7	14.2379	14.4431	14.4963	14.5583	14.5737	14.8979	14.5558	14.6662	14.6251	14.7897
1.66468	0.234915	Q91XE8	Q91XE8	Transmembrane protein 205	Tmem205	3706	Color2 [A=255, R=0, G=0, B=0]	1	4					2	2	2	12.7	12.7	12.7	21.18	0	7.5466	317250000	9	16.4697	16.5922	16.778	16.767	16.4166	16.4189	16.2821	16.4624	16.3976	16.2879
1.66322	0.363937	P49312;P49312-2	P49312;P49312-2	Heterogeneous nuclear ribonucleoprotein A1;Heterogeneous nuclear ribonucleoprotein A1, N-terminally processed	Hnrnpa1	1102	Color2 [A=255, R=0, G=0, B=0]	1	4					8	8	8	32.8	32.8	32.8	34.196	0	113.18	887760000	30	18.6296	18.6569	18.6617	18.8161	18.8255	17.9713	18.4701	18.4582	18.6675	18.2031
1.6629	0.197126	P35979	P35979	60S ribosomal protein L12	Rpl12	987	Color2 [A=255, R=0, G=0, B=0]	1	4					7	7	7	58.8	58.8	58.8	17.804	0	100.74	1436900000	33	19.6341	19.6969	19.8638	19.9378	19.7062	19.6309	19.5177	19.5923	19.6658	19.4464
1.66015	0.164813	Q9DAW9	Q9DAW9	Calponin-3	Cnn3	4507	Color2 [A=255, R=0, G=0, B=0]	1	4					10	10	8	41.2	41.2	35.8	36.428	0	56.925	2231700000	37	19.9924	20.0222	20.1389	20.226	20.1211	20.003	19.7843	19.9969	19.9295	19.9629
1.65774	-0.171093	Q91ZT5-2;Q91ZT5;Q91ZT5-4;Q91ZT5-3	Q91ZT5-2;Q91ZT5;Q91ZT5-4;Q91ZT5-3	FYVE, RhoGEF and PH domain-containing protein 4	Fgd4	3755	Color2 [A=255, R=0, G=0, B=0]	1	4					3	3	3	6.1	6.1	6.1	68.209	0	4.9443	13034000	4	13.3463	13.3577	13.634	13.4395	13.5022	13.7188	13.5368	13.6396	13.6085	13.6313
1.65161	0.185271	P83882	P83882	60S ribosomal protein L36a	Rpl36a	1535	Color2 [A=255, R=0, G=0, B=0]	1	4					4	4	4	25.5	25.5	25.5	12.441	0	7.983	1296800000	18	19.9758	20.1013	20.1629	20.2626	20.1521	20.0317	19.7876	20.0296	19.9767	19.9028
1.65122	-0.175594	O88338	O88338	Cadherin-16	Cdh16	424	Color2 [A=255, R=0, G=0, B=0]	1	4					15	15	15	31.6	31.6	31.6	89.859	0	323.31	6404100000	261	20.1289	20.2043	20.2816	20.3828	20.2873	20.4686	20.2763	20.5519	20.4527	20.4135
1.65097	0.256224	Q9CQ45	Q9CQ45	Neudesin	Nenf	4060	Color2 [A=255, R=0, G=0, B=0]	1	4					4	4	4	26.3	26.3	26.3	18.904	0	19.032	47559000	12	15.434	15.4474	15.6566	15.7734	15.6857	15.3827	15.2156	15.56	15.2803	15.2774
1.65088	0.779544	Q99MB1	Q99MB1	Toll-like receptor 3	Tlr3	3981	Color2 [A=255, R=0, G=0, B=0]	1	4					2	2	2	2.5	2.5	2.5	103.67	0	6.0797	7667300	5	12.4422	12.721	12.5967	13.0224	12.7023	12.1964	11.0319	11.6772	12.1615	12.5198
1.65044	0.261321	Q9QXE0	Q9QXE0	2-hydroxyacyl-CoA lyase 1	Hacl1	4884	Color2 [A=255, R=0, G=0, B=0]	1	4					12	12	12	25.8	25.8	25.8	63.66	0	104.53	5350000000	53	19.2923	19.3301	19.6978	19.6168	19.4663	19.2415	19.0348	19.2918	19.306	19.2225
1.64677	-0.216383	Q9JHU9	Q9JHU9	Inositol-3-phosphate synthase 1	Isyna1	4749	Color2 [A=255, R=0, G=0, B=0]	1	4					8	8	8	19.4	19.4	19.4	60.931	0	33.541	294020000	11	16.5583	16.8316	16.6313	16.7517	16.7995	16.9094	16.76	17.0661	17.0451	16.8736
1.64549	0.20403	Q62376;Q62376-2	Q62376;Q62376-2	U1 small nuclear ribonucleoprotein 70 kDa	Snrnp70	2222	Color2 [A=255, R=0, G=0, B=0]	1	4					10	10	10	31.2	31.2	31.2	51.991	0	82.165	752640000	31	18.8989	19.0398	19.1929	19.2451	19.0926	18.9099	18.7479	18.9882	18.9225	18.8806
1.64427	0.480887	Q8C9S4	Q8C9S4	Coiled-coil domain-containing protein 186	Ccdc186	3076	Color2 [A=255, R=0, G=0, B=0]	1	4					3	3	3	2.8	2.8	2.8	104.9	0	5.5207	126010000	5	16.8758	16.7598	17.5749	16.9256	16.7026	16.6254	16.2622	16.6092	16.524	16.4135
1.64382	-0.289767	Q921H8	Q921H8	3-ketoacyl-CoA thiolase A, peroxisomal	Acaa1a	3777	Color2 [A=255, R=0, G=0, B=0]	1	4					16	16	8	56.6	56.6	25.2	43.953	0	323.31	3785300000	94	19.8151	19.8266	20.1866	20.2762	20.0504	20.3291	20.3116	20.471	20.2969	20.1953
1.64292	-0.256723	Q9CXF0	Q9CXF0	Kynureninase	Kynu	4222	Color2 [A=255, R=0, G=0, B=0]	1	4					10	10	10	26.9	26.9	26.9	52.325	0	50.748	311840000	25	17.3506	17.4711	17.6436	17.7425	17.6723	17.8848	17.6273	17.908	17.8024	17.9412
1.64236	-0.302493	Q9EPU0-2;Q9EPU0	Q9EPU0-2;Q9EPU0	Regulator of nonsense transcripts 1	Upf1	4658	Color2 [A=255, R=0, G=0, B=0]	1	4					20	20	20	22.8	22.8	22.8	122.66	0	125.2	409990000	49	17.5452	17.9411	18.0246	17.9196	17.8485	18.2528	17.902	18.1241	18.249	18.2636
1.64229	0.215675	Q99JX7	Q99JX7	Nuclear RNA export factor 1	Nxf1	3893	Color2 [A=255, R=0, G=0, B=0]	1	4					6	6	6	13.3	13.3	13.3	70.299	0	23.444	51141000	10	14.5269	14.5975	14.7223	14.8722	14.7744	14.6055	14.3247	14.5208	14.4846	14.4793
1.64216	0.174967	Q61001	Q61001	Laminin subunit alpha-5	Lama5	2072	Color2 [A=255, R=0, G=0, B=0]	1	4					46	46	46	18.2	18.2	18.2	404.05	0	323.31	2745200000	183	20.012	20.0691	20.2202	20.2623	20.163	19.9722	19.8143	20.0345	20.045	19.9857
1.63775	-0.298829	Q9CQ92	Q9CQ92	Mitochondrial fission 1 protein	Fis1	4076	Color2 [A=255, R=0, G=0, B=0]	1	4					3	3	3	26.3	26.3	26.3	17.008	0	155.87	419910000	9	16.3764	16.1551	16.5265	16.6105	16.4196	16.606	16.4954	16.9058	16.8003	16.7748
1.63698	0.196928	Q91VI7	Q91VI7	Ribonuclease inhibitor	Rnh1	3620	Color2 [A=255, R=0, G=0, B=0]	1	4					21	21	21	65.4	65.4	65.4	49.816	0	222.62	2440000000	68	19.707	19.8449	19.9712	20.0272	19.913	19.6988	19.5531	19.8158	19.7394	19.6715
1.63672	0.160273	P62242	P62242	40S ribosomal protein S8	Rps8	1362	Color2 [A=255, R=0, G=0, B=0]	1	4					9	9	9	45.2	45.2	45.2	24.205	0	142.39	1666900000	54	19.8946	19.9317	19.9999	20.057	20.0017	19.8494	19.6452	19.9429	19.8587	19.7875
1.63569	-0.241412	O35245-3;O35245;O35245-5;O35245-2;O35245-4	O35245-3;O35245;O35245-5;O35245-2;O35245-4	Polycystin-2	Pkd2	250	Color2 [A=255, R=0, G=0, B=0]	1	4					6	6	6	8.6	8.6	8.6	102.42	0	38.813	88092000	10	15.136	15.4283	15.3734	15.4306	15.3994	15.6387	15.3674	15.6826	15.5401	15.746
1.63493	0.165507	Q8CGB6-2;Q8CGB6-4;Q8CGB6;Q8CGB6-3;Q8BZ33	Q8CGB6-2;Q8CGB6-4;Q8CGB6;Q8CGB6-3	Tensin-2	Tns2	3134	Color2 [A=255, R=0, G=0, B=0]	1	4					16	16	14	15.1	15.1	13.7	149.5	0	106.54	559840000	37	18.5683	18.576	18.7437	18.8235	18.679	18.5186	18.3963	18.5786	18.5736	18.4959
1.63484	-0.217857	Q4VAE3	Q4VAE3	Transmembrane protein 65	Tmem65	1926	Color2 [A=255, R=0, G=0, B=0]	1	4					3	3	3	15	15	15	24.918	0	16.069	106840000	10	16.7411	16.8834	17.0184	17.1016	17.0392	17.2327	17.0074	17.2424	17.2152	17.1754
1.63387	-0.207092	Q9ERI6	Q9ERI6	Retinol dehydrogenase 14	Rdh14	4695	Color2 [A=255, R=0, G=0, B=0]	1	4					9	9	9	37.7	37.7	37.7	36.365	0	61.035	124400000	19	16.2069	16.3487	16.3867	16.4121	16.3711	16.6578	16.3279	16.6796	16.4943	16.6013
1.63252	0.187756	P21107	P21107	Tropomyosin alpha-3 chain	Tpm3	808	Color2 [A=255, R=0, G=0, B=0]	1	4					16	4	3	41.8	11.9	9.5	32.994	0	12.025	632700000	12	17.0079	17.2328	17.2279	17.2029	17.1847	16.858	17.0536	17.0424	17.1064	16.8569
1.63131	0.202688	P54923	P54923	[Protein ADP-ribosylarginine] hydrolase	Adprh	1202	Color2 [A=255, R=0, G=0, B=0]	1	4					7	7	7	25.7	25.7	25.7	40.068	0	17.184	137680000	14	16.2936	16.3166	16.4083	16.4683	16.3476	16.231	15.9279	16.3075	16.1343	16.2203
1.62892	-0.178962	Q8K4F5	Q8K4F5	Alpha/beta hydrolase domain-containing protein 11	Abhd11	3320	Color2 [A=255, R=0, G=0, B=0]	1	4					4	4	4	13	13	13	33.56	0	7.0722	202330000	16	15.7702	15.9041	15.9826	16.0944	15.8998	16.0982	16.0072	16.1847	16.1925	16.0633
1.62473	0.210494	O88792	O88792	Junctional adhesion molecule A	F11r	468	Color2 [A=255, R=0, G=0, B=0]	1	4					3	3	3	16.7	16.7	16.7	32.423	0	27.206	64960000	5	14.1406	14.2494	14.3047	14.4295	14.3015	14.2318	13.903	14.1632	14.0917	13.9836
1.62423	0.177013	Q99LI2	Q99LI2	Chloride channel CLIC-like protein 1	Clcc1	3962	Color2 [A=255, R=0, G=0, B=0]	1	4					3	3	3	6.9	6.9	6.9	60.621	0	5.1515	26371000	7	14.6976	14.7871	14.8777	14.9723	14.7003	14.701	14.5145	14.6807	14.5835	14.6702
1.62402	-0.204564	Q9JHI5	Q9JHI5	Isovaleryl-CoA dehydrogenase, mitochondrial	Ivd	4738	Color2 [A=255, R=0, G=0, B=0]	1	4					18	18	18	43.9	43.9	43.9	46.325	0	123.03	10921000000	103	21.9918	22.0709	22.2662	22.3495	22.1494	22.3429	22.2648	22.481	22.391	22.371
1.62388	0.211463	Q9QUH0	Q9QUH0	Glutaredoxin-1	Glrx	4866	Color2 [A=255, R=0, G=0, B=0]	1	4					4	4	4	38.3	38.3	38.3	11.871	0	10.337	265790000	13	16.9291	17.0243	17.1935	17.1708	17.0977	16.8128	16.677	17.0055	16.9019	16.9607
1.62366	0.283955	Q61543	Q61543	Golgi apparatus protein 1	Glg1	2140	Color2 [A=255, R=0, G=0, B=0]	1	4					23	23	23	22.6	22.6	22.6	133.73	0	212.14	1038700000	58	19.1967	19.3729	19.49	19.4843	19.44	19.2599	18.7916	19.2578	19.0884	19.1664
1.62241	-0.202693	Q07417	Q07417	Short-chain specific acyl-CoA dehydrogenase, mitochondrial	Acads	1689	Color2 [A=255, R=0, G=0, B=0]	1	4					15	15	15	51	51	51	44.889	0	323.31	5374800000	84	19.9751	20.0458	20.2235	20.2917	20.0886	20.3457	20.1767	20.4508	20.3442	20.3206
1.61876	-0.176555	Q99KR7	Q99KR7	Peptidyl-prolyl cis-trans isomerase F, mitochondrial	Ppif	3932	Color2 [A=255, R=0, G=0, B=0]	1	4					8	8	7	41.7	41.7	38.3	21.737	0	18.921	1174100000	24	19.1206	19.2034	19.2895	19.386	19.2457	19.4388	19.2818	19.5604	19.3855	19.4615
1.61875	0.247911	Q8R010	Q8R010	Aminoacyl tRNA synthase complex-interacting multifunctional protein 2	Aimp2	3343	Color2 [A=255, R=0, G=0, B=0]	1	4					3	3	3	15.6	15.6	15.6	35.377	0	50.978	52637000	6	13.8342	13.8968	14.0822	14.1171	14.1988	13.8523	13.5799	13.9152	13.7929	13.7493
1.61497	0.267544	Q8CDN6	Q8CDN6	Thioredoxin-like protein 1	Txnl1	3105	Color2 [A=255, R=0, G=0, B=0]	1	4					10	10	10	51.6	51.6	51.6	32.237	0	55.989	1124600000	33	18.3407	18.4812	18.6941	18.7314	18.6004	18.4001	18.0969	18.4719	18.2936	18.2475
1.61445	-0.205338	Q91WU5	Q91WU5	Arsenite methyltransferase	As3mt	3685	Color2 [A=255, R=0, G=0, B=0]	1	4					14	14	14	42	42	42	41.793	0	122.39	630930000	48	18.1848	18.3731	18.4542	18.5309	18.3825	18.6078	18.4218	18.7061	18.5875	18.629
1.61249	-0.289173	Q9R1J0	Q9R1J0	Sterol-4-alpha-carboxylate 3-dehydrogenase, decarboxylating	Nsdhl	4996	Color2 [A=255, R=0, G=0, B=0]	1	4					2	2	2	6.6	6.6	6.6	40.685	0.00087108	2.8748	18501000	3	13.9904	14.3171	14.0917	14.2583	14.1464	14.3558	14.1618	14.6426	14.503	14.5865
1.61164	0.153513	P28659-2;P28659-3;P28659;P28659-4	P28659-2;P28659-3;P28659;P28659-4	CUGBP Elav-like family member 1	Celf1	903	Color2 [A=255, R=0, G=0, B=0]	1	4					3	3	3	8.1	8.1	8.1	51.589	0.00023685	4.0725	59160000	5	14.9946	15.1304	15.2449	15.212	15.1941	15.0023	14.9538	15.1291	14.9432	14.98
1.60893	-0.269004	Q99N85	Q99N85	28S ribosomal protein S18a, mitochondrial	Mrps18a	4001	Color2 [A=255, R=0, G=0, B=0]	1	4					2	2	2	13.8	13.8	13.8	22.321	0	4.4962	20084000	4	13.705	13.8974	13.9685	14.0343	13.6217	14.1251	14.2094	14.232	13.9063	14.0991
1.60834	-0.255448	Q9CQ40	Q9CQ40	39S ribosomal protein L49, mitochondrial	Mrpl49	4059	Color2 [A=255, R=0, G=0, B=0]	1	4					4	4	4	26.5	26.5	26.5	19.133	0	8.1534	58773000	5	13.6652	13.7075	13.9761	13.9518	13.8473	14.1903	13.844	14.0241	14.1953	14.1716
1.60669	-0.195173	Q3U487;Q3U487-2	Q3U487	E3 ubiquitin-protein ligase HECTD3	Hectd3	1803	Color2 [A=255, R=0, G=0, B=0]	1	4					4	4	4	6.2	6.2	6.2	97.346	0	7.1708	10080000	6	13.2558	13.2622	13.4662	13.3979	13.2882	13.5998	13.3651	13.4878	13.4907	13.7026
1.60665	-0.164616	Q3UMR5;Q3UMR5-2	Q3UMR5;Q3UMR5-2	Calcium uniporter protein, mitochondrial	Mcu	1860	Color2 [A=255, R=0, G=0, B=0]	1	4					4	4	4	12.6	12.6	12.6	39.681	0	11.031	88251000	8	15.8568	15.8672	15.9486	16.1068	15.9324	16.0756	15.9664	16.1469	16.1769	16.1691
1.60651	-0.23822	Q3TMH2	Q3TMH2	Secernin-3	Scrn3	1771	Color2 [A=255, R=0, G=0, B=0]	1	4					5	5	5	13.2	13.2	13.2	47.661	0	42.838	105340000	12	15.8778	15.9704	16.1606	16.2355	16.1	16.3338	16.09	16.4288	16.321	16.3618
1.60558	0.193218	Q8CJG0	Q8CJG0	Protein argonaute-2	Ago2	3192	Color2 [A=255, R=0, G=0, B=0]	1	4					10	10	8	15.1	15.1	12.6	97.303	0	46.988	120120000	19	16.4764	16.577	16.6863	16.7726	16.6777	16.4456	16.286	16.5733	16.5055	16.4136
1.60413	-0.323207	Q91ZN5-2;Q91ZN5	Q91ZN5-2;Q91ZN5	Adenosine 3-phospho 5-phosphosulfate transporter 1	Slc35b2	3751	Color2 [A=255, R=0, G=0, B=0]	1	4					2	2	2	5.2	5.2	5.2	41.979	0.00022873	3.5869	20718000	3	12.8797	13.1058	13.4016	13.3463	13.3826	13.5907	13.3244	13.5951	13.6791	13.5427
1.60401	-0.596857	P15116;P39038	P15116	Cadherin-2	Cdh2	729	Color2 [A=255, R=0, G=0, B=0]	1	4					3	3	3	6.6	6.6	6.6	99.795	0	6.763	13034000	7	12.8679	13.5205	13.4869	13.3307	12.9828	13.9614	13.2812	13.6251	14.2473	14.0582
1.60032	-0.33708	O88271	O88271	Craniofacial development protein 1	Cfdp1	418	Color2 [A=255, R=0, G=0, B=0]	1	4					4	4	4	17.3	17.3	17.3	32.921	0	22.974	26015000	6	14.4568	14.7942	14.807	15.0621	14.8326	15.2112	14.8756	15.1836	15.0542	15.3135
1.60028	1.05601	P01872;P01872-2	P01872;P01872-2	Ig mu chain C region	Ighm	530	Color2 [A=255, R=0, G=0, B=0]	1	4					10	10	10	27.1	27.1	27.1	49.971	0	101.97	383660000	27	18.5811	18.4745	18.8306	18.7108	18.5293	17.2365	17.0816	17.4186	17.0484	19.0611
1.59962	-0.244942	Q9Z2A7	Q9Z2A7	Diacylglycerol O-acyltransferase 1	Dgat1	5169	Color2 [A=255, R=0, G=0, B=0]	1	4					4	4	4	14.1	14.1	14.1	56.789	0	23.23	82479000	7	13.8029	13.7136	13.7391	14.052	13.7262	14.0807	13.8082	14.1262	14.1634	14.08
1.59692	0.170436	Q9JIF0-3;Q9JIF0-2;Q9JIF0;Q6PAK3	Q9JIF0-3;Q9JIF0-2;Q9JIF0	Protein arginine N-methyltransferase 1	Prmt1	4763	Color2 [A=255, R=0, G=0, B=0]	1	4					9	9	9	27.7	27.7	27.7	39.576	0	59.905	226370000	20	17.6184	17.6381	17.7486	17.8593	17.7178	17.6077	17.3834	17.6415	17.5658	17.5317
1.59652	-0.410356	O55028	O55028	[3-methyl-2-oxobutanoate dehydrogenase [lipoamide]] kinase, mitochondrial	Bckdk	346	Color2 [A=255, R=0, G=0, B=0]	1	4					3	3	3	10	10	10	46.587	0	26.48	32056000	5	12.8575	13.228	13.271	13.2072	13.2141	13.7246	13.0823	13.7569	13.5116	13.7543
1.59493	-0.21007	Q99L60-3;Q99L60;Q99L60-2	Q99L60-3;Q99L60;Q99L60-2	V-type proton ATPase subunit C 2	Atp6v1c2	3947	Color2 [A=255, R=0, G=0, B=0]	1	4					10	9	9	24.4	22.3	22.3	43.516	0	25.79	315250000	20	17.5832	17.5571	17.7683	17.8578	17.7945	17.8785	17.761	17.9914	18.0334	17.947
1.59414	0.255333	Q9DB70	Q9DB70	FUN14 domain-containing protein 1	Fundc1	4520	Color2 [A=255, R=0, G=0, B=0]	1	4					2	2	2	18.7	18.7	18.7	17.158	0	4.8428	28869000	4	13.4351	13.2669	13.6283	13.7009	13.5533	13.2659	13.0715	13.2631	13.3098	13.3975
1.59038	0.200401	P62334	P62334	26S protease regulatory subunit 10B	Psmc6	1381	Color2 [A=255, R=0, G=0, B=0]	1	4					10	10	10	33.9	33.9	33.9	44.172	0	47.112	554750000	30	18.357	18.4478	18.6277	18.6755	18.5588	18.4069	18.191	18.445	18.3034	18.3185
1.58892	-0.549548	Q91WM1-2;Q91WM1	Q91WM1-2;Q91WM1	Spermatid perinuclear RNA-binding protein	Strbp	3670	Color2 [A=255, R=0, G=0, B=0]	1	4					3	2	2	4.5	3.1	3.1	70.813	0.00023354	3.9008	5695300	3	11.6958	11.1812	12.1965	12.1373	11.667	12.5978	12.1449	12.2884	12.1971	12.3974
1.58806	0.197516	O88685	O88685	26S protease regulatory subunit 6A	Psmc3	462	Color2 [A=255, R=0, G=0, B=0]	1	4					16	16	16	41.2	41.2	41.2	49.548	0	115.22	891190000	51	19.7469	19.9089	20.0335	20.086	19.951	19.7891	19.5884	19.8381	19.7801	19.7429
1.58779	-0.578443	P07310	P07310	Creatine kinase M-type	Ckm	596	Color2 [A=255, R=0, G=0, B=0]	1	4					3	2	2	8.1	6	6	43.044	0.00087165	2.8891	26466000	3	12.7507	13.4072	13.2474	12.8339	12.9375	14.0144	13.7562	12.9875	13.5966	13.7142
1.58697	0.221898	Q8BWN8	Q8BWN8	Acyl-coenzyme A thioesterase 4	Acot4	2943	Color2 [A=255, R=0, G=0, B=0]	1	4					10	8	7	29.5	24	21.4	46.48	0	64.922	523590000	18	17.6784	17.8355	17.981	18.0356	17.8347	17.7188	17.4493	17.7161	17.7124	17.6591
1.58429	-0.258863	O09012-2;O09012	O09012-2;O09012	Peroxisomal targeting signal 1 receptor	Pex5	217	Color2 [A=255, R=0, G=0, B=0]	1	4					5	5	5	11.3	11.3	11.3	66.805	0	14.33	65954000	8	14.397	14.5126	14.8495	14.7581	14.7271	15.0023	14.7416	14.9377	14.9588	14.8983
1.58399	-0.153663	Q9JHK4;Q9JHK4-2	Q9JHK4;Q9JHK4-2	Geranylgeranyl transferase type-2 subunit alpha	Rabggta	4741	Color2 [A=255, R=0, G=0, B=0]	1	4					11	11	11	22.4	22.4	22.4	64.989	0	40.046	108300000	22	15.9391	16.024	16.0894	16.1762	16.0286	16.2412	16.0818	16.3269	16.168	16.2076
1.58355	-0.266632	Q64105	Q64105	Sepiapterin reductase	Spr	2256	Color2 [A=255, R=0, G=0, B=0]	1	4					13	13	13	56.7	56.7	56.7	27.883	0	323.31	2221900000	83	19.2446	19.4117	19.6496	19.7247	19.583	19.7779	19.644	19.9213	19.8365	19.767
1.58031	0.154362	Q99J77	Q99J77		Nans	3863	Color2 [A=255, R=0, G=0, B=0]	1	4					5	5	5	15.6	15.6	15.6	40.024	0	9.8304	82035000	11	15.7871	15.7127	15.8946	15.9623	15.8984	15.7021	15.5857	15.7689	15.7707	15.6559
1.58024	0.170584	Q8VE11;Q8VE11-2	Q8VE11;Q8VE11-2	Myotubularin-related protein 6	Mtmr6	3551	Color2 [A=255, R=0, G=0, B=0]	1	4					3	3	3	6.2	6.2	6.2	70.932	0	4.1614	6682400	4	13.3269	13.6793	13.5658	13.5957	13.4754	13.3577	13.3363	13.4093	13.3041	13.3827
1.57645	0.180456	P08030	P08030	Adenine phosphoribosyltransferase	Aprt	606	Color2 [A=255, R=0, G=0, B=0]	1	4					3	3	3	13.3	13.3	13.3	19.724	0.0002263	3.3876	128560000	7	16.9174	16.9272	17.2321	17.1173	17.0833	16.9223	16.7831	16.95	16.8739	16.8456
1.57632	0.163652	P14115	P14115	60S ribosomal protein L27a	Rpl27a	707	Color2 [A=255, R=0, G=0, B=0]	1	4					4	4	4	27.7	27.7	27.7	16.605	0	43.626	762120000	19	17.1302	17.1756	17.3412	17.3853	17.2287	17.0679	16.9684	17.1789	17.1413	17.0863
1.576	0.289524	Q9CWL8	Q9CWL8	Beta-catenin-like protein 1	Ctnnbl1	4200	Color2 [A=255, R=0, G=0, B=0]	1	4					5	5	5	9.9	9.9	9.9	64.979	0	89.323	48564000	9	14.82	15.0351	15.1791	15.3303	15.1508	14.8519	14.5807	14.9773	14.8432	14.8146
1.57466	-0.254751	Q8K2M0;Q8K2M0-2	Q8K2M0;Q8K2M0-2	39S ribosomal protein L38, mitochondrial	Mrpl38	3282	Color2 [A=255, R=0, G=0, B=0]	1	4					3	3	3	12.1	12.1	12.1	45.029	0	7.3304	41984000	7	13.5819	13.6537	13.933	14.0319	13.6888	14.0752	13.8995	14.0365	14.0371	14.1147
1.57219	0.259878	Q8C0L6;Q8C0L6-2	Q8C0L6;Q8C0L6-2	Peroxisomal N(1)-acetyl-spermine/spermidine oxidase	Paox	3013	Color2 [A=255, R=0, G=0, B=0]	1	4					4	4	4	11.3	11.3	11.3	55.446	0	7.6242	28587000	10	15.1702	15.1739	15.6195	15.5071	15.4413	15.1588	15.0378	15.1695	15.053	15.1935
1.57152	0.18381	Q9QYJ3	Q9QYJ3	DnaJ homolog subfamily B member 1	Dnajb1	4923	Color2 [A=255, R=0, G=0, B=0]	1	4					6	6	5	19.4	19.4	15.9	38.167	0	11.53	80729000	14	16.4373	16.5832	16.6901	16.7666	16.561	16.4523	16.2767	16.4907	16.4582	16.4415
1.57126	0.1738	Q62167;P16381	Q62167;P16381	ATP-dependent RNA helicase DDX3X;Putative ATP-dependent RNA helicase Pl10	Ddx3x;D1Pas1	2203	Color2 [A=255, R=0, G=0, B=0]	1	4					24	23	4	45.5	43.8	11.6	73.101	0	106.72	1383200000	53	19.128	19.2897	19.3822	19.4042	19.3405	19.1321	18.9845	19.2309	19.1496	19.1786
1.57033	0.26316	Q3TKT4;Q3TKT4-2	Q3TKT4;Q3TKT4-2	Transcription activator BRG1	Smarca4	1765	Color2 [A=255, R=0, G=0, B=0]	1	4					12	12	8	8.6	8.6	6	181.43	0	32.188	172510000	25	16.6315	16.9382	16.9133	17.0022	16.9255	16.7463	16.3494	16.6736	16.5905	16.7352
1.57014	0.233864	Q8R000	Q8R000	Organic solute transporter subunit alpha	Slc51a	3341	Color2 [A=255, R=0, G=0, B=0]	1	4					2	2	2	6.8	6.8	6.8	37.759	0.00022707	3.4709	11381000	4	14.1703	14.1161	14.1683	14.4416	14.3528	14.1921	13.9296	14.1265	13.9327	13.8988
1.56668	0.17582	P04627	P04627	Serine/threonine-protein kinase A-Raf	Araf	561	Color2 [A=255, R=0, G=0, B=0]	1	4					7	7	4	12.1	12.1	7.6	67.581	0	33.29	105940000	13	16.1046	16.2187	16.3743	16.3945	16.2513	16.1027	16.0004	16.1941	16.0161	16.1511
1.56556	-0.23195	Q9QY76	Q9QY76	Vesicle-associated membrane protein-associated protein B	Vapb	4907	Color2 [A=255, R=0, G=0, B=0]	1	4					8	7	7	38.3	33.3	33.3	26.946	0	22.83	410350000	19	18.1255	18.3623	18.4478	18.5334	18.3704	18.6642	18.4068	18.7062	18.6454	18.5765
1.56406	0.217455	Q61029-3;Q61029;Q61029-4;Q61029-2	Q61029-3;Q61029;Q61029-4;Q61029-2	Lamina-associated polypeptide 2, isoforms beta/delta/epsilon/gamma	Tmpo	2074	Color2 [A=255, R=0, G=0, B=0]	1	4					9	3	3	35.9	10.4	10.4	46.049	0	70.416	218290000	13	16.7879	17.0168	17.1058	17.1588	17.0693	16.8775	16.622	16.8771	16.8663	16.8083
1.56348	-0.473145	Q8VCI5;Q8VCI5-2	Q8VCI5;Q8VCI5-2	Peroxisomal biogenesis factor 19	Pex19	3500	Color2 [A=255, R=0, G=0, B=0]	1	4					5	5	5	22.7	22.7	22.7	32.733	0	87.501	45141000	8	13.2136	13.5017	13.8723	14.0729	13.3392	13.8152	14.1026	14.2177	14.1027	14.1271
1.56295	-0.237419	Q923D5	Q923D5	WW domain-binding protein 11	Wbp11	3829	Color2 [A=255, R=0, G=0, B=0]	1	4					4	4	4	7	7	7	69.874	0	10.384	56095000	8	15.6801	16.0396	15.9586	16.0531	15.8663	16.1707	15.9433	16.1855	16.2363	16.2491
1.56201	0.223648	P84099	P84099	60S ribosomal protein L19	Rpl19	1542	Color2 [A=255, R=0, G=0, B=0]	1	4					6	6	6	23	23	23	23.466	0	14.489	468190000	16	17.4127	17.5708	17.7022	17.7085	17.7634	17.2654	17.4061	17.5547	17.4969	17.3163
1.56062	0.165728	Q60631;Q60631-2	Q60631;Q60631-2	Growth factor receptor-bound protein 2	Grb2	2024	Color2 [A=255, R=0, G=0, B=0]	1	4					6	6	6	29.5	29.5	29.5	25.238	0	59.213	294810000	20	17.7776	17.855	17.9715	18.0217	17.8772	17.7579	17.5786	17.8253	17.8032	17.7093
1.56002	0.190206	P51150	P51150	Ras-related protein Rab-7a	Rab7a	1131	Color2 [A=255, R=0, G=0, B=0]	1	4					13	13	13	72.9	72.9	72.9	23.489	0	102.72	1766100000	79	19.4598	19.5366	19.6736	19.7625	19.5682	19.425	19.2621	19.5529	19.4269	19.3828
1.55798	-0.304214	Q9D1F4	Q9D1F4	Proline-rich AKT1 substrate 1	Akt1s1	4344	Color2 [A=255, R=0, G=0, B=0]	1	4					2	2	2	10.5	10.5	10.5	27.483	0	8.1176	34026000	3	13.0097	13.4097	13.314	13.5265	13.4883	13.8097	13.4406	13.7106	13.7336	13.5747
1.5579	-0.273543	Q91V92	Q91V92	ATP-citrate synthase	Acly	3607	Color2 [A=255, R=0, G=0, B=0]	1	4					33	33	33	38.6	38.6	38.6	119.73	0	194.84	2247500000	109	19.8621	19.8279	20.0361	20.1077	19.9165	20.3927	19.8906	20.2507	20.2614	20.3226
1.55568	0.179406	Q8K1J6;Q8K1J6-2	Q8K1J6	CCA tRNA nucleotidyltransferase 1, mitochondrial	Trnt1	3248	Color2 [A=255, R=0, G=0, B=0]	1	4					6	6	6	12.2	12.2	12.2	49.895	0	10.293	67371000	9	15.9718	16.1483	16.1845	16.2646	16.2239	15.9662	15.8239	16.0444	15.9837	16.0779
1.5546	-0.289952	A2AKG8	A2AKG8	Focadhesin	Focad	18	Color2 [A=255, R=0, G=0, B=0]	1	4					2	2	2	1.6	1.6	1.6	198.95	0.00044693	3.2006	21103000	2	13.3823	12.9113	13.1256	13.0115	13.3402	13.573	13.3804	13.577	13.2772	13.413
1.55359	0.191806	P97429	P97429	Annexin A4	Anxa4	1572	Color2 [A=255, R=0, G=0, B=0]	1	4					20	19	19	66.1	63.9	63.9	35.915	0	323.31	3978300000	86	20.4969	20.5539	20.7443	20.7261	20.6641	20.5029	20.2524	20.5674	20.4404	20.4632
1.55358	-0.199076	Q9D404	Q9D404	3-oxoacyl-[acyl-carrier-protein] synthase, mitochondrial	Oxsm	4394	Color2 [A=255, R=0, G=0, B=0]	1	4					4	4	4	10.9	10.9	10.9	48.627	0	49.136	252700000	10	17.0962	17.1135	17.2888	17.4025	17.3212	17.4318	17.2892	17.5571	17.4806	17.4589
1.55288	-0.204721	Q61418	Q61418	H(+)/Cl(-) exchange transporter 4	Clcn4	2126	Color2 [A=255, R=0, G=0, B=0]	1	4					3	2	2	2.9	2	2	83.732	0.0021124	2.5243	167610000	2	13.2352	13.128	13.3163	13.4092	13.0353	13.4994	13.337	13.4805	13.3359	13.4949
1.55027	-0.187917	Q71LX4	Q71LX4	Talin-2	Tln2	2500	Color2 [A=255, R=0, G=0, B=0]	1	4					64	55	55	37.4	33.3	33.3	253.62	0	323.31	1205800000	127	19.529	19.6791	19.8073	19.8218	19.74	19.972	19.732	19.9931	19.9161	19.9036
1.54959	-0.230878	O88967	O88967	ATP-dependent zinc metalloprotease YME1L1	Yme1l1	485	Color2 [A=255, R=0, G=0, B=0]	1	4					11	11	11	16.6	16.6	16.6	80.027	0	41.89	170340000	20	17.0845	17.3864	17.3309	17.4223	17.3477	17.5726	17.3096	17.6848	17.5812	17.5781
1.54705	0.144595	P31938	P31938	Dual specificity mitogen-activated protein kinase kinase 1	Map2k1	943	Color2 [A=255, R=0, G=0, B=0]	1	4					8	8	6	24.4	24.4	19.3	43.474	0	17.967	261160000	17	17.408	17.5189	17.6094	17.6366	17.5146	17.419	17.2856	17.4758	17.4511	17.333
1.54338	-0.224136	Q61879	Q61879	Myosin-10	Myh10	2184	Color2 [A=255, R=0, G=0, B=0]	1	4					63	46	46	35.1	27.6	27.6	228.99	0	323.31	2147800000	139	20.0896	20.1414	20.3737	20.3312	20.2925	20.5602	20.2232	20.5452	20.4751	20.5454
1.54257	-0.153214	P40630-2;P40630	P40630-2;P40630	Transcription factor A, mitochondrial	Tfam	1010	Color2 [A=255, R=0, G=0, B=0]	1	4					8	8	8	33	33	33	25.036	0	22.699	601570000	23	18.1909	18.3	18.3958	18.4134	18.2485	18.4755	18.3295	18.571	18.4826	18.456
1.54239	0.204141	P14733	P14733	Lamin-B1	Lmnb1	722	Color2 [A=255, R=0, G=0, B=0]	1	4					25	24	24	46.4	44.9	44.9	66.785	0	323.31	3380700000	109	20.4794	20.5692	20.7866	20.8227	20.6487	20.4951	20.2934	20.4854	20.517	20.495
1.5421	0.164297	P62071	P62071	Ras-related protein R-Ras2	Rras2	1353	Color2 [A=255, R=0, G=0, B=0]	1	4					8	8	6	41.2	41.2	27.9	23.399	0	61.802	519000000	28	18.089	18.1754	18.2767	18.2714	18.1497	18.0091	17.8506	18.1526	18.06	18.0686
1.54106	-0.396532	P30412	P30412	Peptidyl-prolyl cis-trans isomerase C	Ppic	929	Color2 [A=255, R=0, G=0, B=0]	1	4					3	3	3	20.8	20.8	20.8	22.794	0	27.349	159090000	15	16.0017	15.5965	16.2886	16.3645	16.2473	16.5963	16.4604	16.5816	16.5312	16.3119
1.54003	0.147704	Q9D1R9	Q9D1R9	60S ribosomal protein L34	Rpl34	4366	Color2 [A=255, R=0, G=0, B=0]	1	4					3	3	3	22.2	22.2	22.2	13.293	0	8.1345	940180000	17	17.2659	17.4172	17.4439	17.4193	17.3465	17.2166	17.183	17.3975	17.2278	17.1293
1.53986	-0.164607	Q9WVL3;Q9WVL3-2	Q9WVL3;Q9WVL3-2	Solute carrier family 12 member 7	Slc12a7	5092	Color2 [A=255, R=0, G=0, B=0]	1	4					11	11	11	14.2	14.2	14.2	119.48	0	37.773	76517000	21	15.9445	16.1316	16.0176	16.2154	16.0883	16.2362	16.0898	16.3179	16.2958	16.2808
1.53843	-0.254744	Q61391;Q9JLI3-2;Q9JLI3;Q9JLI3-3	Q61391	Neprilysin	Mme	2124	Color2 [A=255, R=0, G=0, B=0]	1	4					25	25	25	40.4	40.4	40.4	85.701	0	265.28	5307000000	123	20.8334	20.6831	21.0713	21.1696	21.0487	21.2985	21.1189	21.2968	21.2145	21.1514
1.53841	-0.28991	Q9WV98	Q9WV98	Mitochondrial import inner membrane translocase subunit Tim9	Timm9	5075	Color2 [A=255, R=0, G=0, B=0]	1	4					2	2	2	29.2	29.2	29.2	10.344	0	13.066	69264000	3	14.8942	14.7077	14.9308	15.1108	15.1101	15.1845	14.9692	15.3888	15.2609	15.3997
1.53797	0.152117	P62827;Q61820	P62827;Q61820	GTP-binding nuclear protein Ran;GTP-binding nuclear protein Ran, testis-specific isoform	Ran;Rasl2-9	1399	Color2 [A=255, R=0, G=0, B=0]	1	4					7	7	7	30.1	30.1	30.1	24.423	0	40.099	2196300000	27	19.2131	19.2411	19.4303	19.4261	19.2504	19.1502	19.0867	19.2753	19.1631	19.1252
1.53722	-0.231698	Q8VE22	Q8VE22	28S ribosomal protein S23, mitochondrial	Mrps23	3553	Color2 [A=255, R=0, G=0, B=0]	1	4					6	6	6	36.7	36.7	36.7	20.348	0	15.055	117840000	21	16.2542	16.2591	16.4819	16.5541	16.4369	16.6174	16.3977	16.7714	16.6635	16.6947
1.53674	0.167218	Q5SSL4-4;Q5SSL4;Q5SSL4-2;Q5SSL4-3	Q5SSL4-4;Q5SSL4;Q5SSL4-2;Q5SSL4-3	Active breakpoint cluster region-related protein	Abr	1984	Color2 [A=255, R=0, G=0, B=0]	1	4					5	5	5	6.3	6.3	6.3	93.772	0	12.098	65581000	15	15.6702	15.7108	15.8919	15.925	15.7893	15.6613	15.4799	15.7016	15.6367	15.6717
1.53508	-0.234542	P06801	P06801	NADP-dependent malic enzyme	Me1	589	Color2 [A=255, R=0, G=0, B=0]	1	4					20	20	20	44.9	44.9	44.9	63.953	0	196.47	3122200000	86	19.8289	19.8304	20.1343	20.0983	19.9622	20.2883	19.9845	20.3333	20.2376	20.1832
1.53458	0.18667	P28867;P28867-2	P28867;P28867-2	Protein kinase C delta type;Protein kinase C delta type regulatory subunit;Protein kinase C delta type catalytic subunit	Prkcd	915	Color2 [A=255, R=0, G=0, B=0]	1	4					10	10	9	18.4	18.4	16.9	77.546	0	43.74	96498000	23	15.734	15.7892	15.9674	16.0325	15.984	15.7982	15.5862	15.7928	15.7029	15.6937
1.53181	-0.218768	Q6P3A8-2;Q6P3A8	Q6P3A8-2;Q6P3A8	2-oxoisovalerate dehydrogenase subunit beta, mitochondrial	Bckdhb	2381	Color2 [A=255, R=0, G=0, B=0]	1	4					7	7	7	25.2	25.2	25.2	35.504	0	30.702	383360000	20	18.1384	18.2897	18.4696	18.5295	18.3619	18.657	18.402	18.6384	18.5762	18.6095
1.52463	0.186507	Q8CGP1;Q6ZWY9;Q64478;P10853;Q8CGP2;Q64525;Q64475;P10854;Q8CGP2-2;P70696	Q8CGP1;Q6ZWY9;Q64478;P10853;Q8CGP2;Q64525;Q64475;P10854;Q8CGP2-2	Histone H2B type 1-K;Histone H2B type 1-C/E/G;Histone H2B type 1-H;Histone H2B type 1-F/J/L;Histone H2B type 1-P;Histone H2B type 2-B;Histone H2B type 1-B;Histone H2B type 1-M	Hist1h2bk;Hist1h2bc;Hist1h2bh;Hist1h2bf;Hist1h2bp;Hist2h2bb;Hist1h2bb;Hist1h2bm	655	Color2 [A=255, R=0, G=0, B=0]	1	4					7	7	3	50.8	50.8	16.7	13.92	0	99.331	50760000000	106	24.5058	24.6618	24.7504	24.8148	24.6908	24.4885	24.3237	24.5956	24.5767	24.5066
1.52388	0.184324	P61620;Q9JLR1	P61620	Protein transport protein Sec61 subunit alpha isoform 1	Sec61a1	1337	Color2 [A=255, R=0, G=0, B=0]	1	4					5	5	5	10.5	10.5	10.5	52.264	0	28.65	471890000	18	17.9792	18.0614	18.2154	18.1707	18.15	17.9249	17.797	18.1188	17.9693	17.845
1.52265	-0.258221	P35822	P35822	Receptor-type tyrosine-protein phosphatase kappa	Ptprk	984	Color2 [A=255, R=0, G=0, B=0]	1	4					13	13	13	10.4	10.4	10.4	164.18	0	52.663	186460000	32	16.8063	16.8335	16.9517	17.1821	17.0286	17.2922	16.9758	17.3426	17.1471	17.3355
1.5201	-0.439354	Q91ZB0	Q91ZB0	Alpha-protein kinase 2	Alpk2	3747	Color2 [A=255, R=0, G=0, B=0]	1	4					2	2	2	1.3	1.3	1.3	233.3	0.0077304	1.8586	389700000	5	14.78	14.8754	15.0355	15.0942	15.117	15.7392	14.9347	15.5506	15.1949	15.6794
1.52	-0.319815	Q91XV3	Q91XV3	Brain acid soluble protein 1	Basp1	3711	Color2 [A=255, R=0, G=0, B=0]	1	4					2	2	2	11.9	11.9	11.9	22.086	0	67.405	25930000	3	13.2338	13.4979	13.5861	13.5793	13.4314	14.0805	13.4464	13.7206	13.8275	13.8524
1.51886	0.212003	P06728	P06728	Apolipoprotein A-IV	Apoa4	584	Color2 [A=255, R=0, G=0, B=0]	1	4					19	19	19	60.3	60.3	60.3	45.029	0	113.19	1061700000	53	18.3894	18.6699	18.7724	18.7438	18.535	18.2948	18.3979	18.4192	18.4051	18.5335
1.51877	0.184804	O55013	O55013	Trafficking protein particle complex subunit 3	Trappc3	342	Color2 [A=255, R=0, G=0, B=0]	1	4					6	6	6	31.1	31.1	31.1	20.302	0	47.752	527260000	19	18.718	18.7691	18.8776	18.9749	18.8473	18.6254	18.4609	18.7842	18.7157	18.6766
1.51817	0.135572	P62852	P62852	40S ribosomal protein S25	Rps25	1404	Color2 [A=255, R=0, G=0, B=0]	1	4					5	5	5	29.6	29.6	29.6	13.742	0	10.596	1242700000	25	18.7125	18.7301	18.8319	18.8784	18.7727	18.5928	18.5227	18.7522	18.7098	18.6702
1.51799	-0.303583	P56135	P56135	ATP synthase subunit f, mitochondrial	Atp5j2	1217	Color2 [A=255, R=0, G=0, B=0]	1	4					3	3	2	34.1	34.1	26.1	10.344	0	17.094	2561800000	14	17.4024	17.7334	17.7567	17.9055	17.5508	17.9404	17.957	18.0687	18.1771	17.7236
1.51784	0.175152	Q3U9G9	Q3U9G9	Lamin-B receptor	Lbr	1811	Color2 [A=255, R=0, G=0, B=0]	1	4					8	8	8	12.3	12.3	12.3	71.439	0	21.115	299250000	24	17.4488	17.5676	17.692	17.7434	17.6371	17.4416	17.2849	17.527	17.5065	17.4532
1.51543	-0.2182	Q9D0L4;Q9D0L4-2	Q9D0L4;Q9D0L4-2	Uncharacterized aarF domain-containing protein kinase 1	Adck1	4318	Color2 [A=255, R=0, G=0, B=0]	1	4					5	5	5	13	13	13	59.735	0	34.559	134920000	13	15.4832	15.5732	15.7107	15.8508	15.7245	15.9695	15.6783	15.935	15.9503	15.9005
1.51539	-0.220411	Q9CZ44-3;Q9CZ44;Q9CZ44-2	Q9CZ44-3;Q9CZ44;Q9CZ44-2	NSFL1 cofactor p47	Nsfl1c	4270	Color2 [A=255, R=0, G=0, B=0]	1	4					9	9	9	36.3	36.3	36.3	40.953	0	194.96	884220000	38	17.6316	17.8562	17.9846	18.0451	17.9326	18.1352	17.9577	18.2216	18.151	18.0867
1.51431	-0.207839	Q9CQ80;Q9CQ80-2	Q9CQ80;Q9CQ80-2	Vacuolar protein-sorting-associated protein 25	Vps25	4070	Color2 [A=255, R=0, G=0, B=0]	1	4					2	2	2	10.2	10.2	10.2	20.747	0	6.8057	93593000	5	16.2888	16.5748	16.6065	16.5933	16.5227	16.7892	16.5443	16.848	16.6742	16.7696
1.51389	-0.24166	Q9D939	Q9D939	Sulfotransferase 1C2	Sult1c2	4490	Color2 [A=255, R=0, G=0, B=0]	1	4					6	6	6	19.3	19.3	19.3	34.953	0	18.263	236910000	17	16.3874	16.3953	16.7357	16.7545	16.5036	16.7433	16.7789	16.9665	16.7964	16.6996
1.51203	-0.268257	Q8R2L5	Q8R2L5	28S ribosomal protein S18c, mitochondrial	Mrps18c	3401	Color2 [A=255, R=0, G=0, B=0]	1	4					2	2	2	11.9	11.9	11.9	16.275	0.0031355	2.4185	13047000	4	13.9056	14.1164	14.284	14.3117	14.2865	14.5512	14.1986	14.526	14.4158	14.554
1.51186	0.180704	Q9DAW6	Q9DAW6	U4/U6 small nuclear ribonucleoprotein Prp4	Prpf4	4506	Color2 [A=255, R=0, G=0, B=0]	1	4					5	5	5	14	14	14	58.369	0	33.166	49046000	9	14.4296	14.6505	14.5797	14.6738	14.6273	14.5171	14.2147	14.4823	14.4559	14.3875
1.51121	-0.317907	G3X939	G3X939	Sodium/hydrogen exchanger	Slc9a3	156	Color2 [A=255, R=0, G=0, B=0]	1	4					5	5	5	6.6	6.6	6.6	93.103	0	13.873	79661000	9	15.4577	15.8605	15.8328	15.7961	15.6089	16.1534	15.6731	16.1601	16.0026	16.1563
1.51081	-0.210039	A2AB59-2;A2AB59	A2AB59-2;A2AB59	Rho GTPase-activating protein 27	Arhgap27	8	Color2 [A=255, R=0, G=0, B=0]	1	4					3	3	3	6.9	6.9	6.9	75.801	0	6.251	15230000	4	14.1407	14.2356	14.2587	14.2702	14.2082	14.6083	14.1468	14.4779	14.4372	14.4934
1.50862	0.256917	P43247	P43247	DNA mismatch repair protein Msh2	Msh2	1033	Color2 [A=255, R=0, G=0, B=0]	1	4					2	2	2	2.6	2.6	2.6	104.15	0.0023168	2.4942	4390800	4	13.3181	13.3894	13.257	13.2667	13.2418	13.1476	12.7022	12.9709	13.1247	13.2431
1.5086	0.177074	Q8JZQ9	Q8JZQ9	Eukaryotic translation initiation factor 3 subunit B	Eif3b	3202	Color2 [A=255, R=0, G=0, B=0]	1	4					14	14	14	20.5	20.5	20.5	91.369	0	63.144	596210000	41	18.2902	18.4855	18.5458	18.576	18.4407	18.3472	18.126	18.3939	18.2768	18.3091
1.50823	0.168614	P60229	P60229	Eukaryotic translation initiation factor 3 subunit E	Eif3e	1297	Color2 [A=255, R=0, G=0, B=0]	1	4					14	14	13	31.5	31.5	29.7	52.22	0	102.18	591410000	32	18.0117	18.1749	18.2409	18.2955	18.2091	17.9918	17.8784	18.1174	18.1013	18.0001
1.50754	0.177088	Q99JT2	Q99JT2	Serine/threonine-protein kinase 26	Stk26	3885	Color2 [A=255, R=0, G=0, B=0]	1	4					6	3	2	14.7	7.2	4.1	46.613	0	8.3674	16682000	5	14.0971	14.1979	14.1288	14.2714	14.0318	13.9523	13.944	14.0901	13.7882	14.067
1.5049	0.198292	P26262	P26262	Plasma kallikrein;Plasma kallikrein heavy chain;Plasma kallikrein light chain	Klkb1	868	Color2 [A=255, R=0, G=0, B=0]	1	4					5	5	4	8.8	8.8	7.2	71.382	0	11.921	63210000	8	14.4786	14.6655	14.794	14.8101	14.5866	14.4667	14.3072	14.5489	14.4862	14.5343
1.5039	0.178199	Q9WUQ2	Q9WUQ2	Prolactin regulatory element-binding protein	Preb	5055	Color2 [A=255, R=0, G=0, B=0]	1	4					7	7	7	25.2	25.2	25.2	45.437	0	38.461	99539000	16	17.1684	17.251	17.3899	17.4625	17.3095	17.1762	16.9619	17.2116	17.153	17.1876
1.50336	-0.241164	Q80ZS3	Q80ZS3	28S ribosomal protein S26, mitochondrial	Mrps26	2672	Color2 [A=255, R=0, G=0, B=0]	1	4					4	4	4	20	20	20	23.443	0	13.741	72704000	11	16.4403	16.659	16.8076	16.9017	16.7874	17.0767	16.7975	17.0115	16.9304	16.9856
1.50267	-0.213113	Q8BUR4-2;Q8BUR4	Q8BUR4-2;Q8BUR4	Dedicator of cytokinesis protein 1	Dock1	2917	Color2 [A=255, R=0, G=0, B=0]	1	4					16	16	16	11.6	11.6	11.6	182.63	0	40.4	141630000	29	16.6328	16.691	16.8557	16.9448	16.8619	16.9928	16.8163	17.1738	17.049	17.0199
1.50241	-0.195015	Q8C3X2;Q8C3X2-2	Q8C3X2;Q8C3X2-2	Coiled-coil domain-containing protein 90B, mitochondrial	Ccdc90b	3038	Color2 [A=255, R=0, G=0, B=0]	1	4					8	7	7	27.7	25	25	29.596	0	12.543	129000000	11	16.0752	16.1052	16.3576	16.3716	16.2261	16.3819	16.306	16.5509	16.4825	16.3895
1.50239	-0.254083	Q9Z1Y4	Q9Z1Y4	Thyroid receptor-interacting protein 6	Trip6	5157	Color2 [A=255, R=0, G=0, B=0]	1	4					4	4	4	14.8	14.8	14.8	50.933	0	19.336	34112000	8	14.0291	14.4726	14.3234	14.4372	14.4494	14.7465	14.4195	14.5873	14.6156	14.6132
1.50228	0.176395	P67871	P67871	Casein kinase II subunit beta	Csnk2b	1454	Color2 [A=255, R=0, G=0, B=0]	1	4					4	4	4	22.8	22.8	22.8	24.942	0	25.905	176590000	10	16.5465	16.6535	16.7966	16.8245	16.6091	16.5361	16.3464	16.5676	16.5589	16.5391
1.49974	-0.234873	Q9DAT5	Q9DAT5	Mitochondrial tRNA-specific 2-thiouridylase 1	Trmu	4502	Color2 [A=255, R=0, G=0, B=0]	1	4					4	4	4	11	11	11	47.24	0	10.115	32874000	12	14.7214	14.9703	15.1695	15.1738	15.0819	15.3048	15.1316	15.3098	15.2896	15.2554
1.49955	0.221786	P70202	P70202	Latexin	Lxn	1472	Color2 [A=255, R=0, G=0, B=0]	1	4					3	3	3	17.6	17.6	17.6	25.492	0	19.384	27451000	5	14.4213	14.4799	14.5314	14.5977	14.6397	14.2911	14.0347	14.4823	14.3832	14.3697
1.4985	-0.214573	Q9DC23	Q9DC23	DnaJ homolog subfamily C member 10	Dnajc10	4574	Color2 [A=255, R=0, G=0, B=0]	1	4					4	4	4	4.8	4.8	4.8	90.582	0	8.27	36171000	9	15.4118	15.4739	15.7947	15.6855	15.5128	15.8564	15.6571	15.8575	15.7246	15.856
1.4977	0.150898	Q6PE01	Q6PE01	U5 small nuclear ribonucleoprotein 40 kDa protein	Snrnp40	2430	Color2 [A=255, R=0, G=0, B=0]	1	4					7	7	7	28.2	28.2	28.2	39.275	0	29.086	94830000	13	15.7226	15.8385	15.8923	15.9647	15.9248	15.7766	15.5606	15.7764	15.7401	15.7346
1.49545	0.202629	P47754	P47754	F-actin-capping protein subunit alpha-2	Capza2	1065	Color2 [A=255, R=0, G=0, B=0]	1	4					10	10	9	53.8	53.8	50.3	32.967	0	209.28	1179500000	37	18.4041	18.5142	18.6848	18.6573	18.577	18.3605	18.148	18.5073	18.4149	18.3935
1.49262	0.194044	Q8N7N5;Q8N7N5-2	Q8N7N5;Q8N7N5-2	DDB1- and CUL4-associated factor 8	Dcaf8	3332	Color2 [A=255, R=0, G=0, B=0]	1	4					6	6	6	11.7	11.7	11.7	66.031	0	16.128	72681000	12	15.1474	15.3128	15.4549	15.513	15.3405	15.2001	15.0276	15.1211	15.1846	15.2651
1.4921	0.207729	P62774	P62774	Myotrophin	Mtpn	1395	Color2 [A=255, R=0, G=0, B=0]	1	4					3	3	3	28.8	28.8	28.8	12.861	0	50.995	1114800000	18	19.7941	19.7757	20.0192	20.0824	19.9265	19.7428	19.5043	19.8017	19.7521	19.7584
1.48997	-0.222898	Q80TA6;Q80TA6-2	Q80TA6;Q80TA6-2	Myotubularin-related protein 12	Mtmr12	2576	Color2 [A=255, R=0, G=0, B=0]	1	4					5	5	5	8.2	8.2	8.2	85.515	0	16.988	62115000	10	15.5385	15.6332	15.8136	15.7292	15.6504	15.9255	15.6306	15.9959	15.8766	16.0507
1.48964	-0.364642	Q9CWX9	Q9CWX9	Probable ATP-dependent RNA helicase DDX47	Ddx47	4210	Color2 [A=255, R=0, G=0, B=0]	1	4					2	2	2	5.5	5.5	5.5	50.638	0.00044563	3.1744	19821000	3	13.2366	13.6052	13.641	13.454	13.5531	14.0862	13.4973	13.8969	13.6899	14.1427
1.48817	-0.208471	Q3UGR5;Q3UGR5-2	Q3UGR5	Haloacid dehalogenase-like hydrolase domain-containing protein 2	Hdhd2	1832	Color2 [A=255, R=0, G=0, B=0]	1	4					4	4	4	15.8	15.8	15.8	28.73	0	12.713	277220000	9	17.9133	17.9341	18.0999	18.1926	17.994	18.2743	18.0376	18.4184	18.2393	18.2066
1.48756	-0.164858	Q9ESW4;Q9ESW4-2	Q9ESW4	Acylglycerol kinase, mitochondrial	Agk	4726	Color2 [A=255, R=0, G=0, B=0]	1	4					11	11	11	29	29	29	46.975	0	40.431	315940000	26	17.7426	17.8111	17.9142	17.9785	17.8954	18.018	17.8577	18.1279	18.1192	18.0431
1.48703	0.169474	P36536	P36536	GTP-binding protein SAR1a	Sar1a	990	Color2 [A=255, R=0, G=0, B=0]	1	4					4	3	3	24.7	19.2	19.2	22.371	0	6.6443	525690000	5	18.2237	18.2493	18.3736	18.522	18.3761	18.2354	18.0303	18.2079	18.2349	18.1887
1.48274	0.165645	P22892	P22892	AP-1 complex subunit gamma-1	Ap1g1	830	Color2 [A=255, R=0, G=0, B=0]	1	4					19	19	18	26.5	26.5	25.7	91.349	0	50.559	1383400000	47	19.3498	19.4023	19.5178	19.5779	19.4861	19.3946	19.1188	19.3884	19.2981	19.306
1.48242	0.187392	P28352	P28352	DNA-(apurinic or apyrimidinic site) lyase;DNA-(apurinic or apyrimidinic site) lyase, mitochondrial	Apex1	894	Color2 [A=255, R=0, G=0, B=0]	1	4					7	7	7	33.1	33.1	33.1	35.49	0	58.725	460180000	21	17.3759	17.49	17.6081	17.6474	17.4896	17.3814	17.1224	17.4338	17.3759	17.3606
1.48148	0.175059	Q62093	Q62093	Serine/arginine-rich splicing factor 2	Srsf2	2197	Color2 [A=255, R=0, G=0, B=0]	1	4					3	3	3	18.6	18.6	18.6	25.476	0	62.189	329880000	26	16.6396	16.8352	16.9089	16.9492	16.8501	16.735	16.4966	16.7059	16.6805	16.6897
1.48113	-0.252041	P08226	P08226	Apolipoprotein E	Apoe	614	Color2 [A=255, R=0, G=0, B=0]	1	4					6	6	6	24.4	24.4	24.4	35.866	0	59.121	185430000	14	15.7505	16.0111	15.781	15.6945	15.5395	16.0451	15.7977	16.017	16.1808	15.9961
1.48022	0.196474	Q9Z2X1;Q9Z2X1-2	Q9Z2X1;Q9Z2X1-2	Heterogeneous nuclear ribonucleoprotein F;Heterogeneous nuclear ribonucleoprotein F, N-terminally processed	Hnrnpf	5203	Color2 [A=255, R=0, G=0, B=0]	1	4					10	10	8	31.6	31.6	25.1	45.729	0	76.539	2085000000	61	19.4357	19.5789	19.7694	19.7499	19.6469	19.5033	19.2627	19.5005	19.4333	19.4988
1.48015	-0.225755	Q99KG5-3;Q99KG5-2;Q99KG5	Q99KG5-3;Q99KG5-2;Q99KG5	Lipolysis-stimulated lipoprotein receptor	Lsr	3916	Color2 [A=255, R=0, G=0, B=0]	1	4					2	2	2	4	4	4	58.607	0.0031499	2.4511	50093000	3	13.591	13.5274	13.8628	13.6843	13.6126	13.8227	13.6518	13.9264	13.9919	14.0141
1.47825	-0.194394	Q9D394-2;Q9D394;Q9D394-3;Q9D394-4	Q9D394-2;Q9D394;Q9D394-3;Q9D394-4	Protein RUFY3	Rufy3	4388	Color2 [A=255, R=0, G=0, B=0]	1	4					11	11	10	18.5	18.5	17.3	74.401	0	26.038	147920000	19	16.5569	16.7061	16.8539	16.8885	16.7949	16.9613	16.7783	16.9662	17.0213	17.0452
1.47779	-0.255628	Q99N84	Q99N84	28S ribosomal protein S18b, mitochondrial	Mrps18b	4000	Color2 [A=255, R=0, G=0, B=0]	1	4					2	2	2	12.6	12.6	12.6	28.702	0	9.7449	45128000	4	14.0656	13.9884	14.2106	14.4476	14.3266	14.5367	14.3303	14.6339	14.406	14.4101
1.4768	0.227942	Q91XD7	Q91XD7	Cysteine-rich with EGF-like domain protein 1	Creld1	3703	Color2 [A=255, R=0, G=0, B=0]	1	4					2	2	2	5.2	5.2	5.2	45.717	0	7.8349	23033000	6	15.575	15.4358	15.5667	15.6199	15.5057	15.4286	15.0003	15.3362	15.4734	15.3249
1.47644	-0.200112	Q9DC71	Q9DC71	28S ribosomal protein S15, mitochondrial	Mrps15	4586	Color2 [A=255, R=0, G=0, B=0]	1	4					6	6	6	25.2	25.2	25.2	29.463	0	12.02	105350000	12	15.9942	16.2325	16.2857	16.409	16.1358	16.474	16.3058	16.4548	16.4701	16.3531
1.47321	-0.163455	Q8BKY8	Q8BKY8	Transcription termination factor 2, mitochondrial	Mterf2	2827	Color2 [A=255, R=0, G=0, B=0]	1	4					2	2	2	4.9	4.9	4.9	43.452	0.00044914	3.3004	23829000	3	13.7152	13.7663	13.995	13.9578	13.9059	14.1349	14.0031	13.9999	13.9436	14.0759
1.4726	-0.266697	Q9QXD6	Q9QXD6	Fructose-1,6-bisphosphatase 1	Fbp1	4882	Color2 [A=255, R=0, G=0, B=0]	1	4					19	19	19	66	66	66	36.912	0	323.31	23216000000	206	22.2301	22.4016	22.6532	22.5569	22.4343	22.8035	22.4558	22.8986	22.7754	22.6762
1.47233	-0.252617	Q8BP40	Q8BP40	Lysophosphatidic acid phosphatase type 6	Acp6	2861	Color2 [A=255, R=0, G=0, B=0]	1	4					6	6	6	19.4	19.4	19.4	47.624	0	58.33	512620000	19	17.3415	17.4354	17.8052	17.779	17.5954	17.831	17.7144	17.9227	17.8436	17.9077
1.47113	0.350908	P39749	P39749	Flap endonuclease 1	Fen1	1003	Color2 [A=255, R=0, G=0, B=0]	1	4					2	2	2	5.3	5.3	5.3	42.314	0	4.1034	25446000	3	13.3943	13.6215	13.9392	13.7904	13.759	13.3035	13.0841	13.4779	13.2165	13.6679
1.47018	-0.255459	Q8R3G1	Q8R3G1	Nuclear inhibitor of protein phosphatase 1	Ppp1r8	3427	Color2 [A=255, R=0, G=0, B=0]	1	4					3	3	3	17.7	17.7	17.7	38.527	0	14	28901000	6	13.1147	13.2429	13.2771	13.3913	13.4109	13.3016	13.3866	13.6821	13.6149	13.7291
1.46904	-0.675581	Q61024	Q61024	Asparagine synthetase [glutamine-hydrolyzing]	Asns	2073	Color2 [A=255, R=0, G=0, B=0]	1	4					2	2	2	3.4	3.4	3.4	64.282	0.00044464	3.1257	281780000	9	17.9656	17.7307	18.3797	18.0831	18.0135	19.1964	18.1643	18.7372	18.1585	19.294
1.46897	0.158569	Q91WQ3	Q91WQ3	Tyrosine--tRNA ligase, cytoplasmic;Tyrosine--tRNA ligase, cytoplasmic, N-terminally processed	Yars	3677	Color2 [A=255, R=0, G=0, B=0]	1	4					20	20	20	37.9	37.9	37.9	59.105	0	46.164	615800000	44	19.0009	19.1607	19.1727	19.2935	19.2261	19.0392	18.8727	19.1107	19.0243	19.0141
1.46765	-0.269759	Q9DBG1	Q9DBG1	Sterol 26-hydroxylase, mitochondrial	Cyp27a1	4536	Color2 [A=255, R=0, G=0, B=0]	1	4					4	4	4	11.1	11.1	11.1	60.719	0	33.269	167860000	11	16.3639	16.6027	16.6849	16.8768	16.6158	16.7941	16.705	16.9311	16.9924	17.0704
1.46544	0.204713	Q9WVA3	Q9WVA3	Mitotic checkpoint protein BUB3	Bub3	5077	Color2 [A=255, R=0, G=0, B=0]	1	4					6	6	6	24.8	24.8	24.8	36.954	0	34.556	244440000	16	18.071	18.1394	18.1881	18.3379	18.3557	17.8549	18.0136	18.0405	18.207	17.9527
1.46523	0.175622	Q8CCF0-2;Q8CCF0	Q8CCF0-2;Q8CCF0	U4/U6 small nuclear ribonucleoprotein Prp31	Prpf31	3092	Color2 [A=255, R=0, G=0, B=0]	1	4					4	4	4	9.5	9.5	9.5	54.739	0	22.445	31980000	8	15.3146	15.4624	15.4844	15.6015	15.4426	15.4323	15.1127	15.315	15.3012	15.2663
1.46476	-0.376069	Q3UUQ7	Q3UUQ7	GPI inositol-deacylase	Pgap1	1892	Color2 [A=255, R=0, G=0, B=0]	1	4					3	3	3	3.1	3.1	3.1	104.58	0.00023084	3.732	18077000	6	12.9963	13.4911	13.8599	13.5159	13.2566	13.7788	13.6807	13.8546	13.859	13.827
1.46441	-0.28863	P48725;P48725-3;P48725-2	P48725;P48725-3;P48725-2	Pericentrin	Pcnt	1090	Color2 [A=255, R=0, G=0, B=0]	1	4					4	4	4	1.4	1.4	1.4	329.46	0	4.2028	99368000	4	13.2548	13.6015	13.5337	13.7029	13.6747	13.7451	13.6059	13.8901	13.8858	14.0839
1.46429	-0.1615	Q8C5H8-2;Q8C5H8-3;Q8C5H8-4;Q8C5H8	Q8C5H8-2;Q8C5H8-3;Q8C5H8-4;Q8C5H8	NAD kinase 2, mitochondrial	Nadk2	3051	Color2 [A=255, R=0, G=0, B=0]	1	4					12	12	12	40.3	40.3	40.3	43.308	0	99.19	510380000	40	18.2585	18.3073	18.4175	18.5017	18.3084	18.5622	18.3562	18.6264	18.5031	18.553
1.46425	0.338625	Q8BQ47	Q8BQ47	Protein canopy homolog 4	Cnpy4	2875	Color2 [A=255, R=0, G=0, B=0]	1	4					4	4	4	22.4	22.4	22.4	28.093	0	13.291	25827000	7	14.4125	14.6117	14.7061	14.7236	14.7886	14.3796	13.876	14.4949	14.2888	14.5101
1.4636	-0.284486	Q9CR51	Q9CR51	V-type proton ATPase subunit G 1	Atp6v1g1	4155	Color2 [A=255, R=0, G=0, B=0]	1	4					6	6	6	50	50	50	13.724	0	193.61	2234600000	36	18.0811	18.0812	18.3972	18.5002	18.3371	18.4937	18.3293	18.7595	18.6403	18.5964
1.46331	0.201397	Q61553	Q61553	Fascin	Fscn1	2143	Color2 [A=255, R=0, G=0, B=0]	1	4					5	5	5	11	11	11	54.507	0	23.804	84877000	11	15.2312	15.2364	15.1395	15.284	15.2087	14.9967	14.8815	15.274	15.0819	14.8587
1.46186	0.167112	Q5SYD0;Q5SYD0-2	Q5SYD0;Q5SYD0-2	Unconventional myosin-Id	Myo1d	2002	Color2 [A=255, R=0, G=0, B=0]	1	4					22	22	20	25.9	25.9	23.8	116.08	0	75.327	801580000	57	19.256	19.3126	19.4658	19.5357	19.3732	19.2904	19.0743	19.3117	19.2319	19.1996
1.46118	-0.12265	P14094	P14094	Sodium/potassium-transporting ATPase subunit beta-1	Atp1b1	705	Color2 [A=255, R=0, G=0, B=0]	1	4					15	15	15	44.4	44.4	44.4	35.194	0	261.62	23983000000	212	23.0876	23.1138	23.2007	23.2426	23.1966	23.2479	23.2446	23.4384	23.2955	23.2282
1.45807	-0.222198	O35658	O35658	Complement component 1 Q subcomponent-binding protein, mitochondrial	C1qbp	287	Color2 [A=255, R=0, G=0, B=0]	1	4					5	5	5	33.1	33.1	33.1	31.013	0	68.044	1374800000	48	17.9011	17.988	18.1364	18.1581	18.1306	18.3833	18.0112	18.3037	18.3125	18.4145
1.45673	-0.153498	Q9D6K5-2;Q9D6K5;Q9D6K5-4;Q9D6K5-3	Q9D6K5-2;Q9D6K5;Q9D6K5-4;Q9D6K5-3	Synaptojanin-2-binding protein	Synj2bp	4412	Color2 [A=255, R=0, G=0, B=0]	1	4					3	3	3	42.4	42.4	42.4	12.993	0	5.7432	24986000	4	13.462	13.4733	13.6823	13.636	13.6634	13.6884	13.7206	13.7779	13.8558	13.6419
1.45625	-0.181366	Q9CYK1	Q9CYK1	Tryptophan--tRNA ligase, mitochondrial	Wars2	4256	Color2 [A=255, R=0, G=0, B=0]	1	4					7	7	7	19.7	19.7	19.7	40.152	0	20.664	66511000	12	15.3717	15.4273	15.5484	15.5471	15.5476	15.6284	15.4618	15.8292	15.7197	15.7097
1.45505	-0.213742	Q3TNA1	Q3TNA1	Xylulose kinase	Xylb	1772	Color2 [A=255, R=0, G=0, B=0]	1	4					14	14	14	33	33	33	59.543	0	199.7	1644200000	78	18.7545	18.7883	19.0584	19.1101	18.9631	19.0899	19.0229	19.2903	19.1961	19.144
1.45482	-0.249832	Q99JB2	Q99JB2	Stomatin-like protein 2, mitochondrial	Stoml2	3870	Color2 [A=255, R=0, G=0, B=0]	1	4					7	7	7	28	28	28	38.384	0	47.254	476690000	19	17.0724	17.33	17.4563	17.5049	17.3905	17.6609	17.3534	17.6817	17.6133	17.694
1.45424	0.174731	Q9D832	Q9D832	DnaJ homolog subfamily B member 4	Dnajb4	4454	Color2 [A=255, R=0, G=0, B=0]	1	4					4	3	3	13.9	10.4	10.4	37.781	0	19.671	58275000	7	15.4704	15.5115	15.6698	15.7001	15.7169	15.4513	15.26	15.4642	15.5011	15.5185
1.45249	0.143061	P62908	P62908	40S ribosomal protein S3	Rps3	1416	Color2 [A=255, R=0, G=0, B=0]	1	4					16	16	16	73.3	73.3	73.3	26.674	0	132.14	4672200000	100	21.1114	21.2423	21.2986	21.3557	21.2347	21.1248	20.979	21.2205	21.1273	21.0759
1.45199	-0.251457	Q91Z53	Q91Z53	Glyoxylate reductase/hydroxypyruvate reductase	Grhpr	3742	Color2 [A=255, R=0, G=0, B=0]	1	4					13	13	13	47.6	47.6	47.6	35.328	0	61.657	2226000000	66	19.4542	19.5798	19.8664	19.8165	19.7152	19.9867	19.7072	20.1004	19.9392	19.9558
1.45155	0.163752	P62196	P62196	26S protease regulatory subunit 8	Psmc5	1361	Color2 [A=255, R=0, G=0, B=0]	1	4					14	14	14	43.3	43.3	43.3	45.626	0	119.86	731170000	47	18.8764	18.9823	19.1084	19.1532	19.0289	18.8764	18.7193	18.9769	18.9141	18.8437
1.4508	0.228708	Q9D8B3;Q9D7F7	Q9D8B3	Charged multivesicular body protein 4b	Chmp4b	4461	Color2 [A=255, R=0, G=0, B=0]	1	4					5	5	5	23.2	23.2	23.2	24.936	0	88.586	162780000	15	16.4448	16.3628	16.6014	16.7064	16.6111	16.391	16.0619	16.3472	16.3443	16.4386
1.44954	0.205097	Q9DD18-2;Q9DD18	Q9DD18-2;Q9DD18	D-tyrosyl-tRNA(Tyr) deacylase 1	Dtd1	4635	Color2 [A=255, R=0, G=0, B=0]	1	4					2	2	2	11.4	11.4	11.4	22.555	0	43.368	76615000	7	15.6987	15.812	16.0179	15.9924	15.8444	15.7542	15.4997	15.8194	15.6146	15.6519
1.44597	0.168724	P29341	P29341	Polyadenylate-binding protein 1	Pabpc1	916	Color2 [A=255, R=0, G=0, B=0]	1	4					14	14	14	22.3	22.3	22.3	70.67	0	127.8	1122500000	41	18.5691	18.7244	18.7841	18.83	18.7995	18.5479	18.4169	18.7045	18.637	18.5573
1.44545	-0.805608	Q80UG2;P70208-2;P70208;P70207;P70206	Q80UG2;P70208-2;P70208;P70207;P70206	Plexin-A4;Plexin-A3;Plexin-A2;Plexin-A1	Plxna4;Plxna3;Plxna2;Plxna1	2599	Color2 [A=255, R=0, G=0, B=0]	1	4					2	2	2	1	1	1	212.56	0.0014993	2.6619	10291000	3	13.5594	12.8602	13.1279	13.0707	13.0148	14.2868	12.7714	14.0475	14.1256	14.4297
1.44446	0.182185	P14211	P14211	Calreticulin	Calr	713	Color2 [A=255, R=0, G=0, B=0]	1	4					18	18	18	54.1	54.1	54.1	47.994	0	160.19	14720000000	169	22.6087	22.6891	22.7629	22.8593	22.7127	22.6615	22.3583	22.6772	22.5459	22.4789
1.44446	0.146777	P12970	P12970	60S ribosomal protein L7a	Rpl7a	692	Color2 [A=255, R=0, G=0, B=0]	1	4					13	13	13	39.8	39.8	39.8	29.976	0	85.227	1890600000	40	19.7194	19.8208	19.9231	19.9607	19.7925	19.6892	19.6124	19.8352	19.7036	19.6421
1.44409	-0.216488	Q8JZN7	Q8JZN7	Mitochondrial Rho GTPase 2	Rhot2	3200	Color2 [A=255, R=0, G=0, B=0]	1	4					9	8	8	21.6	19.8	19.8	69.07	0	29.268	149410000	21	16.8142	16.9424	17.1014	17.0843	16.9698	17.2952	16.9591	17.3452	17.1468	17.2482
1.44403	0.188243	Q6PDQ2	Q6PDQ2	Chromodomain-helicase-DNA-binding protein 4	Chd4	2428	Color2 [A=255, R=0, G=0, B=0]	1	4					19	19	16	12.7	12.7	10.8	217.75	0	63.99	301620000	36	17.9749	18.1341	18.2106	18.2614	18.127	18.024	17.7292	18.0231	17.9721	18.0185
1.44313	-0.209467	B9EJ86	B9EJ86	Oxysterol-binding protein	Osbpl8	83	Color2 [A=255, R=0, G=0, B=0]	1	4					13	13	11	19.5	19.5	17.2	101.27	0	67.172	163810000	24	16.5696	16.5816	16.7966	16.8877	16.7895	16.9538	16.7303	17.0443	16.9469	16.9972
1.44253	0.278431	P24549	P24549	Retinal dehydrogenase 1	Aldh1a1	853	Color2 [A=255, R=0, G=0, B=0]	1	4					9	8	4	21.4	19.8	9.4	54.467	0	32.406	170820000	22	16.7058	16.9556	17.2929	16.9891	16.9189	16.5901	16.5462	16.7358	16.7234	16.8747
1.44192	-0.302767	P61294;Q8BHD0	P61294	Ras-related protein Rab-6B	Rab6b	1331	Color2 [A=255, R=0, G=0, B=0]	1	4					7	2	2	37	11.5	11.5	23.461	0	24.512	29111000	4	14.0933	14.469	14.6968	14.454	14.4807	14.7753	14.491	14.6938	14.883	14.8645
1.44188	0.197942	Q9DBC7;P12849	Q9DBC7	cAMP-dependent protein kinase type I-alpha regulatory subunit;cAMP-dependent protein kinase type I-alpha regulatory subunit, N-terminally processed	Prkar1a	4530	Color2 [A=255, R=0, G=0, B=0]	1	4					8	8	8	23.9	23.9	23.9	43.185	0	34.958	185630000	16	16.2226	16.3491	16.4481	16.4808	16.3579	16.2235	15.9185	16.2671	16.2485	16.2113
1.44085	0.131718	P62301	P62301	40S ribosomal protein S13	Rps13	1371	Color2 [A=255, R=0, G=0, B=0]	1	4					8	8	8	50.3	50.3	50.3	17.222	0	41.296	2448500000	29	21.1979	21.3408	21.3753	21.4491	21.3484	21.2509	21.0917	21.267	21.2562	21.1871
1.43952	0.160141	P63101	P63101	14-3-3 protein zeta/delta	Ywhaz	1438	Color2 [A=255, R=0, G=0, B=0]	1	4					17	15	14	69.4	62	58.4	27.771	0	323.31	23757000000	129	22.5435	22.6123	22.7488	22.8514	22.7	22.5186	22.4192	22.632	22.567	22.5185
1.43924	0.204395	Q9ER00	Q9ER00	Syntaxin-12	Stx12	4680	Color2 [A=255, R=0, G=0, B=0]	1	4					6	6	6	26.3	26.3	26.3	31.195	0	52.941	198600000	14	16.187	16.3602	16.5152	16.5253	16.546	16.2596	16.0634	16.2239	16.3329	16.2319
1.43892	-0.238646	A2ADY9	A2ADY9	Protein DDI1 homolog 2	Ddi2	9	Color2 [A=255, R=0, G=0, B=0]	1	4					5	5	5	21.1	21.1	21.1	44.59	0	24.719	119100000	17	15.6118	15.8338	15.9109	16.1163	15.994	16.2083	15.9718	16.2108	16.1247	16.1443
1.43865	-0.224286	P54797	P54797	Transport and Golgi organization 2 homolog	Tango2	1197	Color2 [A=255, R=0, G=0, B=0]	1	4					3	3	3	11.2	11.2	11.2	30.947	0.00023596	4.0238	33315000	7	15.471	15.5013	15.4981	15.7762	15.6892	15.84	15.5723	15.932	15.9208	15.7921
1.43827	-0.235328	Q64521	Q64521	Glycerol-3-phosphate dehydrogenase, mitochondrial	Gpd2	2293	Color2 [A=255, R=0, G=0, B=0]	1	4					24	24	24	41	41	41	80.953	0	183.22	1464200000	89	19.2863	19.4073	19.5661	19.6697	19.585	19.7753	19.4924	19.8207	19.8503	19.7523
1.43821	-0.277732	Q5SVL6-2;Q5SVL6	Q5SVL6-2;Q5SVL6	Rap1 GTPase-activating protein 2	Rap1gap2	1992	Color2 [A=255, R=0, G=0, B=0]	1	4					4	3	3	8.3	6.9	6.9	56.547	0	6.0682	14205000	4	12.0551	12.0584	12.2666	12.0136	11.9641	12.4251	11.9631	12.4202	12.5088	12.4293
1.43804	0.21221	Q9CQR2	Q9CQR2	40S ribosomal protein S21	Rps21	4119	Color2 [A=255, R=0, G=0, B=0]	1	4					5	5	5	59	59	59	9.1413	0	19.802	830640000	25	17.8343	18.0335	18.02	18.1838	18.0733	17.8777	17.5669	17.9008	17.8529	17.8856
1.43679	-0.158393	Q8K212	Q8K212	Phosphofurin acidic cluster sorting protein 1	Pacs1	3259	Color2 [A=255, R=0, G=0, B=0]	1	4					4	4	4	5.4	5.4	5.4	104.83	0	6.679	118730000	5	14.9085	14.8849	14.969	14.9972	14.9432	15.1364	14.8728	15.2104	15.1812	15.0939
1.43482	0.184292	P16054;P23298	P16054	Protein kinase C epsilon type	Prkce	745	Color2 [A=255, R=0, G=0, B=0]	1	4					3	3	3	3.5	3.5	3.5	83.56	0	4.1688	49443000	4	15.2764	15.4704	15.5432	15.4646	15.4367	15.4218	15.0861	15.3461	15.1947	15.2211
1.43278	-0.193364	P70236	P70236	Dual specificity mitogen-activated protein kinase kinase 6	Map2k6	1474	Color2 [A=255, R=0, G=0, B=0]	1	4					7	7	5	25.4	25.4	20.7	37.432	0	21.471	118080000	13	16.2409	16.319	16.3676	16.4519	16.3646	16.6454	16.2694	16.5708	16.6187	16.6066
1.43227	0.267555	Q6PER3	Q6PER3	Microtubule-associated protein RP/EB family member 3	Mapre3	2434	Color2 [A=255, R=0, G=0, B=0]	1	4					5	3	3	21.4	14.6	14.6	31.966	0	8.5027	62202000	4	14.8936	14.982	15.2884	15.1203	14.9702	14.9543	14.4764	14.8639	14.8254	14.7968
1.43224	-0.215586	Q9DCB8	Q9DCB8	Iron-sulfur cluster assembly 2 homolog, mitochondrial	Isca2	4589	Color2 [A=255, R=0, G=0, B=0]	1	4					5	5	5	40.3	40.3	40.3	16.718	0	25.99	303650000	14	16.2988	16.504	16.5709	16.6483	16.5467	16.8032	16.5051	16.8837	16.7425	16.7122
1.43196	-0.497707	P12710	P12710	Fatty acid-binding protein, liver	Fabp1	689	Color2 [A=255, R=0, G=0, B=0]	1	4					4	4	4	40.2	40.2	40.2	14.245	0	11.718	54831000	14	15.6303	15.3415	15.6655	15.4959	15.278	15.8165	16.3075	15.8606	15.4443	16.4706
1.4315	0.26352	Q8K2T1;Q8K2T1-2;Q8K2T1-3	Q8K2T1;Q8K2T1-2;Q8K2T1-3	NmrA-like family domain-containing protein 1	Nmral1	3287	Color2 [A=255, R=0, G=0, B=0]	1	4					6	6	6	20.1	20.1	20.1	34.376	0	8.9259	50777000	8	15.7263	15.544	16.0404	15.985	15.8264	15.3676	15.6387	15.5784	15.6913	15.5285
1.43105	0.156203	Q9Z1Q5	Q9Z1Q5	Chloride intracellular channel protein 1	Clic1	5147	Color2 [A=255, R=0, G=0, B=0]	1	4					13	13	13	75.9	75.9	75.9	27.013	0	256.68	5766500000	106	20.9198	21.0124	21.0925	21.1954	21.0735	20.9271	20.7398	20.9934	20.9379	20.9144
1.42963	-0.169801	Q6ZQH8	Q6ZQH8	Nucleoporin NUP188 homolog	Nup188	2481	Color2 [A=255, R=0, G=0, B=0]	1	4					4	4	4	2	2	2	196.69	0	5.2613	12144000	4	12.71	12.8241	12.9816	13.0472	12.9927	13.0767	13.0401	13.0913	13.0209	13.1758
1.42894	-0.204432	Q99L04	Q99L04	Dehydrogenase/reductase SDR family member 1	Dhrs1	3939	Color2 [A=255, R=0, G=0, B=0]	1	4					10	10	10	42.2	42.2	42.2	34.005	0	139.35	762410000	30	18.911	19.0282	19.2375	19.273	19.129	19.3768	19.1549	19.4325	19.3488	19.2878
1.42892	-0.142498	P15920	P15920	V-type proton ATPase 116 kDa subunit a isoform 2	Atp6v0a2	740	Color2 [A=255, R=0, G=0, B=0]	1	4					5	3	3	6.7	4.7	4.7	98.144	0	4.3962	7606400	3	13.1465	13.247	13.3202	13.344	13.2995	13.4409	13.2722	13.5165	13.3522	13.4879
1.4253	-0.196081	Q8CFV9	Q8CFV9	Riboflavin kinase	Rfk	3123	Color2 [A=255, R=0, G=0, B=0]	1	4					3	3	3	12.9	12.9	12.9	17.437	0	5.9417	71033000	6	16.8497	16.8744	17.1209	17.1983	17.0302	17.2225	17.0976	17.3441	17.2137	17.1759
1.42524	-0.205279	Q8K0E3;Q8K0E3-2	Q8K0E3;Q8K0E3-2	Sodium/myo-inositol cotransporter 2	Slc5a11	3225	Color2 [A=255, R=0, G=0, B=0]	1	4					7	7	7	12.9	12.9	12.9	73.797	0	26.877	115890000	18	16.6488	16.6298	16.7482	16.9918	16.8995	16.9814	16.8868	16.9943	17.1415	16.9405
1.42402	0.174492	O88307	O88307	Sortilin-related receptor	Sorl1	420	Color2 [A=255, R=0, G=0, B=0]	1	4					12	12	12	6.9	6.9	6.9	247.08	0	89.134	96528000	19	15.9684	16.1867	16.2403	16.2209	16.1558	15.9382	15.8061	16.047	16.0122	16.0961
1.42334	0.188397	P46664	P46664	Adenylosuccinate synthetase isozyme 2	Adss	1052	Color2 [A=255, R=0, G=0, B=0]	1	4					11	11	11	28.5	28.5	28.5	50.02	0	74.569	600770000	32	17.4199	17.5184	17.6996	17.6511	17.6735	17.384	17.2287	17.5653	17.4344	17.408
1.42223	-0.167735	Q8K3H0	Q8K3H0	DCC-interacting protein 13-alpha	Appl1	3308	Color2 [A=255, R=0, G=0, B=0]	1	4					11	11	11	18.7	18.7	18.7	79.327	0	36.732	159720000	23	16.5403	16.6071	16.7729	16.7733	16.6383	16.8733	16.6441	16.8757	16.8512	16.9263
1.42214	0.178444	P48678;P48678-2;P48678-3	P48678;P48678-2;P48678-3	Prelamin-A/C;Lamin-A/C	Lmna	1088	Color2 [A=255, R=0, G=0, B=0]	1	4					34	34	33	54.4	54.4	53.1	74.237	0	323.31	6490100000	171	21.5457	21.5978	21.8042	21.7931	21.6207	21.5323	21.3024	21.5705	21.5316	21.5324
1.42213	0.260485	Q99M28-2;Q99M28	Q99M28-2;Q99M28	RNA-binding protein with serine-rich domain 1	Rnps1	3977	Color2 [A=255, R=0, G=0, B=0]	1	4					2	2	2	9.6	9.6	9.6	31.709	0	44.598	49029000	8	15.3183	15.5041	15.7393	15.7385	15.7033	15.3901	15.3157	15.5328	15.3262	15.1363
1.41942	-0.175839	P51661	P51661	Corticosteroid 11-beta-dehydrogenase isozyme 2	Hsd11b2	1141	Color2 [A=255, R=0, G=0, B=0]	1	4					8	8	8	23.1	23.1	23.1	42.186	0	53.493	645810000	25	17.8065	17.9417	17.9892	18.0783	17.9076	18.0925	17.9596	18.2864	18.0787	18.1853
1.41899	0.221108	Q9QZA0	Q9QZA0	Carbonic anhydrase 5B, mitochondrial	Ca5b	4935	Color2 [A=255, R=0, G=0, B=0]	1	4					5	5	5	22.1	22.1	22.1	36.622	0	37.831	765560000	11	18.6865	18.9696	19.0322	19.0725	18.9743	18.7624	18.5385	18.8911	18.6802	18.7575
1.41878	-0.25371	P23589	P23589	Carbonic anhydrase 5A, mitochondrial	Ca5a	839	Color2 [A=255, R=0, G=0, B=0]	1	4					3	3	3	11.7	11.7	11.7	34.072	0.0012981	2.7961	25407000	5	12.8312	13.0697	13.1587	13.1455	13.13	13.16	13.2646	13.6241	13.3496	13.2053
1.41838	0.171265	Q9CZE3;Q91YQ1;Q8QZZ8	Q9CZE3	Ras-related protein Rab-32	Rab32	4276	Color2 [A=255, R=0, G=0, B=0]	1	4					4	4	3	22	22	13.5	25.068	0	5.15	56093000	6	15.7715	15.7389	15.8579	15.9079	15.825	15.7459	15.4038	15.7066	15.6796	15.709
1.41835	0.159908	O08810	O08810	116 kDa U5 small nuclear ribonucleoprotein component	Eftud2	204	Color2 [A=255, R=0, G=0, B=0]	1	4					17	16	16	21.2	20.2	20.2	109.36	0	46.077	266560000	42	17.6965	17.8044	17.9285	17.9779	17.8437	17.7541	17.56	17.8037	17.6688	17.6649
1.41786	-0.199286	Q91YW3	Q91YW3	DnaJ homolog subfamily C member 3	Dnajc3	3738	Color2 [A=255, R=0, G=0, B=0]	1	4					13	13	13	29	29	29	57.463	0	58.14	714820000	37	19.4064	19.5658	19.6821	19.7367	19.5925	19.9224	19.5845	19.8484	19.7877	19.8369
1.41603	-0.296482	Q71RI9-2;Q71RI9	Q71RI9-2;Q71RI9	Kynurenine--oxoglutarate transaminase 3	Ccbl2	2501	Color2 [A=255, R=0, G=0, B=0]	1	4					18	18	18	46	46	46	47.32	0	131.14	4050000000	84	20.5637	20.6404	21.0478	21.0822	20.9734	21.1749	20.9706	21.2871	21.165	21.1923
1.41122	-0.251395	Q8R0Y8	Q8R0Y8	Mitochondrial coenzyme A transporter SLC25A42	Slc25a42	3370	Color2 [A=255, R=0, G=0, B=0]	1	4					5	5	5	12.9	12.9	12.9	35.24	0	7.5867	52429000	9	15.9197	16.0917	16.1664	16.1571	16.0451	16.359	16.0038	16.4571	16.2835	16.5337
1.41025	-0.193596	Q3UHJ0-2;Q3UHJ0	Q3UHJ0-2;Q3UHJ0	AP2-associated protein kinase 1	Aak1	1837	Color2 [A=255, R=0, G=0, B=0]	1	4					7	7	7	11.6	11.6	11.6	94.66	0	26.1	48696000	14	15.0986	15.3716	15.4079	15.4191	15.3571	15.6229	15.3391	15.4886	15.5974	15.5743
1.40915	-0.190568	Q8BW75	Q8BW75	Amine oxidase [flavin-containing] B	Maob	2939	Color2 [A=255, R=0, G=0, B=0]	1	4					8	8	8	18.1	18.1	18.1	58.557	0	13.808	214680000	22	17.0482	17.0263	17.1391	17.294	17.0589	17.3065	17.0863	17.4449	17.3676	17.314
1.40849	-0.207718	Q9CPR5;Q9CPR5-2	Q9CPR5;Q9CPR5-2	39S ribosomal protein L15, mitochondrial	Mrpl15	4035	Color2 [A=255, R=0, G=0, B=0]	1	4					4	4	4	15.6	15.6	15.6	33.541	0	6.652	28611000	9	15.735	15.8772	16.0895	16.0763	15.9518	16.1151	15.9968	16.3163	16.2027	16.1375
1.40815	-0.148587	Q9CS42	Q9CS42	Ribose-phosphate pyrophosphokinase 2	Prps2	4179	Color2 [A=255, R=0, G=0, B=0]	1	4					10	10	5	40.6	40.6	20.8	34.786	0	107.66	576600000	27	18.4313	18.5261	18.589	18.6406	18.5373	18.7643	18.5327	18.8202	18.6935	18.6564
1.40677	-0.13651	P51175	P51175	Protoporphyrinogen oxidase	Ppox	1134	Color2 [A=255, R=0, G=0, B=0]	1	4					5	5	5	14.9	14.9	14.9	50.87	0	10.527	54886000	11	14.852	14.9683	15.1298	15.1172	14.9536	15.156	15.0788	15.1835	15.1458	15.1393
1.40662	-0.648119	Q9JM13	Q9JM13	Rab5 GDP/GTP exchange factor	Rabgef1	4846	Color2 [A=255, R=0, G=0, B=0]	1	4					4	4	4	8.4	8.4	8.4	56.868	0	6.9219	69773000	8	14.3184	15.1659	15.0696	14.7798	14.8847	15.8575	14.7877	15.171	15.8231	15.8197
1.4065	-0.217634	Q6PIU9	Q6PIU9	Uncharacterized protein FLJ45252 homolog		2450	Color2 [A=255, R=0, G=0, B=0]	1	4					3	3	3	14.7	14.7	14.7	37.704	0	13.363	30533000	10	14.0473	14.1682	14.303	14.3648	14.3471	14.4811	14.2589	14.5467	14.6355	14.3963
1.40594	-0.252792	Q64310	Q64310	Surfeit locus protein 4	Surf4	2265	Color2 [A=255, R=0, G=0, B=0]	1	4					3	3	3	14.9	14.9	14.9	30.381	0	17.371	458820000	8	17.2228	17.3597	17.6586	17.6542	17.5085	17.7288	17.5287	17.8834	17.7394	17.7874
1.40528	-0.522714	P52430	P52430	Serum paraoxonase/arylesterase 1	Pon1	1157	Color2 [A=255, R=0, G=0, B=0]	1	4					4	4	4	13.8	13.8	13.8	39.565	0	13.604	38776000	10	14.1768	14.0197	14.9287	14.9991	14.6709	14.9655	14.9641	14.9368	15.2316	15.3108
1.40418	0.145421	P62270	P62270	40S ribosomal protein S18	Rps18	1369	Color2 [A=255, R=0, G=0, B=0]	1	4					9	9	8	48.7	48.7	43.4	17.718	0	27.225	2942300000	21	20.0784	20.2288	20.2668	20.2834	20.1681	20.0766	19.8788	20.1157	20.1216	20.1056
1.40417	0.171292	Q8CGC6	Q8CGC6	RNA-binding protein 28	Rbm28	3135	Color2 [A=255, R=0, G=0, B=0]	1	4					2	2	2	3.3	3.3	3.3	84.213	0.00043946	2.9942	7481200	3	14.1143	14.1102	14.1073	14.3051	14.1044	14.108	13.8098	13.8941	13.9761	14.0967
1.40246	0.235797	Q924C1;Q924C1-2;Q924C1-3	Q924C1	Exportin-5	Xpo5	3837	Color2 [A=255, R=0, G=0, B=0]	1	4					9	9	9	9.7	9.7	9.7	136.97	0	29.398	186610000	16	15.7012	16.0472	16.0495	16.1067	16.082	15.8328	15.53	15.846	15.8424	15.7563
1.4012	-0.238789	Q3UHX2	Q3UHX2	28 kDa heat- and acid-stable phosphoprotein	Pdap1	1839	Color2 [A=255, R=0, G=0, B=0]	1	4					7	7	7	47.5	47.5	47.5	20.605	0	76.502	306040000	17	16.7211	16.9107	17.058	17.1546	16.9979	17.2675	16.9675	17.3446	17.2439	17.2126
1.40055	-0.237198	Q3UKC1	Q3UKC1	Tax1-binding protein 1 homolog	Tax1bp1	1849	Color2 [A=255, R=0, G=0, B=0]	1	4					5	5	5	5.5	5.5	5.5	93.629	0	6.4511	39311000	6	14.9278	14.8767	15.1977	15.247	15.1382	15.4293	15.1755	15.223	15.2508	15.4948
1.40055	-0.19123	Q8R1S0	Q8R1S0	Ubiquinone biosynthesis monooxygenase COQ6, mitochondrial	Coq6	3390	Color2 [A=255, R=0, G=0, B=0]	1	4					5	5	5	11.1	11.1	11.1	51.392	0	14.501	87204000	11	16.0399	16.0724	16.3102	16.331	16.186	16.4541	16.2335	16.5192	16.3126	16.3764
1.40004	-0.207083	Q8BYL4	Q8BYL4	Tyrosine--tRNA ligase, mitochondrial	Yars2	2983	Color2 [A=255, R=0, G=0, B=0]	1	4					5	5	5	14.4	14.4	14.4	52.597	0	9.6424	225280000	9	14.8742	15.0219	15.0711	15.3049	15.1739	15.3316	15.1346	15.3636	15.2799	15.3716
1.39917	0.182331	Q64324	Q64324	Syntaxin-binding protein 2	Stxbp2	2267	Color2 [A=255, R=0, G=0, B=0]	1	4					8	8	8	18.4	18.4	18.4	66.357	0	62.943	389090000	20	17.5021	17.6418	17.6792	17.7862	17.6475	17.5277	17.2422	17.5392	17.4695	17.5667
1.39915	-0.21782	Q3TIV5-2;Q3TIV5	Q3TIV5-2;Q3TIV5	Zinc finger CCCH domain-containing protein 15	Zc3h15	1760	Color2 [A=255, R=0, G=0, B=0]	1	4					3	3	3	19	19	19	24.835	0	7.3096	31759000	4	13.9467	14.1496	14.2169	14.2346	13.974	14.3829	14.1178	14.3872	14.2356	14.4873
1.39693	0.295187	Q922H4	Q922H4	Mannose-1-phosphate guanyltransferase alpha	Gmppa	3807	Color2 [A=255, R=0, G=0, B=0]	1	4					5	5	5	16.2	16.2	16.2	46.244	0	27.293	72062000	10	15.0095	15.1801	15.3232	15.4565	15.3594	15.0456	14.6229	15.125	15.1075	14.9516
1.3969	0.431901	Q8K124	Q8K124	Pleckstrin homology domain-containing family O member 2	Plekho2	3238	Color2 [A=255, R=0, G=0, B=0]	1	4					2	2	2	4.4	4.4	4.4	53.872	0	8.1405	3426700	2	11.8844	11.6429	12.3907	12.4649	11.8108	11.7476	11.7363	11.4	11.5338	11.6165
1.39581	0.204308	P84089	P84089	Enhancer of rudimentary homolog	Erh	1539	Color2 [A=255, R=0, G=0, B=0]	1	4					4	4	4	44.2	44.2	44.2	12.259	0	98.766	394750000	19	18.4772	18.4483	18.6895	18.78	18.6475	18.3952	18.2039	18.4987	18.5032	18.42
1.39415	-0.371046	Q8BGU5;Q8BGU5-2	Q8BGU5;Q8BGU5-2	Cyclin-Y	Ccny	2736	Color2 [A=255, R=0, G=0, B=0]	1	4					3	3	3	10.9	10.9	10.9	39.394	0	9.0157	24482000	4	13.9495	14.2888	14.4169	14.2567	14.1444	14.7273	14.141	14.8539	14.4398	14.7495
1.39361	0.293604	Q3UBX0	Q3UBX0	Transmembrane protein 109	Tmem109	1814	Color2 [A=255, R=0, G=0, B=0]	1	4					2	2	2	8.6	8.6	8.6	26.306	0	17.331	352450000	8	17.08	17.1492	17.6013	17.4968	17.2348	17.0953	16.7705	17.0873	17.131	17.0099
1.39344	0.158384	Q9R1T2;Q9R1T2-2	Q9R1T2;Q9R1T2-2	SUMO-activating enzyme subunit 1;SUMO-activating enzyme subunit 1, N-terminally processed	Sae1	5004	Color2 [A=255, R=0, G=0, B=0]	1	4					13	13	13	43.4	43.4	43.4	38.62	0	154.63	578610000	28	18.6269	18.7928	18.875	18.8746	18.7753	18.7032	18.4511	18.699	18.6517	18.6477
1.39237	0.33267	P20065-2;P20065	P20065-2	Thymosin beta-4;Hematopoietic system regulatory peptide	Tmsb4x	801	Color2 [A=255, R=0, G=0, B=0]	1	4					3	3	2	75	75	68.2	5.0526	0.00044267	3.0743	194670000	5	16.4249	16.477	16.7791	16.7423	16.3182	16.3706	15.8788	16.4604	16.1208	16.2476
1.39167	-0.302019	Q9CQV1	Q9CQV1	Mitochondrial import inner membrane translocase subunit TIM16	Pam16	4128	Color2 [A=255, R=0, G=0, B=0]	1	4					4	4	4	47.2	47.2	47.2	13.784	0	21.804	81122000	9	14.3329	14.2715	14.6161	14.7093	14.6666	14.7772	14.515	14.9472	14.99	14.8771
1.39112	0.204701	Q8CIM8;Q8CIM8-2	Q8CIM8	Integrator complex subunit 4	Ints4	3182	Color2 [A=255, R=0, G=0, B=0]	1	4					4	4	4	4.6	4.6	4.6	108.19	0	12.935	9907700	5	13.3582	13.5065	13.552	13.5753	13.7226	13.2959	13.1582	13.4791	13.2934	13.4645
1.39004	-0.197926	Q9WVK4	Q9WVK4	EH domain-containing protein 1	Ehd1	5089	Color2 [A=255, R=0, G=0, B=0]	1	4					22	22	16	49.3	49.3	38.2	60.602	0	194.18	2201300000	77	19.4104	19.5083	19.7001	19.7538	19.6077	19.8205	19.6061	19.926	19.8089	19.8084
1.38947	0.283958	Q64373-2;Q64373-3;Q64373-4;Q64373	Q64373-2;Q64373-3;Q64373-4;Q64373	Bcl-2-like protein 1	Bcl2l1	2274	Color2 [A=255, R=0, G=0, B=0]	1	4					3	3	3	20	20	20	18.961	0	6.8177	21931000	9	14.2714	14.5147	14.7976	14.6699	14.7791	14.421	14.1346	14.3291	14.2374	14.4908
1.38907	-0.310597	P56212;P56212-2;P60840-2;P60840	P56212;P56212-2;P60840-2;P60840	cAMP-regulated phosphoprotein 19;Alpha-endosulfine	Arpp19;Ensa	1219	Color2 [A=255, R=0, G=0, B=0]	1	4					2	2	2	22.3	22.3	22.3	12.293	0	6.2665	19187000	4	13.736	13.9476	14.121	14.1719	14.0996	14.3291	13.9389	14.4722	14.4601	14.4288
1.37975	0.144982	P09055;P09055-2	P09055;P09055-2	Integrin beta-1	Itgb1	621	Color2 [A=255, R=0, G=0, B=0]	1	4					21	21	21	29.2	29.2	29.2	88.231	0	107.47	3287200000	76	20.1146	20.2268	20.318	20.3638	20.2353	20.1642	19.9457	20.1753	20.1391	20.1093
1.3797	0.281454	Q9DBM2	Q9DBM2	Peroxisomal bifunctional enzyme;Enoyl-CoA hydratase/3,2-trans-enoyl-CoA isomerase;3-hydroxyacyl-CoA dehydrogenase	Ehhadh	4548	Color2 [A=255, R=0, G=0, B=0]	1	4					39	39	39	65.9	65.9	65.9	78.301	0	323.31	38958000000	429	23.6735	23.5984	24.0716	24.0239	23.9108	23.6876	23.3595	23.7293	23.6113	23.483
1.37899	0.14083	P52480	P52480	Pyruvate kinase PKM	Pkm	1161	Color2 [A=255, R=0, G=0, B=0]	1	4					25	25	3	59.5	59.5	9.2	57.844	0	323.31	17252000000	180	22.2705	22.3063	22.4318	22.4635	22.3803	22.1984	22.0745	22.3331	22.3017	22.2405
1.37845	0.182152	P60122	P60122	RuvB-like 1	Ruvbl1	1296	Color2 [A=255, R=0, G=0, B=0]	1	4					9	9	9	25.4	25.4	25.4	50.213	0	34.299	202270000	25	17.5505	17.7031	17.8296	17.8925	17.7391	17.5725	17.3798	17.6534	17.6128	17.5854
1.37818	-0.163057	Q8R146-2;Q8R146	Q8R146-2;Q8R146	Acylamino-acid-releasing enzyme	Apeh	3376	Color2 [A=255, R=0, G=0, B=0]	1	4					16	16	16	32.5	32.5	32.5	79.964	0	130.11	1141600000	59	19.5183	19.3951	19.6686	19.7155	19.6029	19.7618	19.6457	19.8453	19.784	19.679
1.377	0.143848	P63323	P63323	40S ribosomal protein S12	Rps12	1449	Color2 [A=255, R=0, G=0, B=0]	1	4					7	7	7	59.1	59.1	59.1	14.525	0	103.09	1379500000	38	18.8449	18.9037	19.0311	19.0747	19.0466	18.8424	18.7014	18.9456	18.858	18.8343
1.37524	0.139961	P10493	P10493	Nidogen-1	Nid1	642	Color2 [A=255, R=0, G=0, B=0]	1	4					22	22	21	21.9	21.9	21.1	136.54	0	323.31	2191900000	72	19.7349	19.7353	19.9134	19.9484	19.8287	19.7096	19.5521	19.7698	19.7395	19.6899
1.37512	-0.165421	P11499	P11499	Heat shock protein HSP 90-beta	Hsp90ab1	667	Color2 [A=255, R=0, G=0, B=0]	1	4					32	31	21	52.5	50.8	37.7	83.28	0	323.31	31520000000	258	22.2963	22.5116	22.5093	22.574	22.5092	22.6579	22.4852	22.7896	22.6783	22.6165
1.37505	-0.193583	P50171;P50171-2	P50171;P50171-2	Estradiol 17-beta-dehydrogenase 8	Hsd17b8	1117	Color2 [A=255, R=0, G=0, B=0]	1	4					9	9	9	51	51	51	26.588	0	76.057	486150000	34	17.3229	17.5577	17.6253	17.7076	17.5302	17.649	17.6378	17.9015	17.7731	17.7503
1.37359	-0.192436	P97765;P97765-2	P97765;P97765-2	WW domain-binding protein 2	Wbp2	1589	Color2 [A=255, R=0, G=0, B=0]	1	4					2	2	2	9.2	9.2	9.2	28.032	0	84.29	103330000	4	14.2985	14.6372	14.5043	14.3708	14.5592	14.6382	14.5152	14.8296	14.6903	14.659
1.36877	0.234643	P60904	P60904	DnaJ homolog subfamily C member 5	Dnajc5	1311	Color2 [A=255, R=0, G=0, B=0]	1	4					3	3	3	27.3	27.3	27.3	22.101	0	20.277	328390000	8	18.3909	18.4662	18.7027	18.7389	18.5728	18.2415	18.3638	18.4502	18.5192	18.1236
1.36726	0.200103	O35566	O35566	CD151 antigen	Cd151	275	Color2 [A=255, R=0, G=0, B=0]	1	4					4	4	4	13.8	13.8	13.8	28.246	0	10.118	242930000	6	17.4226	17.5887	17.788	17.7136	17.6752	17.4561	17.2782	17.6206	17.42	17.4126
1.36695	-0.172066	Q5U458	Q5U458	DnaJ homolog subfamily C member 11	Dnajc11	2005	Color2 [A=255, R=0, G=0, B=0]	1	4					12	12	12	28.3	28.3	28.3	63.232	0	40.248	643810000	27	17.471	17.5727	17.6484	17.7632	17.6677	17.8675	17.6186	17.9098	17.7433	17.844
1.36681	-0.268866	B2RSH2	B2RSH2	Guanine nucleotide-binding protein G(i) subunit alpha-1	Gnai1	74	Color2 [A=255, R=0, G=0, B=0]	1	4					8	4	4	28.2	15	15	40.361	0	30.159	110680000	12	16.4726	16.4949	16.7824	16.7009	16.7204	16.9341	16.5402	16.991	17.004	17.0461
1.36543	-0.197441	P05202	P05202	Aspartate aminotransferase, mitochondrial	Got2	569	Color2 [A=255, R=0, G=0, B=0]	1	4					21	21	21	47.7	47.7	47.7	47.411	0	200.92	15752000000	178	22.8136	22.8754	23.0357	23.1281	22.987	23.2274	22.9576	23.3202	23.136	23.1859
1.36519	-0.200813	Q05920	Q05920	Pyruvate carboxylase, mitochondrial	Pc	1677	Color2 [A=255, R=0, G=0, B=0]	1	4					39	39	39	44.3	44.3	44.3	129.68	0	323.31	15008000000	305	22.3796	22.641	22.6957	22.6811	22.5011	22.7409	22.5933	22.9158	22.7667	22.886
1.36414	-0.292282	Q9ERB0	Q9ERB0	Synaptosomal-associated protein 29	Snap29	4688	Color2 [A=255, R=0, G=0, B=0]	1	4					4	4	4	18.1	18.1	18.1	29.572	0	20.872	76205000	8	15.1282	15.3224	15.5719	15.6279	15.5443	15.7717	15.438	15.8653	15.7212	15.8599
1.364	0.124006	O09167	O09167	60S ribosomal protein L21	Rpl21	230	Color2 [A=255, R=0, G=0, B=0]	1	4					5	5	5	27.5	27.5	27.5	18.562	0	9.0465	527990000	10	18.7536	18.7635	18.8755	18.964	18.7942	18.7468	18.6022	18.7971	18.7123	18.6725
1.36376	0.203267	Q9ES46	Q9ES46	Beta-parvin	Parvb	4708	Color2 [A=255, R=0, G=0, B=0]	1	4					5	4	4	17.3	13.7	13.7	41.669	0	9.4499	52680000	8	15.8559	15.997	16.0394	16.2099	16.026	15.8867	15.5832	15.8291	15.8598	15.9531
1.36363	-0.174919	Q9DBH5	Q9DBH5	Vesicular integral-membrane protein VIP36	Lman2	4542	Color2 [A=255, R=0, G=0, B=0]	1	4					9	9	9	26	26	26	40.429	0	35.274	663040000	21	18.3242	18.5285	18.5617	18.5972	18.5001	18.756	18.4694	18.7692	18.734	18.6577
1.36355	-0.169322	P55302	P55302	Alpha-2-macroglobulin receptor-associated protein	Lrpap1	1213	Color2 [A=255, R=0, G=0, B=0]	1	4					11	11	11	34.2	34.2	34.2	42.215	0	66.482	1378200000	45	19.1557	19.3459	19.3522	19.493	19.2718	19.4665	19.3693	19.6192	19.5625	19.4477
1.36082	-0.247995	Q8K3X6	Q8K3X6	Ankyrin repeat and SAM domain-containing protein 4B	Anks4b	3315	Color2 [A=255, R=0, G=0, B=0]	1	4					9	9	9	23.6	23.6	23.6	47.975	0	52.816	264270000	26	16.5153	16.8169	16.941	17.0023	16.9395	17.1939	16.8939	17.136	17.0465	17.1848
1.36074	-0.137733	P16125	P16125	L-lactate dehydrogenase B chain	Ldhb	748	Color2 [A=255, R=0, G=0, B=0]	1	4					19	19	18	61.7	61.7	58.1	36.572	0	220.41	47368000000	227	22.9448	22.9869	23.0871	23.1714	23.0418	23.1549	23.0521	23.2881	23.2592	23.1664
1.36046	-0.134187	P70172	P70172	Ileal sodium/bile acid cotransporter	Slc10a2	1469	Color2 [A=255, R=0, G=0, B=0]	1	4					4	4	4	11.2	11.2	11.2	38.134	0	6.7315	445560000	10	17.8794	17.9671	17.9124	18.0011	17.8667	17.988	17.9968	18.0836	18.2449	17.9843
1.35791	-0.151807	Q9ESD7-3;Q9ESD7-2;Q9ESD7	Q9ESD7-3;Q9ESD7-2;Q9ESD7	Dysferlin	Dysf	4717	Color2 [A=255, R=0, G=0, B=0]	1	4					21	20	20	12	11.6	11.6	235.9	0	46.258	269460000	36	16.807	16.9281	17.0038	17.0644	16.951	17.1774	16.9565	17.2162	17.0425	17.1208
1.35771	-0.206504	Q5BL07-2;Q5BL07	Q5BL07-2;Q5BL07	Peroxisome biogenesis factor 1	Pex1	1947	Color2 [A=255, R=0, G=0, B=0]	1	4					5	5	5	5.1	5.1	5.1	136.74	0	12.779	28013000	8	14.1004	14.172	14.2772	14.463	14.3081	14.613	14.2635	14.5597	14.4361	14.481
1.35763	0.206689	P23591	P23591	GDP-L-fucose synthase	Tsta3	840	Color2 [A=255, R=0, G=0, B=0]	1	4					4	4	4	16.5	16.5	16.5	35.877	0	37.064	81867000	6	15.129	15.0638	15.3401	15.3755	15.204	14.9203	14.8686	15.1811	15.1468	14.962
1.35749	0.248394	Q8VCF1-2;Q8VCF1;Q8VCF1-3	Q8VCF1-2;Q8VCF1;Q8VCF1-3	Soluble calcium-activated nucleotidase 1	Cant1	3494	Color2 [A=255, R=0, G=0, B=0]	1	4					2	2	2	12.6	12.6	12.6	24.189	0.00043927	2.9916	6518900	4	12.9971	12.9294	13.1587	12.7482	12.9114	12.7676	12.3837	12.7963	12.7473	12.808
1.35694	0.142756	Q9ES74	Q9ES74	Serine/threonine-protein kinase Nek7	Nek7	4712	Color2 [A=255, R=0, G=0, B=0]	1	4					5	5	5	20.2	20.2	20.2	34.537	0	10.943	42645000	9	16.6541	16.8184	16.8512	16.9441	16.7758	16.724	16.6104	16.6681	16.7631	16.5643
1.35622	0.231489	Q8K0F1;Q8K0F1-2	Q8K0F1	TBC1 domain family member 23	Tbc1d23	3227	Color2 [A=255, R=0, G=0, B=0]	1	4					3	3	3	3.9	3.9	3.9	76.425	0.00023629	4.0361	11770000	5	13.7372	13.7539	13.8483	14.1614	13.9088	13.7384	13.5151	13.5072	13.8004	13.6911
1.35416	0.340183	P50543	P50543	Protein S100-A11	S100a11	1127	Color2 [A=255, R=0, G=0, B=0]	1	4					3	3	3	40.8	40.8	40.8	11.083	0	55.419	800950000	6	15.9892	16.0682	16.1501	16.3088	16.0043	15.4118	15.7649	15.9677	16.1225	15.5528
1.35337	0.158908	Q9CXI5	Q9CXI5	Mesencephalic astrocyte-derived neurotrophic factor	Manf	4226	Color2 [A=255, R=0, G=0, B=0]	1	4					7	7	7	31.8	31.8	31.8	20.373	0	81.926	651480000	16	17.4267	17.6244	17.6092	17.7046	17.5943	17.4566	17.2414	17.5068	17.4946	17.4651
1.35319	0.171827	P31230	P31230	Aminoacyl tRNA synthase complex-interacting multifunctional protein 1;Endothelial monocyte-activating polypeptide 2	Aimp1	935	Color2 [A=255, R=0, G=0, B=0]	1	4					10	10	10	41	41	41	33.997	0	41.639	262150000	28	17.0873	17.2142	17.3159	17.4466	17.2842	17.1373	16.9375	17.1589	17.1524	17.103
1.3528	-0.118197	Q3U0V2	Q3U0V2	Tumor necrosis factor receptor type 1-associated DEATH domain protein	Tradd	1793	Color2 [A=255, R=0, G=0, B=0]	1	4					2	2	2	8.4	8.4	8.4	34.577	0	4.5496	16153000	3	13.7558	13.677	13.5909	13.8062	13.5827	13.7757	13.786	13.7935	13.8881	13.7604
[truncated: 2,650 more rows]
