# Supplementary material for: Neuroretinal degeneration in a mouse model of systemic chronic immune activation observed by proteomics
Source: Front Immunol. 2024 Apr 11;15:1374617. doi: 10.3389/fimmu.2024.1374617 (PMC11043527; doi:10.3389/fimmu.2024.1374617)
Supplement: Supplementary Table 1 — (A) Retina, 1 week, Identified and differentially expressed proteins. (B). Retina, 8 weeks, Identified and differentially expressed proteins. (C). Retina, 28 weeks, Identified and differentially expressed proteins. [file DataSheet_1.zip › Supplementary Tables submission/Supplementary Tables 1-4, Protein identifications/3. Kidney/Table S3C Kidney, 28 weeks FP5869.xlsx]

## Sheet: Sheet1
=-LOG(P-value)	Difference	Protein IDs	Majority protein IDs	Protein names	Gene names	Symbol color	Symbol type	Symbol size	Show label	Only identified by site	Reverse	Potential contaminant	Peptides	Razor + unique peptides	Unique peptides	Sequence coverage [%]	Unique + razor sequence coverage [%]	Unique sequence coverage [%]	Mol. weight [kDa]	Q-value	Score	Intensity	MS/MS count	1 FP5869 LCMV	2 FP5869 LCMV	3 FP5869 LCMV	4 FP5869 LCMV	5 FP5869 LCMV	6 FP5869 LCMV	7 FP5869 LCMV	8 FP5869 LCMV	9 FP5869 LCMV	10 FP5869 LCMV
6.08399	2.31992	P01864;P01863;P01865	P01864	Ig gamma-2A chain C region secreted form		Color2 [A=255, R=255, G=0, B=0]	1	4	+				5	5	5	17.3	17.3	17.3	36.595	0	146.32	1789500000	38	19.9185	19.5112	19.7772	19.7283	19.7339	17.9372	17.331	17.5849	17.1005	17.116
3.83412	1.03076	P51885;CON__Q05443	P51885	Lumican	Lum	Color2 [A=255, R=255, G=0, B=0]	1	4	+				11	11	11	36.7	36.7	36.7	38.265	0	128.61	947770000	53	19.2855	18.7593	19.3886	19.1859	18.8851	17.9744	18.3443	18.2346	17.8271	17.9704
3.72169	0.284779	P49182	P49182	Heparin cofactor 2	Serpind1	Color2 [A=255, R=255, G=0, B=0]	1	4	+				2	2	2	4.6	4.6	4.6	54.496	0	4.2179	22948000	5	12.8469	12.9427	12.771	12.7887	12.8008	12.5477	12.5429	12.5083	12.6569	12.4704
3.53775	0.952509	Q80X19-2;Q80X19	Q80X19-2;Q80X19	Collagen alpha-1(XIV) chain	Col14a1	Color2 [A=255, R=255, G=0, B=0]	1	4	+				33	33	33	24.8	24.8	24.8	191.36	0	316.93	897110000	93	19.5409	19.1309	19.9039	19.3528	19.1914	18.3253	18.7395	18.4254	18.4509	18.4162
3.48323	0.735704	P28653	P28653	Biglycan	Bgn	Color2 [A=255, R=255, G=0, B=0]	1	4	+				13	13	12	42	42	39.8	41.639	0	234.48	803620000	61	18.3235	17.8933	18.5251	18.3073	18.0842	17.3024	17.6411	17.5235	17.5515	17.4363
3.43379	0.641946	P08101;P08508;P08101-2;P08101-3	P08101;P08508;P08101-2;P08101-3	Low affinity immunoglobulin gamma Fc region receptor II;Low affinity immunoglobulin gamma Fc region receptor III	Fcgr2;Fcgr3	Color2 [A=255, R=255, G=0, B=0]	1	4	+				2	2	2	7.3	7.3	7.3	36.695	0	9.5719	17916000	8	11.4455	11.4781	11.8105	11.8854	11.8987	11.1155	11.0963	10.9767	10.9443	11.1757
3.35499	1.02746	P01631	P01631	Ig kappa chain V-II region 26-10		Color2 [A=255, R=255, G=0, B=0]	1	4	+				2	2	2	32.7	32.7	32.7	12.273	0	18.906	153170000	15	14.9488	14.4796	15.1558	15.412	14.9349	13.6894	14.2206	13.8447	14.097	13.942
3.24899	1.19708	P06330;P01757;P01756;P01750;P01749;P06329;P03980	P06330	Ig heavy chain V region AC38 205.12		Color2 [A=255, R=255, G=0, B=0]	1	4	+				5	5	5	55.1	55.1	55.1	12.934	0	25.479	122250000	7	16.2928	15.4947	15.9061	15.7018	15.9581	14.1926	14.3511	15.0308	15.0036	14.79
3.20197	1.00852	P01837	P01837	Ig kappa chain C region		Color2 [A=255, R=255, G=0, B=0]	1	4	+				6	6	6	71	71	71	11.934	0	85.562	719080000	30	17.2342	16.7408	17.384	17.2711	17.1917	16.1827	16.5152	16.4492	15.8184	15.8137
3.16575	0.608079	P28063	P28063	Proteasome subunit beta type-8	Psmb8	Color2 [A=255, R=255, G=0, B=0]	1	4	+				3	3	3	12	12	12	30.26	0	36.71	43708000	12	14.9543	14.4046	14.8706	14.6734	14.6127	13.9157	14.2158	14.199	14.0012	14.1435
3.01234	0.436337	Q9R0M4	Q9R0M4	Podocalyxin	Podxl	Color2 [A=255, R=255, G=0, B=0]	1	4	+				5	5	5	15.5	15.5	15.5	53.389	0	39.96	384420000	23	17.5377	17.2854	17.5876	17.301	17.4272	16.8638	17.0582	17.0643	17.141	16.8299
3.01212	2.09406	P01868;P01869	P01868;P01869	Ig gamma-1 chain C region secreted form;Ig gamma-1 chain C region, membrane-bound form	Ighg1	Color2 [A=255, R=255, G=0, B=0]	1	4	+				5	5	5	23.8	23.8	23.8	35.704	0	33.455	198540000	23	17.4161	16.2652	16.4273	17.0673	16.8527	13.9083	14.845	15.7644	13.9299	15.1106
2.95172	0.81319	Q9JK53	Q9JK53	Prolargin	Prelp	Color2 [A=255, R=255, G=0, B=0]	1	4	+				8	8	8	25.4	25.4	25.4	43.292	0	49.412	178710000	32	16.7901	16.3694	16.9219	16.6184	16.0941	15.6652	16.0073	15.6301	15.7761	15.6492
2.89668	0.538395	Q60710-2;Q60710	Q60710-2;Q60710	Deoxynucleoside triphosphate triphosphohydrolase SAMHD1	Samhd1	Color2 [A=255, R=255, G=0, B=0]	1	4	+				11	11	11	18.9	18.9	18.9	74.934	0	46.899	74314000	21	16.5333	15.911	16.3423	16.3358	16.1688	15.5986	15.8069	15.741	15.7817	15.671
2.88546	0.295332	Q9DAR7	Q9DAR7	m7GpppX diphosphatase	Dcps	Color2 [A=255, R=255, G=0, B=0]	1	4	+				10	10	9	37	37	34.6	38.988	0	51.278	731830000	21	17.2137	17.0724	17.2039	17.2998	17.0668	16.7307	16.9769	16.8833	16.9306	16.8586
2.87896	0.693553	P43276	P43276	Histone H1.5	Hist1h1b	Color2 [A=255, R=255, G=0, B=0]	1	4	+				11	7	7	31.8	22.4	22.4	22.576	0	26.687	619530000	22	16.9818	16.3927	16.7932	16.689	16.2443	15.8213	15.9037	16.0278	16.0694	15.8111
2.80007	0.493266	P42225	P42225	Signal transducer and activator of transcription 1	Stat1	Color2 [A=255, R=255, G=0, B=0]	1	4	+				11	11	11	19.9	19.9	19.9	87.196	0	35.815	59046000	17	15.557	15.1206	15.5998	15.5352	15.2473	14.8438	14.8211	14.9182	15.0712	14.9393
2.72447	0.501091	P20152;P46660;P08551;P08553;P19246	P20152	Vimentin	Vim	Color2 [A=255, R=255, G=0, B=0]	1	4	+				34	34	28	68.2	68.2	58.2	53.687	0	305.17	5467500000	177	20.7308	20.497	20.7896	20.6879	20.3245	20.0232	20.3338	20.131	20.121	19.9152
2.72128	0.414345	Q9Z0E6;Q01514	Q9Z0E6	Interferon-induced guanylate-binding protein 2	Gbp2	Color2 [A=255, R=255, G=0, B=0]	1	4	+				3	3	3	7.3	7.3	7.3	66.739	0	21.44	22231000	7	14.2894	13.9104	13.9985	14.118	14.3456	13.6505	13.7218	13.6195	13.7705	13.8278
2.69099	0.666264	Q60847-2;Q60847-5;Q60847;Q60847-4;Q60847-3	Q60847-2;Q60847-5;Q60847;Q60847-4;Q60847-3	Collagen alpha-1(XII) chain	Col12a1	Color2 [A=255, R=255, G=0, B=0]	1	4	+				30	30	30	13.4	13.4	13.4	333.67	0	136.21	127960000	47	16.6153	16.2025	16.8717	16.3724	16.1339	15.6879	15.9394	15.892	15.6708	15.6744
2.63422	0.223321	Q91YP2	Q91YP2	Neurolysin, mitochondrial	Nln	Color2 [A=255, R=255, G=0, B=0]	1	4	+				7	7	7	13.8	13.8	13.8	80.428	0	13.159	46792000	12	15.4864	15.3438	15.5736	15.5799	15.5593	15.2513	15.3692	15.2924	15.2911	15.2225
2.62175	0.488257	Q4KWH5-2;Q4KWH5;Q4KWH5-4;Q4KWH5-3	Q4KWH5-2;Q4KWH5;Q4KWH5-4;Q4KWH5-3	1-phosphatidylinositol 4,5-bisphosphate phosphodiesterase eta-1	Plch1	Color2 [A=255, R=255, G=0, B=0]	1	4	+				3	3	3	1.7	1.7	1.7	182.94	0	3.1645	38687000	8	14.8424	14.431	14.7695	14.7569	14.5568	14.2418	14.4193	14.0845	13.9355	14.2341
2.60921	0.51423	P11031	P11031	Activated RNA polymerase II transcriptional coactivator p15	Sub1	Color2 [A=255, R=255, G=0, B=0]	1	4	+				5	5	5	44.1	44.1	44.1	14.427	0	20.945	311620000	13	16.8049	16.2873	16.6837	16.6158	16.3689	15.8978	16.2788	16.0436	15.9223	16.0471
2.55822	0.677634	P82198	P82198	Transforming growth factor-beta-induced protein ig-h3	Tgfbi	Color2 [A=255, R=255, G=0, B=0]	1	4	+				9	9	9	15.5	15.5	15.5	74.596	0	40.866	140770000	23	17.3333	17.0794	17.8082	17.4998	17.109	16.386	16.9051	16.7508	16.6773	16.7223
2.53404	0.400815	P26883	P26883	Peptidyl-prolyl cis-trans isomerase FKBP1A	Fkbp1a	Color2 [A=255, R=255, G=0, B=0]	1	4	+				2	2	2	25	25	25	11.922	0	130.68	305260000	14	14.7345	14.5275	14.6958	14.751	14.5071	14.2935	14.2614	14.3733	14.3487	13.9349
2.47973	0.322194	Q80WJ7	Q80WJ7	Protein LYRIC	Mtdh	Color2 [A=255, R=255, G=0, B=0]	1	4	+				5	5	5	10.2	10.2	10.2	63.845	0	24.597	303700000	14	15.2689	15.2725	15.3736	15.3988	15.2249	15.0795	15.1189	14.9408	15.0593	14.7293
2.45455	0.377174	Q69Z99	Q69Z99	Zinc finger protein 512	Znf512	Color2 [A=255, R=255, G=0, B=0]	1	4	+				4	4	4	11.2	11.2	11.2	63.908	0	12.7	16823000	6	13.577	13.2345	13.4146	13.3847	13.4381	13.0735	13.2591	13.0817	12.8249	12.9238
2.40874	0.255544	P25976-2;P25976	P25976-2;P25976	Nucleolar transcription factor 1	Ubtf	Color2 [A=255, R=255, G=0, B=0]	1	4	+				6	6	6	10.9	10.9	10.9	85.094	0	14.539	52239000	13	15.2488	15.0604	15.2817	15.0735	15.035	14.8675	14.9661	14.9167	14.9218	14.7496
2.36904	0.513903	P14483;P06346;P06345;P06344;P06342;P01921	P14483;P06346;P06345;P06344;P06342;P01921	H-2 class II histocompatibility antigen, A beta chain;H-2 class II histocompatibility antigen, A-F beta chain;H-2 class II histocompatibility antigen, A-S beta chain;H-2 class II histocompatibility antigen, A-U beta chain;H-2 class II histocompatibility antigen, A-Q beta chain;H-2 class II histocompatibility antigen, A-D beta chain	H2-Ab1	Color2 [A=255, R=255, G=0, B=0]	1	4	+				2	2	2	13.2	13.2	13.2	30.128	0	46.462	29156000	6	13.0382	13.167	13.442	13.1117	13.0927	12.8206	12.5266	12.861	12.7867	12.2872
2.36784	0.276789	Q61735;Q61735-2	Q61735;Q61735-2	Leukocyte surface antigen CD47	Cd47	Color2 [A=255, R=255, G=0, B=0]	1	4	+				2	2	2	7.6	7.6	7.6	33.097	0	3.9964	50273000	6	15.0574	14.8918	15.0226	14.9926	15.0264	14.517	14.8832	14.7987	14.7666	14.6413
2.36345	0.309175	P22599;Q00898	P22599	Alpha-1-antitrypsin 1-2	Serpina1b	Color2 [A=255, R=255, G=0, B=0]	1	4	+				14	6	5	48.9	25.2	19.9	45.974	0	67.812	1023000000	28	18.6614	18.4779	18.7966	18.604	18.7075	18.3177	18.5248	18.3712	18.1641	18.3236
2.35532	-0.356683	O88968	O88968	Transcobalamin-2	Tcn2	Color2 [A=255, R=255, G=0, B=0]	1	4	+				4	4	4	15.1	15.1	15.1	47.585	0	13.281	64859000	9	13.0282	12.612	12.6387	12.9926	12.8552	13.127	13.2235	13.1078	13.2487	13.203
2.33842	0.597783	P28654	P28654	Decorin	Dcn	Color2 [A=255, R=255, G=0, B=0]	1	4	+				7	6	6	18.6	16.4	16.4	39.809	0	33.706	63280000	13	14.9742	14.7049	15.361	14.9688	14.5947	14.3387	14.3639	14.5587	14.0784	14.2748
2.31955	-0.354667	Q8VEK0;Q8BHG3	Q8VEK0	Cell cycle control protein 50A	Tmem30a	Color2 [A=255, R=255, G=0, B=0]	1	4	+				4	4	4	13.2	13.2	13.2	41.06	0	125.51	38569000	7	14.6005	14.3713	14.3107	14.5931	14.5669	14.7757	14.9996	14.7024	15.0165	14.7215
2.31612	0.304942	P60904	P60904	DnaJ homolog subfamily C member 5	Dnajc5	Color2 [A=255, R=255, G=0, B=0]	1	4	+				4	4	4	27.8	27.8	27.8	22.101	0	9.9648	48784000	6	15.1035	14.8128	14.9545	15.1198	15.1107	14.6858	14.907	14.6542	14.6092	14.7203
2.31349	0.318128	Q9CY66-3;Q9CY66-2;Q9CY66	Q9CY66-3;Q9CY66-2;Q9CY66	H/ACA ribonucleoprotein complex subunit 1	Gar1	Color2 [A=255, R=255, G=0, B=0]	1	4	+				3	3	3	10.6	10.6	10.6	22.262	0.00047755	2.5614	35819000	8	15.2105	14.923	15.0516	15.1793	15.0991	14.6622	14.9484	14.712	14.9124	14.6379
2.31161	0.406094	Q640N1;Q640N1-2	Q640N1;Q640N1-2	Adipocyte enhancer-binding protein 1	Aebp1	Color2 [A=255, R=255, G=0, B=0]	1	4	+				2	2	2	3	3	3	128.36	0	29.164	12522000	4	13.2683	13.6575	13.416	13.3984	13.3342	12.9702	13.2934	13.023	12.9758	12.7816
2.29872	-0.93755	P97447;P97447-2	P97447;P97447-2	Four and a half LIM domains protein 1	Fhl1	Color2 [A=255, R=255, G=0, B=0]	1	4	+				7	7	7	24.3	24.3	24.3	31.888	0	27.493	204260000	19	16.195	15.9869	16.3263	16.4885	16.1816	17.1337	17.7738	16.371	17.4071	17.1806
2.28467	0.511909	Q99J77	Q99J77		Nans	Color2 [A=255, R=255, G=0, B=0]	1	4	+				5	5	5	17	17	17	40.024	0	36.199	41503000	8	14.5984	15.0989	14.5207	14.5214	14.7862	13.9848	14.1765	14.4166	14.3111	14.0771
2.28088	-0.181284	P01132	P01132	Pro-epidermal growth factor;Epidermal growth factor	Egf	Color2 [A=255, R=255, G=0, B=0]	1	4	+				7	7	7	8.4	8.4	8.4	133.07	0	16.674	45159000	12	15.955	15.8681	15.9033	15.9316	15.9736	16.0076	16.1488	16.1712	16.2119	15.9986
2.27907	-0.541248	Q8CFD4	Q8CFD4	Sorting nexin-8	Snx8	Color2 [A=255, R=255, G=0, B=0]	1	4	+				5	5	5	12	12	12	52.058	0	11.701	26547000	12	12.9398	13.0659	13.2504	13.417	12.9634	13.7139	13.8893	13.4214	13.9135	13.4047
2.2607	-0.471909	Q8VHG0	Q8VHG0	Dimethylaniline monooxygenase [N-oxide-forming] 4	Fmo4	Color2 [A=255, R=255, G=0, B=0]	1	4	+				8	8	8	17.1	17.1	17.1	63.791	0	22.3	103880000	26	15.633	15.4674	15.6541	15.9935	15.7306	16.0326	16.4531	15.9249	16.2538	16.1738
2.24457	0.275883	Q9DBG9	Q9DBG9	Tax1-binding protein 3	Tax1bp3	Color2 [A=255, R=255, G=0, B=0]	1	4	+				2	2	2	25	25	25	13.722	0	28.252	33546000	4	13.2614	13.0807	13.2151	13.0725	13.2188	12.7969	12.9854	12.9696	13.0206	12.6966
2.23492	-0.579387	P32848	P32848	Parvalbumin alpha	Pvalb	Color2 [A=255, R=255, G=0, B=0]	1	4	+				7	7	7	69.1	69.1	69.1	11.93	0	40.88	217400000	16	16.0795	16.1355	15.8621	16.5115	15.8132	16.7008	16.6807	16.5387	16.9696	16.4089
2.22889	0.316176	Q9D0J8	Q9D0J8	Parathymosin	Ptms	Color2 [A=255, R=255, G=0, B=0]	1	4	+				4	4	3	25.7	25.7	22.8	11.43	0	19.177	9234000000	15	19.4657	19.1769	19.355	19.4214	19.3546	19.004	19.2322	18.9075	19.1662	18.8829
2.22494	0.477623	P01027;P01027-2;CON__Q2UVX4	P01027	Complement C3;Complement C3 beta chain;C3-beta-c;Complement C3 alpha chain;C3a anaphylatoxin;Acylation stimulating protein;Complement C3b alpha chain;Complement C3c alpha chain fragment 1;Complement C3dg fragment;Complement C3g fragment;Complement C3d fragment;Complement C3f fragment;Complement C3c alpha chain fragment 2	C3	Color2 [A=255, R=255, G=0, B=0]	1	4	+				56	56	56	39.9	39.9	39.9	186.48	0	323.31	2473300000	161	20.194	19.9396	19.9491	20.0459	19.7829	19.2535	19.7317	19.5864	19.7178	19.2341
2.19771	0.436248	Q64726	Q64726	Zinc-alpha-2-glycoprotein	Azgp1	Color2 [A=255, R=255, G=0, B=0]	1	4	+				3	3	3	13.7	13.7	13.7	35.332	0	9.1289	13814000	8	13.0969	12.8114	13.422	13.0495	13.063	12.5021	12.7195	12.5225	12.8735	12.6438
2.19638	0.32357	P08003	P08003	Protein disulfide-isomerase A4	Pdia4	Color2 [A=255, R=255, G=0, B=0]	1	4	+				26	26	26	39.8	39.8	39.8	71.982	0	323.31	2078700000	112	20.2195	19.9156	20.1698	20.1417	19.9431	19.6539	19.9386	19.7596	19.834	19.5857
2.19175	0.340492	O35245-3;O35245;O35245-5;O35245-2;O35245-4	O35245-3;O35245;O35245-5	Polycystin-2	Pkd2	Color2 [A=255, R=255, G=0, B=0]	1	4	+				5	5	5	6.7	6.7	6.7	102.42	0	26.501	22491000	11	13.8563	13.6148	13.9467	14.0197	13.8222	13.2795	13.5979	13.6377	13.5509	13.4913
2.18741	0.565305	Q9CSH3	Q9CSH3	Exosome complex exonuclease RRP44	Dis3	Color2 [A=255, R=255, G=0, B=0]	1	4	+				3	3	3	4.6	4.6	4.6	108.84	0	5.1423	44596000	4	12.9961	12.4195	13.1213	13.1216	12.9157	12.1669	12.4495	12.1495	12.5886	12.3932
2.1779	0.278963	Q3UTJ2-4;Q3UTJ2;Q3UTJ2-2;Q3UTJ2-5;Q3UTJ2-3;Q3UTJ2-6;Q3UTJ2-7	Q3UTJ2-4;Q3UTJ2;Q3UTJ2-2;Q3UTJ2-5;Q3UTJ2-3	Sorbin and SH3 domain-containing protein 2	Sorbs2	Color2 [A=255, R=255, G=0, B=0]	1	4	+				15	15	15	27.8	27.8	27.8	69.476	0	54.809	136920000	28	16.2899	16.1521	16.1531	16.3483	16.1006	15.77	16.1206	15.9977	15.9143	15.8466
2.16873	0.520933	P06795;P21440	P06795	Multidrug resistance protein 1B	Abcb1b	Color2 [A=255, R=255, G=0, B=0]	1	4	+				16	5	5	17.8	5.9	5.9	140.99	0	24.741	11681000	13	12.9302	12.7382	12.7602	12.7931	13.1864	12.1304	12.3694	12.3733	12.7819	12.1484
2.16517	0.368449	Q9R1J0	Q9R1J0	Sterol-4-alpha-carboxylate 3-dehydrogenase, decarboxylating	Nsdhl	Color2 [A=255, R=255, G=0, B=0]	1	4	+				4	4	4	11.9	11.9	11.9	40.685	0	4.6914	14144000	8	14.783	14.3838	14.6439	14.5538	14.6206	13.9795	14.3167	14.4548	14.1974	14.1944
2.15105	0.271318	Q78PG9	Q78PG9	Coiled-coil domain-containing protein 25	Ccdc25	Color2 [A=255, R=255, G=0, B=0]	1	4	+				2	2	2	8.7	8.7	8.7	24.48	0.0011604	2.229	18753000	3	13.9423	13.8247	13.8134	14.0125	13.8435	13.4422	13.8008	13.7106	13.5123	13.6139
2.14092	0.449511	O70400	O70400	PDZ and LIM domain protein 1	Pdlim1	Color2 [A=255, R=255, G=0, B=0]	1	4	+				3	3	2	13.8	13.8	8.9	35.774	0	2.8915	8801500	3	13.3441	12.9911	13.3686	13.406	13.5208	13.0207	12.7953	12.94	13.0564	12.5706
2.13776	-0.317852	Q9Z2V4	Q9Z2V4	Phosphoenolpyruvate carboxykinase, cytosolic [GTP]	Pck1	Color2 [A=255, R=255, G=0, B=0]	1	4	+				22	22	21	47.9	47.9	46.6	69.354	0	165.86	1342700000	76	18.595	18.4765	18.3971	18.7407	18.5688	18.6569	18.9536	19.001	18.9815	18.7744
2.1371	0.234257	Q8R0X7	Q8R0X7	Sphingosine-1-phosphate lyase 1	Sgpl1	Color2 [A=255, R=255, G=0, B=0]	1	4	+				6	6	6	13	13	13	63.676	0	34.593	37344000	8	14.9767	14.8814	15.0237	15.0128	15.0104	14.6715	14.7462	14.9422	14.7904	14.5834
2.13082	0.415605	Q9JJZ4	Q9JJZ4	Ubiquitin-conjugating enzyme E2 J1	Ube2j1	Color2 [A=255, R=255, G=0, B=0]	1	4	+				3	3	3	11.6	11.6	11.6	34.989	0	14.801	13911000	6	14.4488	14.093	14.3509	14.4795	14.1331	13.8017	14.2207	13.8164	13.749	13.8393
2.1255	0.293006	Q00897	Q00897	Alpha-1-antitrypsin 1-4	Serpina1d	Color2 [A=255, R=255, G=0, B=0]	1	4	+				15	15	6	52.1	52.1	24.2	45.998	0	166.27	2403100000	59	20.1654	19.9271	20.2248	20.136	19.9497	19.7181	19.9787	19.8446	19.7419	19.6547
2.11375	0.337338	Q9D937	Q9D937	Uncharacterized protein C11orf98 homolog		Color2 [A=255, R=255, G=0, B=0]	1	4	+				3	3	3	29.3	29.3	29.3	14.098	0	2.8323	23217000	5	14.3315	14.3433	14.5205	14.3503	14.2464	14.1411	14.0536	13.7018	14.1793	14.0296
2.1019	-0.959114	P84089	P84089	Enhancer of rudimentary homolog	Erh	Color2 [A=255, R=255, G=0, B=0]	1	4	+				4	4	4	41.3	41.3	41.3	12.259	0	45.591	61898000	10	13.8062	14.0804	14.5409	14.188	13.8191	15.2837	15.4707	14.2309	15.4462	14.7986
2.08928	-0.479726	Q78IK2	Q78IK2	Up-regulated during skeletal muscle growth protein 5	Usmg5	Color2 [A=255, R=255, G=0, B=0]	1	4	+				3	3	3	44.8	44.8	44.8	6.3814	0	74.921	249940000	22	15.5687	15.8221	15.7596	16.0706	15.535	16.4562	16.342	15.9227	16.3418	16.0918
2.08448	0.414478	Q9R1K9;Q8K4K1-3;Q8K4K1;P41209	Q9R1K9;Q8K4K1-3;Q8K4K1;P41209	Centrin-2;Centrin-4;Centrin-1	Cetn2;Cetn4;Cetn1	Color2 [A=255, R=255, G=0, B=0]	1	4	+				2	2	2	9.3	9.3	9.3	19.796	0	2.8825	14084000	3	13.9793	13.6287	13.5665	13.8827	13.519	13.1883	13.5015	13.2938	13.4338	13.0864
2.08345	-2.35361	O70433	O70433	Four and a half LIM domains protein 2	Fhl2	Color2 [A=255, R=255, G=0, B=0]	1	4	+				8	8	8	33.3	33.3	33.3	32.072	0	77.022	57267000	18	13.1838	11.676	13.5732	13.7826	12.7441	15.4595	16.7036	13.2777	15.7303	15.5565
2.07925	0.247247	Q3UL36-2;Q3UL36	Q3UL36-2;Q3UL36	Arginine and glutamate-rich protein 1	Arglu1	Color2 [A=255, R=255, G=0, B=0]	1	4	+				3	3	3	11.7	11.7	11.7	24.796	0	3.1425	12132000	4	13.6941	13.8725	13.7741	13.8237	13.5499	13.6135	13.3976	13.4732	13.5777	13.416
2.07853	-0.290866	E9Q4Z2	E9Q4Z2	Acetyl-CoA carboxylase 2;Biotin carboxylase	Acacb	Color2 [A=255, R=255, G=0, B=0]	1	4	+				8	3	3	4.7	1.8	1.8	275.75	0	14.615	8534800	4	11.791	12.0002	12.0629	12.1682	12.2078	12.2486	12.3241	12.417	12.439	12.2558
2.06694	0.447206	Q6ZQ58	Q6ZQ58	La-related protein 1	Larp1	Color2 [A=255, R=255, G=0, B=0]	1	4	+				5	5	5	5.7	5.7	5.7	121.12	0	7.0382	34041000	11	14.4638	14.1972	14.229	14.0862	13.8662	13.4751	13.8871	13.9041	13.7637	13.5763
2.06049	0.517002	Q61233	Q61233	Plastin-2	Lcp1	Color2 [A=255, R=255, G=0, B=0]	1	4	+				29	28	26	57.9	56.5	53	70.148	0	243.22	983080000	102	18.775	18.1058	18.6802	18.6927	18.2793	17.7641	18.1805	17.9712	18.0909	17.9414
2.05585	-1.44693	A2ASS6-2;A2ASS6	A2ASS6-2;A2ASS6	Titin	Ttn	Color2 [A=255, R=255, G=0, B=0]	1	4	+				3	3	3	0.2	0.2	0.2	2986.4	0.0016148	2.1446	34983000	5	12.0192	12.4209	12.3818	12.5019	12.7615	13.2735	13.1871	15.1289	13.2167	14.5138
2.04073	-1.65068	P97315	P97315	Cysteine and glycine-rich protein 1	Csrp1	Color2 [A=255, R=255, G=0, B=0]	1	4	+				6	6	6	47.7	47.7	47.7	20.583	0	78.861	209690000	13	15.2605	13.866	15.3411	15.4726	14.8074	16.6365	17.5522	15.2227	16.9735	16.6161
2.01354	0.218625	O70496	O70496	H(+)/Cl(-) exchange transporter 7	Clcn7	Color2 [A=255, R=255, G=0, B=0]	1	4	+				2	2	2	3.7	3.7	3.7	88.712	0	4.7106	13779000	5	12.4031	12.3118	12.2192	12.3318	12.5078	12.0121	12.1311	12.075	12.2236	12.2388
2.009	0.32753	Q9Z1F9	Q9Z1F9	SUMO-activating enzyme subunit 2	Uba2	Color2 [A=255, R=255, G=0, B=0]	1	4	+				8	8	8	15.5	15.5	15.5	70.568	0	25.098	81442000	19	16.3181	15.9586	16.2794	16.218	15.9579	15.6796	16.029	15.797	15.8131	15.7758
2.00768	0.230497	P46467	P46467	Vacuolar protein sorting-associated protein 4B	Vps4b	Color2 [A=255, R=255, G=0, B=0]	1	4	+				6	6	4	17.6	17.6	13.1	49.419	0	41.868	107010000	16	16.5302	16.2484	16.4928	16.5068	16.4575	16.0903	16.2516	16.3024	16.3116	16.1273
1.99737	0.59997	Q3TIR3;Q80XE1;Q80XE1-1	Q3TIR3	Synembryn-A	Ric8a	Color2 [A=255, R=169, G=169, B=169]	1	4					4	4	4	11.5	11.5	11.5	59.846	0	13.525	12711000	8	13.3051	12.9418	13.4088	13.5829	12.8593	12.1793	12.7242	12.8115	12.633	12.7502
1.99012	-0.701951	Q80VI1	Q80VI1	E3 ubiquitin-protein ligase TRIM56	Trim56	Color2 [A=255, R=169, G=169, B=169]	1	4					3	3	3	6.3	6.3	6.3	79.512	0	12.752	20105000	4	12.9113	12.7421	13.19	13.3087	13.0807	13.8034	14.0805	13.0585	14.0527	13.7475
1.98463	0.582343	Q06770	Q06770	Corticosteroid-binding globulin	Serpina6	Color2 [A=255, R=169, G=169, B=169]	1	4					6	6	6	17.4	17.4	17.4	44.769	0	17.94	204280000	18	17.8671	17.4364	17.9067	17.7478	17.721	17.2413	17.409	17.3561	16.5553	17.2056
1.97206	-0.323604	Q9D7N3	Q9D7N3	28S ribosomal protein S9, mitochondrial	Mrps9	Color2 [A=255, R=169, G=169, B=169]	1	4					6	6	6	24.1	24.1	24.1	44.929	0	92.062	53231000	9	14.411	13.9999	14.4691	14.375	14.2576	14.5773	14.7046	14.5369	14.7868	14.5251
1.95724	-0.442152	Q6P069-2;Q6P069	Q6P069-2;Q6P069	Sorcin	Sri	Color2 [A=255, R=169, G=169, B=169]	1	4					5	5	5	35	35	35	20.296	0	18.518	437000000	21	15.5703	15.3103	15.5438	15.5261	15.377	15.6649	16.23	15.6365	16.1676	15.8392
1.95157	0.338212	Q64518-2;Q64518-3;Q64518	Q64518-2;Q64518-3;Q64518	Sarcoplasmic/endoplasmic reticulum calcium ATPase 3	Atp2a3	Color2 [A=255, R=169, G=169, B=169]	1	4					12	5	5	13.2	6.2	6.2	109.53	0	9.4441	15639000	8	13.9363	13.421	13.7433	13.696	13.4378	13.2245	13.4253	13.3192	13.305	13.2693
1.94964	0.276505	Q924N4-2;Q924N4	Q924N4-2;Q924N4	Solute carrier family 12 member 6	Slc12a6	Color2 [A=255, R=169, G=169, B=169]	1	4					5	5	3	6.2	6.2	4.7	122.04	0	25.215	93787000	10	15.8411	15.544	15.8547	15.9398	15.9025	15.4187	15.6371	15.6597	15.4792	15.5047
1.94705	0.203177	Q8R2Y2-2;Q8R2Y2	Q8R2Y2-2;Q8R2Y2	Cell surface glycoprotein MUC18	Mcam	Color2 [A=255, R=169, G=169, B=169]	1	4					8	8	8	19.8	19.8	19.8	66.9	0	30.371	40665000	15	14.7243	14.5531	14.5343	14.5883	14.3581	14.3678	14.3678	14.4	14.2849	14.3218
1.93362	-0.468829	Q8VBW8	Q8VBW8	Tetratricopeptide repeat protein 36	Ttc36	Color2 [A=255, R=169, G=169, B=169]	1	4					3	3	3	15.1	15.1	15.1	20.132	0	8.1396	32146000	5	15.0583	14.9711	15.4625	15.3291	14.881	15.8839	15.7622	15.4145	15.424	15.5615
1.9281	0.274403	Q8CBY8-2;Q8CBY8	Q8CBY8-2;Q8CBY8	Dynactin subunit 4	Dctn4	Color2 [A=255, R=169, G=169, B=169]	1	4					8	8	8	27	27	27	52.241	0	51.892	88624000	30	15.3423	15.2825	15.1687	15.0977	15.1073	14.8203	15.0815	15.0523	14.9556	14.7168
1.92722	0.255659	P35564	P35564	Calnexin	Canx	Color2 [A=255, R=169, G=169, B=169]	1	4					18	18	18	35	35	35	67.277	0	143.45	1270500000	76	19.1888	18.9412	19.1795	19.246	19.0895	18.7626	19.0646	18.8576	18.9317	18.7502
1.91821	0.367207	Q8R3G1	Q8R3G1	Nuclear inhibitor of protein phosphatase 1	Ppp1r8	Color2 [A=255, R=169, G=169, B=169]	1	4					2	2	2	9.1	9.1	9.1	38.527	0	5.2597	8743200	8	14.0112	13.7099	13.9835	14.0117	13.831	13.3402	13.8912	13.5584	13.5322	13.3892
1.90516	0.325462	P54797	P54797	Transport and Golgi organization 2 homolog	Tango2	Color2 [A=255, R=169, G=169, B=169]	1	4					3	3	3	17.8	17.8	17.8	30.947	0	5.4689	50386000	5	14.4505	14.3556	14.6683	14.3724	14.238	14.0193	14.0877	14.2177	14.268	13.8649
1.89126	0.421122	Q9WTQ5-2;Q9WTQ5	Q9WTQ5-2;Q9WTQ5	A-kinase anchor protein 12	Akap12	Color2 [A=255, R=169, G=169, B=169]	1	4					8	8	8	10.1	10.1	10.1	169.74	0	71.129	56706000	18	15.1317	14.8763	15.2869	15.096	14.8007	14.5286	14.9813	14.4815	14.6564	14.4382
1.89001	0.591932	Q61599	Q61599	Rho GDP-dissociation inhibitor 2	Arhgdib	Color2 [A=255, R=169, G=169, B=169]	1	4					7	7	7	44	44	44	22.851	0	97.535	202770000	24	17.4403	16.5317	16.9191	17.053	16.7031	16.1493	16.7302	16.2865	16.2789	16.2426
1.88771	0.240017	P15864;Q07133	P15864	Histone H1.2	Hist1h1c	Color2 [A=255, R=169, G=169, B=169]	1	4					11	11	3	40.6	40.6	16.5	21.266	0	62.357	8003100000	79	19.8399	19.7302	19.9659	19.7761	19.5958	19.486	19.5251	19.6395	19.6424	19.4148
1.88607	0.269617	Q3TEA8;Q3TEA8-2;Q3TEA8-3	Q3TEA8;Q3TEA8-2;Q3TEA8-3	Heterochromatin protein 1-binding protein 3	Hp1bp3	Color2 [A=255, R=169, G=169, B=169]	1	4					15	15	14	24.4	24.4	24.2	60.866	0	44.496	468300000	37	17.9048	17.571	17.9393	17.8569	17.7991	17.3607	17.6981	17.55	17.5796	17.5347
1.88452	0.490374	Q61838;CON__ENSEMBL:ENSBTAP00000024146;Q6GQT1	Q61838	Alpha-2-macroglobulin;Alpha-2-macroglobulin 165 kDa subunit;Alpha-2-macroglobulin 35 kDa subunit	A2m	Color2 [A=255, R=169, G=169, B=169]	1	4					39	39	39	35.5	35.5	35.5	165.85	0	282.77	2852500000	144	20.3736	19.9256	20.5468	20.2635	20.0311	19.6493	20.0266	19.9402	19.4706	19.602
1.8811	0.303943	Q6NV83-3;Q6NV83-2;Q6NV83	Q6NV83-3;Q6NV83-2;Q6NV83	U2 snRNP-associated SURP motif-containing protein	U2surp	Color2 [A=255, R=169, G=169, B=169]	1	4					5	5	5	5.1	5.1	5.1	113.26	0	12.992	28557000	11	14.0306	13.8122	14.2507	14.2469	14.1272	13.7899	13.7683	13.8732	13.9027	13.6139
1.88058	0.341494	Q00896;P07758	Q00896;P07758	Alpha-1-antitrypsin 1-3;Alpha-1-antitrypsin 1-1	Serpina1c;Serpina1a	Color2 [A=255, R=169, G=169, B=169]	1	4					12	3	3	37.6	6.8	6.8	45.823	0	10.777	699220000	30	18.4023	18.0507	18.4028	18.4669	18.032	17.7274	18.0109	17.9526	17.962	17.9942
1.87668	0.31924	A6H8H2;A6H8H2-2	A6H8H2;A6H8H2-2	DENN domain-containing protein 4C	Dennd4c	Color2 [A=255, R=169, G=169, B=169]	1	4					3	3	3	1.9	1.9	1.9	211.46	0	5.8995	14293000	9	13.1026	12.9422	12.8262	13.0945	13.0708	12.5282	13.0138	12.6754	12.5794	12.6432
1.8761	0.298975	O08638;O08638-2	O08638;O08638-2	Myosin-11	Myh11	Color2 [A=255, R=169, G=169, B=169]	1	4					81	65	64	44.7	37.8	36.7	227.03	0	323.31	2519000000	243	20.0452	20.1372	20.0286	20.1567	19.7009	19.5827	19.8166	19.7794	19.7722	19.6229
1.8759	-0.649685	P34884	P34884	Macrophage migration inhibitory factor	Mif	Color2 [A=255, R=169, G=169, B=169]	1	4					2	2	2	17.4	17.4	17.4	12.504	0	10.351	218750000	12	13.7182	13.1871	14.2135	14.012	13.7503	14.3575	14.6747	14.1469	14.6941	14.2563
1.87443	0.236506	Q69ZN7;Q69ZN7-4;Q69ZN7-2;Q69ZN7-3	Q69ZN7;Q69ZN7-4;Q69ZN7-2	Myoferlin	Myof	Color2 [A=255, R=169, G=169, B=169]	1	4					24	24	23	13.7	13.7	13	233.32	0	99.441	190110000	47	16.7837	16.5951	16.8405	16.8376	16.7336	16.3608	16.6632	16.5099	16.6476	16.4265
1.86651	0.276994	P32261;CON__P41361	P32261	Antithrombin-III	Serpinc1	Color2 [A=255, R=169, G=169, B=169]	1	4					19	19	19	43	43	43	52.003	0	48.567	1639500000	46	19.0042	18.7155	19.1358	18.9123	18.8527	18.5541	18.8254	18.6755	18.6494	18.5312
1.85263	0.47484	P07309	P07309	Transthyretin	Ttr	Color2 [A=255, R=169, G=169, B=169]	1	4					8	8	8	63.3	63.3	63.3	15.776	0	48.518	1743600000	42	19.2132	18.5944	19.1805	18.7078	18.8041	18.1422	18.5689	18.4073	18.6281	18.3793
1.85221	0.199909	P56395	P56395	Cytochrome b5	Cyb5a	Color2 [A=255, R=169, G=169, B=169]	1	4					4	4	4	41	41	41	15.241	0	75.731	2897200000	69	18.8477	18.5651	18.8635	18.8618	18.7798	18.5153	18.676	18.6256	18.5596	18.5418
1.84863	0.299738	Q04447	Q04447	Creatine kinase B-type	Ckb	Color2 [A=255, R=169, G=169, B=169]	1	4					11	11	11	38.3	38.3	38.3	42.713	0	68.021	228680000	34	17.1435	16.983	17.3007	17.0861	16.98	16.6445	16.9528	16.721	17.0072	16.6691
1.84488	0.190751	Q8CJ53-4;Q8CJ53-3;Q8CJ53-2;Q8CJ53	Q8CJ53-4;Q8CJ53-3;Q8CJ53-2;Q8CJ53	Cdc42-interacting protein 4	Trip10	Color2 [A=255, R=169, G=169, B=169]	1	4					2	2	2	3.3	3.3	3.3	62.566	0	4.9542	20168000	3	13.837	13.5376	13.7444	13.8545	13.6906	13.5165	13.5376	13.6103	13.5627	13.4833
1.83524	0.19263	Q80V03-2;Q80V03	Q80V03-2;Q80V03	Uncharacterized aarF domain-containing protein kinase 5	Adck5	Color2 [A=255, R=169, G=169, B=169]	1	4					4	4	4	10.2	10.2	10.2	52.378	0	6.3587	30418000	7	14.8094	14.5621	14.7508	14.6858	14.7061	14.4122	14.6432	14.569	14.5273	14.3993
1.8282	-0.781889	Q9R059	Q9R059	Four and a half LIM domains protein 3	Fhl3	Color2 [A=255, R=169, G=169, B=169]	1	4					5	5	5	19.7	19.7	19.7	31.794	0	6.5011	44335000	9	13.7238	13.563	13.6228	13.9496	13.2224	14.2993	14.9663	13.6497	14.7206	14.3552
1.82109	0.501	Q7TT37	Q7TT37	Elongator complex protein 1	Ikbkap	Color2 [A=255, R=169, G=169, B=169]	1	4					5	5	5	4.2	4.2	4.2	149.58	0	8.8503	8810100	9	12.792	12.8994	12.8451	13.1326	12.6266	12.0643	12.2213	12.6099	12.771	12.1241
1.8191	-0.625775	P06281;P00796	P06281;P00796	Renin-1;Renin-2;Renin-2 heavy chain;Renin-2 light chain	Ren1;Ren2	Color2 [A=255, R=169, G=169, B=169]	1	4					6	6	6	15.2	15.2	15.2	44.342	0	23.025	83315000	13	14.1962	13.6042	14.081	14.5462	14.1645	14.4772	14.8586	14.5753	15.2253	14.5847
1.81403	0.913039	P01029;CON__P01030;CON__ENSEMBL:ENSBTAP00000007350;REV__Q5XG71	P01029	Complement C4-B;Complement C4 beta chain;Complement C4 alpha chain;C4a anaphylatoxin;Complement C4 gamma chain	C4b	Color2 [A=255, R=169, G=169, B=169]	1	4					13	13	13	9.1	9.1	9.1	192.91	0	62.04	129600000	26	17.568	17.8662	16.8345	17.9506	17.4182	15.9903	16.5622	16.7976	17.3268	16.3955
1.8083	0.485188	Q80YX1-2;Q80YX1-5;Q80YX1-4;Q80YX1-3;Q80YX1	Q80YX1-2;Q80YX1-5;Q80YX1-4;Q80YX1-3;Q80YX1	Tenascin	Tnc	Color2 [A=255, R=169, G=169, B=169]	1	4					7	7	7	6.4	6.4	6.4	221.88	0	31.01	42202000	14	15.0005	14.977	15.6575	15.0797	14.9539	14.4419	14.868	14.7295	14.7574	14.4458
1.80319	0.417568	Q6PGL7;Q6PGL7-2	Q6PGL7;Q6PGL7-2	WASH complex subunit FAM21	Fam21	Color2 [A=255, R=169, G=169, B=169]	1	4					5	5	5	7.3	7.3	7.3	145.31	0	18.661	18323000	8	13.6969	13.262	13.5545	13.6207	13.6535	12.9623	13.5365	12.9078	13.2214	13.0717
1.79958	0.226612	P42232;P42230	P42232;P42230	Signal transducer and activator of transcription 5B;Signal transducer and activator of transcription 5A	Stat5b;Stat5a	Color2 [A=255, R=169, G=169, B=169]	1	4					5	5	4	7.1	7.1	6.2	90.001	0	22.035	50747000	9	13.876	13.7466	13.8787	13.9355	13.6256	13.6222	13.6736	13.5723	13.6579	13.4034
1.79886	0.331618	Q9ESX5	Q9ESX5	H/ACA ribonucleoprotein complex subunit 4	Dkc1	Color2 [A=255, R=169, G=169, B=169]	1	4					5	5	4	8.6	8.6	6.7	57.401	0	24.742	27775000	4	13.1161	12.9574	13.2387	13.0224	13.0957	12.4359	12.8509	12.8207	13.0121	12.6526
1.78947	0.20217	Q5SVR0-2;Q5SVR0;Q3UYK3	Q5SVR0-2;Q5SVR0	TBC1 domain family member 9B	Tbc1d9b	Color2 [A=255, R=169, G=169, B=169]	1	4					9	9	9	8	8	8	139.92	0	22.596	97328000	18	15.0547	14.9268	15.1273	15.1243	15.1112	14.6985	15.0256	14.9294	14.8656	14.8143
1.77248	-1.0369	P08122	P08122	Collagen alpha-2(IV) chain;Canstatin	Col4a2	Color2 [A=255, R=169, G=169, B=169]	1	4					6	6	6	4.7	4.7	4.7	167.32	0	54.675	247760000	18	15.9687	15.181	15.3984	16.5979	15.0831	16.6036	17.3478	16.7254	16.1182	16.6187
1.76884	0.631977	Q3UHD6-2;Q3UHD6	Q3UHD6-2;Q3UHD6	Sorting nexin-27	Snx27	Color2 [A=255, R=169, G=169, B=169]	1	4					5	5	5	9.7	9.7	9.7	59.533	0	10.721	60688000	13	15.0127	14.0215	14.5662	15.0336	14.7823	13.705	13.9692	14.2146	14.1318	14.2357
1.76079	0.462854	P97379-2;P97379	P97379-2;P97379	Ras GTPase-activating protein-binding protein 2	G3bp2	Color2 [A=255, R=169, G=169, B=169]	1	4					3	3	3	9.1	9.1	9.1	50.784	0	4.3869	34041000	4	14.2271	13.7077	13.8961	14.1562	13.6441	13.4492	13.8492	13.2625	13.3347	13.4212
1.74452	0.481355	Q9CQF4	Q9CQF4	Uncharacterized protein C6orf203 homolog		Color2 [A=255, R=169, G=169, B=169]	1	4					2	2	2	15.4	15.4	15.4	27.847	0	18.848	25421000	3	14.0971	13.8205	13.9579	14.3365	13.8147	13.177	13.9531	13.625	13.4812	13.3837
1.74398	-0.221668	P56135	P56135	ATP synthase subunit f, mitochondrial	Atp5j2	Color2 [A=255, R=169, G=169, B=169]	1	4					4	4	3	36.4	36.4	36.4	10.344	0	34.46	2937600000	25	17.0778	17.0788	16.9988	17.1323	17.0819	17.3317	17.4299	17.0781	17.4513	17.1869
1.73873	0.316055	P50580;P50580-2	P50580;P50580-2	Proliferation-associated protein 2G4	Pa2g4	Color2 [A=255, R=169, G=169, B=169]	1	4					16	16	16	47	47	47	43.698	0	204.58	537670000	41	17.6301	17.1902	17.5791	17.6026	17.3823	16.967	17.3817	17.1666	17.1639	17.1249
1.73251	0.305757	Q61235	Q61235	Beta-2-syntrophin	Sntb2	Color2 [A=255, R=169, G=169, B=169]	1	4					11	11	9	25.8	25.8	23.1	56.381	0	71.601	250660000	25	16.2767	16.0055	16.1489	16.2278	16.0959	15.555	15.8944	16.1095	15.9131	15.7542
1.72622	0.292911	Q9D8V0-3;Q9D8V0;Q9D8V0-4;Q9D8V0-2	Q9D8V0-3;Q9D8V0;Q9D8V0-4	Minor histocompatibility antigen H13	Hm13	Color2 [A=255, R=169, G=169, B=169]	1	4					4	4	4	12.7	12.7	12.7	41.337	0	37.091	53090000	10	14.3301	13.8624	14.262	14.2121	14.2875	13.6911	13.9915	13.9113	13.9516	13.9442
1.7258	0.323374	Q9Z0P4-2;Q9Z0P4	Q9Z0P4-2;Q9Z0P4	Paralemmin-1	Palm	Color2 [A=255, R=169, G=169, B=169]	1	4					6	6	6	26.8	26.8	26.8	36.721	0	44.424	38350000	17	14.6137	14.4501	14.7076	14.5443	14.2994	14.3629	14.4248	13.9961	14.1727	14.0417
1.72497	0.501317	O89053	O89053	Coronin-1A	Coro1a	Color2 [A=255, R=169, G=169, B=169]	1	4					8	8	8	21.9	21.9	21.9	50.989	0	78.677	199690000	26	16.9012	16.2186	16.8608	16.5789	16.1668	15.8964	16.1807	16.0101	16.2442	15.8884
1.72245	0.61512	Q62000	Q62000	Mimecan	Ogn	Color2 [A=255, R=169, G=169, B=169]	1	4					2	2	2	5.7	5.7	5.7	34.012	0	3.052	15566000	6	14.2413	13.2519	13.9353	13.7003	13.3438	12.9579	13.3488	13.2964	12.9386	12.8552
1.71789	0.489817	O70423-2;O70423	O70423-2;O70423	Membrane primary amine oxidase	Aoc3	Color2 [A=255, R=169, G=169, B=169]	1	4					5	5	5	10	10	10	69.526	0	26.628	34902000	11	14.9443	14.7029	15.2513	15.2445	14.9166	14.2686	14.2613	14.7925	14.8734	14.4146
1.71577	0.301719	Q9QYB5-2;Q9QYB5	Q9QYB5-2;Q9QYB5	Gamma-adducin	Add3	Color2 [A=255, R=169, G=169, B=169]	1	4					12	12	11	25.2	25.2	22.3	75.406	0	63.312	229770000	26	16.9391	16.7331	16.8724	17.0584	16.8503	16.4013	16.8816	16.6864	16.5383	16.437
1.70916	0.228373	Q9QY81	Q9QY81	Nuclear pore membrane glycoprotein 210	Nup210	Color2 [A=255, R=169, G=169, B=169]	1	4					10	10	10	7.1	7.1	7.1	204.1	0	31.82	92039000	17	14.7083	14.5041	14.7389	14.7195	14.6996	14.2191	14.6226	14.4732	14.4915	14.422
1.70761	0.238898	P53986	P53986	Monocarboxylate transporter 1	Slc16a1	Color2 [A=255, R=169, G=169, B=169]	1	4					2	2	2	4.5	4.5	4.5	53.267	0	5.1728	71905000	5	16.8896	16.5888	16.9958	16.8896	16.8778	16.5018	16.7372	16.697	16.5634	16.5478
1.70618	0.295443	Q9CQH0	Q9CQH0	PDZK1-interacting protein 1	Pdzk1ip1	Color2 [A=255, R=169, G=169, B=169]	1	4					5	5	5	34.2	34.2	34.2	12.298	0	85.99	1249200000	28	17.1919	16.8374	16.8756	17.1484	17.2152	16.6293	16.9119	16.6531	16.7001	16.8969
1.70584	-0.592637	Q61767;Q61694;P24815	Q61767;Q61694	3 beta-hydroxysteroid dehydrogenase type 4;3 beta-hydroxysteroid dehydrogenase type 5	Hsd3b4;Hsd3b5	Color2 [A=255, R=169, G=169, B=169]	1	4					12	12	9	40.8	40.8	30	41.766	0	208.13	1772600000	98	18.5476	18.0802	18.1902	18.884	18.5702	18.8236	19.3061	18.7263	19.4674	18.912
1.70229	0.332899	Q8R409	Q8R409	Protein HEXIM1	Hexim1	Color2 [A=255, R=169, G=169, B=169]	1	4					3	3	3	12.9	12.9	12.9	40.243	0	19.322	20730000	4	13.1545	13.2931	13.0929	13.0438	13.421	12.9875	12.9073	12.7677	13.104	12.5743
1.70133	-0.560865	O35465;O35465-2	O35465;O35465-2	Peptidyl-prolyl cis-trans isomerase FKBP8	Fkbp8	Color2 [A=255, R=169, G=169, B=169]	1	4					7	7	6	29.4	29.4	26.1	43.528	0	131.92	129850000	28	15.6466	15.2875	15.7309	16.1307	15.7039	16.2392	16.5091	15.8271	16.6061	16.1224
1.70133	-0.5908	Q9DB29	Q9DB29	Isoamyl acetate-hydrolyzing esterase 1 homolog	Iah1	Color2 [A=255, R=169, G=169, B=169]	1	4					9	9	9	53.4	53.4	53.4	27.974	0	144.33	1148200000	41	17.9665	17.3986	18.0197	18.1655	17.9869	18.53	18.7606	17.9031	18.7289	18.5686
1.70043	-0.583967	Q8C4B4;Q8C4B4-2	Q8C4B4;Q8C4B4-2	Protein unc-119 homolog B	Unc119b	Color2 [A=255, R=169, G=169, B=169]	1	4					2	2	2	12	12	12	28.302	0	3.4341	10613000	3	11.0851	11.2431	12.0149	11.8693	11.7241	12.2855	12.2096	11.9074	12.4136	12.0403
1.69661	0.232907	Q9R269	Q9R269	Periplakin	Ppl	Color2 [A=255, R=169, G=169, B=169]	1	4					11	11	11	8.4	8.4	8.4	204	0	65.387	56811000	24	15.209	15.1726	15.3806	15.2651	15.1056	14.8664	15.1998	15.0951	14.9293	14.8777
1.69385	0.234693	Q8BXZ1	Q8BXZ1	Protein disulfide-isomerase TMX3	Tmx3	Color2 [A=255, R=169, G=169, B=169]	1	4					2	2	2	9.9	9.9	9.9	51.847	0	14.911	7994800	8	12.8744	12.8208	12.8499	12.8924	12.7978	12.5459	12.6008	12.5374	12.9171	12.4606
1.69356	0.330568	Q3UW53	Q3UW53	Protein Niban	Fam129a	Color2 [A=255, R=169, G=169, B=169]	1	4					9	9	9	12.5	12.5	12.5	102.65	0	20.847	86693000	21	15.0545	14.7773	15.0192	15.2316	14.7567	14.5605	14.8967	14.5935	14.6593	14.4766
1.69107	-0.274512	A3KMP2;A3KMP2-2	A3KMP2	Tetratricopeptide repeat protein 38	Ttc38	Color2 [A=255, R=169, G=169, B=169]	1	4					13	13	13	35.9	35.9	35.9	52.223	0	73.507	249220000	36	16.0655	15.8439	16.1209	16.2239	16.0028	16.1415	16.4675	16.2895	16.5112	16.2201
1.68926	0.22579	Q6PHZ2-2;Q6PHZ2-4;Q6PHZ2;Q6PHZ2-5;P28652	Q6PHZ2-2;Q6PHZ2-4;Q6PHZ2;Q6PHZ2-5	Calcium/calmodulin-dependent protein kinase type II subunit delta	Camk2d	Color2 [A=255, R=169, G=169, B=169]	1	4					9	9	5	20.7	20.7	10.3	54.113	0	73.796	246500000	22	17.2215	16.9612	17.1719	17.2886	17.0536	16.8015	17.0078	16.9887	16.9965	16.7733
1.68835	-0.57407	Q9QYJ0	Q9QYJ0	DnaJ homolog subfamily A member 2	Dnaja2	Color2 [A=255, R=169, G=169, B=169]	1	4					6	6	6	25	25	25	45.745	0	41.435	112830000	16	15.8828	15.5836	15.776	15.9262	15.7754	16.3648	16.8008	15.6842	16.6293	16.3353
1.68172	0.239892	Q7TPV4	Q7TPV4	Myb-binding protein 1A	Mybbp1a	Color2 [A=255, R=169, G=169, B=169]	1	4					7	7	7	5.7	5.7	5.7	152.04	0	27.196	50273000	13	14.5014	14.301	14.4714	14.5408	14.3079	14.0186	14.3879	14.146	14.2822	14.0883
1.66693	0.371903	Q8CBW3-5;Q8CBW3-2;Q8CBW3-4;Q8CBW3-3;Q8CBW3;P62484	Q8CBW3-5;Q8CBW3-2;Q8CBW3-4;Q8CBW3-3;Q8CBW3	Abl interactor 1	Abi1	Color2 [A=255, R=169, G=169, B=169]	1	4					5	5	5	13.9	13.9	13.9	42.547	0	11.898	55783000	18	14.9694	14.8392	15.0602	15.2093	14.729	14.5362	14.8889	14.3813	14.7497	14.3914
1.6653	1.13483	O70570	O70570	Polymeric immunoglobulin receptor;Secretory component	Pigr	Color2 [A=255, R=169, G=169, B=169]	1	4					2	2	2	4	4	4	84.998	0	3.7443	10834000	6	14.0987	13.3297	15.7338	14.2396	14.4438	13.1638	13.4013	12.9526	13.4058	13.248
1.66263	0.240814	Q61753	Q61753	D-3-phosphoglycerate dehydrogenase	Phgdh	Color2 [A=255, R=169, G=169, B=169]	1	4					10	10	10	22.1	22.1	22.1	56.585	0	77.236	92827000	20	16.2655	15.9483	16.2195	16.3604	16.1578	15.8233	16.0742	15.9217	16.0531	15.8751
1.65877	0.33397	Q8BFQ8	Q8BFQ8	Parkinson disease 7 domain-containing protein 1	Pddc1	Color2 [A=255, R=169, G=169, B=169]	1	4					3	3	3	19.5	19.5	19.5	23.277	0	34.773	145420000	7	13.6936	13.7736	13.4943	13.7824	13.7717	13.481	13.55	12.9688	13.4795	13.3666
1.65869	0.552194	Q9QXC1	Q9QXC1	Fetuin-B	Fetub	Color2 [A=255, R=169, G=169, B=169]	1	4					4	4	4	12.4	12.4	12.4	42.712	0	5.41	23364000	6	14.9932	14.428	15.0632	14.3155	14.5177	14.0088	14.3185	13.9633	14.4613	13.8046
1.65603	-0.635033	Q8JZN7	Q8JZN7	Mitochondrial Rho GTPase 2	Rhot2	Color2 [A=255, R=169, G=169, B=169]	1	4					6	5	5	14.5	12.7	12.7	69.07	0	10.911	28554000	11	13.3661	13.118	13.3124	14.2173	13.9162	14.0697	14.2697	13.987	14.487	14.2917
1.64979	0.227116	P62702	P62702	40S ribosomal protein S4, X isoform	Rps4x	Color2 [A=255, R=169, G=169, B=169]	1	4					8	8	8	31.6	31.6	31.6	29.597	0	69.141	1241900000	45	18.6188	18.4319	18.6401	18.6054	18.551	18.1478	18.541	18.4187	18.389	18.2152
1.64715	0.300007	Q80XU3	Q80XU3	Nuclear ubiquitous casein and cyclin-dependent kinase substrate 1	Nucks1	Color2 [A=255, R=169, G=169, B=169]	1	4					6	6	6	32.1	32.1	32.1	26.313	0	80.861	217570000	24	15.9391	15.7563	16.0417	15.8724	15.8349	15.5819	15.8742	15.5479	15.6553	15.285
1.63728	0.261829	Q8BGR2	Q8BGR2	Volume-regulated anion channel subunit LRRC8D	Lrrc8d	Color2 [A=255, R=169, G=169, B=169]	1	4					5	5	5	7	7	7	98.112	0	20.086	39282000	10	13.8558	13.8319	13.9957	14.1719	14.0462	13.5331	13.8559	13.8998	13.6347	13.6688
1.63477	0.363506	Q8K1B8	Q8K1B8	Fermitin family homolog 3	Fermt3	Color2 [A=255, R=169, G=169, B=169]	1	4					6	6	6	15.2	15.2	15.2	75.634	0	23.265	18979000	10	14.2549	13.7657	14.0964	14.124	13.6315	13.409	13.683	13.5883	13.6571	13.7175
1.63317	0.304105	Q920Q6-3;Q920Q6-2;Q920Q6;Q61474-2;Q61474	Q920Q6-3;Q920Q6-2;Q920Q6	RNA-binding protein Musashi homolog 2	Msi2	Color2 [A=255, R=169, G=169, B=169]	1	4					7	7	7	32.6	32.6	32.6	30.893	0	23.278	98665000	27	15.5611	15.1783	15.6421	15.4883	15.5082	14.9552	15.4004	15.2018	15.0772	15.2226
1.62891	0.436663	Q8BKE6	Q8BKE6	Cytochrome P450 20A1	Cyp20a1	Color2 [A=255, R=169, G=169, B=169]	1	4					5	5	5	15.4	15.4	15.4	52.149	0	16.937	14073000	9	13.7793	13.6937	13.9946	14.1301	13.775	12.9339	13.6525	13.5119	13.6666	13.4246
1.62671	0.564023	P43275	P43275	Histone H1.1	Hist1h1a	Color2 [A=255, R=169, G=169, B=169]	1	4					6	4	4	27.2	19.7	19.7	21.785	0	42.398	120220000	14	16.9142	16.1438	16.5362	16.6233	15.9164	15.7167	16.0026	15.8456	16.1466	15.6023
1.62416	0.549604	Q8K2Q7	Q8K2Q7	BRO1 domain-containing protein BROX	Brox	Color2 [A=255, R=169, G=169, B=169]	1	4					2	2	2	4.9	4.9	4.9	46.201	0	3.8872	8357900	3	12.5614	12.2989	13.1294	13.1611	12.7553	12.1169	12.1264	11.9759	12.3485	12.5905
1.61481	0.228569	Q6DFW4	Q6DFW4	Nucleolar protein 58	Nop58	Color2 [A=255, R=169, G=169, B=169]	1	4					6	6	6	16.4	16.4	16.4	60.342	0	35.893	70514000	15	16.5322	16.3542	16.5047	16.6178	16.4231	16.1908	16.4152	16.0967	16.4297	16.1568
1.61271	-0.281783	Q9D6J5	Q9D6J5	NADH dehydrogenase [ubiquinone] 1 beta subcomplex subunit 8, mitochondrial	Ndufb8	Color2 [A=255, R=169, G=169, B=169]	1	4					6	6	6	46.8	46.8	46.8	21.876	0	46.853	719120000	50	16.2058	15.8927	16.1386	16.3444	16.1114	16.5007	16.5468	16.2122	16.5504	16.2917
1.60871	-0.445277	Q9DCZ1	Q9DCZ1	GMP reductase 1	Gmpr	Color2 [A=255, R=169, G=169, B=169]	1	4					5	5	5	22	22	22	37.482	0	10.416	38599000	9	14.7652	14.6483	14.9324	15.1238	14.8758	15.5395	15.5818	14.7958	15.3204	15.3343
1.6073	0.411471	Q8VCT4	Q8VCT4	Carboxylesterase 1D	Ces1d	Color2 [A=255, R=169, G=169, B=169]	1	4					19	19	16	39.6	39.6	34.3	61.787	0	219.32	5845400000	104	21.2027	20.8234	21.6217	20.9986	21.1656	20.6259	20.9637	20.8554	20.646	20.6637
1.60034	-1.29238	Q91WB4	Q91WB4	Pleckstrin homology domain-containing family F member 2	Plekhf2	Color2 [A=255, R=169, G=169, B=169]	1	4					2	2	2	8	8	8	27.754	0	22.44	11901000	6	11.7656	11.5164	11.9651	12.4287	12.0231	12.8592	14.2575	11.7427	13.9708	13.3306
1.59606	0.421711	Q8R1U1	Q8R1U1	Conserved oligomeric Golgi complex subunit 4	Cog4	Color2 [A=255, R=169, G=169, B=169]	1	4					4	4	4	5.7	5.7	5.7	88.66	0	5.9113	11477000	5	13.4528	13.355	13.4832	13.7026	13.1144	12.6645	12.9622	13.0501	13.4081	12.9145
1.5945	0.311318	Q9DBR7;Q9DBR7-2	Q9DBR7;Q9DBR7-2	Protein phosphatase 1 regulatory subunit 12A	Ppp1r12a	Color2 [A=255, R=169, G=169, B=169]	1	4					12	12	11	14.7	14.7	13.2	114.99	0	127.08	80051000	19	15.7191	15.4848	15.6679	15.6567	15.3383	15.1403	15.5182	15.3202	15.3324	14.9991
1.58425	-0.365146	Q04857	Q04857	Collagen alpha-1(VI) chain	Col6a1	Color2 [A=255, R=169, G=169, B=169]	1	4					22	22	22	27.7	27.7	27.7	108.49	0	125.7	937700000	89	18.3408	18.1951	18.2509	18.6888	18.0163	18.6198	18.9545	18.5584	18.544	18.6409
1.58111	-0.822068	Q5SWY8	Q5SWY8	Sodium/glucose cotransporter 5	Slc5a10	Color2 [A=255, R=169, G=169, B=169]	1	4					5	5	5	12.1	12.1	12.1	64.705	0	39.567	265530000	13	15.8425	15.0151	16.2525	16.5902	16.1733	16.6011	17.1218	16.3661	17.0417	16.8534
1.57864	0.304972	Q9CQI6	Q9CQI6	Coactosin-like protein	Cotl1	Color2 [A=255, R=169, G=169, B=169]	1	4					9	9	9	56.3	56.3	56.3	15.944	0	60.803	2469500000	48	19.8221	19.4998	19.6747	19.8704	19.5751	19.1767	19.6082	19.5145	19.4333	19.1847
1.57412	-0.582776	P05480	P05480	Neuronal proto-oncogene tyrosine-protein kinase Src	Src	Color2 [A=255, R=169, G=169, B=169]	1	4					5	3	3	11.8	8.5	8.5	60.644	0	3.9751	12462000	5	13.1577	12.5725	13.2429	13.3238	13.5305	13.3617	13.9113	13.737	14.186	13.5453
1.57362	0.248204	Q8VHF2-2;Q8VHF2	Q8VHF2-2;Q8VHF2	Cadherin-related family member 5	Cdhr5	Color2 [A=255, R=169, G=169, B=169]	1	4					9	9	9	19	19	19	72.615	0	114.56	307080000	29	17.6371	17.3239	17.4519	17.5037	17.4859	17.0358	17.509	17.1989	17.2039	17.2138
1.56782	0.230613	Q8R1S0	Q8R1S0	Ubiquinone biosynthesis monooxygenase COQ6, mitochondrial	Coq6	Color2 [A=255, R=169, G=169, B=169]	1	4					6	6	6	13.7	13.7	13.7	51.392	0	7.7361	68697000	12	14.8553	14.8023	14.8102	15.0461	14.7945	14.391	14.8215	14.7019	14.6516	14.5893
1.55859	0.447816	Q99KI3	Q99KI3	ER membrane protein complex subunit 3	Emc3	Color2 [A=255, R=169, G=169, B=169]	1	4					3	3	3	16.9	16.9	16.9	29.98	0	22.862	8529400	5	12.6757	12.262	12.8361	12.7779	12.3085	11.7404	12.2099	12.2561	12.4089	12.0057
1.55535	0.45061	O08784	O08784	Treacle protein	Tcof1	Color2 [A=255, R=169, G=169, B=169]	1	4					4	4	4	2.7	2.7	2.7	135	0	13.632	28347000	8	14.1921	13.8756	14.0796	13.7146	14.0134	13.4855	13.8691	13.0272	13.7641	13.4765
1.55505	0.309639	O54774	O54774	AP-3 complex subunit delta-1	Ap3d1	Color2 [A=255, R=169, G=169, B=169]	1	4					9	9	9	8.2	8.2	8.2	135.08	0	32.778	177390000	18	15.79	15.5299	15.8867	16.0302	15.8401	15.21	15.6958	15.5441	15.4877	15.5911
1.55055	-0.957681	P85094	P85094	Isochorismatase domain-containing protein 2A, mitochondrial	Isoc2a	Color2 [A=255, R=169, G=169, B=169]	1	4					4	4	4	30.1	30.1	30.1	22.417	0	21.248	1005400000	11	17.6262	16.8769	18.2373	18.2488	17.7903	18.7165	19.2065	17.8244	19.2163	18.6043
1.54841	0.289895	Q61247	Q61247	Alpha-2-antiplasmin	Serpinf2	Color2 [A=255, R=169, G=169, B=169]	1	4					5	5	5	10.8	10.8	10.8	54.971	0	19.324	61444000	11	14.8872	14.5856	15.0043	14.6729	14.8434	14.3836	14.7039	14.6218	14.5568	14.2779
1.547	-0.469979	Q99JW4	Q99JW4	LIM and senescent cell antigen-like-containing domain protein 1	Lims1	Color2 [A=255, R=169, G=169, B=169]	1	4					5	5	5	20	20	20	37.24	0	11.216	44126000	8	15.8968	15.6002	15.9944	15.909	15.7988	16.1386	16.8644	15.89	16.4146	16.2415
1.5443	1.33934	P01645;P01644;P01646;P01647;P04946;P01648;P01643	P01645;P01644;P01646;P01647	Ig kappa chain V-V region HP 93G7;Ig kappa chain V-V region HP R16.7;Ig kappa chain V-V region HP 123E6;Ig kappa chain V-V region HP 124E1		Color2 [A=255, R=169, G=169, B=169]	1	4					3	3	3	43.5	43.5	43.5	11.954	0	35.216	29332000	10	12.9054	12.5943	12.2683	12.8774	13.7604	10.1491	12.6369	11.3668	11.2602	12.2961
1.53536	-0.814814	Q91W59-2;Q91W59-3;Q8BWL5-4;Q8BWL5-6;Q91W59;Q8BWL5-3;Q8BWL5-2;Q8BWL5;Q8BWL5-5;Q8VC70	Q91W59-2;Q91W59-3;Q8BWL5-4;Q8BWL5-6;Q91W59;Q8BWL5-3;Q8BWL5-2;Q8BWL5;Q8BWL5-5;Q8VC70	RNA-binding motif, single-stranded-interacting protein 1;RNA-binding motif, single-stranded-interacting protein 3;RNA-binding motif, single-stranded-interacting protein 2	Rbms1;Rbms3;Rbms2	Color2 [A=255, R=169, G=169, B=169]	1	4					2	2	2	5.9	5.9	5.9	40.001	0	6.2455	26291000	5	12.8346	12.0218	13.3125	13.421	13.117	13.7099	14.1576	13.3401	14.1698	13.4036
1.5349	0.254478	P11835	P11835	Integrin beta-2	Itgb2	Color2 [A=255, R=169, G=169, B=169]	1	4					2	2	2	3	3	3	85.025	0	4.1006	3308500	2	12.688	12.4384	12.5136	12.5586	12.7296	12.016	12.4266	12.3815	12.4233	12.4083
1.52518	0.216656	Q99J36	Q99J36	THUMP domain-containing protein 1	Thumpd1	Color2 [A=255, R=169, G=169, B=169]	1	4					4	4	4	12.6	12.6	12.6	38.884	0	36.56	26838000	11	13.844	13.6478	13.9229	13.7455	13.8157	13.5557	13.719	13.4667	13.7472	13.4039
1.52443	0.346494	Q8CDA1;Q8CDA1-2;Q8CDA1-3	Q8CDA1;Q8CDA1-2;Q8CDA1-3	Phosphatidylinositide phosphatase SAC2	Inpp5f	Color2 [A=255, R=169, G=169, B=169]	1	4					4	4	4	3.7	3.7	3.7	127.61	0	2.9256	11976000	5	13.2944	13.0236	12.9425	13.0496	13.2053	12.4517	13.0104	12.9629	12.8395	12.5184
1.52162	0.451104	Q04899;Q8K0D0-2;Q8K0D0	Q04899;Q8K0D0-2;Q8K0D0	Cyclin-dependent kinase 18;Cyclin-dependent kinase 17	Cdk18;Cdk17	Color2 [A=255, R=169, G=169, B=169]	1	4					3	2	2	8.2	6.4	6.4	51.847	0	5.6486	13399000	7	12.509	12.0155	12.5587	12.2368	12.1644	11.357	12.1112	12.0953	11.8034	11.8619
1.52149	0.359293	P10107	P10107	Annexin A1	Anxa1	Color2 [A=255, R=169, G=169, B=169]	1	4					16	16	15	54	54	52	38.734	0	77.785	298350000	38	16.9994	16.749	17.0824	17.044	16.474	16.4501	16.7664	16.5196	16.5058	16.3105
1.5209	0.20416	Q9ES07	Q9ES07	Solute carrier family 15 member 2	Slc15a2	Color2 [A=255, R=169, G=169, B=169]	1	4					6	6	6	10.3	10.3	10.3	81.631	0	13.336	42375000	19	15.83	15.7123	15.7072	16.0351	15.947	15.5819	15.7791	15.6861	15.6342	15.5295
1.5199	0.229742	P08113	P08113	Endoplasmin	Hsp90b1	Color2 [A=255, R=169, G=169, B=169]	1	4					44	42	42	54.6	52.9	52.9	92.475	0	316.07	5907700000	241	20.3679	20.0796	20.3045	20.3047	20.1059	19.907	20.1627	20.0001	20.1267	19.8173
1.51499	0.43193	P51432	P51432	1-phosphatidylinositol 4,5-bisphosphate phosphodiesterase beta-3	Plcb3	Color2 [A=255, R=169, G=169, B=169]	1	4					6	6	6	7.1	7.1	7.1	139.49	0	14.684	61706000	10	13.7137	13.5427	13.4534	13.8298	13.4396	12.969	13.7309	13.1329	12.9305	13.0563
1.51393	0.245229	Q9Z329;Q9Z329-3;Q9Z329-2	Q9Z329;Q9Z329-3	Inositol 1,4,5-trisphosphate receptor type 2	Itpr2	Color2 [A=255, R=169, G=169, B=169]	1	4					15	14	14	7.6	7.3	7.3	307.47	0	130.17	76784000	38	16.1264	15.8465	16.1428	16.1529	15.9475	15.5952	15.9162	15.9148	15.9027	15.661
1.50846	0.262006	Q922R8	Q922R8	Protein disulfide-isomerase A6	Pdia6	Color2 [A=255, R=169, G=169, B=169]	1	4					11	11	11	32.5	32.5	32.5	48.1	0	129.96	916510000	37	17.5894	17.3348	17.5351	17.7291	17.3747	17.2045	17.5056	17.1408	17.2822	17.12
1.50511	0.305361	P30681	P30681	High mobility group protein B2	Hmgb2	Color2 [A=255, R=169, G=169, B=169]	1	4					9	8	8	35.7	30	30	24.162	0	35.308	251610000	33	17.884	17.4972	17.7573	17.6757	17.3596	17.2622	17.4118	17.2913	17.5505	17.1313
1.50306	0.243007	Q91YH5;Q91YH5-2;Q8BH66	Q91YH5;Q91YH5-2	Atlastin-3	Atl3	Color2 [A=255, R=169, G=169, B=169]	1	4					8	8	8	20.1	20.1	20.1	60.574	0	32.75	159100000	30	16.8183	16.5	16.7001	16.8687	16.6764	16.3994	16.5065	16.6062	16.5938	16.2426
1.49717	0.184864	Q91W50	Q91W50	Cold shock domain-containing protein E1	Csde1	Color2 [A=255, R=169, G=169, B=169]	1	4					14	14	14	19	19	19	88.79	0	46.533	191750000	31	15.9913	15.8266	15.8836	16.1407	15.8898	15.6272	15.8857	15.7811	15.8129	15.7008
1.48365	0.477241	Q921M7;Q8BHZ0	Q921M7	Protein FAM49B	Fam49b	Color2 [A=255, R=169, G=169, B=169]	1	4					5	5	5	22.8	22.8	22.8	36.776	0	39.514	23798000	12	14.198	13.563	14.141	13.9383	13.3033	13.1088	13.3574	13.4781	13.4874	13.3258
1.47961	0.203024	Q9CQC6	Q9CQC6	Basic leucine zipper and W2 domain-containing protein 1	Bzw1	Color2 [A=255, R=169, G=169, B=169]	1	4					7	7	7	16	16	16	48.043	0	11.779	172170000	30	17.1992	16.8751	17.0828	17.1623	17.0415	16.6994	17.0088	16.9384	16.9079	16.7913
1.47927	0.379501	Q3THE2	Q3THE2	Myosin regulatory light chain 12B	Myl12b	Color2 [A=255, R=169, G=169, B=169]	1	4					10	10	4	62.2	62.2	29.1	19.779	0	93.554	1804300000	66	18.9104	18.474	18.8748	18.9355	18.4806	18.1177	18.716	18.3955	18.1977	18.3509
1.478	0.254213	P43274	P43274	Histone H1.4	Hist1h1e	Color2 [A=255, R=169, G=169, B=169]	1	4					11	3	3	34.2	13.2	13.2	21.977	0	24.501	8603000000	33	18.0813	18.1259	18.2987	18.1032	18.0277	17.9106	17.6329	18.1325	17.9592	17.7307
1.47585	0.345414	Q9R0P4	Q9R0P4	Small acidic protein	Smap	Color2 [A=255, R=169, G=169, B=169]	1	4					3	3	3	25.4	25.4	25.4	20.046	0	30.114	50499000	8	13.3324	12.7123	13.0136	13.0311	12.8305	12.5025	12.9511	12.5397	12.6772	12.5223
1.46585	0.48235	Q5XG73;Q5XG73-2;Q5XG73-3	Q5XG73;Q5XG73-2;Q5XG73-3	Acyl-CoA-binding domain-containing protein 5	Acbd5	Color2 [A=255, R=169, G=169, B=169]	1	4					4	4	4	11	11	11	56.613	0	4.2334	12872000	7	13.0248	12.9666	13.328	13.3878	12.9938	12.2423	13.1813	12.8757	12.5554	12.4346
1.46462	0.194747	Q99KV1	Q99KV1	DnaJ homolog subfamily B member 11	Dnajb11	Color2 [A=255, R=169, G=169, B=169]	1	4					7	7	7	23.5	23.5	23.5	40.555	0	44.472	103680000	20	15.6697	15.5652	15.7692	15.5878	15.5035	15.4446	15.5936	15.3538	15.4942	15.2356
1.46445	0.268546	Q6A068	Q6A068	Cell division cycle 5-like protein	Cdc5l	Color2 [A=255, R=169, G=169, B=169]	1	4					6	6	6	10.7	10.7	10.7	92.188	0	15.115	21483000	9	14.5676	14.3471	14.5938	14.2871	14.2016	14.0427	14.2513	14.0131	14.3496	13.9977
1.46345	0.220419	Q9JIZ0	Q9JIZ0	Probable N-acetyltransferase CML1	Cml1	Color2 [A=255, R=169, G=169, B=169]	1	4					4	4	4	16.2	16.2	16.2	25.013	0	18.802	600690000	15	16.9039	16.6843	16.9967	16.9066	16.7634	16.5488	16.7004	16.7094	16.7805	16.4136
1.46289	0.195578	P70290	P70290	55 kDa erythrocyte membrane protein	Mpp1	Color2 [A=255, R=169, G=169, B=169]	1	4					14	14	14	48.1	48.1	48.1	52.227	0	107.39	386270000	44	17.31	17.2086	17.1729	17.4116	17.3101	16.9024	17.216	17.1814	17.1728	16.9627
1.46149	0.3031	Q921T2-2;Q921T2-3;Q921T2	Q921T2-2;Q921T2-3;Q921T2	Torsin-1A-interacting protein 1	Tor1aip1	Color2 [A=255, R=169, G=169, B=169]	1	4					5	5	5	14.1	14.1	14.1	64.844	0	25.14	21577000	7	13.48	13.5613	13.9588	13.8376	13.5893	13.1631	13.6149	13.4261	13.4364	13.2711
1.45682	0.195522	Q9Z1Q9	Q9Z1Q9	Valine--tRNA ligase	Vars	Color2 [A=255, R=169, G=169, B=169]	1	4					22	22	22	19.6	19.6	19.6	140.21	0	71.041	371020000	44	17.6843	17.4646	17.6387	17.6678	17.599	17.2496	17.5684	17.3675	17.574	17.3174
1.4562	-0.299776	P63030	P63030	Mitochondrial pyruvate carrier 1	Mpc1	Color2 [A=255, R=169, G=169, B=169]	1	4					2	2	2	15.6	15.6	15.6	12.454	0	3.7665	699610000	13	17.2406	17.4029	17.5152	17.6977	17.0651	17.6857	17.8098	17.7369	17.5365	17.6515
1.45396	0.279562	P57716	P57716	Nicastrin	Ncstn	Color2 [A=255, R=169, G=169, B=169]	1	4					3	3	3	4.8	4.8	4.8	78.491	0	3.9731	15742000	6	14.5703	14.329	14.4876	14.7568	14.6083	14.1365	14.4853	14.4251	14.0327	14.2745
1.45376	0.155619	Q8R1V4	Q8R1V4	Transmembrane emp24 domain-containing protein 4	Tmed4	Color2 [A=255, R=169, G=169, B=169]	1	4					6	5	5	31.3	23.8	23.8	26.022	0	18.691	115900000	11	16.9418	16.7999	16.8883	17.0568	16.9697	16.6398	16.8992	16.8052	16.8139	16.7203
1.4508	-0.229539	Q8K3J1	Q8K3J1	NADH dehydrogenase [ubiquinone] iron-sulfur protein 8, mitochondrial	Ndufs8	Color2 [A=255, R=169, G=169, B=169]	1	4					6	6	6	25.9	25.9	25.9	24.038	0	55.471	1645800000	35	19.489	19.371	19.4966	19.5249	19.3024	19.5736	19.8372	19.5202	19.8835	19.5172
1.44635	0.21948	Q9D024;Q9D024-2;Q9D024-3	Q9D024;Q9D024-2	Coiled-coil domain-containing protein 47	Ccdc47	Color2 [A=255, R=169, G=169, B=169]	1	4					8	8	8	18.2	18.2	18.2	55.843	0	92.433	57340000	10	14.9568	14.5563	14.8071	14.8133	14.8315	14.4661	14.7568	14.5893	14.6202	14.4352
1.4456	-0.267894	Q8CIM3	Q8CIM3	D-2-hydroxyglutarate dehydrogenase, mitochondrial	D2hgdh	Color2 [A=255, R=169, G=169, B=169]	1	4					2	2	2	5	5	5	58.575	0.00094451	2.4147	5130200	3	11.5516	11.5877	11.2741	11.5216	11.114	11.7384	11.5135	11.6069	11.7143	11.8155
1.44374	0.306548	Q8BMK4	Q8BMK4	Cytoskeleton-associated protein 4	Ckap4	Color2 [A=255, R=169, G=169, B=169]	1	4					16	16	16	29	29	29	63.691	0	119.15	107260000	29	16.2553	16.0589	16.4076	16.3604	15.8013	15.8123	15.9587	15.8528	15.9998	15.7272
1.43813	-0.319067	O35855	O35855	Branched-chain-amino-acid aminotransferase, mitochondrial	Bcat2	Color2 [A=255, R=169, G=169, B=169]	1	4					12	12	12	35.6	35.6	35.6	44.127	0	98.313	1138200000	66	17.8942	17.7152	17.8418	18.1775	18.0344	18.0455	18.4471	18.2871	18.4782	18.0007
1.43555	0.234009	Q6NVF9	Q6NVF9	Cleavage and polyadenylation specificity factor subunit 6	Cpsf6	Color2 [A=255, R=169, G=169, B=169]	1	4					4	4	4	10	10	10	59.152	0	56.977	59030000	19	15.9759	15.707	15.9223	15.7647	15.744	15.4413	15.8126	15.7083	15.5713	15.4104
1.43527	0.156287	Q8K1N1	Q8K1N1	Calcium-independent phospholipase A2-gamma	Pnpla8	Color2 [A=255, R=169, G=169, B=169]	1	4					5	5	5	7.2	7.2	7.2	87.38	0	12.197	35767000	8	14.3345	14.158	14.1816	14.2661	14.2138	13.9076	14.1401	14.0594	14.2295	14.036
1.43333	0.308906	Q62419	Q62419	Endophilin-A2	Sh3gl1	Color2 [A=255, R=169, G=169, B=169]	1	4					4	4	3	14.9	14.9	11.7	41.518	0	29.401	30247000	8	13.6563	13.2773	13.5575	13.4198	13.2006	12.9749	13.4154	13.1417	13.1445	12.8905
1.43115	0.225714	Q9CZM2	Q9CZM2	60S ribosomal protein L15	Rpl15	Color2 [A=255, R=169, G=169, B=169]	1	4					5	5	5	27	27	27	24.146	0	69.678	293180000	18	16.6862	16.2968	16.6965	16.6505	16.6839	16.3227	16.3835	16.5485	16.3654	16.2652
1.42877	0.157471	Q99L45	Q99L45	Eukaryotic translation initiation factor 2 subunit 2	Eif2s2	Color2 [A=255, R=169, G=169, B=169]	1	4					13	13	13	39.3	39.3	39.3	38.092	0	109.52	290860000	42	17.5028	17.339	17.4207	17.518	17.3771	17.1713	17.4413	17.245	17.3442	17.1683
1.42181	0.341637	Q9Z1D1	Q9Z1D1	Eukaryotic translation initiation factor 3 subunit G	Eif3g	Color2 [A=255, R=169, G=169, B=169]	1	4					6	6	6	26.2	26.2	26.2	35.638	0	88.363	68223000	12	14.8292	14.4469	14.8062	15.0032	14.7696	14.1659	14.7452	14.5193	14.2416	14.4749
1.42053	-0.598337	Q6P3A8-2;Q6P3A8	Q6P3A8-2;Q6P3A8	2-oxoisovalerate dehydrogenase subunit beta, mitochondrial	Bckdhb	Color2 [A=255, R=169, G=169, B=169]	1	4					4	4	4	14.9	14.9	14.9	35.504	0	19.692	108040000	12	15.2924	14.6744	15.4913	15.7322	15.3763	15.5717	16.1596	15.4961	16.3438	15.9869
1.41782	0.258592	Q61074	Q61074	Protein phosphatase 1G	Ppm1g	Color2 [A=255, R=169, G=169, B=169]	1	4					3	3	3	7.7	7.7	7.7	58.727	0	60.688	14935000	4	13.9787	13.6121	13.6664	13.7245	13.7336	13.3298	13.748	13.2846	13.5549	13.5052
1.41724	0.229251	O35887	O35887	Calumenin	Calu	Color2 [A=255, R=169, G=169, B=169]	1	4					6	6	6	27	27	27	37.063	0	21.528	320200000	13	17.042	16.8076	17.184	16.9764	16.9847	16.7811	16.9361	16.6754	16.8976	16.5582
1.41292	0.178993	Q9QYF9	Q9QYF9	Protein NDRG3	Ndrg3	Color2 [A=255, R=169, G=169, B=169]	1	4					3	3	3	12.5	12.5	12.5	41.555	0	62.767	29155000	8	15.2429	15.0013	15.2813	15.264	15.1034	14.953	15.1641	14.9305	15.0483	14.902
1.41256	-0.315096	Q8VI75	Q8VI75	Importin-4	Ipo4	Color2 [A=255, R=169, G=169, B=169]	1	4					3	3	3	2.8	2.8	2.8	119.27	0	3.3123	34720000	3	12.9604	12.845	13.2877	12.9456	12.9886	13.3984	13.535	12.9318	13.4245	13.313
1.41188	-0.514832	O09043	O09043	Napsin-A	Napsa	Color2 [A=255, R=169, G=169, B=169]	1	4					5	5	5	19.3	19.3	19.3	45.544	0	57.173	802380000	20	13.9594	14.0775	13.8401	14.8044	14.455	14.3339	14.8804	14.9159	14.6915	14.8889
1.40398	-0.439559	Q9CR98	Q9CR98	Protein FAM136A	Fam136a	Color2 [A=255, R=169, G=169, B=169]	1	4					3	3	3	29	29	29	15.674	0	3.4626	8150100	3	13.1628	12.5761	13.1732	13.3171	12.7621	13.6391	13.6528	13.1462	13.5583	13.1929
1.40134	0.235962	Q3U9G9	Q3U9G9	Lamin-B receptor	Lbr	Color2 [A=255, R=169, G=169, B=169]	1	4					9	9	9	13.9	13.9	13.9	71.439	0	16.544	151090000	22	16.4225	16.145	16.3484	16.37	16.1573	15.9475	16.2195	16.048	16.2221	15.8262
1.39901	0.337449	P0DP28;P0DP27;P0DP26;Q9D6P8	P0DP28;P0DP27;P0DP26;Q9D6P8	Calmodulin-like protein 3	Calml3	Color2 [A=255, R=169, G=169, B=169]	1	4					8	8	7	55.7	55.7	55.7	16.837	0	150.8	7925800000	65	20.3139	20.0038	20.1439	20.4689	19.8671	19.6467	20.1422	19.7323	19.7359	19.8532
1.399	0.249294	Q61545	Q61545	RNA-binding protein EWS	Ewsr1	Color2 [A=255, R=169, G=169, B=169]	1	4					3	3	3	6.3	6.3	6.3	68.461	0	17.249	186580000	9	16.5295	16.0653	16.255	16.3666	16.2406	15.9654	16.2366	16.0175	16.1386	15.8524
1.39569	0.195966	Q8VDM4	Q8VDM4	26S proteasome non-ATPase regulatory subunit 2	Psmd2	Color2 [A=255, R=169, G=169, B=169]	1	4					19	19	19	23.2	23.2	23.2	100.2	0	97.596	290110000	46	17.5149	17.2815	17.4053	17.4088	17.302	17.0142	17.3885	17.1559	17.2908	17.0833
1.3931	0.632102	Q9CR09	Q9CR09	Ubiquitin-fold modifier-conjugating enzyme 1	Ufc1	Color2 [A=255, R=169, G=169, B=169]	1	4					2	2	2	11.4	11.4	11.4	19.481	0.0033975	1.9793	32663000	5	14.4819	15.2168	14.3759	14.1631	14.0493	13.509	13.9591	14.314	13.8952	13.4492
1.39287	0.192648	O88487	O88487	Cytoplasmic dynein 1 intermediate chain 2	Dync1i2	Color2 [A=255, R=169, G=169, B=169]	1	4					7	7	7	18.6	18.6	18.6	68.393	0	177.42	462770000	10	17.1863	16.9192	17.0131	17.1734	17.0537	16.7466	17.102	16.882	16.8503	16.8016
1.39045	0.173429	P61161	P61161	Actin-related protein 2	Actr2	Color2 [A=255, R=169, G=169, B=169]	1	4					12	12	12	44.4	44.4	44.4	44.76	0	60.931	515340000	47	18.1734	17.901	18.1099	18.2065	18.0508	17.8066	18.0625	17.9112	17.9638	17.8304
1.39027	0.201225	P31938	P31938	Dual specificity mitogen-activated protein kinase kinase 1	Map2k1	Color2 [A=255, R=169, G=169, B=169]	1	4					8	8	5	16.5	16.5	11.2	43.474	0	18.081	220300000	16	17.0027	16.8406	17.0246	17.1066	16.9998	16.6018	16.92	16.8907	16.9125	16.643
1.38948	0.274248	Q7SIG6-2;Q7SIG6	Q7SIG6-2;Q7SIG6	Arf-GAP with SH3 domain, ANK repeat and PH domain-containing protein 2	Asap2	Color2 [A=255, R=169, G=169, B=169]	1	4					2	2	2	4	4	4	90.021	0	19.151	8212500	3	12.3074	12.3677	12.1203	12.5033	12.5047	11.7759	12.0772	12.0773	12.2733	12.2283
1.38583	-0.359616	Q91XD6	Q91XD6	Vacuolar protein-sorting-associated protein 36	Vps36	Color2 [A=255, R=169, G=169, B=169]	1	4					5	5	5	16.6	16.6	16.6	43.735	0	9.9838	31519000	6	12.6573	12.403	12.7819	12.4197	12.1093	12.6389	13.0464	12.9564	12.9373	12.5903
1.3831	0.185918	Q9JLT2	Q9JLT2	Trehalase	Treh	Color2 [A=255, R=169, G=169, B=169]	1	4					7	7	7	15.5	15.5	15.5	65.4	0	33.528	51479000	15	14.9836	15.0375	15.1228	15.2607	15.1708	14.7572	15.0364	14.9485	15.0685	14.8351
1.38139	-0.336759	Q08122-2;Q08122-1;Q08122;Q08122-4;Q62440-3;Q62440-6;Q62440-2;Q62440-5;Q9WVB2;Q62440;Q62441	Q08122-2;Q08122-1;Q08122;Q08122-4;Q62440-3;Q62440-6;Q62440-2;Q62440-5;Q9WVB2;Q62440;Q62441	Transducin-like enhancer protein 3;Transducin-like enhancer protein 1;Transducin-like enhancer protein 2;Transducin-like enhancer protein 4	Tle3;Tle1;Tle2;Tle4	Color2 [A=255, R=169, G=169, B=169]	1	4					2	2	2	2.7	2.7	2.7	83.144	0	3.2287	3799900	3	11.9085	11.4457	11.3161	11.6407	11.9162	11.8985	11.8776	12.0992	12.1921	11.8436
1.3762	0.214144	Q9CWK8	Q9CWK8	Sorting nexin-2	Snx2	Color2 [A=255, R=169, G=169, B=169]	1	4					19	19	17	45.7	45.7	41.6	58.47	0	118.7	531190000	69	17.73	17.5329	17.7362	17.811	17.5687	17.3043	17.7073	17.476	17.48	17.3407
1.37571	0.131965	Q8CGC6	Q8CGC6	RNA-binding protein 28	Rbm28	Color2 [A=255, R=169, G=169, B=169]	1	4					2	2	2	3.7	3.7	3.7	84.213	0	3.8128	3201800	3	13.0157	13.1068	13.1957	13.2819	13.1995	13.0682	12.9767	13.1209	13.0191	12.9548
1.37307	0.624086	Q6P5H2-2;Q6P5H2	Q6P5H2-2;Q6P5H2	Nestin	Nes	Color2 [A=255, R=169, G=169, B=169]	1	4					11	11	11	12.1	12.1	12.1	201.77	0	46.863	57992000	22	14.2272	13.5384	13.9743	13.7991	13.806	13.1555	13.551	13.5692	13.5777	12.3711
1.3719	0.167642	Q60634-3;Q60634-2;Q60634	Q60634-3;Q60634-2;Q60634	Flotillin-2	Flot2	Color2 [A=255, R=169, G=169, B=169]	1	4					9	9	9	29.6	29.6	29.6	41.658	0	32.709	53128000	16	15.3054	15.0761	15.3568	15.297	15.2009	14.946	15.2332	15.0908	15.1157	15.0123
1.37094	0.172175	Q91YJ2	Q91YJ2	Sorting nexin-4	Snx4	Color2 [A=255, R=169, G=169, B=169]	1	4					5	5	5	12.9	12.9	12.9	51.777	0	23.613	57689000	14	14.8687	14.8475	14.8804	15.0252	14.8034	14.5981	14.9291	14.7637	14.6307	14.6429
1.37046	-0.277385	Q8BP48	Q8BP48	Methionine aminopeptidase 1	Metap1	Color2 [A=255, R=169, G=169, B=169]	1	4					4	4	4	11.7	11.7	11.7	43.221	0	19.98	40789000	13	15.182	14.9194	15.0392	15.295	15.1164	15.2418	15.7017	15.1641	15.4966	15.3349
1.36965	-0.229358	P62918	P62918	60S ribosomal protein L8	Rpl8	Color2 [A=255, R=169, G=169, B=169]	1	4					7	7	7	29.2	29.2	29.2	28.024	0	71.719	430550000	29	16.8357	16.7118	16.8633	16.8074	16.7499	16.9257	17.1113	16.9593	17.3259	16.7926
1.36913	0.217033	P14824	P14824	Annexin A6	Anxa6	Color2 [A=255, R=169, G=169, B=169]	1	4					36	36	35	61.1	61.1	60	75.884	0	295.25	2109300000	122	19.8172	19.6954	19.988	20.0034	19.8278	19.4398	19.6714	19.823	19.7595	19.5529
1.36682	-0.748596	Q3U0B3	Q3U0B3	Dehydrogenase/reductase SDR family member 11	Dhrs11	Color2 [A=255, R=169, G=169, B=169]	1	4					5	5	5	23.1	23.1	23.1	28.274	0	11.639	37592000	11	15.2304	14.1521	15.3383	15.7792	15.3873	16.2579	16.1094	15.3897	16.044	15.8294
1.36612	0.188886	Q8C1B7-3;Q8C1B7-2;Q8C1B7	Q8C1B7-3;Q8C1B7-2;Q8C1B7	Septin-11	Sept11	Color2 [A=255, R=169, G=169, B=169]	1	4					15	15	8	46.1	46.1	25.9	48.964	0	113.59	417020000	40	17.1164	16.8744	17.1112	17.0745	17.0112	16.7067	17.0393	16.8315	16.9471	16.7189
1.36452	-0.477433	Q9CPS6	Q9CPS6	Histidine triad nucleotide-binding protein 3	Hint3	Color2 [A=255, R=169, G=169, B=169]	1	4					4	4	4	43	43	43	18.787	0	28.069	34821000	7	14.114	13.6169	14.1328	14.6194	14.2784	14.6572	14.8537	14.1948	14.7996	14.6432
1.36278	0.208368	Q8K2K6-3;Q8K2K6-2;Q8K2K6-1;Q8K2K6	Q8K2K6-3;Q8K2K6-2;Q8K2K6-1;Q8K2K6	Arf-GAP domain and FG repeat-containing protein 1	Agfg1	Color2 [A=255, R=169, G=169, B=169]	1	4					3	3	3	7.5	7.5	7.5	55.067	0	4.88	18537000	4	12.7227	12.5763	12.7624	12.704	12.6932	12.6275	12.6135	12.371	12.5871	12.2177
1.35943	-0.582973	P62911	P62911	60S ribosomal protein L32	Rpl32	Color2 [A=255, R=169, G=169, B=169]	1	4					5	5	5	33.3	33.3	33.3	15.86	0	12.286	91230000	18	16.3036	15.4422	16.3921	16.5828	16.2707	16.6503	17.155	16.3046	16.9371	16.8593
1.35872	0.265688	Q3TIV5;Q3TIV5-2;Q3TIV5-3	Q3TIV5;Q3TIV5-2	Zinc finger CCCH domain-containing protein 15	Zc3h15	Color2 [A=255, R=169, G=169, B=169]	1	4					4	4	4	14.3	14.3	14.3	48.327	0	26.222	50755000	20	14.4608	14.0023	14.1814	14.1313	14.1162	13.9654	14.0317	13.8718	14.0742	13.6205
1.35683	0.448281	P26150;O35469;P26149	P26150;O35469;P26149	3 beta-hydroxysteroid dehydrogenase/Delta 5-->4-isomerase type 3;3-beta-hydroxy-Delta(5)-steroid dehydrogenase;Steroid Delta-isomerase;3 beta-hydroxysteroid dehydrogenase/Delta 5-->4-isomerase type 6;3-beta-hydroxy-Delta(5)-steroid dehydrogenase;Steroid Delta-isomerase;3 beta-hydroxysteroid dehydrogenase/Delta 5-->4-isomerase type 2;3-beta-hydroxy-Delta(5)-steroid dehydrogenase;Steroid Delta-isom…	Hsd3b3;Hsd3b6;Hsd3b2	Color2 [A=255, R=169, G=169, B=169]	1	4					7	4	4	27.1	16.4	16.4	42.031	0	34.028	27544000	9	13.5324	13.245	13.6359	13.9078	13.7947	12.7351	12.9844	13.5593	13.4302	13.1654
1.35656	0.240084	P12023;P12023-3;P12023-2	P12023;P12023-3;P12023-2	Amyloid beta A4 protein;N-APP;Soluble APP-alpha;Soluble APP-beta;C99;Beta-amyloid protein 42;Beta-amyloid protein 40;C83;P3(42);P3(40);C80;Gamma-secretase C-terminal fragment 59;Gamma-secretase C-terminal fragment 57;Gamma-secretase C-terminal fragment 50;C31	App	Color2 [A=255, R=169, G=169, B=169]	1	4					4	4	4	4.9	4.9	4.9	86.721	0	8.0248	22206000	9	14.7249	14.4693	14.6342	14.8077	14.6161	14.3325	14.6966	14.1878	14.4182	14.4167
1.35488	0.270166	Q8BTU1;Q8BTU1-2	Q8BTU1;Q8BTU1-2	Cilia- and flagella-associated protein 20	Cfap20	Color2 [A=255, R=169, G=169, B=169]	1	4					2	2	2	10.9	10.9	10.9	22.748	0	13.973	3125100	5	16.1103	15.7567	16.1646	16.0292	15.8166	15.6514	15.9935	15.7346	15.5234	15.6236
1.35115	0.219837	Q91ZW3;Q6PGB8;Q6PGB8-2	Q91ZW3	SWI/SNF-related matrix-associated actin-dependent regulator of chromatin subfamily A member 5	Smarca5	Color2 [A=255, R=169, G=169, B=169]	1	4					14	14	14	14.3	14.3	14.3	121.63	0	30.656	166880000	32	15.8185	15.5315	15.7938	15.7573	15.6306	15.2628	15.6623	15.4727	15.6367	15.3981
1.34989	-0.529232	Q9Z1Y4	Q9Z1Y4	Thyroid receptor-interacting protein 6	Trip6	Color2 [A=255, R=169, G=169, B=169]	1	4					4	4	4	13.1	13.1	13.1	50.933	0	23.792	40749000	14	13.5872	13.0035	13.5139	13.7104	13.6821	13.7848	14.4409	13.4448	14.2688	14.204
1.34829	-0.314821	Q9CR16	Q9CR16	Peptidyl-prolyl cis-trans isomerase D	Ppid	Color2 [A=255, R=169, G=169, B=169]	1	4					11	11	11	23.2	23.2	23.2	40.742	0	30.925	138470000	23	16.644	16.3759	16.4182	16.6641	16.3801	16.7862	17.1547	16.4386	16.9027	16.7742
1.34768	0.246008	Q9R0Q3	Q9R0Q3	Transmembrane emp24 domain-containing protein 2	Tmed2	Color2 [A=255, R=169, G=169, B=169]	1	4					2	2	2	10.4	10.4	10.4	22.705	0	6.4257	207110000	15	16.5243	16.3663	16.725	16.8414	16.5929	16.2478	16.4042	16.5899	16.3306	16.2474
1.34709	0.258619	P40336;P40336-2	P40336;P40336-2	Vacuolar protein sorting-associated protein 26A	Vps26a	Color2 [A=255, R=169, G=169, B=169]	1	4					9	9	9	33.3	33.3	33.3	38.113	0	92.965	243690000	35	16.4268	16.0763	16.4221	16.563	16.4257	15.86	16.2765	16.2328	16.1061	16.1455
1.34161	0.181941	O09012-2;O09012	O09012-2;O09012	Peroxisomal targeting signal 1 receptor	Pex5	Color2 [A=255, R=169, G=169, B=169]	1	4					4	4	4	8.6	8.6	8.6	66.805	0	4.8438	12343000	5	13.5505	13.2993	13.5442	13.4336	13.3884	13.121	13.3227	13.2969	13.4363	13.1294
1.34018	0.21196	O08966	O08966	Solute carrier family 22 member 1	Slc22a1	Color2 [A=255, R=169, G=169, B=169]	1	4					6	6	6	12.1	12.1	12.1	61.52	0	38.596	265290000	28	16.5265	16.4211	16.6463	16.6416	16.5814	16.0737	16.408	16.3606	16.5647	16.3501
1.33908	0.216592	O88335	O88335	ATP-sensitive inward rectifier potassium channel 1	Kcnj1	Color2 [A=255, R=169, G=169, B=169]	1	4					3	3	3	11	11	11	42.775	0	7.9658	21216000	11	15.5912	15.4134	15.5317	15.755	15.5877	15.1244	15.4967	15.5062	15.262	15.4068
1.33696	0.194426	Q8CI78	Q8CI78	Required for meiotic nuclear division protein 1 homolog	Rmnd1	Color2 [A=255, R=169, G=169, B=169]	1	4					5	5	5	12.9	12.9	12.9	51.842	0	15.806	38311000	12	15.4208	15.282	15.4255	15.6027	15.4245	15.0529	15.3501	15.4059	15.231	15.1435
1.33494	-0.44687	P12658;Q08331	P12658	Calbindin	Calb1	Color2 [A=255, R=169, G=169, B=169]	1	4					19	19	19	62.1	62.1	62.1	29.994	0	159.93	2917400000	104	20.1875	20.1115	20.1382	20.7655	19.7242	20.4914	20.8168	20.6599	20.8261	20.367
1.33258	0.232867	P23198	P23198	Chromobox protein homolog 3	Cbx3	Color2 [A=255, R=169, G=169, B=169]	1	4					6	6	5	30.1	30.1	21.3	20.855	0	43.337	480040000	21	18.1356	17.8266	18.1837	17.9867	17.8363	17.5903	17.8866	17.7715	17.9218	17.6344
1.33184	-0.238652	Q924D0	Q924D0	Reticulon-4-interacting protein 1, mitochondrial	Rtn4ip1	Color2 [A=255, R=169, G=169, B=169]	1	4					8	8	8	32.6	32.6	32.6	43.371	0	32.834	232220000	25	16.094	16.0585	16.1929	16.4002	16.2256	16.2776	16.5301	16.2975	16.7078	16.3513
1.33153	-0.283936	Q91XF0	Q91XF0	Pyridoxine-5-phosphate oxidase	Pnpo	Color2 [A=255, R=169, G=169, B=169]	1	4					3	3	3	11.1	11.1	11.1	30.114	0	5.4183	28084000	5	13.9347	13.6041	13.8696	14.0917	14.1678	14.056	14.4531	14.23	14.2573	14.0912
1.33099	0.461842	Q8BH97	Q8BH97	Reticulocalbin-3	Rcn3	Color2 [A=255, R=169, G=169, B=169]	1	4					2	2	2	7.9	7.9	7.9	38.001	0	3.639	28053000	2	12.3147	12.0581	12.5546	12.4698	11.5382	11.8104	11.6024	11.547	11.9471	11.7193
1.33082	0.187927	Q921H8	Q921H8	3-ketoacyl-CoA thiolase A, peroxisomal	Acaa1a	Color2 [A=255, R=169, G=169, B=169]	1	4					20	20	9	67.7	67.7	25.2	43.953	0	323.31	4219800000	121	20.1022	19.9745	20.2676	20.0766	20.1724	19.751	20.1379	19.8934	19.9766	19.8948
1.32766	0.428569	O55142	O55142	60S ribosomal protein L35a	Rpl35a	Color2 [A=255, R=169, G=169, B=169]	1	4					3	3	3	25.5	25.5	25.5	12.554	0	7.2205	175970000	7	15.5022	15.0428	15.2852	15.6461	15.0807	14.4136	15.1184	15.1757	14.9759	14.7305
1.32202	0.176235	P47911	P47911	60S ribosomal protein L6	Rpl6	Color2 [A=255, R=169, G=169, B=169]	1	4					11	11	11	30.4	30.4	30.4	33.509	0	14.545	1542300000	42	18.715	18.4537	18.6878	18.656	18.6147	18.2756	18.5994	18.4633	18.5497	18.358
1.31957	0.15021	Q61771;O35066	Q61771	Kinesin-like protein KIF3B;Kinesin-like protein KIF3B, N-terminally processed	Kif3b	Color2 [A=255, R=169, G=169, B=169]	1	4					3	3	3	4.6	4.6	4.6	85.287	0	4.1637	26396000	6	14.9043	14.8376	14.8728	14.975	14.9117	14.5712	14.9274	14.7311	14.8253	14.6954
1.3144	0.266878	Q9CSN1	Q9CSN1	SNW domain-containing protein 1	Snw1	Color2 [A=255, R=169, G=169, B=169]	1	4					9	9	8	26.1	26.1	22	61.475	0	19.69	26582000	11	13.5543	13.2878	13.5807	13.5755	13.3151	13.3024	13.4502	13.2664	13.0095	12.9505
1.31432	0.230413	O54879	O54879	High mobility group protein B3	Hmgb3	Color2 [A=255, R=169, G=169, B=169]	1	4					9	9	9	39	39	39	23.01	0	76.76	202210000	24	16.6264	16.5363	16.5891	16.4731	16.6004	16.1241	16.4709	16.3935	16.5822	16.1027
1.31	-0.249689	P97328	P97328	Ketohexokinase	Khk	Color2 [A=255, R=169, G=169, B=169]	1	4					13	13	13	63.4	63.4	63.4	32.75	0	279.24	2011000000	98	19.2215	18.9371	19.1502	19.3865	19.1543	19.3908	19.6827	19.1959	19.3538	19.4748
1.30891	-0.570267	P62880;P29387;Q61011	P62880	Guanine nucleotide-binding protein G(I)/G(S)/G(T) subunit beta-2	Gnb2	Color2 [A=255, R=169, G=169, B=169]	1	4					12	8	8	45.9	29.7	29.7	37.331	0	110.84	1083700000	45	16.5516	15.704	16.8606	17.0439	16.7473	17.028	17.3573	16.9738	17.3159	17.0837
1.30746	0.215905	P84096	P84096	Rho-related GTP-binding protein RhoG	Rhog	Color2 [A=255, R=169, G=169, B=169]	1	4					8	7	7	44.5	38.7	38.7	21.308	0	67.719	72978000	21	15.2404	14.8885	15.2045	15.2123	14.9601	14.6931	14.9764	14.9435	14.9983	14.8149
1.30622	0.237414	Q8BU14	Q8BU14	Translocation protein SEC62	Sec62	Color2 [A=255, R=169, G=169, B=169]	1	4					3	3	3	7.5	7.5	7.5	45.58	0	4.182	222860000	11	16.1908	15.8448	16.1438	16.134	16.0987	15.5751	16.072	15.8743	15.9238	15.7798
1.30442	0.270207	Q9JKB3-2;Q9JKB3	Q9JKB3-2;Q9JKB3	Y-box-binding protein 3	Ybx3	Color2 [A=255, R=169, G=169, B=169]	1	4					4	2	2	20.5	11	11	30.764	0	52.093	9859700	5	13.2772	12.9051	13.2111	13.1638	12.9286	12.9612	13.0059	12.7826	12.8798	12.5053
1.30371	0.249662	P62908	P62908	40S ribosomal protein S3	Rps3	Color2 [A=255, R=169, G=169, B=169]	1	4					17	17	17	67.5	67.5	67.5	26.674	0	145.51	1468500000	66	19.0171	18.7041	19.0687	19.1357	18.9186	18.4453	18.9001	18.8038	18.7779	18.6688
1.3026	0.163995	Q9D0F3	Q9D0F3	Protein ERGIC-53	Lman1	Color2 [A=255, R=169, G=169, B=169]	1	4					8	8	8	22.1	22.1	22.1	57.788	0	96.913	200930000	25	15.4786	15.2066	15.3733	15.446	15.2928	15.0987	15.3463	15.1342	15.2867	15.1113
1.30211	0.262581	Q9WV91	Q9WV91	Prostaglandin F2 receptor negative regulator	Ptgfrn	Color2 [A=255, R=169, G=169, B=169]	1	4					2	2	2	4.4	4.4	4.4	98.72	0.0037904	1.8665	213960000	2	15.5092	15.5404	15.4695	15.7221	15.72	15.0754	15.6177	15.2893	15.494	15.172
1.30157	0.27697	Q9CVB6	Q9CVB6	Actin-related protein 2/3 complex subunit 2	Arpc2	Color2 [A=255, R=169, G=169, B=169]	1	4					14	14	14	50	50	50	34.357	0	57.789	615150000	45	18.7692	18.2958	18.6045	18.848	18.5867	18.1347	18.5417	18.399	18.2201	18.4237
1.29702	0.226458	Q62465	Q62465	Synaptic vesicle membrane protein VAT-1 homolog	Vat1	Color2 [A=255, R=169, G=169, B=169]	1	4					7	7	7	22.4	22.4	22.4	43.096	0	62.704	130400000	19	16.2989	16.0504	16.4794	16.2064	16.1945	15.8975	16.228	15.9452	16.1362	15.8904
1.29697	0.283158	Q64176	Q64176	Carboxylesterase 1E	Ces1e	Color2 [A=255, R=169, G=169, B=169]	1	4					7	4	4	14.8	8.7	8.7	61.581	0	54.52	35347000	6	14.9223	14.7568	15.3271	14.8058	15.1278	14.4718	14.7424	14.7177	14.7456	14.8467
1.29536	-0.388441	Q9CQ26	Q9CQ26	STAM-binding protein	Stambp	Color2 [A=255, R=169, G=169, B=169]	1	4					2	2	2	4.7	4.7	4.7	48.513	0	8.832	3614100	4	12.1708	11.6	11.8175	12.3087	12.0522	12.4597	11.9371	12.5355	12.53	12.4293
1.29448	-0.249607	Q8R3G9	Q8R3G9	Tetraspanin-8	Tspan8	Color2 [A=255, R=169, G=169, B=169]	1	4					4	4	4	19.1	19.1	19.1	25.582	0	21.686	401170000	10	17.0771	16.7713	17.0741	17.2366	17.0271	17.1887	17.5203	17.0895	17.4121	17.2236
1.28905	-1.45596	Q8VCF0	Q8VCF0	Mitochondrial antiviral-signaling protein	Mavs	Color2 [A=255, R=169, G=169, B=169]	1	4					3	3	3	11.5	11.5	11.5	53.398	0	13.141	38807000	11	11.0556	9.90923	12.3793	12.7481	12.1051	12.8315	13.8331	11.8218	13.8215	13.1691
1.28834	0.494083	Q3UIA2-4;Q3UIA2-3;Q3UIA2-2;Q3UIA2	Q3UIA2-4;Q3UIA2-3;Q3UIA2-2;Q3UIA2	Rho GTPase-activating protein 17	Arhgap17	Color2 [A=255, R=169, G=169, B=169]	1	4					4	4	4	6.6	6.6	6.6	79.818	0	4.1284	23168000	8	13.1395	12.8426	12.9331	13.2142	12.8745	12.425	12.316	13.0884	12.7957	11.9085
1.28614	-0.432675	Q3UFK8	Q3UFK8	FERM domain-containing protein 8	Frmd8	Color2 [A=255, R=169, G=169, B=169]	1	4					4	4	4	16.1	16.1	16.1	51.827	0	32.278	17474000	9	13.0126	12.6419	13.5377	13.4927	13.1882	13.453	13.8274	13.5517	13.8248	13.3796
1.28499	-0.182174	P59158	P59158	Solute carrier family 12 member 3	Slc12a3	Color2 [A=255, R=169, G=169, B=169]	1	4					20	20	20	23	23	23	110.69	0	111.72	781050000	70	17.4934	17.4499	17.4439	17.7538	17.6286	17.5721	17.8159	17.8482	17.7897	17.6547
1.28412	0.217773	Q91WV7	Q91WV7	Neutral and basic amino acid transport protein rBAT	Slc3a1	Color2 [A=255, R=169, G=169, B=169]	1	4					12	12	12	22	22	22	78.117	0	44.571	204100000	27	17.1983	16.9018	17.25	17.2774	17.2068	16.7663	17.1568	16.9669	16.8486	17.0068
1.27997	0.204399	Q9CY50	Q9CY50	Translocon-associated protein subunit alpha	Ssr1	Color2 [A=255, R=169, G=169, B=169]	1	4					4	4	4	21	21	21	32.065	0	37.319	145700000	13	15.4884	15.1784	15.3645	15.405	15.3292	15.0596	15.3924	15.0693	15.2392	14.9831
1.27984	0.213788	O35639	O35639	Annexin A3	Anxa3	Color2 [A=255, R=169, G=169, B=169]	1	4					12	12	12	35.6	35.6	35.6	36.384	0	116.43	266040000	29	16.8074	16.6381	16.8625	16.8493	16.5651	16.4267	16.7812	16.6016	16.4538	16.3901
1.27922	-0.263572	Q91VI7	Q91VI7	Ribonuclease inhibitor	Rnh1	Color2 [A=255, R=169, G=169, B=169]	1	4					23	23	23	66.7	66.7	66.7	49.816	0	321.32	1632500000	103	18.9575	18.767	19.1584	19.1231	18.8059	19.1472	19.4657	19.0562	19.3872	19.0735
1.27629	0.212601	P16406	P16406	Glutamyl aminopeptidase	Enpep	Color2 [A=255, R=169, G=169, B=169]	1	4					31	31	31	34.2	34.2	34.2	107.96	0	187.08	1562800000	105	19.3909	19.145	19.4802	19.3998	19.4499	18.932	19.3814	19.1616	19.209	19.1187
1.27418	0.653467	Q8R480	Q8R480	Nuclear pore complex protein Nup85	Nup85	Color2 [A=255, R=169, G=169, B=169]	1	4					2	2	2	4.1	4.1	4.1	74.775	0	4.9686	20819000	5	13.0631	11.6896	12.6227	12.5902	12.3001	11.1307	11.759	12.068	11.925	12.1156
1.2734	0.239631	Q99L43	Q99L43	Phosphatidate cytidylyltransferase 2	Cds2	Color2 [A=255, R=169, G=169, B=169]	1	4					2	2	2	6.5	6.5	6.5	51.313	0	40.471	79362000	8	14.0012	13.6436	13.9413	13.9118	14.0157	13.4616	13.9027	13.7954	13.5417	13.614
1.27333	0.13189	Q9ERE7	Q9ERE7	LDLR chaperone MESD	Mesdc2	Color2 [A=255, R=169, G=169, B=169]	1	4					3	3	3	17	17	17	25.206	0	7.7959	25854000	6	16.3941	16.3003	16.3984	16.4493	16.5038	16.1639	16.3262	16.2737	16.4286	16.1943
1.27257	-0.380807	Q5S006	Q5S006	Leucine-rich repeat serine/threonine-protein kinase 2	Lrrk2	Color2 [A=255, R=169, G=169, B=169]	1	4					4	4	4	2	2	2	284.73	0	26.126	8859600	7	13.5859	13.0343	13.2746	13.8815	13.413	13.6913	14.0984	13.8189	13.9018	13.5829
1.2724	-0.401258	O35490;Q91WS4	O35490	Betaine--homocysteine S-methyltransferase 1	Bhmt	Color2 [A=255, R=169, G=169, B=169]	1	4					9	9	9	32.4	32.4	32.4	45.02	0	68.512	223580000	37	16.0566	15.5023	16.519	16.0034	15.9818	16.2078	16.5064	16.3476	16.6398	16.3679
1.27101	-0.634382	Q9DAS9	Q9DAS9	Guanine nucleotide-binding protein G(I)/G(S)/G(O) subunit gamma-12	Gng12	Color2 [A=255, R=169, G=169, B=169]	1	4					3	3	3	44.4	44.4	44.4	7.9972	0	22.133	46214000	13	14.6884	14.5363	14.7455	15.3569	14.6554	16.0187	15.7329	14.61	15.2472	15.5455
1.26882	0.148925	Q60649	Q60649	Caseinolytic peptidase B protein homolog	Clpb	Color2 [A=255, R=169, G=169, B=169]	1	4					7	7	7	13.7	13.7	13.7	76.003	0	15.125	83599000	10	15.7948	15.6398	15.7267	15.857	15.7213	15.5699	15.7393	15.6498	15.627	15.409
1.26797	-0.338409	P97314	P97314	Cysteine and glycine-rich protein 2	Csrp2	Color2 [A=255, R=169, G=169, B=169]	1	4					9	9	9	42	42	42	20.926	0	99.079	447130000	26	17.2319	16.9955	17.1737	17.4331	17.2636	17.4302	18.0144	17.2343	17.6555	17.4555
1.26778	0.190673	Q9JM52-2;Q9JM52;Q9JM52-3;P83510-2;P83510	Q9JM52-2;Q9JM52;Q9JM52-3;P83510-2;P83510	Misshapen-like kinase 1;Traf2 and NCK-interacting protein kinase	Mink1;Tnik	Color2 [A=255, R=169, G=169, B=169]	1	4					2	2	2	1.6	1.6	1.6	146.39	0.00024125	2.674	6478600	3	12.8678	12.7132	12.8806	13.0269	12.7201	12.5471	12.8675	12.6852	12.6295	12.5259
1.26757	-1.02229	P31649	P31649	Sodium- and chloride-dependent GABA transporter 2	Slc6a13	Color2 [A=255, R=169, G=169, B=169]	1	4					2	2	2	4.2	4.2	4.2	68.284	0	6.556	8400100	4	11.9455	10.4847	12.0029	12.8839	12.098	13.1714	13.3139	12.2186	13.3433	12.4791
1.26722	0.688465	P51437	P51437	Cathelin-related antimicrobial peptide	Camp	Color2 [A=255, R=169, G=169, B=169]	1	4					2	2	2	19.8	19.8	19.8	19.453	0	15.621	13136000	6	12.9299	12.2887	11.9566	13.0261	11.7989	12.0052	11.9604	11.9683	11.5197	11.1045
1.26588	0.156783	P23780	P23780	Beta-galactosidase	Glb1	Color2 [A=255, R=169, G=169, B=169]	1	4					6	6	6	11.9	11.9	11.9	73.12	0	64.356	133360000	14	15.5658	15.3882	15.4875	15.7759	15.6276	15.3649	15.4329	15.4044	15.4921	15.367
1.26526	0.238351	B9EJ86;Q9ER64	B9EJ86	Oxysterol-binding protein	Osbpl8	Color2 [A=255, R=169, G=169, B=169]	1	4					10	10	10	16.9	16.9	16.9	101.27	0	88.658	104500000	21	15.3834	15.0549	15.2596	15.4473	15.2264	14.9107	15.3043	15.1006	14.8375	15.0268
1.25934	-0.255829	O35379	O35379	Multidrug resistance-associated protein 1	Abcc1	Color2 [A=255, R=169, G=169, B=169]	1	4					4	4	4	4.1	4.1	4.1	171.18	0	17.715	121480000	6	14.236	14.1647	14.0831	14.5362	14.1189	14.2229	14.6821	14.4499	14.4456	14.6175
1.25773	0.317973	Q3V1L4	Q3V1L4	Cytosolic purine 5-nucleotidase	Nt5c2	Color2 [A=255, R=169, G=169, B=169]	1	4					4	4	4	6.8	6.8	6.8	64.808	0	5.2168	53688000	8	14.149	14.053	14.3562	14.309	14.2514	13.4926	14.2325	14.0298	14.0426	13.7314
1.25371	0.513714	Q91YY4	Q91YY4	ATP synthase mitochondrial F1 complex assembly factor 2	Atpaf2	Color2 [A=255, R=169, G=169, B=169]	1	4					3	3	3	12.8	12.8	12.8	33.289	0	9.914	19359000	6	14.1587	13.3753	14.1376	14.5148	13.9013	12.9891	13.6922	13.7006	13.5556	13.5816
1.25271	0.341053	A2AJ15	A2AJ15	Endoplasmic reticulum mannosyl-oligosaccharide 1,2-alpha-mannosidase	Man1b1	Color2 [A=255, R=169, G=169, B=169]	1	4					3	3	3	5.3	5.3	5.3	75.149	0	4.2591	14406000	4	12.902	12.3895	12.7282	12.7997	12.3214	12.0135	12.5914	12.3897	12.1385	12.3025
1.25037	0.203571	Q9Z1X4-2;Q9Z1X4;Q9Z1X4-3	Q9Z1X4-2;Q9Z1X4;Q9Z1X4-3	Interleukin enhancer-binding factor 3	Ilf3	Color2 [A=255, R=169, G=169, B=169]	1	4					11	11	10	17.7	17.7	16.5	78.092	0	35.45	266910000	27	16.4304	16.3813	16.6056	16.5191	16.2452	16.0475	16.4034	16.2823	16.3267	16.1037
1.24786	-0.470277	Q9D6U8	Q9D6U8	Protein FAM162A	Fam162a	Color2 [A=255, R=169, G=169, B=169]	1	4					2	2	2	12.9	12.9	12.9	17.725	0.0033944	1.9762	32389000	5	14.6512	14.6679	14.4756	15.1925	14.4912	15.6117	15.3392	14.7004	14.8719	15.3065
1.24785	0.174377	P39061-2;P39061-1;P39061	P39061-2;P39061-1;P39061	Collagen alpha-1(XVIII) chain;Endostatin	Col18a1	Color2 [A=255, R=169, G=169, B=169]	1	4					14	14	14	15.7	15.7	15.7	134.2	0	138.62	447770000	51	17.0129	16.8862	17.1264	17.0653	16.9024	16.6276	16.9476	16.8642	16.9497	16.7323
1.24343	0.229149	P03958	P03958	Adenosine deaminase	Ada	Color2 [A=255, R=169, G=169, B=169]	1	4					5	5	5	15.6	15.6	15.6	39.991	0	8.2735	29566000	6	13.745	13.6373	13.9576	13.6034	13.5729	13.3812	13.6553	13.6235	13.4626	13.2477
1.24291	-0.686871	P08905;P17897	P08905	Lysozyme C-2	Lyz2	Color2 [A=255, R=169, G=169, B=169]	1	4					5	5	5	40.5	40.5	40.5	16.689	0	114.07	1312700000	31	16.8602	16.4862	18.0637	17.3047	17.0039	17.6729	18.1648	17.3281	18.1771	17.8101
1.24254	0.205289	Q61702;CON__Q0VCM5	Q61702	Inter-alpha-trypsin inhibitor heavy chain H1	Itih1	Color2 [A=255, R=169, G=169, B=169]	1	4					13	13	13	17.5	17.5	17.5	101.07	0	44.832	111950000	25	16.9716	16.7311	16.9963	17.1093	16.8826	16.6141	16.861	16.8076	16.8517	16.5301
1.23884	0.344776	Q8BT60;P59108;Q1RLL3;Q9Z140;Q0VE82;Q9DC53;Q8JZW4	Q8BT60	Copine-3	Cpne3	Color2 [A=255, R=169, G=169, B=169]	1	4					9	9	7	20.6	20.6	17.3	59.584	0	33.483	115390000	17	15.2827	15.6075	15.7983	15.8123	15.9004	15.2933	14.9999	15.6834	15.4044	15.2964
1.23071	0.177682	P63321	P63321	Ras-related protein Ral-A	Rala	Color2 [A=255, R=169, G=169, B=169]	1	4					6	3	3	36.9	18.4	18.4	23.553	0	26.966	128460000	11	16.1662	16.2155	16.2052	16.2899	16.099	15.9354	16.1254	16.2544	15.9144	15.8579
1.23012	0.15859	Q921F2	Q921F2	TAR DNA-binding protein 43	Tardbp	Color2 [A=255, R=169, G=169, B=169]	1	4					10	10	10	26.3	26.3	26.3	44.547	0	55.618	379450000	25	17.3334	17.0894	17.3086	17.2533	17.2237	16.9619	17.2616	17.0983	17.1413	16.9523
1.23007	0.237912	Q8K0H1-2;Q8K0H1	Q8K0H1-2;Q8K0H1	Multidrug and toxin extrusion protein 1	Slc47a1	Color2 [A=255, R=169, G=169, B=169]	1	4					4	4	4	16	16	16	46.258	0	33.797	139650000	9	15.9799	15.5894	16.0746	15.804	15.8682	15.5578	15.8593	15.6986	15.4644	15.5464
1.22754	-0.312822	Q8VE95	Q8VE95	UPF0598 protein C8orf82 homolog		Color2 [A=255, R=169, G=169, B=169]	1	4					3	3	3	17.9	17.9	17.9	24.33	0	15.48	66698000	6	14.3532	14.0348	14.596	14.5916	14.4472	14.4984	14.8692	14.8842	14.8782	14.457
1.22697	0.166626	P62821	P62821	Ras-related protein Rab-1A	Rab1A	Color2 [A=255, R=169, G=169, B=169]	1	4					12	12	7	65.9	65.9	40	22.677	0	168.96	2803300000	52	20.6594	20.469	20.6175	20.7192	20.5779	20.2513	20.5813	20.5473	20.4905	20.3395
1.2263	0.224251	P23953	P23953	Carboxylesterase 1C	Ces1c	Color2 [A=255, R=169, G=169, B=169]	1	4					17	14	14	32.9	27.4	27.4	61.055	0	249.79	1880300000	57	19.8567	19.4553	19.9549	19.6893	19.6762	19.4208	19.6794	19.5788	19.4569	19.3754
1.22622	-0.492186	Q00724	Q00724	Retinol-binding protein 4	Rbp4	Color2 [A=255, R=169, G=169, B=169]	1	4					4	4	4	29.4	29.4	29.4	23.206	0	23.986	37352000	11	12.9703	12.2157	13.2054	12.9113	13.0554	13.4057	13.4541	12.8967	13.7902	13.2722
1.22536	0.251711	Q9CXR1	Q9CXR1	Dehydrogenase/reductase SDR family member 7	Dhrs7	Color2 [A=255, R=169, G=169, B=169]	1	4					3	3	3	8	8	8	38.167	0	4.9165	26292000	9	14.6484	14.3886	14.5503	14.6244	14.4942	14.0231	14.3975	14.4223	14.5457	14.0588
1.22173	0.362284	Q9CR59	Q9CR59	Growth arrest and DNA damage-inducible proteins-interacting protein 1	Gadd45gip1	Color2 [A=255, R=169, G=169, B=169]	1	4					2	2	2	14	14	14	25.82	0	12.332	14155000	4	14.472	14.1155	14.4862	14.7293	13.8922	13.7965	14.1333	14.0878	14.0623	13.8037
1.21922	0.236518	P40124;Q9CYT6	P40124	Adenylyl cyclase-associated protein 1	Cap1	Color2 [A=255, R=169, G=169, B=169]	1	4					21	21	21	58.9	58.9	58.9	51.564	0	304.75	752120000	60	18.4405	18.1297	18.4703	18.5566	18.2088	17.9601	18.3466	18.1176	18.2078	17.9911
1.21678	-0.43897	A2BDX3	A2BDX3	Adenylyltransferase and sulfurtransferase MOCS3;Molybdopterin-synthase adenylyltransferase;Molybdopterin-synthase sulfurtransferase	Mocs3	Color2 [A=255, R=169, G=169, B=169]	1	4					4	4	4	13.5	13.5	13.5	49.374	0	9.4199	11748000	6	12.319	11.6302	12.3402	12.5904	12.0528	12.5567	12.7568	12.3136	13.0029	12.4973
1.21542	0.285753	Q05CL8	Q05CL8	La-related protein 7	Larp7	Color2 [A=255, R=169, G=169, B=169]	1	4					3	3	3	6.7	6.7	6.7	64.802	0	5.31	19906000	5	14.2849	14.3048	14.6209	14.1542	14.0842	13.9625	14.1142	13.8435	14.3043	13.7956
1.21488	-0.293324	O88441	O88441	Metaxin-2	Mtx2	Color2 [A=255, R=169, G=169, B=169]	1	4					6	6	6	26.6	26.6	26.6	29.758	0	47.915	68800000	14	14.6178	14.3828	14.6154	14.8829	14.3179	14.6952	15.1598	14.716	14.9659	14.7465
1.21421	-0.270533	P30275;Q6P8J7	P30275	Creatine kinase U-type, mitochondrial	Ckmt1	Color2 [A=255, R=169, G=169, B=169]	1	4					13	13	13	44.7	44.7	44.7	47.003	0	323.31	1411500000	78	17.8178	17.3914	17.7065	17.9432	17.8078	17.8379	18.1086	17.9696	18.2638	17.8396
1.21212	0.293192	Q8BYC6;Q5F2E8	Q8BYC6	Serine/threonine-protein kinase TAO3	Taok3	Color2 [A=255, R=169, G=169, B=169]	1	4					7	7	7	8.4	8.4	8.4	105.33	0	6.4074	13248000	10	13.794	13.5152	13.8872	13.9374	13.6679	13.1011	13.5102	13.6134	13.3639	13.7472
1.21146	0.325735	Q6A028	Q6A028	Switch-associated protein 70	Swap70	Color2 [A=255, R=169, G=169, B=169]	1	4					6	6	6	10.9	10.9	10.9	68.995	0	16.435	44749000	11	14.466	13.9548	14.4152	14.3429	13.9573	13.7366	14.1189	13.8704	14.1364	13.6453
1.21037	0.225565	Q8VBW6	Q8VBW6	NEDD8-activating enzyme E1 regulatory subunit	Nae1	Color2 [A=255, R=169, G=169, B=169]	1	4					6	6	6	17	17	17	60.273	0	20.216	32487000	10	15.0425	14.6709	15.0077	15.0203	14.8089	14.5359	14.9374	14.7623	14.606	14.5808
1.21033	-0.303789	Q811U4	Q811U4	Mitofusin-1	Mfn1	Color2 [A=255, R=169, G=169, B=169]	1	4					4	3	3	5.9	5	5	83.725	0	5.2138	15065000	7	11.8112	11.7541	11.8404	11.8184	11.9634	11.6773	12.1649	12.2881	12.4965	12.0796
1.20722	0.177992	O88738-3;O88738-2;O88738	O88738-3;O88738-2;O88738	Baculoviral IAP repeat-containing protein 6	Birc6	Color2 [A=255, R=169, G=169, B=169]	1	4					10	10	10	3.7	3.7	3.7	530.51	0	42.17	45777000	19	13.4154	13.1406	13.4533	13.4545	13.4859	13.126	13.3251	13.2683	13.2881	13.0522
1.20707	-0.234266	Q922B1	Q922B1	O-acetyl-ADP-ribose deacetylase MACROD1	Macrod1	Color2 [A=255, R=169, G=169, B=169]	1	4					3	3	3	13.6	13.6	13.6	35.294	0	123.21	79747000	14	15.1708	15.071	15.12	15.416	14.9287	15.2134	15.5213	15.418	15.5314	15.1937
1.20198	-0.58381	Q8VDT1	Q8VDT1	Sodium/glucose cotransporter 4	Slc5a9	Color2 [A=255, R=169, G=169, B=169]	1	4					6	5	5	9.9	8.3	8.3	75.064	0	26.289	96502000	15	14.3028	13.5446	14.3665	14.8982	14.2854	14.7721	15.2474	14.4181	15.2265	14.6526
1.20152	-0.255854	P08228	P08228	Superoxide dismutase [Cu-Zn]	Sod1	Color2 [A=255, R=169, G=169, B=169]	1	4					9	9	9	56.5	56.5	56.5	15.942	0	133.6	22133000000	94	20.6521	20.4223	20.7597	20.9158	20.7325	20.8334	21.0812	20.8318	21.23	20.7853
1.20064	-0.260136	D3Z7P3-2	D3Z7P3-2	Glutaminase kidney isoform, mitochondrial	Gls	Color2 [A=255, R=169, G=169, B=169]	1	4					16	16	2	31.8	31.8	2.8	65.994	0	237.22	405930000	52	16.5498	16.4607	16.4175	16.8171	16.5605	16.6269	16.9052	16.8868	17.1121	16.5752
1.19919	0.220705	Q60854	Q60854	Serpin B6	Serpinb6	Color2 [A=255, R=169, G=169, B=169]	1	4					13	13	13	42.6	42.6	42.6	42.598	0	61.971	412050000	52	18.4966	18.135	18.5445	18.5131	18.3123	17.9639	18.3085	18.2645	18.2763	18.0848
1.19726	0.183974	Q9CPR4	Q9CPR4	60S ribosomal protein L17	Rpl17	Color2 [A=255, R=169, G=169, B=169]	1	4					7	7	7	38	38	38	21.423	0	43.825	536730000	25	17.4975	17.2787	17.4273	17.3725	17.2985	16.9959	17.4287	17.1599	17.2789	17.0912
1.19278	0.125807	P62849-2;P62849-3;P62849	P62849-2;P62849-3;P62849	40S ribosomal protein S24	Rps24	Color2 [A=255, R=169, G=169, B=169]	1	4					5	5	5	36.2	36.2	36.2	15.069	0	28.76	351350000	32	17.7103	17.5668	17.6488	17.6953	17.6413	17.3773	17.6056	17.6203	17.6113	17.419
1.19225	-0.240852	Q9QY96;Q9QY96-2	Q9QY96	Extracellular calcium-sensing receptor	Casr	Color2 [A=255, R=169, G=169, B=169]	1	4					4	4	4	3.3	3.3	3.3	120.9	0	6.5711	41142000	8	13.7985	13.5494	13.8271	13.6847	13.7619	13.5929	13.9523	14.1288	13.9974	14.1543
1.19101	0.223785	P49312;P49312-2	P49312;P49312-2	Heterogeneous nuclear ribonucleoprotein A1;Heterogeneous nuclear ribonucleoprotein A1, N-terminally processed	Hnrnpa1	Color2 [A=255, R=169, G=169, B=169]	1	4					7	7	7	28.8	28.8	28.8	34.196	0	41.516	233390000	20	15.6332	15.3842	15.5107	15.5827	15.6444	15.1287	15.5585	15.356	15.492	15.1011
1.19027	0.170345	Q9D5V5	Q9D5V5	Cullin-5	Cul5	Color2 [A=255, R=169, G=169, B=169]	1	4					8	8	8	9.5	9.5	9.5	90.973	0	14.423	79965000	20	15.8962	15.7161	15.8776	15.8079	15.7117	15.4231	15.8198	15.7002	15.6833	15.5314
1.18863	0.20007	P61202;P61202-2	P61202;P61202-2	COP9 signalosome complex subunit 2	Cops2	Color2 [A=255, R=169, G=169, B=169]	1	4					6	6	6	14.4	14.4	14.4	51.596	0	13.197	95430000	14	16.3933	16.1705	16.3799	16.4538	16.3707	15.915	16.3792	16.2486	16.0476	16.1774
1.18786	0.170439	P53811	P53811	Phosphatidylinositol transfer protein beta isoform	Pitpnb	Color2 [A=255, R=169, G=169, B=169]	1	4					9	7	7	40.6	34.3	34.3	31.487	0	36.041	94028000	14	15.9773	15.7129	15.9444	15.989	15.8227	15.5513	15.8577	15.6707	15.8523	15.6622
1.18634	0.139347	Q9CXY6	Q9CXY6	Interleukin enhancer-binding factor 2	Ilf2	Color2 [A=255, R=169, G=169, B=169]	1	4					6	6	6	21.3	21.3	21.3	43.062	0	20.721	152260000	17	17.0456	16.9083	17.1632	17.0684	17.0529	16.7944	17.0772	16.8802	16.9627	16.8272
1.18326	0.47988	P70172	P70172	Ileal sodium/bile acid cotransporter	Slc10a2	Color2 [A=255, R=169, G=169, B=169]	1	4					2	2	2	6.9	6.9	6.9	38.134	0	4.4068	85740000	6	15.259	14.4336	15.1988	15.3309	15.1309	14.0283	14.9606	14.5487	14.7358	14.6805
1.1801	0.35524	Q3TZZ7;Q3TZZ7-2	Q3TZZ7	Extended synaptotagmin-2	Esyt2	Color2 [A=255, R=169, G=169, B=169]	1	4					5	5	5	8.4	8.4	8.4	94.138	0	21.354	18191000	12	13.4991	13.4048	13.524	13.5375	13.2807	12.7862	13.5429	13.3371	12.6991	13.1047
1.17739	-0.326645	O08691	O08691	Arginase-2, mitochondrial	Arg2	Color2 [A=255, R=169, G=169, B=169]	1	4					6	6	6	17.5	17.5	17.5	38.878	0	32.792	182410000	20	16.0126	16.1692	15.6454	16.5287	16.1963	16.3508	16.5788	16.3836	16.5611	16.3111
1.17714	-0.706421	P02463	P02463	Collagen alpha-1(IV) chain;Arresten	Col4a1	Color2 [A=255, R=169, G=169, B=169]	1	4					2	2	2	1.5	1.5	1.5	160.68	0	21.571	115600000	8	14.461	13.4037	14.4162	15.2442	13.9162	14.8149	15.4032	15.154	14.6714	14.9299
1.17258	0.280406	Q8VEE1	Q8VEE1	LIM and cysteine-rich domains protein 1	Lmcd1	Color2 [A=255, R=169, G=169, B=169]	1	4					4	4	4	17.3	17.3	17.3	40.996	0	8.9848	20447000	6	14.2316	13.6223	14.1431	14.1434	14.0089	13.4942	13.9675	13.7983	13.7824	13.7051
1.17195	0.225476	Q8BWY3	Q8BWY3	Eukaryotic peptide chain release factor subunit 1	Etf1	Color2 [A=255, R=169, G=169, B=169]	1	4					10	10	10	29.1	29.1	29.1	49.03	0	34.393	99140000	19	15.6694	15.2061	15.5166	15.6498	15.5494	15.1028	15.509	15.2255	15.3281	15.2985
1.16994	0.1761	Q8BML9	Q8BML9		Qars	Color2 [A=255, R=169, G=169, B=169]	1	4					16	15	15	24.6	23.6	23.6	87.676	0	34.254	130750000	21	15.6868	15.5275	15.8269	15.7131	15.6402	15.3032	15.5632	15.3939	15.6785	15.5751
1.16827	0.130129	Q63844	Q63844	Mitogen-activated protein kinase 3	Mapk3	Color2 [A=255, R=169, G=169, B=169]	1	4					4	3	3	11.1	8.7	8.7	43.066	0	13.172	49479000	8	15.1086	14.9519	14.8907	14.9801	14.899	14.779	14.9358	14.795	14.9579	14.7119
1.16667	-0.477312	Q8BY89-2;Q8BY89	Q8BY89-2;Q8BY89	Choline transporter-like protein 2	Slc44a2	Color2 [A=255, R=169, G=169, B=169]	1	4					2	2	2	4	4	4	79.923	0	10.266	40300000	5	13.7422	12.7618	13.7581	13.6787	13.801	13.7738	14.2302	13.9475	14.339	13.8379
1.16167	-0.638625	O09117-2;O09117	O09117-2;O09117	Synaptophysin-like protein 1	Sypl1	Color2 [A=255, R=169, G=169, B=169]	1	4					3	3	3	9.1	9.1	9.1	26.751	0	8.273	218940000	10	16.6522	15.7385	16.8154	17.3254	17.086	17.1983	17.7009	17.0419	17.6769	17.1926
1.16077	0.176728	Q9CX86	Q9CX86	Heterogeneous nuclear ribonucleoprotein A0	Hnrnpa0	Color2 [A=255, R=169, G=169, B=169]	1	4					8	8	8	25.6	25.6	25.6	30.53	0	33.828	207990000	26	17.6012	17.217	17.564	17.5053	17.4509	17.1661	17.465	17.3003	17.2968	17.2266
1.16074	0.318518	Q9ESZ8-5;Q9ESZ8-4;Q9ESZ8-3;Q9ESZ8-6;Q9ESZ8-2;Q9ESZ8	Q9ESZ8-5;Q9ESZ8-4;Q9ESZ8-3;Q9ESZ8-6;Q9ESZ8-2;Q9ESZ8	General transcription factor II-I	Gtf2i	Color2 [A=255, R=169, G=169, B=169]	1	4					8	8	8	12.8	12.8	12.8	106.05	0	26.791	89236000	8	13.8119	13.5802	13.9842	14.1044	13.7375	13.2076	13.8482	13.2842	13.6547	13.6308
1.15914	-0.267176	Q9WUA3;Q9WUA3-2	Q9WUA3;Q9WUA3-2	ATP-dependent 6-phosphofructokinase, platelet type	Pfkp	Color2 [A=255, R=169, G=169, B=169]	1	4					18	18	16	26.1	26.1	22.6	85.454	0	250.08	378510000	72	17.5098	17.2032	17.5554	17.812	17.509	17.7763	17.9319	17.5751	18.0073	17.6346
1.15872	-0.264185	Q61490	Q61490	CD166 antigen	Alcam	Color2 [A=255, R=169, G=169, B=169]	1	4					5	5	5	13.4	13.4	13.4	65.091	0	26.33	21751000	8	13.8207	13.7823	14.1561	13.8141	13.735	14.0319	14.2162	14.0241	14.4717	13.8852
1.15734	0.170692	P20029	P20029	78 kDa glucose-regulated protein	Hspa5	Color2 [A=255, R=169, G=169, B=169]	1	4					41	41	38	54.5	54.5	51.8	72.421	0	323.31	9167200000	268	21.3367	21.1393	21.2651	21.3157	21.1699	20.9558	21.2588	21.086	21.1963	20.8764
1.15709	0.189591	O54931-5;O54931-2;O54931-4;O54931-3;O54931	O54931-5;O54931-2;O54931-4;O54931-3;O54931	A-kinase anchor protein 2	Akap2	Color2 [A=255, R=169, G=169, B=169]	1	4					10	10	10	17.6	17.6	17.6	84.076	0	96.793	98111000	17	15.3291	15.2759	15.4049	15.539	15.1528	15.097	15.2745	15.2283	15.2284	14.9256
1.15543	-0.537967	Q9R013	Q9R013	Cathepsin F	Ctsf	Color2 [A=255, R=169, G=169, B=169]	1	4					5	5	5	14.7	14.7	14.7	51.66	0	55.776	26160000	9	12.9388	12.3286	13.2219	13.6912	13.1748	13.3902	13.7576	13.2148	13.8851	13.7974
1.15423	0.184156	Q9ERG2	Q9ERG2	Striatin-3	Strn3	Color2 [A=255, R=169, G=169, B=169]	1	4					6	6	5	7.4	7.4	6.5	87.149	0	9.4172	49660000	11	14.5319	14.4102	14.6792	14.5652	14.3613	14.1263	14.4328	14.4797	14.3785	14.2098
1.15395	0.352461	Q07813	Q07813	Apoptosis regulator BAX	Bax	Color2 [A=255, R=169, G=169, B=169]	1	4					4	4	4	34.9	34.9	34.9	21.394	0	71.36	36322000	10	13.9111	14.0069	14.2592	13.8375	13.7325	13.6152	13.8955	13.6259	13.7841	13.0642
1.1526	0.307564	P97760	P97760	DNA-directed RNA polymerase II subunit RPB3	Polr2c	Color2 [A=255, R=169, G=169, B=169]	1	4					2	2	2	9.8	9.8	9.8	31.443	0	4.2585	11541000	4	11.9486	12.2542	12.1764	12.052	12.3605	11.3408	11.9933	11.9877	11.9263	12.0056
1.15141	0.235175	P13597-2;P13597	P13597-2;P13597	Intercellular adhesion molecule 1	Icam1	Color2 [A=255, R=169, G=169, B=169]	1	4					6	6	6	13	13	13	58.752	0	16.044	73746000	19	16.175	16.0113	16.2837	16.1356	16.0426	15.6095	16.0574	15.871	16.1772	15.7572
1.15085	-0.373479	Q8BXK9;Q8BHB9	Q8BXK9	Chloride intracellular channel protein 5	Clic5	Color2 [A=255, R=169, G=169, B=169]	1	4					10	10	9	54.2	54.2	46.2	28.287	0	130.84	314400000	42	16.3604	15.8297	16.3279	16.6114	16.2559	16.4131	16.8605	16.4863	17.0417	16.451
1.15059	-0.889634	Q9R060	Q9R060	Cytosolic Fe-S cluster assembly factor NUBP1	Nubp1	Color2 [A=255, R=169, G=169, B=169]	1	4					2	2	2	8.4	8.4	8.4	34.085	0.0039691	1.7897	5750300	2	11.8454	11.758	12.3745	12.5088	11.5428	12.5373	14.2607	11.9244	12.9761	12.7791
1.15058	-0.238202	O55135	O55135	Eukaryotic translation initiation factor 6	Eif6	Color2 [A=255, R=169, G=169, B=169]	1	4					6	6	6	38.8	38.8	38.8	26.511	0	34.702	172070000	11	15.5698	15.1268	15.367	15.3978	15.0878	15.5639	15.6797	15.4472	15.7133	15.3361
1.14987	-0.555605	Q8BZB2	Q8BZB2	Phosphopantothenoylcysteine decarboxylase	Ppcdc	Color2 [A=255, R=169, G=169, B=169]	1	4					3	3	3	18.1	18.1	18.1	22.344	0	7.301	3509800	6	11.6545	11.4532	11.7231	12.2532	10.9551	12.0642	12.5794	12.1116	12.4315	11.6305
1.14688	0.295276	Q9CQS4	Q9CQS4	Solute carrier family 25 member 46	Slc25a46	Color2 [A=255, R=169, G=169, B=169]	1	4					4	4	4	19.4	19.4	19.4	46.224	0	18.485	26027000	6	14.7354	14.5421	14.8226	14.7854	14.589	13.9471	14.629	14.6485	14.4948	14.2787
1.1466	0.393187	A2TJV2	A2TJV2	Paralemmin-3	Palm3	Color2 [A=255, R=169, G=169, B=169]	1	4					5	5	5	9.7	9.7	9.7	78.787	0	55.775	21227000	8	13.2457	12.8407	12.7824	12.8622	12.6472	11.9567	12.812	12.3071	12.7951	12.5412
1.14579	0.219283	Q61703;CON__Q9TRI1	Q61703	Inter-alpha-trypsin inhibitor heavy chain H2	Itih2	Color2 [A=255, R=169, G=169, B=169]	1	4					10	10	10	12.9	12.9	12.9	105.93	0	52.321	160060000	26	16.0906	15.7409	16.0297	15.9677	15.8558	15.6042	15.8897	15.8816	15.7656	15.4472
1.14511	0.231072	Q52KI8-2;Q52KI8	Q52KI8-2;Q52KI8	Serine/arginine repetitive matrix protein 1	Srrm1	Color2 [A=255, R=169, G=169, B=169]	1	4					3	3	3	3.2	3.2	3.2	101.1	0	7.3455	14120000	3	12.7484	12.7838	12.9932	12.9617	12.8994	12.3173	12.8706	12.8304	12.6606	12.5523
1.14419	0.307969	P52430	P52430	Serum paraoxonase/arylesterase 1	Pon1	Color2 [A=255, R=169, G=169, B=169]	1	4					5	5	5	16.3	16.3	16.3	39.565	0	8.8951	49340000	10	15.2097	14.675	15.0433	15.0354	14.7663	14.4346	15.057	14.5597	14.6576	14.481
1.14152	0.382092	P49817;P49817-2;P51637	P49817;P49817-2;P51637	Caveolin-1;Caveolin-3	Cav1;Cav3	Color2 [A=255, R=169, G=169, B=169]	1	4					2	2	2	10.7	10.7	10.7	20.538	0	7.4088	108670000	8	16.8289	16.9579	17.0353	17.0879	16.7078	16.7774	16.004	16.9543	16.6644	16.3073
1.13719	-0.418387	Q8BMC1	Q8BMC1	V-type proton ATPase subunit G 3	Atp6v1g3	Color2 [A=255, R=169, G=169, B=169]	1	4					4	4	4	40.7	40.7	40.7	13.749	0	80.161	95083000	10	15.4754	15.4945	15.5067	15.6338	15.0699	16.5443	15.7831	15.5757	15.5791	15.7899
1.13598	0.259304	P16460	P16460	Argininosuccinate synthase	Ass1	Color2 [A=255, R=169, G=169, B=169]	1	4					29	29	29	68.9	68.9	68.9	46.584	0	323.31	30653000000	257	23.0922	22.577	23.1	23.1399	22.9183	22.4797	22.8744	22.8061	22.6219	22.7487
1.13563	0.15971	Q3TIX9	Q3TIX9	U4/U6.U5 tri-snRNP-associated protein 2	Usp39	Color2 [A=255, R=169, G=169, B=169]	1	4					7	7	7	14.5	14.5	14.5	65.146	0	21.978	27981000	10	13.7306	13.4203	13.7945	13.7626	13.5446	13.5327	13.4686	13.5642	13.4897	13.3987
1.13385	0.11997	Q6URW6-2;Q6URW6;Q6URW6-3	Q6URW6-2;Q6URW6;Q6URW6-3	Myosin-14	Myh14	Color2 [A=255, R=169, G=169, B=169]	1	4					34	25	25	19.9	16	16	227.76	0	155.01	445870000	62	17.7997	17.6427	17.7763	17.7972	17.6427	17.4582	17.7367	17.6295	17.6453	17.5891
1.13369	0.171426	Q921H9	Q921H9	Cytochrome c oxidase assembly factor 7	Coa7	Color2 [A=255, R=169, G=169, B=169]	1	4					5	5	5	25.5	25.5	25.5	25.617	0	20.075	208390000	17	16.7447	16.7561	16.7649	16.9994	16.8043	16.5451	16.8767	16.6708	16.646	16.4737
1.13359	-0.203927	P08249	P08249	Malate dehydrogenase, mitochondrial	Mdh2	Color2 [A=255, R=169, G=169, B=169]	1	4					19	19	19	63.6	63.6	63.6	35.611	0	323.31	21981000000	208	21.434	21.2808	21.3792	21.6934	21.4686	21.5225	21.8305	21.5394	21.8301	21.5531
1.13337	-0.242911	Q9CYR6	Q9CYR6	Phosphoacetylglucosamine mutase	Pgm3	Color2 [A=255, R=169, G=169, B=169]	1	4					11	11	11	23.6	23.6	23.6	59.452	0	47.653	287380000	27	17.1878	16.8695	16.9988	17.3675	17.0706	17.2392	17.5395	17.2182	17.5427	17.1692
1.13321	-0.64685	Q8R0S9	Q8R0S9		Slc22a22	Color2 [A=255, R=169, G=169, B=169]	1	4					2	2	2	4.2	4.2	4.2	62.423	0	9.5836	23125000	4	11.8793	10.7074	12.2633	12.218	12.1836	12.5286	12.7683	12.3541	12.6858	12.149
1.13315	0.181896	O54734	O54734	Dolichyl-diphosphooligosaccharide--protein glycosyltransferase 48 kDa subunit	Ddost	Color2 [A=255, R=169, G=169, B=169]	1	4					9	9	9	22.9	22.9	22.9	49.027	0	30.604	422020000	27	16.2039	15.9367	16.0084	16.1937	16.2246	15.8148	16.0707	15.9921	16.0433	15.7369
1.13169	0.27068	Q76LS9;Q76LS9-2;Q76LS9-3	Q76LS9;Q76LS9-2;Q76LS9-3	Protein FAM63A	Fam63a	Color2 [A=255, R=169, G=169, B=169]	1	4					2	2	2	5.8	5.8	5.8	51.225	0	23.539	56207000	13	14.8675	14.5528	15.0245	14.9795	14.9103	14.3307	14.5158	14.8344	14.8362	14.4642
1.13001	0.26082	P17047-3;P17047;P17047-2	P17047-3;P17047;P17047-2	Lysosome-associated membrane glycoprotein 2	Lamp2	Color2 [A=255, R=169, G=169, B=169]	1	4					5	5	5	10.1	10.1	10.1	45.655	0	11.62	187400000	12	16.607	16.2663	16.5758	16.8067	16.5158	15.9777	16.4964	16.4572	16.3028	16.2333
1.12912	0.173018	O88643	O88643	Serine/threonine-protein kinase PAK 1	Pak1	Color2 [A=255, R=169, G=169, B=169]	1	4					8	4	4	18.5	7.5	7.5	60.736	0	5.0953	24295000	7	15.2908	15.2219	15.2934	15.3785	15.1507	14.9477	15.2496	15.1334	15.2495	14.89
1.12828	0.432508	Q8CHH9;Q8CHH9-2	Q8CHH9;Q8CHH9-2	Septin-8	Sept8	Color2 [A=255, R=169, G=169, B=169]	1	4					5	3	3	18.4	12.1	12.1	49.812	0	12.253	11541000	7	12.9385	12.2357	12.4906	13.0815	12.1083	11.9593	12.2649	12.3348	11.8876	12.2456
1.12776	0.19576	Q8CI51;Q8CI51-2;Q8CI51-3	Q8CI51;Q8CI51-2	PDZ and LIM domain protein 5	Pdlim5	Color2 [A=255, R=169, G=169, B=169]	1	4					12	12	12	27.4	27.4	27.4	63.299	0	107.08	116430000	28	16.4504	16.2352	16.3142	16.409	16.2248	15.9353	16.3143	16.1418	16.3179	15.9454
1.12733	0.230521	P70691	P70691	UDP-glucuronosyltransferase 1-2	Ugt1a2	Color2 [A=255, R=169, G=169, B=169]	1	4					17	17	10	37.3	37.3	22	60.285	0	235.97	5995000000	64	20.0768	19.8195	20.3827	20.1049	20.002	19.5944	19.9553	19.8756	19.8591	19.9489
1.12677	0.251841	P19137	P19137	Laminin subunit alpha-1	Lama1	Color2 [A=255, R=169, G=169, B=169]	1	4					8	8	8	3.4	3.4	3.4	338.14	0	19.547	42892000	11	15.1926	15.0907	15.5613	15.4154	15.4291	14.8195	15.2923	15.1965	15.1808	14.9408
1.12571	-0.242427	Q9D6R2;Q9D6R2-2	Q9D6R2;Q9D6R2-2	Isocitrate dehydrogenase [NAD] subunit alpha, mitochondrial	Idh3a	Color2 [A=255, R=169, G=169, B=169]	1	4					20	20	19	55.5	55.5	53.3	39.638	0	90.225	4602700000	149	19.7996	19.6441	19.7004	20.0054	19.8015	19.8323	20.2858	19.8878	20.2724	19.8848
1.12072	0.296402	Q8CHC4	Q8CHC4	Synaptojanin-1	Synj1	Color2 [A=255, R=169, G=169, B=169]	1	4					3	3	3	2.5	2.5	2.5	172.62	0	16.888	16231000	4	13.2208	12.6751	12.9233	13.2914	12.9039	12.4227	12.7549	12.9571	12.8045	12.5933
1.11998	-0.419359	Q9JK42	Q9JK42	[Pyruvate dehydrogenase (acetyl-transferring)] kinase isozyme 2, mitochondrial	Pdk2	Color2 [A=255, R=169, G=169, B=169]	1	4					8	8	8	28.7	28.7	28.7	46.04	0	50.531	81399000	14	14.2271	13.6565	14.4727	14.7423	14.438	14.4437	14.9229	14.7912	14.9107	14.5648
1.11909	-0.286155	Q99K41	Q99K41	EMILIN-1	Emilin1	Color2 [A=255, R=169, G=169, B=169]	1	4					10	10	10	13.9	13.9	13.9	107.58	0	143.78	158700000	24	14.5099	14.3935	14.8017	14.9042	14.4033	14.7564	15.1067	14.6348	15.0918	14.8535
1.11814	0.369819	Q9D7L8	Q9D7L8	Transmembrane and immunoglobulin domain-containing protein 1	Tmigd1	Color2 [A=255, R=169, G=169, B=169]	1	4					3	3	3	11.9	11.9	11.9	29.05	0	11.548	15898000	10	14.3606	13.9042	14.1673	14.4188	14.2121	13.6033	14.1151	14.2791	13.4258	13.7906
1.11804	0.375797	Q922B9;Q922B9-3;Q922B9-2	Q922B9;Q922B9-3	Sperm-specific antigen 2 homolog	Ssfa2	Color2 [A=255, R=169, G=169, B=169]	1	4					7	7	7	6.3	6.3	6.3	136.95	0	21.896	26640000	18	13.623	13.4549	13.5315	14.1191	13.8357	13.2884	13.876	13.2867	13.0864	13.1477
1.1179	0.171184	P62331	P62331	ADP-ribosylation factor 6	Arf6	Color2 [A=255, R=169, G=169, B=169]	1	4					4	4	4	33.1	33.1	33.1	20.082	0	15.133	186920000	14	17.2556	16.9687	17.2367	17.3861	17.2248	16.8669	17.1378	17.1391	17.0381	17.034
1.11672	0.556551	Q00915	Q00915	Retinol-binding protein 1	Rbp1	Color2 [A=255, R=169, G=169, B=169]	1	4					5	5	5	34.8	34.8	34.8	15.846	0	35.753	39641000	9	13.5009	12.8835	13.698	13.7006	13.4761	12.0393	13.3942	12.9483	13.1445	12.9503
1.11603	0.0966442	Q99LI2	Q99LI2	Chloride channel CLIC-like protein 1	Clcc1	Color2 [A=255, R=169, G=169, B=169]	1	4					6	6	6	13.9	13.9	13.9	60.621	0	24.687	45800000	11	14.7137	14.6182	14.7398	14.6248	14.7223	14.5013	14.6542	14.699	14.5804	14.5006
1.11461	0.230558	P62141	P62141	Serine/threonine-protein phosphatase PP1-beta catalytic subunit	Ppp1cb	Color2 [A=255, R=169, G=169, B=169]	1	4					7	2	2	30.6	7	7	37.186	0	22.825	330490000	15	14.9718	14.6334	14.8702	15.2389	15.0283	14.7129	14.8602	14.8203	14.5684	14.6281
1.11434	-0.324176	Q8BGV3	Q8BGV3	Tumor-associated calcium signal transducer 2	Tacstd2	Color2 [A=255, R=169, G=169, B=169]	1	4					3	3	3	17.4	17.4	17.4	35.574	0	14.597	29885000	5	13.4594	12.8624	13.432	13.1961	13.3937	13.7385	13.8512	13.2446	13.7236	13.4066
1.11433	-0.218952	P70404	P70404	Isocitrate dehydrogenase [NAD] subunit gamma 1, mitochondrial	Idh3g	Color2 [A=255, R=169, G=169, B=169]	1	4					13	13	13	42.7	42.7	42.7	42.785	0	87.931	1084800000	63	18.7983	18.6186	18.7977	19.0904	18.7836	18.8519	19.2616	18.9941	19.1606	18.9151
1.11329	0.141533	Q7TQG1	Q7TQG1	Pleckstrin homology domain-containing family A member 6	Plekha6	Color2 [A=255, R=169, G=169, B=169]	1	4					10	10	10	13	13	13	131.43	0	75.938	97432000	24	15.1601	15.0321	15.1829	15.163	14.9896	14.8854	15.1022	14.904	15.101	14.8275
1.1119	0.169616	O08917	O08917	Flotillin-1	Flot1	Color2 [A=255, R=169, G=169, B=169]	1	4					3	3	3	9.1	9.1	9.1	47.513	0	33.356	36508000	6	14.2099	14.2002	14.1717	14.389	14.3768	13.9283	14.186	14.1014	14.3093	13.9747
1.11016	0.130143	Q9D1D4;Q9D1D4-2	Q9D1D4;Q9D1D4-2	Transmembrane emp24 domain-containing protein 10	Tmed10	Color2 [A=255, R=169, G=169, B=169]	1	4					6	6	6	28.8	28.8	28.8	24.911	0	24.465	780840000	42	18.8928	18.7039	18.9087	18.8374	18.8059	18.5302	18.7722	18.76	18.8121	18.6235
1.10744	0.142949	P23116	P23116	Eukaryotic translation initiation factor 3 subunit A	Eif3a	Color2 [A=255, R=169, G=169, B=169]	1	4					18	18	18	14.7	14.7	14.7	161.93	0	59.283	245780000	37	17.9421	17.895	17.9575	17.9186	17.8623	17.7441	17.8858	17.8436	17.8715	17.5157
1.10633	0.33641	Q9DBT5	Q9DBT5	AMP deaminase 2	Ampd2	Color2 [A=255, R=169, G=169, B=169]	1	4					4	4	4	6	6	6	92.023	0	32.647	8078300	7	12.9644	12.7186	12.3337	12.8388	12.9453	12.327	12.5994	12.429	12.7325	12.0309
1.10631	0.211796	Q78KK3	Q78KK3	Solute carrier family 22 member 18	Slc22a18	Color2 [A=255, R=169, G=169, B=169]	1	4					4	4	4	12.1	12.1	12.1	43.012	0	14.957	313330000	27	16.4588	16.3192	16.7143	16.7247	16.6652	16.2123	16.5694	16.4147	16.4098	16.2171
1.10546	0.137106	Q60996-2;Q60996-3;Q60996-4;Q60996	Q60996-2;Q60996-3;Q60996-4;Q60996	Serine/threonine-protein phosphatase 2A 56 kDa regulatory subunit gamma isoform	Ppp2r5c	Color2 [A=255, R=169, G=169, B=169]	1	4					3	3	3	7.5	7.5	7.5	52.817	0	5.4669	7620700	6	13.5186	13.3192	13.573	13.4245	13.4137	13.183	13.4252	13.1945	13.3593	13.4014
1.10267	0.399487	Q07797	Q07797	Galectin-3-binding protein	Lgals3bp	Color2 [A=255, R=169, G=169, B=169]	1	4					4	4	4	12	12	12	64.49	0	24.895	28750000	12	14.3761	13.9708	14.9846	14.5047	14.4567	13.8262	13.9757	14.0114	14.5006	13.9816
1.10256	-0.410904	Q9QXD6	Q9QXD6	Fructose-1,6-bisphosphatase 1	Fbp1	Color2 [A=255, R=169, G=169, B=169]	1	4					21	21	21	71.3	71.3	71.3	36.912	0	323.31	21538000000	264	21.939	21.6825	22.1273	22.3093	22.075	22.0749	22.7933	22.0864	22.9079	22.3252
1.10077	-0.239974	P28825	P28825	Meprin A subunit alpha	Mep1a	Color2 [A=255, R=169, G=169, B=169]	1	4					21	21	21	36.1	36.1	36.1	84.23	0	278.4	3158700000	121	19.8401	19.5922	19.6984	20.2212	19.962	20.1279	20.2612	19.9891	20.0179	20.1176
1.1003	0.170248	Q8BWQ6;Q8BWQ6-3;Q8BWQ6-2	Q8BWQ6;Q8BWQ6-3	UPF0505 protein C16orf62 homolog		Color2 [A=255, R=169, G=169, B=169]	1	4					5	5	5	6.4	6.4	6.4	109.08	0	12.248	51317000	16	16.2404	15.9111	16.0999	16.1823	16.1486	15.7788	16.0975	16.0362	16.0059	15.8127
1.10022	-0.379409	P11930	P11930	Nucleoside diphosphate-linked moiety X motif 19, mitochondrial	Nudt19	Color2 [A=255, R=169, G=169, B=169]	1	4					14	14	14	57.1	57.1	57.1	40.32	0	233.77	3737500000	124	19.02	18.8057	18.9098	19.4797	19.1559	19.2208	19.7704	19.1673	19.8573	19.2522
1.10017	0.204034	Q60855	Q60855	Receptor-interacting serine/threonine-protein kinase 1	Ripk1	Color2 [A=255, R=169, G=169, B=169]	1	4					3	3	3	4.9	4.9	4.9	74.854	0	5.1753	12195000	6	12.8802	12.6959	12.831	12.9306	12.8544	12.2665	12.6741	12.7118	12.7361	12.7834
1.0995	0.174055	O08808	O08808	Protein diaphanous homolog 1	Diaph1	Color2 [A=255, R=169, G=169, B=169]	1	4					11	11	11	10.6	10.6	10.6	139.34	0	15.168	45090000	16	15.2891	15.1058	15.4146	15.2981	15.0685	15.0382	15.2341	15.0139	15.1297	14.8899
1.09918	-0.691798	P35846	P35846	Folate receptor alpha	Folr1	Color2 [A=255, R=169, G=169, B=169]	1	4					7	7	7	41.6	41.6	41.6	29.449	0	66.91	222310000	15	16.2386	15.4869	17.0839	17.2207	16.5817	16.9931	17.5079	16.7982	17.542	17.2296
1.09719	0.147494	Q8VDD5	Q8VDD5	Myosin-9	Myh9	Color2 [A=255, R=169, G=169, B=169]	1	4					138	138	117	57.3	57.3	49.7	226.37	0	323.31	28301000000	821	22.9274	22.6894	22.8379	22.8934	22.7274	22.538	22.8227	22.6878	22.7526	22.537
1.09162	0.31178	Q80TH2-1;Q80TH2;Q80TH2-2	Q80TH2-1;Q80TH2;Q80TH2-2	Protein LAP2	Erbb2ip	Color2 [A=255, R=169, G=169, B=169]	1	4					5	5	5	4.4	4.4	4.4	154.33	0	9.9153	31157000	10	13.6908	13.6259	13.6648	13.6611	13.4028	12.8957	13.7458	13.4904	13.1324	13.2222
1.09143	0.147682	Q9WUQ2	Q9WUQ2	Prolactin regulatory element-binding protein	Preb	Color2 [A=255, R=169, G=169, B=169]	1	4					6	6	6	19.2	19.2	19.2	45.437	0	40.448	95314000	13	16.8157	16.7085	16.5946	16.8891	16.7959	16.4689	16.6871	16.6838	16.7293	16.4964
1.0912	-0.464482	Q8BGI5-2;Q8BGI5	Q8BGI5-2;Q8BGI5	Peroxisome assembly protein 26	Pex26	Color2 [A=255, R=169, G=169, B=169]	1	4					2	2	2	6.9	6.9	6.9	33.945	0	5.3983	6123100	5	12.652	12.7969	11.6668	12.3943	11.7519	12.7567	12.7435	12.7387	12.7318	12.6137
1.09003	0.150445	Q8BWT1	Q8BWT1	3-ketoacyl-CoA thiolase, mitochondrial	Acaa2	Color2 [A=255, R=169, G=169, B=169]	1	4					24	24	24	79.6	79.6	79.6	41.829	0	323.31	18620000000	388	22.1076	21.8305	22.012	22.143	22.0725	21.7099	22.0235	21.8516	21.9313	21.8969
1.08949	0.310534	Q8R4U7	Q8R4U7	Leucine zipper protein 1	Luzp1	Color2 [A=255, R=169, G=169, B=169]	1	4					5	5	5	5.3	5.3	5.3	119.31	0	9.5489	19133000	10	13.8869	13.5163	13.7816	14.1143	13.7204	13.4418	13.8819	13.5037	13.5171	13.1222
1.08847	0.1528	P46935	P46935	E3 ubiquitin-protein ligase NEDD4	Nedd4	Color2 [A=255, R=169, G=169, B=169]	1	4					7	7	7	10.7	10.7	10.7	102.71	0	144.63	89673000	14	14.5474	14.3078	14.6733	14.6023	14.481	14.2713	14.5126	14.3066	14.3241	14.4332
1.08831	0.150727	Q8K021	Q8K021	Secretory carrier-associated membrane protein 1	Scamp1	Color2 [A=255, R=169, G=169, B=169]	1	4					2	2	2	7.1	7.1	7.1	38.028	0	4.9164	61215000	4	16.0484	15.8911	15.9376	16.0244	16.0296	15.7169	16.0812	15.7379	15.8968	15.7447
1.08668	0.342699	Q8R0S2;Q8R0S2-2;Q5DU25	Q8R0S2;Q8R0S2-2	IQ motif and SEC7 domain-containing protein 1	Iqsec1	Color2 [A=255, R=169, G=169, B=169]	1	4					3	3	3	3.4	3.4	3.4	108.01	0	5.9735	4055800	4	11.9694	11.5059	12.0939	12.1032	12.2049	11.4317	11.9304	11.9007	11.3433	11.5576
1.08656	-0.220776	Q91X91	Q91X91	Nicotinate-nucleotide pyrophosphorylase [carboxylating]	Qprt	Color2 [A=255, R=169, G=169, B=169]	1	4					7	7	7	31.8	31.8	31.8	31.53	0	78.088	212100000	21	15.6425	15.3655	15.6299	15.8991	15.6786	15.6928	15.9881	15.7335	16.0644	15.8408
1.0861	-0.875366	Q9ERR7	Q9ERR7	15 kDa selenoprotein	Sep15	Color2 [A=255, R=169, G=169, B=169]	1	4					2	2	2	15.4	15.4	15.4	17.806	0	4.1904	19356000	4	13.2238	12.1052	13.7188	14.3528	13.4824	14.1345	14.7169	13.3867	14.6585	14.3633
1.08592	-0.462078	Q922Q1;Q9CW42	Q922Q1	Mitochondrial amidoxime reducing component 2	Marc2	Color2 [A=255, R=169, G=169, B=169]	1	4					13	13	13	30.5	30.5	30.5	38.194	0	253.1	2991900000	82	19.3138	18.6174	19.7043	19.7105	19.4756	19.7322	19.9941	19.5068	20.1764	19.7226
1.08476	0.191162	P35279-2;P35279	P35279-2;P35279	Ras-related protein Rab-6A	Rab6a	Color2 [A=255, R=169, G=169, B=169]	1	4					10	10	4	53.4	53.4	27.4	23.545	0	64.034	450250000	28	17.1417	16.868	17.0715	17.2137	16.8978	16.6037	17.0022	16.9277	16.8969	16.8063
1.08468	0.245091	Q3TPX4	Q3TPX4	Exocyst complex component 5	Exoc5	Color2 [A=255, R=169, G=169, B=169]	1	4					9	9	9	14.7	14.7	14.7	81.737	0	49.339	48640000	13	14.3406	13.8636	14.2121	14.2021	13.8914	13.7026	13.8505	14.0089	14.0578	13.6645
1.08241	0.211848	P58735	P58735	Sulfate anion transporter 1	Slc26a1	Color2 [A=255, R=169, G=169, B=169]	1	4					4	4	4	6	6	6	75.787	0	11.015	50630000	12	15.4862	15.1798	15.7431	15.5691	15.5029	15.089	15.3758	15.4023	15.2515	15.3032
1.08035	-0.288649	Q91ZE0	Q91ZE0	Trimethyllysine dioxygenase, mitochondrial	Tmlhe	Color2 [A=255, R=169, G=169, B=169]	1	4					3	3	3	10.9	10.9	10.9	49.609	0	8.1088	22817000	10	14.2266	13.9824	14.4463	14.6439	14.4993	14.394	14.851	14.5751	14.8496	14.572
1.0781	0.321561	Q8BMD8	Q8BMD8	Calcium-binding mitochondrial carrier protein SCaMC-1	Slc25a24	Color2 [A=255, R=169, G=169, B=169]	1	4					3	3	3	6.3	6.3	6.3	52.901	0	4.0018	4121400	4	11.8934	11.3237	11.7815	12.297	11.8198	11.5241	11.5306	11.4076	11.66	11.3853
1.07543	0.164376	P29341	P29341	Polyadenylate-binding protein 1	Pabpc1	Color2 [A=255, R=169, G=169, B=169]	1	4					18	18	18	25.8	25.8	25.8	70.67	0	114.46	822460000	56	18.0351	17.8499	18.0219	18.1236	17.9332	17.6489	17.9834	17.9203	17.9135	17.6757
1.07164	-0.193326	Q920E5	Q920E5	Farnesyl pyrophosphate synthase	Fdps	Color2 [A=255, R=169, G=169, B=169]	1	4					3	3	3	11.3	11.3	11.3	40.581	0	8.0618	33718000	4	14.2113	14.0363	14.169	14.2028	13.7894	14.1381	14.4121	14.2341	14.4109	14.1803
1.07067	0.180616	Q78JE5	Q78JE5	F-box only protein 22	Fbxo22	Color2 [A=255, R=169, G=169, B=169]	1	4					6	6	6	17.9	17.9	17.9	44.202	0	20.874	28286000	10	14.9796	14.6037	14.7823	14.9319	14.865	14.5273	14.88	14.668	14.6493	14.5349
1.06984	0.15976	Q6P1F6;Q6ZWR4-3;Q6ZWR4;Q6ZWR4-2;Q8BG02	Q6P1F6	Serine/threonine-protein phosphatase 2A 55 kDa regulatory subunit B alpha isoform	Ppp2r2a	Color2 [A=255, R=169, G=169, B=169]	1	4					6	6	3	16.1	16.1	7.6	51.691	0	21.114	128440000	13	16.2969	15.893	16.2382	16.2717	16.1707	15.9404	16.1468	15.9925	16.0113	15.9807
1.06805	0.277833	Q9CQ22	Q9CQ22	Ragulator complex protein LAMTOR1	Lamtor1	Color2 [A=255, R=169, G=169, B=169]	1	4					2	2	2	16.1	16.1	16.1	17.749	0	5.0961	7464500	3	14.2311	14.3547	14.5787	14.7568	14.1616	14.0898	14.2579	14.2602	14.2736	13.8123
1.066	-0.190873	Q6P9J9;Q6P9J9-2	Q6P9J9	Anoctamin-6	Ano6	Color2 [A=255, R=169, G=169, B=169]	1	4					6	6	6	9.2	9.2	9.2	106.25	0	53.153	99516000	13	15.0614	14.9373	15.1563	15.0702	15.0498	15.0204	15.5178	15.1197	15.39	15.1816
1.06573	0.169213	Q9JKR6	Q9JKR6	Hypoxia up-regulated protein 1	Hyou1	Color2 [A=255, R=169, G=169, B=169]	1	4					21	21	21	28.8	28.8	28.8	111.18	0	147.27	602600000	59	18.1993	17.9294	18.043	18.1862	17.8936	17.8196	18.0314	17.8124	18.0093	17.7328
1.06245	0.515292	Q6PAV2;Q6PAV2-2;Q6PAV2-3	Q6PAV2;Q6PAV2-2	Probable E3 ubiquitin-protein ligase HERC4	Herc4	Color2 [A=255, R=169, G=169, B=169]	1	4					3	3	3	3.7	3.7	3.7	118.41	0	5.3353	10192000	5	12.7641	12.1399	12.5808	12.4741	12.401	11.4368	12.6033	12.2798	12.1098	11.3536
1.06237	-0.993424	Q8C181-3;Q8C181-2;Q8C181;Q8C181-4;Q9JKP5;Q8R003	Q8C181-3;Q8C181-2;Q8C181;Q8C181-4;Q9JKP5	Muscleblind-like protein 2;Muscleblind-like protein 1	Mbnl2;Mbnl1	Color2 [A=255, R=169, G=169, B=169]	1	4					3	3	2	7.2	7.2	4.8	35.958	0.0069339	1.6207	5197700	5	11.6664	10.0336	11.4265	11.4592	10.0753	11.9091	12.5402	10.6451	12.6686	11.8651
1.06173	0.154276	O88685	O88685	26S protease regulatory subunit 6A	Psmc3	Color2 [A=255, R=169, G=169, B=169]	1	4					15	15	15	41.2	41.2	41.2	49.548	0	103.15	361200000	31	18.1077	17.9604	18.0983	18.14	17.9476	17.7384	18.11	17.867	17.9859	17.7813
1.06044	0.158751	O54749;O54750	O54749	Cytochrome P450 2J5	Cyp2j5	Color2 [A=255, R=169, G=169, B=169]	1	4					13	13	13	30.3	30.3	30.3	57.783	0	39.665	176690000	24	16.4413	16.4038	16.7366	16.6602	16.4875	16.2438	16.4946	16.5015	16.3353	16.3605
1.06007	0.351563	Q9QYA2	Q9QYA2	Mitochondrial import receptor subunit TOM40 homolog	Tomm40	Color2 [A=255, R=169, G=169, B=169]	1	4					7	7	7	30.5	30.5	30.5	37.895	0	24.835	95805000	15	16.3261	16.309	16.7764	16.9785	16.788	15.968	16.1137	16.6727	16.37	16.2958
1.05891	-0.737728	Q8BGX2	Q8BGX2	Uncharacterized protein C19orf52 homolog		Color2 [A=255, R=169, G=169, B=169]	1	4					4	4	4	23.3	23.3	23.3	29.415	0	46.671	41111000	10	13.4098	12.4556	13.8064	13.9693	13.56	14.0857	14.6285	13.2105	14.7452	14.2199
1.05819	-0.42267	P61082	P61082	NEDD8-conjugating enzyme Ubc12	Ube2m	Color2 [A=255, R=169, G=169, B=169]	1	4					4	4	4	25.7	25.7	25.7	20.9	0	35.92	86325000	8	15.2228	14.5352	15.4626	15.5075	15.199	15.5349	15.8402	15.2038	15.9373	15.5242
1.0581	0.316814	Q9QYE6	Q9QYE6	Golgin subfamily A member 5	Golga5	Color2 [A=255, R=169, G=169, B=169]	1	4					6	6	6	11.2	11.2	11.2	82.367	0	31.941	35677000	11	14.9286	14.7155	14.6741	14.9485	14.1312	14.2269	14.6209	14.3697	14.2996	14.2966
1.05805	-0.302802	Q9ER35	Q9ER35	Fructosamine-3-kinase	Fn3k	Color2 [A=255, R=169, G=169, B=169]	1	4					3	3	3	15.9	15.9	15.9	35.032	0	23.893	16812000	5	13.4287	12.8644	13.3288	13.6162	13.6968	13.7372	13.8217	13.596	13.7592	13.5347
1.05524	0.193698	P11352	P11352	Glutathione peroxidase 1	Gpx1	Color2 [A=255, R=169, G=169, B=169]	1	4					12	12	12	79.6	79.6	79.6	22.329	0	120.61	5246800000	69	19.612	19.328	19.5809	19.7732	19.6618	19.2611	19.6351	19.455	19.324	19.3122
1.05428	0.228983	O88909	O88909	Solute carrier family 22 member 8	Slc22a8	Color2 [A=255, R=169, G=169, B=169]	1	4					12	12	10	21	21	19.6	59.246	0	38.147	1047000000	26	17.9966	17.7677	18.2317	18.1328	18.0804	17.5919	18.0938	17.9218	17.7007	17.756
1.05312	0.338244	Q99JX7	Q99JX7	Nuclear RNA export factor 1	Nxf1	Color2 [A=255, R=169, G=169, B=169]	1	4					4	4	4	9.1	9.1	9.1	70.299	0	45.461	23669000	9	13.9662	13.7092	13.7825	13.9764	13.7779	13.4265	13.95	13.8284	13.1711	13.1449
1.05153	0.27111	O35083	O35083	1-acyl-sn-glycerol-3-phosphate acyltransferase alpha	Agpat1	Color2 [A=255, R=169, G=169, B=169]	1	4					2	2	2	15.4	15.4	15.4	31.709	0	4.9394	12536000	5	12.6519	12.6069	12.4095	12.6073	12.3364	12.1497	12.2494	12.37	12.6237	11.8635
1.04857	0.307923	Q9Z0H3-2;Q9Z0H3	Q9Z0H3-2;Q9Z0H3	SWI/SNF-related matrix-associated actin-dependent regulator of chromatin subfamily B member 1	Smarcb1	Color2 [A=255, R=169, G=169, B=169]	1	4					4	4	4	11.7	11.7	11.7	43.158	0	33.251	24158000	10	13.0516	12.7394	13.4354	12.7696	12.7528	12.3143	12.7469	12.6379	12.7209	12.7891
1.04821	0.213572	P70302	P70302	Stromal interaction molecule 1	Stim1	Color2 [A=255, R=169, G=169, B=169]	1	4					3	3	3	5.7	5.7	5.7	77.566	0	46.436	14580000	8	12.1646	12.0421	12.2809	12.2661	11.9897	11.8009	12.2074	12.0892	11.6948	11.883
1.04677	-0.188705	Q8BK72	Q8BK72	28S ribosomal protein S27, mitochondrial	Mrps27	Color2 [A=255, R=169, G=169, B=169]	1	4					7	7	7	27	27	27	47.778	0	51.21	114110000	21	15.3421	15.5918	15.6042	15.6691	15.2305	15.6254	15.8003	15.5809	15.7856	15.589
1.04657	0.183159	Q80U93	Q80U93	Nuclear pore complex protein Nup214	Nup214	Color2 [A=255, R=169, G=169, B=169]	1	4					5	5	4	2.6	2.6	2.1	212.98	0	5.887	10281000	9	13.9438	13.6674	14.0662	14.1286	14.0562	13.6763	13.9157	13.8226	13.8534	13.6785
1.0463	-0.154853	Q14DH7;Q14DH7-2	Q14DH7;Q14DH7-2	Acyl-CoA synthetase short-chain family member 3, mitochondrial	Acss3	Color2 [A=255, R=169, G=169, B=169]	1	4					12	12	12	18.9	18.9	18.9	74.517	0	36.258	75920000	29	15.5238	15.453	15.4772	15.7182	15.6343	15.5007	15.8258	15.7896	15.817	15.6475
1.04561	0.254323	P68037	P68037	Ubiquitin-conjugating enzyme E2 L3	Ube2l3	Color2 [A=255, R=169, G=169, B=169]	1	4					4	4	4	43.5	43.5	43.5	17.861	0	19.701	333620000	15	16.3033	15.8325	16.0975	16.3193	15.9126	15.8085	16.0951	15.8393	15.8983	15.5523
1.04393	-0.221429	P10518	P10518	Delta-aminolevulinic acid dehydratase	Alad	Color2 [A=255, R=169, G=169, B=169]	1	4					12	12	12	53.6	53.6	53.6	36.023	0	208.18	1007700000	38	16.4936	16.2277	16.6766	16.5098	16.3547	16.543	16.8588	16.4906	16.9058	16.5712
1.04379	-1.29879	Q8K023-2;Q8K023;P70694	Q8K023-2;Q8K023	Aldo-keto reductase family 1 member C18	Akr1c18	Color2 [A=255, R=169, G=169, B=169]	1	4					9	6	6	29.6	22.6	22.6	34.223	0	39.777	189850000	10	15.1531	16.4007	12.8253	16.4475	15.6915	16.6981	16.8069	16.5762	16.7718	16.159
1.03939	0.265357	Q61206	Q61206	Platelet-activating factor acetylhydrolase IB subunit beta	Pafah1b2	Color2 [A=255, R=169, G=169, B=169]	1	4					3	3	3	21.8	21.8	21.8	25.581	0	44.999	21940000	5	11.3367	11.7649	11.5852	11.8581	11.527	11.4889	11.1725	11.5821	11.4638	11.038
1.03895	0.16325	P09405	P09405	Nucleolin	Ncl	Color2 [A=255, R=169, G=169, B=169]	1	4					22	22	22	31.1	31.1	31.1	76.722	0	164.69	1851100000	105	19.4302	19.1529	19.3955	19.2414	19.2122	18.9916	19.3188	19.1463	19.1959	18.9634
1.03668	0.195846	O54724	O54724	Polymerase I and transcript release factor	Ptrf	Color2 [A=255, R=169, G=169, B=169]	1	4					10	10	10	29.8	29.8	29.8	43.953	0	117.68	345680000	42	17.0971	16.8428	16.9415	17.0661	16.6336	16.6876	16.8589	16.7684	16.7736	16.5134
1.03628	0.30929	P26350	P26350	Prothymosin alpha;Prothymosin alpha, N-terminally processed;Thymosin alpha	Ptma	Color2 [A=255, R=169, G=169, B=169]	1	4					6	6	5	28.8	28.8	26.1	12.254	0	291.5	6311100000	56	20.2325	19.7182	20.1881	19.905	19.9294	19.6926	19.9288	19.4259	20.016	19.3633
1.03503	0.149083	P09103	P09103	Protein disulfide-isomerase	P4hb	Color2 [A=255, R=169, G=169, B=169]	1	4					26	26	26	58.7	58.7	58.7	57.058	0	321.76	8444800000	149	21.3653	21.1953	21.2967	21.3727	21.2504	21.0285	21.3526	21.1693	21.2262	20.9583
1.03321	0.209967	P11103;P11103-2	P11103;P11103-2	Poly [ADP-ribose] polymerase 1	Parp1	Color2 [A=255, R=169, G=169, B=169]	1	4					9	9	9	13.6	13.6	13.6	113.1	0	31.697	132970000	16	16.7374	16.3393	16.69	16.7314	16.4502	16.2358	16.6536	16.311	16.4014	16.2967
1.03285	0.291827	P04186	P04186	Complement factor B;Complement factor B Ba fragment;Complement factor B Bb fragment	Cfb	Color2 [A=255, R=169, G=169, B=169]	1	4					11	11	11	14.5	14.5	14.5	85.004	0	34.41	177810000	24	16.6674	16.2605	16.8744	16.4136	16.3307	15.9564	16.2705	16.3357	16.5046	16.0203
1.03215	0.164671	O70252	O70252	Heme oxygenase 2	Hmox2	Color2 [A=255, R=169, G=169, B=169]	1	4					9	9	8	36.8	36.8	34.6	35.738	0	110.74	129330000	23	15.1131	15.0294	15.3461	15.1825	14.9591	14.9253	15.0974	15.0365	14.9719	14.7756
1.03137	-0.229345	Q9R0Q7	Q9R0Q7	Prostaglandin E synthase 3	Ptges3	Color2 [A=255, R=169, G=169, B=169]	1	4					5	5	5	31.2	31.2	31.2	18.721	0	23.776	160350000	13	16.0145	15.8482	16.0361	16.1546	16.0422	15.994	16.4823	16.0666	16.5341	16.1652
1.03062	0.241656	Q8BFY9-2;Q8BFY9	Q8BFY9-2;Q8BFY9	Transportin-1	Tnpo1	Color2 [A=255, R=169, G=169, B=169]	1	4					9	9	5	15.1	15.1	10	101.31	0	109.06	125410000	22	15.0852	14.9052	15.2188	15.2625	15.0802	14.56	15.028	15.0424	15.0711	14.642
1.03046	0.177311	Q91V64	Q91V64	Isochorismatase domain-containing protein 1	Isoc1	Color2 [A=255, R=169, G=169, B=169]	1	4					5	5	5	21.5	21.5	21.5	32.032	0	107.07	263480000	16	16.3528	16.1244	16.4136	16.3519	16.3277	15.8677	16.2374	16.2343	16.2941	16.0503
1.02957	0.197393	P24527	P24527	Leukotriene A-4 hydrolase	Lta4h	Color2 [A=255, R=169, G=169, B=169]	1	4					24	24	24	42.2	42.2	42.2	69.05	0	192.83	815440000	63	19.4097	18.9841	19.3685	19.3595	19.2709	18.8607	19.2365	19.1416	19.1834	18.9835
1.02934	-0.163536	Q91VS8	Q91VS8	FERM, RhoGEF and pleckstrin domain-containing protein 2	Farp2	Color2 [A=255, R=169, G=169, B=169]	1	4					4	4	4	4.6	4.6	4.6	121.28	0	41.791	26340000	7	14.2241	14.2117	14.0153	14.0336	14.4011	14.3288	14.366	14.4538	14.3907	14.1641
1.02849	0.317165	Q61210-2;Q61210;Q61210-5;Q61210-3;Q61210-4	Q61210-2;Q61210;Q61210-5;Q61210-3;Q61210-4	Rho guanine nucleotide exchange factor 1	Arhgef1	Color2 [A=255, R=169, G=169, B=169]	1	4					4	4	4	5.4	5.4	5.4	102.73	0	4.6979	16168000	6	14.195	13.8455	14.0609	14.0503	13.4275	13.488	13.8581	13.5311	13.7907	13.3255
1.0284	0.228008	Q8R519	Q8R519	2-amino-3-carboxymuconate-6-semialdehyde decarboxylase	Acmsd	Color2 [A=255, R=169, G=169, B=169]	1	4					7	7	7	28.6	28.6	28.6	38.027	0	47.031	90173000	16	15.6497	15.2392	15.4558	15.7015	15.3213	15.044	15.4682	15.3042	15.3262	15.0848
1.02766	0.194795	Q80WQ2	Q80WQ2	Protein VAC14 homolog	Vac14	Color2 [A=255, R=169, G=169, B=169]	1	4					4	4	3	7	7	5	88.047	0	6.7553	18312000	8	15.3226	15.214	15.5069	15.3026	14.9662	15.0142	15.1699	15.0141	15.2092	14.931
1.02633	0.195842	Q921V5	Q921V5	Alpha-1,6-mannosyl-glycoprotein 2-beta-N-acetylglucosaminyltransferase	Mgat2	Color2 [A=255, R=169, G=169, B=169]	1	4					5	5	5	13.3	13.3	13.3	51.029	0	30.667	18687000	8	14.308	14.2123	14.268	14.4757	14.4202	13.9656	14.3658	14.1829	13.8977	14.2931
1.02538	-0.423159	P97355	P97355	Spermine synthase	Sms	Color2 [A=255, R=169, G=169, B=169]	1	4					4	4	4	16.1	16.1	16.1	41.313	0	46.651	30242000	9	13.2497	12.9111	13.8784	13.8884	13.7227	13.6565	14.2144	13.7935	14.2012	13.9004
1.02473	0.171613	Q6ZWN5	Q6ZWN5	40S ribosomal protein S9	Rps9	Color2 [A=255, R=169, G=169, B=169]	1	4					10	10	10	32	32	32	22.591	0	12.717	925750000	30	17.713	17.4826	17.7687	17.6839	17.5637	17.3599	17.6602	17.581	17.5015	17.2514
1.0239	0.14782	Q505F5	Q505F5	Leucine-rich repeat-containing protein 47	Lrrc47	Color2 [A=255, R=169, G=169, B=169]	1	4					12	12	11	28.7	28.7	25.5	63.589	0	28.675	62684000	18	14.9853	14.8548	15.0008	15.0699	14.8264	14.7571	14.8087	14.7035	15.0371	14.6918
1.02374	0.195065	Q80W47	Q80W47	WD repeat domain phosphoinositide-interacting protein 2	Wipi2	Color2 [A=255, R=169, G=169, B=169]	1	4					3	3	3	7.9	7.9	7.9	48.477	0	5.5402	15508000	9	14.4112	14.1522	14.2276	14.437	14.3369	13.7792	14.2039	14.1814	14.28	14.1451
1.02325	0.185592	Q9D687	Q9D687	Sodium-dependent neutral amino acid transporter B(0)AT1	Slc6a19	Color2 [A=255, R=169, G=169, B=169]	1	4					4	4	4	6.5	6.5	6.5	71.366	0	15.014	265830000	15	16.2661	16.0873	16.3861	16.3136	16.3655	15.8348	16.295	16.1438	15.9976	16.2194
1.02287	-0.168995	Q0VGY8-2;Q0VGY8	Q0VGY8-2;Q0VGY8	Protein TANC1	Tanc1	Color2 [A=255, R=169, G=169, B=169]	1	4					5	5	5	5.5	5.5	5.5	107.61	0	4.4336	12006000	7	14.0087	13.7069	13.6975	13.8857	13.6488	13.9918	13.9496	13.9334	14.1393	13.7786
1.02262	-0.193194	Q64521	Q64521	Glycerol-3-phosphate dehydrogenase, mitochondrial	Gpd2	Color2 [A=255, R=169, G=169, B=169]	1	4					25	25	25	40.9	40.9	40.9	80.953	0	203.96	629410000	65	17.8286	17.7673	17.6854	18.2012	17.8441	17.9414	18.2063	18.0466	18.1378	17.9604
1.02124	0.154247	P62996	P62996	Transformer-2 protein homolog beta	Tra2b	Color2 [A=255, R=169, G=169, B=169]	1	4					4	4	4	20.1	20.1	20.1	33.665	0	45.653	156460000	15	15.8702	15.6002	15.7247	15.7869	15.6617	15.485	15.7955	15.6622	15.4607	15.4691
1.01973	0.145011	Q8JZZ0	Q8JZZ0	UDP-glucuronosyltransferase 3A2	Ugt3a2	Color2 [A=255, R=169, G=169, B=169]	1	4					10	10	7	21.6	21.6	14.1	59.672	0	49.968	1020100000	55	17.7177	17.5233	17.744	17.8822	17.7373	17.4736	17.7116	17.6535	17.5941	17.4466
1.01731	-0.435463	Q8C3X2-2;Q8C3X2	Q8C3X2-2;Q8C3X2	Coiled-coil domain-containing protein 90B, mitochondrial	Ccdc90b	Color2 [A=255, R=169, G=169, B=169]	1	4					2	2	2	9.5	9.5	9.5	25.642	0	3.7725	10854000	3	11.8945	12.3519	12.3736	12.9131	11.9424	13.0219	13.0498	12.5143	12.7325	12.3343
1.01606	-0.260703	Q8BVL3	Q8BVL3	Sorting nexin-17	Snx17	Color2 [A=255, R=169, G=169, B=169]	1	4					6	6	6	14.9	14.9	14.9	52.797	0	12.414	22869000	10	13.3147	12.9003	13.3258	13.1967	13.5973	13.4832	13.608	13.2586	13.7464	13.5421
1.01538	0.185351	P23463	P23463	Homeobox protein Hox-D8	Hoxd8	Color2 [A=255, R=169, G=169, B=169]	1	4					3	3	3	12.5	12.5	12.5	31.363	0	4.5357	15160000	5	15.182	14.9746	14.9693	15.1951	15.0982	14.607	15.1222	14.8611	14.9032	14.999
1.01429	0.277052	Q99K23	Q99K23	Ufm1-specific protease 2	Ufsp2	Color2 [A=255, R=169, G=169, B=169]	1	4					4	4	4	13	13	13	52.515	0	20.435	14003000	8	13.1008	12.7732	13.2147	13.2562	12.8677	12.7261	13.0958	12.4389	12.6526	12.9139
1.01426	0.167521	Q61655;Q9QY15	Q61655	ATP-dependent RNA helicase DDX19A	Ddx19a	Color2 [A=255, R=169, G=169, B=169]	1	4					11	11	11	23.4	23.4	23.4	53.932	0	58.224	97056000	15	15.4276	15.0108	15.4075	15.3097	15.1901	15.0443	15.2696	15.0967	15.0852	15.0123
1.01304	-0.251073	Q9JKL5	Q9JKL5	Calcineurin B homologous protein 3	Tesc	Color2 [A=255, R=169, G=169, B=169]	1	4					2	2	2	12.1	12.1	12.1	24.599	0	3.736	5228300	2	11.8203	11.7557	11.8065	11.8554	11.7813	12.0905	11.7012	11.8041	12.3469	12.332
1.01111	0.298229	Q91Y63	Q91Y63	Solute carrier family 13 member 3	Slc13a3	Color2 [A=255, R=169, G=169, B=169]	1	4					4	4	4	8.3	8.3	8.3	66.143	0	60.117	153190000	8	17.4762	17.1305	17.7357	17.6255	17.5485	16.9578	17.3775	17.5071	16.8832	17.2997
1.01031	0.187395	Q9DBX3;Q9DBX3-2;Q9DBX3-3	Q9DBX3;Q9DBX3-2;Q9DBX3-3	Sushi domain-containing protein 2	Susd2	Color2 [A=255, R=169, G=169, B=169]	1	4					10	10	10	19.3	19.3	19.3	90.641	0	63.179	672860000	49	17.9639	17.6566	18.0361	18.0331	18.0889	17.588	17.9491	17.7473	17.6944	17.8629
1.00946	0.17522	Q8BX70-2;Q8BX70-3;Q8BX70	Q8BX70-2;Q8BX70-3;Q8BX70	Vacuolar protein sorting-associated protein 13C	Vps13c	Color2 [A=255, R=169, G=169, B=169]	1	4					13	13	13	4.8	4.8	4.8	405.82	0	20.458	862020000	17	16.7608	16.4473	16.7363	16.8033	16.7355	16.2589	16.6038	16.543	16.6529	16.5485
1.00788	0.124791	Q570Y9-2;Q570Y9-3;Q570Y9	Q570Y9-2;Q570Y9-3;Q570Y9	DEP domain-containing mTOR-interacting protein	Deptor	Color2 [A=255, R=169, G=169, B=169]	1	4					3	3	3	9.6	9.6	9.6	45.233	0	7.3812	19988000	9	14.1316	13.8199	14.0267	14.125	13.9966	13.8897	13.9323	13.8208	14.0087	13.8244
1.00787	0.273998	Q8R4X3	Q8R4X3	RNA-binding protein 12	Rbm12	Color2 [A=255, R=169, G=169, B=169]	1	4					3	3	3	3.4	3.4	3.4	102.8	0	9.7389	4577200	4	12.2156	11.7337	12.0031	12.0134	12.2043	11.4978	11.8919	11.8268	12.094	11.4898
1.0078	-0.261495	Q9D7B6	Q9D7B6	Isobutyryl-CoA dehydrogenase, mitochondrial	Acad8	Color2 [A=255, R=169, G=169, B=169]	1	4					15	15	15	42.9	42.9	42.9	45.019	0	124.48	606500000	75	17.7379	17.462	17.8095	18.0203	17.9079	17.8227	18.1668	17.9114	18.3942	17.9499
1.00701	0.240979	A2AWA9;A2AWA9-2	A2AWA9	Rab GTPase-activating protein 1	Rabgap1	Color2 [A=255, R=169, G=169, B=169]	1	4					8	8	7	8.6	8.6	7	120.8	0	21.431	47628000	12	14.7629	14.4604	14.8975	15.0313	14.4842	14.3803	14.5511	14.596	14.6089	14.295
1.00646	0.23273	Q9D710	Q9D710	Thioredoxin-related transmembrane protein 2	Tmx2	Color2 [A=255, R=169, G=169, B=169]	1	4					4	4	4	13.6	13.6	13.6	33.942	0	7.6232	27007000	9	14.6265	14.3375	14.8527	14.9703	14.6846	14.2722	14.6629	14.4646	14.4657	14.4424
1.00601	0.254172	P81117	P81117	Nucleobindin-2;Nesfatin-1	Nucb2	Color2 [A=255, R=169, G=169, B=169]	1	4					6	6	6	19.8	19.8	19.8	50.304	0	30.485	39073000	17	14.2373	14.0406	13.9346	14.4592	14.1729	13.8616	14.1805	14.0573	13.8997	13.5746
1.00553	0.166571	P16331	P16331	Phenylalanine-4-hydroxylase	Pah	Color2 [A=255, R=169, G=169, B=169]	1	4					18	18	18	47.9	47.9	47.9	51.899	0	87.133	1641100000	66	18.6617	18.489	18.6566	18.7631	18.638	18.2203	18.5164	18.6816	18.553	18.4041
1.00522	-0.235118	Q9DCG9	Q9DCG9	Multifunctional methyltransferase subunit TRM112-like protein	Trmt112	Color2 [A=255, R=169, G=169, B=169]	1	4					2	2	2	21.6	21.6	21.6	14.141	0	4.7443	16753000	3	12.3171	12.0859	12.2462	12.3142	11.8923	12.6442	12.5196	12.3303	12.4577	12.0795
1.00343	0.262976	O35344	O35344	Importin subunit alpha-4	Kpna3	Color2 [A=255, R=169, G=169, B=169]	1	4					6	3	3	14.2	8.6	8.6	57.772	0	10.922	20933000	9	13.9168	13.3874	13.7818	14.0165	13.7541	13.4143	13.8145	13.6115	13.4042	13.2972
1.00209	-0.268142	P48758	P48758	Carbonyl reductase [NADPH] 1	Cbr1	Color2 [A=255, R=169, G=169, B=169]	1	4					20	20	19	75.1	75.1	72.2	30.641	0	245.79	8941900000	116	22.6185	22.5326	22.0041	22.8024	22.3686	22.6001	22.8398	22.7011	22.8601	22.6658
1.00204	0.257995	Q8BQZ4;Q8BQZ4-2	Q8BQZ4	Ral GTPase-activating protein subunit beta	Ralgapb	Color2 [A=255, R=169, G=169, B=169]	1	4					3	3	3	3	3	3	165.2	0	3.4472	6571100	6	12.809	12.4453	12.6616	13.1136	12.7754	12.433	12.6688	12.3605	12.31	12.7427
1.0004	0.375989	Q9DAU1;Q9DAU1-2	Q9DAU1;Q9DAU1-2	Protein canopy homolog 3	Cnpy3	Color2 [A=255, R=169, G=169, B=169]	1	4					2	2	2	9.8	9.8	9.8	30.537	0	37.322	12762000	8	13.023	12.3623	12.9142	12.7323	12.7571	12.2317	12.8596	11.9556	12.6841	12.178
0.998882	0.22611	Q6P6M7	Q6P6M7	O-phosphoseryl-tRNA(Sec) selenium transferase	Sepsecs	Color2 [A=255, R=169, G=169, B=169]	1	4					6	6	6	11.1	11.1	11.1	55.325	0	8.5199	83690000	15	15.7997	15.4736	15.6431	16.011	15.6552	15.2457	15.7097	15.5796	15.3678	15.5493
0.997605	-0.243542	O70572	O70572	Sphingomyelin phosphodiesterase 2	Smpd2	Color2 [A=255, R=169, G=169, B=169]	1	4					5	5	5	12.4	12.4	12.4	47.466	0	16.93	36754000	8	13.6874	13.1679	13.6492	13.8277	13.4535	13.6381	13.9361	13.773	13.9632	13.693
0.996971	0.194353	Q9WV69-2;Q9WV69;Q9WV69-4;Q9WV69-3	Q9WV69-2;Q9WV69;Q9WV69-4;Q9WV69-3	Dematin	Dmtn	Color2 [A=255, R=169, G=169, B=169]	1	4					8	8	8	23.5	23.5	23.5	43.041	0	41.629	61187000	23	15.3523	15.1588	15.3218	15.5315	15.1469	15.0866	15.3416	15.1504	15.103	14.8579
0.995926	0.158255	P39054;P39054-2	P39054;P39054-2	Dynamin-2	Dnm2	Color2 [A=255, R=169, G=169, B=169]	1	4					22	22	15	29.5	29.5	23	98.144	0	106.7	384500000	57	17.6675	17.4125	17.6249	17.8246	17.5735	17.3491	17.6266	17.4931	17.5001	17.3427
0.995796	0.136622	Q9CZ44-3;Q9CZ44;Q9CZ44-2	Q9CZ44-3;Q9CZ44;Q9CZ44-2	NSFL1 cofactor p47	Nsfl1c	Color2 [A=255, R=169, G=169, B=169]	1	4					10	10	10	39.2	39.2	39.2	40.953	0	275.6	786990000	48	17.6709	17.5006	17.5575	17.6127	17.5659	17.3472	17.6262	17.4627	17.5434	17.245
0.995638	0.139318	O09044	O09044	Synaptosomal-associated protein 23	Snap23	Color2 [A=255, R=169, G=169, B=169]	1	4					8	8	8	50.5	50.5	50.5	23.261	0	183.78	429280000	32	16.2427	16.0531	16.1262	16.2948	16.0334	15.9704	16.0726	15.9817	16.1782	15.8507
0.994117	-0.294301	Q9CQA9	Q9CQA9	Cancer-related nucleoside-triphosphatase homolog	Ntpcr	Color2 [A=255, R=169, G=169, B=169]	1	4					3	3	2	25.3	25.3	17.9	20.667	0.00093589	2.3282	5884200	3	11.3892	11.2273	11.6231	11.8263	11.7643	12.0508	11.5967	11.7234	12.1922	11.7386
0.993545	0.231891	Q91VK1;Q2L4X1	Q91VK1;Q2L4X1	Basic leucine zipper and W2 domain-containing protein 2	Bzw2	Color2 [A=255, R=169, G=169, B=169]	1	4					5	5	5	11.7	11.7	11.7	48.063	0	9.9253	14032000	6	13.7579	13.4424	13.5132	13.8383	13.4292	13.2044	13.7021	13.2317	13.2614	13.4219
0.992652	0.132122	Q9WTM5	Q9WTM5	RuvB-like 2	Ruvbl2	Color2 [A=255, R=169, G=169, B=169]	1	4					12	12	12	28.1	28.1	28.1	51.112	0	28.16	106980000	19	16.9113	16.773	16.9654	16.7658	16.6879	16.5534	16.757	16.7591	16.7919	16.5814
0.991359	0.173822	P24369	P24369	Peptidyl-prolyl cis-trans isomerase B	Ppib	Color2 [A=255, R=169, G=169, B=169]	1	4					14	14	14	56.9	56.9	56.9	23.713	0	45.016	1530300000	56	19.8124	19.4383	19.6928	19.7856	19.5901	19.3062	19.6926	19.4575	19.5569	19.437
0.991186	0.178449	Q8BHG1	Q8BHG1	Nardilysin	Nrd1	Color2 [A=255, R=169, G=169, B=169]	1	4					11	11	11	10.9	10.9	10.9	132.89	0	42.387	66099000	24	15.8217	15.5894	15.7184	15.9844	15.7647	15.4125	15.767	15.6804	15.6875	15.439
0.991173	0.192504	Q63918	Q63918	Serum deprivation-response protein	Sdpr	Color2 [A=255, R=169, G=169, B=169]	1	4					5	5	5	16.5	16.5	16.5	46.763	0	28.11	167750000	12	15.4947	15.2705	15.3971	15.6374	15.1063	15.0568	15.2845	15.326	15.1485	15.1275
0.99082	0.186689	Q9DBG6	Q9DBG6	Dolichyl-diphosphooligosaccharide--protein glycosyltransferase subunit 2	Rpn2	Color2 [A=255, R=169, G=169, B=169]	1	4					15	15	15	33.1	33.1	33.1	69.062	0	220.25	459390000	38	16.8152	16.4985	16.771	16.8965	16.7164	16.3978	16.6575	16.7604	16.5842	16.3642
0.98843	0.333916	P07759;Q5I2A0;Q80X76	P07759	Serine protease inhibitor A3K	Serpina3k	Color2 [A=255, R=169, G=169, B=169]	1	4					11	11	6	31.6	31.6	17.9	46.879	0	132.46	709580000	45	17.9173	17.8227	18.2177	17.9056	17.2823	17.5554	17.6617	17.6398	17.4995	17.1195
0.988427	-0.252678	Q8BVD5;Q8BVD5-2;Q8BVD5-5;Q8BVD5-4;Q8BVD5-3	Q8BVD5;Q8BVD5-2;Q8BVD5-5;Q8BVD5-4;Q8BVD5-3	MAGUK p55 subfamily member 7	Mpp7	Color2 [A=255, R=169, G=169, B=169]	1	4					6	6	6	16.1	16.1	16.1	65.539	0	24.208	39488000	12	14.8941	14.5098	14.9251	15.1155	14.8767	14.93	15.3865	14.898	15.2797	15.0902
0.988244	0.232272	Q08093	Q08093	Calponin-2	Cnn2	Color2 [A=255, R=169, G=169, B=169]	1	4					6	5	5	21.3	17.7	17.7	33.155	0	9.6319	158790000	14	17.2013	17.1219	17.3872	17.2227	16.8776	16.8804	17.1687	16.9471	17.0486	16.6047
0.985382	-0.205381	Q8K2Y3	Q8K2Y3	Protein eva-1 homolog B	Eva1b	Color2 [A=255, R=169, G=169, B=169]	1	4					2	2	2	32.3	32.3	32.3	18.291	0	46.583	56213000	8	13.4609	13.307	13.6214	13.5749	13.3796	13.8322	13.6905	13.8566	13.6674	13.3241
0.984672	0.141752	P10922	P10922	Histone H1.0;Histone H1.0, N-terminally processed	H1f0	Color2 [A=255, R=169, G=169, B=169]	1	4					3	3	3	16	16	16	20.861	0	10.062	3198500000	41	19.4677	19.5392	19.8102	19.5934	19.559	19.3687	19.4068	19.6143	19.526	19.345
0.98432	-0.319526	Q99JX3;Q99JX3-2	Q99JX3;Q99JX3-2	Golgi reassembly-stacking protein 2	Gorasp2	Color2 [A=255, R=169, G=169, B=169]	1	4					3	3	2	9.1	9.1	7.3	47.038	0	27.462	44210000	4	12.3245	11.7805	12.2345	12.2544	12.5159	12.2603	12.8191	12.362	12.865	12.4011
0.983832	0.355002	Q99LB6-2;Q99LB6	Q99LB6-2;Q99LB6	Methionine adenosyltransferase 2 subunit beta	Mat2b	Color2 [A=255, R=169, G=169, B=169]	1	4					5	5	5	21.7	21.7	21.7	36.21	0	75.484	36805000	12	14.5244	14.6989	14.213	14.145	14.0847	14.102	13.8313	14.3741	14.1106	13.473
0.98316	0.179929	E9Q7G0	E9Q7G0		Numa1	Color2 [A=255, R=169, G=169, B=169]	1	4					34	34	34	20	20	20	235.63	0	161.62	325400000	58	17.3278	17.0555	17.2871	17.355	16.9692	16.9537	17.2123	17.0212	17.0545	16.8533
0.980685	0.162667	Q61335	Q61335	B-cell receptor-associated protein 31	Bcap31	Color2 [A=255, R=169, G=169, B=169]	1	4					11	11	11	31	31	31	27.956	0	31.98	568100000	24	18.4765	18.2308	18.5309	18.4571	18.1218	18.1788	18.3246	18.1601	18.2507	18.0895
0.980565	0.187063	Q9CXJ4	Q9CXJ4	ATP-binding cassette sub-family B member 8, mitochondrial	Abcb8	Color2 [A=255, R=169, G=169, B=169]	1	4					9	9	9	18.5	18.5	18.5	77.999	0	91.978	209720000	15	16.0574	15.9569	16.2658	16.4447	16.206	15.8436	16.103	16.1582	15.9376	15.953
0.979635	0.195945	Q9Z204-2;Q9Z204-4;Q9Z204-3;Q9Z204;Q9Z204-5	Q9Z204-2;Q9Z204-4;Q9Z204-3;Q9Z204;Q9Z204-5	Heterogeneous nuclear ribonucleoproteins C1/C2	Hnrnpc	Color2 [A=255, R=169, G=169, B=169]	1	4					11	11	11	38.7	38.7	38.7	33.056	0	64.284	349680000	48	19.0059	18.6605	18.9051	18.9163	18.7096	18.3964	18.9051	18.6639	18.7044	18.5477
0.979517	0.333043	Q5H8C4-2;Q5H8C4	Q5H8C4-2;Q5H8C4	Vacuolar protein sorting-associated protein 13A	Vps13a	Color2 [A=255, R=169, G=169, B=169]	1	4					7	7	7	3.5	3.5	3.5	346.72	0	16.784	9723200	8	12.3069	11.9283	11.8942	11.9839	12.2428	11.4195	11.6793	11.3861	12.212	11.994
0.976738	0.147288	Q9R0P9	Q9R0P9	Ubiquitin carboxyl-terminal hydrolase isozyme L1	Uchl1	Color2 [A=255, R=169, G=169, B=169]	1	4					3	3	3	18.8	18.8	18.8	24.838	0	5.2879	30705000	4	12.865	13.1869	13.1271	13.0016	13.2588	12.8883	13.0486	13.0286	12.8773	12.8601
0.975788	0.173365	Q8K0U4	Q8K0U4	Heat shock 70 kDa protein 12A	Hspa12a	Color2 [A=255, R=169, G=169, B=169]	1	4					11	11	11	19.9	19.9	19.9	74.87	0	83.501	280420000	26	16.8597	16.7041	16.9656	16.872	16.8492	16.4379	16.8609	16.7917	16.7874	16.5059
0.975053	-0.466801	Q08879;Q08879-2;CON__ENSEMBL:ENSBTAP00000016046	Q08879;Q08879-2	Fibulin-1	Fbln1	Color2 [A=255, R=169, G=169, B=169]	1	4					5	5	5	9.1	9.1	9.1	78.032	0	19.313	30487000	12	14.0426	13.0799	14.2912	14.406	14.1096	14.2757	14.8302	14.3327	14.4906	14.3343
0.972067	0.636209	Q501J7-3;Q501J7;Q501J7-2	Q501J7-3;Q501J7;Q501J7-2	Phosphatase and actin regulator 4	Phactr4	Color2 [A=255, R=169, G=169, B=169]	1	4					4	4	4	8.9	8.9	8.9	77.609	0	14.878	13158000	11	12.2368	12.3865	12.34	12.5657	11.0904	11.849	11.8979	11.283	11.732	10.6764
0.971912	0.259615	Q5M8N0	Q5M8N0	CB1 cannabinoid receptor-interacting protein 1	Cnrip1	Color2 [A=255, R=169, G=169, B=169]	1	4					3	3	3	21.3	21.3	21.3	18.612	0	4.3988	4774900	6	13.1897	13.4965	13.2185	13.1747	13.068	12.7374	13.0192	13.1399	13.3085	12.6443
0.971071	0.287727	Q9R0I7	Q9R0I7	YLP motif-containing protein 1	Ylpm1	Color2 [A=255, R=169, G=169, B=169]	1	4					2	2	2	1.6	1.6	1.6	155.13	0.0052505	1.7249	1154700	2	10.6145	10.7362	10.9751	10.9134	10.6093	10.3247	10.0397	10.5106	10.8133	10.7216
0.969495	0.164854	Q91YI0	Q91YI0	Argininosuccinate lyase	Asl	Color2 [A=255, R=169, G=169, B=169]	1	4					23	23	23	47.8	47.8	47.8	51.739	0	163.53	4533600000	115	20.9048	20.6713	21.0434	20.9444	20.7959	20.5154	20.836	20.8178	20.7746	20.5918
0.969448	0.230682	P40237	P40237	CD82 antigen	Cd82	Color2 [A=255, R=169, G=169, B=169]	1	4					2	2	2	8.6	8.6	8.6	29.628	0	4.5468	55212000	3	15.2519	14.7991	15.2367	15.2016	15.0517	14.6316	15.1365	14.8141	15.0544	14.7509
0.968677	0.322017	Q9EQC5	Q9EQC5	N-terminal kinase-like protein	Scyl1	Color2 [A=255, R=169, G=169, B=169]	1	4					5	5	5	7.7	7.7	7.7	89.159	0	9.5714	37388000	10	13.422	12.8158	13.438	13.3642	13.5295	13.2143	13.2889	12.5892	12.9492	12.9178
0.967727	0.156874	Q9D154;Q5SV42;Q8VHP7	Q9D154	Leukocyte elastase inhibitor A	Serpinb1a	Color2 [A=255, R=169, G=169, B=169]	1	4					12	12	12	34	34	34	42.574	0	61.654	1024900000	29	16.6026	16.26	16.364	16.4802	16.3439	16.0337	16.3433	16.361	16.338	16.1903
0.964831	-0.282409	P49935	P49935	Pro-cathepsin H;Cathepsin H mini chain;Cathepsin H;Cathepsin H heavy chain;Cathepsin H light chain	Ctsh	Color2 [A=255, R=169, G=169, B=169]	1	4					6	6	6	22.5	22.5	22.5	37.17	0	106.03	419710000	31	17.4854	17.2007	17.6628	17.7906	17.6773	17.7296	18.0099	17.5229	18.2	17.7665
0.964319	0.215348	Q6ZWM4	Q6ZWM4	U6 snRNA-associated Sm-like protein LSm8	Lsm8	Color2 [A=255, R=169, G=169, B=169]	1	4					3	3	3	52.1	52.1	52.1	10.403	0	23.758	39401000	8	12.9141	12.9182	13.1717	13.095	12.6608	12.5035	12.9826	12.802	12.6424	12.7526
0.963422	0.162597	Q78ZA7	Q78ZA7	Nucleosome assembly protein 1-like 4	Nap1l4	Color2 [A=255, R=169, G=169, B=169]	1	4					6	5	5	23.2	20.5	20.5	42.679	0	70.719	156830000	12	15.8224	15.7564	15.611	15.7013	15.604	15.4575	15.6579	15.5594	15.731	15.2763
0.963343	-0.241086	Q923I7	Q923I7	Sodium/glucose cotransporter 2	Slc5a2	Color2 [A=255, R=169, G=169, B=169]	1	4					10	10	9	18.7	18.7	17	73.007	0	198.86	1288400000	54	18.7565	18.4963	18.8601	19.0059	18.8698	18.8415	19.2835	18.7863	19.2607	19.022
0.963333	0.199489	Q9CQW1	Q9CQW1	Synaptobrevin homolog YKT6	Ykt6	Color2 [A=255, R=169, G=169, B=169]	1	4					6	6	6	38.4	38.4	38.4	22.314	0	27.608	116640000	10	15.4803	15.1678	15.6435	15.5374	15.2129	15.0702	15.3476	15.1199	15.3556	15.1514
0.962744	-0.191381	Q9QZW0-2;Q9QZW0	Q9QZW0-2;Q9QZW0	Phospholipid-transporting ATPase 11C	Atp11c	Color2 [A=255, R=169, G=169, B=169]	1	4					7	7	7	9.2	9.2	9.2	127.51	0	20.348	30511000	11	12.6621	12.831	12.9453	13.085	13.0447	13.1521	13.23	13.178	13.1473	12.8176
0.962544	0.211989	P08775	P08775	DNA-directed RNA polymerase II subunit RPB1	Polr2a	Color2 [A=255, R=169, G=169, B=169]	1	4					5	5	5	3.1	3.1	3.1	217.17	0	7.3351	6800300	6	12.6827	12.3939	12.3728	12.5228	12.193	12.0151	12.4836	12.1147	12.3441	12.1478
0.961229	0.455741	P63154	P63154	Crooked neck-like protein 1	Crnkl1	Color2 [A=255, R=169, G=169, B=169]	1	4					4	4	4	6.8	6.8	6.8	83.415	0	6.482	10237000	5	12.9226	12.1044	12.2895	12.203	12.2013	12.0415	12.3428	11.9737	11.9709	11.1133
0.959306	-0.285951	Q99JW5	Q99JW5	Epithelial cell adhesion molecule	Epcam	Color2 [A=255, R=169, G=169, B=169]	1	4					5	5	5	32.1	32.1	32.1	35.019	0	110.77	555270000	12	15.9017	15.406	15.9316	16.1575	16.1004	16.073	16.4828	15.9736	16.2613	16.1362
0.958434	0.241013	Q9EQH2	Q9EQH2	Endoplasmic reticulum aminopeptidase 1	Erap1	Color2 [A=255, R=169, G=169, B=169]	1	4					8	8	8	9.8	9.8	9.8	106.6	0	31.028	72411000	20	15.527	15.1013	15.6976	15.6598	15.3341	14.9504	15.3529	15.3189	15.3269	15.1655
0.958162	-0.100243	P50136	P50136	2-oxoisovalerate dehydrogenase subunit alpha, mitochondrial	Bckdha	Color2 [A=255, R=169, G=169, B=169]	1	4					10	10	10	35.5	35.5	35.5	50.37	0	118.63	349560000	31	16.9945	16.9349	16.9061	17.0712	16.9919	17.0362	17.0934	17.0982	17.2337	16.9384
0.958158	0.106768	Q8K1J6;Q8K1J6-2	Q8K1J6;Q8K1J6-2	CCA tRNA nucleotidyltransferase 1, mitochondrial	Trnt1	Color2 [A=255, R=169, G=169, B=169]	1	4					8	8	8	24.4	24.4	24.4	49.895	0	18.279	65564000	16	15.0796	15.0295	15.0339	15.092	14.9398	14.8658	15.0601	14.8085	15.0518	14.8547
0.956929	-0.192532	P35762	P35762	CD81 antigen	Cd81	Color2 [A=255, R=169, G=169, B=169]	1	4					2	2	2	17.8	17.8	17.8	25.814	0	80.434	333890000	29	14.7949	14.5005	14.9423	15.0103	14.9517	15.0214	15.2296	14.971	15.0423	14.8982
0.955542	0.286397	Q8R1G6	Q8R1G6	PDZ and LIM domain protein 2	Pdlim2	Color2 [A=255, R=169, G=169, B=169]	1	4					4	4	4	16	16	16	37.703	0	37.116	100340000	15	14.8314	14.629	14.6239	14.551	14.5324	14.3756	14.7539	14.5123	14.2474	13.8465
0.954919	0.269643	Q9WV92-7;Q9WV92-8	Q9WV92-7;Q9WV92-8	Band 4.1-like protein 3;Band 4.1-like protein 3, N-terminally processed	Epb41l3	Color2 [A=255, R=169, G=169, B=169]	1	4					26	4	3	37.5	5.8	4.1	91.849	0	15.676	56378000	14	14.4166	14.1445	14.1831	14.5696	14.3335	13.621	14.0996	14.3054	14.318	13.9551
0.954115	-0.497896	Q8VC28	Q8VC28	Aldo-keto reductase family 1 member C13	Akr1c13	Color2 [A=255, R=169, G=169, B=169]	1	4					8	8	8	34.1	34.1	34.1	37.057	0	17.243	60490000	12	14.2217	13.6453	14.9478	14.8667	14.153	14.6416	15.2511	14.5608	15.1227	14.7478
0.953291	0.151001	Q9DBH5	Q9DBH5	Vesicular integral-membrane protein VIP36	Lman2	Color2 [A=255, R=169, G=169, B=169]	1	4					9	9	9	30.4	30.4	30.4	40.429	0	33.707	510380000	23	16.9845	16.8325	16.828	17.1096	16.9109	16.6717	16.8999	16.8655	16.8946	16.5789
0.953218	0.193015	O09167	O09167	60S ribosomal protein L21	Rpl21	Color2 [A=255, R=169, G=169, B=169]	1	4					6	6	6	26.9	26.9	26.9	18.562	0	7.5803	274740000	10	17.9765	17.7878	17.9779	17.9896	17.8014	17.5722	17.9139	17.7792	17.8948	17.4079
0.953018	0.186732	Q99M01	Q99M01	Phenylalanine--tRNA ligase, mitochondrial	Fars2	Color2 [A=255, R=169, G=169, B=169]	1	4					6	6	6	15.7	15.7	15.7	52.336	0	13.438	48615000	13	15.0556	14.5956	14.9291	15.0826	14.9501	14.5389	14.8654	14.7615	14.8266	14.6868
0.951454	0.0760796	Q80UM7	Q80UM7	Mannosyl-oligosaccharide glucosidase	Mogs	Color2 [A=255, R=169, G=169, B=169]	1	4					9	9	9	13.1	13.1	13.1	91.83	0	22.118	97515000	16	14.9616	14.8465	14.8886	14.9045	14.9047	14.8248	14.8658	14.865	14.8922	14.6778
0.950822	0.153457	Q1HFZ0;Q1HFZ0-2	Q1HFZ0;Q1HFZ0-2	tRNA (cytosine(34)-C(5))-methyltransferase	Nsun2	Color2 [A=255, R=169, G=169, B=169]	1	4					6	6	6	10.7	10.7	10.7	85.451	0	15.099	40188000	16	15.0304	14.828	14.8725	14.9894	14.9516	14.5292	14.9549	14.8109	14.9152	14.6944
0.950448	-0.165879	Q9DCS3	Q9DCS3	Trans-2-enoyl-CoA reductase, mitochondrial	Mecr	Color2 [A=255, R=169, G=169, B=169]	1	4					11	11	11	34.9	34.9	34.9	40.342	0	155	297310000	25	16.5904	16.5354	16.7021	16.8952	16.7194	16.7443	17.0267	16.8194	17.0026	16.6788
0.949882	0.186796	Q3U7R1;Q3U7R1-2	Q3U7R1;Q3U7R1-2	Extended synaptotagmin-1	Esyt1	Color2 [A=255, R=169, G=169, B=169]	1	4					15	15	15	21.2	21.2	21.2	121.55	0	121.02	140110000	22	16.0108	15.7079	16.0923	16.0373	15.7468	15.5478	15.7691	15.846	15.8968	15.6014
0.949571	0.272336	Q9Z277;Q9Z277-2	Q9Z277;Q9Z277-2	Tyrosine-protein kinase BAZ1B	Baz1b	Color2 [A=255, R=169, G=169, B=169]	1	4					4	4	4	3.5	3.5	3.5	170.65	0	11.762	2959400	6	12.1121	11.6237	12.3638	12.342	12.2278	11.762	11.8284	12.0156	12.0317	11.6699
0.948761	0.107208	P26041	P26041	Moesin	Msn	Color2 [A=255, R=169, G=169, B=169]	1	4					43	43	33	65.3	65.3	52.5	67.766	0	290.21	10443000000	230	21.6181	21.4769	21.6128	21.5733	21.5268	21.32	21.6097	21.4677	21.524	21.3505
0.948243	0.249753	Q6ZWQ7	Q6ZWQ7		Spcs3	Color2 [A=255, R=169, G=169, B=169]	1	4					2	2	2	12.8	12.8	12.8	20.313	0	6.6695	29819000	7	14.9686	14.4338	14.7712	15.1247	14.7043	14.3753	14.5239	14.7302	14.7219	14.4025
0.948145	0.16834	Q6ZWU9	Q6ZWU9	40S ribosomal protein S27	Rps27	Color2 [A=255, R=169, G=169, B=169]	1	4					3	3	2	29.8	29.8	14.3	9.461	0	6.7518	111290000	22	16.0634	15.7444	16.0156	15.9186	15.9209	15.6079	15.9116	15.7765	15.953	15.5723
0.94737	0.156651	Q61029-3;Q61029;Q61029-2;Q61029-4	Q61029-3;Q61029;Q61029-2;Q61029-4	Lamina-associated polypeptide 2, isoforms beta/delta/epsilon/gamma	Tmpo	Color2 [A=255, R=169, G=169, B=169]	1	4					11	5	5	38.3	16.3	16.3	46.049	0	21.888	98853000	12	16.4517	16.0974	16.3099	16.3169	16.1639	15.9525	16.323	16.1061	16.1413	16.0336
0.946766	0.214279	Q6NZF1	Q6NZF1	Zinc finger CCCH domain-containing protein 11A	Zc3h11a	Color2 [A=255, R=169, G=169, B=169]	1	4					4	4	4	7.2	7.2	7.2	86.491	0	41.738	10578000	6	13.4785	13.0479	13.378	13.4129	13.0361	12.7729	13.1967	13.0646	13.1487	13.0991
0.94606	0.252545	Q8CFX1	Q8CFX1	GDH/6PGL endoplasmic bifunctional protein;Glucose 1-dehydrogenase;6-phosphogluconolactonase	H6pd	Color2 [A=255, R=169, G=169, B=169]	1	4					10	10	10	13.7	13.7	13.7	88.927	0	85.117	95305000	29	16.0966	15.6758	16.2666	16.2904	16.101	15.4783	15.907	15.8946	15.9617	15.9261
0.94561	0.189816	Q3UGC7;Q66JS6	Q3UGC7;Q66JS6	Eukaryotic translation initiation factor 3 subunit J-A;Eukaryotic translation initiation factor 3 subunit J-B	Eif3j1;Eif3j2	Color2 [A=255, R=169, G=169, B=169]	1	4					8	8	8	24.1	24.1	24.1	29.343	0	15.872	181690000	17	17.0493	16.7166	16.9738	17.0786	16.7958	16.6463	17.0111	16.6685	16.7909	16.5482
0.944609	0.235518	Q9EPL8	Q9EPL8	Importin-7	Ipo7	Color2 [A=255, R=169, G=169, B=169]	1	4					11	11	11	13	13	13	119.49	0	46.39	95091000	21	16.1256	15.6711	16.0262	16.1245	15.9608	15.3834	15.8816	15.9072	15.9088	15.6496
0.943088	0.261516	Q64669	Q64669	NAD(P)H dehydrogenase [quinone] 1	Nqo1	Color2 [A=255, R=169, G=169, B=169]	1	4					10	10	10	36.9	36.9	36.9	30.959	0	25.038	617780000	25	18.1004	17.7054	18.4854	17.9746	17.9245	17.5813	17.9338	17.9394	17.6596	17.7687
0.942395	0.230813	Q8VI47	Q8VI47	Canalicular multispecific organic anion transporter 1	Abcc2	Color2 [A=255, R=169, G=169, B=169]	1	4					18	18	18	12.4	12.4	12.4	173.67	0	70.833	235360000	41	17.5142	17.2576	17.8047	17.6915	17.5118	17.0175	17.4958	17.5247	17.2797	17.3079
0.939729	0.238134	P34914;P34914-2	P34914;P34914-2	Bifunctional epoxide hydrolase 2;Cytosolic epoxide hydrolase 2;Lipid-phosphate phosphatase	Ephx2	Color2 [A=255, R=169, G=169, B=169]	1	4					18	18	18	45.3	45.3	45.3	62.515	0	159	1451600000	68	19.2519	18.962	19.6964	19.2832	19.2381	18.8344	19.2253	19.1316	19.0409	19.0086
0.938516	0.28006	P11531	P11531	Dystrophin	Dmd	Color2 [A=255, R=169, G=169, B=169]	1	4					6	6	6	2.1	2.1	2.1	425.83	0	12.199	17475000	9	13.7168	13.3453	13.5009	13.9127	13.6427	12.8751	13.502	13.4338	13.5956	13.3117
0.937599	-0.102757	P08030	P08030	Adenine phosphoribosyltransferase	Aprt	Color2 [A=255, R=169, G=169, B=169]	1	4					3	3	3	17.8	17.8	17.8	19.724	0	7.1532	65862000	5	14.9923	14.793	15.0656	15.0517	14.9476	15.0607	15.1784	15.0746	15.0685	14.9819
0.937567	0.226754	O35638	O35638	Cohesin subunit SA-2	Stag2	Color2 [A=255, R=169, G=169, B=169]	1	4					3	3	2	3.2	3.2	2.6	141.28	0	4.6491	18864000	7	12.9761	12.4784	12.958	12.7403	12.9694	12.4363	12.6736	12.5296	12.8901	12.4589
0.93747	-0.320371	Q80ZW2	Q80ZW2	Protein THEM6	Them6	Color2 [A=255, R=169, G=169, B=169]	1	4					2	2	2	12.6	12.6	12.6	23.802	0	18.474	4708800	3	12.2356	12.6089	12.204	12.3665	12.132	12.4949	12.3048	13.2472	12.5417	12.5602
0.936842	0.137496	P32067	P32067	Lupus La protein homolog	Ssb	Color2 [A=255, R=169, G=169, B=169]	1	4					11	11	11	28	28	28	47.756	0	55.613	407400000	24	17.7412	17.397	17.737	17.6778	17.6291	17.3679	17.6136	17.5391	17.5542	17.4198
0.936598	0.13513	P27773	P27773	Protein disulfide-isomerase A3	Pdia3	Color2 [A=255, R=169, G=169, B=169]	1	4					29	29	29	55.2	55.2	55.2	56.678	0	168.75	5316300000	137	20.6852	20.5183	20.6139	20.7152	20.572	20.3727	20.6495	20.4842	20.6202	20.3023
0.934184	-0.249663	Q91YD9	Q91YD9	Neural Wiskott-Aldrich syndrome protein	Wasl	Color2 [A=255, R=169, G=169, B=169]	1	4					3	3	3	6.2	6.2	6.2	54.274	0	4.2282	11105000	5	13.2985	12.8397	12.9198	13.1663	12.6192	13.3289	13.4496	13.0766	13.1794	13.0573
0.934151	0.196169	Q62448-2;Q62448	Q62448-2;Q62448	Eukaryotic translation initiation factor 4 gamma 2	Eif4g2	Color2 [A=255, R=169, G=169, B=169]	1	4					12	12	12	16.5	16.5	16.5	97.893	0	51.771	182620000	28	16.7739	16.5877	16.794	16.8806	16.3638	16.3434	16.6955	16.5209	16.4844	16.3749
0.934112	-0.52369	Q9QXF8	Q9QXF8	Glycine N-methyltransferase	Gnmt	Color2 [A=255, R=169, G=169, B=169]	1	4					2	2	2	10.9	10.9	10.9	32.675	0	27.297	7888100	6	11.9744	11.9509	11.1945	11.6894	12.4617	12.1326	12.0187	12.1239	13.1896	12.4245
0.932939	0.203791	A6H6E2	A6H6E2	Multimerin-2	Mmrn2	Color2 [A=255, R=169, G=169, B=169]	1	4					3	3	3	4.1	4.1	4.1	105.21	0	9.8442	38585000	5	14.5086	14.531	14.6732	14.7265	14.4257	14.1001	14.432	14.6985	14.3944	14.2211
0.932074	-0.246133	Q8VDK1-2;Q8VDK1	Q8VDK1-2;Q8VDK1	Nitrilase homolog 1	Nit1	Color2 [A=255, R=169, G=169, B=169]	1	4					8	8	8	40	40	40	31.886	0	44.622	171570000	30	16.1539	16.0751	16.3085	16.5379	16.2849	16.289	16.6431	16.444	16.9057	16.3093
0.931949	-0.276478	Q91YD6;Q91YD6-2;Q91YD6-3	Q91YD6;Q91YD6-2;Q91YD6-3	Villin-like protein	Vill	Color2 [A=255, R=169, G=169, B=169]	1	4					18	18	18	26.9	26.9	26.9	96.508	0	67.692	166890000	47	15.6093	15.7423	15.5513	16.1874	15.9551	15.8813	16.2262	16.0208	16.4199	15.8795
0.931674	0.155686	Q4VA53-3;Q4VA53;Q4VA53-2	Q4VA53-3;Q4VA53;Q4VA53-2	Sister chromatid cohesion protein PDS5 homolog B	Pds5b	Color2 [A=255, R=169, G=169, B=169]	1	4					16	16	16	13.6	13.6	13.6	164.67	0	94.063	80584000	26	15.8346	15.636	15.9365	15.7161	15.6278	15.4062	15.6865	15.609	15.7744	15.4966
0.931531	0.162084	Q05D44	Q05D44	Eukaryotic translation initiation factor 5B	Eif5b	Color2 [A=255, R=169, G=169, B=169]	1	4					14	14	14	16.6	16.6	16.6	137.61	0	43.155	72620000	19	16.4595	16.2363	16.585	16.5384	16.398	16.1205	16.4342	16.4138	16.3229	16.1155
0.929026	-0.536261	Q9D1M0	Q9D1M0	Protein SEC13 homolog	Sec13	Color2 [A=255, R=169, G=169, B=169]	1	4					6	6	6	28.9	28.9	28.9	35.565	0	95.424	80258000	18	13.9681	12.9072	14.1701	14.4791	14.4489	14.5298	14.7495	14.185	14.7392	14.451
0.92857	0.210448	O35685	O35685	Nuclear migration protein nudC	Nudc	Color2 [A=255, R=169, G=169, B=169]	1	4					8	8	8	28.6	28.6	28.6	38.358	0	39.119	94758000	17	16.3626	16.0372	16.217	16.4284	15.8643	15.9257	16.1885	15.9592	15.9632	15.8206
0.926646	0.0993099	Q99JB7	Q99JB7	Protein amnionless	Amn	Color2 [A=255, R=169, G=169, B=169]	1	4					9	9	9	21.8	21.8	21.8	48.696	0	30.691	223570000	28	16.4758	16.3985	16.4048	16.5984	16.4741	16.315	16.4806	16.4336	16.3928	16.2331
0.92643	0.438572	Q6IRU2	Q6IRU2	Tropomyosin alpha-4 chain	Tpm4	Color2 [A=255, R=169, G=169, B=169]	1	4					22	21	19	63.3	59.7	59.7	28.467	0	149.46	950740000	60	18.7838	18.6549	18.9022	18.9646	17.8654	18.2453	18.4621	18.1372	18.4868	17.6466
0.926424	0.194629	Q9WV02-2;Q9WV02;Q91VM5	Q9WV02-2;Q9WV02;Q91VM5	RNA-binding motif protein, X chromosome;RNA-binding motif protein, X chromosome, N-terminally processed;RNA binding motif protein, X-linked-like-1	Rbmx;Rbmxl1	Color2 [A=255, R=169, G=169, B=169]	1	4					5	5	5	19.4	19.4	19.4	31.414	0	37.93	342040000	34	17.092	16.8333	17.0718	16.9202	16.7403	16.5445	16.9455	16.7894	16.8899	16.515
0.926377	-0.125412	Q9JI75	Q9JI75	Ribosyldihydronicotinamide dehydrogenase [quinone]	Nqo2	Color2 [A=255, R=169, G=169, B=169]	1	4					7	7	7	39	39	39	26.248	0	71.475	185680000	16	15.7071	15.556	15.7281	15.5885	15.6865	15.6235	15.9621	15.7987	15.8552	15.6537
0.926146	-0.230071	O08600	O08600	Endonuclease G, mitochondrial	Endog	Color2 [A=255, R=169, G=169, B=169]	1	4					4	4	4	17.3	17.3	17.3	32.19	0	35.045	31882000	10	13.7482	13.4704	13.4324	13.8759	13.7027	13.6421	14.0028	14.0531	14.0633	13.6188
0.925901	0.172427	P06151;P00342	P06151	L-lactate dehydrogenase A chain	Ldha	Color2 [A=255, R=169, G=169, B=169]	1	4					21	21	20	71.7	71.7	68.1	36.498	0	232.63	5568300000	122	20.1333	19.8088	20.234	20.1502	20.1271	19.7154	19.9997	20.0727	19.9905	19.8128
0.925009	0.153312	Q9Z0M5	Q9Z0M5	Lysosomal acid lipase/cholesteryl ester hydrolase	Lipa	Color2 [A=255, R=169, G=169, B=169]	1	4					4	4	4	7.3	7.3	7.3	45.325	0	13.352	80013000	14	14.7632	14.586	14.7822	14.8554	14.8662	14.5088	14.7267	14.4791	14.846	14.5257
0.924964	0.110023	P63017	P63017	Heat shock cognate 71 kDa protein	Hspa8	Color2 [A=255, R=169, G=169, B=169]	1	4					40	36	25	74.1	70.3	50	70.87	0	323.31	18600000000	371	22.6397	22.4745	22.6275	22.636	22.5816	22.4253	22.6302	22.4811	22.5601	22.3125
0.924125	0.118638	Q99L47	Q99L47	Hsc70-interacting protein	St13	Color2 [A=255, R=169, G=169, B=169]	1	4					8	8	8	21	21	21	41.655	0	79.3	710570000	28	17.9344	17.8587	17.9519	17.9335	17.8669	17.624	17.9439	17.8163	17.9125	17.6554
0.923974	0.248339	O55013	O55013	Trafficking protein particle complex subunit 3	Trappc3	Color2 [A=255, R=169, G=169, B=169]	1	4					4	4	4	19.4	19.4	19.4	20.302	0	9.9413	26717000	8	13.498	13.1414	13.1478	13.6474	13.061	12.8911	13.2279	13.2797	12.9354	12.9198
0.923433	0.359682	Q8BH61	Q8BH61	Coagulation factor XIII A chain	F13a1	Color2 [A=255, R=169, G=169, B=169]	1	4					6	6	6	11.5	11.5	11.5	83.206	0	11.38	14785000	11	14.3217	13.6937	14.6453	14.7131	14.5102	14.0383	14.2957	14.1098	13.7365	13.9052
0.923211	0.253365	Q60749	Q60749	KH domain-containing, RNA-binding, signal transduction-associated protein 1	Khdrbs1	Color2 [A=255, R=169, G=169, B=169]	1	4					2	2	2	5.4	5.4	5.4	48.37	0	5.2675	53946000	4	15.953	15.47	15.9113	15.749	15.3767	15.174	15.6381	15.5268	15.5616	15.2927
0.922265	0.183617	P58802	P58802	TBC1 domain family member 10A	Tbc1d10a	Color2 [A=255, R=169, G=169, B=169]	1	4					7	7	7	21.8	21.8	21.8	56.202	0	22.633	10829000	11	13.0742	12.863	13.2085	13.1903	13.2168	12.9451	13.0402	12.6092	13.0008	13.0395
0.922073	0.253118	Q9WVH9	Q9WVH9	Fibulin-5	Fbln5	Color2 [A=255, R=169, G=169, B=169]	1	4					4	4	4	12.3	12.3	12.3	50.193	0	11.938	12931000	9	12.8825	12.9079	12.719	12.9803	12.9379	12.4482	12.6887	12.8438	12.976	12.2053
0.921509	0.290972	P20065-2;P20065;CON__P21752;Q6ZWY8	P20065-2;P20065	Thymosin beta-4;Hematopoietic system regulatory peptide	Tmsb4x	Color2 [A=255, R=169, G=169, B=169]	1	4					4	4	3	75	75	68.2	5.0526	0.004832	1.7539	10928000	4	12.4221	11.9829	12.6934	12.3451	11.9099	11.9046	12.3091	11.8589	11.8941	11.9318
0.921129	0.175711	Q922P9	Q922P9	Putative oxidoreductase GLYR1	Glyr1	Color2 [A=255, R=169, G=169, B=169]	1	4					3	3	3	7.7	7.7	7.7	59.715	0	26.536	18659000	8	13.9283	13.63	13.9361	14.0859	13.8886	13.6481	13.93	13.7993	13.6868	13.5261
0.919895	-0.218301	Q9ET26	Q9ET26	E3 ubiquitin-protein ligase RNF114	Rnf114	Color2 [A=255, R=169, G=169, B=169]	1	4					3	3	3	17.5	17.5	17.5	25.745	0	4.9289	28780000	5	14.3887	13.9699	14.1059	14.2789	14.0318	14.335	14.6687	14.0652	14.4639	14.334
0.919266	0.211606	Q91WN1	Q91WN1	DnaJ homolog subfamily C member 9	Dnajc9	Color2 [A=255, R=169, G=169, B=169]	1	4					7	7	7	29.7	29.7	29.7	30.059	0	19.487	41185000	12	15.51	15.1783	15.473	15.273	14.9082	15.005	15.1392	15.0402	15.2058	14.8942
0.918563	0.148627	Q99KH8	Q99KH8	Serine/threonine-protein kinase 24;Serine/threonine-protein kinase 24 35 kDa subunit;Serine/threonine-protein kinase 24 12 kDa subunit	Stk24	Color2 [A=255, R=169, G=169, B=169]	1	4					10	10	5	25.3	25.3	15.3	47.953	0	67.072	131170000	27	16.275	16.0359	16.281	16.4709	16.2614	16.088	16.2501	16.1617	16.1381	15.9431
0.917546	0.161225	Q9R1P1	Q9R1P1	Proteasome subunit beta type-3	Psmb3	Color2 [A=255, R=169, G=169, B=169]	1	4					5	5	5	25.9	25.9	25.9	22.965	0	20.325	276680000	14	17.0084	16.6807	16.8781	16.8937	16.729	16.4986	16.8292	16.8483	16.6642	16.5435
0.917193	0.155087	Q5FWK3	Q5FWK3	Rho GTPase-activating protein 1	Arhgap1	Color2 [A=255, R=169, G=169, B=169]	1	4					9	9	9	26	26	26	50.41	0	23.416	222760000	18	17.0491	16.7842	16.973	17.1762	17.0614	16.7278	17.0213	16.8555	16.9561	16.7078
0.915602	0.238343	P62264	P62264	40S ribosomal protein S14	Rps14	Color2 [A=255, R=169, G=169, B=169]	1	4					6	6	6	31.1	31.1	31.1	16.273	0	92.167	913250000	38	17.4658	17.2922	17.382	17.3784	17.2493	16.6988	17.467	17.2732	17.1766	16.9602
0.914778	-0.224145	P50431	P50431	Serine hydroxymethyltransferase, cytosolic	Shmt1	Color2 [A=255, R=169, G=169, B=169]	1	4					16	15	14	39.5	36.6	36	52.6	0	63.142	466910000	39	17.8647	17.5211	17.8231	17.9779	17.8554	17.9038	18.2774	17.7045	18.2154	18.0617
0.913524	0.297514	Q3UMC0;Q9D3R6-3;Q9D3R6	Q3UMC0	Spermatogenesis-associated protein 5	Spata5	Color2 [A=255, R=169, G=169, B=169]	1	4					4	4	4	5.8	5.8	5.8	97.255	0	5.8011	43427000	5	13.6381	13.5488	13.2367	13.1968	13.2312	12.6858	13.4765	13.2653	13.1257	12.8109
0.913363	-0.14454	Q64373-2;Q64373-3;Q64373-4;Q64373	Q64373-2;Q64373-3;Q64373-4;Q64373	Bcl-2-like protein 1	Bcl2l1	Color2 [A=255, R=169, G=169, B=169]	1	4					2	2	2	10.6	10.6	10.6	18.961	0.0034122	2.02	25380000	6	14.6591	14.4689	14.5063	14.4659	14.4035	14.5464	14.6395	14.6933	14.8848	14.4623
0.912741	-0.210609	P11881-8;P11881-7;P11881-6;P11881-5;P11881-4;P11881-2;P11881-3;P11881	P11881-8;P11881-7;P11881-6;P11881-5;P11881-4;P11881-2;P11881-3;P11881	Inositol 1,4,5-trisphosphate receptor type 1	Itpr1	Color2 [A=255, R=169, G=169, B=169]	1	4					29	29	28	13.4	13.4	13.1	306.86	0	143.72	335490000	62	17.5618	17.3404	17.6969	17.7201	17.6043	17.6528	18.035	17.5282	18.0253	17.7353
0.912177	-0.203033	P15947;P15945;Q61759;P15946;P00756	P15947	Kallikrein-1	Klk1	Color2 [A=255, R=169, G=169, B=169]	1	4					8	8	8	36	36	36	28.774	0	31.17	117760000	15	16.4411	16.1832	16.4263	16.7324	16.5517	16.5127	16.8264	16.633	16.8687	16.5091
0.909857	0.127823	P48678;P48678-2;P48678-3	P48678;P48678-2;P48678-3	Prelamin-A/C;Lamin-A/C	Lmna	Color2 [A=255, R=169, G=169, B=169]	1	4					40	40	38	54.9	54.9	54.9	74.237	0	323.31	3887900000	192	20.8297	20.6592	20.8735	20.7324	20.589	20.488	20.7648	20.6397	20.6559	20.4962
0.909598	0.325584	P28665;P28666	P28665;P28666	Murinoglobulin-1;Murinoglobulin-2	Mug1;Mug2	Color2 [A=255, R=169, G=169, B=169]	1	4					20	20	20	18.8	18.8	18.8	165.3	0	102.8	393680000	64	17.7904	17.4882	18.1035	17.6661	17.2685	17.1589	17.6938	17.5757	17.2195	17.0409
0.909362	0.142356	Q6P5E4	Q6P5E4	UDP-glucose:glycoprotein glucosyltransferase 1	Uggt1	Color2 [A=255, R=169, G=169, B=169]	1	4					22	22	22	20.6	20.6	20.6	176.43	0	96.056	227840000	49	17.3039	17.0236	17.2005	17.2724	17.1405	16.9003	17.1724	17.1284	17.1564	16.8717
0.909143	0.225862	B1AZI6	B1AZI6	THO complex subunit 2	Thoc2	Color2 [A=255, R=169, G=169, B=169]	1	4					3	3	3	1.8	1.8	1.8	182.77	0	3.1614	10142000	6	12.7367	12.3346	12.654	12.2187	12.4667	12.0917	12.5462	12.1361	12.3813	12.1262
0.908307	0.163751	P14576;P14576-2	P14576	Signal recognition particle 54 kDa protein	Srp54	Color2 [A=255, R=169, G=169, B=169]	1	4					11	11	11	24.4	24.4	24.4	55.72	0	30.74	108560000	25	16.2474	16.0467	16.1205	16.3173	15.9862	15.911	16.1915	15.9324	16.0888	15.7756
0.90622	-0.161924	Q91WN4-2;Q91WN4	Q91WN4-2;Q91WN4	Kynurenine 3-monooxygenase	Kmo	Color2 [A=255, R=169, G=169, B=169]	1	4					16	16	16	38.7	38.7	38.7	50.395	0	154.09	879450000	58	17.9473	17.6745	17.8033	18.0361	17.9521	17.9184	18.2459	17.8926	18.1637	18.0023
0.905566	-0.211496	Q9QZE5	Q9QZE5	Coatomer subunit gamma-1	Copg1	Color2 [A=255, R=169, G=169, B=169]	1	4					12	12	12	19.7	19.7	19.7	97.512	0	73.798	279750000	36	17.2927	17.2176	17.407	17.3942	17.2704	17.3308	17.7465	17.3508	17.8764	17.3349
0.902898	0.166973	P55302	P55302	Alpha-2-macroglobulin receptor-associated protein	Lrpap1	Color2 [A=255, R=169, G=169, B=169]	1	4					19	19	19	47.8	47.8	47.8	42.215	0	175.57	1087700000	71	18.8822	18.7483	18.6883	18.9726	18.7685	18.6057	18.8045	18.669	18.7966	18.3492
0.90243	0.155181	Q8BTM8;Q8BTM8-2	Q8BTM8	Filamin-A	Flna	Color2 [A=255, R=169, G=169, B=169]	1	4					87	83	81	45.9	45.2	43.8	281.22	0	323.31	4698700000	344	20.978	20.6896	20.9655	20.9686	20.6733	20.6052	20.8463	20.677	20.8123	20.5582
0.902128	-0.398739	P00397	P00397	Cytochrome c oxidase subunit 1	Mtco1	Color2 [A=255, R=169, G=169, B=169]	1	4					2	2	2	7.8	7.8	7.8	56.909	0	24.526	14332000	8	11.8092	11.248	12.2145	12.4897	12.1147	12.1292	12.6983	12.2632	12.4584	12.3206
0.901817	0.144951	P35980	P35980	60S ribosomal protein L18	Rpl18	Color2 [A=255, R=169, G=169, B=169]	1	4					4	4	4	24.5	24.5	24.5	21.644	0	36.754	732890000	32	16.6375	16.4657	16.7713	16.6443	16.6106	16.3759	16.5897	16.6116	16.567	16.2605
0.901071	0.168809	P35550	P35550	rRNA 2-O-methyltransferase fibrillarin	Fbl	Color2 [A=255, R=169, G=169, B=169]	1	4					8	8	6	31.8	31.8	24.2	34.306	0	24.574	246010000	22	17.8114	17.4094	17.6588	17.5811	17.5297	17.2879	17.6324	17.4167	17.5505	17.2588
0.90036	0.156633	Q9D379	Q9D379	Epoxide hydrolase 1	Ephx1	Color2 [A=255, R=169, G=169, B=169]	1	4					13	13	13	32.5	32.5	32.5	52.576	0	28.84	264540000	37	17.6693	17.4127	17.8477	17.7633	17.6822	17.3184	17.6522	17.5766	17.5148	17.5299
0.898722	-0.22044	P15626;O35660	P15626	Glutathione S-transferase Mu 2	Gstm2	Color2 [A=255, R=169, G=169, B=169]	1	4					20	16	13	71.6	55	49.5	25.716	0	76.238	925430000	52	18.3707	18.2725	18.7312	18.7119	18.2119	18.5191	18.8597	18.5959	18.8234	18.6023
0.89687	0.190731	Q8BH24	Q8BH24	Transmembrane 9 superfamily member 4	Tm9sf4	Color2 [A=255, R=169, G=169, B=169]	1	4					5	5	5	8.9	8.9	8.9	74.692	0	8.3745	27372000	10	14.9559	14.6806	15.0748	15.0374	14.848	14.5681	14.9894	14.8325	14.7354	14.5177
0.896818	0.146506	Q9WV32	Q9WV32	Actin-related protein 2/3 complex subunit 1B	Arpc1b	Color2 [A=255, R=169, G=169, B=169]	1	4					6	5	5	22.3	16.1	16.1	41.063	0	51.571	197600000	17	16.4399	16.2237	16.2911	16.3236	16.2628	15.9755	16.2449	16.2409	16.3642	15.983
0.896166	0.255868	P83741-6;P83741-4;P83741-5;P83741;P83741-2;P83741-3;P83741-7;Q3UH66-6;Q3UH66-2;Q3UH66-7;Q3UH66-4;Q3UH66-3;Q3UH66;Q3UH66-5	P83741-6;P83741-4;P83741-5;P83741;P83741-2;P83741-3	Serine/threonine-protein kinase WNK1	Wnk1	Color2 [A=255, R=169, G=169, B=169]	1	4					3	3	2	4.3	4.3	3	86.036	0	5.7281	21086000	4	13.2921	12.5649	13.0158	13.2276	12.7247	12.6109	12.8697	12.6995	12.7786	12.5871
0.895424	0.176206	Q9D824-3;Q9D824-2;Q9D824;Q9D824-4	Q9D824-3;Q9D824-2;Q9D824;Q9D824-4	Pre-mRNA 3-end-processing factor FIP1	Fip1l1	Color2 [A=255, R=169, G=169, B=169]	1	4					5	5	5	14.2	14.2	14.2	60.187	0	12.55	17990000	10	13.9658	13.6514	13.7934	13.6656	13.6616	13.5048	13.8135	13.473	13.7139	13.3516
0.894401	0.0902704	Q9WVL3;Q9WVL3-2	Q9WVL3;Q9WVL3-2	Solute carrier family 12 member 7	Slc12a7	Color2 [A=255, R=169, G=169, B=169]	1	4					9	9	9	11.5	11.5	11.5	119.48	0	65.533	92105000	20	15.47	15.3923	15.4949	15.5754	15.4322	15.3123	15.4985	15.3792	15.4565	15.267
0.894176	-0.34729	A2APT9	A2APT9	Kelch domain-containing protein 7A	Klhdc7a	Color2 [A=255, R=169, G=169, B=169]	1	4					9	9	9	18.6	18.6	18.6	83.589	0	40.864	73871000	15	13.8529	13.1091	13.5584	14.0806	13.8207	14.0112	14.252	13.6213	14.2861	13.9874
0.893862	-0.253186	P61922;P61922-2	P61922;P61922-2	4-aminobutyrate aminotransferase, mitochondrial	Abat	Color2 [A=255, R=169, G=169, B=169]	1	4					26	26	26	71.2	71.2	71.2	56.451	0	323.31	3355500000	141	19.6742	19.2374	19.7074	20.0122	19.852	19.8494	20.1689	19.7672	20.0693	19.8943
0.891957	0.424258	Q3TJD7;Q3TJD7-3;Q3TJD7-2	Q3TJD7;Q3TJD7-3;Q3TJD7-2	PDZ and LIM domain protein 7	Pdlim7	Color2 [A=255, R=169, G=169, B=169]	1	4					3	3	3	7.2	7.2	7.2	50.118	0	4.2174	8983500	4	11.3202	11.6936	11.751	11.6927	11.5336	11.3532	11.6651	10.4292	11.5966	10.8256
0.88835	0.134784	Q9DCN2-2;Q9DCN2	Q9DCN2-2;Q9DCN2	NADH-cytochrome b5 reductase 3;NADH-cytochrome b5 reductase 3 membrane-bound form;NADH-cytochrome b5 reductase 3 soluble form	Cyb5r3	Color2 [A=255, R=169, G=169, B=169]	1	4					12	12	12	56.1	56.1	56.1	31.549	0	59.861	589510000	38	17.9636	17.7519	18.0339	17.951	17.7995	17.6567	17.8884	17.834	17.8563	17.5906
0.888111	0.184571	Q9CTY5	Q9CTY5	Calcium uptake protein 3, mitochondrial	Micu3	Color2 [A=255, R=169, G=169, B=169]	1	4					2	2	2	4.4	4.4	4.4	59.809	0	2.835	4243500	4	12.414	12.061	12.3325	12.4777	12.4356	12.02	12.4365	12.1804	12.1752	11.986
0.887665	-0.14835	P17182	P17182	Alpha-enolase	Eno1	Color2 [A=255, R=169, G=169, B=169]	1	4					36	36	32	78.6	78.6	70	47.14	0	323.31	41614000000	450	22.4746	22.204	22.5295	22.5308	22.4064	22.4379	22.7776	22.495	22.6716	22.505
0.886814	-0.157601	P56389	P56389	Cytidine deaminase	Cda	Color2 [A=255, R=169, G=169, B=169]	1	4					7	7	7	79.5	79.5	79.5	16.131	0	117.92	1188800000	31	18.1092	18.3174	18.2857	18.2119	18.3089	18.3249	18.5722	18.4335	18.5704	18.1201
0.886214	0.169876	P61750	P61750	ADP-ribosylation factor 4	Arf4	Color2 [A=255, R=169, G=169, B=169]	1	4					8	4	4	76.1	39.4	39.4	20.396	0	11.667	68189000	7	15.0399	14.7703	15.216	15.1754	14.8821	14.7441	15.0312	14.7711	14.7805	14.9074
0.884874	-0.226593	Q3TC72	Q3TC72	Fumarylacetoacetate hydrolase domain-containing protein 2A	Fahd2	Color2 [A=255, R=169, G=169, B=169]	1	4					11	11	11	58.1	58.1	58.1	34.69	0	77.854	263900000	24	17.4104	17.1033	17.6125	17.8118	17.5822	17.6211	17.821	17.6539	17.9348	17.6226
0.884707	0.183064	Q06890	Q06890	Clusterin;Clusterin beta chain;Clusterin alpha chain	Clu	Color2 [A=255, R=169, G=169, B=169]	1	4					11	11	11	26.6	26.6	26.6	51.655	0	78.502	269220000	29	17.2941	17.0819	17.4068	17.2445	17.1601	16.8873	17.2157	17.1947	17.2006	16.7737
0.882228	0.145299	Q01768	Q01768	Nucleoside diphosphate kinase B	Nme2	Color2 [A=255, R=169, G=169, B=169]	1	4					10	6	6	73	42.8	42.8	17.363	0	54.178	805470000	29	19.4854	19.2309	19.3745	19.6001	19.3548	19.0919	19.4107	19.2293	19.3858	19.2015
0.882064	-0.306736	Q61559	Q61559	IgG receptor FcRn large subunit p51	Fcgrt	Color2 [A=255, R=169, G=169, B=169]	1	4					2	2	2	3.6	3.6	3.6	40.092	0	14.241	40426000	2	12.3728	11.9652	12.4928	12.5704	12.711	12.6876	12.3841	12.6711	13.1975	12.7057
0.881743	0.285928	Q8C1Y8	Q8C1Y8	Vacuolar fusion protein CCZ1 homolog	Ccz1	Color2 [A=255, R=169, G=169, B=169]	1	4					3	3	2	8.1	8.1	5	55.504	0	6.0866	14914000	8	13.2319	12.9882	13.0078	13.4263	13.0652	12.5385	13.1683	12.8748	13.2031	12.5051
0.881357	0.122609	Q3U4I7	Q3U4I7	Pyridine nucleotide-disulfide oxidoreductase domain-containing protein 2	Pyroxd2	Color2 [A=255, R=169, G=169, B=169]	1	4					8	8	8	14.8	14.8	14.8	62.939	0	83.308	315690000	34	16.847	16.7449	17.1176	16.7988	16.869	16.6831	16.8227	16.6823	16.8467	16.7294
0.880808	0.312502	Q80X85	Q80X85	28S ribosomal protein S7, mitochondrial	Mrps7	Color2 [A=255, R=169, G=169, B=169]	1	4					4	4	4	19.8	19.8	19.8	28.062	0	40.764	227130000	14	16.0773	15.9572	16.1877	16.2127	15.4105	15.5653	15.7087	15.8111	15.9305	15.2673
0.880718	0.144081	Q63961	Q63961	Endoglin	Eng	Color2 [A=255, R=169, G=169, B=169]	1	4					5	5	5	7.5	7.5	7.5	70.02	0	7.5968	37036000	10	13.8875	13.7676	13.8747	14.1299	13.9339	13.6129	13.9856	13.7577	13.8093	13.7077
0.88051	-0.143603	P17710-3;P17710-4;P17710;P17710-2;O08528;Q3TRM8	P17710-3;P17710-4;P17710;P17710-2	Hexokinase-1	Hk1	Color2 [A=255, R=169, G=169, B=169]	1	4					40	40	37	49.9	49.9	47.4	102.3	0	259.98	3236500000	194	20.0437	19.8534	20.0047	20.224	20.1391	20.0896	20.3447	20.1865	20.3103	20.0518
0.87922	0.15724	Q8BGR9;Q8BGR9-2	Q8BGR9;Q8BGR9-2	Ubiquitin-like domain-containing CTD phosphatase 1	Ublcp1	Color2 [A=255, R=169, G=169, B=169]	1	4					6	6	6	22	22	22	36.836	0	7.1648	36540000	12	15.13	14.7791	15.0989	15.1055	14.9739	14.7457	15.0343	14.9343	14.9204	14.6665
0.877324	0.154807	P62751	P62751	60S ribosomal protein L23a	Rpl23a	Color2 [A=255, R=169, G=169, B=169]	1	4					8	8	8	49.4	49.4	49.4	17.695	0	14.048	1009400000	38	19.2747	19.0576	19.2162	19.1609	19.013	18.817	19.2016	19.0382	19.0922	18.7993
0.877127	0.136826	P50247	P50247	Adenosylhomocysteinase	Ahcy	Color2 [A=255, R=169, G=169, B=169]	1	4					25	25	25	59.3	59.3	59.3	47.688	0	273.36	6162800000	117	21.2493	20.9199	21.2201	21.2665	21.2458	20.9095	21.1655	21.0964	21.0982	20.9478
0.876801	-0.330247	Q91VC4	Q91VC4	Plasmalemma vesicle-associated protein	Plvap	Color2 [A=255, R=169, G=169, B=169]	1	4					11	11	11	29.2	29.2	29.2	49.933	0	38.215	313650000	36	16.7104	16.7398	17.148	17.4445	16.443	17.2538	17.4939	17.071	17.3094	17.0089
0.876608	-0.335105	O08969	O08969	Pleckstrin homology-like domain family A member 2	Phlda2	Color2 [A=255, R=169, G=169, B=169]	1	4					2	2	2	20.8	20.8	20.8	16.727	0	5.4754	4273500	5	12.4227	11.9632	12.0909	12.7421	11.6498	12.6149	12.5567	12.6556	12.4342	12.2829
0.87481	0.178662	Q05512-3;Q05512-4;Q05512;Q05512-2;Q8CIP4-2;Q8CIP4	Q05512-3;Q05512-4;Q05512;Q05512-2	Serine/threonine-protein kinase MARK2	Mark2	Color2 [A=255, R=169, G=169, B=169]	1	4					6	2	2	10	2.6	2.6	80.823	0	2.9564	8235400	3	12.1772	11.6581	12.1185	12.101	12.0116	11.9328	11.8116	11.6373	11.9107	11.8807
0.873655	0.20049	P61358	P61358	60S ribosomal protein L27	Rpl27	Color2 [A=255, R=169, G=169, B=169]	1	4					4	4	4	26.5	26.5	26.5	15.798	0	7.8933	273300000	11	16.3788	16.0455	16.3845	16.2664	16.2236	15.8195	16.238	16.1244	16.3002	15.8141
0.873606	0.178034	Q99PP7-2;Q99PP7	Q99PP7-2;Q99PP7	E3 ubiquitin-protein ligase TRIM33	Trim33	Color2 [A=255, R=169, G=169, B=169]	1	4					2	2	2	1.8	1.8	1.8	121.85	0.0099745	1.4576	2380500	3	12.2795	12.2551	12.4514	12.6628	12.4169	12.1152	12.3657	12.4139	11.9994	12.2812
0.873529	0.158219	P21271;P21271-3	P21271;P21271-3	Unconventional myosin-Vb	Myo5b	Color2 [A=255, R=169, G=169, B=169]	1	4					14	14	11	9.4	9.4	8.1	210.57	0	17.244	44294000	23	15.9962	15.5972	15.8913	15.9692	15.8664	15.5618	15.858	15.6533	15.8541	15.6021
0.873282	-0.247785	P50429-2;P50429	P50429-2;P50429	Arylsulfatase B	Arsb	Color2 [A=255, R=169, G=169, B=169]	1	4					4	4	4	11.1	11.1	11.1	47.933	0	32.228	22565000	6	14.17	13.8881	14.2999	14.0829	14.4651	14.1978	14.542	14.2634	14.8129	14.3289
0.872782	0.149184	P62301	P62301	40S ribosomal protein S13	Rps13	Color2 [A=255, R=169, G=169, B=169]	1	4					8	8	8	42.4	42.4	42.4	17.222	0	26.486	999800000	37	19.3644	19.2241	19.3795	19.2913	19.0221	19.0054	19.2104	19.0567	19.2919	18.9712
0.87168	0.187628	O88958	O88958	Glucosamine-6-phosphate isomerase 1	Gnpda1	Color2 [A=255, R=169, G=169, B=169]	1	4					9	9	7	36	36	28	32.549	0	37.139	445060000	40	17.3134	17.0392	17.2718	17.5197	17.1646	16.8312	17.2433	17.2322	17.1006	16.9634
0.87145	0.129429	Q9D1J1	Q9D1J1	Adaptin ear-binding coat-associated protein 2	Necap2	Color2 [A=255, R=169, G=169, B=169]	1	4					2	2	2	15.4	15.4	15.4	28.598	0	101.72	26652000	6	13.5259	13.2986	13.4825	13.4331	13.5278	13.2485	13.3842	13.5329	13.309	13.1462
0.87137	0.164243	O35988	O35988	Syndecan-4	Sdc4	Color2 [A=255, R=169, G=169, B=169]	1	4					3	3	3	15.2	15.2	15.2	21.482	0	43.593	71508000	8	14.114	13.7947	13.9857	14.1033	13.8811	13.7291	14.11	13.6993	13.8016	13.7176
0.867306	0.315297	B2RSH2	B2RSH2	Guanine nucleotide-binding protein G(i) subunit alpha-1	Gnai1	Color2 [A=255, R=169, G=169, B=169]	1	4					7	2	2	26	9	9	40.361	0	29.292	36232000	6	12.9311	12.7695	13.1062	12.8952	12.9385	12.3503	12.9603	12.5957	13.0647	12.0929
0.866852	-0.218702	Q9JK38	Q9JK38	Glucosamine 6-phosphate N-acetyltransferase	Gnpnat1	Color2 [A=255, R=169, G=169, B=169]	1	4					5	5	5	39.1	39.1	39.1	20.791	0	39.538	53776000	20	15.1832	15.1192	15.4018	15.4547	14.8368	15.3035	15.6624	15.3071	15.5035	15.3125
0.866646	0.194514	Q80X73	Q80X73	Protein pelota homolog	Pelo	Color2 [A=255, R=169, G=169, B=169]	1	4					3	3	3	7.5	7.5	7.5	43.349	0	10.815	13580000	5	12.7078	12.4379	12.6465	12.8966	12.7968	12.2541	12.4395	12.4566	12.7909	12.5719
0.866238	-0.16976	Q9DB60	Q9DB60	Prostamide/prostaglandin F synthase	Fam213b	Color2 [A=255, R=169, G=169, B=169]	1	4					4	4	4	16.4	16.4	16.4	21.67	0	4.6017	18759000	8	12.6476	12.5152	12.8579	12.768	12.8114	12.856	13.0265	12.8714	13.0813	12.6138
0.865591	0.134913	Q99K48;Q99K48-2	Q99K48;Q99K48-2	Non-POU domain-containing octamer-binding protein	Nono	Color2 [A=255, R=169, G=169, B=169]	1	4					10	9	8	24.9	23.3	21.8	54.54	0	30.08	438640000	21	17.8169	17.537	17.6973	17.6012	17.5442	17.3504	17.6418	17.5437	17.6204	17.3656
0.863218	0.12919	Q9D0F9	Q9D0F9	Phosphoglucomutase-1	Pgm1	Color2 [A=255, R=169, G=169, B=169]	1	4					26	26	26	56.9	56.9	56.9	61.417	0	173	1806900000	98	19.7126	19.4156	19.6436	19.773	19.6308	19.3559	19.6518	19.5491	19.5218	19.451
0.8626	0.281573	Q3THW5;P0C0S6	Q3THW5;P0C0S6	Histone H2A.V;Histone H2A.Z	H2afv;H2afz	Color2 [A=255, R=169, G=169, B=169]	1	4					4	2	2	31.2	18.8	18.8	13.509	0	8.4039	415930000	12	17.5811	17.272	17.6596	17.6777	16.8966	16.966	17.4314	17.1714	17.1064	17.004
0.862436	0.335126	Q9CPU4	Q9CPU4	Microsomal glutathione S-transferase 3	Mgst3	Color2 [A=255, R=169, G=169, B=169]	1	4					2	2	2	9.8	9.8	9.8	16.958	0	15.108	29984000	10	14.1461	13.939	14.2333	14.6439	14.3029	13.4259	14.3528	14.1875	13.6861	13.9373
0.860849	-0.424429	Q9JJH1	Q9JJH1	Ribonuclease 4	Rnase4	Color2 [A=255, R=169, G=169, B=169]	1	4					2	2	2	18.9	18.9	18.9	17.024	0	9.7513	9291000	4	12.0968	11.2707	12.3411	12.3317	12.4727	12.4139	12.3871	12.1918	13.0065	12.636
0.859838	0.31849	Q9CYA0	Q9CYA0	Cysteine-rich with EGF-like domain protein 2	Creld2	Color2 [A=255, R=169, G=169, B=169]	1	4					5	5	5	18	18	18	38.219	0	112.94	65816000	13	15.0123	14.4818	15.3057	14.7908	14.8657	14.3717	14.8742	14.2772	14.9397	14.4011
0.8598	0.141933	Q8VDP4	Q8VDP4	Cell cycle and apoptosis regulator protein 2	Ccar2	Color2 [A=255, R=169, G=169, B=169]	1	4					10	10	10	15.4	15.4	15.4	103	0	56.387	107450000	26	16.2129	16.0155	16.2432	16.2624	16.0134	15.8376	16.2354	16.012	16.0193	15.9335
0.859281	-0.202001	Q8C129	Q8C129	Leucyl-cystinyl aminopeptidase	Lnpep	Color2 [A=255, R=169, G=169, B=169]	1	4					9	9	9	14.7	14.7	14.7	117.3	0	113.87	63624000	24	14.0065	13.6069	14.0969	14.2541	14.131	14.0633	14.3041	14.2905	14.3251	14.1225
0.85792	0.135693	Q91YR1	Q91YR1	Twinfilin-1	Twf1	Color2 [A=255, R=169, G=169, B=169]	1	4					9	9	8	32.3	32.3	30.3	40.079	0	51.668	225480000	22	16.7328	16.5417	16.741	16.7085	16.6502	16.3027	16.7097	16.6473	16.5934	16.4427
0.857288	-0.18605	Q9CPX7	Q9CPX7	28S ribosomal protein S16, mitochondrial	Mrps16	Color2 [A=255, R=169, G=169, B=169]	1	4					3	3	3	25.2	25.2	25.2	15.192	0	5.7642	40518000	7	14.9613	14.7877	14.9606	15.0995	14.7175	15.0109	15.2587	14.904	15.3521	14.931
0.856354	0.139914	P14148	P14148	60S ribosomal protein L7	Rpl7	Color2 [A=255, R=169, G=169, B=169]	1	4					15	15	15	48.1	48.1	48.1	31.419	0	35.549	1338900000	41	19.0104	18.8538	18.926	18.874	18.8587	18.6223	18.8344	18.9639	18.8674	18.5354
0.855658	0.147011	Q9D0B0	Q9D0B0	Serine/arginine-rich splicing factor 9	Srsf9	Color2 [A=255, R=169, G=169, B=169]	1	4					3	3	3	14.9	14.9	14.9	25.661	0	20.49	22018000	5	13.4239	13.3297	13.6076	13.5092	13.3399	13.1927	13.4834	13.2692	13.4335	13.0964
0.855549	0.116495	Q9DBX6	Q9DBX6	Cytochrome P450 2S1	Cyp2s1	Color2 [A=255, R=169, G=169, B=169]	1	4					5	5	5	10.8	10.8	10.8	55.631	0	23.301	29493000	8	14.5167	14.2401	14.4342	14.4762	14.3607	14.1131	14.3416	14.2447	14.4147	14.3314
0.855274	0.151772	P60843	P60843	Eukaryotic initiation factor 4A-I	Eif4a1	Color2 [A=255, R=169, G=169, B=169]	1	4					21	21	13	54.4	54.4	31	46.153	0	183.48	1551300000	80	19.2616	18.8893	19.1913	19.2627	19.0179	18.8092	19.1174	19.0315	19.0246	18.8814
0.854928	0.305681	O35343	O35343	Importin subunit alpha-3	Kpna4	Color2 [A=255, R=169, G=169, B=169]	1	4					6	6	3	17.3	17.3	11.7	57.922	0	34.85	58826000	18	14.683	13.8085	14.4189	14.662	14.3573	13.8319	14.3369	14.1954	14.1713	13.8657
0.854863	0.201335	Q91YJ5	Q91YJ5	Translation initiation factor IF-2, mitochondrial	Mtif2	Color2 [A=255, R=169, G=169, B=169]	1	4					4	4	4	7.8	7.8	7.8	81.288	0	25.701	43189000	13	14.5055	14.4685	14.2825	14.5383	14.3143	13.8528	14.1572	14.4746	14.4281	14.1897
0.854836	-0.20463	O70250	O70250	Phosphoglycerate mutase 2	Pgam2	Color2 [A=255, R=169, G=169, B=169]	1	4					13	9	9	49.4	37.2	37.2	28.827	0	24.795	574560000	39	17.7416	17.6189	17.7846	18.0345	17.5966	17.7631	18.0753	18.0283	18.2231	17.7095
0.852855	0.118008	Q6DYE8	Q6DYE8	Ectonucleotide pyrophosphatase/phosphodiesterase family member 3;Alkaline phosphodiesterase I;Nucleotide pyrophosphatase	Enpp3	Color2 [A=255, R=169, G=169, B=169]	1	4					16	16	16	24.6	24.6	24.6	98.661	0	83.369	338160000	35	16.9898	16.9238	16.7914	16.9957	16.8666	16.8303	16.8625	16.652	16.9695	16.6628
0.852636	0.176387	Q8CGA0	Q8CGA0	Protein phosphatase 1F	Ppm1f	Color2 [A=255, R=169, G=169, B=169]	1	4					6	6	6	13.9	13.9	13.9	49.61	0	51.908	36226000	10	13.7196	13.6104	13.5993	13.8189	13.6531	13.4434	13.5311	13.8087	13.5488	13.1874
0.85259	-0.260449	P62874	P62874	Guanine nucleotide-binding protein G(I)/G(S)/G(T) subunit beta-1	Gnb1	Color2 [A=255, R=169, G=169, B=169]	1	4					13	13	8	47.1	47.1	29.7	37.377	0	143.04	1236200000	53	16.7488	16.13	16.7695	16.9891	16.6964	16.7728	17.0716	16.7918	17.1068	16.893
0.852369	0.182551	O35326	O35326	Serine/arginine-rich splicing factor 5	Srsf5	Color2 [A=255, R=169, G=169, B=169]	1	4					5	5	4	18.6	18.6	15.2	30.891	0	11.896	193030000	16	16.6292	16.168	16.6529	16.5644	16.4121	16.0615	16.4676	16.3148	16.348	16.3219
0.851989	0.174408	Q9WVP1;Q9WVP1-2	Q9WVP1;Q9WVP1-2	AP-1 complex subunit mu-2	Ap1m2	Color2 [A=255, R=169, G=169, B=169]	1	4					9	9	7	26.2	26.2	22	48.136	0	34.431	153950000	18	16.4033	16.0153	16.1714	16.5411	16.4444	16.0005	16.2866	16.1553	16.1315	16.1294
0.851752	-0.192566	Q9DCC4	Q9DCC4	Pyrroline-5-carboxylate reductase 3	Pycrl	Color2 [A=255, R=169, G=169, B=169]	1	4					5	5	5	23.7	23.7	23.7	28.721	0	29.716	48682000	12	14.7375	14.4726	14.8255	15.0021	14.5717	14.7548	15.0771	14.8674	15.0915	14.7814
0.851118	0.284642	Q9CY27	Q9CY27	Very-long-chain enoyl-CoA reductase	Tecr	Color2 [A=255, R=169, G=169, B=169]	1	4					5	5	5	12.3	12.3	12.3	36.09	0	16.236	143670000	10	17.0699	16.3802	17.2314	17.0111	16.8642	16.3379	16.8752	16.7936	16.5187	16.6081
0.849703	0.139287	Q8BKX1-4;Q8BKX1-3;Q8BKX1-2;Q8BKX1	Q8BKX1-4;Q8BKX1-3;Q8BKX1-2;Q8BKX1	Brain-specific angiogenesis inhibitor 1-associated protein 2	Baiap2	Color2 [A=255, R=169, G=169, B=169]	1	4					7	7	7	17.6	17.6	17.6	53.274	0	52.087	47455000	15	15.4089	15.5026	15.6045	15.568	15.2861	15.2704	15.565	15.1935	15.3547	15.2901
0.848747	-0.110466	Q9CPR5;Q9CPR5-2	Q9CPR5;Q9CPR5-2	39S ribosomal protein L15, mitochondrial	Mrpl15	Color2 [A=255, R=169, G=169, B=169]	1	4					9	9	9	34.9	34.9	34.9	33.541	0	34.937	99734000	17	15.4333	15.4624	15.4008	15.433	15.385	15.4141	15.6023	15.4773	15.7603	15.4129
0.847668	0.572995	Q3THK3	Q3THK3	General transcription factor IIF subunit 1	Gtf2f1	Color2 [A=255, R=169, G=169, B=169]	1	4					5	5	5	14.6	14.6	14.6	57.241	0	78.03	20495000	11	12.5027	11.5492	12.1655	11.9997	11.4802	11.8677	11.5422	11.1246	11.9566	10.3412
0.847619	0.206345	Q3TJZ6	Q3TJZ6	Protein FAM98A	Fam98a	Color2 [A=255, R=169, G=169, B=169]	1	4					3	3	3	5.8	5.8	5.8	55.055	0	12.65	10675000	3	13.5442	13.2038	13.4638	13.6575	13.1113	13.0595	13.4492	13.1711	13.2277	13.0415
0.846481	-0.154889	O70378	O70378	ER membrane protein complex subunit 8	Emc8	Color2 [A=255, R=169, G=169, B=169]	1	4					5	5	5	30.4	30.4	30.4	23.348	0	19.419	74313000	8	15.8001	15.6786	15.7864	15.8018	15.6067	15.6781	16.0964	15.8539	16.0841	15.7356
0.845163	-0.29934	Q8VDQ1;Q8VDQ1-2	Q8VDQ1;Q8VDQ1-2	Prostaglandin reductase 2	Ptgr2	Color2 [A=255, R=169, G=169, B=169]	1	4					8	8	8	34.5	34.5	34.5	38.015	0	55.598	448010000	13	15.7465	15.0541	15.8619	16.0038	15.8789	15.9607	16.2515	15.8393	16.0927	15.8977
0.843739	-0.409115	P36552	P36552	Oxygen-dependent coproporphyrinogen-III oxidase, mitochondrial	Cpox	Color2 [A=255, R=169, G=169, B=169]	1	4					10	10	10	28	28	28	49.714	0	64.027	325930000	18	15.6967	15.0324	15.9131	15.7876	15.4731	15.67	16.2049	15.7952	16.6689	15.6095
0.843684	0.14436	Q921F4;Q921F4-4;Q921F4-5	Q921F4;Q921F4-4	Heterogeneous nuclear ribonucleoprotein L-like	Hnrnpll	Color2 [A=255, R=169, G=169, B=169]	1	4					7	7	7	15.2	15.2	15.2	64.124	0	39.166	82358000	15	16.1526	15.8587	16.1118	16.0993	15.954	15.701	16.0346	15.9301	16.0332	15.7557
0.843277	-0.146322	Q8CG76	Q8CG76	Aflatoxin B1 aldehyde reductase member 2	Akr7a2	Color2 [A=255, R=169, G=169, B=169]	1	4					11	11	11	44.7	44.7	44.7	40.612	0	98.68	1044000000	40	17.7552	17.7294	17.8012	18.0221	17.7182	17.7923	18.1811	17.9005	18.0394	17.8443
0.843171	0.123842	Q8CDN6	Q8CDN6	Thioredoxin-like protein 1	Txnl1	Color2 [A=255, R=169, G=169, B=169]	1	4					10	10	10	50.9	50.9	50.9	32.237	0	103.19	310390000	32	17.658	17.3804	17.6047	17.5608	17.5466	17.3032	17.5825	17.4462	17.5257	17.2738
0.841902	0.23604	Q99PL8	Q99PL8	Thiamine transporter 2	Slc19a3	Color2 [A=255, R=169, G=169, B=169]	1	4					2	2	2	3.7	3.7	3.7	55.072	0	4.1326	3025300	2	11.7905	11.8657	12.3037	12.2218	11.9017	11.5286	12.0277	11.9458	11.8561	11.5451
0.841584	-0.206211	Q91W97	Q91W97	Putative hexokinase HKDC1	Hkdc1	Color2 [A=255, R=169, G=169, B=169]	1	4					7	4	4	7.7	5.1	5.1	102.26	0	14.339	18977000	8	13.6121	13.2646	13.4649	13.6543	13.2413	13.3444	13.7956	13.609	13.8973	13.6219
0.841417	0.111195	O55023;P29218;P29218-3	O55023	Inositol monophosphatase 1	Impa1	Color2 [A=255, R=169, G=169, B=169]	1	4					11	11	11	38.3	38.3	38.3	30.436	0	89.937	306440000	34	16.9448	16.947	17.1016	17.0998	17.0787	16.8079	17.037	17.0505	16.9539	16.7666
0.841172	0.205412	Q9CQT1	Q9CQT1	Methylthioribose-1-phosphate isomerase	Mri1	Color2 [A=255, R=169, G=169, B=169]	1	4					4	4	4	10.8	10.8	10.8	39.41	0	12.306	81053000	11	13.815	13.6083	13.9756	14.0151	13.796	13.8023	13.4435	13.8159	13.7934	13.3279
0.840144	-0.417914	P01942;P06467	P01942	Hemoglobin subunit alpha	Hba	Color2 [A=255, R=169, G=169, B=169]	1	4					8	8	6	50	50	45.1	15.085	0	100.97	54244000000	260	24.0494	23.9818	23.9192	23.9016	23.2393	24.241	24.5363	24.4153	24.5703	23.4181
0.839324	-0.180593	Q9CQ91	Q9CQ91	NADH dehydrogenase [ubiquinone] 1 alpha subcomplex subunit 3	Ndufa3	Color2 [A=255, R=169, G=169, B=169]	1	4					2	2	2	50	50	50	9.3308	0	14.709	99776000	9	14.4731	14.3419	14.4395	14.7477	14.227	14.6154	14.6863	14.4635	14.8602	14.5068
0.83911	0.213238	Q9CSU0-3;Q9CSU0-2;Q9CSU0	Q9CSU0-3;Q9CSU0-2;Q9CSU0	Regulation of nuclear pre-mRNA domain-containing protein 1B	Rprd1b	Color2 [A=255, R=169, G=169, B=169]	1	4					5	5	5	30.8	30.8	30.8	25.336	0	22.034	43221000	13	15.1928	15.2	15.4888	15.3297	14.773	14.9951	15.1359	15.0261	14.979	14.7819
0.838597	0.139338	Q8C5W3;Q8C5W3-2	Q8C5W3;Q8C5W3-2	Tubulin-specific chaperone cofactor E-like protein	Tbcel	Color2 [A=255, R=169, G=169, B=169]	1	4					3	3	3	10.8	10.8	10.8	48.031	0	3.951	17435000	5	13.4521	13.3373	13.6143	13.3741	13.4922	13.0482	13.4398	13.4055	13.2872	13.3926
0.838271	-0.329601	Q8K4R4-4;Q8K4R4-3;Q8K4R4-2;Q8K4R4	Q8K4R4-4;Q8K4R4-3;Q8K4R4-2;Q8K4R4	Cytoplasmic phosphatidylinositol transfer protein 1	Pitpnc1	Color2 [A=255, R=169, G=169, B=169]	1	4					3	3	3	14.8	14.8	14.8	24.712	0	5.7917	9673200	7	12.4428	12.0539	12.917	13.0043	12.6335	12.6921	13.009	12.9057	13.3259	12.7668
0.837199	0.175259	Q61937	Q61937	Nucleophosmin	Npm1	Color2 [A=255, R=169, G=169, B=169]	1	4					12	12	12	49	49	49	32.56	0	105.59	710530000	43	18.3328	17.9305	18.3041	18.2794	17.9115	17.9085	18.1669	17.8669	18.0161	17.9235
0.836585	-0.389097	P16675	P16675	Lysosomal protective protein;Lysosomal protective protein 32 kDa chain;Lysosomal protective protein 20 kDa chain	Ctsa	Color2 [A=255, R=169, G=169, B=169]	1	4					5	5	5	12.9	12.9	12.9	53.844	0	67.11	131480000	13	15.6929	15.3591	16.0677	16.3598	15.8017	16.07	16.4384	15.7208	16.7426	16.255
0.836173	0.18687	A2RSJ4	A2RSJ4	UHRF1-binding protein 1-like	Uhrf1bp1l	Color2 [A=255, R=169, G=169, B=169]	1	4					2	2	2	1.3	1.3	1.3	161.94	0	3.2639	4291700	4	13.0528	12.6297	12.7877	13.128	12.8512	12.5116	12.8936	12.5747	12.8327	12.7024
0.835492	0.256497	P08226	P08226	Apolipoprotein E	Apoe	Color2 [A=255, R=169, G=169, B=169]	1	4					10	10	10	34.4	34.4	34.4	35.866	0	130.25	318770000	30	16.9567	16.7937	17.2761	16.9344	16.4474	16.4267	16.6845	16.6273	16.9116	16.4758
0.834676	0.130632	O54983	O54983	Ketimine reductase mu-crystallin	Crym	Color2 [A=255, R=169, G=169, B=169]	1	4					4	4	4	16	16	16	33.523	0	5.1186	39515000	9	14.6671	14.8519	14.8016	14.9698	14.8338	14.5367	14.8377	14.8458	14.6837	14.5672
0.83105	0.274803	Q9CZC8	Q9CZC8	Secernin-1	Scrn1	Color2 [A=255, R=169, G=169, B=169]	1	4					3	3	3	9.2	9.2	9.2	46.325	0	5.4339	3394600	4	12.4218	11.8158	12.4345	12.4227	12.4402	11.9135	12.3703	12.266	11.8086	11.8026
0.829285	0.398578	Q8CGN5-4;Q8CGN5-3;Q8CGN5-2;Q8CGN5	Q8CGN5-4;Q8CGN5-3;Q8CGN5-2;Q8CGN5	Perilipin-1	Plin1	Color2 [A=255, R=169, G=169, B=169]	1	4					2	2	2	14.8	14.8	14.8	25.933	0	19.155	15546000	5	13.3805	13.0649	13.0465	13.4822	12.3589	12.6052	12.4242	12.5969	13.2619	12.452
0.826497	0.102142	Q9D1P0	Q9D1P0	39S ribosomal protein L13, mitochondrial	Mrpl13	Color2 [A=255, R=169, G=169, B=169]	1	4					7	7	7	41	41	41	20.677	0	20.428	49626000	14	15.4099	15.2878	15.3194	15.3869	15.4742	15.1393	15.3956	15.2964	15.3831	15.153
0.825209	0.105441	Q64133	Q64133	Amine oxidase [flavin-containing] A	Maoa	Color2 [A=255, R=169, G=169, B=169]	1	4					11	11	11	22.4	22.4	22.4	59.601	0	41.487	260350000	37	17.4803	17.3279	17.4671	17.4627	17.4631	17.2004	17.4814	17.331	17.4569	17.2042
0.824739	0.126987	P14685	P14685	26S proteasome non-ATPase regulatory subunit 3	Psmd3	Color2 [A=255, R=169, G=169, B=169]	1	4					21	21	21	41.3	41.3	41.3	60.718	0	61.935	605250000	59	18.4948	18.3489	18.5012	18.5188	18.352	18.1037	18.467	18.3957	18.416	18.1984
0.824552	0.189457	O08810	O08810	116 kDa U5 small nuclear ribonucleoprotein component	Eftud2	Color2 [A=255, R=169, G=169, B=169]	1	4					16	16	16	21.4	21.4	21.4	109.36	0	50.745	146480000	36	16.7012	16.1968	16.4679	16.2946	16.337	15.9577	16.2332	16.3548	16.3979	16.1067
0.824242	0.113783	Q9QXZ0-3;Q9QXZ0-2;Q9QXZ0;Q9QXZ0-4	Q9QXZ0-3;Q9QXZ0-2;Q9QXZ0;Q9QXZ0-4	Microtubule-actin cross-linking factor 1	Macf1	Color2 [A=255, R=169, G=169, B=169]	1	4					69	69	68	17	17	16.8	601.74	0	284.45	541730000	138	18.2878	18.1011	18.2514	18.3572	18.2083	18.0076	18.2945	18.1206	18.2131	18.001
0.824055	-0.214992	P63323	P63323	40S ribosomal protein S12	Rps12	Color2 [A=255, R=169, G=169, B=169]	1	4					7	7	6	56.1	56.1	39.4	14.525	0	34.065	423400000	13	16.4943	16.2584	16.5722	16.7865	16.2466	16.6734	16.7735	16.5488	16.9735	16.4638
0.823758	0.144262	P62192	P62192	26S protease regulatory subunit 4	Psmc1	Color2 [A=255, R=169, G=169, B=169]	1	4					18	18	18	45	45	45	49.184	0	127.52	663880000	37	18.3812	18.1084	18.2077	18.3358	18.1241	17.9241	18.2255	18.1759	18.2101	17.9002
0.823501	0.134213	Q9JMA1	Q9JMA1	Ubiquitin carboxyl-terminal hydrolase 14	Usp14	Color2 [A=255, R=169, G=169, B=169]	1	4					10	10	10	26.8	26.8	26.8	56.001	0	220.74	181750000	20	16.6054	16.2447	16.5009	16.5954	16.3416	16.2074	16.4267	16.2869	16.4317	16.2641
0.823394	0.28763	P40240	P40240	CD9 antigen	Cd9	Color2 [A=255, R=169, G=169, B=169]	1	4					2	2	2	5.3	5.3	5.3	25.258	0	4.2974	74946000	5	15.0679	14.4897	14.8742	15.2715	14.9199	14.2233	14.8658	14.7877	14.4619	14.8463
0.823078	0.195261	Q8BH58	Q8BH58	TIP41-like protein	Tiprl	Color2 [A=255, R=169, G=169, B=169]	1	4					5	5	5	22.1	22.1	22.1	31.253	0	17.872	161280000	18	16.949	16.5217	16.8073	17.0802	16.8933	16.4398	16.9182	16.7155	16.5701	16.6316
0.822496	0.243344	Q8R0H9	Q8R0H9	ADP-ribosylation factor-binding protein GGA1	Gga1	Color2 [A=255, R=169, G=169, B=169]	1	4					5	5	5	8.5	8.5	8.5	69.971	0	13.354	23915000	9	12.8166	12.9589	13.2055	13.2593	12.6164	12.4327	12.8929	12.8691	12.8748	12.5705
0.822271	0.103632	O55128	O55128	Histone deacetylase complex subunit SAP18	Sap18	Color2 [A=255, R=169, G=169, B=169]	1	4					4	4	4	17.6	17.6	17.6	17.595	0	30.605	70372000	8	15.4766	15.3936	15.4874	15.3454	15.385	15.1693	15.4505	15.3967	15.3782	15.1752
0.821819	0.305903	Q99KG5-3;Q99KG5-2;Q99KG5	Q99KG5-3;Q99KG5-2;Q99KG5	Lipolysis-stimulated lipoprotein receptor	Lsr	Color2 [A=255, R=169, G=169, B=169]	1	4					3	3	3	8.2	8.2	8.2	58.607	0	7.5957	14386000	5	12.9528	12.5136	12.6993	13.1813	13.0734	12.5091	12.7338	12.7342	12.8802	12.0338
0.821465	0.330209	P62806	P62806	Histone H4	Hist1h4a	Color2 [A=255, R=169, G=169, B=169]	1	4					11	11	11	60.2	60.2	60.2	11.367	0	50.571	34527000000	173	22.1796	22.1332	22.4453	22.4397	21.3965	21.687	21.9367	21.8543	21.9403	21.525
0.820646	0.177059	Q5SWU9;Q5SWU9-2	Q5SWU9;Q5SWU9-2	Acetyl-CoA carboxylase 1;Biotin carboxylase	Acaca	Color2 [A=255, R=169, G=169, B=169]	1	4					15	15	10	8.4	8.4	5.5	265.25	0	49.492	83996000	26	15.3894	15.0984	15.1611	15.4923	15.0735	14.7998	15.0609	15.1558	15.2391	15.0738
0.819764	-0.152343	Q9Z130	Q9Z130	Heterogeneous nuclear ribonucleoprotein D-like	Hnrnpdl	Color2 [A=255, R=169, G=169, B=169]	1	4					4	3	3	17.6	15	15	33.558	0	97.697	35907000	7	12.3171	12.4225	12.6221	12.3089	12.2901	12.4623	12.7357	12.4031	12.7089	12.4125
0.818563	0.260108	Q9CYN2	Q9CYN2	Signal peptidase complex subunit 2	Spcs2	Color2 [A=255, R=169, G=169, B=169]	1	4					2	2	2	12.8	12.8	12.8	24.977	0	2.6931	13277000	4	13.2917	13.5167	14.0336	13.7203	13.6827	13.1723	13.6441	13.3393	13.6449	13.144
0.817657	0.161534	O35841	O35841	Apoptosis inhibitor 5	Api5	Color2 [A=255, R=169, G=169, B=169]	1	4					10	10	10	25	25	25	56.784	0	62.296	74364000	20	16.1915	15.7883	16.089	16.1835	15.8484	15.7661	16.0749	15.8334	15.8512	15.7675
0.817372	0.149438	P47753	P47753	F-actin-capping protein subunit alpha-1	Capza1	Color2 [A=255, R=169, G=169, B=169]	1	4					5	4	4	24.5	21	21	32.939	0	44.06	201830000	13	16.1904	15.8969	16.0026	16.0706	15.9141	15.6879	15.984	15.8601	16.0882	15.7072
0.815878	0.1825	P09671	P09671	Superoxide dismutase [Mn], mitochondrial	Sod2	Color2 [A=255, R=169, G=169, B=169]	1	4					9	9	9	46.4	46.4	46.4	24.603	0	86.014	7668400000	47	20.6403	20.4119	20.5001	20.7867	20.3427	20.153	20.6076	20.4828	20.2882	20.2377
0.815812	0.130078	P21619;P21619-2	P21619;P21619-2	Lamin-B2	Lmnb2	Color2 [A=255, R=169, G=169, B=169]	1	4					28	24	24	50.3	46.6	46.6	67.317	0	206.37	883080000	65	18.0996	17.9207	18.1348	17.9922	17.8842	17.7143	18.0853	17.9154	17.9129	17.7532
0.815767	0.114814	Q60972	Q60972	Histone-binding protein RBBP4	Rbbp4	Color2 [A=255, R=169, G=169, B=169]	1	4					9	9	5	23.8	23.8	15.3	47.655	0	51.195	216280000	21	16.4657	16.1163	16.3682	16.3349	16.3035	16.0628	16.2904	16.2784	16.2502	16.1329
0.814676	-0.266516	Q91XD2	Q91XD2	LIM and senescent cell antigen-like-containing domain protein 2	Lims2	Color2 [A=255, R=169, G=169, B=169]	1	4					3	3	3	8.5	8.5	8.5	39.031	0	4.6146	8651200	4	13.0498	12.6259	12.9697	13.023	13.0409	13.1916	13.4522	12.6695	13.2175	13.5112
0.814408	0.414674	P58771-2;P58771	P58771-2;P58771	Tropomyosin alpha-1 chain	Tpm1	Color2 [A=255, R=169, G=169, B=169]	1	4					21	9	9	40.1	18.3	18.3	32.708	0	37.485	648490000	36	18.8401	18.7846	18.8795	18.9177	17.7039	18.2081	18.5111	18.0794	18.4349	17.8189
0.814198	0.162032	Q3UFF7	Q3UFF7	Lysophospholipase-like protein 1	Lyplal1	Color2 [A=255, R=169, G=169, B=169]	1	4					7	7	7	42.3	42.3	42.3	26.354	0	34.569	649460000	34	17.2283	17.2527	17.1964	17.571	17.4199	16.9266	17.3653	17.2508	17.2154	17.1001
0.813419	0.210078	Q8CIH5	Q8CIH5	1-phosphatidylinositol 4,5-bisphosphate phosphodiesterase gamma-2	Plcg2	Color2 [A=255, R=169, G=169, B=169]	1	4					8	8	8	10.8	10.8	10.8	147.59	0	32.029	15779000	13	13.2627	13.1436	13.1618	13.4066	13.0706	12.9622	13.2015	12.7124	13.3386	12.7801
0.811448	0.157275	Q99JI4	Q99JI4	26S proteasome non-ATPase regulatory subunit 6	Psmd6	Color2 [A=255, R=169, G=169, B=169]	1	4					12	12	12	28.5	28.5	28.5	45.536	0	39.137	108100000	26	16.2272	15.9969	16.1917	16.4379	15.9978	15.8295	16.1766	16.0722	15.9853	16.0014
0.811359	-0.417005	Q8K0E3;Q8K0E3-2	Q8K0E3;Q8K0E3-2	Sodium/myo-inositol cotransporter 2	Slc5a11	Color2 [A=255, R=169, G=169, B=169]	1	4					6	6	6	15.2	15.2	15.2	73.797	0	32.247	41956000	10	14.0957	13.1392	14.1951	14.3698	13.8511	14.2806	14.6749	13.7912	14.5911	14.3981
0.809695	0.177787	Q8N7N5;Q8N7N5-2	Q8N7N5;Q8N7N5-2	DDB1- and CUL4-associated factor 8	Dcaf8	Color2 [A=255, R=169, G=169, B=169]	1	4					3	3	3	7.4	7.4	7.4	66.031	0	6.507	10086000	5	13.0595	12.8419	13.1902	12.9743	12.9323	12.5053	13.0968	12.8827	12.8705	12.7542
0.809099	-0.249287	O35972	O35972	39S ribosomal protein L23, mitochondrial	Mrpl23	Color2 [A=255, R=169, G=169, B=169]	1	4					2	2	2	19.2	19.2	19.2	17.121	0	7.9337	75812000	6	13.4133	13.1673	13.5235	13.4219	12.8322	13.315	13.7822	13.3051	13.7117	13.4908
0.808652	-0.249561	P12787	P12787	Cytochrome c oxidase subunit 5A, mitochondrial	Cox5a	Color2 [A=255, R=169, G=169, B=169]	1	4					8	8	8	54.1	54.1	54.1	16.101	0	19.849	2916300000	66	19.5598	19.6106	19.5978	19.9738	19.0956	19.8135	20.0064	19.8196	19.8991	19.5468
0.807629	0.136049	Q8BU30	Q8BU30	Isoleucine--tRNA ligase, cytoplasmic	Iars	Color2 [A=255, R=169, G=169, B=169]	1	4					19	19	19	18.6	18.6	18.6	144.27	0	43.135	132210000	32	16.602	16.2749	16.4205	16.5932	16.4476	16.1388	16.5092	16.2966	16.4112	16.3021
0.807506	0.163435	Q9DC16	Q9DC16	Endoplasmic reticulum-Golgi intermediate compartment protein 1	Ergic1	Color2 [A=255, R=169, G=169, B=169]	1	4					6	6	6	25.9	25.9	25.9	32.562	0	32.156	40211000	17	15.2709	15.055	15.3843	15.2433	15.2267	14.8881	15.14	15.1605	15.3268	14.8477
0.807194	-0.270435	P15327	P15327	Bisphosphoglycerate mutase	Bpgm	Color2 [A=255, R=169, G=169, B=169]	1	4					7	7	7	25.9	25.9	25.9	29.978	0	44.955	243300000	25	16.9219	16.4272	16.6995	16.9088	16.5035	16.8344	17.2905	17.1187	17.0839	16.4856
0.806931	-0.305734	P58021	P58021	Transmembrane 9 superfamily member 2	Tm9sf2	Color2 [A=255, R=169, G=169, B=169]	1	4					5	5	5	11.6	11.6	11.6	75.329	0	31.605	45147000	10	14.6545	13.9231	14.8069	14.8396	14.37	14.498	14.9985	14.8034	15.0309	14.792
0.806264	-0.238191	O08848	O08848	60 kDa SS-A/Ro ribonucleoprotein	Trove2	Color2 [A=255, R=169, G=169, B=169]	1	4					4	4	4	9.1	9.1	9.1	60.123	0	7.6224	18158000	5	12.9649	12.3324	12.8938	13.0586	13.1823	13.0394	13.1843	13.1366	13.236	13.0266
0.805718	0.152752	Q9QZD9	Q9QZD9	Eukaryotic translation initiation factor 3 subunit I	Eif3i	Color2 [A=255, R=169, G=169, B=169]	1	4					5	5	5	22.2	22.2	22.2	36.46	0	10.673	85483000	9	16.2212	15.8725	15.9901	16.1374	15.9647	15.6454	15.9683	15.8884	16.0954	15.8247
0.805184	-0.327497	Q99J83	Q99J83	Autophagy protein 5	Atg5	Color2 [A=255, R=169, G=169, B=169]	1	4					4	4	4	12.7	12.7	12.7	32.402	0	6.4866	6755500	5	12.6587	12.138	13.0615	13.0075	12.5336	12.7537	13.3171	12.9159	13.2896	12.7604
0.804896	0.199772	P24547	P24547	Inosine-5-monophosphate dehydrogenase 2	Impdh2	Color2 [A=255, R=169, G=169, B=169]	1	4					9	9	9	23.9	23.9	23.9	55.814	0	49.525	46727000	17	15.6817	15.3291	15.7469	15.6805	15.5978	15.1355	15.7084	15.4586	15.5231	15.2115
0.804804	0.138073	E9Q5C9-2;E9Q5C9	E9Q5C9-2;E9Q5C9		Nolc1	Color2 [A=255, R=169, G=169, B=169]	1	4					3	3	3	4.5	4.5	4.5	69.272	0	4.0576	68033000	5	15.8085	15.5697	15.7529	15.6564	15.4611	15.5551	15.6583	15.5144	15.5497	15.2807
0.80471	0.208003	Q9WU84	Q9WU84	Copper chaperone for superoxide dismutase	Ccs	Color2 [A=255, R=169, G=169, B=169]	1	4					2	2	2	8	8	8	28.911	0	28.369	107120000	11	14.0673	13.7521	13.9526	13.8158	13.6363	13.3596	13.6548	14.0022	13.6934	13.474
0.804336	0.128347	Q6P4T2	Q6P4T2	U5 small nuclear ribonucleoprotein 200 kDa helicase	Snrnp200	Color2 [A=255, R=169, G=169, B=169]	1	4					18	18	18	10.6	10.6	10.6	244.54	0	55.165	106050000	34	16.9341	16.6472	17.0244	16.843	16.9003	16.5951	16.8686	16.7288	16.851	16.6637
0.803205	0.135014	P40142	P40142	Transketolase	Tkt	Color2 [A=255, R=169, G=169, B=169]	1	4					35	35	35	68.1	68.1	68.1	67.63	0	323.31	9160200000	231	22.0842	21.8414	22.1296	22.0163	22.0168	21.6924	21.9672	21.9036	22.0898	21.7601
0.80257	-0.341206	Q9NYQ2	Q9NYQ2	Hydroxyacid oxidase 2	Hao2	Color2 [A=255, R=169, G=169, B=169]	1	4					18	18	18	58.6	58.6	58.6	38.699	0	288.27	16193000000	163	21.3399	20.8417	21.7049	21.9112	21.6301	21.557	22.0053	21.7102	22.1874	21.6739
0.801772	0.17055	Q8K2C9	Q8K2C9	Very-long-chain (3R)-3-hydroxyacyl-CoA dehydratase 3	Hacd3	Color2 [A=255, R=169, G=169, B=169]	1	4					6	6	6	18.5	18.5	18.5	43.131	0	19.546	70299000	13	14.3529	14.196	14.5528	14.6029	14.2898	13.9619	14.4364	14.2971	14.2171	14.2293
0.8016	-0.16879	Q8BHG2;Q8BHG2-2;Q8BHG2-3	Q8BHG2;Q8BHG2-2;Q8BHG2-3	UPF0587 protein C1orf123 homolog		Color2 [A=255, R=169, G=169, B=169]	1	4					4	4	4	30	30	30	18.02	0	4.4024	56981000	7	14.7489	14.6597	14.899	14.7545	14.5236	14.7563	15.1371	14.8383	15.0409	14.657
0.801315	-0.144288	Q9CWS0	Q9CWS0	N(G),N(G)-dimethylarginine dimethylaminohydrolase 1	Ddah1	Color2 [A=255, R=169, G=169, B=169]	1	4					15	15	14	64.6	64.6	61.8	31.381	0	94.056	1064300000	81	18.7418	18.4727	18.8437	18.8838	18.6423	18.7545	19.0291	18.7589	18.956	18.8073
0.800065	0.294114	Q8WTY4	Q8WTY4	Anamorsin	Ciapin1	Color2 [A=255, R=169, G=169, B=169]	1	4					3	3	3	12.6	12.6	12.6	33.429	0	7.9388	29665000	8	13.929	13.4456	13.5931	13.2859	12.8752	13.0499	13.1918	13.1704	13.3454	12.9007
0.799967	-0.156499	O08749	O08749	Dihydrolipoyl dehydrogenase, mitochondrial	Dld	Color2 [A=255, R=169, G=169, B=169]	1	4					22	22	22	57.4	57.4	57.4	54.272	0	211.59	8507800000	122	20.8513	20.5641	20.754	20.982	20.82	20.8154	21.1814	20.8262	21.0686	20.8623
0.799498	-0.184492	P67871	P67871	Casein kinase II subunit beta	Csnk2b	Color2 [A=255, R=169, G=169, B=169]	1	4					4	4	4	22.8	22.8	22.8	24.942	0	11.978	65893000	12	14.6584	14.3356	14.7591	14.7858	14.7115	14.7685	15.0628	14.5856	14.993	14.7629
0.796053	-0.160714	P17751	P17751	Triosephosphate isomerase	Tpi1	Color2 [A=255, R=169, G=169, B=169]	1	4					16	16	16	66.9	66.9	66.9	32.191	0	119.76	8132400000	133	21.1635	21.0345	21.1863	21.0757	21.1824	21.0966	21.4112	21.2742	21.5968	21.0671
0.795372	0.154627	Q9D906	Q9D906	Ubiquitin-like modifier-activating enzyme ATG7	Atg7	Color2 [A=255, R=169, G=169, B=169]	1	4					2	2	2	2.7	2.7	2.7	77.519	0	4.1768	15212000	5	12.8334	13.2057	12.9183	13.0021	12.9979	12.6563	13.0808	12.6869	12.8312	12.9291
0.794389	0.168887	Q99K70;Q7TT45;Q99K70-2	Q99K70;Q7TT45	Ras-related GTP-binding protein C;Ras-related GTP-binding protein D	Rragc;Rragd	Color2 [A=255, R=169, G=169, B=169]	1	4					6	6	6	25.1	25.1	25.1	44.12	0	59.13	59695000	15	15.2722	14.9954	15.2927	15.4371	15.2526	14.8851	15.2651	15.2889	14.9541	15.0123
0.79329	0.128005	Q80SW1	Q80SW1	Putative adenosylhomocysteinase 2	Ahcyl1	Color2 [A=255, R=169, G=169, B=169]	1	4					15	8	8	31.1	15.7	15.7	58.951	0	20.022	144970000	17	16.1918	15.9873	16.0701	16.1595	16.0357	15.8432	16.1479	15.9882	16.0769	15.7482
0.79223	0.180624	Q9WUK2-2;Q9WUK2	Q9WUK2-2;Q9WUK2	Eukaryotic translation initiation factor 4H	Eif4h	Color2 [A=255, R=169, G=169, B=169]	1	4					6	6	6	38.6	38.6	38.6	25.186	0	43.275	133510000	9	15.3947	15.2855	15.2189	15.3175	14.8915	15.0167	15.2488	15.12	15.0464	14.7732
0.792197	0.186026	P83917	P83917	Chromobox protein homolog 1	Cbx1	Color2 [A=255, R=169, G=169, B=169]	1	4					3	2	2	23.2	14.6	14.6	21.418	0	10.746	72514000	12	15.2593	14.9493	15.1308	15.2958	15.0306	14.6014	15.1457	15.0837	15.067	14.8379
0.792042	-0.313008	Q9QUM9	Q9QUM9	Proteasome subunit alpha type-6	Psma6	Color2 [A=255, R=169, G=169, B=169]	1	4					11	11	11	48.8	48.8	48.8	27.372	0	68.462	715900000	52	17.7269	17.0071	17.8181	17.9011	17.6171	17.6134	18.2603	17.7049	18.1673	17.8894
0.79129	-0.126064	P52760	P52760	Ribonuclease UK114	Hrsp12	Color2 [A=255, R=169, G=169, B=169]	1	4					10	10	10	87.4	87.4	87.4	14.255	0	183.15	38085000000	289	22.3335	22.267	22.1896	22.4892	22.2006	22.2787	22.6008	22.437	22.4963	22.2976
0.791214	-0.240901	P99029-2;P99029	P99029-2;P99029	Peroxiredoxin-5, mitochondrial	Prdx5	Color2 [A=255, R=169, G=169, B=169]	1	4					13	13	13	87	87	87	17.015	0	276.86	24157000000	125	21.6479	21.8052	21.8701	22.1263	21.3908	21.9487	22.1558	21.9823	22.2652	21.6929
0.791174	0.13332	Q9D394;Q9D394-3;Q9D394-4;Q9D394-2	Q9D394;Q9D394-3;Q9D394-4;Q9D394-2	Protein RUFY3	Rufy3	Color2 [A=255, R=169, G=169, B=169]	1	4					7	7	7	17.3	17.3	17.3	53.006	0	24.761	74025000	19	16.0543	15.9246	16.136	16.0894	15.7556	15.7123	15.9257	15.8907	15.9984	15.7661
0.789021	0.16259	Q91W52;Q91W52-2	Q91W52;Q91W52-2	Transmembrane protein 19	Tmem19	Color2 [A=255, R=169, G=169, B=169]	1	4					2	2	2	6	6	6	36.296	0	54.309	22835000	3	13.2959	13.1747	13.0921	13.2898	13.4597	12.8236	13.0955	13.2161	13.328	13.0359
0.788263	0.113748	Q8VBT0	Q8VBT0	Thioredoxin-related transmembrane protein 1	Tmx1	Color2 [A=255, R=169, G=169, B=169]	1	4					2	2	2	8.3	8.3	8.3	31.395	0	17.807	77011000	13	15.2017	15.0402	15.1876	15.0391	15.0852	14.7957	15.0768	15.026	15.1708	14.9157
0.788213	0.126239	Q9QZQ1-2;Q9QZQ1	Q9QZQ1-2;Q9QZQ1	Afadin	Mllt4	Color2 [A=255, R=169, G=169, B=169]	1	4					17	17	17	12.2	12.2	12.2	204.55	0	30.676	59137000	31	15.7741	15.7011	15.7148	15.6458	15.6422	15.4258	15.8047	15.6455	15.6018	15.3689
0.788036	0.134313	Q8JZU2	Q8JZU2	Tricarboxylate transport protein, mitochondrial	Slc25a1	Color2 [A=255, R=169, G=169, B=169]	1	4					5	5	5	16.7	16.7	16.7	33.931	0	23.127	74743000	8	15.3516	15.1978	15.4306	15.4999	15.4209	15.0354	15.3402	15.4272	15.2906	15.1358
0.787648	-0.893786	P70677	P70677	Caspase-3;Caspase-3 subunit p17;Caspase-3 subunit p12	Casp3	Color2 [A=255, R=169, G=169, B=169]	1	4					2	2	2	12.6	12.6	12.6	31.474	0	38.708	33213000	11	12.6034	10.4077	13.6494	13.3369	12.6409	13.3146	13.6588	13.0962	13.795	13.2427
0.78754	0.110845	P10852;P10852-2	P10852;P10852-2	4F2 cell-surface antigen heavy chain	Slc3a2	Color2 [A=255, R=169, G=169, B=169]	1	4					16	16	14	31.4	31.4	26.6	58.336	0	111.08	2433700000	74	19.0846	19.0351	19.0518	19.1886	19.0185	18.8036	19.1464	19.0098	19.0389	18.8256
0.787474	-0.144194	Q9EPL9	Q9EPL9	Peroxisomal acyl-coenzyme A oxidase 3	Acox3	Color2 [A=255, R=169, G=169, B=169]	1	4					15	15	15	29.1	29.1	29.1	78.403	0	161.01	568290000	35	17.9113	18.0817	17.9562	18.2724	18.3527	18.2202	18.3934	18.2274	18.2751	18.179
0.78697	0.151304	Q922G0;Q3TZX3	Q922G0;Q3TZX3	Solute carrier family 25 member 36;Solute carrier family 25 member 33	Slc25a36;Slc25a33	Color2 [A=255, R=169, G=169, B=169]	1	4					2	2	2	8.7	8.7	8.7	34.169	0	5.2174	13593000	5	13.0643	12.8171	13.1493	13.1157	13.1117	12.9636	13.0246	13.0575	12.8237	12.6323
0.786855	0.257777	Q923D5	Q923D5	WW domain-binding protein 11	Wbp11	Color2 [A=255, R=169, G=169, B=169]	1	4					5	5	5	8.7	8.7	8.7	69.874	0	9.8295	7518600	9	14.0194	13.3479	13.9789	13.8645	13.7164	13.5001	13.8708	13.342	13.695	13.2303
0.785881	0.264245	Q8R420	Q8R420	ATP-binding cassette sub-family A member 3	Abca3	Color2 [A=255, R=169, G=169, B=169]	1	4					5	5	5	4	4	4	191.97	0	46.827	50661000	10	13.6534	13.141	13.8003	13.9035	13.4892	13.1987	13.5137	13.5074	13.4788	12.9675
0.785604	0.130478	P32921-2;P32921	P32921-2;P32921	Tryptophan--tRNA ligase, cytoplasmic;T1-TrpRS;T2-TrpRS	Wars	Color2 [A=255, R=169, G=169, B=169]	1	4					9	9	9	25.9	25.9	25.9	53.64	0	116.99	121170000	21	16.298	15.9255	16.2427	16.3345	16.1699	16.0066	16.2164	16.0317	16.1011	15.9623
0.784973	0.129088	Q9QYF1	Q9QYF1	Retinol dehydrogenase 11	Rdh11	Color2 [A=255, R=169, G=169, B=169]	1	4					4	4	4	13	13	13	35.147	0	3.8628	17604000	6	15.1009	14.9018	15.0896	15.187	15.0254	14.7779	15.0215	14.923	15.1454	14.7915
0.783883	-0.250392	P62320	P62320	Small nuclear ribonucleoprotein Sm D3	Snrpd3	Color2 [A=255, R=169, G=169, B=169]	1	4					4	4	3	37.3	37.3	31.7	13.916	0	69.072	75065000	6	13.4282	13.2744	13.7018	13.8187	12.9255	13.5839	13.6916	13.6188	13.8162	13.6901
0.783212	0.156291	Q8BRF7;Q8BRF7-3;Q8BRF7-2	Q8BRF7;Q8BRF7-3	Sec1 family domain-containing protein 1	Scfd1	Color2 [A=255, R=169, G=169, B=169]	1	4					13	13	13	30.4	30.4	30.4	72.322	0	47.583	106950000	25	15.7459	15.6039	15.6946	15.7941	15.3819	15.5035	15.6923	15.5095	15.492	15.2416
0.78281	-0.224416	O88545	O88545	COP9 signalosome complex subunit 6	Cops6	Color2 [A=255, R=169, G=169, B=169]	1	4					6	6	6	22.5	22.5	22.5	35.88	0	11.309	84623000	18	16.0447	15.4927	16.1068	16.2995	15.9829	16.0353	16.3052	16.1602	16.377	16.1711
0.782728	-0.260234	Q7TNG8	Q7TNG8	Probable D-lactate dehydrogenase, mitochondrial	Ldhd	Color2 [A=255, R=169, G=169, B=169]	1	4					17	17	17	52.5	52.5	52.5	51.847	0	221.03	2002300000	100	18.3146	18.1374	18.4565	18.9223	18.7355	18.5529	18.8587	18.7915	19.0731	18.5913
0.782538	0.179027	P14131	P14131	40S ribosomal protein S16	Rps16	Color2 [A=255, R=169, G=169, B=169]	1	4					5	5	5	35.6	35.6	35.6	16.445	0	12.668	253230000	18	18.2056	17.9142	18.1654	18.2494	17.8215	17.7448	18.0594	18.0215	17.9776	17.6575
0.781223	0.166821	Q9DCX8	Q9DCX8	Iodotyrosine dehalogenase 1	Iyd	Color2 [A=255, R=169, G=169, B=169]	1	4					3	3	3	16.8	16.8	16.8	32.814	0	5.9673	16164000	11	14.6661	14.6823	15.0635	14.7774	14.7393	14.476	14.6336	14.8946	14.6615	14.4288
0.781055	-0.270856	P22907-2;P22907	P22907-2;P22907	Porphobilinogen deaminase	Hmbs	Color2 [A=255, R=169, G=169, B=169]	1	4					2	2	2	5.5	5.5	5.5	37.78	0	3.1253	11795000	5	13.4139	12.821	13.2823	13.6418	13.1262	13.3112	13.904	13.6613	13.3991	13.3639
0.781027	0.130311	Q9D0R2	Q9D0R2	Threonine--tRNA ligase, cytoplasmic	Tars	Color2 [A=255, R=169, G=169, B=169]	1	4					13	13	13	24	24	24	83.355	0	30.375	149280000	35	16.9105	16.679	16.8249	16.8047	16.7772	16.5324	16.8212	16.6118	16.8793	16.5
0.780957	0.146317	Q9Z2H5-3;Q9Z2H5-2;Q9Z2H5	Q9Z2H5-3;Q9Z2H5-2;Q9Z2H5	Band 4.1-like protein 1	Epb41l1	Color2 [A=255, R=169, G=169, B=169]	1	4					15	13	13	26.7	23	23	81.959	0	56.943	182820000	29	17.7921	17.5157	17.6452	17.7642	17.6699	17.3687	17.755	17.6045	17.6137	17.3137
0.780122	-0.181123	Q80X80	Q80X80	C2 domain-containing protein 2-like	C2cd2l	Color2 [A=255, R=169, G=169, B=169]	1	4					5	5	5	13.5	13.5	13.5	76.328	0	83.54	62745000	14	13.035	13.0815	13.4475	13.438	13.2431	13.4957	13.5635	13.241	13.6194	13.231
0.779522	-0.18304	Q8K0C9	Q8K0C9	GDP-mannose 4,6 dehydratase	Gmds	Color2 [A=255, R=169, G=169, B=169]	1	4					8	8	8	29.6	29.6	29.6	41.984	0	32.65	33206000	16	14.3035	14.3272	14.4276	14.5134	14.5545	14.4367	14.8922	14.756	14.6708	14.2858
0.778517	-0.219234	Q9JLB4	Q9JLB4	Cubilin	Cubn	Color2 [A=255, R=169, G=169, B=169]	1	4					64	64	64	24.5	24.5	24.5	399.09	0	323.31	2771700000	233	19.9043	19.4589	19.791	20.1082	19.8594	19.8348	20.2686	19.9188	20.2934	19.9024
0.77848	-0.138148	Q8QZR5	Q8QZR5	Alanine aminotransferase 1	Gpt	Color2 [A=255, R=169, G=169, B=169]	1	4					6	6	6	17.5	17.5	17.5	55.142	0	12.47	21529000	12	13.8411	13.5093	13.591	13.8627	13.9174	13.9797	13.8416	13.8227	13.979	13.7893
0.77844	-0.170265	Q68FL4	Q68FL4	Putative adenosylhomocysteinase 3	Ahcyl2	Color2 [A=255, R=169, G=169, B=169]	1	4					17	17	4	31.2	31.2	5.7	66.899	0	113.54	596830000	56	17.9982	17.712	18.1157	18.2204	18.0826	18.0742	18.3774	18.0985	18.3633	18.0668
0.778171	0.205314	Q9D8S4	Q9D8S4	Oligoribonuclease, mitochondrial	Rexo2	Color2 [A=255, R=169, G=169, B=169]	1	4					3	3	3	16	16	16	26.738	0	7.1628	54999000	6	14.9504	14.5556	14.99	14.7588	14.3877	14.3943	14.6921	14.5363	14.6594	14.3339
0.777973	0.321992	Q60953-2;Q60953	Q60953-2;Q60953	Protein PML	Pml	Color2 [A=255, R=169, G=169, B=169]	1	4					5	5	5	7.9	7.9	7.9	93.262	0	13.965	19651000	10	13.4566	12.8554	13.4096	13.5896	12.8268	12.9265	12.7586	12.8149	13.4181	12.6098
0.777963	0.134777	P63001;P60764	P63001;P60764	Ras-related C3 botulinum toxin substrate 1;Ras-related C3 botulinum toxin substrate 3	Rac1;Rac3	Color2 [A=255, R=169, G=169, B=169]	1	4					8	7	4	39.1	33.3	19.8	21.45	0	24.225	397160000	36	18.0467	17.8429	18.0864	18.2973	18.0496	17.7786	17.9997	17.9531	18.0654	17.8522
0.777298	0.139502	Q3TW96;Q3TW96-2	Q3TW96	UDP-N-acetylhexosamine pyrophosphorylase-like protein 1	Uap1l1	Color2 [A=255, R=169, G=169, B=169]	1	4					11	11	10	26.4	26.4	23.9	56.613	0	47.728	552680000	41	18.077	18.0323	18.2493	18.1815	18.0527	17.7877	18.1068	17.9836	18.2076	17.8096
0.774403	0.158525	Q9CY18	Q9CY18	Sorting nexin-7	Snx7	Color2 [A=255, R=169, G=169, B=169]	1	4					6	6	6	16.5	16.5	16.5	45	0	20.984	44891000	10	14.9532	14.8587	14.9401	15.3261	14.9658	14.6705	14.9824	15.0059	14.8515	14.7409
0.77331	-0.157098	Q9CY21	Q9CY21	Probable 18S rRNA (guanine-N(7))-methyltransferase	Wbscr22	Color2 [A=255, R=169, G=169, B=169]	1	4					2	2	2	14.9	14.9	14.9	31.586	0	5.0647	2766500	2	10.9993	11.1552	11.3776	11.1594	11.2479	11.1951	11.6352	11.4241	11.2095	11.2611
0.773227	0.213849	O54901	O54901	OX-2 membrane glycoprotein	Cd200	Color2 [A=255, R=169, G=169, B=169]	1	4					3	3	3	12.6	12.6	12.6	31.256	0	10.364	47623000	9	15.7553	15.4131	15.554	15.8777	15.705	15.1374	15.6874	15.6407	15.1986	15.5718
0.772598	-0.250245	Q78JN3	Q78JN3		Eci3	Color2 [A=255, R=169, G=169, B=169]	1	4					11	7	7	51.1	36	36	35.23	0	94.323	548500000	33	16.1369	16.1194	16.03	16.7489	16.4383	16.2826	16.7099	16.6571	16.7448	16.3303
0.772311	0.197694	Q9Z0P5-2;Q9Z0P5	Q9Z0P5-2;Q9Z0P5	Twinfilin-2	Twf2	Color2 [A=255, R=169, G=169, B=169]	1	4					5	4	4	17.6	15.6	15.6	39.311	0	11.334	19493000	7	14.8057	14.4915	14.7341	14.9701	14.3758	14.3668	14.5483	14.7245	14.4502	14.2989
0.772086	-0.184372	Q60668-4;Q60668-3;Q60668-2;Q60668	Q60668-4;Q60668-3;Q60668-2;Q60668	Heterogeneous nuclear ribonucleoprotein D0	Hnrnpd	Color2 [A=255, R=169, G=169, B=169]	1	4					11	11	10	32.8	32.8	30	30.777	0	47.743	454900000	29	17.731	17.3989	17.7474	17.7264	17.6625	17.6877	18.0305	17.7402	18.131	17.5986
0.771746	-0.373797	P29788	P29788	Vitronectin	Vtn	Color2 [A=255, R=169, G=169, B=169]	1	4					3	3	3	8.6	8.6	8.6	54.848	0	25.218	39102000	8	12.4498	11.8459	12.2472	12.4046	12.0144	12.4563	12.7395	12.1814	13.3251	12.1289
0.770893	0.139865	Q99NB9	Q99NB9	Splicing factor 3B subunit 1	Sf3b1	Color2 [A=255, R=169, G=169, B=169]	1	4					13	13	13	15.2	15.2	15.2	145.81	0	79.161	126870000	23	16.0401	15.7163	16.0519	15.9695	16.0233	15.7057	16.0008	15.6427	15.9459	15.8065
0.77064	0.159907	O35864	O35864	COP9 signalosome complex subunit 5	Cops5	Color2 [A=255, R=169, G=169, B=169]	1	4					4	4	4	18.6	18.6	18.6	37.548	0	34.647	30237000	10	14.073	13.7731	13.8112	13.9785	13.8415	13.4244	13.9527	13.8436	13.6773	13.7797
0.770544	-0.148806	Q61941	Q61941	NAD(P) transhydrogenase, mitochondrial	Nnt	Color2 [A=255, R=169, G=169, B=169]	1	4					37	37	37	37.1	37.1	37.1	113.84	0	323.31	7387600000	237	20.9503	20.881	20.9817	21.1726	21.0812	20.9322	21.3738	21.1572	21.322	21.0256
0.769759	0.141232	Q9QXS1-2;Q9QXS1;Q9QXS1-15;Q9QXS1-10;Q9QXS1-9;Q9QXS1-12;Q9QXS1-11;Q9QXS1-13;Q9QXS1-5;Q9QXS1-3;Q9QXS1-16;Q9QXS1-4;Q9QXS1-14;Q9QXS1-6;Q9QXS1-7;Q9QXS1-8	Q9QXS1-2;Q9QXS1;Q9QXS1-15;Q9QXS1-10;Q9QXS1-9;Q9QXS1-12;Q9QXS1-11;Q9QXS1-13;Q9QXS1-5;Q9QXS1-3;Q9QXS1-16;Q9QXS1-4;Q9QXS1-14;Q9QXS1-6;Q9QXS1-7;Q9QXS1-8	Plectin	Plec	Color2 [A=255, R=169, G=169, B=169]	1	4					101	101	98	27.7	27.7	26.6	533.5	0	323.31	1248900000	211	19.5577	19.3525	19.6493	19.5892	19.4024	19.2136	19.5221	19.3256	19.5657	19.2179
0.769554	0.107457	Q14C51	Q14C51	Pentatricopeptide repeat domain-containing protein 3, mitochondrial	Ptcd3	Color2 [A=255, R=169, G=169, B=169]	1	4					10	10	10	18.4	18.4	18.4	77.795	0	27.377	70452000	23	16.0575	15.8713	15.9031	16.1033	16.0335	15.775	16.0552	15.8835	15.9544	15.7633
0.768212	-0.113577	P70414	P70414	Sodium/calcium exchanger 1	Slc8a1	Color2 [A=255, R=169, G=169, B=169]	1	4					5	5	5	6.4	6.4	6.4	108.03	0	51.194	25293000	8	14.3351	14.4329	14.2239	14.4329	14.2177	14.3381	14.4449	14.5997	14.5393	14.2885
0.767956	0.251202	Q91X72	Q91X72	Hemopexin	Hpx	Color2 [A=255, R=169, G=169, B=169]	1	4					22	22	22	43	43	43	51.317	0	115.99	2043400000	87	19.1289	18.5573	19.4586	19.0405	19.0081	18.613	18.9501	18.7265	19.0194	18.6284
0.766908	0.0871487	Q99KN9-2;Q99KN9	Q99KN9-2;Q99KN9	Clathrin interactor 1	Clint1	Color2 [A=255, R=169, G=169, B=169]	1	4					12	12	12	22.4	22.4	22.4	51.425	0	77.995	498710000	36	17.9474	17.9141	17.8709	17.8105	17.8563	17.7086	17.8878	17.842	17.896	17.6291
0.765941	0.159314	Q8K2C6	Q8K2C6	NAD-dependent protein deacylase sirtuin-5, mitochondrial	Sirt5	Color2 [A=255, R=169, G=169, B=169]	1	4					3	3	3	12.9	12.9	12.9	34.134	0	30.058	23122000	5	14.8188	14.3744	14.7307	14.9577	14.5975	14.4907	14.6686	14.5218	14.4522	14.5493
0.765331	-0.085989	Q8K183	Q8K183	Pyridoxal kinase	Pdxk	Color2 [A=255, R=169, G=169, B=169]	1	4					10	10	10	37.2	37.2	37.2	35.015	0	51.479	2025300000	32	19.1912	19.0073	19.0713	19.1126	19.1489	19.0566	19.2848	19.2176	19.2953	19.1069
0.764262	0.186964	O35409;REV__Q0VG85-6	O35409	Glutamate carboxypeptidase 2	Folh1	Color2 [A=255, R=169, G=169, B=169]	1	4					19	19	17	30.9	30.9	28.5	84.573	0	103.86	551540000	55	18.5976	18.2738	18.7727	18.4297	18.5527	17.9993	18.5467	18.37	18.3289	18.4469
0.764125	-0.123312	Q8BMS4	Q8BMS4	Ubiquinone biosynthesis O-methyltransferase, mitochondrial	Coq3	Color2 [A=255, R=169, G=169, B=169]	1	4					6	6	5	22.2	22.2	19.5	40.956	0	43.73	49121000	17	15.1607	14.9742	15.1944	15.4286	15.206	15.2551	15.3543	15.2005	15.421	15.3495
0.763908	0.144966	Q8K0Q5	Q8K0Q5	Rho GTPase-activating protein 18	Arhgap18	Color2 [A=255, R=169, G=169, B=169]	1	4					7	7	7	14	14	14	74.929	0	28.312	100250000	17	16.3251	16.2208	16.1463	16.217	15.9293	16.0953	16.1821	15.9008	16.1228	15.8126
0.762723	-0.195952	Q8R464	Q8R464	Cell adhesion molecule 4	Cadm4	Color2 [A=255, R=169, G=169, B=169]	1	4					4	4	4	16.8	16.8	16.8	42.723	0	34.929	27616000	8	14.0388	13.6308	14.1393	14.2901	14.1386	14.1013	14.4693	14.2372	14.3023	14.1074
0.76255	0.195346	P23506;P23506-2	P23506;P23506-2	Protein-L-isoaspartate(D-aspartate) O-methyltransferase	Pcmt1	Color2 [A=255, R=169, G=169, B=169]	1	4					7	7	7	48	48	48	24.634	0	62.773	96046000	23	16.5397	16.2136	16.468	16.5799	16.0491	16.0597	16.4658	16.1668	16.1868	15.9945
0.762543	0.196932	Q3UZ39;Q3UZ39-3;Q3UZ39-2	Q3UZ39;Q3UZ39-3	Leucine-rich repeat flightless-interacting protein 1	Lrrfip1	Color2 [A=255, R=169, G=169, B=169]	1	4					8	8	7	14.1	14.1	12.5	79.248	0	50.51	32335000	13	14.5613	14.5032	14.7195	14.7785	14.2894	14.4351	14.6101	14.3044	14.4892	14.0284
0.76191	0.21641	Q9JMG7;Q9JMG7-2	Q9JMG7;Q9JMG7-2	Hepatoma-derived growth factor-related protein 3	Hdgfrp3	Color2 [A=255, R=169, G=169, B=169]	1	4					4	4	4	19.8	19.8	19.8	22.43	0	21.313	56135000	11	15.4032	15.0976	15.6105	15.2511	15.0194	14.8336	15.2733	15.0261	15.2992	14.8676
0.76131	0.286685	Q61464-4;Q61464;Q61464-7;Q61464-2;Q61464-5;Q61464-3	Q61464-4;Q61464;Q61464-7;Q61464-2;Q61464-5	Zinc finger protein 638	Znf638	Color2 [A=255, R=169, G=169, B=169]	1	4					3	3	3	2.1	2.1	2.1	214.46	0	27.35	8019400	6	11.823	12.071	12.1207	12.6506	12.4355	11.934	12.2512	11.8014	11.542	12.1387
0.760603	0.124569	Q8BSY0;Q8BSY0-2	Q8BSY0	Aspartyl/asparaginyl beta-hydroxylase	Asph	Color2 [A=255, R=169, G=169, B=169]	1	4					14	14	14	21.3	21.3	21.3	83.041	0	166.49	299260000	35	16.7011	16.3982	16.69	16.7242	16.6248	16.3812	16.6459	16.47	16.6343	16.3839
0.760397	0.116687	O88428	O88428	Bifunctional 3-phosphoadenosine 5-phosphosulfate synthase 2;Sulfate adenylyltransferase;Adenylyl-sulfate kinase	Papss2	Color2 [A=255, R=169, G=169, B=169]	1	4					25	25	24	48	48	45.7	70.35	0	129.97	2281800000	103	20.3179	20.1277	20.1759	20.4394	20.2368	20.0035	20.2995	20.227	20.1434	20.0409
0.760396	0.33852	P50172	P50172	Corticosteroid 11-beta-dehydrogenase isozyme 1	Hsd11b1	Color2 [A=255, R=169, G=169, B=169]	1	4					8	8	8	22.6	22.6	22.6	32.364	0	14.816	87558000	12	15.6599	15.2212	16.2374	15.8215	15.2829	14.8979	15.286	15.6605	15.4824	15.2035
0.760374	0.177096	Q60936;Q60936-2	Q60936	Atypical kinase ADCK3, mitochondrial	Adck3	Color2 [A=255, R=169, G=169, B=169]	1	4					11	11	11	18.8	18.8	18.8	71.742	0	53.817	205540000	27	15.9562	15.9888	15.975	15.976	15.6166	15.5477	16.0545	15.6325	15.8149	15.5774
0.759481	0.0977333	P68368	P68368	Tubulin alpha-4A chain	Tuba4a	Color2 [A=255, R=169, G=169, B=169]	1	4					23	5	5	63.8	16.1	16.1	49.924	0	175.65	3111600000	39	19.6999	19.4354	19.6576	19.6955	19.5781	19.4474	19.6531	19.47	19.5771	19.4303
0.758861	-0.523829	P31809-4;P31809-3;P31809-2;P31809	P31809-4;P31809-3;P31809-2;P31809	Carcinoembryonic antigen-related cell adhesion molecule 1	Ceacam1	Color2 [A=255, R=169, G=169, B=169]	1	4					2	2	2	11.5	11.5	11.5	30.312	0	19.666	33469000	6	11.7277	10.7143	11.8515	12.7961	12.1598	12.3473	12.2509	12.1389	12.4489	12.6826
0.758018	-0.142947	Q9QXB9	Q9QXB9	Developmentally-regulated GTP-binding protein 2	Drg2	Color2 [A=255, R=169, G=169, B=169]	1	4					5	5	5	15.4	15.4	15.4	40.718	0	8.9523	11101000	10	14.4317	14.0909	14.3739	14.4399	14.1808	14.3375	14.5898	14.429	14.5974	14.2782
0.756575	0.1301	Q9QYC0-2;Q9QYC0	Q9QYC0-2;Q9QYC0	Alpha-adducin	Add1	Color2 [A=255, R=169, G=169, B=169]	1	4					15	15	14	29	29	27.7	69.886	0	102.34	423710000	32	18.0822	17.8811	18.0259	18.0724	18.0248	17.6234	18.0521	17.9817	17.9926	17.7861
0.756569	0.227857	Q9CZU6	Q9CZU6	Citrate synthase, mitochondrial	Cs	Color2 [A=255, R=169, G=169, B=169]	1	4					17	17	17	41.8	41.8	41.8	51.736	0	135.1	7398700000	101	20.9478	20.559	20.8546	21.2526	20.6897	20.4656	20.9547	20.645	20.4044	20.6948
0.754816	-0.162262	Q924M7	Q924M7	Mannose-6-phosphate isomerase	Mpi	Color2 [A=255, R=169, G=169, B=169]	1	4					7	7	7	23.2	23.2	23.2	46.575	0	64.417	122800000	17	15.7732	15.3896	15.7736	15.9024	15.8598	15.8191	16.1157	15.781	15.9514	15.8427
0.754809	-0.312712	P07724	P07724	Serum albumin	Alb	Color2 [A=255, R=169, G=169, B=169]	1	4					50	50	47	73	73	71.7	68.692	0	323.31	196510000000	738	24.8333	24.131	25.0087	25.0458	24.7293	25.0418	25.4732	24.6533	25.0202	25.1232
0.754747	0.244552	Q80YV2-2;Q80YV2	Q80YV2-2;Q80YV2	Nuclear-interacting partner of ALK	Zc3hc1	Color2 [A=255, R=169, G=169, B=169]	1	4					2	2	2	5.2	5.2	5.2	52.823	0	8.97	13541000	5	13.589	13.2494	13.4128	13.2178	13.2213	12.7951	13.3579	12.9756	13.5256	12.8133
0.754634	0.119525	Q62470-2;Q62470;Q62470-3	Q62470-2;Q62470;Q62470-3	Integrin alpha-3;Integrin alpha-3 heavy chain;Integrin alpha-3 light chain	Itga3	Color2 [A=255, R=169, G=169, B=169]	1	4					5	5	5	5.1	5.1	5.1	118.88	0	17.532	119880000	14	15.325	15.2162	15.4733	15.3885	15.264	14.9979	15.3947	15.2482	15.277	15.1516
0.753755	0.220665	Q8C0K5;Q8C0K5-2	Q8C0K5;Q8C0K5-2	Graves disease carrier protein homolog	Slc25a16	Color2 [A=255, R=169, G=169, B=169]	1	4					2	2	2	7.5	7.5	7.5	36.219	0	6.5759	14473000	8	14.2484	14.1632	14.3645	14.369	14.2673	13.6689	14.2522	14.3237	14.3077	13.7566
0.753239	-0.360698	Q9JJK2	Q9JJK2	LanC-like protein 2	Lancl2	Color2 [A=255, R=169, G=169, B=169]	1	4					4	4	4	13.8	13.8	13.8	50.777	0	13.396	38966000	7	13.155	12.2632	13.1241	13.3358	12.937	13.0135	13.5765	12.95	13.7619	13.3166
0.753175	0.193343	Q8R3B1	Q8R3B1	1-phosphatidylinositol 4,5-bisphosphate phosphodiesterase delta-1	Plcd1	Color2 [A=255, R=169, G=169, B=169]	1	4					4	4	4	8.3	8.3	8.3	85.872	0	31.274	26833000	14	12.8674	12.6748	12.942	12.7982	12.4353	12.4683	12.6991	12.6692	12.7046	12.2098
0.752662	0.167649	O70152	O70152	Dolichol-phosphate mannosyltransferase subunit 1	Dpm1	Color2 [A=255, R=169, G=169, B=169]	1	4					3	3	3	13.8	13.8	13.8	29.174	0	5.3709	22287000	5	14.0931	13.707	14.1042	14.0888	13.8924	13.8076	13.7922	13.9439	13.5185	13.9851
0.752025	0.23185	Q60590	Q60590	Alpha-1-acid glycoprotein 1	Orm1	Color2 [A=255, R=169, G=169, B=169]	1	4					2	2	2	10.6	10.6	10.6	23.895	0	7.5967	17300000	9	12.6717	12.4033	12.5853	12.7783	12.0372	11.9499	12.3311	12.3634	12.2149	12.4573
0.751703	0.12743	Q9CQX2	Q9CQX2	Cytochrome b5 type B	Cyb5b	Color2 [A=255, R=169, G=169, B=169]	1	4					5	5	5	58.2	58.2	58.2	16.318	0	131.07	786720000	54	16.5142	16.5643	16.8922	16.6177	16.5269	16.6044	16.405	16.5484	16.574	16.3464
0.751174	0.123738	Q6PE01	Q6PE01	U5 small nuclear ribonucleoprotein 40 kDa protein	Snrnp40	Color2 [A=255, R=169, G=169, B=169]	1	4					2	2	2	7.5	7.5	7.5	39.275	0	2.9686	27118000	4	14.3511	14.0315	14.293	14.3604	14.1841	14.048	14.1327	14.1904	14.2787	13.9517
0.750867	-0.145843	Q60676	Q60676	Serine/threonine-protein phosphatase 5	Ppp5c	Color2 [A=255, R=169, G=169, B=169]	1	4					10	10	9	24.2	24.2	22.8	56.876	0	100.18	222860000	20	15.5285	15.3542	15.6417	15.612	15.6433	15.5588	15.8468	15.6087	15.9481	15.5465
0.749732	-0.228849	Q9JJI8	Q9JJI8	60S ribosomal protein L38	Rpl38	Color2 [A=255, R=169, G=169, B=169]	1	4					2	2	2	31.4	31.4	31.4	8.2038	0	6.0717	19807000	9	13.9165	13.762	13.9499	14.1613	13.3033	14.2338	14.1161	13.9108	13.9567	14.0198
0.749352	0.290809	Q8CCN5;Q8CCN5-2	Q8CCN5;Q8CCN5-2	Breast carcinoma-amplified sequence 3 homolog	Bcas3	Color2 [A=255, R=169, G=169, B=169]	1	4					2	2	2	3	3	3	101.02	0	2.9129	6360500	3	11.8804	12.0531	12.1541	11.2919	12.0461	11.6622	11.7993	11.745	11.6458	11.1194
0.748331	0.141701	Q61081	Q61081	Hsp90 co-chaperone Cdc37;Hsp90 co-chaperone Cdc37, N-terminally processed	Cdc37	Color2 [A=255, R=169, G=169, B=169]	1	4					9	9	9	25.9	25.9	25.9	44.593	0	143.87	492220000	30	17.1966	17.0272	17.0556	17.2414	17.0079	16.8221	17.1842	16.9122	17.1353	16.7663
0.747769	-0.133328	Q80UM3;Q9DBB4	Q80UM3	N-alpha-acetyltransferase 15, NatA auxiliary subunit	Naa15	Color2 [A=255, R=169, G=169, B=169]	1	4					15	15	15	19.1	19.1	19.1	100.96	0	23.341	215840000	22	15.4892	15.1569	15.3289	15.4377	15.2462	15.366	15.4757	15.4369	15.7135	15.3334
0.747231	0.26746	P97298	P97298	Pigment epithelium-derived factor	Serpinf1	Color2 [A=255, R=169, G=169, B=169]	1	4					4	4	4	12.7	12.7	12.7	46.233	0	11.141	19981000	9	13.6321	13.3877	13.6424	13.4787	13.6137	12.8676	13.4643	12.9757	13.8385	13.271
0.74681	-0.227563	Q9CQM5	Q9CQM5	Thioredoxin domain-containing protein 17	Txndc17	Color2 [A=255, R=169, G=169, B=169]	1	4					4	4	4	48	48	48	14.015	0	153.19	302160000	12	15.3113	15.0831	15.6758	15.5843	15.5447	15.6119	16.0082	15.3834	15.8193	15.5141
0.746805	0.129525	Q99LB2	Q99LB2	Dehydrogenase/reductase SDR family member 4	Dhrs4	Color2 [A=255, R=169, G=169, B=169]	1	4					14	14	14	49.5	49.5	49.5	29.884	0	147.34	1335500000	55	18.6605	18.5129	18.7591	18.801	18.7246	18.3775	18.7289	18.7084	18.5776	18.4181
0.746609	-0.299708	P28867;P28867-2;Q02111	P28867;P28867-2	Protein kinase C delta type;Protein kinase C delta type regulatory subunit;Protein kinase C delta type catalytic subunit	Prkcd	Color2 [A=255, R=169, G=169, B=169]	1	4					6	6	6	11.7	11.7	11.7	77.546	0	13.773	21665000	17	14.8236	14.1213	15.0095	15.0926	14.9588	14.8992	15.3886	14.9401	15.3129	14.9637
0.745996	-0.105824	Q9D110	Q9D110	5-formyltetrahydrofolate cyclo-ligase	Mthfs	Color2 [A=255, R=169, G=169, B=169]	1	4					7	7	7	28.1	28.1	28.1	23.201	0	12.962	56496000	12	15.7387	15.6221	15.7114	15.8811	15.5475	15.6507	15.9038	15.8708	15.8326	15.7719
0.744045	0.126449	E0CYR6;Q9JIY8	E0CYR6;Q9JIY8	Probable N-acetyltransferase CML3	Gm4477;Cml3	Color2 [A=255, R=169, G=169, B=169]	1	4					3	3	3	12.8	12.8	12.8	26.1	0	7.3194	158370000	14	16.0578	15.8672	16.2336	15.972	15.933	15.717	16.0174	16.015	15.8717	15.8103
0.742073	0.125512	Q7TPR4;Q9JI91;O88990	Q7TPR4	Alpha-actinin-1	Actn1	Color2 [A=255, R=169, G=169, B=169]	1	4					43	29	29	52	35.7	35.7	103.07	0	248.77	1706900000	79	19.42	19.2451	19.4342	19.4843	19.1785	19.0617	19.3834	19.2528	19.3274	19.1093
0.741801	0.213206	O70585-2;O70585;Q9D2N4-7;Q9D2N4-4;Q9D2N4-3;Q9D2N4-2;Q9D2N4	O70585-2;O70585;Q9D2N4-7;Q9D2N4-4;Q9D2N4-3;Q9D2N4-2;Q9D2N4	Dystrobrevin beta;Dystrobrevin alpha	Dtnb;Dtna	Color2 [A=255, R=169, G=169, B=169]	1	4					2	2	2	3.4	3.4	3.4	69.636	0.0027491	2.0924	7376400	2	11.8659	12.2424	11.9007	11.7495	12.2781	11.412	11.8238	11.8349	11.9614	11.9387
0.741697	0.242531	Q9QZM0	Q9QZM0	Ubiquilin-2	Ubqln2	Color2 [A=255, R=169, G=169, B=169]	1	4					3	2	2	7.1	4.7	4.7	67.35	0	11.527	24701000	4	13.7087	13.562	13.9864	13.8746	13.3987	13.299	13.716	13.5122	13.7298	13.0606
0.741524	0.162626	O70133-2;O70133;O70133-3	O70133-2;O70133;O70133-3	ATP-dependent RNA helicase A	Dhx9	Color2 [A=255, R=169, G=169, B=169]	1	4					24	24	24	21.4	21.4	21.4	149.54	0	205.56	455960000	53	17.62	17.2549	17.5381	17.5662	17.5274	17.0408	17.5331	17.4529	17.4475	17.2192
0.740923	-0.181305	P43406	P43406	Integrin alpha-V;Integrin alpha-V heavy chain;Integrin alpha-V light chain	Itgav	Color2 [A=255, R=169, G=169, B=169]	1	4					10	10	10	11.4	11.4	11.4	115.36	0	29.982	57023000	21	15.5946	15.1883	15.5948	15.8346	15.5196	15.5588	15.9552	15.6346	15.7664	15.7235
0.740838	-0.135217	P70168	P70168	Importin subunit beta-1	Kpnb1	Color2 [A=255, R=169, G=169, B=169]	1	4					15	15	15	21.9	21.9	21.9	97.183	0	112.65	530980000	35	16.8526	16.7379	16.9959	16.9682	16.8046	16.9726	17.1358	16.8171	17.235	16.8747
0.740832	0.121972	Q64442	Q64442	Sorbitol dehydrogenase	Sord	Color2 [A=255, R=169, G=169, B=169]	1	4					21	21	21	61.9	61.9	61.9	38.249	0	177.46	16851000000	165	22.3816	22.2058	22.5028	22.5006	22.4981	22.0888	22.4294	22.2446	22.3342	22.3821
0.740082	-0.175494	Q3U5Q7	Q3U5Q7	UMP-CMP kinase 2, mitochondrial	Cmpk2	Color2 [A=255, R=169, G=169, B=169]	1	4					13	13	13	35.6	35.6	35.6	50.036	0	67.326	298510000	32	16.8724	16.4175	17.0013	16.9754	16.7558	16.9426	17.0243	16.8371	17.1716	16.9244
0.739647	0.176855	P70349	P70349	Histidine triad nucleotide-binding protein 1	Hint1	Color2 [A=255, R=169, G=169, B=169]	1	4					4	4	4	38.9	38.9	38.9	13.777	0	23.522	611650000	21	19.1982	19.0074	19.3025	19.3789	19.1076	18.7817	19.1897	19.1293	19.2361	18.7737
0.739456	-0.322833	Q04736;P39688-2;P39688;P08103-2;P06240;P08103	Q04736;P39688-2;P39688	Tyrosine-protein kinase Yes;Tyrosine-protein kinase Fyn	Yes1;Fyn	Color2 [A=255, R=169, G=169, B=169]	1	4					6	5	4	11.8	10.4	8.5	60.629	0	8.2227	81215000	14	15.2026	14.5258	15.5944	15.5496	15.2873	15.2319	15.7222	15.4372	15.8624	15.5203
0.739062	0.130016	P99026	P99026	Proteasome subunit beta type-4	Psmb4	Color2 [A=255, R=169, G=169, B=169]	1	4					5	5	5	32.6	32.6	32.6	29.116	0	132.7	397660000	21	17.1155	16.8578	16.9738	16.9823	16.8934	16.5921	17.0111	16.953	16.8906	16.7259
0.737726	0.15041	P62242	P62242	40S ribosomal protein S8	Rps8	Color2 [A=255, R=169, G=169, B=169]	1	4					10	10	10	45.7	45.7	45.7	24.205	0	93.263	1455400000	31	18.0616	17.9216	18.1289	18.1567	18.0255	17.6843	18.1692	17.9411	18.0422	17.7055
0.737031	0.136871	P47754	P47754	F-actin-capping protein subunit alpha-2	Capza2	Color2 [A=255, R=169, G=169, B=169]	1	4					10	10	9	55.2	55.2	51.7	32.967	0	108.7	1063800000	41	16.7993	16.5676	16.7943	16.6963	16.595	16.3681	16.7777	16.5653	16.6763	16.3809
0.735575	0.138792	Q9QZ88;Q9QZ88-2	Q9QZ88;Q9QZ88-2	Vacuolar protein sorting-associated protein 29	Vps29	Color2 [A=255, R=169, G=169, B=169]	1	4					5	5	5	28	28	28	20.495	0	11.087	257370000	13	16.4333	16.2862	16.4065	16.4319	16.3883	16.0922	16.339	16.4082	16.4363	15.9765
0.735062	0.166652	P62830	P62830	60S ribosomal protein L23	Rpl23	Color2 [A=255, R=169, G=169, B=169]	1	4					6	6	6	56.4	56.4	56.4	14.865	0	34.629	416230000	24	16.4366	16.0527	16.1774	16.3097	16.2513	15.8087	16.2384	16.145	16.2967	15.9057
0.733177	0.136511	Q9D020;Q9D020-1	Q9D020;Q9D020-1	Cytosolic 5-nucleotidase 3A	Nt5c3a	Color2 [A=255, R=169, G=169, B=169]	1	4					12	12	12	41.1	41.1	41.1	37.252	0	55.355	119330000	26	16.995	16.6257	16.9461	17.0697	16.9101	16.626	16.9486	16.8015	16.8041	16.6839
0.732719	0.0847183	Q9D8E6	Q9D8E6	60S ribosomal protein L4	Rpl4	Color2 [A=255, R=169, G=169, B=169]	1	4					16	16	16	34.4	34.4	34.4	47.153	0	86.78	639320000	36	18.3903	18.2782	18.383	18.4413	18.3603	18.2519	18.3956	18.2639	18.3986	18.1195
0.732682	-0.33162	E9PYK3	E9PYK3		Parp4	Color2 [A=255, R=169, G=169, B=169]	1	4					2	2	2	1.1	1.1	1.1	216.13	0	4.2935	5252100	3	11.0464	10.7396	10.9834	11.189	11.4206	11.0944	11.8047	11.6699	11.6852	10.783
0.732542	0.21075	P29351-2;P29351;P29351-3	P29351-2;P29351;P29351-3	Tyrosine-protein phosphatase non-receptor type 6	Ptpn6	Color2 [A=255, R=169, G=169, B=169]	1	4					11	11	11	23.3	23.3	23.3	67.716	0	50.204	119440000	21	16.4942	15.9278	16.4825	16.5023	16.1086	15.8644	16.1812	16.0308	16.3535	16.0319
0.732268	0.154909	Q9R190	Q9R190	Metastasis-associated protein MTA2	Mta2	Color2 [A=255, R=169, G=169, B=169]	1	4					5	5	4	8.7	8.7	7.2	75.029	0	22.976	115030000	11	14.9862	14.5827	14.9007	14.7121	14.9457	14.5694	14.6797	14.7175	14.9135	14.4728
0.732095	-0.180097	Q8CG71	Q8CG71	Prolyl 3-hydroxylase 2	Leprel1	Color2 [A=255, R=169, G=169, B=169]	1	4					4	4	4	6.5	6.5	6.5	80.153	0	11.984	11679000	5	12.472	12.3746	12.7789	12.9624	12.8851	12.7836	12.9862	12.9849	12.7957	12.8231
0.729106	0.112789	P84099	P84099	60S ribosomal protein L19	Rpl19	Color2 [A=255, R=169, G=169, B=169]	1	4					4	4	4	18.4	18.4	18.4	23.466	0	53.718	177600000	12	16.5516	16.3598	16.4616	16.3996	16.4321	16.2189	16.4553	16.3791	16.4779	16.1096
0.729073	-0.15297	P56695	P56695	Wolframin	Wfs1	Color2 [A=255, R=169, G=169, B=169]	1	4					4	4	4	3.6	3.6	3.6	100.58	0	11.531	117090000	7	15.5224	15.2666	15.1173	15.5065	15.1619	15.3227	15.6955	15.4923	15.3979	15.4311
0.728839	0.135295	Q569Z5;Q569Z5-2	Q569Z5;Q569Z5-2	Probable ATP-dependent RNA helicase DDX46	Ddx46	Color2 [A=255, R=169, G=169, B=169]	1	4					10	10	10	10.6	10.6	10.6	117.45	0	13.696	40722000	17	14.9544	14.642	14.8367	14.9745	14.8648	14.5164	14.7996	14.8434	14.8642	14.5724
0.728276	-0.204457	A2ASQ1-3;A2ASQ1-2;A2ASQ1	A2ASQ1-3;A2ASQ1-2;A2ASQ1	Agrin;Agrin N-terminal 110 kDa subunit;Agrin C-terminal 110 kDa subunit;Agrin C-terminal 90 kDa fragment;Agrin C-terminal 22 kDa fragment	Agrn	Color2 [A=255, R=169, G=169, B=169]	1	4					29	29	29	24.8	24.8	24.8	198.33	0	323.31	768510000	84	17.0766	16.8255	17.374	17.4352	17.2543	17.288	17.6279	17.1659	17.5808	17.3253
0.728266	0.123811	Q9ERN0	Q9ERN0	Secretory carrier-associated membrane protein 2	Scamp2	Color2 [A=255, R=169, G=169, B=169]	1	4					2	2	2	9.7	9.7	9.7	36.464	0	57.583	89839000	8	14.7277	14.4657	14.6154	14.7874	14.7802	14.5006	14.7123	14.651	14.5276	14.3659
0.728172	-0.21748	Q99NG0	Q99NG0	Helicase ARIP4	Rad54l2	Color2 [A=255, R=169, G=169, B=169]	1	4					2	2	2	1.8	1.8	1.8	162.54	0.0037652	1.8263	32801000	3	12.9577	13.0693	13.1126	13.1623	12.6076	12.9649	13.4304	13.0232	13.5137	13.0647
0.727702	0.115681	P46656	P46656	Adrenodoxin, mitochondrial	Fdx1	Color2 [A=255, R=169, G=169, B=169]	1	4					2	2	2	9.6	9.6	9.6	20.123	0	3.7272	77545000	4	15.3269	15.2929	15.1043	15.3935	15.2881	14.9932	15.3484	15.2066	15.23	15.0493
0.727607	0.0852396	Q60973	Q60973	Histone-binding protein RBBP7	Rbbp7	Color2 [A=255, R=169, G=169, B=169]	1	4					6	2	2	17.2	8.7	8.7	47.789	0	19.445	54023000	7	14.4322	14.216	14.4441	14.3857	14.4771	14.2482	14.2882	14.4216	14.3542	14.2168
0.725857	0.185	Q8CHD8-2;Q8CHD8;Q8CHD8-3	Q8CHD8-2;Q8CHD8;Q8CHD8-3	Rab11 family-interacting protein 3	Rab11fip3	Color2 [A=255, R=169, G=169, B=169]	1	4					6	6	6	15.3	15.3	15.3	50.831	0	91.733	94683000	18	15.5638	15.4091	15.5262	15.5238	15.2301	15.0827	15.4971	15.3965	15.4365	14.9153
0.724665	0.281086	Q80ZJ1-2;Q8BU31;Q80ZJ1;P61226	Q80ZJ1-2;Q8BU31;Q80ZJ1;P61226	Ras-related protein Rap-2a;Ras-related protein Rap-2c;Ras-related protein Rap-2b	Rap2a;Rap2c;Rap2b	Color2 [A=255, R=169, G=169, B=169]	1	4					2	2	2	20	20	20	11.945	0	3.4207	14190000	2	11.716	11.2115	11.5587	11.6432	10.7339	10.977	11.3342	11.1077	10.9139	11.1251
0.72402	0.228616	Q8BK48;Q8QZR3-2;Q8QZR3	Q8BK48	Pyrethroid hydrolase Ces2e	Ces2e	Color2 [A=255, R=169, G=169, B=169]	1	4					6	5	5	15.9	13.4	13.4	62.317	0	29.797	50093000	12	15.1763	14.9653	15.6489	14.9649	15.0383	14.7795	15.0809	14.9295	15.1864	14.6744
0.723929	0.182553	Q8K4L3-3;Q8K4L3	Q8K4L3-3;Q8K4L3	Supervillin	Svil	Color2 [A=255, R=169, G=169, B=169]	1	4					11	11	11	8	8	8	198.53	0	65.422	50932000	26	15.369	15.0669	15.3945	15.217	15.0001	14.9616	15.1087	15.1462	15.2461	14.6721
0.723636	0.143712	P62267	P62267	40S ribosomal protein S23	Rps23	Color2 [A=255, R=169, G=169, B=169]	1	4					5	5	5	29.4	29.4	29.4	15.807	0	10.493	359680000	18	19.4081	19.1481	19.422	19.2938	19.392	18.9287	19.2631	19.3537	19.3532	19.0468
0.723233	0.127731	Q9D7N9	Q9D7N9	Adipocyte plasma membrane-associated protein	Apmap	Color2 [A=255, R=169, G=169, B=169]	1	4					13	13	13	29.4	29.4	29.4	46.434	0	103.75	713880000	49	17.2878	17.1615	17.2525	17.5487	17.3041	16.9873	17.2843	17.3409	17.1586	17.1448
0.723101	0.219522	Q8BY87-2;Q8BY87	Q8BY87-2;Q8BY87	Ubiquitin carboxyl-terminal hydrolase 47	Usp47	Color2 [A=255, R=169, G=169, B=169]	1	4					9	9	9	9.6	9.6	9.6	154.84	0	46.679	34171000	20	14.6064	14.2219	14.665	14.9017	14.6917	14.454	14.6494	14.2266	14.5723	14.0869
0.722405	-0.1714	Q3UMF0-3;Q3UMF0-4;Q3UMF0-2;Q3UMF0	Q3UMF0-3;Q3UMF0-4;Q3UMF0-2;Q3UMF0	Cordon-bleu protein-like 1	Cobll1	Color2 [A=255, R=169, G=169, B=169]	1	4					18	18	18	23.3	23.3	23.3	129.45	0	140.83	296970000	42	17.3315	17.0401	17.3241	17.3888	17.036	17.3224	17.6982	17.1932	17.5035	17.2602
0.722224	-0.1397	Q8QZY2;Q8QZY2-2	Q8QZY2;Q8QZY2-2	Glycerate kinase	Glyctk	Color2 [A=255, R=169, G=169, B=169]	1	4					7	7	7	16.8	16.8	16.8	55.292	0	60.731	313370000	32	16.4904	16.3591	16.5402	16.7576	16.5418	16.5414	16.8394	16.6472	16.8556	16.5042
0.721181	0.148666	O55137	O55137	Acyl-coenzyme A thioesterase 1	Acot1	Color2 [A=255, R=169, G=169, B=169]	1	4					17	17	5	46.1	46.1	14.3	46.135	0	208.52	1894500000	107	19.1244	18.7536	19.0399	19.1836	19.1523	18.6702	19.0672	18.9667	18.9687	18.8376
0.721009	0.240973	Q9JLB2;Q64264	Q9JLB2	MAGUK p55 subfamily member 5	Mpp5	Color2 [A=255, R=169, G=169, B=169]	1	4					10	10	10	18.8	18.8	18.8	77.229	0	19.316	39825000	14	15.026	14.5665	15.1209	15.2671	14.746	14.4124	15.0758	14.754	14.7044	14.5748
0.720913	0.189462	O35598	O35598	Disintegrin and metalloproteinase domain-containing protein 10	Adam10	Color2 [A=255, R=169, G=169, B=169]	1	4					5	5	5	8.5	8.5	8.5	83.967	0	15.26	56960000	14	15.307	14.9272	15.2389	15.4141	15.2781	14.7018	15.3305	15.1393	14.9627	15.0837
0.720866	0.11098	Q8CGB3-2;Q8CGB3;Q8CGB3-3	Q8CGB3-2;Q8CGB3;Q8CGB3-3	Uveal autoantigen with coiled-coil domains and ankyrin repeats	Uaca	Color2 [A=255, R=169, G=169, B=169]	1	4					9	9	9	9.6	9.6	9.6	116.52	0	22.534	49719000	20	15.1578	15.1738	15.3652	15.4548	15.1169	15.0697	15.2791	15.1627	15.1523	15.0498
0.720373	-0.134476	Q8CGB6-2;Q8CGB6-4;Q8CGB6;Q8CGB6-3	Q8CGB6-2;Q8CGB6-4;Q8CGB6;Q8CGB6-3	Tensin-2	Tns2	Color2 [A=255, R=169, G=169, B=169]	1	4					15	15	14	16.6	16.6	15.7	149.5	0	121.38	122220000	27	15.7633	15.6002	15.8315	15.7964	15.6537	15.7581	16.0586	15.8269	16.0446	15.6292
0.720005	0.0943293	P23591	P23591	GDP-L-fucose synthase	Tsta3	Color2 [A=255, R=169, G=169, B=169]	1	4					4	4	4	19	19	19	35.877	0	20.806	37972000	5	15.3652	15.1879	15.2418	15.3879	15.4397	15.1753	15.3832	15.2333	15.2538	15.1053
0.719588	-0.111274	Q9DC69	Q9DC69	NADH dehydrogenase [ubiquinone] 1 alpha subcomplex subunit 9, mitochondrial	Ndufa9	Color2 [A=255, R=169, G=169, B=169]	1	4					14	14	14	46.7	46.7	46.7	42.525	0	99.739	1840000000	37	19.4244	19.3608	19.4689	19.5447	19.3871	19.4737	19.6586	19.6172	19.6863	19.3063
0.719387	-0.17639	P14094	P14094	Sodium/potassium-transporting ATPase subunit beta-1	Atp1b1	Color2 [A=255, R=169, G=169, B=169]	1	4					18	18	18	48.4	48.4	48.4	35.194	0	213.7	26982000000	179	21.5511	21.2088	21.5882	21.8912	21.6601	21.6035	21.9293	21.7437	21.8204	21.6845
0.719031	0.135161	Q9CXN7	Q9CXN7	Phenazine biosynthesis-like domain-containing protein 2	Pbld2	Color2 [A=255, R=169, G=169, B=169]	1	4					11	6	6	39.9	23.3	23.3	31.983	0	22.552	463300000	20	17.5117	17.3181	17.2285	17.4127	17.5499	17.0487	17.4585	17.3424	17.3404	17.1551
0.719022	0.409349	Q91VC9	Q91VC9	Growth hormone-inducible transmembrane protein	Ghitm	Color2 [A=255, R=169, G=169, B=169]	1	4					3	3	3	8.7	8.7	8.7	37.275	0	5.8566	46382000	5	14.5735	14.1906	15.5245	15.2908	15.3839	14.33	14.2938	14.7511	14.9318	14.6098
0.718737	0.121232	Q8VH51-3;Q8VH51-2;Q8VH51	Q8VH51-3;Q8VH51-2;Q8VH51	RNA-binding protein 39	Rbm39	Color2 [A=255, R=169, G=169, B=169]	1	4					5	5	5	18.3	18.3	18.3	39.818	0	80.46	81680000	16	15.2866	15.1678	15.2446	15.2663	15.1155	14.9851	15.2463	15.2187	15.1846	14.8399
0.718709	-0.137545	Q9WUR2-2;Q9WUR2	Q9WUR2-2;Q9WUR2	Enoyl-CoA delta isomerase 2, mitochondrial	Eci2	Color2 [A=255, R=169, G=169, B=169]	1	4					11	11	7	41.1	41.1	27.7	39.503	0	183.8	1672400000	57	18.6092	18.7014	18.4566	18.8401	18.6825	18.7095	18.9252	18.8496	18.9403	18.5529
0.718409	0.129814	P14733	P14733	Lamin-B1	Lmnb1	Color2 [A=255, R=169, G=169, B=169]	1	4					33	31	29	54.3	54.1	50.5	66.785	0	266.37	1342400000	119	19.4061	19.1075	19.3958	19.2841	19.2043	18.9777	19.3276	19.1728	19.2738	18.9968
0.718326	-0.228187	P27046;Q8BRK9-2;Q8BRK9	P27046	Alpha-mannosidase 2	Man2a1	Color2 [A=255, R=169, G=169, B=169]	1	4					13	13	13	13.8	13.8	13.8	131.63	0	37.22	69198000	24	15.2923	14.7456	15.1714	15.4882	15.1897	15.2768	15.6174	15.153	15.684	15.297
0.71742	0.118873	P28656	P28656	Nucleosome assembly protein 1-like 1	Nap1l1	Color2 [A=255, R=169, G=169, B=169]	1	4					8	8	7	26.1	26.1	23.5	45.345	0	72.637	124420000	29	15.8636	15.5845	15.6463	15.8654	15.7487	15.4811	15.7453	15.5947	15.7843	15.5088
0.716779	0.120221	B2RY56	B2RY56	RNA-binding protein 25	Rbm25	Color2 [A=255, R=169, G=169, B=169]	1	4					6	6	6	9.3	9.3	9.3	99.551	0	9.4716	49599000	8	14.2585	14.0002	14.0756	13.8931	14.0793	13.8541	14.167	13.853	13.9562	13.8754
0.716734	0.182318	Q9DCT8	Q9DCT8	Cysteine-rich protein 2	Crip2	Color2 [A=255, R=169, G=169, B=169]	1	4					4	4	4	37	37	37	22.727	0	61.001	293800000	18	17.0367	16.8322	16.9453	16.856	16.5393	16.6123	16.9516	16.6232	16.7508	16.36
0.716383	-0.136265	Q9CXI0	Q9CXI0	2-methoxy-6-polyprenyl-1,4-benzoquinol methylase, mitochondrial	Coq5	Color2 [A=255, R=169, G=169, B=169]	1	4					7	7	7	32.1	32.1	32.1	37.335	0	39.112	147900000	21	16.2103	15.9498	16.1206	16.3068	16.1325	16.0653	16.4235	16.3445	16.4304	16.1375
0.716029	0.199779	P97290	P97290	Plasma protease C1 inhibitor	Serping1	Color2 [A=255, R=169, G=169, B=169]	1	4					3	3	3	6	6	6	55.584	0	10.805	22446000	7	14.5251	14.3945	14.388	14.1365	14.1867	13.8503	14.2645	14.1844	14.4733	13.8595
0.715519	-0.153738	Q8VE22	Q8VE22	28S ribosomal protein S23, mitochondrial	Mrps23	Color2 [A=255, R=169, G=169, B=169]	1	4					7	7	7	49.2	49.2	49.2	20.348	0	16.993	48146000	14	13.533	13.6197	13.6377	13.694	13.3048	13.6338	14.0179	13.6233	13.7476	13.5352
0.715032	-0.146601	A2ARV4	A2ARV4	Low-density lipoprotein receptor-related protein 2	Lrp2	Color2 [A=255, R=169, G=169, B=169]	1	4					131	131	131	37.1	37.1	37.1	519.2	0	323.31	22499000000	774	22.1956	21.9562	22.0001	22.3632	22.2079	22.1996	22.5165	22.158	22.4023	22.1795
0.71375	0.131431	Q9D7X3	Q9D7X3	Dual specificity protein phosphatase 3	Dusp3	Color2 [A=255, R=169, G=169, B=169]	1	4					5	5	5	40.5	40.5	40.5	20.472	0	21.725	186920000	21	16.1542	15.9354	16.2117	16.2816	16.0831	15.9384	16.1867	15.7995	16.1386	15.9456
0.713009	0.115796	Q9DC71	Q9DC71	28S ribosomal protein S15, mitochondrial	Mrps15	Color2 [A=255, R=169, G=169, B=169]	1	4					5	5	5	21.3	21.3	21.3	29.463	0	29.056	42568000	13	15.1216	15.107	15.0673	15.3748	14.967	14.9311	15.1223	15.0372	15.0872	14.881
0.712548	0.115393	O88351	O88351	Inhibitor of nuclear factor kappa-B kinase subunit beta	Ikbkb	Color2 [A=255, R=169, G=169, B=169]	1	4					4	4	3	4.6	4.6	3.6	86.689	0	7.0296	29150000	10	14.9616	14.6746	14.7388	14.6561	14.547	14.5368	14.6297	14.6938	14.6759	14.4649
0.712389	0.290301	Q5EG47	Q5EG47	5-AMP-activated protein kinase catalytic subunit alpha-1	Prkaa1	Color2 [A=255, R=169, G=169, B=169]	1	4					5	3	3	9.5	5.2	5.2	63.928	0	5.0527	17248000	4	12.2606	12.195	12.6803	12.0659	12.188	11.5393	12.4266	12.1211	12.2393	11.612
0.712385	-0.145708	Q9ESN6	Q9ESN6	Tripartite motif-containing protein 2	Trim2	Color2 [A=255, R=169, G=169, B=169]	1	4					4	4	4	7.8	7.8	7.8	81.444	0	19.354	12242000	9	12.5394	12.3642	12.2272	12.4338	12.5094	12.2531	12.7054	12.5174	12.7342	12.5925
0.71149	0.176432	P57784	P57784	U2 small nuclear ribonucleoprotein A	Snrpa1	Color2 [A=255, R=169, G=169, B=169]	1	4					6	6	6	32.5	32.5	32.5	28.357	0	29.355	72486000	10	14.7542	14.5517	14.7864	14.8	14.3111	14.3308	14.5308	14.5319	14.6955	14.2322
0.710234	0.123361	Q8BJS4-3;Q8BJS4-2;Q8BJS4	Q8BJS4-3;Q8BJS4-2;Q8BJS4	SUN domain-containing protein 2	Sun2	Color2 [A=255, R=169, G=169, B=169]	1	4					6	6	6	12.6	12.6	12.6	78.178	0	32.938	39118000	12	15.6884	15.3871	15.7093	15.5562	15.3635	15.2991	15.477	15.4844	15.5242	15.3027
0.709971	0.240011	Q9EQ06;Q9EQ06-2;Q8VCR2-2;Q8VCR2	Q9EQ06;Q9EQ06-2	Estradiol 17-beta-dehydrogenase 11	Hsd17b11	Color2 [A=255, R=169, G=169, B=169]	1	4					5	5	5	16.8	16.8	16.8	32.88	0	9.5054	123490000	14	15.7439	15.0443	15.8255	15.8602	15.7669	15.1383	15.598	15.4171	15.4342	15.4532
0.709672	0.470272	O35744;Q91Z98	O35744;Q91Z98	Chitinase-like protein 3;Chitinase-like protein 4	Chil3;Chil4	Color2 [A=255, R=169, G=169, B=169]	1	4					5	5	5	18.1	18.1	18.1	44.458	0	23.017	51805000	13	15.481	14.1144	14.1645	15.3947	14.3311	13.9183	14.6127	14.4376	14.1939	13.972
0.709479	0.315786	Q9R0M6	Q9R0M6	Ras-related protein Rab-9A	Rab9a	Color2 [A=255, R=169, G=169, B=169]	1	4					3	3	3	18.9	18.9	18.9	22.909	0	7.9474	28093000	6	13.4393	12.5351	13.1852	13.6122	13.1945	12.4719	13.2565	13.0036	12.8264	12.829
0.709472	0.146474	Q9QXS6;Q9QXS6-3;Q9QXS6-2	Q9QXS6;Q9QXS6-3;Q9QXS6-2	Drebrin	Dbn1	Color2 [A=255, R=169, G=169, B=169]	1	4					8	8	8	13.5	13.5	13.5	77.286	0	65.042	94141000	13	14.6139	14.5316	14.4711	14.5577	14.5202	14.0597	14.6795	14.3714	14.4892	14.3623
0.709372	0.23907	Q8CE50	Q8CE50	Sorting nexin-30	Snx30	Color2 [A=255, R=169, G=169, B=169]	1	4					3	3	3	7.6	7.6	7.6	49.52	0	14.049	13361000	6	12.6212	12.2663	12.3539	12.6513	12.4139	11.6776	12.4894	12.1199	12.4759	12.3485
0.708937	0.164758	Q8QZW3	Q8QZW3	Protein FAM151A	Fam151a	Color2 [A=255, R=169, G=169, B=169]	1	4					2	2	2	3.5	3.5	3.5	66.681	0	6.4952	109750000	8	14.3234	14.4386	14.4974	14.6955	14.7407	14.2073	14.707	14.3072	14.344	14.3062
0.708546	0.104844	Q6PDN3;Q6PDN3-3;Q6PDN3-2;Q6PDN3-4	Q6PDN3;Q6PDN3-3;Q6PDN3-2	Myosin light chain kinase, smooth muscle;Myosin light chain kinase, smooth muscle, deglutamylated form	Mylk	Color2 [A=255, R=169, G=169, B=169]	1	4					36	36	36	24.3	24.3	24.3	212.92	0	192.99	879300000	106	18.5635	18.3966	18.5878	18.5742	18.4353	18.2182	18.5779	18.386	18.5057	18.3454
0.708338	-0.26988	Q9CR51	Q9CR51	V-type proton ATPase subunit G 1	Atp6v1g1	Color2 [A=255, R=169, G=169, B=169]	1	4					5	5	4	42.4	42.4	42.4	13.724	0	13.981	494290000	11	14.8126	14.8286	15.0478	15.1035	14.4179	15.6145	15.2805	14.9295	14.9209	14.8144
0.708174	0.122157	Q9CQC9	Q9CQC9	GTP-binding protein SAR1b	Sar1b	Color2 [A=255, R=169, G=169, B=169]	1	4					3	2	2	17.2	11.6	11.6	22.382	0	7.8601	152920000	13	17.0495	16.7182	16.8695	17.0278	16.9013	16.7737	17.022	16.7976	16.6724	16.6898
0.707764	-0.345205	Q99P87	Q99P87	Resistin	Retn	Color2 [A=255, R=169, G=169, B=169]	1	4					3	3	3	22.8	22.8	22.8	12.492	0	7.0918	14823000	6	11.8951	11.8108	12.3608	12.8065	12.3827	12.1003	12.5556	13.1014	12.7459	12.4786
0.706853	0.414403	Q0VBL3-2;Q0VBL3	Q0VBL3-2;Q0VBL3		Rbm15	Color2 [A=255, R=169, G=169, B=169]	1	4					4	4	4	5.9	5.9	5.9	105.27	0	19.657	9967800	8	11.8737	10.6316	11.9087	11.9851	11.6	11.4544	11.3745	10.9788	11.4407	10.6786
0.706285	0.210958	Q9WU56-2;Q9WU56;Q9WU56-4;Q9WU56-3	Q9WU56-2;Q9WU56;Q9WU56-4;Q9WU56-3	tRNA pseudouridine synthase A, mitochondrial	Pus1	Color2 [A=255, R=169, G=169, B=169]	1	4					3	3	3	11.5	11.5	11.5	44.093	0	16.619	18451000	6	12.0155	12.2714	12.2001	12.3229	12.5411	12.0897	11.8897	12.1664	12.4366	11.7139
0.706063	-0.419676	Q923B0;Q923B0-2	Q923B0;Q923B0-2	Gamma-glutamylaminecyclotransferase	Ggact	Color2 [A=255, R=169, G=169, B=169]	1	4					4	4	3	36.2	36.2	29.5	17.08	0	18.966	34315000	5	12.1061	10.7824	11.9468	11.8091	11.6741	12.1573	12.5393	11.568	12.4107	11.7416
0.705856	0.160121	P01887	P01887	Beta-2-microglobulin	B2m	Color2 [A=255, R=169, G=169, B=169]	1	4					2	2	2	16	16	16	13.779	0.00093743	2.3406	39737000	4	14.7382	14.5214	14.7304	14.7328	14.2882	14.4079	14.6434	14.4807	14.4757	14.2026
0.705819	0.137619	Q99PG0	Q99PG0	Arylacetamide deacetylase	Aadac	Color2 [A=255, R=169, G=169, B=169]	1	4					14	14	14	37.4	37.4	37.4	45.25	0	57.571	422810000	35	16.941	16.6044	16.9613	16.935	16.936	16.5278	16.9193	16.8105	16.804	16.6279
0.704565	-0.266804	O08585	O08585	Clathrin light chain A	Clta	Color2 [A=255, R=169, G=169, B=169]	1	4					9	9	9	24.3	24.3	24.3	25.604	0	13.357	189520000	17	16.6169	16.2427	16.4485	16.6057	15.7815	16.6707	16.9201	16.3056	16.7144	16.4186
0.704519	0.208104	Q9D1N9;Q9D1N9-2	Q9D1N9;Q9D1N9-2	39S ribosomal protein L21, mitochondrial	Mrpl21	Color2 [A=255, R=169, G=169, B=169]	1	4					2	2	2	13.9	13.9	13.9	23.366	0	3.537	12079000	5	13.1014	12.9261	12.8879	13.3927	12.8579	12.7778	13.2446	12.8063	12.6558	12.6409
0.704489	0.124702	Q9JLQ0	Q9JLQ0	CD2-associated protein	Cd2ap	Color2 [A=255, R=169, G=169, B=169]	1	4					13	13	13	26.8	26.8	26.8	70.449	0	42.096	109290000	22	17.0756	16.9636	17.0074	16.9648	16.8367	16.7846	17.0599	16.8342	16.9557	16.5904
0.703711	0.152827	P52332	P52332	Tyrosine-protein kinase JAK1	Jak1	Color2 [A=255, R=169, G=169, B=169]	1	4					3	3	3	2.9	2.9	2.9	133.37	0	3.4361	15455000	5	13.4402	13.3781	13.472	13.6713	13.433	13.0513	13.4736	13.5023	13.4698	13.1335
0.702572	0.145337	Q9ERG0;Q9ERG0-2	Q9ERG0;Q9ERG0-2	LIM domain and actin-binding protein 1	Lima1	Color2 [A=255, R=169, G=169, B=169]	1	4					15	15	15	29.1	29.1	29.1	84.059	0	78.344	302850000	50	17.4581	17.0987	17.3687	17.3381	17.3035	17.0849	17.3734	17.1363	17.3348	16.911
0.702222	-0.108276	Q8JZN5	Q8JZN5	Acyl-CoA dehydrogenase family member 9, mitochondrial	Acad9	Color2 [A=255, R=169, G=169, B=169]	1	4					22	22	22	33.1	33.1	33.1	68.721	0	124.94	816730000	70	19.0837	18.8605	18.9403	19.1567	19.0994	18.9922	19.2715	19.1931	19.2003	19.0249
0.702153	0.309258	O08599;O08599-2	O08599;O08599-2	Syntaxin-binding protein 1	Stxbp1	Color2 [A=255, R=169, G=169, B=169]	1	4					3	2	2	6.1	4.9	4.9	67.568	0	6.9195	8489000	4	12.8204	12.3928	12.9316	12.9843	12.5067	12.4817	12.9532	11.8459	12.2067	12.6021
0.700581	-0.112858	Q9D0G0	Q9D0G0	28S ribosomal protein S30, mitochondrial	Mrps30	Color2 [A=255, R=169, G=169, B=169]	1	4					8	8	8	24.2	24.2	24.2	49.939	0	19.066	68184000	16	14.9472	14.8326	15.069	15.0543	14.981	14.9778	15.2698	14.9549	15.2424	15.0034
0.699035	-0.286235	Q9CXD6;Q9CXD6-3;Q9CXD6-2	Q9CXD6;Q9CXD6-3;Q9CXD6-2	Mitochondrial calcium uniporter regulator 1	Mcur1	Color2 [A=255, R=169, G=169, B=169]	1	4					6	6	6	17.4	17.4	17.4	37.849	0	10.976	90947000	12	15.3285	15.1253	15.6524	15.8598	14.8566	15.7729	15.9763	15.4729	15.5708	15.4609
0.698918	-0.484353	P20444;P68404;P68404-2;P63318	P20444;P68404;P68404-2	Protein kinase C alpha type;Protein kinase C beta type	Prkca;Prkcb	Color2 [A=255, R=169, G=169, B=169]	1	4					3	3	3	8.2	8.2	8.2	76.851	0	33.855	30019000	8	13.0083	11.372	12.6041	13.2438	12.9193	13.2612	13.2166	12.845	13.3616	12.8849
0.698805	0.144547	Q8BGU5-2;Q8BGU5	Q8BGU5-2;Q8BGU5	Cyclin-Y	Ccny	Color2 [A=255, R=169, G=169, B=169]	1	4					4	4	4	17.7	17.7	17.7	36.561	0	17.348	35498000	7	14.2823	14.3429	14.5834	14.7481	14.2975	14.2429	14.3714	14.1498	14.3795	14.3879
0.697645	-0.178696	O09173	O09173	Homogentisate 1,2-dioxygenase	Hgd	Color2 [A=255, R=169, G=169, B=169]	1	4					19	19	19	53.5	53.5	53.5	49.959	0	171.05	2581400000	93	19.018	18.6215	19.0285	19.197	19.1542	18.9843	19.3437	19.1381	19.3828	19.0638
0.696888	0.108837	O35435	O35435	Dihydroorotate dehydrogenase (quinone), mitochondrial	Dhodh	Color2 [A=255, R=169, G=169, B=169]	1	4					10	10	10	34.4	34.4	34.4	42.699	0	26.798	92196000	23	15.4206	15.279	15.2737	15.5551	15.1828	15.1039	15.3423	15.3022	15.2404	15.1782
0.69672	0.102913	Q8VDJ3	Q8VDJ3	Vigilin	Hdlbp	Color2 [A=255, R=169, G=169, B=169]	1	4					31	31	31	29.7	29.7	29.7	141.74	0	99.527	653570000	87	19.0089	18.8885	18.9164	18.9917	18.8385	18.7346	18.9692	18.8648	18.9451	18.6156
0.696486	0.267312	Q9D1K2	Q9D1K2	V-type proton ATPase subunit F	Atp6v1f	Color2 [A=255, R=169, G=169, B=169]	1	4					8	8	8	75.6	75.6	75.6	13.37	0	41.522	243430000	24	17.9039	17.831	18.14	18.4622	17.4832	17.4954	18.0304	17.8171	17.6278	17.5129
0.696427	0.115532	Q9CRC9-2;Q9CRC9	Q9CRC9-2;Q9CRC9	Glucosamine-6-phosphate isomerase 2	Gnpda2	Color2 [A=255, R=169, G=169, B=169]	1	4					4	2	2	16.1	7.7	7.7	30.913	0	3.0573	16727000	4	13.259	13.0735	13.1514	13.271	13.3684	12.9224	13.3177	13.1081	13.1571	13.0403
0.696404	0.164958	Q91Z38	Q91Z38	Tetratricopeptide repeat protein 1	Ttc1	Color2 [A=255, R=169, G=169, B=169]	1	4					3	3	3	14	14	14	33.263	0	15.461	14333000	7	12.3328	12.7545	12.5328	12.7478	12.701	12.1879	12.5415	12.7087	12.4277	12.3782
0.696277	-0.119752	P15116;P39038	P15116	Cadherin-2	Cdh2	Color2 [A=255, R=169, G=169, B=169]	1	4					5	5	5	10.8	10.8	10.8	99.795	0	25.471	20354000	8	12.8831	12.9192	13.31	13.0668	13.0552	13.1042	13.3168	13.0945	13.1993	13.1183
0.694112	0.175009	Q9R062	Q9R062	Glycogenin-1	Gyg1	Color2 [A=255, R=169, G=169, B=169]	1	4					4	4	4	15.9	15.9	15.9	37.402	0	75.561	24855000	10	13.6649	13.4854	13.7464	13.8655	13.6059	13.411	13.9147	13.3922	13.4835	13.2916
0.6939	0.154534	P27048;P63163	P27048;P63163	Small nuclear ribonucleoprotein-associated protein B;Small nuclear ribonucleoprotein-associated protein N	Snrpb;Snrpn	Color2 [A=255, R=169, G=169, B=169]	1	4					4	4	4	15.6	15.6	15.6	23.656	0	7.4234	18931000	4	14.1534	14.3147	14.5598	14.2466	14.0076	14.0295	14.2033	14.2002	14.1904	13.8861
0.693793	-0.214713	Q8BVA4	Q8BVA4	Leiomodin-1	Lmod1	Color2 [A=255, R=169, G=169, B=169]	1	4					2	2	2	4	4	4	66.309	0	6.9084	34546000	6	13.011	13.0652	13.0495	13.2696	12.6307	13.5393	13.3305	13.2073	13.1859	12.8366
0.693475	-0.1385	P38060;Q8JZS7	P38060	Hydroxymethylglutaryl-CoA lyase, mitochondrial	Hmgcl	Color2 [A=255, R=169, G=169, B=169]	1	4					12	12	12	44.9	44.9	44.9	34.238	0	107.62	1131500000	39	17.8487	17.697	18.0756	18.1534	17.9536	17.9774	18.2502	18.0385	18.1927	17.9621
0.693187	0.115184	Q6ZWQ0;Q6ZWQ0-2	Q6ZWQ0	Nesprin-2	Syne2	Color2 [A=255, R=169, G=169, B=169]	1	4					36	36	29	7	7	5.7	782.72	0	132.05	171940000	67	17.1593	16.9698	17.1411	17.067	16.8623	16.8129	17.1052	16.9878	16.9548	16.763
0.692869	0.21584	Q8BGQ1-2;Q8BGQ1	Q8BGQ1-2;Q8BGQ1	Spermatogenesis-defective protein 39 homolog	Vipas39	Color2 [A=255, R=169, G=169, B=169]	1	4					3	3	3	8.1	8.1	8.1	54.346	0	19.325	27957000	6	14.4819	13.9574	14.3035	14.6061	14.1329	13.8366	14.2984	14.3078	13.8507	14.1091
0.6926	0.274974	Q3U5C8	Q3U5C8	Rho guanine nucleotide exchange factor 16	Arhgef16	Color2 [A=255, R=169, G=169, B=169]	1	4					3	3	3	5.8	5.8	5.8	80.38	0	18.39	8282500	5	11.9399	12.0089	11.8064	12.1366	12.5753	11.7908	11.4544	12.3577	11.7912	11.6982
0.690814	0.162112	Q9ES28-8;Q9ES28-4;Q9ES28-3;Q9ES28-2;Q9ES28-7;Q9ES28;Q9ES28-6;Q9ES28-5	Q9ES28-8;Q9ES28-4;Q9ES28-3;Q9ES28-2;Q9ES28-7;Q9ES28;Q9ES28-6;Q9ES28-5	Rho guanine nucleotide exchange factor 7	Arhgef7	Color2 [A=255, R=169, G=169, B=169]	1	4					5	5	4	9.6	9.6	7.8	79.695	0	10.659	23565000	7	13.535	13.5452	13.4601	13.786	13.2488	13.2238	13.5421	13.5119	13.3532	13.1336
0.690461	0.234827	E9PV24-2;E9PV24	E9PV24-2;E9PV24	Fibrinogen alpha chain;Fibrinopeptide A;Fibrinogen alpha chain	Fga	Color2 [A=255, R=169, G=169, B=169]	1	4					15	15	15	35.5	35.5	35.5	61.325	0	178.42	1525600000	53	17.9181	17.5814	17.7945	17.6569	17.2917	17.2205	17.7108	17.3055	17.7423	17.0894
0.689973	0.085434	Q921S7	Q921S7	39S ribosomal protein L37, mitochondrial	Mrpl37	Color2 [A=255, R=169, G=169, B=169]	1	4					9	9	9	23.6	23.6	23.6	48.34	0	42.562	92446000	24	15.9562	15.7868	15.9983	15.9653	15.9073	15.7148	16.0001	15.8495	15.8658	15.7564
0.687854	0.163564	Q8CFI7	Q8CFI7	DNA-directed RNA polymerase II subunit RPB2	Polr2b	Color2 [A=255, R=169, G=169, B=169]	1	4					8	8	8	11.2	11.2	11.2	133.91	0	32.95	38313000	18	13.9329	13.5661	13.9722	13.763	13.7932	13.3101	13.8758	13.6485	13.7548	13.6204
0.687643	0.10601	Q91VR5	Q91VR5	ATP-dependent RNA helicase DDX1	Ddx1	Color2 [A=255, R=169, G=169, B=169]	1	4					23	23	23	38.4	38.4	38.4	82.499	0	114.82	459580000	53	17.9005	17.6592	17.9124	17.9683	17.8538	17.6198	17.9208	17.6683	17.8389	17.7165
0.686297	0.118484	P17225	P17225	Polypyrimidine tract-binding protein 1	Ptbp1	Color2 [A=255, R=169, G=169, B=169]	1	4					13	13	10	40.4	40.4	35.7	56.477	0	124.56	315260000	40	17.1588	16.997	16.9906	16.9778	16.8631	16.7835	17.1188	16.772	16.9717	16.7487
0.6861	0.12895	Q91XE8	Q91XE8	Transmembrane protein 205	Tmem205	Color2 [A=255, R=169, G=169, B=169]	1	4					2	2	2	12.7	12.7	12.7	21.18	0	25.085	123580000	11	15.5853	15.5401	15.9033	15.7619	15.6107	15.3865	15.7486	15.5889	15.605	15.4277
0.685913	0.157669	Q99JY3;Q99JY3-2	Q99JY3;Q99JY3-2	GTPase IMAP family member 4	Gimap4	Color2 [A=255, R=169, G=169, B=169]	1	4					9	9	9	36.3	36.3	36.3	38.044	0	94.131	292090000	28	17.0523	16.6118	17.0033	16.9322	16.7563	16.5473	16.9765	16.6942	16.7931	16.5565
0.684375	0.145142	Q9JI39	Q9JI39	ATP-binding cassette sub-family B member 10, mitochondrial	Abcb10	Color2 [A=255, R=169, G=169, B=169]	1	4					5	5	5	7.6	7.6	7.6	77.187	0	6.8639	21827000	7	13.3991	13.4676	13.3967	13.3486	13.3271	12.9413	13.4686	13.4587	13.2534	13.0915
0.684323	0.0934414	Q99JI6	Q99JI6	Ras-related protein Rap-1b	Rap1b	Color2 [A=255, R=169, G=169, B=169]	1	4					11	11	4	63	63	33.2	20.825	0	122.12	1809600000	38	18.5991	18.3971	18.6929	18.7633	18.5775	18.46	18.6127	18.5352	18.4764	18.4782
0.682839	-0.127557	Q9WUM5	Q9WUM5	Succinyl-CoA ligase [ADP/GDP-forming] subunit alpha, mitochondrial	Suclg1	Color2 [A=255, R=169, G=169, B=169]	1	4					10	10	10	35.8	35.8	35.8	36.154	0	72.142	6344200000	69	19.7245	19.512	19.7992	19.9449	19.7588	19.7338	20.0486	19.8505	19.9832	19.7612
0.682447	0.0982141	A2AGT5-2;A2AGT5-3;A2AGT5	A2AGT5-2;A2AGT5-3;A2AGT5	Cytoskeleton-associated protein 5	Ckap5	Color2 [A=255, R=169, G=169, B=169]	1	4					11	11	11	6.2	6.2	6.2	218.7	0	16.255	22461000	14	14.3988	14.2708	14.3194	14.2768	14.0511	14.0871	14.212	14.216	14.2669	14.0439
0.681835	0.142306	Q9D832	Q9D832	DnaJ homolog subfamily B member 4	Dnajb4	Color2 [A=255, R=169, G=169, B=169]	1	4					5	5	5	18.7	18.7	18.7	37.781	0	21.576	22279000	7	15.5598	15.362	15.4807	15.4895	15.1898	15.1515	15.4651	15.4745	15.183	15.0963
0.681663	-0.119909	Q9CQA3	Q9CQA3	Succinate dehydrogenase [ubiquinone] iron-sulfur subunit, mitochondrial	Sdhb	Color2 [A=255, R=169, G=169, B=169]	1	4					16	16	16	54.3	54.3	54.3	31.814	0	91.115	6705700000	120	20.3962	20.2699	20.4204	20.5389	20.2644	20.4035	20.6914	20.4153	20.6436	20.3355
0.680784	0.224422	Q64512	Q64512	Tyrosine-protein phosphatase non-receptor type 13	Ptpn13	Color2 [A=255, R=169, G=169, B=169]	1	4					6	6	6	2.9	2.9	2.9	270.33	0	11.421	10070000	9	13.7655	13.4648	13.5739	13.6373	13.4764	12.992	13.6768	13.6546	13.4846	12.9877
0.680596	0.163683	P54923	P54923	[Protein ADP-ribosylarginine] hydrolase	Adprh	Color2 [A=255, R=169, G=169, B=169]	1	4					8	8	8	27.9	27.9	27.9	40.068	0	39.541	22112000	9	13.9253	13.5887	13.9412	13.964	13.7087	13.4547	14.0097	13.6578	13.571	13.6162
0.680091	-0.32564	Q99J23	Q99J23	GH3 domain-containing protein	Ghdc	Color2 [A=255, R=169, G=169, B=169]	1	4					3	3	3	8.3	8.3	8.3	58.507	0	15.277	21772000	9	13.7057	12.7144	13.7075	14.0934	13.6556	13.6614	14.0566	13.922	13.9548	13.91
0.68	-0.190685	Q91YT0	Q91YT0	NADH dehydrogenase [ubiquinone] flavoprotein 1, mitochondrial	Ndufv1	Color2 [A=255, R=169, G=169, B=169]	1	4					21	21	21	61.9	61.9	61.9	50.834	0	233.15	3045200000	102	19.6545	19.2315	19.7484	19.9717	19.8177	19.7565	20.0019	19.8071	20.0515	19.7603
0.678613	0.185658	Q8C522	Q8C522	Endonuclease domain-containing 1 protein	Endod1	Color2 [A=255, R=169, G=169, B=169]	1	4					2	2	2	4.4	4.4	4.4	55.262	0	9.6174	5023800	3	12.0466	12.2293	12.2594	12.5204	11.8373	11.7988	11.885	12.0212	12.0231	12.2367
0.678465	-0.141983	Q91ZX7	Q91ZX7	Prolow-density lipoprotein receptor-related protein 1;Low-density lipoprotein receptor-related protein 1 85 kDa subunit;Low-density lipoprotein receptor-related protein 1 515 kDa subunit;Low-density lipoprotein receptor-related protein 1 intracellular domain	Lrp1	Color2 [A=255, R=169, G=169, B=169]	1	4					10	10	10	3.2	3.2	3.2	504.74	0	49.526	17375000	14	13.9253	13.721	13.9216	13.8165	13.7706	13.8611	14.1977	13.8405	14.2096	13.756
0.677902	0.192279	Q61033;Q61033-2	Q61033	Lamina-associated polypeptide 2, isoforms alpha/zeta	Tmpo	Color2 [A=255, R=169, G=169, B=169]	1	4					14	14	8	29	29	15.9	75.167	0	216.29	249700000	30	14.76	14.116	14.8136	14.5015	14.443	14.363	14.4526	14.19	14.4904	14.1767
0.677141	-0.0646481	P53395	P53395	Lipoamide acyltransferase component of branched-chain alpha-keto acid dehydrogenase complex, mitochondrial	Dbt	Color2 [A=255, R=169, G=169, B=169]	1	4					21	21	21	46.9	46.9	46.9	53.246	0	96.408	1704800000	84	19.9168	19.8586	19.9365	19.9885	19.9698	19.8775	20.0574	19.9934	20.1173	19.9479
0.676684	-0.111847	Q61578	Q61578	NADPH:adrenodoxin oxidoreductase, mitochondrial	Fdxr	Color2 [A=255, R=169, G=169, B=169]	1	4					8	8	8	20.2	20.2	20.2	54.201	0	10.32	66280000	12	15.0772	14.815	14.8884	15.0657	14.8022	14.9015	14.9683	15.1122	15.2213	15.0045
0.675786	0.103737	Q9CW03	Q9CW03	Structural maintenance of chromosomes protein 3	Smc3	Color2 [A=255, R=169, G=169, B=169]	1	4					26	26	26	23.4	23.4	23.4	141.55	0	119.4	260410000	47	17.2017	16.966	17.136	17.1023	17.0217	16.861	17.1343	17.001	17.1017	16.8111
0.671493	-0.430328	Q9Z0J0	Q9Z0J0	Epididymal secretory protein E1	Npc2	Color2 [A=255, R=169, G=169, B=169]	1	4					6	6	6	35.6	35.6	35.6	16.442	0	89.015	305700000	17	16.6048	15.7058	17.1306	17.1253	16.8266	16.9111	17.3145	16.5905	17.6517	17.077
0.671224	-0.305902	Q9D8X1	Q9D8X1	Copper homeostasis protein cutC homolog	Cutc	Color2 [A=255, R=169, G=169, B=169]	1	4					2	2	2	11	11	11	29.003	0	7.0306	40779000	14	15.0965	14.3576	15.5494	15.2558	15.2515	15.1993	15.6638	15.1834	15.651	15.3428
0.670847	0.146933	P63276	P63276	40S ribosomal protein S17	Rps17	Color2 [A=255, R=169, G=169, B=169]	1	4					8	8	8	63	63	63	15.524	0	31.173	886190000	27	19.2713	18.908	19.2872	19.4169	19.0736	18.867	19.2369	18.9987	19.1074	19.0122
0.67035	0.131447	Q9EP71	Q9EP71	Ankycorbin	Rai14	Color2 [A=255, R=169, G=169, B=169]	1	4					16	16	16	19	19	19	108.85	0	45.414	149030000	26	16.0942	15.839	16.0935	16.0023	15.7017	15.8017	16.01	15.6534	15.8622	15.7461
0.67019	0.136417	Q9JHR7	Q9JHR7	Insulin-degrading enzyme	Ide	Color2 [A=255, R=169, G=169, B=169]	1	4					16	16	16	15.9	15.9	15.9	117.77	0	40.85	104140000	28	16.6321	16.3697	16.6662	16.7683	16.5938	16.2088	16.6479	16.5175	16.5724	16.4013
0.66951	-0.453895	Q61553	Q61553	Fascin	Fscn1	Color2 [A=255, R=169, G=169, B=169]	1	4					6	6	6	14.6	14.6	14.6	54.507	0	17.349	58486000	11	14.6942	13.7804	15.3007	15.211	14.9505	14.933	15.5036	14.8703	15.8862	15.0132
0.667606	0.155662	Q8CIM7	Q8CIM7	Cytochrome P450 2D26	Cyp2d26	Color2 [A=255, R=169, G=169, B=169]	1	4					11	11	10	28.2	28.2	25.6	56.975	0	29.474	228290000	34	17.5769	17.2305	17.898	17.5272	17.5388	17.3114	17.5218	17.4679	17.2764	17.4156
0.667512	0.149198	P28660-2;P28660	P28660-2;P28660	Nck-associated protein 1	Nckap1	Color2 [A=255, R=169, G=169, B=169]	1	4					15	15	14	15.6	15.6	14.8	118.52	0	26.663	62110000	27	15.2077	14.7764	15.0516	15.2373	15.0404	14.7172	15.0717	15.0819	14.9227	14.7741
0.66706	-0.451161	Q9WVT6	Q9WVT6	Carbonic anhydrase 14	Ca14	Color2 [A=255, R=169, G=169, B=169]	1	4					3	3	3	11.9	11.9	11.9	37.505	0	29.416	98830000	10	15.4201	14.8565	15.7485	15.913	15.3923	15.4259	16.2915	15.6566	16.8369	15.3752
0.666951	0.121848	Q99KK9	Q99KK9	Probable histidine--tRNA ligase, mitochondrial	Hars2	Color2 [A=255, R=169, G=169, B=169]	1	4					6	3	3	12.1	6.5	6.5	56.985	0	5.0244	28594000	7	14.1206	13.8906	13.7807	14.0179	13.8277	13.6622	14.0437	13.7773	13.7207	13.8244
0.666648	0.111639	Q9JKF1	Q9JKF1	Ras GTPase-activating-like protein IQGAP1	Iqgap1	Color2 [A=255, R=169, G=169, B=169]	1	4					58	58	56	46.5	46.5	45.4	188.74	0	323.31	2002000000	170	19.74	19.5452	19.6444	19.846	19.5272	19.4239	19.6799	19.547	19.6751	19.4186
0.665949	0.0746841	Q9QYR9	Q9QYR9	Acyl-coenzyme A thioesterase 2, mitochondrial	Acot2	Color2 [A=255, R=169, G=169, B=169]	1	4					16	6	6	41.9	20.1	20.1	49.656	0	136.47	927390000	24	18.1198	17.9366	18.0929	17.9787	18.0536	17.9038	17.9694	18.1065	17.9818	17.8467
0.66468	-0.13765	Q9JMC3	Q9JMC3	DnaJ homolog subfamily A member 4	Dnaja4	Color2 [A=255, R=169, G=169, B=169]	1	4					3	3	3	9.1	9.1	9.1	44.901	0	5.548	13349000	5	13.8544	13.6258	13.691	14.1304	13.7848	13.8681	14.1239	13.9246	14.0263	13.8317
0.664198	0.246225	Q9CR00	Q9CR00	26S proteasome non-ATPase regulatory subunit 9	Psmd9	Color2 [A=255, R=169, G=169, B=169]	1	4					4	4	4	21.2	21.2	21.2	24.72	0	19.179	21552000	5	13.3998	13.2634	13.5205	13.4012	12.7511	13.1244	13.1838	13.3121	12.8662	12.6184
0.6639	0.110572	Q91WQ3	Q91WQ3	Tyrosine--tRNA ligase, cytoplasmic;Tyrosine--tRNA ligase, cytoplasmic, N-terminally processed	Yars	Color2 [A=255, R=169, G=169, B=169]	1	4					16	16	16	31.8	31.8	31.8	59.105	0	45.916	232770000	43	17.3148	17.1225	17.1815	17.3512	17.0328	16.9838	17.2008	17.124	17.2125	16.9289
0.663717	0.307236	Q8VEH6;Q8VEH6-2	Q8VEH6;Q8VEH6-2	COBW domain-containing protein 1	Cbwd1	Color2 [A=255, R=169, G=169, B=169]	1	4					2	2	2	8.7	8.7	8.7	43.771	0	8.5991	6636300	5	12.0532	11.3332	11.5984	11.4864	11.5592	10.9708	11.3521	12.0005	11.2668	10.9039
0.663228	-0.264167	Q9CZR8	Q9CZR8	Elongation factor Ts, mitochondrial	Tsfm	Color2 [A=255, R=169, G=169, B=169]	1	4					11	11	11	43.8	43.8	43.8	35.334	0	159.32	387520000	39	16.8564	16.209	16.9894	17.1694	16.8923	16.9281	17.3158	16.8492	17.3939	16.9504
0.663023	0.0905949	P61255	P61255	60S ribosomal protein L26	Rpl26	Color2 [A=255, R=169, G=169, B=169]	1	4					5	5	5	24.1	24.1	24.1	17.258	0	8.171	1038900000	18	17.8721	17.8035	17.8685	17.8058	17.8945	17.5925	17.8893	17.9132	17.7642	17.6322
0.662741	0.213819	B2RQC6-2;B2RQC6	B2RQC6-2;B2RQC6	CAD protein;Glutamine-dependent carbamoyl-phosphate synthase;Aspartate carbamoyltransferase;Dihydroorotase	Cad	Color2 [A=255, R=169, G=169, B=169]	1	4					7	7	7	5	5	5	235.85	0	90.633	9485200	8	13.86	13.1594	13.4813	13.6883	13.2408	13.1687	13.4572	13.3585	13.4072	12.9691
0.662295	-0.163745	Q80XN0	Q80XN0	D-beta-hydroxybutyrate dehydrogenase, mitochondrial	Bdh1	Color2 [A=255, R=169, G=169, B=169]	1	4					15	15	15	47.5	47.5	47.5	38.299	0	91.425	3001000000	69	18.8461	18.7838	18.6668	19.1358	18.9553	18.932	19.2442	18.97	19.269	18.7913
0.661006	0.331192	Q9R0A0	Q9R0A0	Peroxisomal membrane protein PEX14	Pex14	Color2 [A=255, R=169, G=169, B=169]	1	4					3	3	3	12.8	12.8	12.8	41.207	0	20.963	26847000	5	12.3324	12.5106	12.3628	12.6072	12.225	11.6218	12.5702	12.0267	12.6666	11.4967
0.6607	0.422818	Q9D5V6	Q9D5V6	Synapse-associated protein 1	Syap1	Color2 [A=255, R=169, G=169, B=169]	1	4					6	6	6	25.2	25.2	25.2	41.349	0	14.093	13555000	8	12.9223	12.7837	13.1885	13.4733	12.1903	12.5049	13.2436	12.679	12.0689	11.9475
0.66062	0.106182	P57780	P57780	Alpha-actinin-4	Actn4	Color2 [A=255, R=169, G=169, B=169]	1	4					54	54	40	62.5	62.5	46.5	104.98	0	323.31	12007000000	346	21.7446	21.5344	21.6706	21.7145	21.6171	21.3776	21.7263	21.5462	21.6876	21.4126
0.6604	0.249454	P49442	P49442	Inositol polyphosphate 1-phosphatase	Inpp1	Color2 [A=255, R=169, G=169, B=169]	1	4					5	5	5	15.4	15.4	15.4	43.346	0	19.051	13736000	7	14.0475	13.2371	13.718	13.9985	13.8087	13.221	13.876	13.2985	13.6469	13.5202
0.65996	-0.17409	Q3THG9	Q3THG9	Alanyl-tRNA editing protein Aarsd1	Aarsd1	Color2 [A=255, R=169, G=169, B=169]	1	4					4	4	4	12.1	12.1	12.1	44.97	0	26.925	99591000	12	14.7333	14.3381	14.8309	14.8968	14.7826	14.9311	15.0599	14.8197	15.0464	14.595
0.65821	0.117628	Q8CG72;Q8CG72-2	Q8CG72;Q8CG72-2	Poly(ADP-ribose) glycohydrolase ARH3	Adprhl2	Color2 [A=255, R=169, G=169, B=169]	1	4					6	6	6	23.5	23.5	23.5	39.414	0	45.205	52115000	23	15.3694	15.1645	15.1846	15.1868	15.1725	14.9037	15.2891	15.1857	15.1981	14.9131
0.658188	-0.182372	Q9D0M5	Q9D0M5	Dynein light chain 2, cytoplasmic	Dynll2	Color2 [A=255, R=169, G=169, B=169]	1	4					4	4	3	50.6	50.6	38.2	10.35	0	61.123	244070000	29	16.7363	16.5294	16.9558	16.8918	16.3208	16.935	17.0974	16.7131	16.8685	16.732
0.657565	0.109796	Q8K214-2;Q8K214	Q8K214-2;Q8K214	Polycomb protein SCMH1	Scmh1	Color2 [A=255, R=169, G=169, B=169]	1	4					2	2	2	3.5	3.5	3.5	73.732	0.0034137	2.0256	84583000	7	15.9476	15.7275	15.8474	15.9424	15.741	15.5619	15.8995	15.8706	15.7162	15.6088
0.657411	-0.182895	Q8BWF0	Q8BWF0	Succinate-semialdehyde dehydrogenase, mitochondrial	Aldh5a1	Color2 [A=255, R=169, G=169, B=169]	1	4					15	15	15	39	39	39	55.968	0	91.663	810580000	52	18.2332	17.7968	18.3824	18.4789	18.3325	18.2113	18.5705	18.4056	18.5838	18.367
0.656823	0.116122	Q0P678;Q0P678-2	Q0P678	Zinc finger CCCH domain-containing protein 18	Zc3h18	Color2 [A=255, R=169, G=169, B=169]	1	4					8	8	7	14	14	11	105.69	0	23.598	44427000	17	14.7307	14.431	14.6675	14.5747	14.511	14.4063	14.6563	14.4078	14.5897	14.2741
0.655876	-0.341504	Q9EST4-3;Q9EST4	Q9EST4-3;Q9EST4	Proteasome assembly chaperone 2	Psmg2	Color2 [A=255, R=169, G=169, B=169]	1	4					3	3	3	12.1	12.1	12.1	25.351	0	3.9127	7473700	4	11.912	11.0451	11.3558	12.1872	11.7753	11.4837	12.3859	11.932	12.2655	11.916
0.655688	0.155999	Q61191	Q61191	Host cell factor 1;HCF N-terminal chain 1;HCF N-terminal chain 2;HCF N-terminal chain 3;HCF N-terminal chain 4;HCF N-terminal chain 5;HCF N-terminal chain 6;HCF C-terminal chain 1;HCF C-terminal chain 2;HCF C-terminal chain 3;HCF C-terminal chain 4;HCF C-terminal chain 5;HCF C-terminal chain 6	Hcfc1	Color2 [A=255, R=169, G=169, B=169]	1	4					11	11	11	6.6	6.6	6.6	210.43	0	18.179	78169000	17	15.6102	15.3435	15.6277	15.7251	15.4914	15.3371	15.5547	15.273	15.6957	15.1575
0.655591	0.127116	P11499	P11499	Heat shock protein HSP 90-beta	Hsp90ab1	Color2 [A=255, R=169, G=169, B=169]	1	4					45	45	29	62.3	62.3	44.8	83.28	0	323.31	21203000000	303	21.2743	21.0177	21.1211	21.27	21.0317	20.8996	21.2362	21.0499	21.1028	20.7907
0.655034	0.116264	Q7TNG5;Q7TNG5-2	Q7TNG5;Q7TNG5-2	Echinoderm microtubule-associated protein-like 2	Eml2	Color2 [A=255, R=169, G=169, B=169]	1	4					6	6	6	13.1	13.1	13.1	70.733	0	34.219	158260000	20	15.6894	15.4611	15.6779	15.6427	15.607	15.2802	15.7144	15.4892	15.6186	15.3944
0.654863	0.106645	Q78PY7	Q78PY7	Staphylococcal nuclease domain-containing protein 1	Snd1	Color2 [A=255, R=169, G=169, B=169]	1	4					33	33	32	42.2	42.2	40	102.09	0	241.3	759880000	85	18.2421	18.0072	18.2107	18.2101	18.09	17.9163	18.2502	18.0687	18.1089	17.883
0.653808	0.0979713	Q501J6;Q501J6-2	Q501J6;Q501J6-2	Probable ATP-dependent RNA helicase DDX17	Ddx17	Color2 [A=255, R=169, G=169, B=169]	1	4					19	12	12	30.9	19.2	19.2	72.399	0	52.777	200910000	31	16.9665	16.7399	16.925	16.8681	16.8055	16.684	16.9004	16.7127	16.9152	16.603
0.653581	0.103455	Q99LF4	Q99LF4	tRNA-splicing ligase RtcB homolog	Rtcb	Color2 [A=255, R=169, G=169, B=169]	1	4					12	12	12	31.1	31.1	31.1	55.249	0	70.813	189580000	38	17.2182	16.9823	17.2403	17.3137	17.1199	16.9228	17.2324	17.0623	17.1349	17.0048
0.653456	0.0605709	Q8VDC1	Q8VDC1	FYVE and coiled-coil domain-containing protein 1	Fyco1	Color2 [A=255, R=169, G=169, B=169]	1	4					8	8	8	7.4	7.4	7.4	162.33	0	25.081	15048000	12	13.99	13.9655	14.028	13.9428	13.8768	13.7563	13.8916	13.9396	13.9715	13.9412
0.651943	0.142172	Q8CCJ3;Q8CCJ3-1;Q8CCJ3-2	Q8CCJ3;Q8CCJ3-1;Q8CCJ3-2	E3 UFM1-protein ligase 1	Ufl1	Color2 [A=255, R=169, G=169, B=169]	1	4					6	6	5	9.6	9.6	8.7	89.519	0	21.045	60438000	11	13.8329	13.7455	13.9102	14.1509	13.9104	13.9188	13.8465	13.6243	13.9333	13.516
0.650531	0.0939835	Q8C0C7	Q8C0C7	Phenylalanine--tRNA ligase alpha subunit	Farsa	Color2 [A=255, R=169, G=169, B=169]	1	4					14	14	12	26.2	26.2	23.8	57.598	0	65.008	178340000	34	16.8576	16.6218	16.7774	16.8334	16.7055	16.5401	16.8467	16.6467	16.7315	16.5608
0.650274	-0.308327	Q61543	Q61543	Golgi apparatus protein 1	Glg1	Color2 [A=255, R=169, G=169, B=169]	1	4					20	20	20	23.7	23.7	23.7	133.73	0	94.392	490590000	35	17.2314	16.2792	17.2949	17.3638	17.2436	17.2172	17.5773	17.1655	17.7591	17.2354
0.649927	0.14502	Q3UP75	Q3UP75	UDP-glucuronosyltransferase 3A1	Ugt3a1	Color2 [A=255, R=169, G=169, B=169]	1	4					8	5	5	16.1	8.6	8.6	59.698	0	11.508	183090000	12	16.5234	16.4412	16.3088	16.6973	16.5696	16.1008	16.5974	16.5114	16.3534	16.2522
0.649574	-0.26142	P51175	P51175	Protoporphyrinogen oxidase	Ppox	Color2 [A=255, R=169, G=169, B=169]	1	4					3	3	3	10.9	10.9	10.9	50.87	0	28.744	29898000	10	13.7146	13.0433	13.7773	14.0373	13.7609	13.8587	13.9177	13.717	14.3438	13.8033
0.648922	-0.402316	Q02780-6;Q02780-2;Q02780-5;Q02780-3;Q02780-7;Q02780-4;Q02780	Q02780-6;Q02780-2;Q02780-5;Q02780-3;Q02780-7;Q02780-4;Q02780	Nuclear factor 1 A-type	Nfia	Color2 [A=255, R=169, G=169, B=169]	1	4					3	3	2	12.4	12.4	9	42.407	0	9.3543	15925000	5	13.6721	12.1933	13.9191	13.4977	13.1696	13.657	13.8648	13.5297	13.6446	13.7673
0.648579	-0.105899	Q91ZU6-3;Q91ZU6-4;Q91ZU6-2;Q91ZU6;Q91ZU6-6;Q91ZU6-8	Q91ZU6-3;Q91ZU6-4;Q91ZU6-2;Q91ZU6	Dystonin	Dst	Color2 [A=255, R=169, G=169, B=169]	1	4					21	20	17	3.6	3.5	3	834.94	0	58.398	57883000	28	14.8806	14.7678	14.7998	15.0451	14.7946	14.7666	15.0388	15.0224	15.1144	14.8753
0.648024	-0.133635	Q6PB66	Q6PB66	Leucine-rich PPR motif-containing protein, mitochondrial	Lrpprc	Color2 [A=255, R=169, G=169, B=169]	1	4					52	52	52	42.3	42.3	42.3	156.61	0	323.31	2308700000	171	19.8665	19.7433	19.9456	20.1233	19.8074	19.8968	20.2279	19.9304	20.212	19.8872
0.647919	0.13271	P12970	P12970	60S ribosomal protein L7a	Rpl7a	Color2 [A=255, R=169, G=169, B=169]	1	4					14	14	14	41	41	41	29.976	0	105.99	2594600000	70	19.6845	19.3708	19.5077	19.6005	19.4148	19.1952	19.4991	19.5125	19.5404	19.1675
0.647539	-0.108813	Q8CJG1;Q8CJF9	Q8CJG1	Protein argonaute-1	Ago1	Color2 [A=255, R=169, G=169, B=169]	1	4					3	2	2	6.1	4.4	4.4	97.213	0	9.561	3269100	3	13.0209	13.0308	13.2106	13.026	13.2149	13.2859	13.0234	13.3265	13.3488	13.0627
0.646938	0.118684	Q3UHX2	Q3UHX2	28 kDa heat- and acid-stable phosphoprotein	Pdap1	Color2 [A=255, R=169, G=169, B=169]	1	4					8	8	8	34.8	34.8	34.8	20.605	0	59.922	258860000	13	16.3789	16.1861	16.221	16.2996	16.2257	16.0549	16.3419	16.1634	16.2832	15.8745
0.645152	0.132608	P27641	P27641	X-ray repair cross-complementing protein 5	Xrcc5	Color2 [A=255, R=169, G=169, B=169]	1	4					10	10	10	19.3	19.3	19.3	83.056	0	53.718	52471000	16	14.4061	14.1031	14.388	14.3634	14.0542	13.9153	14.2894	14.2283	14.1703	14.0484
0.644871	0.165313	Q9Z2Z6	Q9Z2Z6	Mitochondrial carnitine/acylcarnitine carrier protein	Slc25a20	Color2 [A=255, R=169, G=169, B=169]	1	4					12	12	12	42.2	42.2	42.2	33.026	0	80.329	684580000	58	18.1371	17.827	18.1895	18.2827	18.1745	17.6463	18.0701	18.1673	18.0994	17.8013
0.644541	0.273774	Q9QX47-2;Q9QX47-4;Q9QX47-3;Q9QX47	Q9QX47-2;Q9QX47-4;Q9QX47-3;Q9QX47	Protein SON	Son	Color2 [A=255, R=169, G=169, B=169]	1	4					4	4	4	1.7	1.7	1.7	230.02	0	8.2703	15871000	11	11.852	11.9767	12.5679	12.3284	12.2921	12.091	12.4883	11.5841	11.8302	11.6548
0.644439	-0.183401	Q8CC86	Q8CC86	Nicotinate phosphoribosyltransferase	Naprt	Color2 [A=255, R=169, G=169, B=169]	1	4					10	10	10	25.3	25.3	25.3	58.265	0	33.757	106300000	29	15.745	15.4968	15.8839	15.945	16.2001	15.9314	16.1924	15.9614	16.2544	15.8481
0.644215	0.172093	Q3TKY6	Q3TKY6	Peptidyl-prolyl cis-trans isomerase CWC27 homolog	Cwc27	Color2 [A=255, R=169, G=169, B=169]	1	4					2	2	2	5.3	5.3	5.3	53.542	0	3.6389	13817000	3	12.4188	12.342	12.7306	12.3321	12.4404	11.8486	12.4055	12.4496	12.3477	12.352
0.643608	-0.159602	Q64516-1;Q64516-2;Q64516;Q9WU65	Q64516-1;Q64516-2;Q64516	Glycerol kinase	Gk	Color2 [A=255, R=169, G=169, B=169]	1	4					28	28	28	64.5	64.5	64.5	57.457	0	261.87	3493000000	145	19.5383	19.2066	19.4848	19.7941	19.5287	19.4807	19.9102	19.5285	19.7681	19.663
0.643573	0.14762	Q91WG0	Q91WG0	Acylcarnitine hydrolase	Ces2c	Color2 [A=255, R=169, G=169, B=169]	1	4					15	15	14	37.6	37.6	35.1	62.469	0	146.53	643160000	64	17.9069	17.713	18.2372	17.9885	18.1173	17.6837	17.9524	17.9625	17.9554	17.671
0.642819	0.229249	P06684	P06684	Complement C5;Complement C5 beta chain;Complement C5 alpha chain;C5a anaphylatoxin;Complement C5 alpha chain	C5	Color2 [A=255, R=169, G=169, B=169]	1	4					4	4	4	3	3	3	188.88	0	7.5004	17435000	8	15.1868	14.7253	15.1513	14.8894	14.6776	14.4596	14.6787	14.687	15.2177	14.441
0.642703	0.102704	Q60759	Q60759	Glutaryl-CoA dehydrogenase, mitochondrial	Gcdh	Color2 [A=255, R=169, G=169, B=169]	1	4					13	13	13	43.4	43.4	43.4	48.605	0	121.96	1611400000	58	19.7574	19.5025	19.8153	19.8441	19.7528	19.4645	19.757	19.7089	19.6222	19.6059
0.642677	0.144406	Q9CRA8	Q9CRA8	Exosome complex component RRP46	Exosc5	Color2 [A=255, R=169, G=169, B=169]	1	4					2	2	2	12.8	12.8	12.8	25.194	0	6.0677	8466900	6	12.8812	12.9398	12.9348	12.9602	12.7853	12.3452	12.9259	12.8959	12.8392	12.773
0.642424	-0.274306	Q8JZK9	Q8JZK9	Hydroxymethylglutaryl-CoA synthase, cytoplasmic	Hmgcs1	Color2 [A=255, R=169, G=169, B=169]	1	4					7	6	5	15	12.9	10	57.568	0	26.894	46301000	12	14.5023	13.7788	14.6366	14.7637	14.7018	14.4348	15.1182	14.7437	14.7298	14.7282
0.64241	0.162953	P97429	P97429	Annexin A4	Anxa4	Color2 [A=255, R=169, G=169, B=169]	1	4					19	18	18	57.7	55.5	55.5	35.915	0	160.8	1045200000	59	18.1698	18.0193	18.3738	18.2369	17.9376	17.7912	17.9287	18.2896	18.1239	17.7893
0.642207	0.105004	P15392;P56593	P15392	Cytochrome P450 2A4	Cyp2a4	Color2 [A=255, R=169, G=169, B=169]	1	4					16	16	4	32.6	32.6	7.3	56.781	0	71.56	274840000	47	17.5312	17.3585	17.5595	17.3365	17.5632	17.1504	17.4544	17.5005	17.4148	17.3036
0.641361	-0.176288	P35979	P35979	60S ribosomal protein L12	Rpl12	Color2 [A=255, R=169, G=169, B=169]	1	4					7	7	7	58.8	58.8	58.8	17.804	0	78.866	842720000	41	17.6502	17.1996	17.6818	17.8245	17.3983	17.6003	17.9621	17.5663	17.8489	17.6581
0.6408	0.14809	Q6NZB0	Q6NZB0	DnaJ homolog subfamily C member 8	Dnajc8	Color2 [A=255, R=169, G=169, B=169]	1	4					5	5	5	19	19	19	29.812	0	12.649	142020000	9	15.3844	15.2695	15.3736	15.4554	15.1076	15.0642	15.4267	15.2308	15.2665	14.8617
0.639487	0.122208	Q6PDM2;Q6PDM2-3;Q6PDM2-2	Q6PDM2;Q6PDM2-3;Q6PDM2-2	Serine/arginine-rich splicing factor 1	Srsf1	Color2 [A=255, R=169, G=169, B=169]	1	4					10	10	10	44.4	44.4	44.4	27.744	0	33.407	468420000	40	17.6748	17.4492	17.7154	17.6229	17.5732	17.3415	17.6513	17.5709	17.6202	17.2404
0.639476	0.175466	P63328-2;P63328	P63328-2;P63328	Serine/threonine-protein phosphatase 2B catalytic subunit alpha isoform	Ppp3ca	Color2 [A=255, R=169, G=169, B=169]	1	4					7	7	4	14.7	14.7	8.4	57.614	0	8.8849	53023000	12	14.4666	14.0996	14.342	14.6889	14.4584	14.123	14.4717	14.3363	14.3179	13.9292
0.639442	0.251528	Q8K2I4	Q8K2I4	Beta-mannosidase	Manba	Color2 [A=255, R=169, G=169, B=169]	1	4					6	6	6	8.6	8.6	8.6	100.83	0	76.454	66573000	17	14.9157	14.3345	14.9414	15.0586	14.8089	14.109	14.6146	14.5714	15.0269	14.4796
0.639389	-0.110966	Q9DB73;Q9DB73-2	Q9DB73	NADH-cytochrome b5 reductase 1	Cyb5r1	Color2 [A=255, R=169, G=169, B=169]	1	4					7	7	7	25.6	25.6	25.6	34.134	0	21.267	45906000	15	14.7344	14.8294	14.6109	14.7932	14.6833	14.704	14.9584	14.9979	14.9291	14.6168
0.639071	0.110476	Q6AW69-5;Q6AW69-4;Q6AW69;Q6AW69-3;Q6AW69-2	Q6AW69-5;Q6AW69-4;Q6AW69;Q6AW69-3	Cingulin-like protein 1	Cgnl1	Color2 [A=255, R=169, G=169, B=169]	1	4					29	29	29	25.3	25.3	25.3	147.8	0	224.3	558030000	64	17.627	17.5137	17.6599	17.7316	17.5215	17.4876	17.6871	17.4163	17.6331	17.277
0.636838	0.258882	Q8CIB6	Q8CIB6	Transmembrane protein 230	Tmem230	Color2 [A=255, R=169, G=169, B=169]	1	4					2	2	2	19.2	19.2	19.2	13.188	0	7.0934	9454000	4	12.877	11.8496	12.331	12.4865	12.6963	12.1852	12.4943	12.0149	11.9738	12.2777
0.636279	-0.138215	P61804	P61804	Dolichyl-diphosphooligosaccharide--protein glycosyltransferase subunit DAD1	Dad1	Color2 [A=255, R=169, G=169, B=169]	1	4					3	3	3	28.3	28.3	28.3	12.497	0	8.685	96589000	12	14.9762	14.7526	14.8326	15.2816	14.7955	15.04	15.2477	15.0328	14.9926	15.0165
0.63592	0.118105	P00493	P00493	Hypoxanthine-guanine phosphoribosyltransferase	Hprt1	Color2 [A=255, R=169, G=169, B=169]	1	4					6	6	6	32.1	32.1	32.1	24.57	0	21.872	63148000	12	16.4403	16.1014	16.4045	16.4564	16.29	16.0424	16.3449	16.28	16.3362	16.0986
0.634482	0.16231	G3X9C2	G3X9C2	F-box only protein 50	Nccrp1	Color2 [A=255, R=169, G=169, B=169]	1	4					9	9	9	47	47	47	30.407	0	80.461	1030300000	39	18.0978	17.7998	18.4522	18.2299	18.021	17.8264	18.1161	17.9099	18.1005	17.8363
0.634126	-0.124002	P62315	P62315	Small nuclear ribonucleoprotein Sm D1	Snrpd1	Color2 [A=255, R=169, G=169, B=169]	1	4					2	2	2	27.7	27.7	27.7	13.281	0	6.074	196650000	13	18.5583	18.5611	18.8009	19.0353	18.7014	18.7566	18.8744	18.9115	18.9491	18.7854
0.633137	-0.171471	Q9JJV2-3;Q9JJV2;Q9JJV2-2	Q9JJV2-3;Q9JJV2;Q9JJV2-2	Profilin-2	Pfn2	Color2 [A=255, R=169, G=169, B=169]	1	4					4	4	4	56	56	56	9.7982	0	47.472	48834000	17	13.5623	13.132	13.2226	13.5593	13.6471	13.6323	13.706	13.5563	13.7871	13.2989
0.633135	0.246288	P97390	P97390	Vacuolar protein sorting-associated protein 45	Vps45	Color2 [A=255, R=169, G=169, B=169]	1	4					2	2	2	3.2	3.2	3.2	65.052	0	4.5569	14634000	7	12.3603	11.9196	12.3367	11.9014	12.0453	11.9405	11.2972	12.2678	11.781	12.0453
0.633036	0.112082	Q7TNC4-2;Q7TNC4-3;Q7TNC4-4;Q7TNC4	Q7TNC4-2;Q7TNC4-3;Q7TNC4-4;Q7TNC4	Putative RNA-binding protein Luc7-like 2	Luc7l2	Color2 [A=255, R=169, G=169, B=169]	1	4					6	6	3	20.6	20.6	11.4	38.611	0	24.516	113850000	13	16.9391	16.7594	16.91	16.9333	16.789	16.6444	16.9624	16.7041	16.9066	16.5529
0.631925	-0.249658	Q9CQI3	Q9CQI3	Glia maturation factor beta	Gmfb	Color2 [A=255, R=169, G=169, B=169]	1	4					5	5	4	46.5	46.5	40.1	16.723	0	117.11	428830000	18	15.2294	14.8373	15.3484	15.5191	14.5702	15.2636	15.598	15.2953	15.4837	15.1121
0.631041	0.188899	Q8BGB8	Q8BGB8	Ubiquinone biosynthesis protein COQ4 homolog, mitochondrial	Coq4	Color2 [A=255, R=169, G=169, B=169]	1	4					5	5	5	18	18	18	30.084	0	24.341	23244000	7	14.2137	14.0821	14.4016	14.5786	13.901	13.8335	14.3544	14.0782	13.9855	13.9811
0.631018	0.124152	Q9QZQ8;Q9QZQ8-2	Q9QZQ8;Q9QZQ8-2	Core histone macro-H2A.1	H2afy	Color2 [A=255, R=169, G=169, B=169]	1	4					15	15	13	51.6	51.6	44.6	39.735	0	169.88	824490000	86	18.0609	17.7426	18.0989	17.9941	17.8531	17.6691	17.9521	17.7841	18.0235	17.7
0.630666	0.118245	Q8BL66	Q8BL66	Early endosome antigen 1	Eea1	Color2 [A=255, R=169, G=169, B=169]	1	4					52	52	52	40.8	40.8	40.8	160.91	0	266.26	962940000	118	19.3599	19.1529	19.2129	19.428	19.1868	18.9737	19.3491	19.1183	19.2957	19.0124
0.630534	0.116641	Q49B93;Q49B93-2	Q49B93;Q49B93-2	Sodium-coupled monocarboxylate transporter 2	Slc5a12	Color2 [A=255, R=169, G=169, B=169]	1	4					3	3	3	4.4	4.4	4.4	67.951	0	17.409	27984000	5	14.8985	14.5935	14.9021	14.9327	14.8939	14.6166	14.9661	14.6316	14.657	14.7661
0.629947	0.119286	Q921M3-2;Q921M3	Q921M3-2;Q921M3	Splicing factor 3B subunit 3	Sf3b3	Color2 [A=255, R=169, G=169, B=169]	1	4					13	13	13	15.5	15.5	15.5	125.31	0	47.516	116890000	35	16.4133	16.0805	16.4089	16.3723	16.3227	16.0035	16.3281	16.1753	16.3801	16.1144
0.629614	0.119606	P70398	P70398	Probable ubiquitin carboxyl-terminal hydrolase FAF-X	Usp9x	Color2 [A=255, R=169, G=169, B=169]	1	4					20	20	20	9.4	9.4	9.4	290.71	0	98.664	153650000	33	16.6249	16.3891	16.5341	16.6853	16.6171	16.249	16.6729	16.5291	16.4994	16.3021
0.62895	0.136727	Q8R5J9	Q8R5J9	PRA1 family protein 3	Arl6ip5	Color2 [A=255, R=169, G=169, B=169]	1	4					4	4	4	18.1	18.1	18.1	21.557	0	6.8867	122700000	11	15.7537	15.3645	15.6585	15.6832	15.4734	15.178	15.6646	15.4453	15.489	15.4727
0.628748	0.325095	Q8BZ98-2;Q8BZ98	Q8BZ98-2;Q8BZ98	Dynamin-3	Dnm3	Color2 [A=255, R=169, G=169, B=169]	1	4					8	3	2	10.2	5.2	4	96.803	0	8.365	10719000	5	11.8956	11.4607	12.1818	12.1632	12.1285	11.1537	12.4096	11.4285	11.7373	11.4753
0.627889	0.134357	Q9JKC8;Q8R2R9	Q9JKC8	AP-3 complex subunit mu-1	Ap3m1	Color2 [A=255, R=169, G=169, B=169]	1	4					6	6	6	20.1	20.1	20.1	46.936	0	32.04	55256000	19	15.2664	15.0012	15.3219	15.4814	15.4044	14.9216	15.2432	15.3041	15.1794	15.1551
0.627436	0.243262	Q921Z5;Q921Z5-2	Q921Z5	Tumor necrosis factor alpha-induced protein 8	Tnfaip8	Color2 [A=255, R=169, G=169, B=169]	1	4					6	6	6	28.8	28.8	28.8	22.96	0	16.308	65170000	16	15.9469	15.8638	16.1414	16.1517	15.2077	15.4413	15.5954	15.8216	15.7765	15.4604
0.627388	-0.207811	Q02788	Q02788	Collagen alpha-2(VI) chain	Col6a2	Color2 [A=255, R=169, G=169, B=169]	1	4					16	16	16	17	17	17	110.33	0	59.49	495590000	46	17.2249	17.1369	16.8298	17.3921	16.7081	16.9759	17.5103	17.3783	17.0801	17.3864
0.626824	0.28677	Q99M31;Q99M31-2	Q99M31;Q99M31-2	Heat shock 70 kDa protein 14	Hspa14	Color2 [A=255, R=169, G=169, B=169]	1	4					3	3	3	8.3	8.3	8.3	54.65	0	10.981	7555300	8	12.247	11.5029	12.3377	12.2102	12.5708	12.006	12.2622	11.492	11.6866	11.9878
0.626817	0.112736	Q9QXN5	Q9QXN5	Inositol oxygenase	Miox	Color2 [A=255, R=169, G=169, B=169]	1	4					10	10	10	47.7	47.7	47.7	33.163	0	25.778	1133600000	44	18.4103	18.2837	18.2895	18.4552	18.5013	18.0983	18.3689	18.3521	18.4664	18.0908
0.626398	0.227165	P03921	P03921	NADH-ubiquinone oxidoreductase chain 5	Mtnd5	Color2 [A=255, R=169, G=169, B=169]	1	4					4	4	4	8.6	8.6	8.6	68.474	0	24.42	223980000	14	15.6651	15.2011	15.9853	16.0336	16.0354	15.3096	15.7647	15.5967	15.5123	15.6013
0.626338	0.332792	O35316	O35316	Sodium- and chloride-dependent taurine transporter	Slc6a6	Color2 [A=255, R=169, G=169, B=169]	1	4					2	2	2	3.4	3.4	3.4	69.855	0	2.8909	10204000	2	12.741	12.366	13.3529	12.9055	12.5145	11.7091	12.7139	12.7178	12.3656	12.7097
0.626204	-0.16632	Q91WK5	Q91WK5	Glycine cleavage system H protein, mitochondrial	Gcsh	Color2 [A=255, R=169, G=169, B=169]	1	4					2	2	2	17.6	17.6	17.6	18.637	0	37.869	557900000	43	15.3944	15.1147	15.5358	15.7097	15.5051	15.5866	15.8829	15.4289	15.7317	15.4611
0.625967	0.133269	Q569Z6	Q569Z6	Thyroid hormone receptor-associated protein 3	Thrap3	Color2 [A=255, R=169, G=169, B=169]	1	4					8	8	7	8	8	8	108.18	0	17.053	95716000	15	15.3795	15.0451	15.3737	15.0781	15.0074	14.9776	15.0825	15.0715	15.2363	14.8497
0.625638	0.201108	Q9CY57-5;Q9CY57-4;Q9CY57-3;Q9CY57-2;Q9CY57	Q9CY57-5;Q9CY57-4;Q9CY57-3;Q9CY57-2;Q9CY57	Chromatin target of PRMT1 protein	Chtop	Color2 [A=255, R=169, G=169, B=169]	1	4					2	2	2	16.4	16.4	16.4	19.243	0	15.852	39904000	7	14.1697	13.9655	14.0377	14.0163	13.444	13.4891	14.0021	13.5723	13.878	13.6862
0.625399	0.102406	P70195	P70195	Proteasome subunit beta type-7	Psmb7	Color2 [A=255, R=169, G=169, B=169]	1	4					6	6	6	23.5	23.5	23.5	29.891	0	19.763	292290000	13	16.6331	16.3638	16.5608	16.5785	16.5294	16.2194	16.6042	16.4776	16.4964	16.356
0.624849	0.247582	Q9QWY8-2;Q9QWY8-4;Q9QWY8-3;Q9QWY8	Q9QWY8-2;Q9QWY8-4;Q9QWY8-3;Q9QWY8	Arf-GAP with SH3 domain, ANK repeat and PH domain-containing protein 1	Asap1	Color2 [A=255, R=169, G=169, B=169]	1	4					3	3	3	3.5	3.5	3.5	121.67	0	10.406	3449700	6	12.2085	12.0633	12.7631	11.8755	11.7196	11.764	12.0244	12.0508	11.6724	11.8806
0.624136	0.231675	Q9QZ06	Q9QZ06	Toll-interacting protein	Tollip	Color2 [A=255, R=169, G=169, B=169]	1	4					3	3	3	13.5	13.5	13.5	30.345	0	36.397	26205000	6	13.4576	13.0255	13.0199	13.3384	13.4636	12.7659	13.5323	12.9896	13.1699	12.6889
0.62394	0.0872719	Q5XJY5	Q5XJY5	Coatomer subunit delta	Arcn1	Color2 [A=255, R=169, G=169, B=169]	1	4					18	18	18	27	27	27	57.229	0	64.982	572400000	47	18.6455	18.5033	18.6	18.6429	18.5649	18.3826	18.685	18.4677	18.6156	18.3693
0.622995	0.167992	A6H5Y3	A6H5Y3	Methionine synthase	Mtr	Color2 [A=255, R=169, G=169, B=169]	1	4					5	5	5	3.8	3.8	3.8	139.07	0	7.4306	17533000	8	13.9003	13.3624	13.9508	13.8503	13.8061	13.563	13.8555	13.4062	13.5028	13.7024
0.622988	0.244196	Q8CFE4;Q8CFE4-2	Q8CFE4	SCY1-like protein 2	Scyl2	Color2 [A=255, R=169, G=169, B=169]	1	4					4	4	4	6.7	6.7	6.7	103.32	0	8.9052	4307500	7	12.5681	12.0759	12.3012	12.3958	12.5374	11.6071	12.4853	12.4084	12.2936	11.8631
0.621928	0.164811	Q8BG32	Q8BG32	26S proteasome non-ATPase regulatory subunit 11	Psmd11	Color2 [A=255, R=169, G=169, B=169]	1	4					16	16	16	41.9	41.9	41.9	47.436	0	47.378	402660000	37	17.4468	17.3121	17.4372	17.6087	17.0555	16.9862	17.4564	17.2657	17.3182	17.0098
0.621814	-0.204529	Q8CH18;Q8CH18-3;Q8CH18-2	Q8CH18;Q8CH18-3	Cell division cycle and apoptosis regulator protein 1	Ccar1	Color2 [A=255, R=169, G=169, B=169]	1	4					8	8	8	9	9	9	132.06	0	28.904	26774000	13	14.1823	13.7119	14.3622	14.4755	14.3357	14.3316	14.7054	14.2004	14.5283	14.3245
0.621766	0.182296	Q0VG18	Q0VG18	Small integral membrane protein 24	Smim24	Color2 [A=255, R=169, G=169, B=169]	1	4					2	2	2	27.5	27.5	27.5	13.546	0	16.78	32502000	5	13.7519	14.0234	13.9636	14.4102	14.3189	13.9079	13.8277	14.0123	14.1319	13.6767
0.621756	-0.330293	Q3TWN3-2;Q3TWN3;Q0GA42	Q3TWN3-2;Q3TWN3	Metal transporter CNNM2	Cnnm2	Color2 [A=255, R=169, G=169, B=169]	1	4					5	5	4	7.6	7.6	6	94.435	0	7.726	19706000	8	14.1881	13.4247	14.2856	14.6879	14.2153	14.0807	14.6923	14.6616	14.8765	14.1419
0.621361	0.182405	Q03141-2;Q03141-3;Q03141;Q8VHJ5	Q03141-2;Q03141-3;Q03141;Q8VHJ5	MAP/microtubule affinity-regulating kinase 3;Serine/threonine-protein kinase MARK1	Mark3;Mark1	Color2 [A=255, R=169, G=169, B=169]	1	4					6	6	2	9.9	9.9	2.6	81.399	0	26.041	27956000	13	14.1403	13.7901	14.335	14.3841	14.0302	13.738	14.1909	13.9722	14.1274	13.7392
0.620755	-0.147161	Q3ULD5	Q3ULD5	Methylcrotonoyl-CoA carboxylase beta chain, mitochondrial	Mccc2	Color2 [A=255, R=169, G=169, B=169]	1	4					26	26	26	49.9	49.9	49.9	61.378	0	323.31	3967400000	151	19.2824	18.9014	19.1607	19.4645	19.3148	19.2359	19.5215	19.3151	19.5445	19.2426
0.618707	-0.131532	Q64105	Q64105	Sepiapterin reductase	Spr	Color2 [A=255, R=169, G=169, B=169]	1	4					13	13	13	56.7	56.7	56.7	27.883	0	195.63	1036500000	71	18.5056	18.3782	18.6126	18.713	18.5964	18.5554	18.9588	18.5695	18.8432	18.5366
0.617145	-0.187985	Q9CXS4;Q9CXS4-2	Q9CXS4	Centromere protein V	Cenpv	Color2 [A=255, R=169, G=169, B=169]	1	4					7	7	7	42.1	42.1	42.1	27.541	0	76.262	322730000	34	16.0935	15.4888	16.2062	16.0524	15.9912	16.0783	16.3779	15.9382	16.305	16.0725
0.616621	0.0963112	P26043	P26043	Radixin	Rdx	Color2 [A=255, R=169, G=169, B=169]	1	4					33	22	22	53.2	39.3	39.3	68.542	0	96.836	2123100000	57	19.9176	19.6382	19.8584	19.9132	19.6666	19.5978	19.8733	19.6764	19.6982	19.6668
0.61628	0.116369	Q62186	Q62186	Translocon-associated protein subunit delta	Ssr4	Color2 [A=255, R=169, G=169, B=169]	1	4					4	4	4	30.8	30.8	30.8	18.936	0	37.485	101070000	12	16.1102	15.9925	16.0051	16.2799	16.0873	15.7295	16.1037	16.1029	16.0866	15.8704
0.61502	-0.0830189	Q99MR8	Q99MR8	Methylcrotonoyl-CoA carboxylase subunit alpha, mitochondrial	Mccc1	Color2 [A=255, R=169, G=169, B=169]	1	4					35	35	35	61.4	61.4	61.4	79.343	0	323.31	2843400000	187	20.014	19.8726	19.8919	20.0368	19.9841	19.9072	20.166	20.0275	20.1809	19.9329
0.614622	0.176064	Q91WR5	Q91WR5	Aldo-keto reductase family 1 member C21	Akr1c21	Color2 [A=255, R=169, G=169, B=169]	1	4					16	16	13	59.8	59.8	53.3	36.876	0	158.72	4178600000	105	19.8903	19.7856	20.3925	20.0342	19.7258	19.6128	20.022	19.8785	19.7612	19.6737
0.614488	0.0909124	Q3UPH1	Q3UPH1	Protein PRRC1	Prrc1	Color2 [A=255, R=169, G=169, B=169]	1	4					4	4	4	10.2	10.2	10.2	46.297	0	11.114	48766000	14	15.5059	15.3444	15.428	15.4229	15.3879	15.2472	15.5818	15.2597	15.3368	15.209
0.613457	0.157986	Q9R099	Q9R099	Transducin beta-like protein 2	Tbl2	Color2 [A=255, R=169, G=169, B=169]	1	4					3	3	3	8.1	8.1	8.1	49.583	0	5.6173	9409300	6	13.4032	13.1495	13.1644	13.5724	13.4323	13.0954	13.4047	13.0248	13.4257	12.9813
0.613352	0.104777	Q5M8N4	Q5M8N4	Epimerase family protein SDR39U1	Sdr39u1	Color2 [A=255, R=169, G=169, B=169]	1	4					7	7	7	28.3	28.3	28.3	31.458	0	62.025	519210000	35	17.4248	17.286	17.3484	17.5182	17.3474	17.0953	17.4497	17.4	17.3372	17.1185
0.611824	0.235988	Q9D2C7	Q9D2C7	Bax inhibitor 1	Tmbim6	Color2 [A=255, R=169, G=169, B=169]	1	4					2	2	2	3.8	3.8	3.8	26.477	0.00047483	2.4837	0	3	13.3609	12.6557	13.3844	13.3246	13.2622	12.8899	12.749	12.6865	13.3959	13.0865
0.611414	-0.423643	Q3TUH1	Q3TUH1	Phosphatidate cytidylyltransferase, mitochondrial	Tamm41	Color2 [A=255, R=169, G=169, B=169]	1	4					3	3	3	11.3	11.3	11.3	37.827	0	19.002	7175200	8	12.3828	11.7063	12.7981	13.1936	12.1547	12.1617	13.2155	12.7141	13.4277	12.8346
0.610992	0.215072	Q9WVD4;P51791-2;P51791	Q9WVD4	H(+)/Cl(-) exchange transporter 5	Clcn5	Color2 [A=255, R=169, G=169, B=169]	1	4					3	3	2	4.2	4.2	3.2	83.1	0	4.9995	11254000	5	12.6471	12.1095	12.408	12.8706	12.5233	12.2119	12.6413	12.4074	12.2854	11.9371
0.610173	0.111107	Q3U0V1	Q3U0V1	Far upstream element-binding protein 2	Khsrp	Color2 [A=255, R=169, G=169, B=169]	1	4					12	12	11	23.4	23.4	22.5	76.775	0	175.52	218000000	38	16.7894	16.4398	16.7175	16.5552	16.5477	16.4337	16.6155	16.4689	16.659	16.3169
0.610117	-0.1844	Q9EQ20	Q9EQ20	Methylmalonate-semialdehyde dehydrogenase [acylating], mitochondrial	Aldh6a1	Color2 [A=255, R=169, G=169, B=169]	1	4					29	29	29	66	66	66	57.915	0	267.19	19912000000	241	21.6362	21.2359	21.8602	21.8926	21.7478	21.7259	22.0319	21.6781	22.1044	21.7544
0.608926	0.141943	Q9DC07	Q9DC07	LIM zinc-binding domain-containing Nebulette	Nebl	Color2 [A=255, R=169, G=169, B=169]	1	4					4	4	4	14.1	14.1	14.1	31.113	0	24.241	83589000	10	14.6554	14.725	14.7083	14.5226	14.495	14.5191	14.6716	14.4232	14.6697	14.113
0.606446	0.130589	Q8K337;Q8K337-2;Q8K337-3	Q8K337;Q8K337-2;Q8K337-3	Type II inositol 1,4,5-trisphosphate 5-phosphatase	Inpp5b	Color2 [A=255, R=169, G=169, B=169]	1	4					5	5	5	6.8	6.8	6.8	112.76	0	13.469	33888000	10	14.5493	14.3143	14.4257	14.4607	14.408	14	14.5877	14.2548	14.413	14.2495
0.606134	-0.108724	Q9CRA7	Q9CRA7	ATP synthase subunit s, mitochondrial	Atp5s	Color2 [A=255, R=169, G=169, B=169]	1	4					4	4	4	28.5	28.5	28.5	23.275	0	3.4768	19814000	8	14.6495	14.7997	14.8109	14.9677	14.559	14.8281	15.0159	14.8025	14.9493	14.7346
0.604577	0.104135	Q9DCQ2	Q9DCQ2	Putative L-aspartate dehydrogenase	Aspdh	Color2 [A=255, R=169, G=169, B=169]	1	4					10	10	9	45.6	45.6	41.8	30.269	0	72.089	204490000	25	16.2058	16.0584	15.9565	16.3196	16.1489	15.8633	16.1907	16.0761	16.0789	15.9594
0.601521	-0.130726	Q3V384	Q3V384	Lactation elevated protein 1	Lace1	Color2 [A=255, R=169, G=169, B=169]	1	4					6	6	6	12.3	12.3	12.3	54.313	0	24.05	45587000	9	13.8542	13.7427	14.0433	13.9918	13.699	13.929	14.2542	14.055	13.9897	13.7567
0.6009	0.0902512	P42208	P42208	Septin-2	Sept2	Color2 [A=255, R=169, G=169, B=169]	1	4					10	10	10	41	41	41	41.525	0	162.88	406730000	39	17.3771	17.1347	17.3717	17.3212	17.163	17.1146	17.3396	17.1707	17.2457	17.0458
0.597802	-0.151484	P06869	P06869	Urokinase-type plasminogen activator;Urokinase-type plasminogen activator long chain A;Urokinase-type plasminogen activator short chain A;Urokinase-type plasminogen activator chain B	Plau	Color2 [A=255, R=169, G=169, B=169]	1	4					4	4	4	12.7	12.7	12.7	48.267	0	45.866	17374000	8	14.0688	13.7717	14.1608	14.2746	14.238	14.3228	14.5125	13.9994	14.1978	14.2389
0.5967	0.0918621	O09111	O09111	NADH dehydrogenase [ubiquinone] 1 beta subcomplex subunit 11, mitochondrial	Ndufb11	Color2 [A=255, R=169, G=169, B=169]	1	4					7	7	7	51	51	51	17.444	0	54.879	923960000	53	18.4312	18.2474	18.3853	18.3567	18.3475	18.1432	18.4239	18.332	18.3484	18.0614
0.595328	-0.121447	O35286	O35286	Pre-mRNA-splicing factor ATP-dependent RNA helicase DHX15	Dhx15	Color2 [A=255, R=169, G=169, B=169]	1	4					12	12	12	17.7	17.7	17.7	91.006	0	55.744	135340000	25	16.3188	16.0235	16.3025	16.3746	16.1496	16.2105	16.5246	16.188	16.5369	16.3162
0.59514	0.127706	Q8K0V4	Q8K0V4	CCR4-NOT transcription complex subunit 3	Cnot3	Color2 [A=255, R=169, G=169, B=169]	1	4					4	4	4	5.2	5.2	5.2	81.945	0	3.5917	27810000	5	14.5384	14.2135	14.4289	14.6221	14.4806	14.0703	14.4973	14.4386	14.2357	14.4029
0.594763	0.240601	Q9CR86	Q9CR86	Calcium-regulated heat stable protein 1	Carhsp1	Color2 [A=255, R=169, G=169, B=169]	1	4					3	3	3	42.6	42.6	42.6	16.062	0	6.0102	19675000	8	13.8034	13.0921	13.5148	13.8848	13.7213	13.1857	13.5969	13.0531	13.7638	13.214
0.594406	0.114591	Q9JLV5	Q9JLV5	Cullin-3	Cul3	Color2 [A=255, R=169, G=169, B=169]	1	4					10	10	10	16.1	16.1	16.1	88.947	0	89.748	93925000	19	16.2483	15.9997	16.1194	16.1535	16.303	15.8437	16.2914	16.0367	16.1332	15.946
0.593763	0.135889	Q8VHE0	Q8VHE0	Translocation protein SEC63 homolog	Sec63	Color2 [A=255, R=169, G=169, B=169]	1	4					10	10	10	16.7	16.7	16.7	87.869	0	61.762	49663000	15	14.8315	14.6789	14.9348	15.027	14.7816	14.5499	15.0628	14.7424	14.6366	14.5827
0.593717	0.16836	Q91VH2	Q91VH2	Sorting nexin-9	Snx9	Color2 [A=255, R=169, G=169, B=169]	1	4					7	7	7	15.5	15.5	15.5	66.545	0	25.161	53558000	13	16.5306	16.1242	16.5359	16.6936	16.3197	16.0664	16.5803	16.3662	16.2634	16.086
0.592514	0.102896	P41105	P41105	60S ribosomal protein L28	Rpl28	Color2 [A=255, R=169, G=169, B=169]	1	4					7	7	7	35	35	35	15.733	0	59.962	563260000	16	18.2982	18.1269	18.3468	18.3253	18.169	18.0062	18.2643	18.1967	18.3241	17.9603
0.592176	0.22649	Q9JI46	Q9JI46	Diphosphoinositol polyphosphate phosphohydrolase 1	Nudt3	Color2 [A=255, R=169, G=169, B=169]	1	4					2	2	2	13.7	13.7	13.7	19.029	0	4.7396	10827000	5	12.7872	12.5263	13.0958	13.1299	12.7376	12.5492	12.6074	12.996	12.8478	12.1439
0.591702	0.188124	Q9CXZ1	Q9CXZ1	NADH dehydrogenase [ubiquinone] iron-sulfur protein 4, mitochondrial	Ndufs4	Color2 [A=255, R=169, G=169, B=169]	1	4					7	7	7	45.1	45.1	45.1	19.784	0	22.718	712460000	25	17.8675	17.4578	17.96	18.2021	17.9124	17.5209	18.0578	17.6528	17.5567	17.671
0.591449	0.113351	P29533;P29533-2	P29533;P29533-2	Vascular cell adhesion protein 1	Vcam1	Color2 [A=255, R=169, G=169, B=169]	1	4					4	4	4	6.2	6.2	6.2	81.317	0	7.7311	11465000	7	13.5361	13.6641	13.6719	13.3097	13.4795	13.3248	13.4681	13.4253	13.626	13.2504
0.590806	-0.133901	Q9JLT4-2;Q9JLT4-4;Q9JLT4;Q9JLT4-3	Q9JLT4-2;Q9JLT4-4;Q9JLT4;Q9JLT4-3	Thioredoxin reductase 2, mitochondrial	Txnrd2	Color2 [A=255, R=169, G=169, B=169]	1	4					6	5	5	11.2	8.1	8.1	53.239	0	8.9243	86449000	7	15.3255	15.1642	15.1351	15.5286	15.383	15.3061	15.676	15.4077	15.5788	15.2373
0.59061	0.25529	Q64444	Q64444	Carbonic anhydrase 4	Ca4	Color2 [A=255, R=169, G=169, B=169]	1	4					2	2	2	6.2	6.2	6.2	34.351	0	3.052	52583000	6	13.9398	13.9992	14.5474	14.8431	14.3083	13.664	14.2951	14.3324	14.119	13.9506
0.590509	0.135625	Q8K1N2;Q8K1N2-2	Q8K1N2;Q8K1N2-2	Pleckstrin homology-like domain family B member 2	Phldb2	Color2 [A=255, R=169, G=169, B=169]	1	4					7	7	7	7.1	7.1	7.1	141.48	0	26.639	23990000	8	14.2024	14.0747	13.9898	14.3289	13.8969	13.9475	14.2167	13.8673	14.0428	13.7402
0.589924	0.117015	Q9JLI8;Q9JLI8-2	Q9JLI8	Squamous cell carcinoma antigen recognized by T-cells 3	Sart3	Color2 [A=255, R=169, G=169, B=169]	1	4					11	11	11	17.4	17.4	17.4	109.62	0	53.553	59661000	18	14.6842	14.4776	14.7446	14.6548	14.5533	14.3222	14.33	14.5156	14.7595	14.6021
0.58914	0.184441	Q7TSQ8	Q7TSQ8	Pyruvate dehydrogenase phosphatase regulatory subunit, mitochondrial	Pdpr	Color2 [A=255, R=169, G=169, B=169]	1	4					3	3	3	4.2	4.2	4.2	99.229	0	8.0029	6200500	5	11.9963	11.8333	11.8635	12.1944	12.2976	11.5909	12.2482	11.9788	11.8149	11.6301
0.588934	0.112526	P42669	P42669	Transcriptional activator protein Pur-alpha	Pura	Color2 [A=255, R=169, G=169, B=169]	1	4					9	9	9	43	43	43	34.883	0	107.81	917540000	56	17.2173	16.9721	17.0782	17.2501	17.1505	16.796	17.2032	17.1524	17.0651	16.8889
0.588625	0.286459	Q8BS95	Q8BS95	Golgi pH regulator	Gpr89a	Color2 [A=255, R=169, G=169, B=169]	1	4					2	2	2	5.5	5.5	5.5	52.734	0	2.7541	4859400	2	11.6962	10.8812	11.7955	11.7656	12.1867	11.1229	11.4767	11.2008	11.6656	11.4268
0.588439	0.11026	Q99020	Q99020	Heterogeneous nuclear ribonucleoprotein A/B	Hnrnpab	Color2 [A=255, R=169, G=169, B=169]	1	4					7	7	7	22.8	22.8	22.8	30.831	0	86.815	511140000	19	17.0713	16.832	17.0675	17.076	16.9753	16.6432	17.1125	16.9775	16.8894	16.8481
0.588376	-0.133485	P35123;Q99K46	P35123	Ubiquitin carboxyl-terminal hydrolase 4	Usp4	Color2 [A=255, R=169, G=169, B=169]	1	4					7	7	6	9.1	9.1	8.1	108.34	0	16.272	11811000	10	14.2958	14.1615	14.3868	14.5817	14.2491	14.3882	14.6716	14.1927	14.5111	14.5787
0.588281	0.0798443	Q9CY64	Q9CY64	Biliverdin reductase A	Blvra	Color2 [A=255, R=169, G=169, B=169]	1	4					17	17	17	62.7	62.7	62.7	33.524	0	129.87	622480000	44	17.8964	17.5943	17.7953	17.7611	17.693	17.5486	17.7567	17.6998	17.7447	17.5911
0.588058	0.156472	Q91YP0	Q91YP0	L-2-hydroxyglutarate dehydrogenase, mitochondrial	L2hgdh	Color2 [A=255, R=169, G=169, B=169]	1	4					12	12	12	28.4	28.4	28.4	50.898	0	76.062	382850000	32	16.5276	16.0261	16.6166	16.3356	16.5222	16.369	16.4798	16.1262	16.1338	16.137
0.586677	0.103192	Q99MN1	Q99MN1	Lysine--tRNA ligase	Kars	Color2 [A=255, R=169, G=169, B=169]	1	4					21	21	20	34.1	34.1	33.1	67.839	0	126.83	689260000	55	18.4961	18.1817	18.4173	18.5322	18.3064	18.133	18.3865	18.2927	18.4204	18.1853
0.586216	0.107623	O35593	O35593	26S proteasome non-ATPase regulatory subunit 14	Psmd14	Color2 [A=255, R=169, G=169, B=169]	1	4					6	6	6	29.4	29.4	29.4	34.577	0	33.267	339820000	15	16.3635	16.2203	16.2564	16.4664	16.1032	16.0427	16.3823	16.2258	16.1762	16.0446
0.5862	-0.113891	Q9JHI5	Q9JHI5	Isovaleryl-CoA dehydrogenase, mitochondrial	Ivd	Color2 [A=255, R=169, G=169, B=169]	1	4					18	18	18	53.3	53.3	53.3	46.325	0	163.72	9356900000	160	20.6286	20.4706	20.679	20.9098	20.7295	20.7168	20.9927	20.6684	20.8848	20.7242
0.586012	0.244048	Q6P9R4-2;Q6P9R4-1;Q6P9R4;Q6P9R4-3	Q6P9R4-2;Q6P9R4-1;Q6P9R4;Q6P9R4-3	Rho guanine nucleotide exchange factor 18	Arhgef18	Color2 [A=255, R=169, G=169, B=169]	1	4					4	4	4	7.1	7.1	7.1	111.02	0	21.145	9853700	5	13.0342	12.7909	13.0999	12.7794	12.7302	12.9194	12.8377	12.823	12.7277	11.9067
0.585275	0.0990746	Q9Z2I8-2;Q9Z2I8	Q9Z2I8-2;Q9Z2I8	Succinyl-CoA ligase [GDP-forming] subunit beta, mitochondrial	Suclg2	Color2 [A=255, R=169, G=169, B=169]	1	4					22	22	22	61.2	61.2	61.2	41.349	0	277.53	5306700000	143	19.9683	19.7962	20.0412	20.0302	19.8284	19.6996	20.0517	19.8457	19.8608	19.7111
0.585129	0.131772	A6H6A9;A6H6A9-4;A6H6A9-2	A6H6A9	Rab GTPase-activating protein 1-like	Rabgap1l	Color2 [A=255, R=169, G=169, B=169]	1	4					3	3	2	5	5	3.6	92.403	0	19.051	26649000	6	13.8327	13.754	14.1033	13.802	13.9313	13.4822	13.8145	13.865	13.982	13.6207
0.585102	-0.184309	O89017	O89017	Legumain	Lgmn	Color2 [A=255, R=169, G=169, B=169]	1	4					4	4	4	9.4	9.4	9.4	49.372	0	95.294	870560000	22	16.4283	16.5082	16.6509	16.4167	16.5706	16.3827	16.572	16.7217	17.2399	16.58
0.584911	0.0993996	Q3TDD9;Q3TDD9-2	Q3TDD9	Protein phosphatase 1 regulatory subunit 21	Ppp1r21	Color2 [A=255, R=169, G=169, B=169]	1	4					14	14	14	24.6	24.6	24.6	88.337	0	48.605	57416000	19	15.1646	15.1972	15.2227	15.3256	15.2741	14.9755	15.3443	15.1564	15.2585	14.9525
0.584134	0.153965	Q99K67	Q99K67	Alpha-aminoadipic semialdehyde synthase, mitochondrial;Lysine ketoglutarate reductase;Saccharopine dehydrogenase	Aass	Color2 [A=255, R=169, G=169, B=169]	1	4					42	42	42	49.8	49.8	49.8	102.97	0	323.31	3297800000	176	20.3029	19.9338	20.6738	20.1664	20.3292	19.9791	20.2254	20.1368	20.1552	20.1397
0.583896	0.122503	Q7TMS5;Q99P81	Q7TMS5	ATP-binding cassette sub-family G member 2	Abcg2	Color2 [A=255, R=169, G=169, B=169]	1	4					8	8	8	12.6	12.6	12.6	72.977	0	31.883	678300000	27	17.6092	17.469	17.6326	17.6785	17.666	17.2208	17.7298	17.6602	17.4741	17.3579
0.583634	0.122363	Q64704;Q64704-2;Q64704-3	Q64704;Q64704-2;Q64704-3	Syntaxin-3	Stx3	Color2 [A=255, R=169, G=169, B=169]	1	4					3	3	3	10.4	10.4	10.4	33.243	0	17.595	42222000	12	15.2073	15.0881	15.3694	15.4825	15.0606	15.0181	15.2351	15.0849	15.2834	14.9746
0.583075	0.113398	P52795	P52795	Ephrin-B1	Efnb1	Color2 [A=255, R=169, G=169, B=169]	1	4					2	2	2	7.2	7.2	7.2	37.859	0	3.7828	6305400	3	12.7256	12.3749	12.5505	12.6284	12.4027	12.264	12.4766	12.633	12.4408	12.3007
0.582242	0.116346	Q91YQ5	Q91YQ5	Dolichyl-diphosphooligosaccharide--protein glycosyltransferase subunit 1	Rpn1	Color2 [A=255, R=169, G=169, B=169]	1	4					25	25	25	42.1	42.1	42.1	68.527	0	138.72	1345400000	92	18.963	18.7521	19.0093	19.0451	18.8743	18.6409	18.9773	18.8814	18.9643	18.5983
0.581721	0.197687	Q8K2C7;Q8K2C7-2	Q8K2C7;Q8K2C7-2	Protein OS-9	Os9	Color2 [A=255, R=169, G=169, B=169]	1	4					3	3	3	5.5	5.5	5.5	76.107	0.00094073	2.3838	3547400	3	12.4577	11.832	12.095	12.1575	11.8883	11.6218	12.2608	11.8054	11.6861	12.068
0.581535	0.127715	Q3UYV9	Q3UYV9	Nuclear cap-binding protein subunit 1	Ncbp1	Color2 [A=255, R=169, G=169, B=169]	1	4					9	9	9	13.3	13.3	13.3	91.926	0	33.956	45407000	13	14.6208	14.1602	14.428	14.374	14.3549	14.2579	14.1218	14.3217	14.5102	14.0878
0.580764	0.228681	Q07113	Q07113	Cation-independent mannose-6-phosphate receptor	Igf2r	Color2 [A=255, R=169, G=169, B=169]	1	4					4	4	4	1.8	1.8	1.8	273.81	0	29.146	12784000	6	12.8794	12.6779	12.4768	12.9999	13.1928	12.8466	12.1351	12.449	12.7575	12.8954
0.580304	-0.346301	Q9CPP6	Q9CPP6	NADH dehydrogenase [ubiquinone] 1 alpha subcomplex subunit 5	Ndufa5	Color2 [A=255, R=169, G=169, B=169]	1	4					9	9	9	65.5	65.5	65.5	13.36	0	46.42	312460000	25	16.8305	17.1675	17.4389	17.753	16.3046	17.4499	17.774	17.3962	17.6574	16.9485
0.58003	0.117237	Q91W90	Q91W90	Thioredoxin domain-containing protein 5	Txndc5	Color2 [A=255, R=169, G=169, B=169]	1	4					12	12	12	33.3	33.3	33.3	46.415	0	186.29	447590000	42	17.3677	17.1292	17.4753	17.5476	17.3497	17.1107	17.4055	17.218	17.4213	17.1277
0.57942	-0.148975	Q9CR67	Q9CR67	Transmembrane protein 33	Tmem33	Color2 [A=255, R=169, G=169, B=169]	1	4					4	4	4	15.8	15.8	15.8	28.031	0	13.288	149910000	11	13.7648	13.6159	13.9159	13.7984	13.4446	13.9176	14.0922	13.5191	13.8673	13.8881
0.578952	0.0840519	P62082	P62082	40S ribosomal protein S7	Rps7	Color2 [A=255, R=169, G=169, B=169]	1	4					7	7	7	39.2	39.2	39.2	22.127	0	12.903	1470100000	19	19.3351	19.2875	19.2209	19.2397	19.0753	19.0075	19.3361	19.151	19.1596	19.0841
0.578713	0.143613	Q8BI84;Q8BI84-2;Q8BI84-3	Q8BI84;Q8BI84-2	Melanoma inhibitory activity protein 3	Mia3	Color2 [A=255, R=169, G=169, B=169]	1	4					11	11	11	7.5	7.5	7.5	213.67	0	18.205	37351000	14	14.9747	14.7266	14.9804	15.1186	14.6474	14.5995	14.974	14.6109	14.9129	14.6324
0.578122	0.143331	P41241	P41241	Tyrosine-protein kinase CSK	Csk	Color2 [A=255, R=169, G=169, B=169]	1	4					7	7	7	18	18	18	50.716	0	21.993	54357000	18	14.9948	14.8326	15.2851	15.2167	15.0194	14.7476	15.0845	15.1134	14.9961	14.6903
0.577534	0.0945673	E9Q634;P70248	E9Q634	Unconventional myosin-Ie	Myo1e	Color2 [A=255, R=169, G=169, B=169]	1	4					7	7	7	6.4	6.4	6.4	126.82	0	14.917	38701000	13	15.1985	15.1171	15.2792	15.2451	15.2033	15.0153	15.2178	15.2753	15.1878	14.8743
0.577255	0.211497	Q64261	Q64261	Cyclin-dependent kinase 6	Cdk6	Color2 [A=255, R=169, G=169, B=169]	1	4					3	2	2	12.3	9.8	9.8	37.028	0.0039709	1.7916	8124100	2	12.5194	12.1829	12.5327	12.7332	12.6002	11.9719	12.3906	12.5565	12.6666	11.9253
0.576462	0.166711	Q91ZR2	Q91ZR2	Sorting nexin-18	Snx18	Color2 [A=255, R=169, G=169, B=169]	1	4					2	2	2	3.3	3.3	3.3	67.903	0	3.5009	25774000	4	13.57	13.4089	13.8728	13.7005	13.9437	13.1404	13.6302	13.5803	13.668	13.6436
0.575497	0.150408	Q8R104-2;Q8R104	Q8R104-2;Q8R104	NAD-dependent protein deacetylase sirtuin-3	Sirt3	Color2 [A=255, R=169, G=169, B=169]	1	4					3	3	3	14	14	14	28.822	0	18.316	53519000	7	14.0191	13.6529	14.0666	14.2139	14.1159	13.7113	14.164	13.8186	13.7351	13.8876
0.575412	-0.128983	Q9WV54	Q9WV54	Acid ceramidase;Acid ceramidase subunit alpha;Acid ceramidase subunit beta	Asah1	Color2 [A=255, R=169, G=169, B=169]	1	4					5	5	5	10.4	10.4	10.4	44.669	0	20.055	192530000	15	15.4856	15.1595	15.7495	15.5276	15.5587	15.514	15.7219	15.4945	15.6799	15.7157
0.575079	0.127742	Q6NZC7	Q6NZC7	SEC23-interacting protein	Sec23ip	Color2 [A=255, R=169, G=169, B=169]	1	4					8	8	8	7.9	7.9	7.9	110.78	0	12.315	56760000	12	14.4037	14.1913	14.5417	14.5176	14.359	14.0596	14.4435	14.339	14.4534	14.0791
0.575018	0.117661	P41317	P41317	Mannose-binding protein C	Mbl2	Color2 [A=255, R=169, G=169, B=169]	1	4					3	3	3	16	16	16	25.957	0	15.319	34307000	7	14.2501	14.2765	14.0485	14.0921	14.1744	13.936	14.0566	14.0711	14.3571	13.8325
0.574852	0.158889	Q9Z1N5	Q9Z1N5	Spliceosome RNA helicase Ddx39b	Ddx39b	Color2 [A=255, R=169, G=169, B=169]	1	4					12	12	8	40.2	40.2	25.7	49.035	0	79.512	370510000	32	16.5971	16.0824	16.6126	16.6109	16.3998	15.9967	16.4954	16.3806	16.3678	16.268
0.574699	-0.120504	P61021	P61021	Ras-related protein Rab-5B	Rab5b	Color2 [A=255, R=169, G=169, B=169]	1	4					5	2	2	30.2	15.3	15.3	23.707	0	24.529	36967000	11	14.0943	13.741	14.017	13.9902	13.7548	13.8879	14.0873	14.0447	14.2755	13.9044
0.574497	0.110066	Q99LX0	Q99LX0	Protein deglycase DJ-1	Park7	Color2 [A=255, R=169, G=169, B=169]	1	4					10	10	10	61.9	61.9	61.9	20.021	0	137.31	2451500000	84	20.2271	20.0921	20.1864	20.3644	20.1916	19.8937	20.3369	20.1174	20.2065	19.9568
0.574088	0.0885717	Q91X78	Q91X78	Erlin-1	Erlin1	Color2 [A=255, R=169, G=169, B=169]	1	4					10	7	7	24.7	15.8	15.8	39.182	0	49.31	69890000	17	15.9499	15.8029	15.9878	15.971	15.7866	15.6745	15.8181	15.8674	16.0026	15.6929
0.572961	0.097739	O08795;O08795-2	O08795;O08795-2	Glucosidase 2 subunit beta	Prkcsh	Color2 [A=255, R=169, G=169, B=169]	1	4					12	12	12	23	23	23	58.792	0	80.978	537390000	37	17.5393	17.3295	17.442	17.4464	17.3862	17.2535	17.5301	17.2786	17.4683	17.1241
0.571887	0.359421	Q8K284;Q8K284-2;Q8K284-3	Q8K284;Q8K284-2	General transcription factor 3C polypeptide 1	Gtf3c1	Color2 [A=255, R=169, G=169, B=169]	1	4					5	5	5	2.6	2.6	2.6	237.47	0	65.462	17335000	8	12.3218	11.6759	12.6666	12.6395	12.6557	11.5155	12.66	12.4483	12.0208	11.5176
0.571687	0.150994	B2RXC1;B2RXC1-2	B2RXC1	Trafficking protein particle complex subunit 11	Trappc11	Color2 [A=255, R=169, G=169, B=169]	1	4					8	8	7	7.9	7.9	7.3	128.39	0	8.062	12759000	9	14.8131	14.6154	14.7576	14.7828	14.8318	14.2427	14.6732	14.6917	14.9672	14.4708
0.57101	0.106755	Q925I1;Q925I1-2	Q925I1;Q925I1-2	ATPase family AAA domain-containing protein 3	Atad3	Color2 [A=255, R=169, G=169, B=169]	1	4					18	18	17	32.8	32.8	31.6	66.741	0	140.75	454450000	40	17.6483	17.5011	17.6665	17.7345	17.3487	17.3233	17.6592	17.4831	17.5099	17.3898
0.570803	-0.106171	Q9CQ62	Q9CQ62	2,4-dienoyl-CoA reductase, mitochondrial	Decr1	Color2 [A=255, R=169, G=169, B=169]	1	4					14	14	14	45.4	45.4	45.4	36.213	0	175.56	1406200000	82	18.6483	18.4526	18.618	18.9075	18.7112	18.62	18.9339	18.8042	18.7631	18.7472
0.570723	0.107337	Q60737	Q60737	Casein kinase II subunit alpha	Csnk2a1	Color2 [A=255, R=169, G=169, B=169]	1	4					9	9	9	27.6	27.6	27.6	45.133	0	43.088	127960000	26	16.3619	16.0482	16.4006	16.2361	16.3321	15.914	16.2593	16.2565	16.2047	16.2077
0.570211	0.159209	Q9JLN9	Q9JLN9	Serine/threonine-protein kinase mTOR	Mtor	Color2 [A=255, R=169, G=169, B=169]	1	4					7	7	7	4.2	4.2	4.2	288.79	0	19.281	9980600	10	13.5499	13.6475	13.7354	13.5537	13.5994	13.1048	13.5642	13.4617	13.8711	13.2881
0.569749	0.343431	Q01279	Q01279	Epidermal growth factor receptor	Egfr	Color2 [A=255, R=169, G=169, B=169]	1	4					3	3	3	3	3	3	134.85	0	8.0278	10091000	5	12.9485	12.7525	12.5716	12.7351	12.5886	12.3355	12.5766	12.843	12.8118	11.3122
0.568977	0.131784	Q9CQN7	Q9CQN7	39S ribosomal protein L41, mitochondrial	Mrpl41	Color2 [A=255, R=169, G=169, B=169]	1	4					4	4	4	27.4	27.4	27.4	15.261	0	7.1963	35562000	6	15.2866	15.0522	15.3629	15.2497	14.9254	14.9949	15.2387	15.1908	14.8221	14.9713
0.568851	-0.196717	P28474	P28474	Alcohol dehydrogenase class-3	Adh5	Color2 [A=255, R=169, G=169, B=169]	1	4					11	11	10	35.8	35.8	33.7	39.547	0	142.79	1217300000	44	18.725	18.289	18.8044	18.8127	18.5858	18.6544	19.3388	18.5781	18.8755	18.7537
0.568577	0.101057	Q9DCA2	Q9DCA2	28S ribosomal protein S11, mitochondrial	Mrps11	Color2 [A=255, R=169, G=169, B=169]	1	4					3	3	3	14.1	14.1	14.1	20.208	0	41.281	28383000	8	15.7149	15.6075	15.803	15.8397	15.7871	15.3791	15.7638	15.7878	15.7139	15.6023
0.568305	0.100211	Q7TMB8;Q7TMB8-2	Q7TMB8;Q7TMB8-2	Cytoplasmic FMR1-interacting protein 1	Cyfip1	Color2 [A=255, R=169, G=169, B=169]	1	4					15	15	4	13.2	13.2	3.3	145.24	0	41.793	256120000	38	16.855	16.5148	16.8435	16.7634	16.7001	16.4614	16.8127	16.5904	16.6865	16.6248
0.568289	0.231402	Q9Z0F7	Q9Z0F7	Gamma-synuclein	Sncg	Color2 [A=255, R=169, G=169, B=169]	1	4					2	2	2	25.2	25.2	25.2	13.159	0	6.6133	7629700	4	13.0182	12.7925	13.1944	12.9518	12.2302	12.5031	12.9773	12.4501	12.4077	12.6918
0.567772	0.110147	P62835	P62835	Ras-related protein Rap-1A	Rap1a	Color2 [A=255, R=169, G=169, B=169]	1	4					10	3	3	63	29.9	29.9	20.987	0	13.419	89316000	8	16.84	16.5661	16.9049	17.0282	16.8416	16.7532	16.8797	16.5524	16.7677	16.677
0.567585	-0.1898	Q8BWG8-2;Q8BWG8	Q8BWG8-2;Q8BWG8	Beta-arrestin-1	Arrb1	Color2 [A=255, R=169, G=169, B=169]	1	4					6	6	6	15.6	15.6	15.6	46.215	0	15.128	185650000	15	15.3136	14.8124	15.2232	15.4992	15.2988	15.1626	15.6807	15.2565	15.7016	15.2948
0.567133	-0.104848	Q8R0F8	Q8R0F8	Acylpyruvase FAHD1, mitochondrial	Fahd1	Color2 [A=255, R=169, G=169, B=169]	1	4					8	8	8	52	52	52	25.172	0	38.693	365940000	17	18.5778	18.4687	18.6057	18.7483	18.4788	18.4463	18.8923	18.7324	18.704	18.6285
0.567087	0.116455	P56371	P56371	Ras-related protein Rab-4A	Rab4a	Color2 [A=255, R=169, G=169, B=169]	1	4					5	5	4	28.9	28.9	22.5	24.408	0	15.367	63533000	12	14.8709	14.7136	14.9161	14.9689	14.6805	14.5691	14.9579	14.816	14.7078	14.517
0.566694	0.163059	Q9CT10	Q9CT10	Ran-binding protein 3	Ranbp3	Color2 [A=255, R=169, G=169, B=169]	1	4					3	3	3	7.5	7.5	7.5	52.572	0	14.752	25447000	6	12.5479	12.3847	12.5903	12.3812	12.1865	11.9178	12.5827	12.4275	12.2572	12.0901
0.565612	0.0837887	Q6NZJ6;Q6NZJ6-2	Q6NZJ6;Q6NZJ6-2	Eukaryotic translation initiation factor 4 gamma 1	Eif4g1	Color2 [A=255, R=169, G=169, B=169]	1	4					22	22	18	14.7	14.7	12.4	176.07	0	83.804	249030000	44	17.5828	17.3397	17.4497	17.532	17.355	17.3016	17.5111	17.3768	17.4408	17.2098
0.565566	0.120018	O88533	O88533	Aromatic-L-amino-acid decarboxylase	Ddc	Color2 [A=255, R=169, G=169, B=169]	1	4					12	12	12	30.8	30.8	30.8	53.873	0	153.53	676730000	68	18.2574	18.0138	18.1231	18.3453	18.2011	17.9419	18.1246	18.2025	18.2631	17.8085
0.565167	0.168733	Q3UVK0;Q3UVK0-2	Q3UVK0	Endoplasmic reticulum metallopeptidase 1	Ermp1	Color2 [A=255, R=169, G=169, B=169]	1	4					5	5	5	5.9	5.9	5.9	100.15	0	13.798	54145000	12	14.3996	14.0188	14.5624	14.4849	14.2746	13.8506	14.4388	14.3104	14.2786	14.0182
0.565047	0.229117	O35071;Q60575-3;P33173	O35071	Kinesin-like protein KIF1C	Kif1c	Color2 [A=255, R=169, G=169, B=169]	1	4					4	4	3	5	5	4	122.43	0	56.473	15166000	7	13.0943	12.612	12.9755	13.2917	12.775	12.6077	13.0827	12.6084	13.0433	12.2607
0.564894	-0.0883278	Q8QZT1	Q8QZT1	Acetyl-CoA acetyltransferase, mitochondrial	Acat1	Color2 [A=255, R=169, G=169, B=169]	1	4					27	27	27	64.2	64.2	64.2	44.816	0	323.31	12191000000	217	21.2607	21.2517	21.325	21.3266	21.3352	21.2681	21.5577	21.3933	21.5358	21.1861
0.563855	-0.551253	Q8BUY9	Q8BUY9	Geranylgeranyl transferase type-1 subunit beta	Pggt1b	Color2 [A=255, R=169, G=169, B=169]	1	4					3	3	2	14.6	14.6	9	42.354	0	2.7577	2903600	5	10.9103	9.98096	11.9786	12.2006	12.1747	12.1463	12.061	11.6357	12.5257	11.6329
0.563317	-0.148522	P11862	P11862	Growth arrest-specific protein 2	Gas2	Color2 [A=255, R=169, G=169, B=169]	1	4					11	11	11	36.3	36.3	36.3	34.9	0	62.753	378300000	32	17.0674	16.9974	17.1917	17.383	16.845	17.2075	17.5435	17.083	17.3239	17.0693
0.563249	0.0873405	Q9JIW9	Q9JIW9	Ras-related protein Ral-B	Ralb	Color2 [A=255, R=169, G=169, B=169]	1	4					7	7	4	38.3	38.3	19.9	23.349	0	25.664	158180000	10	15.9084	15.8511	16.0216	16.1584	16.1328	15.8489	15.8598	16.0486	16.0163	15.862
0.56309	0.309174	O08989	O08989	Ras-related protein M-Ras	Mras	Color2 [A=255, R=169, G=169, B=169]	1	4					2	2	2	12	12	12	23.901	0	4.0259	6707200	4	13.5757	12.9865	13.3412	12.3879	12.7024	12.6372	12.6021	13.2443	12.6656	12.2985
0.562934	0.171274	O88575;Q8VDB9	O88575	Sodium- and chloride-dependent transporter XTRP3B	Slc6a20b	Color2 [A=255, R=169, G=169, B=169]	1	4					3	3	3	4.1	4.1	4.1	70.686	0	5.3001	27453000	8	15.442	14.9664	15.5171	15.6527	15.283	14.9493	15.4553	15.2522	15.0866	15.2615
0.562841	-0.213221	Q6PD03	Q6PD03	Serine/threonine-protein phosphatase 2A 56 kDa regulatory subunit alpha isoform	Ppp2r5a	Color2 [A=255, R=169, G=169, B=169]	1	4					7	7	7	19.8	19.8	19.8	56.346	0	30.134	46191000	18	15.2664	14.6548	15.5143	15.4529	15.1782	15.1174	15.5178	15.4422	15.7142	15.341
0.562132	0.135529	P19324	P19324	Serpin H1	Serpinh1	Color2 [A=255, R=169, G=169, B=169]	1	4					13	13	13	37.6	37.6	37.6	46.533	0	69.782	241720000	33	17.0015	16.8181	16.9435	17.0828	16.6782	16.6692	16.9357	16.8615	16.9204	16.4595
0.561842	0.127889	P20060	P20060	Beta-hexosaminidase subunit beta	Hexb	Color2 [A=255, R=169, G=169, B=169]	1	4					10	10	10	18.8	18.8	18.8	61.115	0	42.239	110190000	23	16.0199	15.6884	16.1108	16.2168	16.2179	15.7873	16.0004	15.8329	16.0336	15.9601
0.561283	0.0932674	P35585	P35585	AP-1 complex subunit mu-1	Ap1m1	Color2 [A=255, R=169, G=169, B=169]	1	4					7	5	5	19.4	15.1	15.1	48.542	0	14.432	86989000	16	15.7558	15.4399	15.7319	15.666	15.5754	15.4081	15.7252	15.5244	15.5833	15.4616
0.561275	0.105759	Q80Y81-2;Q80Y81	Q80Y81-2;Q80Y81	Zinc phosphodiesterase ELAC protein 2	Elac2	Color2 [A=255, R=169, G=169, B=169]	1	4					3	3	3	4	4	4	92.075	0	5.682	5513600	4	12.503	12.5028	12.1996	12.3377	12.5283	12.2411	12.4472	12.1243	12.4596	12.2705
0.560897	-0.426563	Q5YD48-3;Q5YD48-2;Q5YD48	Q5YD48-3;Q5YD48-2;Q5YD48	APOBEC1 complementation factor	A1cf	Color2 [A=255, R=169, G=169, B=169]	1	4					5	4	4	20.6	17.7	17.7	42.996	0	12.076	20444000	5	13.6733	12.6685	14.059	14.055	13.3089	13.3887	14.2143	13.8213	14.8378	13.6355
0.560872	0.104884	P19253	P19253	60S ribosomal protein L13a	Rpl13a	Color2 [A=255, R=169, G=169, B=169]	1	4					7	7	7	34	34	34	23.464	0	21.487	889290000	31	18.731	18.3829	18.5972	18.5982	18.5835	18.2532	18.6516	18.5457	18.5364	18.3816
0.560843	0.102914	Q64324	Q64324	Syntaxin-binding protein 2	Stxbp2	Color2 [A=255, R=169, G=169, B=169]	1	4					11	11	10	22.8	22.8	21.6	66.357	0	119.97	147800000	26	16.8692	16.6641	16.7713	16.9129	16.723	16.4815	16.9321	16.7242	16.693	16.5952
0.559935	0.0945515	Q9DB26	Q9DB26	Phytanoyl-CoA dioxygenase domain-containing protein 1	Phyhd1	Color2 [A=255, R=169, G=169, B=169]	1	4					4	4	4	17.2	17.2	17.2	32.517	0	14.407	76167000	11	15.6755	15.696	15.8108	15.8472	15.6989	15.4582	15.7783	15.6455	15.8456	15.5281
0.559023	-0.157728	Q9CQQ7	Q9CQQ7	ATP synthase F(0) complex subunit B1, mitochondrial	Atp5f1	Color2 [A=255, R=169, G=169, B=169]	1	4					13	13	12	52	52	44.9	28.948	0	50.607	4427700000	82	19.5885	19.6732	19.7636	19.8885	19.1886	19.6899	19.9642	19.8489	19.7937	19.5943
0.558937	-0.133653	Q6P542	Q6P542	ATP-binding cassette sub-family F member 1	Abcf1	Color2 [A=255, R=169, G=169, B=169]	1	4					11	11	11	19.1	19.1	19.1	94.944	0	37.303	51424000	19	14.1269	13.9901	14.1331	14.4176	14.1449	14.0018	14.4699	14.2874	14.5005	14.2212
0.557821	-0.172108	Q9EPK7-2;Q9EPK7	Q9EPK7-2;Q9EPK7	Exportin-7	Xpo7	Color2 [A=255, R=169, G=169, B=169]	1	4					8	8	8	9.1	9.1	9.1	120.38	0	12.866	18779000	14	13.9373	13.8786	14.1349	14.3606	13.9588	14.0031	14.45	13.9598	14.5525	14.1654
0.556958	0.108511	Q9CXF0	Q9CXF0	Kynureninase	Kynu	Color2 [A=255, R=169, G=169, B=169]	1	4					10	10	10	26.1	26.1	26.1	52.325	0	58.669	169320000	25	16.0693	15.8802	15.9405	16.2041	16.1042	15.7589	16.1726	15.9784	15.9401	15.8057
0.556728	0.130587	Q99J45	Q99J45	Nuclear receptor-binding protein	Nrbp1	Color2 [A=255, R=169, G=169, B=169]	1	4					3	3	2	9.5	9.5	6.5	59.865	0.0037644	1.8261	6913100	3	12.8694	12.5952	12.9997	12.9403	12.4268	12.6193	12.6879	12.6702	12.5525	12.6485
0.55652	0.130526	Q9CQ19	Q9CQ19	Myosin regulatory light polypeptide 9	Myl9	Color2 [A=255, R=169, G=169, B=169]	1	4					9	3	3	50.6	17.4	17.4	19.854	0	32.906	103170000	10	15.0565	14.9342	14.9428	15.0337	14.5384	14.6331	14.9111	14.6996	14.9249	14.6842
0.556237	0.103933	P61027;Q9DD03;Q8K386	P61027	Ras-related protein Rab-10	Rab10	Color2 [A=255, R=169, G=169, B=169]	1	4					10	9	9	40	34.5	34.5	22.541	0	30.872	1328700000	28	18.3224	18.0122	18.1747	18.2351	18.2014	17.9488	18.0631	18.2133	18.29	17.911
0.555755	0.130903	P63024;P63044	P63024;P63044	Vesicle-associated membrane protein 3;Vesicle-associated membrane protein 2	Vamp3;Vamp2	Color2 [A=255, R=169, G=169, B=169]	1	4					2	2	2	38.8	38.8	38.8	11.48	0	33.027	56904000	10	13.4056	13.5104	13.822	13.7277	13.6588	13.5191	13.681	13.2969	13.6693	13.3037
0.555519	0.113061	Q9Z0R4;Q9Z0R4-2;CON__ENSEMBL:ENSBTAP00000001528	Q9Z0R4;Q9Z0R4-2	Intersectin-1	Itsn1	Color2 [A=255, R=169, G=169, B=169]	1	4					8	8	8	5.3	5.3	5.3	194.29	0	13.989	19897000	10	14.9302	14.9524	15.1493	15.1986	15.0657	14.9061	15.1391	14.8906	15.1057	14.6894
0.553368	0.106067	O54990-2;O54990;O54990-6;O54990-3;O54990-4;O54990-5	O54990-2;O54990;O54990-6;O54990-3;O54990-4;O54990-5	Prominin-1	Prom1	Color2 [A=255, R=169, G=169, B=169]	1	4					13	13	13	21.1	21.1	21.1	96.135	0	72.358	257250000	25	16.9538	16.7462	16.7585	17.0217	17.0403	16.687	17.0268	16.7391	16.8593	16.6779
0.553025	0.107959	P52479;P52479-2	P52479;P52479-2	Ubiquitin carboxyl-terminal hydrolase 10	Usp10	Color2 [A=255, R=169, G=169, B=169]	1	4					7	7	7	10.4	10.4	10.4	87.021	0	15.907	44588000	12	14.7085	14.3692	14.6	14.6079	14.5405	14.2938	14.6419	14.5464	14.5365	14.2678
0.551473	0.095974	Q9CXW4	Q9CXW4	60S ribosomal protein L11	Rpl11	Color2 [A=255, R=169, G=169, B=169]	1	4					4	4	4	23.6	23.6	23.6	20.252	0	7.97	915180000	19	17.8557	17.6156	17.7751	17.827	17.6171	17.4802	17.8098	17.6247	17.7712	17.5249
0.551454	0.0875019	Q5RKZ7;Q5RKZ7-3;Q5RKZ7-2	Q5RKZ7;Q5RKZ7-3	Molybdenum cofactor biosynthesis protein 1;Cyclic pyranopterin monophosphate synthase;Cyclic pyranopterin monophosphate synthase accessory protein	Mocs1	Color2 [A=255, R=169, G=169, B=169]	1	4					7	7	7	10.1	10.1	10.1	69.858	0	12.403	40270000	14	14.2327	14.1124	14.2632	14.2555	14.2671	14.0413	14.3304	14.2775	14.0716	13.9725
0.551389	0.211524	P63166	P63166	Small ubiquitin-related modifier 1	Sumo1	Color2 [A=255, R=169, G=169, B=169]	1	4					2	2	2	27.7	27.7	27.7	11.557	0	6.3371	11498000	2	12.8624	12.3694	12.6702	12.7391	12.1038	12.5214	12.4373	12.1567	12.6085	11.9634
0.551361	-0.110765	Q8R5F3	Q8R5F3	O-acetyl-ADP-ribose deacetylase 1	Oard1	Color2 [A=255, R=169, G=169, B=169]	1	4					2	2	2	13.8	13.8	13.8	17.107	0.00093458	2.3148	1394600	2	12.881	12.6007	12.7795	13.1055	12.7405	12.8168	13.0398	12.828	12.9985	12.978
0.551153	0.0940525	O08807	O08807	Peroxiredoxin-4	Prdx4	Color2 [A=255, R=169, G=169, B=169]	1	4					5	4	4	22.3	19.3	19.3	31.052	0	13.658	1997000000	18	17.8018	17.6962	17.8273	17.6947	17.7157	17.5016	17.8099	17.7005	17.8077	17.4457
0.550829	0.122901	O70251	O70251	Elongation factor 1-beta	Eef1b	Color2 [A=255, R=169, G=169, B=169]	1	4					9	9	9	48	48	48	24.693	0	62.213	824770000	30	18.2396	18.0594	18.2279	18.2466	18.1091	17.8786	18.3092	18.0777	18.2187	17.7838
0.55058	0.221742	Q8CI75;Q8CI75-2	Q8CI75;Q8CI75-2	DIS3-like exonuclease 2	Dis3l2	Color2 [A=255, R=169, G=169, B=169]	1	4					3	3	3	4.3	4.3	4.3	97.774	0	4.1462	10517000	5	12.9235	12.7954	12.7521	12.7725	12.7661	12.4608	13.0096	12.9524	12.5111	11.9671
0.550425	0.107374	Q91WK2	Q91WK2	Eukaryotic translation initiation factor 3 subunit H	Eif3h	Color2 [A=255, R=169, G=169, B=169]	1	4					6	6	6	17.9	17.9	17.9	39.832	0	28.393	153860000	20	15.5182	15.2972	15.5741	15.5626	15.3219	15.1243	15.5451	15.443	15.3051	15.3196
0.550407	0.0851837	Q8R164	Q8R164	Valacyclovir hydrolase	Bphl	Color2 [A=255, R=169, G=169, B=169]	1	4					18	18	18	61.9	61.9	61.9	32.851	0	89.278	4052500000	112	20.3408	20.2745	20.3487	20.4826	20.4355	20.1275	20.434	20.3784	20.3692	20.1471
0.54994	0.217203	Q8CI32	Q8CI32	BAG family molecular chaperone regulator 5	Bag5	Color2 [A=255, R=169, G=169, B=169]	1	4					3	3	3	6.9	6.9	6.9	50.942	0	7.6259	14017000	6	13.7687	13.4668	13.6258	13.7032	12.8545	13.2805	13.388	13.484	13.2289	12.9515
0.549348	0.0860359	Q9CU62	Q9CU62	Structural maintenance of chromosomes protein 1A	Smc1a	Color2 [A=255, R=169, G=169, B=169]	1	4					24	24	24	22.5	22.5	22.5	143.23	0	95.793	315630000	53	17.7471	17.4955	17.6734	17.5928	17.5012	17.3605	17.6181	17.5297	17.6543	17.4173
0.548985	-0.0834858	Q8R3S6	Q8R3S6	Exocyst complex component 1	Exoc1	Color2 [A=255, R=169, G=169, B=169]	1	4					7	7	7	8.5	8.5	8.5	101.89	0	19.327	60914000	13	15.5003	15.3423	15.5055	15.5812	15.2442	15.4254	15.5601	15.4577	15.6416	15.506
0.548763	-0.170639	Q3TC93	Q3TC93	HCLS1-binding protein 3	Hs1bp3	Color2 [A=255, R=169, G=169, B=169]	1	4					4	4	4	17.2	17.2	17.2	43.691	0	15.133	11710000	5	13.2595	13.0006	12.9936	13.007	12.8381	13.4123	13.2924	12.9556	13.4839	12.8079
0.548705	0.178319	Q6PGB6-3;Q6PGB6-2;Q6PGB6;Q6PGB6-4;Q6PGB6-5	Q6PGB6-3;Q6PGB6-2;Q6PGB6;Q6PGB6-4;Q6PGB6-5	N-alpha-acetyltransferase 50	Naa50	Color2 [A=255, R=169, G=169, B=169]	1	4					5	5	5	36.4	36.4	36.4	14.902	0	7.2236	11722000	6	13.6697	13.6036	13.8521	13.869	13.2831	13.4536	13.8764	13.5189	13.2193	13.3176
0.548185	0.174837	Q9CZR2	Q9CZR2	N-acetylated-alpha-linked acidic dipeptidase 2	Naalad2	Color2 [A=255, R=169, G=169, B=169]	1	4					5	4	4	9.9	8.6	8.6	82.8	0	10.079	12287000	6	13.1379	12.6202	13.1184	12.9036	12.8767	12.9139	13.0962	12.6327	12.7404	12.3993
0.547622	-0.132623	Q8VE70	Q8VE70	Programmed cell death protein 10	Pdcd10	Color2 [A=255, R=169, G=169, B=169]	1	4					4	4	4	26.9	26.9	26.9	24.715	0	11.82	91273000	10	15.3647	15.0736	15.2968	15.5578	15.1641	15.2119	15.6468	15.35	15.5649	15.3465
0.546702	0.120895	Q9QZE7	Q9QZE7	Translin-associated protein X	Tsnax	Color2 [A=255, R=169, G=169, B=169]	1	4					5	5	5	24.5	24.5	24.5	32.926	0	20.224	50651000	9	14.2349	13.9214	14.2818	14.1262	13.8435	13.8471	14.1666	14.0317	13.8831	13.8749
0.546631	0.151716	Q9Z108	Q9Z108	Double-stranded RNA-binding protein Staufen homolog 1	Stau1	Color2 [A=255, R=169, G=169, B=169]	1	4					3	3	3	7.2	7.2	7.2	53.924	0	7.4066	38452000	10	13.6432	13.6452	13.7583	13.9123	13.3776	13.2366	13.6425	13.6498	13.7292	13.32
0.546097	0.150453	Q922Q4;Q922W5	Q922Q4	Pyrroline-5-carboxylate reductase 2	Pycr2	Color2 [A=255, R=169, G=169, B=169]	1	4					4	4	4	17.5	17.5	17.5	33.659	0	9.4633	15441000	7	13.5807	13.3151	13.607	13.7389	13.2744	13.1313	13.5926	13.5212	13.3847	13.134
0.5459	0.192731	Q8BG81	Q8BG81	Polymerase delta-interacting protein 3	Poldip3	Color2 [A=255, R=169, G=169, B=169]	1	4					3	3	3	7.4	7.4	7.4	46.132	0	12.48	20549000	4	13.3761	13.2255	13.1533	13.1639	12.9223	13.2383	13.4121	12.8678	12.7541	12.6051
0.545857	-0.256882	Q61554;Q61555	Q61554	Fibrillin-1	Fbn1	Color2 [A=255, R=169, G=169, B=169]	1	4					23	23	23	11	11	11	312.3	0	105.71	185060000	51	16.1067	15.4913	16.1924	16.5629	15.5847	16.2345	16.6128	15.9877	16.2129	16.1745
0.545557	-0.272784	Q8VCH6	Q8VCH6	Delta(24)-sterol reductase	Dhcr24	Color2 [A=255, R=169, G=169, B=169]	1	4					3	3	3	4.7	4.7	4.7	60.112	0	6.1216	17332000	3	13.164	12.5653	13.5473	13.5973	13.3956	13.1008	13.7223	13.4021	13.957	13.4514
0.545342	0.0989033	Q9EQK5	Q9EQK5	Major vault protein	Mvp	Color2 [A=255, R=169, G=169, B=169]	1	4					16	16	16	25.2	25.2	25.2	95.923	0	132.62	376530000	46	17.4667	17.2779	17.4853	17.3395	17.3126	17.0967	17.4592	17.2141	17.4539	17.1636
0.545334	0.192601	Q59J78	Q59J78	Mimitin, mitochondrial	Ndufaf2	Color2 [A=255, R=169, G=169, B=169]	1	4					4	4	4	31.5	31.5	31.5	19.628	0	16.844	58049000	6	15.0842	14.8789	15.1757	15.2784	14.5372	14.4782	15.1411	14.8026	14.7686	14.8008
0.545314	0.118156	P35822	P35822	Receptor-type tyrosine-protein phosphatase kappa	Ptprk	Color2 [A=255, R=169, G=169, B=169]	1	4					16	16	16	14	14	14	164.18	0	38.112	128150000	25	16.8593	16.4227	16.7791	16.6756	16.7532	16.3305	16.7578	16.5835	16.5661	16.6611
0.544964	0.100254	P47199	P47199	Quinone oxidoreductase	Cryz	Color2 [A=255, R=169, G=169, B=169]	1	4					19	19	19	68.9	68.9	68.9	35.268	0	311.96	6407000000	126	21.4187	21.1778	21.4623	21.4583	21.4443	21.1431	21.5248	21.2164	21.3669	21.2091
0.544531	-0.162806	Q921G7	Q921G7	Electron transfer flavoprotein-ubiquinone oxidoreductase, mitochondrial	Etfdh	Color2 [A=255, R=169, G=169, B=169]	1	4					22	22	22	42.4	42.4	42.4	68.09	0	195.86	2462100000	93	19.4816	19.0457	19.5321	19.7451	19.5455	19.4325	19.8784	19.4966	19.7676	19.5889
0.544447	0.118476	P63087-2;P63087	P63087-2;P63087	Serine/threonine-protein phosphatase PP1-gamma catalytic subunit	Ppp1cc	Color2 [A=255, R=169, G=169, B=169]	1	4					9	3	3	37.4	10.4	10.4	38.504	0	9.4945	86561000	8	13.656	13.341	13.7582	13.5699	13.5467	13.1717	13.6034	13.5671	13.5096	13.4277
0.544388	0.109324	Q9R069	Q9R069	Basal cell adhesion molecule	Bcam	Color2 [A=255, R=169, G=169, B=169]	1	4					15	15	15	34.6	34.6	34.6	67.669	0	171.53	439300000	49	18.1962	17.8711	18.3028	18.2875	18.1556	17.9324	18.2453	18.0866	17.9618	18.0407
0.543956	0.127951	O35345	O35345	Importin subunit alpha-7	Kpna6	Color2 [A=255, R=169, G=169, B=169]	1	4					4	4	4	9	9	9	59.964	0	10.278	25339000	9	14.0084	13.6727	13.7417	13.7075	13.4367	13.3726	13.6915	13.7462	13.5446	13.5725
0.542451	-0.174786	Q9CQ54	Q9CQ54	NADH dehydrogenase [ubiquinone] 1 subunit C2	Ndufc2	Color2 [A=255, R=169, G=169, B=169]	1	4					8	8	7	50	50	40.8	14.164	0	8.7458	508060000	18	18.7575	18.8293	18.9315	19.2575	18.499	19.1137	19.3179	18.7708	18.9525	18.9939
0.541094	0.129217	Q9JIK5	Q9JIK5	Nucleolar RNA helicase 2	Ddx21	Color2 [A=255, R=169, G=169, B=169]	1	4					14	14	14	23.6	23.6	23.6	93.55	0	46.298	50883000	22	16.1254	15.7049	16.132	16.193	15.9647	15.6275	16.0431	15.9803	15.9221	15.9008
0.540524	0.109521	Q9WV92-3;Q9WV92;Q9WV92-2	Q9WV92-3;Q9WV92;Q9WV92-2	Band 4.1-like protein 3;Band 4.1-like protein 3, N-terminally processed	Epb41l3	Color2 [A=255, R=169, G=169, B=169]	1	4					26	26	2	35.4	35.4	3.4	101.99	0	293.8	696930000	70	18.551	18.3091	18.4571	18.5676	18.6087	18.1796	18.6458	18.3494	18.4767	18.2943
0.540446	0.257674	O35704	O35704	Serine palmitoyltransferase 1	Sptlc1	Color2 [A=255, R=169, G=169, B=169]	1	4					3	3	3	9.1	9.1	9.1	52.534	0	11.162	12707000	7	12.8984	12.3393	13.1753	13.1426	12.9351	12.687	12.7985	12.695	13.0168	12.0051
0.540134	0.0697975	Q9R0Y5;Q9R0Y5-2	Q9R0Y5;Q9R0Y5-2	Adenylate kinase isoenzyme 1	Ak1	Color2 [A=255, R=169, G=169, B=169]	1	4					9	9	9	37.6	37.6	37.6	21.539	0	88.009	613680000	24	17.4341	17.3091	17.4078	17.5376	17.3231	17.2309	17.4357	17.442	17.308	17.2461
0.539863	-0.131263	P62814	P62814	V-type proton ATPase subunit B, brain isoform	Atp6v1b2	Color2 [A=255, R=169, G=169, B=169]	1	4					21	21	21	62	62	62	56.55	0	323.31	4065200000	129	19.16	18.8452	19.2498	19.4373	19.3119	19.1858	19.4046	19.272	19.5186	19.2794
0.539353	0.1345	Q9D1E6	Q9D1E6	Tubulin-folding cofactor B	Tbcb	Color2 [A=255, R=169, G=169, B=169]	1	4					5	5	5	22.1	22.1	22.1	27.385	0	11.629	114100000	14	15.3693	14.9281	15.1101	15.3588	15.0733	14.8026	15.288	15.031	15.1103	14.9353
0.539226	0.172169	P59017	P59017	Bcl-2-like protein 13	Bcl2l13	Color2 [A=255, R=169, G=169, B=169]	1	4					5	5	5	14.3	14.3	14.3	46.719	0	51.587	105920000	11	15.1708	14.7602	15.1973	15.3445	14.8703	14.8139	15.162	14.7687	15.1206	14.6171
0.53897	0.17543	Q00422	Q00422	GA-binding protein alpha chain	Gabpa	Color2 [A=255, R=169, G=169, B=169]	1	4					3	3	3	6.4	6.4	6.4	51.344	0	10.613	6872400	6	12.3142	12.0245	12.0338	12.1556	11.6242	11.7612	11.6235	12.0723	11.6846	12.1336
0.538759	-0.112787	Q9DCT2	Q9DCT2	NADH dehydrogenase [ubiquinone] iron-sulfur protein 3, mitochondrial	Ndufs3	Color2 [A=255, R=169, G=169, B=169]	1	4					11	11	11	37.6	37.6	37.6	30.149	0	86.744	2833500000	57	20.458	20.4236	20.4672	20.7658	20.2752	20.5193	20.6977	20.5726	20.7448	20.4192
0.538475	0.150328	Q91YS8;Q8BW96-2;Q8BW96-3;Q8BW96	Q91YS8;Q8BW96-2;Q8BW96-3;Q8BW96	Calcium/calmodulin-dependent protein kinase type 1;Calcium/calmodulin-dependent protein kinase type 1D	Camk1;Camk1d	Color2 [A=255, R=169, G=169, B=169]	1	4					4	4	4	15.5	15.5	15.5	41.624	0	26.364	21908000	5	13.1108	13.2833	13.3631	13.3991	12.9263	12.999	13.3773	13.1749	12.9925	12.7871
0.538334	0.172015	P61620;Q9JLR1	P61620;Q9JLR1	Protein transport protein Sec61 subunit alpha isoform 1;Protein transport protein Sec61 subunit alpha isoform 2	Sec61a1;Sec61a2	Color2 [A=255, R=169, G=169, B=169]	1	4					4	4	4	8.4	8.4	8.4	52.264	0	8.6324	30194000	7	14.6805	14.1619	14.5619	14.7485	14.591	13.986	14.6431	14.2976	14.4634	14.4936
0.536815	0.185312	P24549	P24549	Retinal dehydrogenase 1	Aldh1a1	Color2 [A=255, R=169, G=169, B=169]	1	4					19	17	10	47.9	46.1	28.3	54.467	0	78.704	305190000	43	17.5378	16.9366	17.8066	17.499	17.359	17.051	17.5325	17.1575	17.263	17.2085
0.536262	-0.194371	O70591	O70591	Prefoldin subunit 2	Pfdn2	Color2 [A=255, R=169, G=169, B=169]	1	4					2	2	2	16.9	16.9	16.9	16.534	0	5.0832	4062500	5	13.9835	13.8952	14.1051	13.9974	13.4082	13.9811	14.3095	14.1461	14.2775	13.647
0.535146	0.144275	Q9DBZ5;Q9DBZ5-2	Q9DBZ5	Eukaryotic translation initiation factor 3 subunit K	Eif3k	Color2 [A=255, R=169, G=169, B=169]	1	4					3	3	3	14.7	14.7	14.7	25.086	0	6.8844	55429000	6	14.576	14.5291	14.621	14.3029	14.1867	14.0093	14.5115	14.3624	14.4658	14.1453
0.535104	-0.156897	Q71RI9-2;Q71RI9	Q71RI9-2;Q71RI9	Kynurenine--oxoglutarate transaminase 3	Ccbl2	Color2 [A=255, R=169, G=169, B=169]	1	4					18	18	18	42.9	42.9	42.9	47.32	0	175.82	1933500000	70	18.7562	18.6643	18.3499	19.0479	18.8896	18.7429	19.03	18.97	19.0526	18.6969
0.535064	0.143275	Q8R313	Q8R313	Exocyst complex component 6	Exoc6	Color2 [A=255, R=169, G=169, B=169]	1	4					5	5	5	8.4	8.4	8.4	93.076	0	45.514	18810000	11	13.8247	13.3604	13.4538	13.6256	13.903	13.2598	13.6995	13.5045	13.5607	13.4267
0.534803	0.112754	P47857;P47857-2;P47857-3	P47857;P47857-2;P47857-3	ATP-dependent 6-phosphofructokinase, muscle type	Pfkm	Color2 [A=255, R=169, G=169, B=169]	1	4					15	13	13	28.1	25.5	25.5	85.268	0	90.647	160110000	29	17.072	16.8005	17.0129	17.297	17.0746	16.7183	17.0825	16.9683	16.9249	16.9992
0.5334	0.266128	Q9R0L6;Q9R0L6-2	Q9R0L6;Q9R0L6-2	Pericentriolar material 1 protein	Pcm1	Color2 [A=255, R=169, G=169, B=169]	1	4					3	3	3	1.4	1.4	1.4	228.84	0	3.4305	4575900	5	12.6948	12.1909	12.4619	12.7049	12.262	11.6123	12.7343	12.5617	12.2331	11.8424
0.532129	0.253295	Q8BWU5	Q8BWU5	Probable tRNA N6-adenosine threonylcarbamoyltransferase	Osgep	Color2 [A=255, R=169, G=169, B=169]	1	4					2	2	2	6.3	6.3	6.3	36.3	0	8.6335	8225200	6	12.3657	12.0959	12.3087	11.8877	11.7043	11.6133	12.3745	11.6422	12.1246	11.3411
0.531697	0.179835	P10637;P10637-6;P10637-5;P10637-2;P10637-4;P10637-3	P10637;P10637-6;P10637-5;P10637-2	Microtubule-associated protein tau	Mapt	Color2 [A=255, R=169, G=169, B=169]	1	4					5	5	5	7.6	7.6	7.6	76.243	0	13.025	33121000	12	15.1298	15.1123	15.0128	15.0155	14.7002	14.9211	15.239	14.703	14.8287	14.3797
0.531587	-0.170714	P62897;CON__P62894;P00015	P62897	Cytochrome c, somatic	Cycs	Color2 [A=255, R=169, G=169, B=169]	1	4					8	8	8	58.1	58.1	58.1	11.605	0	64.069	3982100000	66	21.2203	21.2066	21.2096	21.3203	20.7525	20.9667	21.4021	21.4878	21.5792	21.1271
0.53145	0.0685883	Q8R3P0	Q8R3P0	Aspartoacylase	Aspa	Color2 [A=255, R=169, G=169, B=169]	1	4					9	9	9	39.7	39.7	39.7	35.344	0	22.264	365400000	27	17.623	17.5169	17.6797	17.7014	17.5666	17.4166	17.7109	17.598	17.4801	17.5392
0.531344	0.0936134	Q9CWJ9	Q9CWJ9	Bifunctional purine biosynthesis protein PURH;Phosphoribosylaminoimidazolecarboxamide formyltransferase;IMP cyclohydrolase	Atic	Color2 [A=255, R=169, G=169, B=169]	1	4					15	15	15	33.1	33.1	33.1	64.217	0	74.319	330610000	47	17.7733	17.54	17.6576	17.7624	17.6076	17.4418	17.6652	17.63	17.7549	17.3809
0.531214	-0.237934	Q8CEC0-3;Q8CEC0-2;Q8CEC0	Q8CEC0-3;Q8CEC0-2;Q8CEC0	Nuclear pore complex protein Nup88	Nup88	Color2 [A=255, R=169, G=169, B=169]	1	4					3	3	3	5.5	5.5	5.5	83.665	0	17.211	13062000	4	11.8235	11.9815	12.6309	12.2785	11.7371	12.2561	12.7216	11.9819	12.545	12.1367
0.531146	0.245002	Q9JI90;Q9JI90-2	Q9JI90	E3 ubiquitin-protein ligase RNF14	Rnf14	Color2 [A=255, R=169, G=169, B=169]	1	4					4	4	4	6.6	6.6	6.6	54.926	0	5.9343	25961000	6	14.0037	13.2919	13.6281	13.226	13.1623	12.8815	13.0472	13.6815	13.4617	13.015
0.530233	0.0812466	Q61879	Q61879	Myosin-10	Myh10	Color2 [A=255, R=169, G=169, B=169]	1	4					85	69	62	43.9	37.9	34.5	228.99	0	323.31	2322500000	236	19.5606	19.4834	19.7071	19.6586	19.4985	19.3732	19.6204	19.5069	19.6346	19.3669
0.530062	0.106502	P62257	P62257	Ubiquitin-conjugating enzyme E2 H	Ube2h	Color2 [A=255, R=169, G=169, B=169]	1	4					2	2	2	13.7	13.7	13.7	20.655	0.0011641	2.2732	9874400	3	13.9992	13.8388	14.0342	13.9621	13.8651	13.7696	14.054	13.895	13.9134	13.5349
0.530009	-0.181776	Q00PI9	Q00PI9	Heterogeneous nuclear ribonucleoprotein U-like protein 2	Hnrnpul2	Color2 [A=255, R=169, G=169, B=169]	1	4					18	18	18	27.7	27.7	27.7	84.939	0	106.06	334610000	62	16.8896	16.4842	16.9567	16.8943	16.8425	16.7157	17.266	16.7668	17.3901	16.8376
0.52995	0.0888905	Q3V0K9	Q3V0K9	Plastin-1	Pls1	Color2 [A=255, R=169, G=169, B=169]	1	4					30	30	26	54.1	54.1	47	70.407	0	256.3	1726300000	91	19.0604	18.9524	18.9604	19.2466	19.026	18.8138	19.1122	18.9878	19.0516	18.836
0.529829	0.171062	Q9D3E6	Q9D3E6	Cohesin subunit SA-1	Stag1	Color2 [A=255, R=169, G=169, B=169]	1	4					3	2	2	2.2	1.7	1.7	144.44	0.0011625	2.2592	17004000	4	13.9884	13.3033	13.9061	14.1503	13.8393	13.5978	13.8373	13.6933	13.6824	13.5212
0.529595	0.0812271	P62748	P62748	Hippocalcin-like protein 1	Hpcal1	Color2 [A=255, R=169, G=169, B=169]	1	4					9	9	4	45.6	45.6	20.2	22.338	0	18.206	192970000	21	16.8924	16.8386	16.7599	17.0287	16.7279	16.7269	16.8691	16.7933	16.8532	16.599
0.529277	-0.229839	P60335;P57724	P60335	Poly(rC)-binding protein 1	Pcbp1	Color2 [A=255, R=169, G=169, B=169]	1	4					8	8	5	35.4	35.4	24.4	37.497	0	124.67	709980000	53	17.515	17.1923	17.5972	17.5996	17.2081	17.4381	18.1054	17.3105	18.0916	17.3156
0.528682	0.223492	B1AR13	B1AR13	CDGSH iron-sulfur domain-containing protein 3, mitochondrial	Cisd3	Color2 [A=255, R=169, G=169, B=169]	1	4					4	4	4	27.7	27.7	27.7	15.676	0	4.1693	166650000	14	16.3723	16.0093	16.3063	16.5916	15.9104	15.6544	16.5261	16.2005	15.779	15.9124
0.52842	0.0871918	Q9CYH2	Q9CYH2	Redox-regulatory protein FAM213A	Fam213a	Color2 [A=255, R=169, G=169, B=169]	1	4					7	7	7	25.7	25.7	25.7	24.394	0	53.262	1042400000	22	17.8321	17.8445	17.9727	17.9913	17.8602	17.5763	17.9607	17.8466	17.9365	17.7449
0.527838	0.181157	A6X935;A6X935-2;CON__Q3T052	A6X935;A6X935-2	Inter alpha-trypsin inhibitor, heavy chain 4	Itih4	Color2 [A=255, R=169, G=169, B=169]	1	4					12	12	12	15.4	15.4	15.4	104.66	0	21.704	97776000	25	17.1087	16.7449	17.1448	16.8278	16.8163	16.5619	16.7363	16.6463	17.2846	16.5077
0.527539	0.082819	Q4KMM3-3;Q4KMM3-2;Q4KMM3-4;Q4KMM3	Q4KMM3-3;Q4KMM3-2;Q4KMM3-4;Q4KMM3	Oxidation resistance protein 1	Oxr1	Color2 [A=255, R=169, G=169, B=169]	1	4					4	4	4	8.3	8.3	8.3	83.015	0	5.2768	35103000	5	13.7123	13.6293	13.686	13.8263	13.5265	13.6945	13.6226	13.5117	13.7147	13.4228
0.527444	0.0908995	Q9D517	Q9D517	1-acyl-sn-glycerol-3-phosphate acyltransferase gamma	Agpat3	Color2 [A=255, R=169, G=169, B=169]	1	4					5	5	5	14.1	14.1	14.1	43.295	0	13.577	77491000	10	15.2201	14.9254	15.2215	15.2002	15.2627	14.9384	15.1686	15.1805	15.1383	14.9496
0.526717	0.169955	Q8C2E7;Q8C2E7-2	Q8C2E7;Q8C2E7-2	WASH complex subunit strumpellin	Kiaa0196	Color2 [A=255, R=169, G=169, B=169]	1	4					2	2	2	1.6	1.6	1.6	134.11	0	4.0009	10621000	4	13.2026	13.1904	13.2046	13.2496	13.369	13.0866	13.3032	13.2389	13.2424	12.4953
0.526684	0.122444	Q91V01	Q91V01	Lysophospholipid acyltransferase 5	Lpcat3	Color2 [A=255, R=169, G=169, B=169]	1	4					3	3	3	8.6	8.6	8.6	56.146	0	204.35	130610000	19	14.9512	14.5726	14.8895	14.95	14.901	14.4985	14.9337	14.8445	14.8068	14.5687
0.526362	0.0577044	P10833	P10833	Ras-related protein R-Ras	Rras	Color2 [A=255, R=169, G=169, B=169]	1	4					5	3	3	32.1	19.7	19.7	23.764	0	7.2041	43547000	9	15.4984	15.4083	15.4567	15.3848	15.2402	15.2625	15.3919	15.3729	15.3871	15.2855
0.526175	0.0890963	Q9Z2A5-2;Q9Z2A5	Q9Z2A5-2;Q9Z2A5	Arginyl-tRNA--protein transferase 1	Ate1	Color2 [A=255, R=169, G=169, B=169]	1	4					4	4	4	14.7	14.7	14.7	59.047	0	14.532	36950000	10	13.3517	13.3907	13.3435	13.6965	13.4515	13.3202	13.4258	13.4488	13.3994	13.1943
0.525281	0.177067	P67984	P67984	60S ribosomal protein L22	Rpl22	Color2 [A=255, R=169, G=169, B=169]	1	4					4	4	4	50.8	50.8	50.8	14.759	0	141.51	1603400000	42	16.1671	15.8415	15.9839	16.248	16.1882	15.4895	16.1023	16.0396	16.2376	15.6744
0.525255	-0.0881985	P18572-2;P18572	P18572-2;P18572	Basigin	Bsg	Color2 [A=255, R=169, G=169, B=169]	1	4					9	9	9	32.2	32.2	32.2	29.674	0	85.633	819340000	37	18.2339	18.0679	18.237	18.325	18.2863	18.151	18.5227	18.3176	18.3916	18.2082
0.524997	0.0779985	Q99KG3-2;Q99KG3-3;Q99KG3	Q99KG3-2;Q99KG3-3;Q99KG3	RNA-binding protein 10	Rbm10	Color2 [A=255, R=169, G=169, B=169]	1	4					3	3	3	5.3	5.3	5.3	94.429	0	8.4806	17613000	5	14.4584	14.234	14.3497	14.3381	14.2999	14.298	14.3384	14.1892	14.4017	14.0628
0.524274	-0.194957	Q99LP6	Q99LP6	GrpE protein homolog 1, mitochondrial	Grpel1	Color2 [A=255, R=169, G=169, B=169]	1	4					5	5	5	27.2	27.2	27.2	24.307	0	9.7469	146730000	11	15.8431	15.8636	15.9393	16.0423	15.2849	15.937	16.2804	16.0403	16.1055	15.5848
0.5241	-0.101929	Q99LB7	Q99LB7	Sarcosine dehydrogenase, mitochondrial	Sardh	Color2 [A=255, R=169, G=169, B=169]	1	4					31	31	31	50.5	50.5	50.5	101.68	0	323.31	4159800000	142	19.2573	19.0056	19.3191	19.4121	19.3473	19.2047	19.5493	19.3225	19.4491	19.3255
0.524036	-0.233779	Q8BGH2	Q8BGH2	Sorting and assembly machinery component 50 homolog	Samm50	Color2 [A=255, R=169, G=169, B=169]	1	4					14	14	14	42.2	42.2	42.2	51.863	0	65.509	636660000	35	16.8065	16.1447	16.8754	17.1314	16.8378	16.7789	17.1294	16.8429	17.4503	16.7632
0.523753	0.0805122	Q61656	Q61656	Probable ATP-dependent RNA helicase DDX5	Ddx5	Color2 [A=255, R=169, G=169, B=169]	1	4					24	24	17	37.6	37.6	25.2	69.289	0	83.412	1422300000	81	18.9051	18.5896	18.7915	18.8449	18.7736	18.6032	18.8197	18.7392	18.775	18.5651
0.523171	0.1115	Q9Z1G3	Q9Z1G3	V-type proton ATPase subunit C 1	Atp6v1c1	Color2 [A=255, R=169, G=169, B=169]	1	4					18	18	16	51	51	45.8	43.887	0	66.822	571880000	46	17.9082	17.8165	18.0725	18.1131	17.6562	17.6587	17.9926	17.8247	17.7953	17.7377
0.522787	0.134336	O70492	O70492	Sorting nexin-3	Snx3	Color2 [A=255, R=169, G=169, B=169]	1	4					6	6	4	29.6	29.6	25.3	18.757	0	13.324	244050000	31	16.0996	16.0868	16.1008	16.2334	15.7452	15.8153	16.2007	15.9634	15.9559	15.6589
0.522358	0.0900749	P45878	P45878	Peptidyl-prolyl cis-trans isomerase FKBP2	Fkbp2	Color2 [A=255, R=169, G=169, B=169]	1	4					5	5	5	25	25	25	15.344	0	30.13	199960000	16	16.6148	16.4271	16.6788	16.7272	16.5077	16.4021	16.6429	16.4172	16.6518	16.3912
0.522344	0.0856216	Q5SV80;Q5SV80-2	Q5SV80;Q5SV80-2	Unconventional myosin-XIX	Myo19	Color2 [A=255, R=169, G=169, B=169]	1	4					4	4	4	5.4	5.4	5.4	108.07	0	11.38	39022000	7	13.201	13.1778	13.0413	13.343	13.1644	13.0666	13.3024	13.1159	12.9244	13.0899
0.522191	0.132229	O08601;O08601-2	O08601;O08601-2	Microsomal triglyceride transfer protein large subunit	Mttp	Color2 [A=255, R=169, G=169, B=169]	1	4					6	6	6	7.3	7.3	7.3	99.098	0	12.943	51945000	10	14.1191	13.6923	14.2069	14.0506	13.9985	13.5684	14.0067	13.946	13.8849	14.0003
0.522159	0.131892	O88448	O88448	Kinesin light chain 2	Klc2	Color2 [A=255, R=169, G=169, B=169]	1	4					6	4	4	16	11.5	11.5	66.662	0	16.139	28675000	8	14.6204	14.403	14.4128	14.3351	14.2343	14.2002	14.5915	14.1367	14.396	14.0218
0.520233	-0.170672	A2A432-2;A2A432	A2A432-2;A2A432	Cullin-4B	Cul4b	Color2 [A=255, R=169, G=169, B=169]	1	4					5	5	4	4.4	4.4	3.4	107.39	0	14.615	34668000	9	14.6571	14.1421	14.5776	14.8555	14.8327	14.6572	15.0009	14.9849	14.6346	14.6407
0.520113	-0.164282	Q9D8W5	Q9D8W5	26S proteasome non-ATPase regulatory subunit 12	Psmd12	Color2 [A=255, R=169, G=169, B=169]	1	4					10	10	10	21.5	21.5	21.5	52.895	0	97.425	131900000	26	15.8974	15.5863	15.6857	16.0103	15.3213	15.641	16.0958	15.7886	16.0398	15.7572
0.518956	-0.142536	Q9R1P4	Q9R1P4	Proteasome subunit alpha type-1	Psma1	Color2 [A=255, R=169, G=169, B=169]	1	4					12	12	12	46	46	46	29.546	0	144.28	776820000	34	17.8403	17.5325	17.6534	17.6891	17.2409	17.5956	17.949	17.6235	17.9163	17.5844
0.518582	0.142182	P70336;P70336-2	P70336;P70336-2	Rho-associated protein kinase 2	Rock2	Color2 [A=255, R=169, G=169, B=169]	1	4					9	9	9	8.1	8.1	8.1	160.58	0	31.848	51243000	12	14.1358	13.746	14.1347	14.2979	13.7776	13.8841	14.0426	13.8692	13.9573	13.6279
0.518169	0.173511	P97384	P97384	Annexin A11	Anxa11	Color2 [A=255, R=169, G=169, B=169]	1	4					13	13	13	29.2	29.2	29.2	54.079	0	75.547	526450000	50	17.5643	17.6089	18.1086	18.0057	17.4978	17.4038	17.5552	17.7798	17.8283	17.3506
0.517898	-0.11633	O09159	O09159	Lysosomal alpha-mannosidase	Man2b1	Color2 [A=255, R=169, G=169, B=169]	1	4					6	6	6	7.2	7.2	7.2	114.65	0	27.017	20578000	7	13.5614	13.3172	13.5848	13.6189	13.5729	13.398	13.7664	13.6592	13.9082	13.5051
0.517542	-0.174024	B2RX12-3;B2RX12-2;B2RX12	B2RX12-3;B2RX12-2;B2RX12	Canalicular multispecific organic anion transporter 2	Abcc3	Color2 [A=255, R=169, G=169, B=169]	1	4					8	8	8	6.5	6.5	6.5	166.46	0	32.58	48916000	16	14.3025	14.2139	13.6497	14.5184	14.2409	14.2169	14.5655	14.2797	14.4582	14.2751
0.516824	-0.0847363	Q3UZZ6;O35400;O35400-2	Q3UZZ6	Sulfotransferase 1 family member D1	Sult1d1	Color2 [A=255, R=169, G=169, B=169]	1	4					17	17	17	48.8	48.8	48.8	35.083	0	114.23	2553700000	45	19.3284	19.057	19.0433	19.1991	19.0282	19.0863	19.3757	19.1618	19.2838	19.1721
0.516788	-0.101604	Q9CZN7-2;Q9CZN7	Q9CZN7-2;Q9CZN7	Serine hydroxymethyltransferase	Shmt2	Color2 [A=255, R=169, G=169, B=169]	1	4					23	23	22	60.3	60.3	57.5	55.42	0	123.07	1322600000	69	18.6595	18.5652	18.6566	18.9779	18.8419	18.6606	18.9514	18.862	18.9506	18.7846
0.515449	0.099671	Q8R050;Q8R050-2;Q149F3	Q8R050;Q8R050-2	Eukaryotic peptide chain release factor GTP-binding subunit ERF3A	Gspt1	Color2 [A=255, R=169, G=169, B=169]	1	4					12	12	12	23.9	23.9	23.9	68.625	0	33.678	107290000	23	15.8983	15.6479	15.8194	15.9481	15.7873	15.5454	15.9339	15.8349	15.7197	15.5688
0.515258	0.14995	O35648	O35648	Centrin-3	Cetn3	Color2 [A=255, R=169, G=169, B=169]	1	4					2	2	2	12.6	12.6	12.6	19.519	0	16.168	21936000	4	12.6621	12.7623	12.8902	12.7947	12.5662	12.2185	12.7315	12.3528	12.8267	12.7962
0.515198	-0.0859196	Q91V61;Q91V61-2	Q91V61;Q91V61-2	Sideroflexin-3	Sfxn3	Color2 [A=255, R=169, G=169, B=169]	1	4					10	10	10	44.9	44.9	44.9	35.406	0	67.313	644410000	37	18.0361	17.9411	17.9896	18.1201	17.9617	17.8924	18.2325	18.1726	18.226	17.9547
0.514589	-0.163652	Q6ZWV3;P86048	Q6ZWV3;P86048	60S ribosomal protein L10;60S ribosomal protein L10-like	Rpl10;Rpl10l	Color2 [A=255, R=169, G=169, B=169]	1	4					9	9	9	38.8	38.8	38.8	24.604	0	82.297	547420000	49	18.1439	17.6194	18.1416	18.3177	18.0832	18.0919	18.4272	18.0148	18.4685	18.1217
0.514583	0.168835	P00329	P00329	Alcohol dehydrogenase 1	Adh1	Color2 [A=255, R=169, G=169, B=169]	1	4					11	11	11	29.9	29.9	29.9	39.771	0	23.51	477410000	36	17.7761	17.5664	18.238	17.7378	17.7093	17.3467	17.7385	17.6602	17.9523	17.4857
0.514065	0.157787	Q505D7	Q505D7	Optic atrophy 3 protein homolog	Opa3	Color2 [A=255, R=169, G=169, B=169]	1	4					2	2	2	11.7	11.7	11.7	20.11	0	5.6876	16468000	3	13.7787	13.7485	13.175	13.5957	13.694	13.2624	13.5294	13.2949	13.7639	13.3525
0.514049	0.064003	P22315	P22315	Ferrochelatase, mitochondrial	Fech	Color2 [A=255, R=169, G=169, B=169]	1	4					15	15	15	44	44	44	47.13	0	83.173	698480000	52	18.3709	18.2104	18.2611	18.3449	18.2641	18.0808	18.3246	18.3033	18.2949	18.1278
0.51214	0.144481	Q08857	Q08857	Platelet glycoprotein 4	Cd36	Color2 [A=255, R=169, G=169, B=169]	1	4					2	2	2	4.2	4.2	4.2	52.697	0	26.825	76092000	9	15.0853	14.6487	14.9563	15.3263	15.2035	14.7406	14.9444	15.0574	14.995	14.7603
0.511107	-0.163845	P41216	P41216	Long-chain-fatty-acid--CoA ligase 1	Acsl1	Color2 [A=255, R=169, G=169, B=169]	1	4					32	32	30	53.2	53.2	51.9	77.951	0	241.28	4093700000	172	20.6116	20.1427	20.4445	20.73	20.5768	20.3679	20.8958	20.6923	20.9174	20.4515
0.511038	-0.177797	P55264-2;P55264	P55264-2;P55264	Adenosine kinase	Adk	Color2 [A=255, R=169, G=169, B=169]	1	4					13	13	13	48.4	48.4	48.4	38.451	0	66.013	287440000	34	17.6333	17.0235	17.7103	17.8224	17.6585	17.5978	18.0256	17.5663	17.8295	17.7178
0.509689	-0.270898	Q8R3Q6	Q8R3Q6	Coiled-coil domain-containing protein 58	Ccdc58	Color2 [A=255, R=169, G=169, B=169]	1	4					3	3	3	26.4	26.4	26.4	16.665	0	4.4767	24380000	5	13.6326	13.9031	14.0001	14.2845	13.0382	14.1919	14.1359	14.1015	14.263	13.5206
0.508697	0.127956	Q8BFR4	Q8BFR4	N-acetylglucosamine-6-sulfatase	Gns	Color2 [A=255, R=169, G=169, B=169]	1	4					8	8	8	14	14	14	61.174	0	13.698	55817000	15	15.1344	15.0126	15.0737	15.1644	15.304	14.7657	15.0781	14.96	15.3857	14.8599
0.507419	0.118416	Q8BVG4;Q8BVG4-2	Q8BVG4	Dipeptidyl peptidase 9	Dpp9	Color2 [A=255, R=169, G=169, B=169]	1	4					5	5	5	7.3	7.3	7.3	98	0	11.075	13838000	8	13.8153	13.5171	13.7808	13.9063	13.6916	13.3258	13.715	13.8199	13.7214	13.5371
0.506216	-0.129937	O55126	O55126	Protein NipSnap homolog 2	Gbas	Color2 [A=255, R=169, G=169, B=169]	1	4					7	7	7	29.9	29.9	29.9	32.932	0	30.923	695020000	28	19.0761	19.1203	19.158	19.4267	18.8308	19.1368	19.4247	19.2186	19.4198	19.0617
0.505806	0.217733	Q8R0J8	Q8R0J8	Probable gluconokinase	Idnk	Color2 [A=255, R=169, G=169, B=169]	1	4					2	2	2	12.5	12.5	12.5	19.981	0.00093809	2.362	8502800	3	12.394	11.7449	12.1275	12.1869	12.306	11.5453	12.0903	12.1083	12.3858	11.5409
0.505634	0.13656	Q9CXW3	Q9CXW3	Calcyclin-binding protein	Cacybp	Color2 [A=255, R=169, G=169, B=169]	1	4					9	9	9	46.7	46.7	46.7	26.51	0	74.879	115590000	17	16.178	15.9786	16.0145	16.2824	15.9422	16.0539	16.186	15.8283	16.0701	15.5746
0.505437	0.0770226	Q6P2K6;Q6P2K6-2	Q6P2K6	Serine/threonine-protein phosphatase 4 regulatory subunit 3A	Smek1	Color2 [A=255, R=169, G=169, B=169]	1	4					5	5	3	6.7	6.7	4.1	93.841	0	6.8047	21532000	7	14.421	14.26	14.3658	14.4343	14.1659	14.2824	14.323	14.1373	14.383	14.136
0.504873	-0.167104	Q8VEE0	Q8VEE0	Ribulose-phosphate 3-epimerase	Rpe	Color2 [A=255, R=169, G=169, B=169]	1	4					2	2	2	17.5	17.5	17.5	24.945	0	29.017	23038000	4	13.5006	13.7717	13.6986	13.7964	13.5119	13.8417	14.1254	13.7006	14.0941	13.3529
0.50399	0.0873821	F8VPU2	F8VPU2	FERM, RhoGEF and pleckstrin domain-containing protein 1	Farp1	Color2 [A=255, R=169, G=169, B=169]	1	4					11	11	11	12.6	12.6	12.6	118.87	0	75.906	131020000	25	16.1516	15.9191	16.037	16.0504	15.935	15.7901	16.0988	15.9916	16.0303	15.7455
0.503971	0.130685	P61205;P84078;Q8BSL7	P61205;P84078;Q8BSL7	ADP-ribosylation factor 3;ADP-ribosylation factor 1;ADP-ribosylation factor 2	Arf3;Arf1;Arf2	Color2 [A=255, R=169, G=169, B=169]	1	4					10	10	6	64.1	64.1	35.4	20.601	0	201.73	1611700000	57	19.1773	18.7106	19.0527	19.229	19.0753	18.646	19.131	19.0045	18.8611	18.9489
0.502814	0.0951662	Q3UJU9	Q3UJU9	Regulator of microtubule dynamics protein 3	Rmdn3	Color2 [A=255, R=169, G=169, B=169]	1	4					8	8	8	24	24	24	52.028	0	65.53	166620000	19	15.924	15.8447	15.7448	15.9916	15.7067	15.5919	15.9288	15.7796	15.8599	15.5759
0.50279	0.0949268	Q9D2M8;Q9D2M8-2	Q9D2M8;Q9D2M8-2	Ubiquitin-conjugating enzyme E2 variant 2	Ube2v2	Color2 [A=255, R=169, G=169, B=169]	1	4					8	8	4	62.1	62.1	29	16.367	0	44.85	204480000	21	15.8946	15.6828	15.7797	15.9172	15.8277	15.504	15.911	15.7093	15.8851	15.618
0.501728	0.0822327	P39447	P39447	Tight junction protein ZO-1	Tjp1	Color2 [A=255, R=169, G=169, B=169]	1	4					20	20	20	13.6	13.6	13.6	194.74	0	138.59	393760000	49	17.5401	17.3811	17.5467	17.5249	17.4182	17.2833	17.5633	17.4409	17.5114	17.2009
0.501477	0.113745	Q80W22	Q80W22	Threonine synthase-like 2	Thnsl2	Color2 [A=255, R=169, G=169, B=169]	1	4					16	16	16	44.1	44.1	44.1	54.187	0	257.02	1277400000	111	18.21	17.8001	18.1421	18.3138	18.2517	17.8923	18.2243	18.0321	17.9567	18.0435
0.499938	0.233862	Q499X9	Q499X9	Methionine--tRNA ligase, mitochondrial	Mars2	Color2 [A=255, R=169, G=169, B=169]	1	4					2	2	2	6.5	6.5	6.5	65.804	0	8.0743	5608100	4	11.0165	10.7992	11.0136	11.4052	11.5056	10.4664	10.7291	11.1131	11.4758	10.7863
0.499565	0.118769	Q91WT9-2;Q91WT9	Q91WT9-2;Q91WT9	Cystathionine beta-synthase	Cbs	Color2 [A=255, R=169, G=169, B=169]	1	4					8	8	8	19	19	19	60.193	0	22.879	104300000	16	16.1315	15.8748	16.5019	16.1197	16.1647	15.9738	16.1192	15.8818	16.1275	16.0965
0.499448	0.0787151	Q9Z2H7	Q9Z2H7	PDZ domain-containing protein GIPC2	Gipc2	Color2 [A=255, R=169, G=169, B=169]	1	4					10	10	10	32.2	32.2	32.2	34.118	0	50.403	334140000	25	17.9881	17.7506	17.8819	17.9849	17.9653	17.6669	17.9987	17.8692	17.8958	17.7466
0.498715	-0.087714	P35486	P35486	Pyruvate dehydrogenase E1 component subunit alpha, somatic form, mitochondrial	Pdha1	Color2 [A=255, R=169, G=169, B=169]	1	4					21	21	20	59	59	56.4	43.231	0	242.21	3951300000	140	20.1944	19.9664	20.0472	20.3666	20.1254	20.1226	20.3056	20.19	20.3633	20.1571
0.498191	0.135347	Q9ERD7	Q9ERD7	Tubulin beta-3 chain	Tubb3	Color2 [A=255, R=169, G=169, B=169]	1	4					11	2	2	29.8	6.4	6.4	50.418	0	3.842	55005000	14	14.4433	14.1073	13.9751	14.2083	14.5793	14.0471	14.3005	13.9941	14.0363	14.2586
0.498168	0.0916492	P70372	P70372	ELAV-like protein 1	Elavl1	Color2 [A=255, R=169, G=169, B=169]	1	4					8	8	8	28.8	28.8	28.8	36.169	0	42.953	202320000	22	16.3798	16.0349	16.368	16.3177	16.1799	16.0807	16.2836	16.0906	16.3142	16.053
0.497138	0.104667	Q9CQD1	Q9CQD1	Ras-related protein Rab-5A	Rab5a	Color2 [A=255, R=169, G=169, B=169]	1	4					6	3	3	35.8	20.9	20.9	23.598	0	52.884	56617000	15	14.793	14.8305	14.8003	14.9028	14.5614	14.4696	14.8052	14.7183	14.8678	14.5036
0.496841	0.134591	P49769;P49769-2	P49769;P49769-2	Presenilin-1;Presenilin-1 NTF subunit;Presenilin-1 CTF subunit;Presenilin-1 CTF12	Psen1	Color2 [A=255, R=169, G=169, B=169]	1	4					4	4	4	16.3	16.3	16.3	52.639	0	116.83	33063000	14	13.8159	13.4578	13.9739	13.8038	13.9268	13.6663	13.9696	13.4744	13.6937	13.5013
0.49661	0.105942	Q8BX02-2;Q8BX02	Q8BX02-2;Q8BX02	KN motif and ankyrin repeat domain-containing protein 2	Kank2	Color2 [A=255, R=169, G=169, B=169]	1	4					7	7	6	14.5	14.5	13.3	64.62	0	24.605	25922000	14	14.8195	14.505	14.7943	14.5814	14.3764	14.431	14.6904	14.5261	14.5135	14.3859
0.495562	-0.168198	Q9WTX6	Q9WTX6	Cullin-1	Cul1	Color2 [A=255, R=169, G=169, B=169]	1	4					7	7	7	9.5	9.5	9.5	89.69	0	14.165	53172000	15	15.3084	14.7245	15.4089	15.3287	15.227	15.2899	15.6003	15.0999	15.6047	15.2438
0.495357	0.133126	Q3UNZ8;Q3UNZ8-2	Q3UNZ8	Quinone oxidoreductase-like protein 2		Color2 [A=255, R=169, G=169, B=169]	1	4					15	15	15	72.9	72.9	72.9	37.808	0	247.12	2574800000	128	18.9297	18.8515	19.0466	19.2633	19.1386	18.5274	19.0329	19.0784	19.041	18.8843
0.495322	0.177825	P01901;P04223-2;P14426;P04223;P14428;P03991	P01901;P04223-2;P14426;P04223	H-2 class I histocompatibility antigen, K-B alpha chain;H-2 class I histocompatibility antigen, K-K alpha chain;H-2 class I histocompatibility antigen, D-K alpha chain	H2-K1;H2-D1	Color2 [A=255, R=169, G=169, B=169]	1	4					8	6	5	30.6	24.4	21.1	41.301	0	32.722	42154000	14	14.3327	13.6533	14.4687	14.5104	14.1687	13.9648	13.8909	13.9955	14.1769	14.2166
0.494897	0.116811	Q60902-3;Q60902-4;Q60902-2;Q60902	Q60902-3;Q60902-4;Q60902-2;Q60902	Epidermal growth factor receptor substrate 15-like 1	Eps15l1	Color2 [A=255, R=169, G=169, B=169]	1	4					9	9	9	15.1	15.1	15.1	75.877	0	38.025	51669000	19	15.6715	15.5201	15.6853	15.784	15.2562	15.3934	15.641	15.5676	15.4244	15.3068
0.494767	-0.277201	Q62048-2;Q62048	Q62048-2;Q62048	Astrocytic phosphoprotein PEA-15	Pea15	Color2 [A=255, R=169, G=169, B=169]	1	4					3	3	3	30.6	30.6	30.6	12.544	0	7.2108	68867000	6	13.0629	13.0843	13.6713	13.4091	12.1875	13.2797	13.4125	13.301	13.6234	13.1845
0.493749	-0.217595	P19536	P19536	Cytochrome c oxidase subunit 5B, mitochondrial	Cox5b	Color2 [A=255, R=169, G=169, B=169]	1	4					7	7	7	45.3	45.3	45.3	13.813	0	43.571	2044200000	69	19.4855	19.7403	19.675	19.8207	19.2565	19.9822	19.8271	19.9126	20.2022	19.142
0.493343	0.0616314	Q8VIM4	Q8VIM4	Barttin	Bsnd	Color2 [A=255, R=169, G=169, B=169]	1	4					4	4	4	23.8	23.8	23.8	33.812	0	77.537	192850000	20	17.0699	16.9659	17.0602	17.173	17.03	17.0028	17.1476	16.9691	17.0202	16.8511
0.492961	0.103133	Q9WUM4	Q9WUM4	Coronin-1C	Coro1c	Color2 [A=255, R=169, G=169, B=169]	1	4					8	8	8	20.3	20.3	20.3	53.12	0	39.892	244360000	18	16.9944	16.8293	17.0613	17.0879	16.9489	16.5864	17.0315	16.9523	17.0426	16.7932
0.492888	0.10899	Q8BH64	Q8BH64	EH domain-containing protein 2	Ehd2	Color2 [A=255, R=169, G=169, B=169]	1	4					15	13	13	35.2	31.7	31.7	61.174	0	114.8	252770000	43	16.7847	16.4555	16.7248	16.7144	16.5185	16.3572	16.6836	16.5789	16.709	16.3242
0.492883	0.130925	Q3UYI5;Q3UYI5-2	Q3UYI5;Q3UYI5-2	Ral guanine nucleotide dissociation stimulator-like 3	Rgl3	Color2 [A=255, R=169, G=169, B=169]	1	4					2	2	2	4.2	4.2	4.2	77.944	0	14.013	16056000	7	13.489	13.0541	13.5029	13.6432	13.2544	13.0207	13.3374	13.3633	13.3676	13.2001
0.492648	-0.120739	Q8VDQ8;Q8VDQ8-3;Q8VDQ8-2;Q8VDQ8-4	Q8VDQ8;Q8VDQ8-3;Q8VDQ8-2;Q8VDQ8-4	NAD-dependent protein deacetylase sirtuin-2	Sirt2	Color2 [A=255, R=169, G=169, B=169]	1	4					8	8	8	30.1	30.1	30.1	43.256	0	30.569	58540000	19	14.3703	13.9838	14.3252	14.3679	14.3541	14.1604	14.6332	14.3547	14.56	14.2968
0.491791	0.0771133	Q91ZJ5;Q91ZJ5-2	Q91ZJ5;Q91ZJ5-2	UTP--glucose-1-phosphate uridylyltransferase	Ugp2	Color2 [A=255, R=169, G=169, B=169]	1	4					16	16	16	37.8	37.8	37.8	56.979	0	81.715	1004500000	61	18.6444	18.391	18.6659	18.7147	18.5756	18.4295	18.6677	18.5485	18.5479	18.4126
0.491615	0.119285	Q8CEI1	Q8CEI1	BolA-like protein 3	Bola3	Color2 [A=255, R=169, G=169, B=169]	1	4					3	3	3	36.4	36.4	36.4	12.228	0	6.5738	27408000	5	13.3724	13.0987	13.1494	13.5704	12.9958	13.2217	13.2027	13.115	13.0818	12.9693
0.491411	0.174263	P58389	P58389	Serine/threonine-protein phosphatase 2A activator	Ppp2r4	Color2 [A=255, R=169, G=169, B=169]	1	4					6	6	6	21.4	21.4	21.4	36.71	0	27.848	172550000	10	15.2586	14.9668	15.3756	15.5609	14.8029	14.6945	15.1439	14.9827	15.2372	15.0353
0.491133	0.113794	Q8R180	Q8R180	ERO1-like protein alpha	Ero1l	Color2 [A=255, R=169, G=169, B=169]	1	4					7	7	6	16.8	16.8	14.4	54.084	0	26.706	76254000	10	14.9246	14.6887	14.8965	14.9651	14.9729	14.7369	14.9422	14.9074	14.8685	14.4239
0.48911	0.149144	G5E8K5-4;G5E8K5-5;G5E8K5-6	G5E8K5-4;G5E8K5-5;G5E8K5-6	Ankyrin-3	Ank3	Color2 [A=255, R=169, G=169, B=169]	1	4					27	2	2	35.7	2.1	2.1	121.2	0	56.471	20985000	4	11.9742	12.2104	12.1254	12.308	11.9528	11.6813	12.0963	12.3126	11.6762	12.0585
0.489018	-0.171801	Q8BU33;Q8BU33-3;Q8BU33-2	Q8BU33;Q8BU33-3;Q8BU33-2	Acetolactate synthase-like protein	Ilvbl	Color2 [A=255, R=169, G=169, B=169]	1	4					4	4	4	8.4	8.4	8.4	68.155	0	12.626	16194000	5	12.8943	13.0074	12.1959	12.7404	12.7835	12.8039	12.9289	12.7559	13.2128	12.7789
0.488853	0.0911007	Q8BVI4	Q8BVI4	Dihydropteridine reductase	Qdpr	Color2 [A=255, R=169, G=169, B=169]	1	4					10	10	10	60.2	60.2	60.2	25.57	0	97.911	1837700000	117	19.2289	19.0538	19.293	19.3688	19.1678	18.9383	19.3107	19.1563	19.2321	19.0195
0.488762	-0.253245	Q9CQ75	Q9CQ75	NADH dehydrogenase [ubiquinone] 1 alpha subcomplex subunit 2	Ndufa2	Color2 [A=255, R=169, G=169, B=169]	1	4					4	4	4	40.4	40.4	40.4	10.916	0	127.47	397140000	19	14.6086	14.9779	15.0869	15.4845	14.2613	15.2404	15.422	15.0224	15.2719	14.7288
0.48861	-0.0883862	Q8C570	Q8C570	mRNA export factor	Rae1	Color2 [A=255, R=169, G=169, B=169]	1	4					6	6	6	24.7	24.7	24.7	40.965	0	38.792	18389000	9	14.0281	13.9917	13.7437	14.0912	13.9065	13.9301	14.2426	13.9451	14.1039	13.9813
0.487964	-0.112193	Q924X2	Q924X2	Carnitine O-palmitoyltransferase 1, muscle isoform	Cpt1b	Color2 [A=255, R=169, G=169, B=169]	1	4					8	7	7	13.3	11.9	11.9	88.216	0	19.608	151100000	15	15.8189	15.6384	15.8847	16.0112	15.8579	15.7036	16.1063	16.0282	16.1467	15.7872
0.487875	0.174375	P06797	P06797	Cathepsin L1;Cathepsin L1 heavy chain;Cathepsin L1 light chain	Ctsl	Color2 [A=255, R=169, G=169, B=169]	1	4					4	4	4	20.4	20.4	20.4	37.547	0	89.893	27546000	7	12.7838	12.5539	12.8906	12.9435	12.813	12.1389	12.6418	12.7129	13.0847	12.5347
0.487394	0.265254	P21107	P21107	Tropomyosin alpha-3 chain	Tpm3	Color2 [A=255, R=169, G=169, B=169]	1	4					21	3	3	42.1	9.5	9.5	32.994	0	33.066	435970000	6	15.3333	15.3871	15.4709	15.2902	14.3285	14.9889	14.9968	14.7781	15.2848	14.4351
0.487202	0.0969845	Q8BJW6;Q8BJW6-2	Q8BJW6;Q8BJW6-2	Eukaryotic translation initiation factor 2A;Eukaryotic translation initiation factor 2A, N-terminally processed	Eif2a	Color2 [A=255, R=169, G=169, B=169]	1	4					10	10	10	22.7	22.7	22.7	64.403	0	32.766	112560000	21	17.1076	16.8306	16.9466	16.9081	16.918	16.6831	16.9342	16.95	17.0347	16.624
0.48573	0.0797932	Q6P5F9	Q6P5F9	Exportin-1	Xpo1	Color2 [A=255, R=169, G=169, B=169]	1	4					13	13	13	13.7	13.7	13.7	123.09	0	32.633	174660000	41	18.085	17.7944	17.9183	18.0043	17.9072	17.6955	17.9104	17.9019	18.0317	17.7706
0.485531	0.153417	Q9JKL4	Q9JKL4	NADH dehydrogenase [ubiquinone] 1 alpha subcomplex assembly factor 3	Ndufaf3	Color2 [A=255, R=169, G=169, B=169]	1	4					2	2	2	11.9	11.9	11.9	20.733	0	8.1146	22666000	5	12.1584	11.7301	11.9639	12.0526	11.8783	11.9877	11.9625	12.0183	11.7005	11.347
0.485018	0.12636	Q9D0M0	Q9D0M0	Exosome complex exonuclease RRP42	Exosc7	Color2 [A=255, R=169, G=169, B=169]	1	4					2	2	2	8.9	8.9	8.9	31.825	0	3.1886	13466000	3	14.1084	13.6752	13.9841	13.9424	13.7908	13.665	13.9727	13.7708	13.9788	13.4819
0.484391	0.0981049	Q9WVK4	Q9WVK4	EH domain-containing protein 1	Ehd1	Color2 [A=255, R=169, G=169, B=169]	1	4					28	28	17	54.3	54.3	33.9	60.602	0	149.75	1170500000	86	18.7881	18.5805	18.7021	18.847	18.5103	18.4242	18.7559	18.6168	18.7154	18.4252
0.484196	0.0774837	Q9JHU4	Q9JHU4	Cytoplasmic dynein 1 heavy chain 1	Dync1h1	Color2 [A=255, R=169, G=169, B=169]	1	4					146	146	146	35.7	35.7	35.7	532.04	0	323.31	4295100000	401	20.7687	20.588	20.7708	20.8441	20.7405	20.5026	20.8149	20.7127	20.7549	20.5396
0.48411	0.0974174	P25444	P25444	40S ribosomal protein S2	Rps2	Color2 [A=255, R=169, G=169, B=169]	1	4					11	11	11	40.6	40.6	40.6	31.231	0	37.507	2127900000	50	18.7631	18.4882	18.7023	18.6844	18.532	18.3785	18.7299	18.5973	18.6448	18.3325
0.48398	0.118648	P59113	P59113	Fermitin family homolog 1	Fermt1	Color2 [A=255, R=169, G=169, B=169]	1	4					6	6	6	9.9	9.9	9.9	76.941	0	7.577	7173100	8	14.7335	14.423	14.7579	14.9856	14.8965	14.5146	14.7794	14.7358	14.7002	14.4733
0.483735	-0.234435	Q8R395	Q8R395	COMM domain-containing protein 5	Commd5	Color2 [A=255, R=169, G=169, B=169]	1	4					3	3	3	15.2	15.2	15.2	24.493	0	3.2673	7093200	5	12.636	13.0336	13.2421	13.1988	12.5217	12.8723	13.3918	13.3096	13.5724	12.6582
0.483575	-0.154356	Q9Z2N8	Q9Z2N8	Actin-like protein 6A	Actl6a	Color2 [A=255, R=169, G=169, B=169]	1	4					4	4	4	11.7	11.7	11.7	47.447	0	8.495	5775500	6	13.5697	13.2599	13.4428	13.5268	13.0946	13.2868	13.7616	13.434	13.8682	13.3151
0.483536	-0.280358	Q62523	Q62523	Zyxin	Zyx	Color2 [A=255, R=169, G=169, B=169]	1	4					4	4	4	10.3	10.3	10.3	60.545	0	5.5796	22712000	8	13.1698	12.5703	12.8693	13.3089	12.3732	13.2077	13.6044	12.3881	13.358	13.1351
0.482575	0.165891	Q3TKT4;Q3TKT4-2	Q3TKT4;Q3TKT4-2	Transcription activator BRG1	Smarca4	Color2 [A=255, R=169, G=169, B=169]	1	4					10	10	8	7.2	7.2	5.8	181.43	0	31.352	66588000	26	14.1935	13.7859	14.357	14.2264	14.0616	14.1146	14.1679	14.0701	13.9748	13.4675
0.482458	0.107861	Q8VCZ9	Q8VCZ9	Probable proline dehydrogenase 2	Prodh2	Color2 [A=255, R=169, G=169, B=169]	1	4					7	7	7	13.2	13.2	13.2	50.723	0	24.065	182280000	17	16.6609	16.4687	16.9157	16.8814	16.6241	16.4702	16.825	16.5438	16.5367	16.6359
0.482072	0.229704	P37804	P37804	Transgelin	Tagln	Color2 [A=255, R=169, G=169, B=169]	1	4					10	10	10	51.2	51.2	51.2	22.576	0	45.538	617010000	46	18.7593	18.6438	18.8704	18.9303	17.8005	18.3702	18.6291	18.4509	18.2237	18.1819
0.481926	0.104117	P97393	P97393	Rho GTPase-activating protein 5	Arhgap5	Color2 [A=255, R=169, G=169, B=169]	1	4					8	8	8	6.5	6.5	6.5	172.11	0	23.153	53548000	19	14.8539	14.4786	14.8362	14.9391	14.8185	14.4516	14.7848	14.7556	14.756	14.6576
0.481626	-0.216079	Q91VN4	Q91VN4	MICOS complex subunit Mic25	Chchd6	Color2 [A=255, R=169, G=169, B=169]	1	4					4	4	4	19	19	19	29.852	0	41.542	149970000	13	16.1809	16.458	16.4337	16.5525	15.5312	16.6399	16.5231	16.3499	16.5991	16.1247
0.481392	0.113507	O35488	O35488	Very long-chain acyl-CoA synthetase	Slc27a2	Color2 [A=255, R=169, G=169, B=169]	1	4					40	40	40	66.5	66.5	66.5	70.422	0	323.31	13462000000	305	22.2036	22.015	22.2244	22.479	22.3961	21.8914	22.2931	22.2633	22.2167	22.0861
0.480767	0.155856	Q6A4J8-3;Q6A4J8;Q6A4J8-2	Q6A4J8-3;Q6A4J8;Q6A4J8-2	Ubiquitin carboxyl-terminal hydrolase 7	Usp7	Color2 [A=255, R=169, G=169, B=169]	1	4					9	9	9	11.3	11.3	11.3	127.99	0	21.984	35288000	15	14.2186	13.7295	14.1909	14.3748	13.952	13.6232	14.1956	14.0758	13.9594	13.8326
0.480409	0.0660732	O35857	O35857	Mitochondrial import inner membrane translocase subunit TIM44	Timm44	Color2 [A=255, R=169, G=169, B=169]	1	4					15	15	15	35	35	35	51.091	0	84.927	405370000	50	18.0123	17.8822	17.8992	17.9907	17.9287	17.7712	18.0011	17.9097	17.9908	17.7098
0.479282	0.076255	P63037	P63037	DnaJ homolog subfamily A member 1	Dnaja1	Color2 [A=255, R=169, G=169, B=169]	1	4					9	9	9	31.5	31.5	31.5	44.868	0	62.749	253090000	65	17.2311	17.2128	17.0926	17.2888	17.225	17.0127	17.2642	17.1584	17.2833	16.9504
0.477755	0.112211	Q8VE37	Q8VE37	Regulator of chromosome condensation	Rcc1	Color2 [A=255, R=169, G=169, B=169]	1	4					7	7	7	22.8	22.8	22.8	44.93	0	30.567	135970000	26	16.7153	16.4541	16.6779	16.5234	16.5737	16.3667	16.7203	16.4352	16.6682	16.1927
0.477659	0.11265	P19157;P46425	P19157	Glutathione S-transferase P 1	Gstp1	Color2 [A=255, R=169, G=169, B=169]	1	4					7	7	7	42.4	42.4	42.4	23.609	0	202.49	1954000000	137	17.9917	17.8436	18.3104	18.0855	17.7846	17.8353	18.0595	17.9714	17.8539	17.7325
0.477581	0.196	O35387	O35387	HCLS1-associated protein X-1	Hax1	Color2 [A=255, R=169, G=169, B=169]	1	4					2	2	2	11.8	11.8	11.8	31.654	0	23.499	26186000	5	13.0697	13.0187	13.0243	13.0709	13	12.251	13.2424	13.1384	13.0266	12.5452
0.477543	0.115611	Q6ZQ08-2;Q6ZQ08;Q6ZQ08-4;Q6ZQ08-3	Q6ZQ08-2;Q6ZQ08;Q6ZQ08-4	CCR4-NOT transcription complex subunit 1	Cnot1	Color2 [A=255, R=169, G=169, B=169]	1	4					6	6	6	2.8	2.8	2.8	266.35	0	17.236	23787000	12	14.6956	14.2723	14.6243	14.7258	14.3995	14.2558	14.5342	14.315	14.6291	14.4054
0.476684	0.0870123	Q9CQE1	Q9CQE1	Protein NipSnap homolog 3B	Nipsnap3b	Color2 [A=255, R=169, G=169, B=169]	1	4					3	3	3	18.2	18.2	18.2	28.308	0.0034192	2.0476	29396000	4	13.533	13.2884	13.3591	13.6769	13.3224	13.3553	13.398	13.2853	13.4724	13.2337
0.475961	0.625966	Q19LI2	Q19LI2	Alpha-1B-glycoprotein	A1bg	Color2 [A=255, R=169, G=169, B=169]	1	4					7	7	7	14.8	14.8	14.8	56.553	0	29.795	112600000	14	16.2708	16.4626	14.2731	17.0002	16.2045	16.3031	15.986	14.9268	14.1262	15.7393
0.475523	-0.090205	Q71LX4	Q71LX4	Talin-2	Tln2	Color2 [A=255, R=169, G=169, B=169]	1	4					62	50	50	33.3	29	29	253.62	0	323.31	693000000	129	18.3544	18.191	18.4578	18.4828	18.2747	18.3434	18.6637	18.3573	18.5407	18.3066
0.475332	-0.232369	Q9DCT5	Q9DCT5	Stromal cell-derived factor 2	Sdf2	Color2 [A=255, R=169, G=169, B=169]	1	4					2	2	2	15.2	15.2	15.2	23.159	0	34.929	6941700	3	11.8444	11.1206	11.0791	11.6662	11.6473	11.483	11.2435	11.9829	12.1504	11.6597
0.475176	0.10043	Q9R1Z8	Q9R1Z8	Vinexin	Sorbs3	Color2 [A=255, R=169, G=169, B=169]	1	4					6	6	6	8.3	8.3	8.3	82.348	0	12.309	35040000	8	14.8947	14.9197	15.1891	14.9879	14.8074	14.6277	15.09	14.8422	14.8983	14.8384
0.475136	-0.232097	P08074	P08074	Carbonyl reductase [NADPH] 2	Cbr2	Color2 [A=255, R=169, G=169, B=169]	1	4					2	2	2	14.3	14.3	14.3	25.958	0	8.1157	14586000	7	13.3468	12.5682	13.5299	13.6404	13.0862	13.4383	13.6208	13.1709	13.8396	13.2626
0.474967	0.104015	Q9EQH3	Q9EQH3	Vacuolar protein sorting-associated protein 35	Vps35	Color2 [A=255, R=169, G=169, B=169]	1	4					19	19	19	30.7	30.7	30.7	91.712	0	97.228	941320000	54	19.0319	18.8378	18.8428	18.9906	18.8901	18.668	18.9457	18.8232	19.0787	18.5576
0.474883	-0.17647	Q80U72;Q80U72-4;Q80U72-2;Q80U72-3	Q80U72;Q80U72-4;Q80U72-2;Q80U72-3	Protein scribble homolog	Scrib	Color2 [A=255, R=169, G=169, B=169]	1	4					8	8	8	8.3	8.3	8.3	174.06	0	14.676	7758200	11	12.8539	12.2524	12.8006	12.8065	12.7133	12.5325	13.2874	12.9245	12.926	12.6386
0.474636	0.123304	O54909;O88451;Q9R092	O54909		Rdh16	Color2 [A=255, R=169, G=169, B=169]	1	4					12	12	11	47.6	47.6	41.6	35.743	0	56.507	601010000	38	17.9695	17.5675	17.8432	18.0975	17.935	17.5399	17.9987	17.8713	17.7441	17.642
0.474512	0.190939	Q8VBZ3	Q8VBZ3	Cleft lip and palate transmembrane protein 1 homolog	Clptm1	Color2 [A=255, R=169, G=169, B=169]	1	4					5	5	5	9.8	9.8	9.8	75.29	0	19.928	80512000	7	12.6688	12.2697	12.3998	12.6091	12.4958	12.4661	12.6224	12.601	12.0552	11.744
0.474192	0.0775728	Q9D554	Q9D554	Splicing factor 3A subunit 3	Sf3a3	Color2 [A=255, R=169, G=169, B=169]	1	4					9	9	9	21.8	21.8	21.8	58.841	0	116.15	151370000	32	16.2057	15.8485	16.2087	16.1085	16.0493	15.9054	16.0602	15.9922	16.1144	15.9606
0.473575	-0.182356	O35215	O35215	D-dopachrome decarboxylase	Ddt	Color2 [A=255, R=169, G=169, B=169]	1	4					7	7	7	75.4	75.4	75.4	13.077	0	103.6	2328300000	45	18.5387	17.974	18.8565	18.7499	18.4281	18.4689	18.8316	18.626	18.9637	18.5687
0.47349	0.0791519	P38647	P38647	Stress-70 protein, mitochondrial	Hspa9	Color2 [A=255, R=169, G=169, B=169]	1	4					42	42	41	60.1	60.1	60.1	73.46	0	323.31	10560000000	256	21.4401	21.2822	21.3446	21.5106	21.3983	21.167	21.491	21.3851	21.3843	21.1525
0.47295	-0.0815559	P00920	P00920	Carbonic anhydrase 2	Ca2	Color2 [A=255, R=169, G=169, B=169]	1	4					10	10	10	56.2	56.2	56.2	29.032	0	247.99	5684200000	106	20.3259	20.2939	20.2634	20.4424	20.3302	20.1853	20.6239	20.4809	20.4441	20.3294
0.472542	0.110258	E9Q555	E9Q555	E3 ubiquitin-protein ligase RNF213	Rnf213	Color2 [A=255, R=169, G=169, B=169]	1	4					9	9	9	2	2	2	584.78	0	14.671	13327000	12	13.6878	13.3868	13.7427	13.7196	13.3725	13.316	13.4679	13.5093	13.7085	13.3564
0.472463	0.0859333	Q9D0W5	Q9D0W5	Peptidyl-prolyl cis-trans isomerase-like 1	Ppil1	Color2 [A=255, R=169, G=169, B=169]	1	4					3	3	3	22.9	22.9	22.9	18.237	0	13.327	92289000	8	16.1188	15.9098	16.2645	16.096	16.0593	15.8314	16.1248	16.0187	16.1476	15.8962
0.471849	0.266018	Q9QY36	Q9QY36	N-alpha-acetyltransferase 10	Naa10	Color2 [A=255, R=169, G=169, B=169]	1	4					2	2	2	14.5	14.5	14.5	26.519	0	4.0375	3577400	3	11.2811	11.2051	11.346	11.7649	11.2644	10.2657	11.5882	10.885	11.414	11.3785
0.471745	0.108027	Q5XJY4	Q5XJY4	Presenilins-associated rhomboid-like protein, mitochondrial;P-beta	Parl	Color2 [A=255, R=169, G=169, B=169]	1	4					3	3	3	10.1	10.1	10.1	41.963	0	7.657	164650000	9	15.1089	14.7863	14.8696	15.175	14.9905	14.653	14.9945	15.0936	14.8672	14.782
0.471453	-0.117322	Q63ZW7;Q63ZW7-2;Q63ZW7-6;Q63ZW7-5;Q63ZW7-4;Q63ZW7-3	Q63ZW7;Q63ZW7-2;Q63ZW7-6	InaD-like protein	Inadl	Color2 [A=255, R=169, G=169, B=169]	1	4					10	10	10	7	7	7	198.51	0	23.344	23566000	13	14.5074	14.4574	14.0642	14.3301	14.2468	14.3666	14.6018	14.5449	14.536	14.1432
0.470555	-0.351202	Q8BVQ5	Q8BVQ5	Protein phosphatase methylesterase 1	Ppme1	Color2 [A=255, R=169, G=169, B=169]	1	4					5	5	5	15.5	15.5	15.5	42.256	0	18.844	8559500	12	12.4397	11.4535	12.7421	13.0311	12.5957	12.7339	13.3025	12.0231	13.0734	12.8852
0.470195	0.106295	Q9EQG9;Q9EQG9-2;Q9EQG9-3	Q9EQG9;Q9EQG9-2;Q9EQG9-3	Collagen type IV alpha-3-binding protein	Col4a3bp	Color2 [A=255, R=169, G=169, B=169]	1	4					6	6	6	8.3	8.3	8.3	71.11	0	23.517	38195000	12	14.6816	14.4122	14.358	14.3332	14.4169	14.1503	14.4995	14.4712	14.4382	14.1112
0.47015	0.103999	A2ALS5;A2ALS5-4;A2ALS5-3;A2ALS5-2	A2ALS5;A2ALS5-4;A2ALS5-3;A2ALS5-2	Rap1 GTPase-activating protein 1	Rap1gap	Color2 [A=255, R=169, G=169, B=169]	1	4					5	5	4	8.7	8.7	7.7	73.432	0	12.635	40948000	7	14.4839	14.3694	14.3487	14.5163	14.4782	14.3609	14.6223	14.4452	14.1557	14.0922
0.470097	0.135402	Q80TL7-2;Q80TL7	Q80TL7-2;Q80TL7	Protein MON2 homolog	Mon2	Color2 [A=255, R=169, G=169, B=169]	1	4					6	6	6	4.3	4.3	4.3	188.28	0	23.202	46564000	10	13.3161	12.9762	13.324	13.3854	13.4791	13.1569	13.3321	12.9195	13.4416	12.9536
0.469997	0.112937	O88844	O88844	Isocitrate dehydrogenase [NADP] cytoplasmic	Idh1	Color2 [A=255, R=169, G=169, B=169]	1	4					32	32	31	76.8	76.8	74.6	46.674	0	323.31	7575900000	225	21.0226	20.7252	21.1549	21.0377	20.977	20.6964	20.9294	20.8608	21.1613	20.7047
0.468985	0.193651	E9Q414	E9Q414	Apolipoprotein B-100;Apolipoprotein B-48	Apob	Color2 [A=255, R=169, G=169, B=169]	1	4					7	7	7	1.5	1.5	1.5	509.43	0	11.03	30800000	16	14.3376	13.9026	14.4734	14.3605	14.2726	13.6475	14.4654	14.1523	14.3702	13.7431
0.468896	0.123396	Q7TNV0	Q7TNV0	Protein DEK	Dek	Color2 [A=255, R=169, G=169, B=169]	1	4					8	8	8	22.9	22.9	22.9	43.158	0	26.873	117490000	17	16.1015	15.7771	16.0806	16.0114	15.7678	15.7006	16.0015	15.7055	16.1076	15.6062
0.468635	0.0654814	E9Q7P9	E9Q7P9		Cdhr2	Color2 [A=255, R=169, G=169, B=169]	1	4					8	8	8	7.1	7.1	7.1	142.63	0	24.968	97107000	15	15.2388	15.1881	15.1148	15.3002	15.3427	15.0526	15.2939	15.2363	15.2241	15.0503
0.467333	0.0726154	Q9CQF9	Q9CQF9	Prenylcysteine oxidase	Pcyox1	Color2 [A=255, R=169, G=169, B=169]	1	4					11	11	11	33.5	33.5	33.5	56.494	0	42.13	262380000	26	16.4816	16.4627	16.5087	16.5756	16.4683	16.2661	16.6039	16.4557	16.5369	16.2712
0.467161	0.100232	Q91VM9;Q91VM9-2	Q91VM9;Q91VM9-2	Inorganic pyrophosphatase 2, mitochondrial	Ppa2	Color2 [A=255, R=169, G=169, B=169]	1	4					18	18	18	52.1	52.1	52.1	38.114	0	184.72	2009000000	71	19.6153	19.4598	19.5253	19.7239	19.6969	19.2828	19.7155	19.5463	19.6459	19.3297
0.466909	0.120538	Q8CEE7	Q8CEE7	Retinol dehydrogenase 13	Rdh13	Color2 [A=255, R=169, G=169, B=169]	1	4					8	8	8	23.7	23.7	23.7	36.464	0	48.386	196160000	15	15.7996	15.7055	16.0159	16.0473	15.7335	15.5091	15.978	15.9304	15.7276	15.5539
0.466371	-0.0972946	Q9JMH6-2;Q9JMH6	Q9JMH6-2;Q9JMH6	Thioredoxin reductase 1, cytoplasmic	Txnrd1	Color2 [A=255, R=169, G=169, B=169]	1	4					15	15	14	37.3	37.3	34.3	54.544	0	133.68	453750000	45	17.7531	17.4771	17.7525	17.9502	17.8525	17.7401	18.0559	17.7745	17.8651	17.8364
0.466364	-0.257886	Q9D287	Q9D287	Pre-mRNA-splicing factor SPF27	Bcas2	Color2 [A=255, R=169, G=169, B=169]	1	4					3	3	3	15.6	15.6	15.6	26.131	0	4.0874	7476600	5	12.2316	12.2376	13.0583	12.5212	11.6807	12.2321	12.9125	12.4715	12.8156	12.5871
0.46602	0.107277	P70335;P70335-2	P70335;P70335-2	Rho-associated protein kinase 1	Rock1	Color2 [A=255, R=169, G=169, B=169]	1	4					9	9	9	6.9	6.9	6.9	158.17	0	23.187	40038000	16	14.8989	14.6146	14.7458	15.0192	14.7368	14.5803	14.8872	14.6892	14.8534	14.4688
0.465097	0.0716194	O55029	O55029	Coatomer subunit beta	Copb2	Color2 [A=255, R=169, G=169, B=169]	1	4					21	21	21	30.4	30.4	30.4	102.45	0	81.553	579850000	45	18.3566	18.1224	18.364	18.4262	18.3114	18.0901	18.37	18.2907	18.2877	18.1838
0.464474	0.19869	P16015	P16015	Carbonic anhydrase 3	Ca3	Color2 [A=255, R=169, G=169, B=169]	1	4					10	10	10	50.8	50.8	50.8	29.366	0	60.253	524080000	42	18.6887	17.858	18.6079	18.5352	18.117	18.0361	17.9464	18.3912	18.4891	17.9505
0.463802	-0.233322	P99028	P99028	Cytochrome b-c1 complex subunit 6, mitochondrial	Uqcrh	Color2 [A=255, R=169, G=169, B=169]	1	4					4	4	4	57.3	57.3	57.3	10.435	0	56.493	210550000	26	14.3805	13.9561	14.2956	14.9151	13.7849	14.3409	14.8866	14.317	14.7042	14.2501
0.462947	-0.122411	P47791-2;P47791	P47791-2;P47791	Glutathione reductase, mitochondrial	Gsr	Color2 [A=255, R=169, G=169, B=169]	1	4					16	16	16	48.5	48.5	48.5	51.073	0	134.51	629690000	42	17.6298	17.3025	17.7671	17.8575	17.7776	17.6143	17.9554	17.7251	17.9656	17.6862
0.462633	0.185757	Q9EQF5	Q9EQF5	Dihydropyrimidinase	Dpys	Color2 [A=255, R=169, G=169, B=169]	1	4					6	6	6	15	15	15	56.724	0	47.368	32424000	13	14.557	14.0163	15.1009	14.4105	14.4292	14.1311	14.4474	14.256	14.3015	14.4491
0.462435	0.200868	O88630	O88630	Golgi SNAP receptor complex member 1	Gosr1	Color2 [A=255, R=169, G=169, B=169]	1	4					2	2	2	8.8	8.8	8.8	28.489	0	4.2977	21855000	3	13.452	13.433	13.4883	13.4892	12.9116	13.1818	13.316	13.1628	13.5575	12.5516
0.461408	-0.128459	Q8K0C4	Q8K0C4	Lanosterol 14-alpha demethylase	Cyp51a1	Color2 [A=255, R=169, G=169, B=169]	1	4					14	14	14	33.6	33.6	33.6	56.775	0	77.251	386570000	38	16.9887	16.7762	16.6253	17.2141	17.0084	16.9492	17.2814	17.0385	17.1537	16.8321
0.460804	0.0907597	P70303;P70303-2;P70303-3	P70303;P70303-2;P70303-3	CTP synthase 2	Ctps2	Color2 [A=255, R=169, G=169, B=169]	1	4					7	7	7	16.2	16.2	16.2	65.514	0	17.644	39016000	15	15.2056	15.055	15.2281	15.2106	14.9974	14.8763	15.1329	15.0659	15.2841	14.8837
0.460128	0.148278	Q05BC3-2;Q05BC3;Q05BC3-3	Q05BC3-2;Q05BC3;Q05BC3-3	Echinoderm microtubule-associated protein-like 1	Eml1	Color2 [A=255, R=169, G=169, B=169]	1	4					2	2	2	2.9	2.9	2.9	86.41	0	12.579	13011000	5	11.5964	11.8695	12.0208	12.2726	11.743	11.6471	11.4743	12.0139	11.7653	11.8603
0.460013	-0.0865637	Q923Z3	Q923Z3	Protein MTO1 homolog, mitochondrial	Mto1	Color2 [A=255, R=169, G=169, B=169]	1	4					3	3	3	5.8	5.8	5.8	74.331	0	8.5172	11620000	8	14.2207	14.2055	14.1258	14.246	14.2713	14.174	14.3519	14.3676	14.5437	14.065
0.459562	-0.119291	Q11136	Q11136	Xaa-Pro dipeptidase	Pepd	Color2 [A=255, R=169, G=169, B=169]	1	4					13	13	13	29.6	29.6	29.6	55.028	0	105.19	424340000	32	17.2789	16.9711	17.2815	17.4342	17.3535	17.253	17.5871	17.3366	17.594	17.1449
0.459125	0.0672348	Q9D051	Q9D051	Pyruvate dehydrogenase E1 component subunit beta, mitochondrial	Pdhb	Color2 [A=255, R=169, G=169, B=169]	1	4					14	14	14	54.3	54.3	54.3	38.937	0	216.98	7549800000	200	20.8104	20.6595	20.7471	20.9482	20.7745	20.605	20.856	20.7286	20.7907	20.6232
0.458335	0.310282	Q3UU96;Q3UU96-2	Q3UU96;Q3UU96-2	Serine/threonine-protein kinase MRCK alpha	Cdc42bpa	Color2 [A=255, R=169, G=169, B=169]	1	4					5	4	4	3	2.5	2.5	195.53	0	18.572	1948500	5	11.7582	11.5745	11.8767	11.4954	10.9466	10.2439	11.5253	11.8097	11.3725	11.1488
0.45769	-0.178887	Q9CZL5	Q9CZL5	Pterin-4-alpha-carbinolamine dehydratase 2	Pcbd2	Color2 [A=255, R=169, G=169, B=169]	1	4					3	2	2	18.4	13.2	13.2	14.83	0.001162	2.2509	72693000	8	13.7062	13.4832	13.653	13.989	13.2242	13.5865	14.1222	14.0468	13.7274	13.4671
0.457077	-0.361457	P01872;P01872-2	P01872;P01872-2	Ig mu chain C region	Ighm	Color2 [A=255, R=169, G=169, B=169]	1	4					14	14	14	39.9	39.9	39.9	49.971	0	174.87	929210000	51	17.7844	17.5293	19.0839	18.8437	17.9272	18.863	19.0345	18.4214	18.7268	17.93
0.456741	0.347423	Q6GQS1	Q6GQS1	Calcium-binding mitochondrial carrier protein SCaMC-3	Slc25a23	Color2 [A=255, R=169, G=169, B=169]	1	4					3	3	3	9.6	9.6	9.6	52.496	0	4.3103	6614800	6	12.1794	11.3363	11.7537	12.2125	10.9845	10.8158	11.6945	12.1731	11.0887	10.9572
0.456587	0.14861	Q8BVW0;Q8BVW0-2	Q8BVW0	Neutral alpha-glucosidase C	Ganc	Color2 [A=255, R=169, G=169, B=169]	1	4					7	7	7	7.6	7.6	7.6	102.01	0	9.8524	26337000	11	14.3094	13.8042	14.4811	14.5108	14.4103	13.8832	14.2572	14.165	14.3211	14.1462
0.45654	0.0616098	O08582	O08582	GTP-binding protein 1	Gtpbp1	Color2 [A=255, R=169, G=169, B=169]	1	4					6	6	6	9.9	9.9	9.9	72.3	0	19.441	124150000	17	15.8252	15.6348	15.6622	15.818	15.7622	15.5442	15.7609	15.7269	15.778	15.5843
0.456225	0.134235	P62317	P62317	Small nuclear ribonucleoprotein Sm D2	Snrpd2	Color2 [A=255, R=169, G=169, B=169]	1	4					7	7	6	53.4	53.4	47.5	13.527	0	21.922	162830000	14	15.5167	15.137	15.5773	15.705	15.1322	15.0718	15.4777	15.3357	15.2744	15.2375
0.455448	-0.207105	Q9JL62	Q9JL62	Glycolipid transfer protein	Gltp	Color2 [A=255, R=169, G=169, B=169]	1	4					4	4	4	19.1	19.1	19.1	23.689	0	5.5007	21457000	6	14.9477	15.0024	15.2378	15.3264	14.313	15.3623	15.3184	14.986	15.3599	14.8362
0.455206	-0.181866	Q8C4V1-3;Q8C4V1-2;Q8C4V1	Q8C4V1-3;Q8C4V1-2;Q8C4V1	Rho GTPase-activating protein 24	Arhgap24	Color2 [A=255, R=169, G=169, B=169]	1	4					5	5	5	8.7	8.7	8.7	73.258	0	7.2378	14776000	7	14.1143	13.9384	14.3569	14.3921	13.5695	13.9782	14.5104	14.0817	14.4681	14.2421
0.453781	0.111969	Q61686	Q61686	Chromobox protein homolog 5	Cbx5	Color2 [A=255, R=169, G=169, B=169]	1	4					3	3	3	16.8	16.8	16.8	22.186	0	6.9372	52689000	4	15.7565	15.5065	15.7803	15.849	15.3788	15.5426	15.7721	15.4746	15.5702	15.3517
0.453681	0.1321	P27612	P27612	Phospholipase A-2-activating protein	Plaa	Color2 [A=255, R=169, G=169, B=169]	1	4					13	13	13	18.4	18.4	18.4	87.22	0	60.906	89237000	25	16.5738	16.4144	16.6497	16.6965	16.3897	16.075	16.6536	16.4526	16.6713	16.2111
0.453488	0.157846	Q9DCJ9	Q9DCJ9	N-acetylneuraminate lyase	Npl	Color2 [A=255, R=169, G=169, B=169]	1	4					15	15	15	48.4	48.4	48.4	35.13	0	84.358	314980000	39	17.4684	17.0985	17.5392	17.8051	17.0848	17.0185	17.5083	17.2408	17.2901	17.1491
0.453457	-0.14031	P45952	P45952	Medium-chain specific acyl-CoA dehydrogenase, mitochondrial	Acadm	Color2 [A=255, R=169, G=169, B=169]	1	4					26	26	26	59.1	59.1	59.1	46.481	0	271.25	15915000000	233	20.826	20.9711	20.5317	21.2139	21.0659	20.9151	21.1867	21.1255	21.2551	20.8278
0.453384	0.0833378	Q99K01-3;Q99K01;Q99K01-2;Q99K01-4;Q99K01-5	Q99K01-3;Q99K01;Q99K01-2;Q99K01-4	Pyridoxal-dependent decarboxylase domain-containing protein 1	Pdxdc1	Color2 [A=255, R=169, G=169, B=169]	1	4					14	14	14	21.8	21.8	21.8	78.542	0	39.675	211960000	35	16.5785	16.4648	16.6016	16.6287	16.4692	16.3066	16.6439	16.5473	16.572	16.2563
0.45327	0.146854	Q8BL97-3;Q8BL97-4;Q8BL97-2;Q8BL97	Q8BL97-3;Q8BL97-4;Q8BL97-2;Q8BL97	Serine/arginine-rich splicing factor 7	Srsf7	Color2 [A=255, R=169, G=169, B=169]	1	4					5	5	4	29.9	29.9	29.9	17.89	0	12.167	120300000	13	14.1832	14.4377	14.3235	14.1934	14.1966	13.9521	14.0322	14.4526	14.43	13.7331
0.453251	-0.0766716	Q7TMF3	Q7TMF3	NADH dehydrogenase [ubiquinone] 1 alpha subcomplex subunit 12	Ndufa12	Color2 [A=255, R=169, G=169, B=169]	1	4					10	10	10	74.5	74.5	74.5	17.086	0	80.489	1008000000	41	17.6923	17.4356	17.6137	17.7534	17.6755	17.5818	17.9112	17.7066	17.7107	17.6436
0.453015	0.0750298	Q9Z2M7	Q9Z2M7	Phosphomannomutase 2	Pmm2	Color2 [A=255, R=169, G=169, B=169]	1	4					8	8	7	30.2	30.2	23.1	27.656	0	56.159	142390000	18	16.4566	16.292	16.4369	16.4525	16.443	16.1428	16.4112	16.3934	16.531	16.2275
0.45291	0.115611	Q8CJG0	Q8CJG0	Protein argonaute-2	Ago2	Color2 [A=255, R=169, G=169, B=169]	1	4					6	6	5	9.7	9.7	8	97.303	0	35.955	20172000	19	15.032	14.5687	14.8281	14.8834	14.8491	14.4168	14.8139	14.6449	14.9534	14.7542
0.45184	0.0704044	P21278;P30677	P21278	Guanine nucleotide-binding protein subunit alpha-11	Gna11	Color2 [A=255, R=169, G=169, B=169]	1	4					10	10	7	34.3	34.3	26.7	42.024	0	21.841	309120000	25	16.9519	16.7627	16.9372	17.0547	16.9432	16.7309	17.0112	16.8847	16.9264	16.7445
0.451789	0.227782	Q8BL65-5;Q8BL65-2;Q8BL65-3;Q8BL65;Q8BL65-4;Q69ZX8	Q8BL65-5;Q8BL65-2;Q8BL65-3;Q8BL65;Q8BL65-4	Actin-binding LIM protein 2	Ablim2	Color2 [A=255, R=169, G=169, B=169]	1	4					3	3	3	7.2	7.2	7.2	61.491	0	4.0201	8147400	4	12.9808	12.4813	13.0338	13.4735	13.0013	12.6649	13.269	12.8201	12.8591	12.2186
0.451017	0.0853828	Q61696;P17879	Q61696;P17879	Heat shock 70 kDa protein 1A;Heat shock 70 kDa protein 1B	Hspa1a;Hspa1b	Color2 [A=255, R=169, G=169, B=169]	1	4					23	17	11	39.3	29.3	20.3	70.078	0	102.8	1266800000	79	18.8921	18.7232	19.0464	18.9608	18.8663	18.623	19.0411	18.792	18.8491	18.7566
0.450673	0.120675	Q3TWW8	Q3TWW8	Serine/arginine-rich splicing factor 6	Srsf6	Color2 [A=255, R=169, G=169, B=169]	1	4					4	3	2	11.8	9.1	5.6	39.025	0	5.3972	81912000	4	15.531	15.3323	15.3573	15.7531	15.702	15.4235	15.5355	15.2018	15.6675	15.2439
0.449553	0.187113	Q8VDP2;Q8VDP2-2	Q8VDP2;Q8VDP2-2	UPF0428 protein CXorf56 homolog		Color2 [A=255, R=169, G=169, B=169]	1	4					2	2	2	12.2	12.2	12.2	25.594	0.00093414	2.3121	4388700	3	13.1117	12.6709	12.8186	13.0888	13.0765	12.5059	13.2879	12.826	12.9019	12.3093
0.449442	-0.302544	P23881	P23881	Transcription elongation factor A protein 3	Tcea3	Color2 [A=255, R=169, G=169, B=169]	1	4					2	2	2	6.3	6.3	6.3	38.849	0	3.2175	3710800	4	10.605	11.0449	12.2209	11.9476	11.5544	11.493	11.7654	12.0674	11.8455	11.714
0.449414	0.0722427	O55222	O55222	Integrin-linked protein kinase	Ilk	Color2 [A=255, R=169, G=169, B=169]	1	4					11	11	11	30.1	30.1	30.1	51.373	0	27.97	193460000	30	16.656	16.4721	16.605	16.6116	16.4088	16.3589	16.546	16.5211	16.631	16.3354
0.44931	0.134898	Q924C1;Q924C1-2;Q924C1-3	Q924C1;Q924C1-2	Exportin-5	Xpo5	Color2 [A=255, R=169, G=169, B=169]	1	4					5	5	5	5.6	5.6	5.6	136.97	0	13.565	18327000	11	13.8638	13.4302	13.7705	14.0073	13.5919	13.3648	13.8131	13.4088	13.6142	13.7883
0.449172	0.125334	Q9DCS2	Q9DCS2	UPF0585 protein C16orf13 homolog		Color2 [A=255, R=169, G=169, B=169]	1	4					8	8	8	53.9	53.9	53.9	22.687	0	38.924	386080000	21	16.499	16.3752	16.6566	16.9089	16.5594	16.2764	16.667	16.5277	16.6573	16.2439
0.448628	-0.224952	Q8CFI0;Q8CFI0-3;Q8CFI0-2	Q8CFI0;Q8CFI0-3;Q8CFI0-2	E3 ubiquitin-protein ligase NEDD4-like	Nedd4l	Color2 [A=255, R=169, G=169, B=169]	1	4					4	4	4	5.4	5.4	5.4	115.42	0	14.294	22448000	9	12.4435	12.1726	12.0932	12.6035	12.5876	11.7991	12.8679	12.884	12.7575	12.7166
0.448285	0.0891289	Q9JHW4	Q9JHW4	Selenocysteine-specific elongation factor	Eefsec	Color2 [A=255, R=169, G=169, B=169]	1	4					9	9	9	17.5	17.5	17.5	63.538	0	71.569	103180000	19	16.3434	16.1722	16.4301	16.4782	16.2605	16.0577	16.4736	16.2834	16.293	16.1311
0.447838	0.107332	P97822;P97822-2;P97822-3	P97822;P97822-2	Acidic leucine-rich nuclear phosphoprotein 32 family member E	Anp32e	Color2 [A=255, R=169, G=169, B=169]	1	4					5	5	5	29.6	29.6	29.6	29.622	0	21.649	106160000	13	15.5883	15.2177	15.5289	15.4567	15.252	15.0088	15.464	15.311	15.4368	15.2862
0.447094	-0.154805	P70296	P70296	Phosphatidylethanolamine-binding protein 1;Hippocampal cholinergic neurostimulating peptide	Pebp1	Color2 [A=255, R=169, G=169, B=169]	1	4					10	10	10	82.9	82.9	82.9	20.83	0	179.11	5331200000	74	19.6461	19.0161	19.7337	19.7156	19.6307	19.6798	19.9687	19.5564	19.8024	19.5089
0.44707	0.081666	Q8BX57;Q8BX57-2;Q8BX57-3	Q8BX57;Q8BX57-2;Q8BX57-3	PX domain-containing protein kinase-like protein	Pxk	Color2 [A=255, R=169, G=169, B=169]	1	4					3	3	3	5.2	5.2	5.2	65.23	0	2.882	23123000	5	13.5973	13.4398	13.6125	13.6594	13.3425	13.3343	13.6569	13.4637	13.4476	13.3405
0.446927	-0.0910225	O09164	O09164	Extracellular superoxide dismutase [Cu-Zn]	Sod3	Color2 [A=255, R=169, G=169, B=169]	1	4					6	6	6	35.9	35.9	35.9	27.392	0	43.154	166340000	22	17.1081	17.0705	17.1577	17.3856	17.2913	17.368	17.4898	17.2194	17.3282	17.0629
0.44677	0.0657715	P99024	P99024	Tubulin beta-5 chain	Tubb5	Color2 [A=255, R=169, G=169, B=169]	1	4					23	4	4	67.8	16	16	49.67	0	19.1	553660000	26	16.3925	16.3299	16.5628	16.4226	16.3278	16.3467	16.4569	16.269	16.4474	16.1866
0.446105	0.181555	Q9WUB7	Q9WUB7	Chloride channel protein ClC-Ka	Clcnka	Color2 [A=255, R=169, G=169, B=169]	1	4					5	5	3	8	8	5.2	75.684	0	21.321	58265000	23	13.6339	13.1321	13.5407	13.9574	13.3313	13.4932	13.5888	13.4885	12.9233	13.194
0.44597	0.0784863	Q9DBG5	Q9DBG5	Perilipin-3	Plin3	Color2 [A=255, R=169, G=169, B=169]	1	4					9	9	9	33.2	33.2	33.2	47.262	0	44.577	64831000	17	15.8822	15.7011	15.9884	15.7719	15.7591	15.7359	15.8452	15.7452	15.8674	15.5167
0.445428	-0.120762	P52196	P52196	Thiosulfate sulfurtransferase	Tst	Color2 [A=255, R=169, G=169, B=169]	1	4					11	11	11	43.1	43.1	43.1	33.466	0	121.83	1057700000	51	18.0023	17.9268	17.9929	18.0786	18.0919	17.9769	18.0843	18.2	18.5667	17.8684
0.445004	0.103653	Q9Z1E4;Q8VCB3	Q9Z1E4	Glycogen [starch] synthase, muscle	Gys1	Color2 [A=255, R=169, G=169, B=169]	1	4					6	6	6	8.3	8.3	8.3	83.926	0	33.008	56556000	13	14.9155	14.7534	14.7829	14.8354	14.8079	14.4946	14.9443	14.9054	14.7815	14.451
0.444955	0.0902533	Q2KN98	Q2KN98	Cytospin-A	Specc1l	Color2 [A=255, R=169, G=169, B=169]	1	4					2	2	2	2.1	2.1	2.1	124.49	0	3.4506	64788000	4	15.7226	15.7353	15.6803	15.8678	15.7006	15.5586	15.8353	15.7514	15.7541	15.356
0.444344	0.0767262	Q4VAE3	Q4VAE3	Transmembrane protein 65	Tmem65	Color2 [A=255, R=169, G=169, B=169]	1	4					4	4	4	20.1	20.1	20.1	24.918	0	13.921	50874000	7	15.0118	14.6968	14.8285	15.1122	14.9085	14.7117	14.8538	14.8999	14.8734	14.8354
0.443612	0.136075	Q9ESB3	Q9ESB3	Histidine-rich glycoprotein	Hrg	Color2 [A=255, R=169, G=169, B=169]	1	4					3	3	3	5.1	5.1	5.1	59.162	0	3.6314	58796000	9	14.9814	14.3717	15.0586	14.9124	14.7516	14.6119	14.9099	14.6819	14.7057	14.4858
0.443126	0.119432	O55201-2;O55201	O55201-2;O55201	Transcription elongation factor SPT5	Supt5h	Color2 [A=255, R=169, G=169, B=169]	1	4					6	6	6	10.7	10.7	10.7	98.309	0	57.252	40727000	9	14.9175	14.5842	14.8953	15.0297	14.613	14.5449	14.8746	14.8946	14.6584	14.47
0.442244	-0.0825094	P70295	P70295	Ancient ubiquitous protein 1	Aup1	Color2 [A=255, R=169, G=169, B=169]	1	4					5	5	5	13.9	13.9	13.9	46.121	0	17.789	44442000	9	14.2173	14.0298	14.104	14.3205	13.9864	14.157	14.2712	14.2265	14.3857	14.0301
0.442187	0.275519	P21107-2	P21107-2	Tropomyosin alpha-3 chain	Tpm3	Color2 [A=255, R=169, G=169, B=169]	1	4					32	32	15	69.8	69.8	36.7	29.02	0	278.3	5570200000	145	20.931	21.1734	21.2219	21.1809	19.9329	20.6936	20.795	20.5342	20.9462	20.0936
0.441984	0.116522	Q91XE0;Q91XE0-2	Q91XE0;Q91XE0-2	Glycine N-acyltransferase	Glyat	Color2 [A=255, R=169, G=169, B=169]	1	4					19	19	17	72	72	69.3	34.098	0	104.04	2116500000	73	20.0845	20.0304	20.2717	20.2425	19.8616	19.7234	20.2701	20.0945	19.9612	19.8588
0.44159	0.131381	Q8R2R6	Q8R2R6	Mitochondrial ribosome-associated GTPase 1	Mtg1	Color2 [A=255, R=169, G=169, B=169]	1	4					3	3	3	9.8	9.8	9.8	36.679	0	4.7823	15925000	3	12.3386	11.9624	12.4006	12.2709	11.86	12.3051	12.0408	12.0232	12.0263	11.7803
0.440664	0.0916498	Q9ES74	Q9ES74	Serine/threonine-protein kinase Nek7	Nek7	Color2 [A=255, R=169, G=169, B=169]	1	4					5	5	5	16.2	16.2	16.2	34.537	0	7.5283	13506000	12	15.4212	15.0003	15.3491	15.4252	15.3304	15.1051	15.2954	15.1987	15.3708	15.0979
0.439826	-0.118597	Q9DBJ1	Q9DBJ1	Phosphoglycerate mutase 1	Pgam1	Color2 [A=255, R=169, G=169, B=169]	1	4					13	13	9	55.5	55.5	42.9	28.832	0	123.55	3754900000	93	20.7083	20.6609	20.6857	20.9628	20.3943	20.6975	20.9568	20.7328	21.0327	20.5852
0.439437	0.0972103	P62071	P62071	Ras-related protein R-Ras2	Rras2	Color2 [A=255, R=169, G=169, B=169]	1	4					9	9	7	41.2	41.2	27.9	23.399	0	49.786	233780000	23	16.2952	16.0577	16.4935	16.348	16.2014	15.9811	16.4036	16.193	16.2273	16.1047
0.439321	-0.0919054	Q921W4;Q921W4-2	Q921W4;Q921W4-2	Quinone oxidoreductase-like protein 1	Cryzl1	Color2 [A=255, R=169, G=169, B=169]	1	4					7	7	7	23.9	23.9	23.9	38.725	0	42.287	62470000	13	15.2866	15.1391	15.3997	15.5776	15.4148	15.3826	15.47	15.376	15.6897	15.3589
0.439116	-0.0938942	Q8K010	Q8K010	5-oxoprolinase	Oplah	Color2 [A=255, R=169, G=169, B=169]	1	4					36	36	36	36.3	36.3	36.3	137.61	0	323.31	1411800000	135	18.7722	18.4776	18.7864	18.8528	18.7961	18.6719	19.0197	18.7509	18.9858	18.7261
0.439102	-0.10681	Q9CXJ1	Q9CXJ1	Probable glutamate--tRNA ligase, mitochondrial	Ears2	Color2 [A=255, R=169, G=169, B=169]	1	4					5	5	5	10.5	10.5	10.5	58.326	0	28.61	17854000	7	13.5158	13.4181	13.1191	13.6255	13.2922	13.412	13.7217	13.5259	13.5266	13.3186
0.438451	0.0720413	O88967	O88967	ATP-dependent zinc metalloprotease YME1L1	Yme1l1	Color2 [A=255, R=169, G=169, B=169]	1	4					10	10	10	15.1	15.1	15.1	80.027	0	25.167	129490000	20	16.3662	16.2056	16.3067	16.438	16.2334	16.1403	16.3312	16.2307	16.4135	16.074
0.438365	0.0942825	Q8CJ40;Q8CJ40-2;Q8CJ40-3	Q8CJ40;Q8CJ40-2;Q8CJ40-3	Rootletin	Crocc	Color2 [A=255, R=169, G=169, B=169]	1	4					16	16	16	11	11	11	226.94	0	103.33	434140000	35	17.3678	17.1723	17.1352	17.4424	17.1451	17.043	17.3956	17.1799	17.2105	16.9623
0.438046	-0.09261	Q9QYG0-2;Q9QYG0	Q9QYG0-2;Q9QYG0	Protein NDRG2	Ndrg2	Color2 [A=255, R=169, G=169, B=169]	1	4					5	5	5	26.1	26.1	26.1	39.28	0	36.805	70811000	11	14.0723	13.8074	14.0295	14.1881	13.9487	14.0216	14.3744	13.9952	14.1266	13.9911
0.437781	0.132772	Q9D023	Q9D023	Mitochondrial pyruvate carrier 2	Mpc2	Color2 [A=255, R=169, G=169, B=169]	1	4					6	6	5	40.2	40.2	32.3	14.286	0	3.8791	152750000	9	15.7478	15.8006	16.0941	16.1785	15.8009	15.4317	16.0486	15.928	15.6964	15.8533
0.437291	-0.123777	O08529	O08529	Calpain-2 catalytic subunit	Capn2	Color2 [A=255, R=169, G=169, B=169]	1	4					19	19	19	32	32	32	79.871	0	174.05	401710000	51	17.3088	16.963	17.3428	17.5328	17.3361	17.226	17.5676	17.352	17.6917	17.2651
0.437002	0.133247	Q8CHW4	Q8CHW4	Translation initiation factor eIF-2B subunit epsilon	Eif2b5	Color2 [A=255, R=169, G=169, B=169]	1	4					2	2	2	4	4	4	80.085	0	6.4084	8165300	4	12.7323	12.7968	12.8491	12.7604	12.5544	12.3021	12.944	12.5719	12.8576	12.3513
0.436679	0.0842897	Q8BH43	Q8BH43	Wiskott-Aldrich syndrome protein family member 2	Wasf2	Color2 [A=255, R=169, G=169, B=169]	1	4					4	4	4	10.5	10.5	10.5	54.073	0	25.863	106410000	13	15.7241	15.7284	15.8508	15.5377	15.5241	15.3781	15.6061	15.5666	15.7618	15.6311
0.436435	0.100264	P53994;P59279	P53994;P59279	Ras-related protein Rab-2A;Ras-related protein Rab-2B	Rab2a;Rab2b	Color2 [A=255, R=169, G=169, B=169]	1	4					9	9	9	52.8	52.8	52.8	23.547	0	43.264	539090000	28	17.9769	17.6805	17.9643	18.0409	17.8473	17.5821	18.0088	17.9325	17.8498	17.6354
0.436384	0.0852825	Q9JII6	Q9JII6	Alcohol dehydrogenase [NADP(+)]	Akr1a1	Color2 [A=255, R=169, G=169, B=169]	1	4					23	23	22	79.7	79.7	79.4	36.586	0	323.31	24772000000	230	22.4535	22.3649	22.628	22.6751	22.3352	22.2764	22.5895	22.4405	22.428	22.2959
0.436359	0.0880978	Q9JIF7	Q9JIF7	Coatomer subunit beta	Copb1	Color2 [A=255, R=169, G=169, B=169]	1	4					22	22	22	26.2	26.2	26.2	107.06	0	130.89	568970000	65	18.3625	18.0782	18.3161	18.3546	18.2308	17.9441	18.2998	18.2226	18.356	18.0792
0.435995	0.211102	Q08943;Q08943-2	Q08943;Q08943-2	FACT complex subunit SSRP1	Ssrp1	Color2 [A=255, R=169, G=169, B=169]	1	4					6	6	6	10	10	10	80.859	0	29.905	76678000	12	14.2237	13.3424	13.8973	13.9624	13.804	13.1135	13.9432	13.5225	14.0484	13.5467
0.435783	0.0809025	Q8K411;Q8K411-2;Q8K411-3	Q8K411;Q8K411-2;Q8K411-3	Presequence protease, mitochondrial	Pitrm1	Color2 [A=255, R=169, G=169, B=169]	1	4					31	31	31	34.3	34.3	34.3	117.37	0	120.19	788760000	67	18.6359	18.3496	18.6453	18.6769	18.5343	18.3054	18.6236	18.4796	18.6105	18.4184
0.43572	0.27425	P15331-3;P15331;P15331-2	P15331-3;P15331;P15331-2	Peripherin	Prph	Color2 [A=255, R=169, G=169, B=169]	1	4					5	3	3	11.3	7.4	7.4	52.686	0	3.9407	4363600	4	12.3086	11.6468	12.7474	12.1115	12.1768	11.1967	12.4109	11.8456	12.395	11.7716
0.4352	0.0784779	Q8CI94	Q8CI94	Glycogen phosphorylase, brain form	Pygb	Color2 [A=255, R=169, G=169, B=169]	1	4					28	28	22	35.2	35.2	27	96.729	0	73.513	604750000	68	18.1717	17.8675	18.0968	18.1376	18.0093	17.7921	18.1239	17.9922	18.0885	17.8937
0.434902	0.144556	P97930;P97930-2	P97930	Thymidylate kinase	Dtymk	Color2 [A=255, R=169, G=169, B=169]	1	4					5	5	5	22.2	22.2	22.2	23.914	0	12.555	33994000	8	13.5012	12.8959	13.4806	13.712	13.296	13.0199	13.4075	13.2001	13.3005	13.2349
0.434521	0.120719	P63094-2;P63094;Q6R0H7-4;Q6R0H7;P63094-3	P63094-2;P63094;Q6R0H7-4;Q6R0H7;P63094-3	Guanine nucleotide-binding protein G(s) subunit alpha isoforms short;Guanine nucleotide-binding protein G(s) subunit alpha isoforms XLas	Gnas	Color2 [A=255, R=169, G=169, B=169]	1	4					8	7	7	22.4	19.5	19.5	44.265	0	24.148	552300000	23	16.535	16.6565	16.9216	16.9789	16.8348	16.6501	16.8238	16.8456	16.6899	16.3138
0.433606	0.0697844	Q920Q4-2;Q920Q4	Q920Q4-2;Q920Q4	Vacuolar protein sorting-associated protein 16 homolog	Vps16	Color2 [A=255, R=169, G=169, B=169]	1	4					4	4	4	12.4	12.4	12.4	47.914	0	9.4185	11798000	5	13.1185	12.9742	13.2422	12.8753	13.1758	12.9445	13.0957	13.0576	12.9758	12.9634
0.432758	-0.142803	Q8CGF7-2;Q8CGF7;Q8CGF7-3;Q3B807-3;Q3B807	Q8CGF7-2;Q8CGF7;Q8CGF7-3	Transcription elongation regulator 1	Tcerg1	Color2 [A=255, R=169, G=169, B=169]	1	4					7	7	7	7.2	7.2	7.2	121.58	0	10.543	15463000	12	13.5869	13.0493	13.4869	13.6558	13.4275	13.6682	13.5781	13.4085	13.9366	13.329
0.432745	0.139526	Q3U2P1;Q3U2P1-2	Q3U2P1;Q3U2P1-2	Protein transport protein Sec24A	Sec24a	Color2 [A=255, R=169, G=169, B=169]	1	4					2	2	2	2.8	2.8	2.8	118.78	0	23.565	15325000	6	12.2844	12.1652	12.737	12.2004	12.3704	12.0314	12.4544	11.9675	12.4634	12.1432
0.431617	0.182196	Q6ZQM8;Q62452;Q64435	Q6ZQM8	UDP-glucuronosyltransferase 1-7C	Ugt1a7c	Color2 [A=255, R=169, G=169, B=169]	1	4					17	10	10	42.4	26.9	26.9	59.757	0	94.93	860110000	34	17.2106	16.6707	17.7139	17.1384	17.2697	16.8202	17.2795	17.1625	16.785	17.0451
0.4315	0.119651	Q9D6K8	Q9D6K8	FUN14 domain-containing protein 2	Fundc2	Color2 [A=255, R=169, G=169, B=169]	1	4					3	3	3	15.9	15.9	15.9	16.564	0	17.067	118870000	11	16.4808	16.3558	16.6496	16.6116	16.5982	16.191	16.6803	16.6789	16.3959	16.1516
0.431443	-0.100434	Q9DBG3;Q9DBG3-2	Q9DBG3;Q9DBG3-2	AP-2 complex subunit beta	Ap2b1	Color2 [A=255, R=169, G=169, B=169]	1	4					27	13	13	27.4	16.6	16.6	104.58	0	129.33	312500000	36	16.8276	16.6011	16.9059	17.0652	16.7335	16.7684	17.0538	16.8909	17.1289	16.7933
0.431159	0.0970688	Q6P8X1;Q80ZJ7	Q6P8X1	Sorting nexin-6;Sorting nexin-6, N-terminally processed	Snx6	Color2 [A=255, R=169, G=169, B=169]	1	4					21	21	19	45.1	45.1	44.3	46.648	0	323.31	516470000	92	18.3087	18.0854	18.3211	18.3969	17.9957	17.9975	18.3473	18.1412	18.1663	17.9703
0.4306	0.27565	Q8R121-2;Q8R121	Q8R121-2;Q8R121	Protein Z-dependent protease inhibitor	Serpina10	Color2 [A=255, R=169, G=169, B=169]	1	4					2	2	2	7.1	7.1	7.1	45.297	0	4.6652	7049200	3	11.8704	11.6615	12.101	11.6203	11.2217	11.9533	11.7641	11.4334	10.4918	11.454
0.429918	0.102657	Q8VEK3-2;Q8VEK3	Q8VEK3-2;Q8VEK3	Heterogeneous nuclear ribonucleoprotein U	Hnrnpu	Color2 [A=255, R=169, G=169, B=169]	1	4					23	23	23	31.4	31.4	31.4	86.805	0	127.28	1931300000	104	19.6901	19.3107	19.6901	19.6884	19.5328	19.2809	19.6894	19.4641	19.6251	19.3392
0.429895	-0.138862	P97461	P97461	40S ribosomal protein S5;40S ribosomal protein S5, N-terminally processed	Rps5	Color2 [A=255, R=169, G=169, B=169]	1	4					4	4	4	28.9	28.9	28.9	22.889	0	52.258	449800000	13	14.7839	14.3747	14.7002	14.7834	14.2647	14.7934	14.9806	14.7657	14.6801	14.3814
0.428788	-0.0996414	Q99KB8;Q99KB8-2	Q99KB8;Q99KB8-2	Hydroxyacylglutathione hydrolase, mitochondrial	Hagh	Color2 [A=255, R=169, G=169, B=169]	1	4					8	8	8	30.7	30.7	30.7	34.084	0	50.001	1245900000	25	19.7432	19.6537	19.7276	19.9681	19.8498	19.6483	20.0118	19.8861	20.1507	19.7436
0.42856	0.15218	P28650;P28650-2	P28650;P28650-2	Adenylosuccinate synthetase isozyme 1	Adssl1	Color2 [A=255, R=169, G=169, B=169]	1	4					4	4	4	10.9	10.9	10.9	50.254	0	9.1157	22784000	14	14.9982	14.681	15.2638	15.0261	14.6332	14.3789	15.0654	14.7846	14.7775	14.8351
0.428377	0.0765366	Q8BYK6;Q8BYK6-2;Q8BYK6-3;Q91YT7;P59326	Q8BYK6;Q8BYK6-2;Q8BYK6-3;Q91YT7	YTH domain-containing family protein 3;YTH domain-containing family protein 2	Ythdf3;Ythdf2	Color2 [A=255, R=169, G=169, B=169]	1	4					3	3	3	4.1	4.1	4.1	63.961	0	3.1144	29169000	6	15.2535	15.0238	15.1997	15.3092	15.2911	15.0451	15.2324	15.0738	15.337	15.0064
0.42725	0.114934	P42227-2;P42227-3;P42227	P42227-2;P42227-3;P42227	Signal transducer and activator of transcription 3	Stat3	Color2 [A=255, R=169, G=169, B=169]	1	4					5	5	5	7.1	7.1	7.1	83.125	0	13.429	60578000	12	15.8241	15.4989	15.9498	15.9103	15.6727	15.4188	15.8116	15.6356	15.8997	15.5154
0.427047	-0.0716328	P60867	P60867	40S ribosomal protein S20	Rps20	Color2 [A=255, R=169, G=169, B=169]	1	4					3	3	3	22.7	22.7	22.7	13.373	0	15.574	336830000	18	18.4835	18.4977	18.3749	18.5448	18.3886	18.3818	18.6077	18.6014	18.7033	18.3533
0.426651	0.101048	Q8R570;Q8R570-2	Q8R570;Q8R570-2	Synaptosomal-associated protein 47	Snap47	Color2 [A=255, R=169, G=169, B=169]	1	4					4	4	4	12.8	12.8	12.8	46.524	0	15.439	28253000	7	13.8328	13.546	13.5024	13.7019	13.5811	13.3962	13.8244	13.3312	13.6362	13.471
0.426154	0.121337	Q9CZ04;Q9CZ04-2	Q9CZ04;Q9CZ04-2	COP9 signalosome complex subunit 7a	Cops7a	Color2 [A=255, R=169, G=169, B=169]	1	4					2	2	2	8.4	8.4	8.4	30.224	0	3.1189	17109000	4	13.65	13.5221	13.6122	13.9233	13.1949	13.3277	13.6542	13.4387	13.4628	13.4126
[truncated: 1,718 more rows]
