# Supplementary material for: Neuroretinal degeneration in a mouse model of systemic chronic immune activation observed by proteomics
Source: Front Immunol. 2024 Apr 11;15:1374617. doi: 10.3389/fimmu.2024.1374617 (PMC11043527; doi:10.3389/fimmu.2024.1374617)
Supplement: Supplementary Table 1 — (A) Retina, 1 week, Identified and differentially expressed proteins. (B). Retina, 8 weeks, Identified and differentially expressed proteins. (C). Retina, 28 weeks, Identified and differentially expressed proteins. [file DataSheet_1.zip › Supplementary Tables submission/Supplementary Tables 1-4, Protein identifications/3. Kidney/Table S3B Kidney, 8 weeks FP5868.xlsx]

## Sheet: Sheet1
=-LOG(P-value)	Difference	Protein IDs	Majority protein IDs	Protein names	Gene names	id	Symbol color	Symbol type	Symbol size	Show label	Only identified by site	Reverse	Potential contaminant	Peptides	Razor + unique peptides	Unique peptides	Sequence coverage [%]	Unique + razor sequence coverage [%]	Unique sequence coverage [%]	Mol. weight [kDa]	Q-value	Score	Intensity	MS/MS count	1 Kidney LCMV FP5868	2 Kidney LCMV FP5868	3 Kidney LCMV FP5868	4 Kidney LCMV FP5868	5 Kidney LCMV FP5868	6 Kidney LCMV FP5868	7 Kidney LCMV FP5868	8 Kidney LCMV FP5868	9 Kidney LCMV FP5868	10 Kidney LCMV FP5868
7.54605	1.07479	Q9Z0E6;Q01514	Q9Z0E6	Interferon-induced guanylate-binding protein 2	Gbp2	4976	Color2 [A=255, R=0, G=0, B=0]	1	4	+				7	7	7	15.1	15.1	15.1	66.739	0	71.461	453440000	17	17.603	17.7343	17.5762	17.4893	17.665	16.5268	16.4931	16.6548	16.4857	16.5334
6.83438	1.80721	Q9QZ85	Q9QZ85	Interferon-inducible GTPase 1	Iigp1	4816	Color2 [A=255, R=0, G=0, B=0]	1	4	+				10	10	10	30	30	30	47.571	0	65.225	375140000	21	17.7268	17.6492	17.5649	17.2102	17.683	15.8353	15.7774	15.8991	15.6618	15.6246
6.48368	0.856426	P01899;P01896;P01895-2;P01895;P01900;P14427;P01902	P01899	H-2 class I histocompatibility antigen, D-B alpha chain	H2-D1	516	Color2 [A=255, R=0, G=0, B=0]	1	4	+				12	12	3	38.1	38.1	7.5	40.836	0	72.447	716120000	25	18.4617	18.6185	18.4356	18.3825	18.6297	17.5696	17.7232	17.6671	17.6534	17.6325
6.16939	1.74726	Q62293;Q3T9E4	Q62293;Q3T9E4		Tgtp1	1661	Color2 [A=255, R=0, G=0, B=0]	1	4	+				6	6	5	12.8	12.8	10.1	47.12	0	24.37	140410000	7	17.077	17.0701	17.0348	16.4808	17.1211	15.2573	15.1515	15.2984	15.0982	15.2421
6.04015	2.24163	P06327	P06327	Ig heavy chain V region VH558 A1/A4	Gm5629	557	Color2 [A=255, R=0, G=0, B=0]	1	4	+				2	2	2	18.8	18.8	18.8	12.971	0.00023613	3.8161	266920000	4	16.9632	17.0229	16.897	16.9723	16.7217	14.9505	14.9276	14.8855	14.1576	14.4479
5.98076	1.12689	Q9R233-2;Q9R233	Q9R233-2;Q9R233	Tapasin	Tapbp	4889	Color2 [A=255, R=0, G=0, B=0]	1	4	+				3	3	3	7.8	7.8	7.8	46.62	0.00024716	4.7539	109650000	5	16.5554	16.8053	16.5076	16.4419	16.7014	15.5142	15.4111	15.6429	15.3194	15.4894
5.89193	1.06089	P01901;P14426;P14428;P03991	P01901;P14426	H-2 class I histocompatibility antigen, K-B alpha chain;H-2 class I histocompatibility antigen, D-K alpha chain	H2-K1;H2-D1	517	Color2 [A=255, R=0, G=0, B=0]	1	4	+				7	6	2	29	26.3	10.6	41.301	0	39.854	323920000	24	18.1931	18.3904	18.2647	18.0015	18.325	17.242	17.2156	17.2874	17.1031	17.0223
5.69021	1.00683	Q60766-2;Q60766	Q60766-2;Q60766	Immunity-related GTPase family M protein 1	Irgm1	1957	Color2 [A=255, R=0, G=0, B=0]	1	4	+				16	16	15	46.1	46.1	39.9	44.887	0	113.19	2297700000	45	19.6029	19.92	19.8257	19.4971	19.7974	18.7148	18.7054	18.8212	18.6304	18.737
5.5149	2.51935	P01868;P01869	P01868;P01869	Ig gamma-1 chain C region secreted form;Ig gamma-1 chain C region, membrane-bound form	Ighg1	510	Color2 [A=255, R=0, G=0, B=0]	1	4	+				6	6	6	31.5	31.5	31.5	35.704	0	85.663	891140000	43	18.481	18.9442	18.9169	18.8589	19.4103	16.7241	16.7156	16.2863	15.8427	16.4458
5.40217	0.972393	P42225	P42225	Signal transducer and activator of transcription 1	Stat1	974	Color2 [A=255, R=0, G=0, B=0]	1	4	+				16	16	15	26.8	26.8	25.2	87.196	0	35.805	493230000	44	18.8518	18.9513	18.7683	18.5797	18.9991	17.974	17.8353	17.9577	17.7356	17.7856
5.29044	2.67809	P01864;P01863;P01865	P01864	Ig gamma-2A chain C region secreted form		508	Color2 [A=255, R=0, G=0, B=0]	1	4	+				5	5	5	17.3	17.3	17.3	36.595	0	87.215	5724500000	71	20.4979	20.8182	20.6575	20.3993	20.4973	18.4934	17.8757	18.2357	17.0826	17.7925
5.10595	1.03894	P21958	P21958	Antigen peptide transporter 1	Tap1	782	Color2 [A=255, R=0, G=0, B=0]	1	4	+				5	5	5	7.6	7.6	7.6	78.863	0	9.0947	105350000	11	15.8177	16.0215	15.8181	15.6112	16.1734	14.9428	14.7652	14.8978	14.8745	14.7668
5.02049	-1.03224	P06281;P00796	P06281;P00796	Renin-1;Renin-2;Renin-2 heavy chain;Renin-2 light chain	Ren1;Ren2	556	Color2 [A=255, R=0, G=0, B=0]	1	4	+				7	7	7	24.4	24.4	24.4	44.342	0	142.41	1085400000	28	17.1656	17.6966	17.2393	17.361	17.3874	18.5137	18.4282	18.508	18.2857	18.2755
4.89948	1.18028	Q9QXY9	Q9QXY9	Peroxisomal biogenesis factor 3	Pex3	4787	Color2 [A=255, R=0, G=0, B=0]	1	4	+				2	2	2	7.5	7.5	7.5	42.223	0.00023849	4.0311	2234200	3	15.4041	15.3205	14.8167	15.3526	15.2341	14.139	13.9813	14.2138	13.8351	14.0574
4.83733	0.756259	Q80SU7	Q80SU7	Interferon-induced very large GTPase 1	Gvin1	2471	Color2 [A=255, R=0, G=0, B=0]	1	4	+				17	17	17	8.6	8.6	8.6	280.81	0	91.19	246950000	30	17.0997	17.1966	16.953	16.8178	17.2	16.3954	16.2614	16.3569	16.2194	16.2528
4.78354	2.13358	P01843	P01843	Ig lambda-1 chain C region		507	Color2 [A=255, R=0, G=0, B=0]	1	4	+				3	3	3	53.3	53.3	53.3	11.575	0	12.425	247170000	7	17.8905	18.5574	18.3924	18.5113	18.6226	16.2901	16.7548	16.4721	15.591	16.1982
4.78013	1.87286	P01645;P01644;P01646;P01647;P04946;P01643	P01645;P01644;P01646;P01647	Ig kappa chain V-V region HP 93G7;Ig kappa chain V-V region HP R16.7;Ig kappa chain V-V region HP 123E6;Ig kappa chain V-V region HP 124E1		496	Color2 [A=255, R=0, G=0, B=0]	1	4	+				3	3	2	43.5	43.5	36.1	11.954	0	77.471	335570000	17	16.4493	16.4411	15.6116	16.3451	16.0294	14.5272	14.3918	14.5915	13.9633	14.0384
4.75925	0.693893	P0DOV1;P0DOV1-2;Q8CGE8	P0DOV1;P0DOV1-2;Q8CGE8	Interferon-activable protein 205-A	Ifi205a	613	Color2 [A=255, R=0, G=0, B=0]	1	4	+				3	3	2	6.8	6.8	4.7	46.977	0	9.3402	229690000	6	14.9366	14.9747	14.817	14.74	15.1257	14.1566	14.1617	14.2904	14.1767	14.3392
4.49528	0.618913	Q60710;Q60710-2	Q60710;Q60710-2	Deoxynucleoside triphosphate triphosphohydrolase SAMHD1	Samhd1	1947	Color2 [A=255, R=0, G=0, B=0]	1	4	+				20	20	20	35.6	35.6	35.6	75.892	0	83.454	579930000	52	18.8072	19.1133	18.8824	18.8125	18.981	18.3837	18.2953	18.391	18.1335	18.2983
4.3881	1.08951	P01831	P01831	Thy-1 membrane glycoprotein	Thy1	505	Color2 [A=255, R=0, G=0, B=0]	1	4	+				2	2	2	14.8	14.8	14.8	18.08	0	11.905	60330000	6	14.5656	14.8305	14.2962	14.7726	14.9486	13.5432	13.6875	13.5376	13.3914	13.8062
4.14291	0.843755	P01029;REV__Q5XG71;CON__ENSEMBL:ENSBTAP00000007350	P01029	Complement C4-B;Complement C4 beta chain;Complement C4 alpha chain;C4a anaphylatoxin;Complement C4 gamma chain	C4b	486	Color2 [A=255, R=0, G=0, B=0]	1	4	+				13	13	12	9.5	9.5	8.9	192.91	0	60.056	408520000	28	19.0876	19.1451	18.6763	19.2731	19.1339	18.307	18.3628	18.1844	18.1451	18.0978
4.11367	2.35016	P01635	P01635	Ig kappa chain V-V region K2		491	Color2 [A=255, R=0, G=0, B=0]	1	4	+				2	2	2	20	20	20	12.581	0	41.442	403000000	11	15.0438	15.2038	15.0183	15.4747	15.0165	14.0004	12.6119	12.5891	12.277	12.5279
4.03982	-0.797578	P32848	P32848	Parvalbumin alpha	Pvalb	901	Color2 [A=255, R=0, G=0, B=0]	1	4	+				7	7	7	69.1	69.1	69.1	11.93	0	44.185	684110000	20	17.8948	18.2831	17.9742	18.2853	18.1268	18.994	19.0578	19.0481	18.6863	18.7657
4.01036	1.05104	P28063	P28063	Proteasome subunit beta type-8	Psmb8	848	Color2 [A=255, R=0, G=0, B=0]	1	4	+				4	4	4	15.9	15.9	15.9	30.26	0	28.021	299630000	14	16.5894	17.0371	16.6117	16.4646	16.9044	15.6026	15.9015	15.9183	15.4525	15.4771
3.99183	0.77216	P28653	P28653	Biglycan	Bgn	853	Color2 [A=255, R=0, G=0, B=0]	1	4	+				11	11	10	39.6	39.6	37.4	41.639	0	142.69	2108400000	69	20.4587	20.858	20.5953	20.7371	20.6538	19.9049	20.1493	19.9693	19.6479	19.7707
3.98485	0.869772	P36371	P36371	Antigen peptide transporter 2	Tap2	941	Color2 [A=255, R=0, G=0, B=0]	1	4	+				3	3	3	6.1	6.1	6.1	77.444	0	11.636	43217000	7	14.5524	14.9511	14.6623	14.4146	14.7445	13.8919	13.5398	14.037	13.7279	13.7794
3.9177	0.880423	Q80X19-2;Q80X19	Q80X19-2;Q80X19	Collagen alpha-1(XIV) chain	Col14a1	2540	Color2 [A=255, R=0, G=0, B=0]	1	4	+				34	34	34	25.1	25.1	25.1	191.36	0	323.31	3568400000	115	20.9024	21.2985	20.923	21.1388	21.0835	20.213	20.4596	20.3281	19.8524	20.091
3.86178	0.95059	P14483;P06346;P06344;P06342;P01921;P06345;P06343	P14483;P06346;P06344;P06342;P01921	H-2 class II histocompatibility antigen, A beta chain;H-2 class II histocompatibility antigen, A-F beta chain;H-2 class II histocompatibility antigen, A-U beta chain;H-2 class II histocompatibility antigen, A-Q beta chain;H-2 class II histocompatibility antigen, A-D beta chain	H2-Ab1	687	Color2 [A=255, R=0, G=0, B=0]	1	4	+				4	4	4	22.6	22.6	22.6	30.128	0	31.065	191710000	14	16.1816	16.3904	15.8389	15.973	16.5206	15.2236	15.3952	15.3312	15.095	15.1065
3.84328	2.35929	P01837	P01837	Ig kappa chain C region		506	Color2 [A=255, R=0, G=0, B=0]	1	4	+				7	7	7	71	71	71	11.934	0	211.86	6654500000	64	20.1203	20.4115	20.1874	20.0334	20.1234	18.4284	18.1643	18.4141	16.6595	17.4133
3.80568	2.02091	P06330;P01757;P01756;P01750;P01749;P06329;P03980	P06330	Ig heavy chain V region AC38 205.12		558	Color2 [A=255, R=0, G=0, B=0]	1	4	+				5	5	5	55.1	55.1	55.1	12.934	0	124.01	1445800000	24	18.8888	19.0333	18.7891	19.0119	19.4425	17.4504	17.2329	17.6153	16.0785	16.684
3.7795	0.844556	P06800-6;P06800-5;P06800	P06800-6;P06800-5;P06800	Receptor-type tyrosine-protein phosphatase C	Ptprc	564	Color2 [A=255, R=0, G=0, B=0]	1	4	+				7	7	7	8.4	8.4	8.4	130.85	0	41.57	84767000	11	16.1085	16.2582	15.7195	16.0938	16.4518	15.3761	15.2367	15.384	15.1701	15.2421
3.72385	-0.443951	Q9DC50	Q9DC50	Peroxisomal carnitine O-octanoyltransferase	Crot	4454	Color2 [A=255, R=0, G=0, B=0]	1	4	+				23	23	23	44.9	44.9	44.9	70.264	0	321.38	7092600000	86	21.3937	21.6125	21.2856	21.3988	21.2919	21.8756	21.7455	21.8764	21.776	21.9288
3.55011	-0.848622	P11152	P11152	Lipoprotein lipase	Lpl	636	Color2 [A=255, R=0, G=0, B=0]	1	4	+				7	7	7	17.1	17.1	17.1	53.109	0	18.538	135910000	10	15.289	15.3915	15.3533	15.5493	15.2653	16.3188	15.8699	16.1072	16.1475	16.6481
3.52585	0.560262	P82198	P82198	Transforming growth factor-beta-induced protein ig-h3	Tgfbi	1459	Color2 [A=255, R=0, G=0, B=0]	1	4	+				11	11	11	17.7	17.7	17.7	74.596	0	93.837	300720000	30	18.165	18.4773	18.2488	18.3689	18.4016	17.7768	17.9463	17.9226	17.6266	17.588
3.49079	0.564501	Q9CYA0	Q9CYA0	Cysteine-rich with EGF-like domain protein 2	Creld2	4119	Color2 [A=255, R=0, G=0, B=0]	1	4	+				9	9	9	36.9	36.9	36.9	38.219	0	111.54	343410000	23	16.412	16.7105	16.3791	16.5746	16.6492	16.1232	15.9374	16.0594	15.736	16.0469
3.40661	0.447532	Q60847-2;Q60847-5;Q60847;Q60847-4;Q60847-3	Q60847-2;Q60847-5;Q60847;Q60847-4;Q60847-3	Collagen alpha-1(XII) chain	Col12a1	1963	Color2 [A=255, R=0, G=0, B=0]	1	4	+				34	34	34	16.2	16.2	16.2	333.67	0	184.9	544980000	57	18.2659	18.5544	18.4878	18.6432	18.4629	18.0013	18.1667	18.091	17.9026	18.0149
3.38436	1.25652	P01642	P01642	Ig kappa chain V-V region L7	Gm10881	495	Color2 [A=255, R=0, G=0, B=0]	1	4	+				2	2	2	23.5	23.5	23.5	12.615	0.00023878	4.0523	68969000	5	13.7243	13.384	12.9016	13.1462	13.5917	12.2021	12.1968	12.5212	11.5602	11.9849
3.35337	0.822786	P01723;P01727;P01728;P01729;P01726	P01723;P01727;P01728;P01729;P01726	Ig lambda-1 chain V region;Ig lambda-1 chain V region S43;Ig lambda-2 chain V region;Ig lambda-2 chain V region MOPC 315;Ig lambda-1 chain V region H2020		501	Color2 [A=255, R=0, G=0, B=0]	1	4	+				2	2	2	35.9	35.9	35.9	12.222	0	24.061	136490000	6	16.3	16.7075	16.6922	16.7237	16.596	15.4791	16.0874	16.0285	15.5832	15.7272
3.35111	0.727366	O89053	O89053	Coronin-1A	Coro1a	466	Color2 [A=255, R=0, G=0, B=0]	1	4	+				11	10	10	29.7	28.2	28.2	50.989	0	65.503	1507900000	23	18.3581	18.3749	17.8555	18.1978	18.4446	17.5913	17.6016	17.6701	17.2698	17.4613
3.30472	0.999701	P01592	P01592	Immunoglobulin J chain	Igj	488	Color2 [A=255, R=0, G=0, B=0]	1	4	+				3	3	3	25.2	25.2	25.2	18.013	0	14.589	118970000	7	14.6392	14.6616	14.1316	14.3413	14.4678	13.8262	13.2014	13.7925	13.1714	13.2515
3.29792	2.51892	Q64282	Q64282	Interferon-induced protein with tetratricopeptide repeats 1	Ifit1	2176	Color2 [A=255, R=0, G=0, B=0]	1	4	+				5	5	5	16	16	16	53.737	0	7.256	1006800000	6	17.7023	17.8803	17.813	17.5336	17.9239	16.1958	15.7468	14.2843	14.0808	15.9509
3.29677	0.743634	Q9JK53	Q9JK53	Prolargin	Prelp	4683	Color2 [A=255, R=0, G=0, B=0]	1	4	+				8	8	8	25.4	25.4	25.4	43.292	0	50.426	395820000	27	17.8229	18.3277	17.8344	18.1865	18.1321	17.5025	17.3631	17.4584	17.0175	17.2439
3.28199	1.11656	P11835	P11835	Integrin beta-2	Itgb2	649	Color2 [A=255, R=0, G=0, B=0]	1	4	+				2	2	2	4.2	4.2	4.2	85.025	0	36.287	22907000	4	14.0022	14.3826	13.4942	13.805	14.2739	12.8375	12.5067	13.2299	12.7965	13.0044
3.22637	-0.200533	Q9D279	Q9D279	Mitotic interactor and substrate of PLK1	Misp	4249	Color2 [A=255, R=0, G=0, B=0]	1	4	+				5	5	5	9.3	9.3	9.3	72.28	0	10.717	32997000	7	13.6927	13.7309	13.83	13.8273	13.6844	14.0075	13.9093	13.9168	13.9668	13.9675
3.21267	2.18124	P01636	P01636	Ig kappa chain V-V region MOPC 149		492	Color2 [A=255, R=0, G=0, B=0]	1	4	+				2	2	2	25.9	25.9	25.9	12.03	0	25.356	226020000	13	16.2405	16.1501	15.9648	16.447	15.9498	15.4399	13.5269	14.0558	13.2505	13.573
3.20129	-1.22684	Q01237	Q01237	3-hydroxy-3-methylglutaryl-coenzyme A reductase	Hmgcr	1556	Color2 [A=255, R=0, G=0, B=0]	1	4	+				3	3	3	4.2	4.2	4.2	97.039	0	5.817	20934000	8	13.5221	13.8745	13.4616	13.7216	13.3078	14.7144	14.2818	15.3156	14.4822	15.2278
3.14907	0.418596	O70370	O70370	Cathepsin S	Ctss	369	Color2 [A=255, R=0, G=0, B=0]	1	4	+				7	7	7	33.2	33.2	33.2	38.474	0	30.245	174890000	18	17.0318	17.3174	16.9185	17.0299	17.1142	16.7271	16.6471	16.7718	16.5256	16.6472
3.10154	-0.498271	Q80V42;Q80V42-2	Q80V42	Carboxypeptidase M	Cpm	2515	Color2 [A=255, R=0, G=0, B=0]	1	4	+				11	11	11	31.2	31.2	31.2	50.555	0	30.723	458590000	27	17.0436	17.409	16.9957	17.3759	17.0928	17.782	17.7106	17.7027	17.5437	17.6693
3.09458	0.648506	P14438;P14434;P14437;P14436;P14435;P23150;P04228;P01910	P14438;P14434	H-2 class II histocompatibility antigen, A-U alpha chain;H-2 class II histocompatibility antigen, A-B alpha chain	H2-Aa	686	Color2 [A=255, R=0, G=0, B=0]	1	4	+				3	3	3	15.4	15.4	15.4	25.135	0	20.203	117710000	12	17.3971	17.7496	17.1156	17.2851	17.6758	16.8505	16.7226	16.9118	16.7552	16.7405
3.06897	2.30441	P01799;P01797;P01796;P01801;P01804;P01803;P01800;P01798;P01802	P01799;P01797;P01796;P01801;P01804;P01803;P01800;P01798;P01802	Ig heavy chain V-III region ABE-47N;Ig heavy chain V-III region U61;Ig heavy chain V-III region A4;Ig heavy chain V-III region J606;Ig heavy chain V-III region HPC76;Ig heavy chain V region AMPC1;Ig heavy chain V-III region T957;Ig heavy chain V-III region E109;Ig heavy chain V-III region W3082		504	Color2 [A=255, R=0, G=0, B=0]	1	4	+				2	2	2	23.9	23.9	23.9	12.675	0	64.829	59997000	6	13.6293	14.6366	15.4008	15.2358	14.6445	13.1214	12.9965	12.5776	11.8281	11.5014
3.06374	0.429598	P20152;CON__Q61726;CON__O43790;CON__Q6NT21;CON__P78385;CON__Q14533;CON__P78386;P03995-2;P03995;Q9ERE2;P97861;Q6IMF0;P46660;Q9Z2T6;P08551;P08553	P20152	Vimentin	Vim	766	Color2 [A=255, R=0, G=0, B=0]	1	4	+				27	27	21	57.5	57.5	47.2	53.687	0	261.74	14313000000	203	21.651	21.9406	21.5396	21.7776	21.8234	21.348	21.4114	21.3985	21.1678	21.2586
3.02415	0.512623	Q80YX1-5;Q80YX1-4;Q80YX1-3;Q80YX1-2;Q80YX1	Q80YX1-5;Q80YX1-4;Q80YX1-3;Q80YX1-2;Q80YX1	Tenascin	Tnc	2569	Color2 [A=255, R=0, G=0, B=0]	1	4	+				12	12	12	13.9	13.9	13.9	172.35	0	145.47	140620000	25	15.7376	15.9561	15.8098	15.9582	16.0152	15.594	15.4402	15.4894	15.0971	15.2929
2.96731	0.886766	P07091	P07091	Protein S100-A4	S100a4	569	Color2 [A=255, R=0, G=0, B=0]	1	4	+				2	2	2	15.8	15.8	15.8	11.721	0.00022815	3.1968	143590000	8	17.133	17.3284	16.5917	17.2866	17.4018	16.4319	16.3038	16.4186	15.8715	16.2818
2.93166	0.868552	Q64339	Q64339	Ubiquitin-like protein ISG15	Isg15	2182	Color2 [A=255, R=0, G=0, B=0]	1	4	+				3	3	3	21.7	21.7	21.7	17.897	0	17.154	133650000	4	16.8723	17.3621	17.4741	16.729	17.3692	16.6412	16.1391	16.1745	16.1814	16.3277
2.84471	0.488018	P51880	P51880	Fatty acid-binding protein, brain	Fabp7	1093	Color2 [A=255, R=0, G=0, B=0]	1	4	+				3	3	2	29.5	29.5	22.7	14.893	0	34.891	192950000	8	14.8835	15.3337	15.0168	14.8755	15.1204	14.4885	14.4419	14.7674	14.5053	14.5868
2.82915	1.42832	P01631	P01631	Ig kappa chain V-II region 26-10		490	Color2 [A=255, R=0, G=0, B=0]	1	4	+				2	2	2	32.7	32.7	32.7	12.273	0	23.585	320010000	11	15.4441	15.9036	15.5109	14.9743	15.2694	14.0316	14.151	14.8462	13.309	13.6229
2.75443	-0.408426	Q91WU0	Q91WU0	Carboxylic ester hydrolase	Ces1f	3562	Color2 [A=255, R=0, G=0, B=0]	1	4	+				19	18	15	44.7	43.5	36.5	61.612	0	133.3	1778700000	59	19.0476	19.3131	18.9351	19.1299	18.844	19.4438	19.5184	19.5508	19.3385	19.4603
2.71055	0.570604	Q8BK62	Q8BK62	Olfactomedin-like protein 3	Olfml3	2717	Color2 [A=255, R=0, G=0, B=0]	1	4	+				3	3	3	13.5	13.5	13.5	45.745	0	12.975	12691000	4	12.6144	13.187	13.1186	13.1603	12.993	12.4579	12.3701	12.5567	12.2222	12.6133
2.7079	0.542488	Q61233	Q61233	Plastin-2	Lcp1	2023	Color2 [A=255, R=0, G=0, B=0]	1	4	+				29	25	25	54.2	48	48	70.148	0	241.85	2666400000	115	20.3291	20.5146	19.9658	20.3202	20.5015	19.8741	19.7365	19.9614	19.5592	19.7876
2.69968	0.648667	Q64345	Q64345	Interferon-induced protein with tetratricopeptide repeats 3	Ifit3	2183	Color2 [A=255, R=0, G=0, B=0]	1	4	+				4	4	4	12.4	12.4	12.4	47.222	0	11.587	44352000	5	12.9363	12.5908	12.898	12.4315	12.6831	12.2921	11.6915	12.2649	11.9931	12.0547
2.69953	0.779086	P01654;P01655;P03977;P01656	P01654;P01655;P03977;P01656	Ig kappa chain V-III region PC 2880/PC 1229;Ig kappa chain V-III region PC 7132;Ig kappa chain V-III region 50S10.1;Ig kappa chain V-III region MOPC 70		498	Color2 [A=255, R=0, G=0, B=0]	1	4	+				3	3	2	53.2	53.2	36.9	11.98	0	45.605	131420000	8	15.7264	16.0714	15.6347	15.6076	15.7162	15.186	15.0244	15.3279	14.4466	14.876
2.69537	0.656055	P51885;CON__Q05443	P51885	Lumican	Lum	1095	Color2 [A=255, R=0, G=0, B=0]	1	4	+				9	9	9	36.4	36.4	36.4	38.265	0	88.141	3257900000	37	21.6736	22.1898	21.7767	21.9851	21.9066	21.3744	21.5984	21.2585	20.9191	21.1011
2.65117	-0.401367	Q9DBM2	Q9DBM2	Peroxisomal bifunctional enzyme;Enoyl-CoA hydratase/3,2-trans-enoyl-CoA isomerase;3-hydroxyacyl-CoA dehydrogenase	Ehhadh	4425	Color2 [A=255, R=0, G=0, B=0]	1	4	+				46	46	46	75.5	75.5	75.5	78.301	0	323.31	100650000000	574	24.1855	24.3873	23.9369	24.1824	24.0434	24.56	24.4191	24.6348	24.4527	24.6758
2.64135	-0.349413	O35855	O35855	Branched-chain-amino-acid aminotransferase, mitochondrial	Bcat2	285	Color2 [A=255, R=0, G=0, B=0]	1	4	+				14	14	14	38.9	38.9	38.9	44.127	0	147.6	3824100000	84	19.4439	19.9016	19.587	19.6986	19.6408	20.0383	19.9752	20.0907	19.9502	19.9647
2.6357	0.511128	P21956-2;P21956	P21956-2;P21956	Lactadherin	Mfge8	781	Color2 [A=255, R=0, G=0, B=0]	1	4	+				8	8	8	24.6	24.6	24.6	47.169	0	38.164	173280000	18	15.8968	16.3136	15.8825	15.9132	16.0538	15.4811	15.5397	15.744	15.2229	15.5165
2.62991	0.368843	Q921M7	Q921M7	Protein FAM49B	Fam49b	3666	Color2 [A=255, R=0, G=0, B=0]	1	4	+				7	7	5	29	29	22.2	36.776	0	61.445	129320000	18	16.8683	17.1749	16.7485	17.0372	17.0843	16.6813	16.6452	16.6505	16.4849	16.607
2.62781	1.91375	P01638;P01637	P01638;P01637	Ig kappa chain V-V region L6;Ig kappa chain V-V region T1		493	Color2 [A=255, R=0, G=0, B=0]	1	4	+				3	3	3	35.7	35.7	35.7	12.986	0	17.303	155250000	13	18.4171	18.0815	18.0257	17.6333	17.8601	15.9464	15.4177	16.2362	15.2476	17.6011
2.6255	1.00485	Q07797	Q07797	Galectin-3-binding protein	Lgals3bp	1615	Color2 [A=255, R=0, G=0, B=0]	1	4	+				6	6	6	16.1	16.1	16.1	64.49	0	87.282	112920000	12	14.8884	15.227	15.18	15.0255	16.1623	14.3314	14.3106	14.3156	14.1059	14.3954
2.60783	-0.297162	Q9D7L8	Q9D7L8	Transmembrane and immunoglobulin domain-containing protein 1	Tmigd1	4321	Color2 [A=255, R=0, G=0, B=0]	1	4	+				4	4	4	14.9	14.9	14.9	29.05	0	19.651	500970000	17	17.5671	17.8785	17.7464	17.5829	17.7468	18.0425	17.8672	18.0736	18.0343	17.9899
2.5997	0.55333	Q91Z96-2;Q91Z96	Q91Z96-2;Q91Z96	BMP-2-inducible protein kinase	Bmp2k	3619	Color2 [A=255, R=0, G=0, B=0]	1	4	+				3	3	3	5.9	5.9	5.9	72.514	0	6.9706	19479000	6	13.9528	14.1787	13.8152	13.65	14.0483	13.362	13.3837	13.6445	13.0835	13.4048
2.58045	1.08563	P04441-2;P04441	P04441-2;P04441	H-2 class II histocompatibility antigen gamma chain	Cd74	539	Color2 [A=255, R=0, G=0, B=0]	1	4	+				2	2	2	11.2	11.2	11.2	24.454	0	6.7322	13872000	3	13.5112	13.6691	13.0852	13.1444	13.5365	13.0614	11.793	12.4289	11.9059	12.3292
2.577	0.421927	Q8R2Q8	Q8R2Q8	Bone marrow stromal antigen 2	Bst2	3286	Color2 [A=255, R=0, G=0, B=0]	1	4	+				3	3	3	11	11	11	19.152	0.00024685	4.7242	52894000	4	14.7889	14.959	15.0115	15.0092	15.1	14.7854	14.5663	14.6772	14.3567	14.3734
2.55517	-0.561831	P52019	P52019	Squalene monooxygenase	Sqle	1100	Color2 [A=255, R=0, G=0, B=0]	1	4	+				3	3	3	6.6	6.6	6.6	63.769	0	5.5478	27999000	6	13.9315	14.2062	14.1544	14.3504	14.1764	14.7485	14.4813	15.0695	14.4745	14.8541
2.54781	-0.360383	Q8BGT5	Q8BGT5	Alanine aminotransferase 2	Gpt2	2636	Color2 [A=255, R=0, G=0, B=0]	1	4	+				9	9	9	27.4	27.4	27.4	57.943	0	30.692	127870000	16	15.8157	16.2159	15.8465	16.1399	16.0397	16.3665	16.3281	16.4485	16.2823	16.4343
2.52922	0.388998	P13597-2;P13597	P13597-2;P13597	Intercellular adhesion molecule 1	Icam1	671	Color2 [A=255, R=0, G=0, B=0]	1	4	+				6	6	6	11.3	11.3	11.3	58.752	0	18.185	224410000	13	18.2798	18.5762	18.3512	18.3134	18.3308	18.0108	18.1258	18.1577	17.7867	17.8254
2.49923	0.963364	P01630	P01630	Ig kappa chain V-II region 7S34.1		489	Color2 [A=255, R=0, G=0, B=0]	1	4	+				2	2	2	21.2	21.2	21.2	12.496	0.00024044	4.1835	26837000	5	12.8378	12.9778	13.8188	13.5896	13.6643	12.5448	12.4214	12.4134	11.9761	12.7157
2.46803	0.442161	Q8K1B8	Q8K1B8	Fermitin family homolog 3	Fermt3	3136	Color2 [A=255, R=0, G=0, B=0]	1	4	+				7	7	7	13.5	13.5	13.5	75.634	0	16.617	72721000	13	15.652	15.9692	15.5288	15.8587	15.9438	15.4977	15.3211	15.4237	15.1158	15.3835
2.43164	-0.399595	Q78JN3	Q78JN3		Eci3	2415	Color2 [A=255, R=0, G=0, B=0]	1	4	+				10	6	6	50.5	35.3	35.3	35.23	0	193.76	2349600000	59	18.2152	18.5699	18.0997	18.4067	18.3231	18.7871	18.6624	18.7987	18.5261	18.8383
2.41062	0.229786	Q9D0M0	Q9D0M0	Exosome complex exonuclease RRP42	Exosc7	4192	Color2 [A=255, R=0, G=0, B=0]	1	4	+				4	4	4	21.3	21.3	21.3	31.825	0	8.206	31288000	5	14.5006	14.6385	14.6168	14.66	14.5873	14.3484	14.4568	14.5074	14.3133	14.2282
2.39036	0.358926	O08746-2;O08746	O08746-2;O08746	Matrilin-2	Matn2	178	Color2 [A=255, R=0, G=0, B=0]	1	4	+				4	4	4	5	5	5	104.66	0	21.255	22704000	11	14.7117	15.0609	15.0919	14.9844	14.9156	14.6504	14.5158	14.4034	14.6611	14.7392
2.35182	0.360879	Q00519;G3X982;Q3TYQ9	Q00519	Xanthine dehydrogenase/oxidase;Xanthine dehydrogenase;Xanthine oxidase	Xdh	1547	Color2 [A=255, R=0, G=0, B=0]	1	4	+				21	21	21	18.5	18.5	18.5	146.56	0	117.35	959200000	57	18.8989	19.1554	18.9625	18.9093	19.1058	18.7493	18.7372	18.8053	18.4084	18.5273
2.33321	0.320535	O08734	O08734	Bcl-2 homologous antagonist/killer	Bak1	175	Color2 [A=255, R=0, G=0, B=0]	1	4	+				2	2	2	16.3	16.3	16.3	23.294	0	12.586	41396000	11	14.5527	15.0153	14.7063	14.837	14.8434	14.5289	14.4937	14.5162	14.3692	14.444
2.30505	-0.372724	P58137	P58137	Acyl-coenzyme A thioesterase 8	Acot8	1199	Color2 [A=255, R=0, G=0, B=0]	1	4	+				8	8	8	33.8	33.8	33.8	35.827	0	47.732	1266300000	34	18.9411	19.1935	18.8334	18.9546	18.7919	19.3718	19.4158	19.4361	19.066	19.2884
2.30222	0.454885	Q9CYL5	Q9CYL5	Golgi-associated plant pathogenesis-related protein 1	Glipr2	4127	Color2 [A=255, R=0, G=0, B=0]	1	4	+				2	2	2	19.5	19.5	19.5	17.09	0	11.99	27052000	4	13.1557	13.0805	12.8542	13.3464	13.4286	12.5707	12.8588	12.7591	12.8273	12.575
2.275	-0.369934	P97494	P97494	Glutamate--cysteine ligase catalytic subunit	Gclc	1511	Color2 [A=255, R=0, G=0, B=0]	1	4	+				23	23	23	45.5	45.5	45.5	72.571	0	219.29	5537600000	89	20.4546	20.6516	20.4079	20.5181	20.4483	21.0397	20.7345	20.95	20.589	21.0169
2.23653	-0.450624	O70451	O70451	Monocarboxylate transporter 2	Slc16a7	378	Color2 [A=255, R=0, G=0, B=0]	1	4	+				4	4	4	10.3	10.3	10.3	52.603	0	20.178	1186400000	8	18.2395	18.9165	18.3893	18.4907	18.4059	18.9016	18.8538	18.881	18.9983	19.0603
2.21454	-0.328422	Q9D172	Q9D172	ES1 protein homolog, mitochondrial	D10Jhu81e	4214	Color2 [A=255, R=0, G=0, B=0]	1	4	+				9	9	9	49.2	49.2	49.2	28.09	0	123.95	8685300000	82	20.9383	21.2759	20.8809	21.0858	21.0096	21.4692	21.3662	21.4674	21.1588	21.3711
2.21011	-0.535112	Q9QXM0	Q9QXM0	Abhydrolase domain-containing protein 2	Abhd2	4777	Color2 [A=255, R=0, G=0, B=0]	1	4	+				3	3	3	9.9	9.9	9.9	48.377	0	8.9962	51746000	5	12.514	12.7577	12.2044	12.696	12.3489	13.0901	12.8261	13.2755	12.7791	13.2258
2.19023	0.194719	Q99J77	Q99J77		Nans	3748	Color2 [A=255, R=0, G=0, B=0]	1	4	+				4	4	4	12	12	12	40.024	0	9.2985	178140000	10	16.0409	16.1516	15.9842	16.113	16.1691	15.9714	15.8049	16.0136	15.856	15.8393
2.18146	0.285002	P08003	P08003	Protein disulfide-isomerase A4	Pdia4	577	Color2 [A=255, R=0, G=0, B=0]	1	4	+				29	29	29	44.2	44.2	44.2	71.982	0	323.31	9862000000	151	21.7391	21.9795	21.6532	21.8277	21.832	21.5872	21.5742	21.6296	21.3108	21.5046
2.17831	-0.368356	Q8BLF1	Q8BLF1	Neutral cholesterol ester hydrolase 1	Nceh1	2737	Color2 [A=255, R=0, G=0, B=0]	1	4	+				16	16	16	42.9	42.9	42.9	45.739	0	116.27	7067500000	68	20.3762	20.7344	20.2646	20.5297	20.4572	20.96	20.8125	20.9728	20.6211	20.8375
2.14791	0.777543	P01878	P01878	Ig alpha chain C region		512	Color2 [A=255, R=0, G=0, B=0]	1	4	+				5	5	5	19.2	19.2	19.2	36.875	0	22.245	229420000	10	16.7749	16.5961	16.2529	16.1672	16.8767	15.8924	15.8683	15.1533	16.1448	15.7214
2.14193	0.693503	Q8BMJ3;Q60872	Q8BMJ3;Q60872	Eukaryotic translation initiation factor 1A, X-chromosomal;Eukaryotic translation initiation factor 1A	Eif1ax;Eif1a	1970	Color2 [A=255, R=0, G=0, B=0]	1	4	+				3	3	3	35.4	35.4	35.4	16.46	0	28.168	250510000	5	17.1848	17.7899	18.1045	17.7746	17.3591	16.793	17.2663	16.7029	16.8918	17.0913
2.09754	-0.222732	Q924X2	Q924X2	Carnitine O-palmitoyltransferase 1, muscle isoform	Cpt1b	3727	Color2 [A=255, R=0, G=0, B=0]	1	4	+				16	15	15	24.1	22.7	22.7	88.216	0	30.085	850540000	31	17.777	17.9481	17.6271	17.787	17.6473	18.0315	17.9683	18.023	17.8845	17.9927
2.07694	0.438894	P43276	P43276	Histone H1.5	Hist1h1b	988	Color2 [A=255, R=0, G=0, B=0]	1	4	+				9	6	6	31.8	22.4	22.4	22.576	0	34.584	2602200000	33	19.7704	19.9115	19.4046	19.8604	19.6916	19.5452	19.2192	19.424	19.0293	19.2263
2.06416	0.28563	Q9ESP1	Q9ESP1	Stromal cell-derived factor 2-like protein 1	Sdf2l1	4598	Color2 [A=255, R=0, G=0, B=0]	1	4	+				3	3	3	20.4	20.4	20.4	23.648	0	22.256	102590000	10	16.472	16.7712	16.3573	16.6125	16.4726	16.3274	16.2816	16.3243	16.1009	16.2231
2.06289	-0.468147	Q9Z2V4	Q9Z2V4	Phosphoenolpyruvate carboxykinase, cytosolic [GTP]	Pck1	5065	Color2 [A=255, R=0, G=0, B=0]	1	4	+				28	28	27	60.8	60.8	59.5	69.354	0	323.31	12296000000	158	21.0396	21.3721	21.1454	21.4221	21.0082	21.6406	21.5721	22.0173	21.3717	21.7264
2.05435	-0.483563	P12658;Q08331	P12658	Calbindin	Calb1	661	Color2 [A=255, R=0, G=0, B=0]	1	4	+				19	19	19	67	67	67	29.994	0	205.36	11049000000	124	21.8939	22.146	21.6887	22.2377	21.865	22.66	22.2599	22.6932	22.212	22.4241
2.04819	-0.278147	Q9Z307	Q9Z307	Inward rectifier potassium channel 16	Kcnj16	5074	Color2 [A=255, R=0, G=0, B=0]	1	4	+				4	4	4	9.3	9.3	9.3	48.023	0	7.8037	278470000	10	16.5703	16.9244	16.5756	16.7016	16.5626	16.9145	16.9041	17.0912	16.8418	16.9736
2.04418	-0.353229	Q64674	Q64674	Spermidine synthase	Srm	2207	Color2 [A=255, R=0, G=0, B=0]	1	4	+				5	5	5	22.5	22.5	22.5	33.995	0	10.764	82365000	9	14.3049	14.8144	14.2964	14.552	14.5127	14.9581	14.9031	14.8178	14.7229	14.8447
2.02383	0.276514	Q91W90	Q91W90	Thioredoxin domain-containing protein 5	Txndc5	3530	Color2 [A=255, R=0, G=0, B=0]	1	4	+				14	14	14	41.2	41.2	41.2	46.415	0	204.13	1828300000	58	19.1616	19.3234	18.9863	19.2404	19.1289	18.9652	18.901	19.0312	18.6824	18.8783
2.02368	0.25107	Q9EQH2	Q9EQH2	Endoplasmic reticulum aminopeptidase 1	Erap1	4545	Color2 [A=255, R=0, G=0, B=0]	1	4	+				13	13	13	14.8	14.8	14.8	106.6	0	64.877	580930000	32	17.981	18.3497	17.9839	18.0489	18.1395	17.8428	17.8522	17.8973	17.75	17.9054
2.0163	0.25805	O35309	O35309	N-myc-interactor	Nmi	242	Color2 [A=255, R=0, G=0, B=0]	1	4	+				3	3	3	12.1	12.1	12.1	35.235	0	6.8722	31455000	7	14.6623	14.9338	14.6747	14.7834	14.8922	14.6227	14.4566	14.671	14.3821	14.5238
2.00462	-0.252147	Q8BFP9	Q8BFP9	[Pyruvate dehydrogenase (acetyl-transferring)] kinase isozyme 1, mitochondrial	Pdk1	2584	Color2 [A=255, R=0, G=0, B=0]	1	4	+				9	9	9	30	30	30	48.994	0	43.404	283570000	28	16.7288	17.0675	16.7971	16.9041	16.7958	17.0498	17.1445	17.2655	16.9958	17.0984
2.00069	0.278238	P08113	P08113	Endoplasmin	Hsp90b1	584	Color2 [A=255, R=0, G=0, B=0]	1	4	+				44	42	42	52.5	50.7	50.7	92.475	0	323.31	24550000000	279	22.2615	22.577	22.1832	22.3486	22.3676	22.133	22.0824	22.1953	21.8996	22.0364
1.98619	0.341247	Q61554;Q61555	Q61554	Fibrillin-1	Fbn1	2056	Color2 [A=255, R=169, G=169, B=169]	1	4					45	45	45	23.9	23.9	23.9	312.3	0	323.31	2405300000	111	19.3344	19.4963	19.4623	19.4743	19.2141	18.9278	19.3655	18.9307	19.1312	18.92
1.96851	0.310861	Q9DCU2	Q9DCU2	Plasmolipin	Pllp	4495	Color2 [A=255, R=169, G=169, B=169]	1	4					2	2	2	21.4	21.4	21.4	19.801	0	12.751	142870000	7	15.5001	15.8955	15.6175	15.4602	15.7352	15.1985	15.3431	15.3127	15.2938	15.506
1.96467	0.370225	Q640N1-2;Q640N1	Q640N1-2;Q640N1	Adipocyte enhancer-binding protein 1	Aebp1	2165	Color2 [A=255, R=169, G=169, B=169]	1	4					3	3	3	4.3	4.3	4.3	84.982	0	14.466	95982000	4	13.3836	13.8443	13.6269	13.7696	13.9081	13.3346	13.3978	13.5351	13.1892	13.2246
1.95917	-0.39563	P70414	P70414	Sodium/calcium exchanger 1	Slc8a1	1434	Color2 [A=255, R=169, G=169, B=169]	1	4					11	11	11	15.8	15.8	15.8	108.03	0	41.416	1069600000	30	18.2881	18.8934	18.5599	18.6333	18.5073	18.8564	19.0119	19.228	18.8713	18.8926
1.95782	0.878298	P01867-2;P01867	P01867-2;P01867	Ig gamma-2B chain C region	Igh-3	509	Color2 [A=255, R=169, G=169, B=169]	1	4					8	8	8	34.9	34.9	34.9	36.587	0	161.78	1903600000	55	19.223	19.5168	19.3784	19.0972	19.3046	18.5519	19.0197	18.8596	17.6225	18.0749
1.95585	-0.288998	Q91VA0;Q91VA0-2	Q91VA0;Q91VA0-2	Acyl-coenzyme A synthetase ACSM1, mitochondrial	Acsm1	3487	Color2 [A=255, R=169, G=169, B=169]	1	4					21	19	19	55.3	53.6	53.6	64.76	0	323.31	9337800000	147	20.5762	20.9015	20.5923	20.8176	20.5543	20.9347	20.9846	21.1037	20.8079	21.0559
1.95529	0.279448	Q8BTJ4-2;Q8BTJ4	Q8BTJ4-2;Q8BTJ4	Bis(5-adenosyl)-triphosphatase enpp4	Enpp4	2797	Color2 [A=255, R=169, G=169, B=169]	1	4					3	3	3	7.6	7.6	7.6	47.903	0.00023923	4.0799	87942000	5	15.2914	15.5289	15.278	15.5749	15.5433	15.1588	15.3576	15.17	15.1055	15.0275
1.94949	0.344758	P43275	P43275	Histone H1.1	Hist1h1a	987	Color2 [A=255, R=169, G=169, B=169]	1	4					6	4	3	31.9	24.4	14.6	21.785	0	10.816	292870000	7	16.947	16.9619	16.5314	16.937	16.8866	16.6622	16.4659	16.6588	16.3207	16.4327
1.93993	-0.610674	Q8K023;Q8K023-2;P70694	Q8K023;Q8K023-2	Aldo-keto reductase family 1 member C18	Akr1c18	3111	Color2 [A=255, R=169, G=169, B=169]	1	4					16	13	13	58.5	52	52	37.176	0	110.89	4192500000	66	20.3305	20.346	19.9508	20.3536	19.6965	21.0085	20.7484	20.9193	20.254	20.8006
1.93886	0.36177	Q04857	Q04857	Collagen alpha-1(VI) chain	Col6a1	1593	Color2 [A=255, R=169, G=169, B=169]	1	4					19	19	19	23	23	23	108.49	0	132.49	2933800000	79	20.2041	20.2304	20.4153	20.5437	20.258	19.9067	20.2344	19.8334	20.1173	19.7509
1.92623	0.392093	Q61599	Q61599	Rho GDP-dissociation inhibitor 2	Arhgdib	2064	Color2 [A=255, R=169, G=169, B=169]	1	4					4	4	4	34	34	34	22.851	0	27.756	200830000	11	16.0834	16.4852	15.9063	16.0706	16.2557	15.7904	15.6043	16.0119	15.6558	15.7785
1.90714	-0.359486	P12710	P12710	Fatty acid-binding protein, liver	Fabp1	662	Color2 [A=255, R=169, G=169, B=169]	1	4					5	5	5	48	48	48	14.245	0	10.463	127380000	14	16.7161	17.0125	17.1427	16.7826	16.8065	17.3212	17.1823	17.5244	17.0873	17.1427
1.90308	-0.328185	Q3UEG6	Q3UEG6	Alanine--glyoxylate aminotransferase 2, mitochondrial	Agxt2	1750	Color2 [A=255, R=169, G=169, B=169]	1	4					17	17	17	46.8	46.8	46.8	57.114	0	105.66	1480100000	45	20.2349	20.4994	19.9954	20.2279	20.2573	20.56	20.7156	20.6716	20.3455	20.5632
1.87907	0.510952	Q62059-2;Q62059;Q62059-4;Q62059-3	Q62059-2;Q62059;Q62059-4;Q62059-3	Versican core protein	Vcan	2102	Color2 [A=255, R=169, G=169, B=169]	1	4					3	3	3	1.3	1.3	1.3	262.7	0	6.2155	31312000	8	12.8567	13.1037	13.346	13.4764	13.4892	12.6781	12.8063	12.9793	12.8866	12.3668
1.867	0.475435	O35744;Q91Z98	O35744	Chitinase-like protein 3	Chil3	283	Color2 [A=255, R=169, G=169, B=169]	1	4					6	6	6	18.1	18.1	18.1	44.458	0	34.951	147560000	15	16.5508	16.84	17.3492	17.0507	16.9046	16.3422	16.7223	16.5464	16.3435	16.3637
1.86073	-0.208314	Q9R020;Q9R020-2	Q9R020;Q9R020-2	Zinc finger Ran-binding domain-containing protein 2	Zranb2	4840	Color2 [A=255, R=169, G=169, B=169]	1	4					3	3	3	8.2	8.2	8.2	37.35	0	26.291	32661000	7	14.3632	14.5773	14.4255	14.5151	14.4311	14.7382	14.7004	14.8216	14.5258	14.5678
1.85318	-0.810966	P23738	P23738	Histidine decarboxylase	Hdc	800	Color2 [A=255, R=169, G=169, B=169]	1	4					5	5	5	9.1	9.1	9.1	74.044	0	17.213	38182000	11	14.1087	14.811	14.8437	14.3613	14.2626	15.4708	14.5106	15.241	15.4446	15.7751
1.83981	0.24471	Q3U5Q7	Q3U5Q7	UMP-CMP kinase 2, mitochondrial	Cmpk2	1736	Color2 [A=255, R=169, G=169, B=169]	1	4					13	13	13	37.6	37.6	37.6	50.036	0	111.4	515440000	27	17.9028	18.2605	17.9722	17.911	17.9747	17.8155	17.7864	17.8171	17.5886	17.79
1.83239	-0.2387	P01027;P01027-2;CON__Q2UVX4	P01027	Complement C3;Complement C3 beta chain;C3-beta-c;Complement C3 alpha chain;C3a anaphylatoxin;Acylation stimulating protein;Complement C3b alpha chain;Complement C3c alpha chain fragment 1;Complement C3dg fragment;Complement C3g fragment;Complement C3d fragment;Complement C3f fragment;Complement C3c alpha chain fragment 2	C3	485	Color2 [A=255, R=169, G=169, B=169]	1	4					60	60	60	43.7	43.7	43.7	186.48	0	323.31	8977900000	217	21.4399	21.7067	21.3888	21.5796	21.364	21.7621	21.8491	21.733	21.7399	21.5884
1.82681	0.343776	Q60953;Q60953-2	Q60953;Q60953-2	Protein PML	Pml	1979	Color2 [A=255, R=169, G=169, B=169]	1	4					7	7	7	12.9	12.9	12.9	98.241	0	21.403	140740000	12	15.1427	15.5886	15.2149	15.1493	15.2983	15.0479	14.8689	14.977	14.6796	15.1016
1.80989	-0.265921	A2ALS5;A2ALS5-4;A2ALS5-3;A2ALS5-2	A2ALS5;A2ALS5-4;A2ALS5-3;A2ALS5-2	Rap1 GTPase-activating protein 1	Rap1gap	18	Color2 [A=255, R=169, G=169, B=169]	1	4					8	8	7	13	13	11.9	73.432	0	20.195	183070000	17	16.2852	16.6682	16.3205	16.4047	16.2981	16.6458	16.6368	16.8282	16.5196	16.6759
1.8048	-0.30972	Q99N87	Q99N87	28S ribosomal protein S5, mitochondrial	Mrps5	3887	Color2 [A=255, R=169, G=169, B=169]	1	4					6	6	6	14.6	14.6	14.6	48.206	0	8.2693	133120000	10	15.4417	15.8344	15.4363	15.7361	15.3553	15.7759	15.8978	15.9861	15.8031	15.8894
1.79763	-0.370378	Q99P87	Q99P87	Resistin	Retn	3904	Color2 [A=255, R=169, G=169, B=169]	1	4					3	3	3	22.8	22.8	22.8	12.492	0	9.716	160240000	8	14.9726	15.4737	15.3903	15.5317	15.1318	15.7506	15.6508	15.653	15.8224	15.4752
1.78892	0.270588	E9Q555	E9Q555	E3 ubiquitin-protein ligase RNF213	Rnf213	128	Color2 [A=255, R=169, G=169, B=169]	1	4					14	14	14	3.1	3.1	3.1	584.78	0	65.287	135600000	24	16.3499	16.7714	16.3852	16.4584	16.5448	16.2547	16.1652	16.2676	16.0934	16.3759
1.77755	0.226395	O08638-2;O08638	O08638-2;O08638	Myosin-11	Myh11	166	Color2 [A=255, R=169, G=169, B=169]	1	4					74	58	57	44	36.9	35.9	223.26	0	323.31	4227200000	203	20.6659	20.7637	20.4655	20.7888	20.6824	20.428	20.4691	20.3641	20.3504	20.6227
1.75881	-0.652909	P11589	P11589	Major urinary protein 2	Mup2	644	Color2 [A=255, R=169, G=169, B=169]	1	4					12	12	2	66.1	66.1	11.1	20.663	0	96.526	1779800000	38	19.3204	19.2556	18.6586	18.9747	18.6679	19.8843	19.4416	20.0211	19.0795	19.7152
1.75782	-0.20561	Q9DBL1	Q9DBL1	Short/branched chain specific acyl-CoA dehydrogenase, mitochondrial	Acadsb	4423	Color2 [A=255, R=169, G=169, B=169]	1	4					16	16	16	39.6	39.6	39.6	47.874	0	163.2	4343300000	67	19.3358	19.5284	19.2078	19.3925	19.2535	19.5507	19.5993	19.6592	19.4234	19.5134
1.74881	-0.18109	Q9DAK9	Q9DAK9	14 kDa phosphohistidine phosphatase	Phpt1	4377	Color2 [A=255, R=169, G=169, B=169]	1	4					5	5	5	46	46	46	13.996	0	73.932	1878400000	32	19.6687	19.8548	19.5882	19.8269	19.6209	19.9155	19.9488	19.9379	19.8002	19.8624
1.74222	-0.296421	O08691	O08691	Arginase-2, mitochondrial	Arg2	171	Color2 [A=255, R=169, G=169, B=169]	1	4					7	7	7	20.3	20.3	20.3	38.878	0	24.544	416960000	15	16.7523	16.8221	16.7452	16.7873	16.6013	17.325	16.911	17.1228	16.7809	17.0505
1.73389	0.292388	Q8BTU1	Q8BTU1	Cilia- and flagella-associated protein 20	Cfap20	2800	Color2 [A=255, R=169, G=169, B=169]	1	4					2	2	2	10.4	10.4	10.4	22.748	0	13.803	17139000	4	13.249	13.5342	13.31	13.4351	13.5231	13.1364	13.3928	13.1494	12.9226	12.9882
1.72973	-0.2608	Q9EQN3;Q9Z2S7-2;Q9Z2S7;P62500-2;Q9Z2S7-3;Q9Z2S7-4;P62500-3;P62500	Q9EQN3;Q9Z2S7-2;Q9Z2S7;P62500-2;Q9Z2S7-3;Q9Z2S7-4;P62500-3;P62500	TSC22 domain family protein 4;TSC22 domain family protein 3;TSC22 domain family protein 1	Tsc22d4;Tsc22d3;Tsc22d1	4551	Color2 [A=255, R=169, G=169, B=169]	1	4					2	2	2	4.7	4.7	4.7	39.978	0.0037704	2.0168	57076000	4	15.5112	15.6979	15.5951	15.6032	15.4899	16.0344	15.7104	15.9725	15.6038	15.8802
1.71482	0.305665	P30681	P30681	High mobility group protein B2	Hmgb2	884	Color2 [A=255, R=169, G=169, B=169]	1	4					10	9	9	46.7	41	41	24.162	0	41.928	863520000	30	19.6898	19.8307	19.3934	19.7373	19.683	19.5512	19.3757	19.4314	19.0959	19.3517
1.69776	0.381373	Q02788	Q02788	Collagen alpha-2(VI) chain	Col6a2	1572	Color2 [A=255, R=169, G=169, B=169]	1	4					14	14	14	15.1	15.1	15.1	110.33	0	134.05	2265900000	57	19.7329	19.7832	19.9677	20.0534	19.6746	19.3766	19.7725	19.3276	19.6559	19.1723
1.6647	-0.182625	Q8BHF7	Q8BHF7	CDP-diacylglycerol--glycerol-3-phosphate 3-phosphatidyltransferase, mitochondrial	Pgs1	2674	Color2 [A=255, R=169, G=169, B=169]	1	4					2	2	2	4.5	4.5	4.5	62.488	0	6.1422	16923000	4	14.267	14.4285	14.3374	14.3167	14.3473	14.5865	14.4833	14.7046	14.3548	14.4809
1.66308	-0.252046	Q5SVL6;Q5SVL6-2	Q5SVL6;Q5SVL6-2	Rap1 GTPase-activating protein 2	Rap1gap2	1906	Color2 [A=255, R=169, G=169, B=169]	1	4					4	3	3	6.2	5.2	5.2	78.253	0.00024631	4.6985	17649000	4	13.1181	13.4706	13.1392	13.3829	13.267	13.5305	13.451	13.7072	13.5758	13.3735
1.64868	-0.197022	Q9D7X8	Q9D7X8	Gamma-glutamylcyclotransferase	Ggct	4329	Color2 [A=255, R=169, G=169, B=169]	1	4					9	9	9	46.3	46.3	46.3	21.166	0	61.246	879410000	41	18.392	18.5864	18.2774	18.5175	18.332	18.7493	18.5658	18.5953	18.5213	18.6589
1.63092	0.207698	Q6Q899;Q6Q899-2;Q6Q899-3;Q6Q899-4	Q6Q899;Q6Q899-2	Probable ATP-dependent RNA helicase DDX58	Ddx58	2355	Color2 [A=255, R=169, G=169, B=169]	1	4					12	12	12	12.5	12.5	12.5	105.97	0	22.547	245540000	21	17.4986	17.8363	17.5681	17.4942	17.6366	17.464	17.3414	17.4155	17.28	17.4943
1.62872	0.342007	Q9ES89	Q9ES89	Exostosin-like 2	Extl2	4590	Color2 [A=255, R=169, G=169, B=169]	1	4					3	3	3	8.8	8.8	8.8	37.39	0.00044673	2.8706	14169000	4	12.9873	13.4961	12.8985	13.3458	13.1119	12.8629	12.6844	12.9961	12.7908	12.7953
1.6278	-0.244196	Q14DH7;Q14DH7-2	Q14DH7;Q14DH7-2	Acyl-CoA synthetase short-chain family member 3, mitochondrial	Acss3	1643	Color2 [A=255, R=169, G=169, B=169]	1	4					11	11	11	19.6	19.6	19.6	74.517	0	34.09	329410000	41	17.3305	17.7752	17.4604	17.6523	17.4366	17.7617	17.7044	17.9	17.715	17.7948
1.62665	-0.358408	Q99MQ4	Q99MQ4	Asporin	Aspn	3876	Color2 [A=255, R=169, G=169, B=169]	1	4					2	2	2	5.4	5.4	5.4	42.572	0.0031572	2.0701	15673000	3	12.9228	13.2051	12.5169	13.065	12.7593	13.1209	13.345	13.3378	13.1618	13.2957
1.62251	-0.2247	Q8BM72;Q8BM72-2	Q8BM72	Heat shock 70 kDa protein 13	Hspa13	2741	Color2 [A=255, R=169, G=169, B=169]	1	4					4	4	4	10.2	10.2	10.2	51.709	0	6.4062	29620000	6	13.8919	14.3005	14.0986	14.0787	14.2087	14.3888	14.3121	14.4811	14.2552	14.2648
1.61637	0.28849	Q61107	Q61107	Guanylate-binding protein 4	Gbp4	1999	Color2 [A=255, R=169, G=169, B=169]	1	4					9	9	9	19	19	19	70.801	0	62.439	202340000	12	16.969	17.2651	16.9861	17.0213	17.032	16.8169	16.7762	17.0312	16.4757	16.7311
1.61605	-0.392623	Q9JLR9	Q9JLR9	HIG1 domain family member 1A, mitochondrial	Higd1a	4722	Color2 [A=255, R=169, G=169, B=169]	1	4					2	2	2	42.1	42.1	42.1	10.425	0	242.18	808640000	14	13.3068	13.8785	13.7598	13.8921	13.7	14.1627	13.8293	14.2664	13.9357	14.3062
1.60842	0.335484	P03958	P03958	Adenosine deaminase	Ada	535	Color2 [A=255, R=169, G=169, B=169]	1	4					8	8	8	25	25	25	39.991	0	19.736	105080000	14	15.7718	16.2079	15.9634	15.7276	15.9457	15.6421	15.5167	15.9019	15.4437	15.4345
1.59834	-0.664925	P42703-2;P42703	P42703-2;P42703	Leukemia inhibitory factor receptor	Lifr	980	Color2 [A=255, R=169, G=169, B=169]	1	4					2	2	2	3.8	3.8	3.8	81.286	0.00023036	3.3536	25012000	3	12.5057	12.3654	12.6138	12.4593	11.3489	13.1566	12.7635	12.938	12.7744	12.9852
1.59491	-0.221095	Q8BWF0	Q8BWF0	Succinate-semialdehyde dehydrogenase, mitochondrial	Aldh5a1	2835	Color2 [A=255, R=169, G=169, B=169]	1	4					20	20	20	47.8	47.8	47.8	55.968	0	118.37	3688500000	68	20.5021	20.8776	20.6969	20.7205	20.6374	20.9448	20.8982	21.0751	20.7488	20.8731
1.5932	-0.37695	Q99J08	Q99J08	SEC14-like protein 2	Sec14l2	3738	Color2 [A=255, R=169, G=169, B=169]	1	4					3	3	3	9.2	9.2	9.2	46.3	0	5.7194	71402000	4	16.4892	16.6992	16.2469	16.3761	16.0326	16.8834	16.6509	16.8235	16.478	16.893
1.58186	0.254861	Q8R242;Q8R242-2	Q8R242;Q8R242-2	Di-N-acetylchitobiase	Ctbs	3281	Color2 [A=255, R=169, G=169, B=169]	1	4					6	6	6	22.1	22.1	22.1	41.295	0	17.94	147380000	14	16.3906	16.7778	16.4212	16.3965	16.4651	16.3972	16.2717	16.2364	16.0327	16.239
1.58173	-0.201017	Q8VDN2;Q6PIC6;Q64436	Q8VDN2	Sodium/potassium-transporting ATPase subunit alpha-1	Atp1a1	3421	Color2 [A=255, R=169, G=169, B=169]	1	4					53	53	36	49.9	49.9	32.5	112.98	0	323.31	267120000000	1405	25.2109	25.5855	25.2472	25.3769	25.2988	25.5511	25.5298	25.645	25.4439	25.5545
1.57701	0.316423	Q8VCC8;Q8VCC8-2;Q9EQZ6-2;Q9EQZ6-3;Q9EQZ6	Q8VCC8;Q8VCC8-2	Rap guanine nucleotide exchange factor 3	Rapgef3	3371	Color2 [A=255, R=169, G=169, B=169]	1	4					4	4	4	6.6	6.6	6.6	103.53	0	6.9847	6435800	5	14.2017	14.3981	13.8812	14.2728	14.1966	14.016	13.7681	14.1113	13.7527	13.7201
1.57696	-0.197854	Q71RI9-2;Q71RI9	Q71RI9-2;Q71RI9	Kynurenine--oxoglutarate transaminase 3	Ccbl2	2406	Color2 [A=255, R=169, G=169, B=169]	1	4					19	19	19	44.5	44.5	44.5	47.32	0	156.33	8542300000	104	21.447	21.7429	21.422	21.5208	21.468	21.7821	21.6838	21.8016	21.5606	21.7618
1.57434	-0.54371	P13634	P13634	Carbonic anhydrase 1	Ca1	672	Color2 [A=255, R=169, G=169, B=169]	1	4					7	7	7	42.5	42.5	42.5	28.33	0	63.283	1052900000	28	17.1554	18.2024	18.1028	17.8089	17.9903	18.5706	18.563	18.3828	18.2366	18.2254
1.56529	0.251276	O08807	O08807	Peroxiredoxin-4	Prdx4	188	Color2 [A=255, R=169, G=169, B=169]	1	4					4	3	3	17.5	14.6	14.6	31.052	0	13.994	3166400000	12	17.2064	17.533	17.1307	17.4705	17.4395	17.2928	17.092	17.0604	17.0005	17.078
1.55837	-0.231392	Q9WUB6;Q9WUB6-2	Q9WUB6;Q9WUB6-2	Chloride channel protein ClC-Kb	Clcnkb	4918	Color2 [A=255, R=169, G=169, B=169]	1	4					8	5	5	10.8	6.7	6.7	75.008	0	39.753	121710000	12	15.9916	16.2819	15.8832	16.2017	16.0995	16.2562	16.3215	16.5091	16.2495	16.2784
1.53076	0.162949	A2ASQ1-3;A2ASQ1-2;A2ASQ1	A2ASQ1-3;A2ASQ1-2;A2ASQ1	Agrin;Agrin N-terminal 110 kDa subunit;Agrin C-terminal 110 kDa subunit;Agrin C-terminal 90 kDa fragment;Agrin C-terminal 22 kDa fragment	Agrn	29	Color2 [A=255, R=169, G=169, B=169]	1	4					39	39	39	33	33	33	198.33	0	323.31	2842200000	126	19.9618	20.2054	19.913	20.0545	19.9824	19.8976	19.8728	19.9002	19.7236	19.9082
1.53032	-0.241826	Q8BPM0-3;Q8BPM0-2;Q8BPM0	Q8BPM0-3;Q8BPM0-2;Q8BPM0	Disheveled-associated activator of morphogenesis 1	Daam1	2770	Color2 [A=255, R=169, G=169, B=169]	1	4					2	2	2	2.7	2.7	2.7	74.952	0.0015028	2.2709	22880000	4	13.3238	13.4863	13.0778	13.1053	13.2536	13.6265	13.3415	13.5276	13.3996	13.5607
1.52873	-0.232074	Q9R013	Q9R013	Cathepsin F	Ctsf	4839	Color2 [A=255, R=169, G=169, B=169]	1	4					5	5	5	14.7	14.7	14.7	51.66	0	38.038	169190000	16	15.8596	16.2486	15.9515	16.04	15.9848	16.2948	16.2407	16.4103	16.0446	16.2545
1.52671	-0.273419	P00920	P00920	Carbonic anhydrase 2	Ca2	484	Color2 [A=255, R=169, G=169, B=169]	1	4					9	9	9	52.7	52.7	52.7	29.032	0	248.15	19006000000	190	22.38	22.9761	22.5456	22.6511	22.6244	22.9456	22.9458	22.9843	22.7829	22.8857
1.52603	-0.392084	Q08857	Q08857	Platelet glycoprotein 4	Cd36	1624	Color2 [A=255, R=169, G=169, B=169]	1	4					4	4	4	10.8	10.8	10.8	52.697	0	46.202	329090000	19	17.415	17.9236	17.442	17.56	17.3672	17.9988	18.2451	18.0072	17.5841	17.8329
1.52249	-0.454133	P15327	P15327	Bisphosphoglycerate mutase	Bpgm	698	Color2 [A=255, R=169, G=169, B=169]	1	4					6	6	6	25.1	25.1	25.1	29.978	0	57.082	640880000	14	17.1555	18.105	17.8782	17.7683	17.8976	18.4087	18.2169	18.2821	18.1063	18.0614
1.52142	0.207851	Q8VCW8	Q8VCW8	Acyl-CoA synthetase family member 2, mitochondrial	Acsf2	3395	Color2 [A=255, R=169, G=169, B=169]	1	4					15	15	15	33	33	33	67.95	0	133.71	2167800000	43	19.052	19.3873	19.0948	19.1717	19.2768	18.9358	19.0348	19.1639	18.8932	18.9157
1.51757	0.24855	Q9JJU8	Q9JJU8	SH3 domain-binding glutamic acid-rich-like protein	Sh3bgrl	4675	Color2 [A=255, R=169, G=169, B=169]	1	4					5	5	5	61.4	61.4	61.4	12.811	0	91.988	183920000	20	16.5784	16.7003	16.4567	16.7668	16.5981	16.5697	16.2692	16.5337	16.1621	16.3228
1.51662	0.301821	Q6ZWQ7	Q6ZWQ7		Spcs3	2394	Color2 [A=255, R=169, G=169, B=169]	1	4					3	3	3	17.8	17.8	17.8	20.313	0	5.9542	163810000	5	16.7775	17.0862	16.4996	16.9161	16.942	16.5453	16.6119	16.7122	16.3711	16.4717
1.51531	0.252002	P50429-2;P50429	P50429-2;P50429	Arylsulfatase B	Arsb	1070	Color2 [A=255, R=169, G=169, B=169]	1	4					5	5	5	11.4	11.4	11.4	47.933	0	23.2	229990000	10	17.7794	18.2673	18.0446	18.1684	18.0718	17.8233	17.8448	17.9101	17.6208	17.8726
1.49892	0.198236	Q9ET22	Q9ET22	Dipeptidyl peptidase 2	Dpp7	4609	Color2 [A=255, R=169, G=169, B=169]	1	4					8	8	8	22.3	22.3	22.3	56.253	0	75.15	879870000	19	18.4197	18.7047	18.6187	18.6352	18.6939	18.4412	18.5173	18.3616	18.2268	18.5341
1.49769	-0.240303	Q61941	Q61941	NAD(P) transhydrogenase, mitochondrial	Nnt	2095	Color2 [A=255, R=169, G=169, B=169]	1	4					44	44	44	43.8	43.8	43.8	113.84	0	323.31	40990000000	330	23.1309	23.5011	23.1436	23.3833	23.1086	23.5142	23.5227	23.6373	23.3492	23.4457
1.49315	-0.182046	P45952	P45952	Medium-chain specific acyl-CoA dehydrogenase, mitochondrial	Acadm	996	Color2 [A=255, R=169, G=169, B=169]	1	4					24	24	24	58.7	58.7	58.7	46.481	0	304.73	57876000000	373	22.3616	22.6756	22.3881	22.4966	22.3708	22.7055	22.651	22.6917	22.496	22.6588
1.49118	-0.196654	Q3UUY6-2;Q3UUY6	Q3UUY6-2;Q3UUY6	Prominin-2	Prom2	1816	Color2 [A=255, R=169, G=169, B=169]	1	4					6	6	6	9.1	9.1	9.1	91.66	0	10.885	39835000	12	15.4663	15.8263	15.6113	15.685	15.5962	15.9666	15.6764	15.8343	15.8051	15.886
1.48991	0.202666	Q8BXL7	Q8BXL7	ADP-ribosylation factor-related protein 1	Arfrp1	2862	Color2 [A=255, R=169, G=169, B=169]	1	4					4	4	3	19.9	19.9	14.9	22.659	0.00024994	5.0062	15651000	4	12.5274	12.8155	12.5038	12.7405	12.5768	12.4716	12.5559	12.4794	12.3646	12.2792
1.47844	-0.235838	P08249	P08249	Malate dehydrogenase, mitochondrial	Mdh2	589	Color2 [A=255, R=169, G=169, B=169]	1	4					17	17	17	61.8	61.8	61.8	35.611	0	323.31	72236000000	284	23.7635	24.1324	23.8403	23.9448	23.6822	24.1143	24.1629	24.2367	23.945	24.0835
1.47531	-0.215962	Q9DBT9	Q9DBT9	Dimethylglycine dehydrogenase, mitochondrial	Dmgdh	4440	Color2 [A=255, R=169, G=169, B=169]	1	4					29	29	29	45.7	45.7	45.7	97.254	0	228.01	3667100000	104	20.2941	20.628	20.2906	20.504	20.381	20.6341	20.7781	20.7309	20.5245	20.5098
1.47275	-0.228458	Q69ZP3;Q69ZP3-3;Q69ZP3-2;Q69ZP3-4	Q69ZP3;Q69ZP3-3;Q69ZP3-2;Q69ZP3-4	Probable hydrolase PNKD	Pnkd	2233	Color2 [A=255, R=169, G=169, B=169]	1	4					2	2	2	6	6	6	43.016	0.0012928	2.3222	43681000	3	13.6099	13.8208	13.6849	13.8606	13.7134	14.1447	13.7978	14.0849	13.7697	14.0347
1.47244	0.28492	Q8R2U0-2;Q8R2U0	Q8R2U0-2;Q8R2U0	Nucleoporin SEH1	Seh1l	3289	Color2 [A=255, R=169, G=169, B=169]	1	4					8	8	8	32.2	32.2	32.2	39.422	0	32.362	120440000	10	15.6111	15.8836	15.4735	15.706	15.7051	15.3419	15.5129	15.3376	15.1189	15.6433
1.4667	-0.275855	P97493	P97493	Thioredoxin, mitochondrial	Txn2	1510	Color2 [A=255, R=169, G=169, B=169]	1	4					2	2	2	21.7	21.7	21.7	18.255	0	15.364	27620000	4	13.4265	13.628	13.1977	13.5128	13.5504	13.6897	13.508	13.9225	13.6631	13.9113
1.45703	-0.222727	Q3U0B3	Q3U0B3	Dehydrogenase/reductase SDR family member 11	Dhrs11	1717	Color2 [A=255, R=169, G=169, B=169]	1	4					7	7	7	32.7	32.7	32.7	28.274	0	20.457	235050000	13	16.5502	16.9604	16.7092	16.6758	16.7434	16.9673	17.0707	17.0759	16.8047	16.8339
1.45676	-0.353807	E9Q4Z2	E9Q4Z2	Acetyl-CoA carboxylase 2;Biotin carboxylase	Acacb	127	Color2 [A=255, R=169, G=169, B=169]	1	4					9	5	5	4.9	2.6	2.6	275.75	0	8.229	500660000	5	15.1248	15.3275	15.03	15.2449	14.8676	15.6206	15.7515	15.419	15.0779	15.4948
1.45627	0.261655	Q9CYN2	Q9CYN2	Signal peptidase complex subunit 2	Spcs2	4128	Color2 [A=255, R=169, G=169, B=169]	1	4					5	5	5	29.6	29.6	29.6	24.977	0	15.555	148240000	13	16.7596	17.1102	16.5953	16.8196	16.9601	16.6604	16.5225	16.6213	16.4118	16.7204
1.45377	0.266215	Q9JJ00	Q9JJ00	Phospholipid scramblase 1	Plscr1	4662	Color2 [A=255, R=169, G=169, B=169]	1	4					2	2	2	7	7	7	35.914	0	17.413	170260000	7	15.4249	15.9029	15.3666	15.5577	15.6157	15.3908	15.364	15.3994	15.2011	15.1815
1.4519	-0.19295	P50136	P50136	2-oxoisovalerate dehydrogenase subunit alpha, mitochondrial	Bckdha	1063	Color2 [A=255, R=169, G=169, B=169]	1	4					14	14	14	42.1	42.1	42.1	50.37	0	171.56	1377800000	49	19.2066	19.5571	19.1661	19.3131	19.266	19.5296	19.4949	19.5989	19.4081	19.4421
1.45085	-0.157466	Q8BMS4	Q8BMS4	Ubiquinone biosynthesis O-methyltransferase, mitochondrial	Coq3	2757	Color2 [A=255, R=169, G=169, B=169]	1	4					5	5	5	19.5	19.5	19.5	40.956	0	14.066	178130000	8	16.232	16.599	16.4492	16.4021	16.3524	16.5613	16.6019	16.593	16.5086	16.5573
1.44678	-0.138838	Q8BVD5;Q8BVD5-2;Q8BVD5-3;Q8BVD5-5;Q8BVD5-4	Q8BVD5;Q8BVD5-2;Q8BVD5-3;Q8BVD5-5;Q8BVD5-4	MAGUK p55 subfamily member 7	Mpp7	2821	Color2 [A=255, R=169, G=169, B=169]	1	4					10	10	10	23.3	23.3	23.3	65.539	0	48.28	194440000	25	16.9426	17.1636	16.9258	17.0392	17.0576	17.2242	17.1548	17.2571	17.0689	17.118
1.44517	0.498277	P97371	P97371	Proteasome activator complex subunit 1	Psme1	1491	Color2 [A=255, R=169, G=169, B=169]	1	4					10	10	10	49.8	49.8	49.8	28.673	0	62.773	553320000	19	17.7459	18.0784	17.4208	17.827	17.7412	17.823	17.2835	17.3054	16.7881	17.122
1.44497	-0.225985	O88986	O88986	2-amino-3-ketobutyrate coenzyme A ligase, mitochondrial	Gcat	458	Color2 [A=255, R=169, G=169, B=169]	1	4					11	11	11	43.8	43.8	43.8	44.93	0	241.79	3104100000	59	19.5876	19.9739	19.6765	19.8742	19.7706	20.1072	19.9889	20.1568	19.8503	19.9095
1.44485	-0.242292	Q9CZR3	Q9CZR3	Mitochondrial import receptor subunit TOM40B	Tomm40l	4157	Color2 [A=255, R=169, G=169, B=169]	1	4					2	2	2	6.5	6.5	6.5	34.004	0	5.6357	44970000	5	13.8433	13.9897	13.4911	13.7184	13.6827	13.94	13.9758	14.1259	13.8432	14.052
1.44227	0.261021	Q04447	Q04447	Creatine kinase B-type	Ckb	1586	Color2 [A=255, R=169, G=169, B=169]	1	4					11	11	11	44.6	44.6	44.6	42.713	0	89.388	744880000	38	18.0509	18.2584	17.7251	18.1622	18.1385	17.8192	17.7944	17.9664	17.6601	17.7899
1.44091	-0.154152	Q60598	Q60598	Src substrate cortactin	Cttn	1935	Color2 [A=255, R=169, G=169, B=169]	1	4					10	10	10	20.1	20.1	20.1	61.249	0	44.17	888230000	31	18.371	18.6056	18.5426	18.7315	18.5261	18.7458	18.7547	18.6914	18.6551	18.7006
1.43626	-0.254986	O70579	O70579	Peroxisomal membrane protein PMP34	Slc25a17	392	Color2 [A=255, R=169, G=169, B=169]	1	4					4	4	4	10.1	10.1	10.1	34.412	0.00024704	4.7389	65585000	5	15.1691	15.618	15.1257	15.3056	15.418	15.6143	15.5227	15.7343	15.44	15.6001
1.43332	-0.270969	Q99JF5	Q99JF5	Diphosphomevalonate decarboxylase	Mvd	3755	Color2 [A=255, R=169, G=169, B=169]	1	4					6	6	6	19.7	19.7	19.7	44.072	0	63.352	163760000	12	16.0229	16.4493	16.0791	16.2055	15.9124	16.4427	16.4003	16.5328	16.1921	16.4561
1.42515	0.260442	P08905	P08905	Lysozyme C-2	Lyz2	594	Color2 [A=255, R=169, G=169, B=169]	1	4					5	5	3	54.7	54.7	45.3	16.689	0	78.903	5642400000	35	19.6373	19.8103	19.4919	19.9917	19.8952	19.4045	19.6789	19.5565	19.384	19.5004
1.41953	-0.206719	Q8BGT8;Q8BGT8-2	Q8BGT8;Q8BGT8-2	Phytanoyl-CoA hydroxylase-interacting protein-like	Phyhipl	2637	Color2 [A=255, R=169, G=169, B=169]	1	4					5	5	5	16	16	16	42.34	0	21.165	71139000	9	15.9176	16.2628	15.957	16.1319	16.0473	16.3885	16.2466	16.4061	16.1248	16.1842
1.4101	-0.192548	O35988	O35988	Syndecan-4	Sdc4	298	Color2 [A=255, R=169, G=169, B=169]	1	4					2	2	2	12.1	12.1	12.1	21.482	0	14.933	287880000	15	16.2977	16.6644	16.3163	16.5152	16.3127	16.5944	16.6062	16.5493	16.6002	16.719
1.40975	-0.157022	P35486	P35486	Pyruvate dehydrogenase E1 component subunit alpha, somatic form, mitochondrial	Pdha1	925	Color2 [A=255, R=169, G=169, B=169]	1	4					18	18	18	51	51	51	43.231	0	257.41	13682000000	131	20.8153	21.1122	20.8525	20.9855	20.8204	21.0948	21.0856	21.1526	20.9905	21.0475
1.40621	0.222285	Q02496	Q02496	Mucin-1;Mucin-1 subunit alpha;Mucin-1 subunit beta	Muc1	1570	Color2 [A=255, R=169, G=169, B=169]	1	4					2	2	2	3.7	3.7	3.7	64.538	0	6.5078	135820000	3	14.9914	15.0087	15.1107	15.0497	15.2023	14.8884	15.0428	14.9889	14.6033	14.728
1.40123	-0.222448	P51175	P51175	Protoporphyrinogen oxidase	Ppox	1080	Color2 [A=255, R=169, G=169, B=169]	1	4					6	6	6	21.4	21.4	21.4	50.87	0	60.072	60360000	12	14.0336	14.3962	14.118	14.3396	14.2931	14.3682	14.3818	14.5472	14.3482	14.6475
1.39316	0.214881	P11031	P11031	Activated RNA polymerase II transcriptional coactivator p15	Sub1	633	Color2 [A=255, R=169, G=169, B=169]	1	4					6	6	6	44.9	44.9	44.9	14.427	0	22.715	1012000000	23	18.2533	18.6416	18.3081	18.4447	18.5701	18.2178	18.2444	18.3755	18.0765	18.2293
1.39084	-0.229322	Q9CRB8	Q9CRB8	Mitochondrial fission process protein 1	Mtfp1	4043	Color2 [A=255, R=169, G=169, B=169]	1	4					3	3	3	15.1	15.1	15.1	18.314	0	12.711	88756000	7	14.3466	14.7655	14.2397	14.4639	14.4286	14.612	14.6016	14.749	14.6701	14.7582
1.39064	-0.420062	O55101	O55101	Synaptogyrin-2	Syngr2	334	Color2 [A=255, R=169, G=169, B=169]	1	4					2	2	2	12.5	12.5	12.5	24.778	0	18.268	66225000	6	11.3041	11.545	10.7437	11.6744	11.4799	11.5827	11.7639	11.9128	11.8537	11.7343
1.38921	-0.188388	P35922-9;P35922-8;P35922-3;P35922-7;P35922-2;P35922;P35922-11;P35922-10;P35922-5;P35922-4;P35922-12;P35922-6	P35922-9;P35922-8;P35922-3;P35922-7;P35922-2;P35922;P35922-11;P35922-10;P35922-5;P35922-4;P35922-12;P35922-6	Fragile X mental retardation protein 1 homolog	Fmr1	938	Color2 [A=255, R=169, G=169, B=169]	1	4					8	7	5	13.4	13.4	8.1	64.096	0	32.523	79445000	12	15.6366	15.8117	15.49	15.6678	15.7064	15.8575	15.7716	15.9837	15.6809	15.9608
1.38761	0.197474	P55772	P55772	Ectonucleoside triphosphate diphosphohydrolase 1	Entpd1	1158	Color2 [A=255, R=169, G=169, B=169]	1	4					7	7	7	17.6	17.6	17.6	57.205	0	16.253	246310000	19	17.2737	17.6874	17.453	17.422	17.5199	17.3129	17.3223	17.3845	17.1246	17.2243
1.38195	-0.280403	Q922K7	Q922K7	Probable 28S rRNA (cytosine-C(5))-methyltransferase	Nop2	3691	Color2 [A=255, R=169, G=169, B=169]	1	4					3	3	3	5.5	5.5	5.5	86.751	0.0002359	3.7976	0	3	11.4168	11.7971	11.3938	11.849	11.667	12.0219	12.0243	11.9811	11.6915	11.8067
1.37938	-0.217461	Q8BW75	Q8BW75	Amine oxidase [flavin-containing] B	Maob	2833	Color2 [A=255, R=169, G=169, B=169]	1	4					12	12	12	27.9	27.9	27.9	58.557	0	28.089	469760000	27	17.7722	18.1812	17.7657	18.0026	17.9472	18.1066	18.2289	18.2287	17.9943	18.1978
1.37922	0.312711	A2A4P0	A2A4P0	ATP-dependent RNA helicase DHX8	Dhx8	2	Color2 [A=255, R=169, G=169, B=169]	1	4					2	2	2	1.8	1.8	1.8	142.57	0.00023929	4.0834	135730000	3	15.4586	16.0344	15.6013	15.328	15.6003	15.3065	15.3313	15.174	15.1946	15.4527
1.37829	0.266825	Q9CXR1	Q9CXR1	Dehydrogenase/reductase SDR family member 7	Dhrs7	4099	Color2 [A=255, R=169, G=169, B=169]	1	4					2	2	2	5.6	5.6	5.6	38.167	0.00024402	4.4931	145500000	6	15.7621	16.0067	15.4169	15.754	15.6983	15.4671	15.5825	15.5905	15.3557	15.3082
1.3765	-0.224434	P54071	P54071	Isocitrate dehydrogenase [NADP], mitochondrial	Idh2	1131	Color2 [A=255, R=169, G=169, B=169]	1	4					28	27	27	58.8	58.8	58.8	50.906	0	323.31	52316000000	216	23.5744	24.0648	23.7219	23.8187	23.684	24.001	23.9769	24.1518	23.9026	23.9537
1.37591	-0.183698	Q80XN0	Q80XN0	D-beta-hydroxybutyrate dehydrogenase, mitochondrial	Bdh1	2554	Color2 [A=255, R=169, G=169, B=169]	1	4					16	16	16	56.6	56.6	56.6	38.299	0	239.13	8880000000	133	20.88	21.1776	20.8083	20.9141	20.8597	21.2151	21.0185	21.1766	21.0222	21.1258
1.36849	-0.205622	P47857;P47857-2;P47857-3	P47857;P47857-2;P47857-3	ATP-dependent 6-phosphofructokinase, muscle type	Pfkm	1024	Color2 [A=255, R=169, G=169, B=169]	1	4					24	24	22	37.2	37.2	34.6	85.268	0	200.7	1078000000	62	18.7681	19.1743	18.7555	18.9024	18.79	19.0889	19.0514	19.1963	18.9883	19.0935
1.36188	-0.113582	Q8R035;Q8R035-2	Q8R035;Q8R035-2	Peptidyl-tRNA hydrolase ICT1, mitochondrial	Ict1	3229	Color2 [A=255, R=169, G=169, B=169]	1	4					5	5	5	28.6	28.6	28.6	23.477	0	12.156	131970000	10	15.5446	15.7513	15.5211	15.6849	15.6098	15.7126	15.6894	15.8075	15.7274	15.7426
1.35775	-0.172256	Q9QY96;Q9QY96-2	Q9QY96;Q9QY96-2	Extracellular calcium-sensing receptor	Casr	4794	Color2 [A=255, R=169, G=169, B=169]	1	4					6	6	6	9.3	9.3	9.3	120.9	0	16.913	39737000	10	15.0511	15.3603	15.0304	15.1568	15.136	15.3827	15.3856	15.3069	15.1606	15.3602
1.35674	0.272675	Q4KWH5-4;Q4KWH5-3;Q4KWH5-2;Q4KWH5	Q4KWH5-4;Q4KWH5-3;Q4KWH5-2;Q4KWH5	1-phosphatidylinositol 4,5-bisphosphate phosphodiesterase eta-1	Plch1	1846	Color2 [A=255, R=169, G=169, B=169]	1	4					2	2	2	2.1	2.1	2.1	114.55	0.00044514	2.818	139460000	7	16.9689	17.3628	16.8882	16.9329	17.2775	16.8111	16.8416	16.9549	16.5949	16.8646
1.35399	0.212951	Q99JF8;Q99JF8-2	Q99JF8;Q99JF8-2	PC4 and SFRS1-interacting protein	Psip1	3756	Color2 [A=255, R=169, G=169, B=169]	1	4					4	4	4	8.5	8.5	8.5	59.696	0	7.1598	59632000	7	15.7932	15.8924	15.7422	15.8926	15.6984	15.8492	15.6141	15.5996	15.3474	15.5437
1.35142	-0.194865	Q99KI0	Q99KI0	Aconitate hydratase, mitochondrial	Aco2	3797	Color2 [A=255, R=169, G=169, B=169]	1	4					39	39	39	55.4	55.4	55.4	85.462	0	323.31	102010000000	439	23.9831	24.3335	24.0453	24.1993	24.0356	24.3399	24.3281	24.4669	24.1543	24.282
1.34848	-0.277055	Q8BGD9	Q8BGD9	Eukaryotic translation initiation factor 4B	Eif4b	2618	Color2 [A=255, R=169, G=169, B=169]	1	4					5	5	5	13.6	13.6	13.6	68.839	0	48.484	560150000	12	17.2606	17.7598	17.6506	17.6274	17.5338	18.0456	17.8663	17.9842	17.6846	17.6367
1.34647	-0.296194	Q8R238	Q8R238	Serine dehydratase-like	Sdsl	3280	Color2 [A=255, R=169, G=169, B=169]	1	4					2	2	2	7	7	7	34.732	0	6.4908	17470000	3	13.3105	13.7068	13.4237	13.7202	13.8358	14.0801	13.963	13.9085	13.6192	13.9072
1.34251	-0.393641	Q02357-5;Q02357-2;Q02357;Q02357-3;Q02357-4;Q02357-6	Q02357-5;Q02357-2;Q02357;Q02357-3;Q02357-4;Q02357-6	Ankyrin-1	Ank1	1569	Color2 [A=255, R=169, G=169, B=169]	1	4					15	12	12	10.8	9.3	9.3	192.03	0	70.185	166000000	22	15.7454	16.6444	16.3091	16.1539	16.2228	16.8783	16.5987	16.6861	16.435	16.4456
1.34187	0.179872	Q99KC8	Q99KC8	von Willebrand factor A domain-containing protein 5A	Vwa5a	3790	Color2 [A=255, R=169, G=169, B=169]	1	4					21	21	21	33.2	33.2	33.2	87.142	0	114.3	1279300000	62	19.5896	19.8806	19.5653	19.6991	19.7655	19.6137	19.505	19.6213	19.3498	19.511
1.33839	-0.303551	Q61024	Q61024	Asparagine synthetase [glutamine-hydrolyzing]	Asns	1988	Color2 [A=255, R=169, G=169, B=169]	1	4					3	3	3	7.1	7.1	7.1	64.282	0.00024219	4.3166	52214000	4	15.4844	15.8768	15.4718	15.616	15.7504	16.191	16.0248	16.0984	15.6912	15.7118
1.33828	-0.347853	P28738	P28738	Kinesin heavy chain isoform 5C	Kif5c	861	Color2 [A=255, R=169, G=169, B=169]	1	4					10	2	2	11.8	2.5	2.5	109.27	0.004915	1.7832	20104000	3	12.7367	13.2811	13.0057	13.0039	12.5277	13.1004	13.3448	13.4536	13.0874	13.3081
1.33814	-0.105325	Q9Z1Y4	Q9Z1Y4	Thyroid receptor-interacting protein 6	Trip6	5030	Color2 [A=255, R=169, G=169, B=169]	1	4					7	7	7	21.5	21.5	21.5	50.933	0	31.702	173230000	13	16.0121	16.1627	15.9448	16.0832	16.0734	16.2014	16.1548	16.2283	16.0817	16.1366
1.33757	0.313515	P10107	P10107	Annexin A1	Anxa1	616	Color2 [A=255, R=169, G=169, B=169]	1	4					16	16	14	51.7	51.7	47.4	38.734	0	119.13	1052000000	41	18.6492	18.877	18.4572	18.7365	18.8042	18.5783	18.4061	18.6248	17.9953	18.352
1.33639	0.21006	Q8BHL5-2;Q8BHL5;Q8BHL5-3	Q8BHL5-2;Q8BHL5;Q8BHL5-3	Engulfment and cell motility protein 2	Elmo2	2680	Color2 [A=255, R=169, G=169, B=169]	1	4					5	5	5	10.4	10.4	10.4	82.542	0	27.933	12412000	6	14.0529	14.0129	13.7067	14.1367	14.113	13.8152	13.7292	13.9002	13.6623	13.865
1.33638	-0.190689	Q9ESN6	Q9ESN6	Tripartite motif-containing protein 2	Trim2	4597	Color2 [A=255, R=169, G=169, B=169]	1	4					5	5	5	8.7	8.7	8.7	81.444	0	10.527	66260000	11	14.9543	15.2718	14.8988	14.9143	14.8162	15.0987	15.1922	15.2046	15.1362	15.1771
1.33299	-0.197867	Q8BH59	Q8BH59	Calcium-binding mitochondrial carrier protein Aralar1	Slc25a12	2659	Color2 [A=255, R=169, G=169, B=169]	1	4					34	34	30	70.3	70.3	65	74.569	0	289.12	9655500000	150	20.8585	21.2953	20.9788	21.1037	20.9761	21.328	21.2322	21.3337	21.1504	21.1574
1.32764	-0.179819	Q8K0D5	Q8K0D5	Elongation factor G, mitochondrial	Gfm1	3118	Color2 [A=255, R=169, G=169, B=169]	1	4					21	21	21	30.4	30.4	30.4	83.549	0	73.275	1207100000	51	19.2196	19.524	19.1988	19.3265	19.2231	19.4993	19.4966	19.584	19.3017	19.5095
1.32466	-0.576448	P02088;P02089;CON__P02070;P02104	P02088;P02089	Hemoglobin subunit beta-1;Hemoglobin subunit beta-2	Hbb-b1;Hbb-b2	519	Color2 [A=255, R=169, G=169, B=169]	1	4					11	11	9	79.6	79.6	72.8	15.84	0	323.31	275460000000	524	24.3921	25.6858	25.4087	25.0933	25.4405	26.1591	25.7473	25.7879	25.6531	25.5552
1.32431	0.158663	O70433	O70433	Four and a half LIM domains protein 2	Fhl2	375	Color2 [A=255, R=169, G=169, B=169]	1	4					14	14	14	65.2	65.2	65.2	32.072	0	160.98	1294500000	49	18.7664	18.9315	18.6531	18.8218	18.8281	18.7046	18.5627	18.8081	18.5406	18.5915
1.31676	0.191169	P46412;P21765	P46412	Glutathione peroxidase 3	Gpx3	998	Color2 [A=255, R=169, G=169, B=169]	1	4					6	6	6	32.3	32.3	32.3	25.424	0	97.588	9216100000	58	19.9588	20.2033	19.8407	20.0257	19.9705	19.8955	19.9052	19.8797	19.6089	19.7538
1.31494	-0.186055	Q9CYH2	Q9CYH2	Redox-regulatory protein FAM213A	Fam213a	4123	Color2 [A=255, R=169, G=169, B=169]	1	4					7	7	7	30.7	30.7	30.7	24.394	0	52.124	1866900000	27	19.1933	19.546	19.1136	19.3473	19.3793	19.5231	19.4551	19.5676	19.4259	19.538
1.31378	-0.193854	Q99LB7	Q99LB7	Sarcosine dehydrogenase, mitochondrial	Sardh	3831	Color2 [A=255, R=169, G=169, B=169]	1	4					33	33	33	56.6	56.6	56.6	101.68	0	323.31	15461000000	216	21.187	21.5441	21.2028	21.2978	21.1499	21.451	21.5312	21.5748	21.3202	21.4735
1.31121	-0.311382	Q9JMC3	Q9JMC3	DnaJ homolog subfamily A member 4	Dnaja4	4737	Color2 [A=255, R=169, G=169, B=169]	1	4					3	3	3	9.1	9.1	9.1	44.901	0	11.673	30213000	5	13.6013	13.9814	13.3611	13.9547	13.8062	13.9981	14.0464	14.2883	13.8799	14.049
1.30216	-0.198901	Q9WU03-2;Q9WU03	Q9WU03-2;Q9WU03	Kunitz-type protease inhibitor 2	Spint2	4909	Color2 [A=255, R=169, G=169, B=169]	1	4					2	2	2	12.8	12.8	12.8	21.736	0.00023618	3.821	16515000	4	12.9211	13.3437	13.1123	13.1255	13.1483	13.3767	13.4429	13.1758	13.2255	13.4247
1.30128	0.5011	P97372	P97372	Proteasome activator complex subunit 2	Psme2	1492	Color2 [A=255, R=169, G=169, B=169]	1	4					4	4	4	18.4	18.4	18.4	27.057	0	11.559	239610000	12	17.2137	17.2539	16.7612	17.1441	17.1457	17.3004	16.5598	16.6391	16.0842	16.4297
1.29514	-0.217138	Q91V12-2;Q91V12-4;Q91V12	Q91V12-2;Q91V12-4;Q91V12	Cytosolic acyl coenzyme A thioester hydrolase	Acot7	3478	Color2 [A=255, R=169, G=169, B=169]	1	4					9	9	3	30.8	30.8	10.7	37.555	0	36.315	313170000	18	16.8218	17.1809	17.039	17.0813	16.8657	17.4071	17.2006	17.1588	17.0119	17.296
1.29455	-0.169489	Q01279	Q01279	Epidermal growth factor receptor	Egfr	1557	Color2 [A=255, R=169, G=169, B=169]	1	4					11	11	10	11	11	10	134.85	0	41.049	144260000	23	15.9535	16.3219	16.0436	16.0828	16.0085	16.2396	16.2387	16.3179	16.1249	16.3367
1.29452	0.227077	P15105	P15105	Glutamine synthetase	Glul	695	Color2 [A=255, R=169, G=169, B=169]	1	4					13	13	13	39.7	39.7	39.7	42.119	0	323.31	5944700000	110	21.0293	21.4569	20.9894	21.1267	20.9739	20.9368	20.9922	20.8778	20.7393	20.8946
1.29418	-0.166758	Q99LC3	Q99LC3	NADH dehydrogenase [ubiquinone] 1 alpha subcomplex subunit 10, mitochondrial	Ndufa10	3833	Color2 [A=255, R=169, G=169, B=169]	1	4					18	18	18	60.6	60.6	60.6	40.603	0	176.05	8965400000	96	21.0336	21.3474	21.077	21.2369	21.1927	21.4224	21.3145	21.4428	21.1855	21.3562
1.29295	-0.243647	Q9WV69-4;Q9WV69-3;Q9WV69-2;Q9WV69	Q9WV69-4;Q9WV69-3;Q9WV69-2;Q9WV69	Dematin	Dmtn	4945	Color2 [A=255, R=169, G=169, B=169]	1	4					5	5	5	19	19	19	40.644	0	35.272	92701000	12	15.5802	15.8682	15.6681	15.8528	15.6102	16.1985	15.8692	16.0956	15.6999	15.9346
1.28625	0.156478	Q9CY50	Q9CY50	Translocon-associated protein subunit alpha	Ssr1	4113	Color2 [A=255, R=169, G=169, B=169]	1	4					4	4	4	21	21	21	32.065	0	34.697	924740000	10	16.5239	16.7226	16.4548	16.5706	16.5814	16.3554	16.5827	16.3654	16.2864	16.481
1.28278	-0.182966	Q61503	Q61503	5-nucleotidase	Nt5e	2049	Color2 [A=255, R=169, G=169, B=169]	1	4					8	8	8	15.1	15.1	15.1	63.864	0	28.391	332930000	20	16.7412	16.986	16.6561	16.7283	16.6035	17.0022	16.9502	17.038	16.7959	16.8437
1.28101	0.388241	Q9ERL7	Q9ERL7	Glia maturation factor gamma	Gmfg	4575	Color2 [A=255, R=169, G=169, B=169]	1	4					3	2	2	23.9	17.6	17.6	16.748	0	27.091	32675000	4	13.4898	13.6777	13.1227	13.4021	13.6187	13.5222	13.007	13.2395	12.7341	12.8669
1.28001	-0.167293	Q9D051	Q9D051	Pyruvate dehydrogenase E1 component subunit beta, mitochondrial	Pdhb	4173	Color2 [A=255, R=169, G=169, B=169]	1	4					16	16	16	63.8	63.8	63.8	38.937	0	216.02	19416000000	146	21.7481	22.0965	21.8311	21.8957	21.749	22.0112	22.0843	22.1191	21.9113	22.031
1.2782	-0.548191	P01942	P01942	Hemoglobin subunit alpha	Hba	518	Color2 [A=255, R=169, G=169, B=169]	1	4					9	9	7	70.4	70.4	64.1	15.085	0	106.93	346170000000	270	24.4829	25.666	25.359	25.1785	25.2966	26.2425	25.6889	25.828	25.5142	25.4505
1.2711	0.200257	Q9WV32	Q9WV32	Actin-related protein 2/3 complex subunit 1B	Arpc1b	4938	Color2 [A=255, R=169, G=169, B=169]	1	4					12	12	11	47.8	47.8	41.7	41.063	0	113.64	1352600000	41	18.4336	18.6778	18.2247	18.4592	18.5666	18.365	18.3178	18.3445	18.1194	18.214
1.26729	-0.413314	P49222	P49222	Erythrocyte membrane protein band 4.2	Epb42	1049	Color2 [A=255, R=169, G=169, B=169]	1	4					8	8	8	14.5	14.5	14.5	76.755	0	15.638	168890000	13	15.4867	16.4983	16.1816	15.8989	16.2303	16.6351	16.495	16.5779	16.3137	16.3408
1.26643	0.272359	Q9Z315	Q9Z315	U4/U6.U5 tri-snRNP-associated protein 1	Sart1	5075	Color2 [A=255, R=169, G=169, B=169]	1	4					8	8	8	12.8	12.8	12.8	90.884	0	78.801	92178000	15	15.5895	16.1861	15.8265	15.9702	15.7723	15.6427	15.7163	15.746	15.399	15.4788
1.26586	-0.151145	Q08879-2;Q08879	Q08879-2;Q08879	Fibulin-1	Fbln1	1625	Color2 [A=255, R=169, G=169, B=169]	1	4					7	7	7	11.7	11.7	11.7	75.283	0	30.191	140940000	13	16.5613	16.5493	16.2814	16.4965	16.5793	16.7028	16.7276	16.6638	16.5081	16.6212
1.26255	0.239336	Q03734;P29621	Q03734	Serine protease inhibitor A3M	Serpina3m	1583	Color2 [A=255, R=169, G=169, B=169]	1	4					10	5	5	29.9	16.5	16.5	47.064	0	24.184	81433000	9	15.3694	15.8331	15.6795	15.504	15.6303	15.4475	15.3923	15.5721	15.2142	15.1935
1.26236	0.379472	P35294	P35294	Ras-related protein Rab-19	Rab19	922	Color2 [A=255, R=169, G=169, B=169]	1	4					3	3	3	13.8	13.8	13.8	24.397	0.00024372	4.4678	13513000	3	13.3446	13.6181	13.0534	12.9603	13.2192	13.0477	12.6521	13.2365	12.587	12.7749
1.2612	-0.266017	A2APT9	A2APT9	Kelch domain-containing protein 7A	Klhdc7a	21	Color2 [A=255, R=169, G=169, B=169]	1	4					7	7	7	15	15	15	83.589	0	54.875	247760000	14	15.1065	15.5728	15.0383	15.448	15.14	15.5105	15.5725	15.6297	15.3228	15.6001
1.25535	-0.251284	Q9QXD1	Q9QXD1	Peroxisomal acyl-coenzyme A oxidase 2	Acox2	4765	Color2 [A=255, R=169, G=169, B=169]	1	4					25	25	25	39.5	39.5	39.5	76.862	0	252.1	5805100000	109	20.7492	21.1353	20.723	20.834	20.7125	21.2131	21.0359	21.2236	20.7928	21.1451
1.25273	-0.201251	Q8BGH2	Q8BGH2	Sorting and assembly machinery component 50 homolog	Samm50	2624	Color2 [A=255, R=169, G=169, B=169]	1	4					16	16	16	48.8	48.8	48.8	51.863	0	134.86	4346300000	90	20.3165	20.724	20.4395	20.6767	20.537	20.6904	20.6936	20.8871	20.6095	20.8195
1.24812	-0.180939	Q9JLF6	Q9JLF6	Protein-glutamine gamma-glutamyltransferase K	Tgm1	4714	Color2 [A=255, R=169, G=169, B=169]	1	4					18	18	18	27.9	27.9	27.9	89.825	0	113.62	1414700000	52	19.445	19.803	19.5605	19.5699	19.5621	19.8259	19.7529	19.8605	19.5565	19.8494
1.2454	-0.148304	Q99M01	Q99M01	Phenylalanine--tRNA ligase, mitochondrial	Fars2	3860	Color2 [A=255, R=169, G=169, B=169]	1	4					10	10	10	23.3	23.3	23.3	52.336	0	30.529	341010000	24	17.5533	17.7541	17.4335	17.6548	17.5009	17.7487	17.7017	17.8434	17.6278	17.7165
1.24349	-0.209191	Q9JK42	Q9JK42	[Pyruvate dehydrogenase (acetyl-transferring)] kinase isozyme 2, mitochondrial	Pdk2	4681	Color2 [A=255, R=169, G=169, B=169]	1	4					10	10	10	31.9	31.9	31.9	46.04	0	66.752	560950000	30	18.097	18.4981	18.0839	18.3786	18.2273	18.5198	18.4474	18.6256	18.3856	18.3525
1.24199	-0.309119	Q5XPI3;Q5XPI3-2	Q5XPI3;Q5XPI3-2	E3 ubiquitin-protein ligase RNF123	Rnf123	1929	Color2 [A=255, R=169, G=169, B=169]	1	4					2	2	2	0.8	0.8	0.8	148.65	0.00024366	4.4605	7223300	4	12.6137	12.9052	12.5686	12.6741	13.0729	12.9173	13.0193	13.3777	12.8319	13.2341
1.23766	-0.241527	Q9JIS8	Q9JIS8	Solute carrier family 12 member 4	Slc12a4	4654	Color2 [A=255, R=169, G=169, B=169]	1	4					4	2	2	3.5	2	2	120.62	0	5.8471	13085000	3	11.9395	11.7144	12.2399	11.8486	11.9901	12.0789	12.3298	12.2691	11.9866	12.2757
1.23711	0.19642	Q8C2Q3-2;Q8C2Q3	Q8C2Q3-2;Q8C2Q3	RNA-binding protein 14	Rbm14	2928	Color2 [A=255, R=169, G=169, B=169]	1	4					6	6	6	10	10	10	63.247	0	30.244	241310000	18	16.7211	17.1453	16.8793	16.993	16.9121	16.8666	16.8157	16.7101	16.5442	16.732
1.23643	-0.17129	Q91YN9	Q91YN9	BAG family molecular chaperone regulator 2	Bag2	3604	Color2 [A=255, R=169, G=169, B=169]	1	4					3	3	3	13.3	13.3	13.3	23.473	0	9.3315	86567000	6	15.8532	15.9376	15.7326	15.8811	15.8246	16.0011	16.0867	16.1949	15.7718	16.0311
1.22776	-0.249946	Q5BL07-2;Q5BL07	Q5BL07-2;Q5BL07	Peroxisome biogenesis factor 1	Pex1	1872	Color2 [A=255, R=169, G=169, B=169]	1	4					7	7	7	6.6	6.6	6.6	136.74	0	18.241	97510000	13	15.749	16.1413	15.6078	15.8313	15.9826	16.2217	15.9605	16.1268	15.9649	16.2879
1.22542	-0.188712	O70572	O70572	Sphingomyelin phosphodiesterase 2	Smpd2	390	Color2 [A=255, R=169, G=169, B=169]	1	4					8	8	8	22.9	22.9	22.9	47.466	0	61.239	551830000	18	17.0796	17.425	17.1102	17.2852	17.2382	17.5682	17.4383	17.5019	17.235	17.3384
1.22311	0.129823	Q3UTJ2-4;Q3UTJ2-5;Q3UTJ2;Q3UTJ2-2;Q3UTJ2-3;Q3UTJ2-6;Q3UTJ2-7	Q3UTJ2-4;Q3UTJ2-5;Q3UTJ2;Q3UTJ2-2;Q3UTJ2-3	Sorbin and SH3 domain-containing protein 2	Sorbs2	1811	Color2 [A=255, R=169, G=169, B=169]	1	4					12	11	11	22.3	20.6	20.6	69.476	0	62.133	449470000	33	17.3991	17.5514	17.5	17.6574	17.373	17.4175	17.3725	17.4224	17.263	17.3564
1.21922	0.19792	Q61553	Q61553	Fascin	Fscn1	2055	Color2 [A=255, R=169, G=169, B=169]	1	4					10	10	10	27.6	27.6	27.6	54.507	0	53.604	401410000	23	17.285	17.6998	17.2504	17.4884	17.5235	17.2313	17.2604	17.3425	17.1229	17.3005
1.21757	0.176114	Q8CFX1	Q8CFX1	GDH/6PGL endoplasmic bifunctional protein;Glucose 1-dehydrogenase;6-phosphogluconolactonase	H6pd	3024	Color2 [A=255, R=169, G=169, B=169]	1	4					11	11	11	15.5	15.5	15.5	88.927	0	68.782	530100000	42	18.093	18.3655	17.9897	18.1414	18.2383	18.0278	18.0036	18.1378	17.8425	17.9357
1.21739	-0.2465	Q99JW2	Q99JW2	Aminoacylase-1	Acy1	3768	Color2 [A=255, R=169, G=169, B=169]	1	4					17	17	17	54.2	54.2	54.2	45.78	0	126.06	7633800000	112	20.7986	20.9771	20.8238	20.9542	20.6596	21.3064	21.1946	21.2179	20.786	20.9409
1.21621	-0.295878	Q8R3G1	Q8R3G1	Nuclear inhibitor of protein phosphatase 1	Ppp1r8	3307	Color2 [A=255, R=169, G=169, B=169]	1	4					3	3	3	11.7	11.7	11.7	38.527	0	7.4493	46459000	8	13.0625	13.3572	12.9208	13.4089	12.9386	13.716	13.5437	13.3864	13.252	13.2693
1.21517	-0.168427	P09470;P09470-2	P09470;P09470-2	Angiotensin-converting enzyme;Angiotensin-converting enzyme, soluble form	Ace	600	Color2 [A=255, R=169, G=169, B=169]	1	4					32	32	31	32.2	32.2	31.4	150.92	0	323.31	6150000000	131	21.1826	21.3688	21.0555	21.2461	21.1097	21.4758	21.3605	21.4495	21.1642	21.3548
1.20471	-0.276725	O70250	O70250	Phosphoglycerate mutase 2	Pgam2	358	Color2 [A=255, R=169, G=169, B=169]	1	4					12	8	8	49.4	36.8	36.8	28.827	0	41.862	1395300000	45	19.666	19.9719	19.3755	19.7416	19.4007	20.0131	19.8698	20.0221	19.6811	19.9533
1.20048	0.242604	Q9JKW0	Q9JKW0	ADP-ribosylation factor-like protein 6-interacting protein 1	Arl6ip1	4701	Color2 [A=255, R=169, G=169, B=169]	1	4					2	2	2	18.7	18.7	18.7	23.437	0	5.5805	235910000	9	17.4421	17.7163	17.3811	17.4526	17.5458	17.4636	16.9421	17.4226	17.1604	17.3362
1.19895	0.156428	Q8BH43	Q8BH43	Wiskott-Aldrich syndrome protein family member 2	Wasf2	2653	Color2 [A=255, R=169, G=169, B=169]	1	4					5	5	5	12.3	12.3	12.3	54.073	0	47.606	128600000	9	15.9524	16.2093	16.0244	16.2851	15.9914	15.9723	15.9521	15.9933	15.8131	15.9498
1.19734	-0.161063	Q9ERF3	Q9ERF3	WD repeat-containing protein 61;WD repeat-containing protein 61, N-terminally processed	Wdr61	4569	Color2 [A=255, R=169, G=169, B=169]	1	4					7	7	7	36.4	36.4	36.4	33.772	0	21.714	197040000	16	15.5515	15.9539	15.7099	15.7769	15.8089	15.9975	15.9443	15.8998	15.7933	15.9715
1.19558	-0.150432	P50396	P50396	Rab GDP dissociation inhibitor alpha	Gdi1	1069	Color2 [A=255, R=169, G=169, B=169]	1	4					20	14	14	55.3	40.3	40.3	50.521	0	188.39	2308400000	51	18.5879	18.8964	18.5844	18.762	18.7216	18.9126	18.8369	18.9788	18.7577	18.8183
1.19186	0.321355	Q8BMK4	Q8BMK4	Cytoskeleton-associated protein 4	Ckap4	2752	Color2 [A=255, R=169, G=169, B=169]	1	4					10	10	10	19	19	19	63.691	0	71.099	126860000	22	16.4641	16.832	16.1874	16.6534	16.4812	16.4472	16.2086	16.3339	15.8266	16.195
1.18892	0.198985	P52624	P52624	Uridine phosphorylase 1	Upp1	1111	Color2 [A=255, R=169, G=169, B=169]	1	4					5	5	5	22.2	22.2	22.2	34.086	0	12.559	226930000	8	16.5749	16.9713	16.6617	16.803	16.6279	16.5614	16.4477	16.7069	16.3582	16.5696
1.1872	-0.181787	Q60716-2;Q60716	Q60716-2;Q60716	Prolyl 4-hydroxylase subunit alpha-2	P4ha2	1950	Color2 [A=255, R=169, G=169, B=169]	1	4					4	4	4	8.8	8.8	8.8	60.811	0	13.557	27618000	7	12.9671	13.1922	12.8555	12.8843	12.9168	13.1979	12.9928	13.0091	13.2536	13.2713
1.18545	-0.190142	P00405	P00405	Cytochrome c oxidase subunit 2	Mtco2	480	Color2 [A=255, R=169, G=169, B=169]	1	4					5	5	5	27.8	27.8	27.8	25.976	0	44.689	28195000000	54	23.6108	24.0419	23.5718	23.6967	23.5779	23.8769	23.8839	23.9252	23.8615	23.9024
1.1844	0.227972	P20060	P20060	Beta-hexosaminidase subunit beta	Hexb	763	Color2 [A=255, R=169, G=169, B=169]	1	4					10	10	10	22.6	22.6	22.6	61.115	0	72.886	596630000	27	17.6215	18.0376	17.5879	17.6412	17.7227	17.5937	17.6739	17.5128	17.2854	17.4052
1.18171	-0.317356	Q8K4H1;Q8K4H1-2	Q8K4H1;Q8K4H1-2	Kynurenine formamidase	Afmid	3206	Color2 [A=255, R=169, G=169, B=169]	1	4					5	5	5	18.7	18.7	18.7	34.228	0	8.252	64290000	8	14.2393	14.705	13.933	14.5534	14.3149	14.5609	14.6821	14.503	14.6956	14.8907
1.17976	-0.192343	Q8BMF3	Q8BMF3	NADP-dependent malic enzyme, mitochondrial	Me3	2747	Color2 [A=255, R=169, G=169, B=169]	1	4					14	14	14	25.2	25.2	25.2	67.098	0	53.744	624400000	32	17.9213	18.3684	18.0251	18.1611	17.9997	18.3207	18.2369	18.4357	18.1669	18.277
1.17925	0.142405	Q8CCP0-3;Q8CCP0-2;Q8CCP0;Q8CCP0-4	Q8CCP0-3;Q8CCP0-2;Q8CCP0	Nuclear export mediator factor Nemf	Nemf	2998	Color2 [A=255, R=169, G=169, B=169]	1	4					3	3	3	4.4	4.4	4.4	73.148	0	16.644	42432000	6	14.4441	14.7099	14.5631	14.5542	14.4783	14.4966	14.5018	14.4454	14.2477	14.346
1.17755	-0.195577	Q8C0E2;Q8C0E2-2	Q8C0E2;Q8C0E2-2	Vacuolar protein sorting-associated protein 26B	Vps26b	2903	Color2 [A=255, R=169, G=169, B=169]	1	4					2	2	2	7.7	7.7	7.7	39.124	0	6.5322	26052000	4	13.1107	13.2955	13.25	13.3089	13.129	13.3185	13.3743	13.5995	13.1793	13.6003
1.1767	-0.25939	Q62277	Q62277	Synaptophysin	Syp	2128	Color2 [A=255, R=169, G=169, B=169]	1	4					2	2	2	7.3	7.3	7.3	34.024	0	5.7175	51765000	4	14.8649	15.4664	14.9108	14.8594	15.0342	15.2511	15.3266	15.3449	15.1336	15.3764
1.17442	0.223941	Q99LG0	Q99LG0	Ubiquitin carboxyl-terminal hydrolase 16	Usp16	3842	Color2 [A=255, R=169, G=169, B=169]	1	4					2	2	2	3	3	3	93.433	0	6.1439	14324000	3	12.4029	12.749	12.6806	13.041	12.751	12.4866	12.5719	12.5553	12.4787	12.4123
1.17364	0.195132	O35316	O35316	Sodium- and chloride-dependent taurine transporter	Slc6a6	243	Color2 [A=255, R=169, G=169, B=169]	1	4					6	6	5	11.1	11.1	10	69.855	0	8.2627	1001300000	10	16.8847	17.2635	17.1007	17.0404	17.1555	17.0784	16.8836	16.9877	16.6832	16.8363
1.17058	0.204869	Q9EQK5	Q9EQK5	Major vault protein	Mvp	4550	Color2 [A=255, R=169, G=169, B=169]	1	4					19	19	19	28	28	28	95.923	0	131.46	1089300000	59	18.6382	19.0815	18.6228	18.7629	18.7883	18.6081	18.6172	18.6762	18.3787	18.5891
1.17048	0.178421	P31428	P31428	Dipeptidase 1	Dpep1	889	Color2 [A=255, R=169, G=169, B=169]	1	4					17	17	17	52.9	52.9	52.9	45.722	0	157.47	6972300000	105	21.4289	21.8226	21.5386	21.5884	21.43	21.4833	21.3824	21.4639	21.2404	21.3464
1.16844	0.301996	O35298	O35298	Acyloxyacyl hydrolase;Acyloxyacyl hydrolase small subunit;Acyloxyacyl hydrolase large subunit	Aoah	241	Color2 [A=255, R=169, G=169, B=169]	1	4					2	2	2	4.9	4.9	4.9	65.154	0.00024295	4.3834	9209700	3	12.2165	12.5419	11.9622	12.5445	12.2427	11.8402	12.2106	12.159	11.7369	12.051
1.16625	0.191263	Q60854	Q60854	Serpin B6	Serpinb6	1964	Color2 [A=255, R=169, G=169, B=169]	1	4					13	13	13	36	36	36	42.598	0	99.167	1513800000	81	19.6344	19.9479	19.548	19.7427	19.8665	19.5368	19.6186	19.7292	19.4287	19.4699
1.16596	0.259514	Q61792	Q61792	LIM and SH3 domain protein 1	Lasp1	2087	Color2 [A=255, R=169, G=169, B=169]	1	4					9	8	8	33.5	29.7	29.7	29.994	0	40.654	886860000	31	19.1955	19.4745	19.3689	19.6839	19.3166	19.3919	19.2278	19.1808	18.8326	19.1088
1.16408	0.172075	Q08093	Q08093	Calponin-2	Cnn2	1619	Color2 [A=255, R=169, G=169, B=169]	1	4					6	5	5	21.3	17.7	17.7	33.155	0	12.26	329440000	23	18.6246	18.9061	18.5909	18.8854	18.7799	18.654	18.595	18.6956	18.4053	18.5764
1.15903	-0.215827	Q6DID7;Q6DID7-2	Q6DID7;Q6DID7-2	Protein wntless homolog	Wls	2252	Color2 [A=255, R=169, G=169, B=169]	1	4					6	6	6	8.5	8.5	8.5	62.188	0	7.0409	134890000	13	16.1826	16.6057	16.1463	16.4299	16.3676	16.5034	16.5122	16.7373	16.4034	16.655
1.15832	-0.111728	Q8R3G9	Q8R3G9	Tetraspanin-8	Tspan8	3308	Color2 [A=255, R=169, G=169, B=169]	1	4					7	7	7	33.6	33.6	33.6	25.582	0	47.753	1723200000	21	19.0641	19.3455	19.1787	19.1835	19.149	19.3249	19.2335	19.3889	19.2689	19.2632
1.15798	-0.330933	P62897;CON__P62894;P00015	P62897	Cytochrome c, somatic	Cycs	1339	Color2 [A=255, R=169, G=169, B=169]	1	4					9	9	9	63.8	63.8	63.8	11.605	0	63.274	9120700000	53	21.1746	21.528	21.2443	21.3419	20.9344	21.8582	21.7318	21.6779	21.1515	21.4584
1.15715	-0.130708	O70577-2;O70577	O70577-2;O70577	Solute carrier family 22 member 2	Slc22a2	391	Color2 [A=255, R=169, G=169, B=169]	1	4					5	4	4	10.3	8.5	8.5	60.544	0	164.34	1738300000	32	18.1447	18.3996	18.1438	18.3022	18.2348	18.4721	18.3931	18.3597	18.2381	18.4157
1.15275	-0.405491	P15116	P15116	Cadherin-2	Cdh2	696	Color2 [A=255, R=169, G=169, B=169]	1	4					2	2	2	3.4	3.4	3.4	99.795	0	5.7016	27144000	4	14.3195	14.6927	13.9336	14.52	14.1215	14.3004	14.5689	14.7117	14.9389	15.0949
1.15259	-0.194213	Q9QZA0	Q9QZA0	Carbonic anhydrase 5B, mitochondrial	Ca5b	4818	Color2 [A=255, R=169, G=169, B=169]	1	4					8	8	8	25.2	25.2	25.2	36.622	0	59.13	517480000	15	17.9545	18.2935	18.0328	18.0569	18.0246	18.418	18.2829	18.3857	18.0051	18.2417
1.14748	0.205013	P49182	P49182	Heparin cofactor 2	Serpind1	1048	Color2 [A=255, R=169, G=169, B=169]	1	4					4	4	4	7.9	7.9	7.9	54.496	0	7.3039	53337000	7	14.2941	14.6904	14.4151	14.4438	14.4187	14.3598	14.3642	14.3173	13.967	14.2287
1.1437	-0.149007	P11627	P11627	Neural cell adhesion molecule L1	L1cam	645	Color2 [A=255, R=169, G=169, B=169]	1	4					5	5	5	5.8	5.8	5.8	140.97	0	22.569	59935000	9	14.4519	14.7233	14.6346	14.7894	14.6036	14.7505	14.8599	14.9143	14.6722	14.7509
1.1436	-0.271267	O35490;Q91WS4	O35490	Betaine--homocysteine S-methyltransferase 1	Bhmt	260	Color2 [A=255, R=169, G=169, B=169]	1	4					9	9	9	33.7	33.7	33.7	45.02	0	92.396	272770000	22	16.651	16.9101	16.7898	16.7034	16.379	17.0473	17.0831	17.1547	16.6134	16.8911
1.14225	-0.104726	Q0VGY8;Q0VGY8-2	Q0VGY8;Q0VGY8-2	Protein TANC1	Tanc1	1635	Color2 [A=255, R=169, G=169, B=169]	1	4					7	7	7	4.3	4.3	4.3	200.8	0	18.295	66446000	12	14.7428	14.8063	14.6337	14.6698	14.7207	14.8204	14.7538	14.9147	14.7053	14.9026
1.13832	0.384041	Q8CI59;Q8CI59-2	Q8CI59;Q8CI59-2	Metalloreductase STEAP3	Steap3	3065	Color2 [A=255, R=169, G=169, B=169]	1	4					2	2	2	5.7	5.7	5.7	54.748	0	26.272	12849000	4	12.1717	12.73	12.2715	12.3145	12.6337	12.0748	12.2454	12.4356	11.8864	11.5591
1.13762	-0.191286	P63038;P63038-2	P63038;P63038-2	60 kDa heat shock protein, mitochondrial	Hspd1	1357	Color2 [A=255, R=169, G=169, B=169]	1	4					36	36	36	74	74	74	60.955	0	323.31	83081000000	672	23.6221	24.0925	23.7397	23.8381	23.6464	24.0198	24.0218	24.0536	23.8498	23.9504
1.13725	-0.133236	Q99KB8;Q99KB8-2	Q99KB8;Q99KB8-2	Hydroxyacylglutathione hydrolase, mitochondrial	Hagh	3789	Color2 [A=255, R=169, G=169, B=169]	1	4					11	11	11	48.2	48.2	48.2	34.084	0	67.866	4799400000	33	22.2114	22.4732	22.3219	22.4133	22.3592	22.5864	22.4129	22.6205	22.4132	22.4121
1.13547	-0.219321	Q8R404	Q8R404	Protein QIL1	Qil1	3319	Color2 [A=255, R=169, G=169, B=169]	1	4					3	3	3	50.4	50.4	50.4	13.373	0.00025126	5.1165	760200000	6	17.9914	18.4191	18.0408	18.444	18.1595	18.5983	18.3082	18.4614	18.3614	18.4222
1.13535	0.1946	Q62318;Q62318-2	Q62318;Q62318-2	Transcription intermediary factor 1-beta	Trim28	2130	Color2 [A=255, R=169, G=169, B=169]	1	4					12	12	12	18.1	18.1	18.1	88.846	0	45.958	353730000	28	16.7696	17.1949	16.7419	17.0426	16.9326	16.8426	16.7372	16.8246	16.6262	16.678
1.13115	0.274049	Q9Z2L6	Q9Z2L6	Multiple inositol polyphosphate phosphatase 1	Minpp1	5057	Color2 [A=255, R=169, G=169, B=169]	1	4					2	2	2	4.8	4.8	4.8	54.537	0.00023381	3.6758	16630000	2	13.3306	13.619	13.3472	13.541	13.2316	12.9052	12.9403	13.1389	13.1793	13.5354
1.12692	-0.201597	Q91V61;Q91V61-2	Q91V61;Q91V61-2	Sideroflexin-3	Sfxn3	3481	Color2 [A=255, R=169, G=169, B=169]	1	4					11	10	10	52	46.1	46.1	35.406	0	86.983	1851800000	40	18.3516	18.9139	18.4741	18.6385	18.513	18.8108	18.7149	18.8499	18.7541	18.7695
1.12625	-0.164098	Q9D0D3	Q9D0D3	Poly(A) RNA polymerase, mitochondrial	Mtpap	4178	Color2 [A=255, R=169, G=169, B=169]	1	4					5	5	5	13.5	13.5	13.5	65.229	0	31.043	23298000	7	13.8116	14.0849	13.6712	13.8193	13.7098	13.9316	13.889	14.0539	13.9741	14.0688
1.12182	-0.367373	P58871	P58871	182 kDa tankyrase-1-binding protein	Tnks1bp1	1210	Color2 [A=255, R=169, G=169, B=169]	1	4					3	3	3	2.7	2.7	2.7	181.82	0	39.335	18871000	8	12.9314	13.3227	12.2972	12.9809	12.8104	13.0993	13.3742	13.1215	13.1544	13.4302
1.12111	-0.30404	Q99MS3;Q99MS3-3;Q99MS3-2	Q99MS3;Q99MS3-3;Q99MS3-2	Mpv17-like protein	Mpv17l	3879	Color2 [A=255, R=169, G=169, B=169]	1	4					2	2	2	17.5	17.5	17.5	22.179	0	14.693	445190000	11	16.2829	16.9548	16.5924	16.3597	16.3933	16.899	16.6637	16.9766	16.5653	16.9988
1.12079	-0.140239	Q8K3X6	Q8K3X6	Ankyrin repeat and SAM domain-containing protein 4B	Anks4b	3199	Color2 [A=255, R=169, G=169, B=169]	1	4					8	8	8	19.6	19.6	19.6	47.975	0	92.249	318850000	15	16.3858	16.5967	16.4615	16.5817	16.3993	16.7607	16.5914	16.6769	16.446	16.6512
1.11983	-0.192224	Q78J03	Q78J03	Methionine-R-sulfoxide reductase B2, mitochondrial	Msrb2	2413	Color2 [A=255, R=169, G=169, B=169]	1	4					6	6	6	40.6	40.6	40.6	19.157	0	73.036	171040000	14	15.6018	15.9576	15.4368	15.6173	15.5043	15.8394	15.8528	15.8452	15.7006	15.8409
1.11846	0.231622	Q505B7-2;Q505B7	Q505B7-2;Q505B7	Protein archease	Zbtb8os	1859	Color2 [A=255, R=169, G=169, B=169]	1	4					4	4	4	31.5	31.5	31.5	17.207	0	14.052	110490000	6	15.2049	15.1442	15.3391	15.6095	15.1906	15.2995	14.8559	14.9527	15.1297	15.0924
1.11723	0.200691	P28661-4;P28661-2;P28661;P28661-5;P28661-3;P28661-6	P28661-4;P28661-2;P28661;P28661-5;P28661-3	Septin-4	Sept4	859	Color2 [A=255, R=169, G=169, B=169]	1	4					6	6	6	22.4	22.4	22.4	43.788	0	30.096	224880000	15	17.0626	17.2955	16.9946	17.1251	17.0036	17.1269	16.7435	17.0595	16.7517	16.7963
1.11366	-0.235484	Q62383	Q62383	Transcription elongation factor SPT6	Supt6h	2134	Color2 [A=255, R=169, G=169, B=169]	1	4					10	10	10	9	9	9	199.08	0	113.04	75923000	19	15.2433	15.7355	15.377	15.8011	15.5075	15.9085	15.7038	15.8263	15.7774	15.6259
1.11006	-0.172939	D3Z7P3	D3Z7P3	Glutaminase kidney isoform, mitochondrial	Gls	112	Color2 [A=255, R=169, G=169, B=169]	1	4					16	16	4	32.2	32.2	7.3	73.963	0	243.35	2730700000	50	19.2288	19.6202	19.21	19.3942	19.2423	19.5016	19.5372	19.6218	19.3985	19.5011
1.10634	0.131506	Q9D0B0	Q9D0B0	Serine/arginine-rich splicing factor 9	Srsf9	4176	Color2 [A=255, R=169, G=169, B=169]	1	4					4	4	4	21.6	21.6	21.6	25.661	0	22.549	78973000	9	15.0301	15.2153	15.0555	15.1431	15.0676	15.1275	14.9242	15.0752	14.8389	14.8881
1.10501	0.17283	P48678;P48678-2;P48678-3	P48678;P48678-2;P48678-3	Prelamin-A/C;Lamin-A/C	Lmna	1040	Color2 [A=255, R=169, G=169, B=169]	1	4					37	37	36	53.8	53.8	52.5	74.237	0	323.31	12808000000	201	22.0401	22.3724	21.9928	22.1199	22.0621	22.0644	21.9525	22.0173	21.7507	21.9382
1.1044	0.288399	P08607	P08607	C4b-binding protein	C4bpa	591	Color2 [A=255, R=169, G=169, B=169]	1	4					3	3	3	7.2	7.2	7.2	51.523	0	6.2644	25884000	9	14.4243	14.7639	14.4108	14.9658	14.9631	14.5812	14.4728	14.5316	14.3105	14.1898
1.1036	-0.175566	Q3UUQ7	Q3UUQ7	GPI inositol-deacylase	Pgap1	1815	Color2 [A=255, R=169, G=169, B=169]	1	4					6	6	6	6.4	6.4	6.4	104.58	0	14.418	160380000	9	16.0203	16.45	16.1419	16.1857	16.2603	16.3238	16.3852	16.5774	16.2884	16.3613
1.10277	0.802267	P01872;P01872-2	P01872;P01872-2	Ig mu chain C region	Ighm	511	Color2 [A=255, R=169, G=169, B=169]	1	4					15	15	15	42.3	42.3	42.3	49.971	0	218.76	2843800000	70	20.424	20.8838	20.3996	19.9132	19.8963	19.7773	19.3505	20.4509	18.2855	19.6414
1.10216	0.158468	Q8BH04	Q8BH04	Phosphoenolpyruvate carboxykinase [GTP], mitochondrial	Pck2	2650	Color2 [A=255, R=169, G=169, B=169]	1	4					15	14	14	27.5	26.2	26.2	70.527	0	130.85	500150000	48	17.7101	18.0546	17.7366	17.9814	17.8813	17.7229	17.7707	17.8047	17.5636	17.7099
1.10175	-0.21283	Q61171	Q61171	Peroxiredoxin-2	Prdx2	2012	Color2 [A=255, R=169, G=169, B=169]	1	4					8	8	8	44.4	44.4	44.4	21.778	0	103.74	10222000000	69	20.4416	20.9939	20.6159	20.7552	20.7411	20.9479	20.9477	21.0969	20.7762	20.8431
1.09152	0.144161	Q8C5W3;Q8C5W3-2	Q8C5W3;Q8C5W3-2	Tubulin-specific chaperone cofactor E-like protein	Tbcel	2956	Color2 [A=255, R=169, G=169, B=169]	1	4					4	4	4	10.8	10.8	10.8	48.031	0	6.2485	42997000	6	14.4852	14.7736	14.5295	14.538	14.5264	14.5835	14.2849	14.4739	14.3619	14.4277
1.09118	-0.175039	P18572-2;P18572	P18572-2;P18572	Basigin	Bsg	746	Color2 [A=255, R=169, G=169, B=169]	1	4					8	8	8	32.2	32.2	32.2	29.674	0	82.151	7527800000	38	20.5592	20.9207	20.6538	20.77	20.5908	20.8587	20.984	21.0238	20.7231	20.78
1.08951	0.185277	Q9WU56-2;Q9WU56;Q9WU56-4;Q9WU56-3	Q9WU56-2;Q9WU56;Q9WU56-4;Q9WU56-3	tRNA pseudouridine synthase A, mitochondrial	Pus1	4910	Color2 [A=255, R=169, G=169, B=169]	1	4					4	4	4	14.8	14.8	14.8	44.093	0	13.77	30691000	7	13.9143	13.9565	13.8004	14.0896	13.993	13.7102	13.8063	14.0544	13.6595	13.597
1.08775	-0.21735	Q811U4	Q811U4	Mitofusin-1	Mfn1	2583	Color2 [A=255, R=169, G=169, B=169]	1	4					7	7	6	10.5	10.5	9.4	83.725	0	24.22	38057000	11	14.071	14.6266	14.1536	14.4683	14.4251	14.5224	14.6045	14.5312	14.4855	14.688
1.08731	-0.147353	Q8R3B1	Q8R3B1	1-phosphatidylinositol 4,5-bisphosphate phosphodiesterase delta-1	Plcd1	3303	Color2 [A=255, R=169, G=169, B=169]	1	4					7	7	7	12.8	12.8	12.8	85.872	0	34.151	107170000	18	16.2895	16.5576	16.3098	16.4937	16.4093	16.6258	16.5557	16.6678	16.3608	16.5864
1.08269	-0.234814	Q9EQ61	Q9EQ61	Pescadillo homolog	Pes1	4539	Color2 [A=255, R=169, G=169, B=169]	1	4					4	4	4	10.8	10.8	10.8	67.795	0	14.671	193140000	6	14.4098	14.7765	14.0649	14.3981	14.2689	14.5803	14.5572	14.6439	14.6247	14.6862
1.07925	-0.158283	Q99LC5	Q99LC5	Electron transfer flavoprotein subunit alpha, mitochondrial	Etfa	3834	Color2 [A=255, R=169, G=169, B=169]	1	4					16	16	16	58.6	58.6	58.6	35.009	0	323.31	41066000000	187	23.0926	23.4459	23.1575	23.2858	23.1867	23.4203	23.4454	23.5293	23.2283	23.3365
1.07919	0.247271	Q3TYS2	Q3TYS2	Uncharacterized protein C17orf62 homolog		1713	Color2 [A=255, R=169, G=169, B=169]	1	4					2	2	2	11.2	11.2	11.2	20.921	0	5.2004	22414000	4	15.3462	15.7101	15.5034	15.3421	15.7957	15.3553	15.4427	15.4121	14.9778	15.2732
1.07816	-0.135398	Q8VIM4	Q8VIM4	Barttin	Bsnd	3472	Color2 [A=255, R=169, G=169, B=169]	1	4					4	4	4	23.8	23.8	23.8	33.812	0	73.245	546830000	18	17.6075	17.8244	17.5071	17.7325	17.7742	17.7138	17.7961	17.9028	17.908	17.802
1.07425	-0.314558	O55135	O55135	Eukaryotic translation initiation factor 6	Eif6	341	Color2 [A=255, R=169, G=169, B=169]	1	4					4	4	4	23.3	23.3	23.3	26.511	0	59.083	175880000	11	16.2212	17.0983	16.8138	16.8151	16.8856	17.3109	17.024	17.131	16.9558	16.9852
1.07301	0.177972	Q8K2I4	Q8K2I4	Beta-mannosidase	Manba	3169	Color2 [A=255, R=169, G=169, B=169]	1	4					13	13	13	17.1	17.1	17.1	100.83	0	234.76	648280000	30	17.5781	17.9211	17.5616	17.599	17.7347	17.5998	17.5875	17.5944	17.3045	17.4186
1.07041	-0.248453	Q9DBA6	Q9DBA6	Peroxisomal leader peptide-processing protease;Peroxisomal leader peptide-processing protease, 10 kDa form;Peroxisomal leader peptide-processing protease, 49 kDa form	Tysnd1	4400	Color2 [A=255, R=169, G=169, B=169]	1	4					3	3	3	7	7	7	59.065	0.00024894	4.8771	25128000	3	13.958	14.5077	14.1271	14.0804	14.0469	14.5496	14.4076	14.5464	14.0926	14.3662
1.0681	-0.146188	Q9CXJ4	Q9CXJ4	ATP-binding cassette sub-family B member 8, mitochondrial	Abcb8	4097	Color2 [A=255, R=169, G=169, B=169]	1	4					13	13	13	27.8	27.8	27.8	77.999	0	82.331	855470000	31	17.2733	17.5843	17.2124	17.4295	17.2103	17.5026	17.4923	17.5373	17.4322	17.4762
1.0674	0.109554	Q3UDP0;Q3UDP0-2	Q3UDP0;Q3UDP0-2	WD repeat-containing protein 41	Wdr41	1746	Color2 [A=255, R=169, G=169, B=169]	1	4					2	2	2	4.6	4.6	4.6	51.51	0.00023918	4.073	8960200	3	13.2036	13.3229	13.1172	13.0983	13.2371	13.2015	12.998	13.1125	13.1129	13.0063
1.06582	-0.187273	Q711T7	Q711T7	Glutamine-dependent NAD(+) synthetase	Nadsyn1	2402	Color2 [A=255, R=169, G=169, B=169]	1	4					4	4	4	8.6	8.6	8.6	81.652	0	61.115	73660000	8	14.4366	14.8083	14.4608	14.7379	14.6994	14.8561	14.8478	14.9548	14.5996	14.8211
1.06118	-0.208238	Q8VEH6;Q8VEH6-2	Q8VEH6;Q8VEH6-2	COBW domain-containing protein 1	Cbwd1	3450	Color2 [A=255, R=169, G=169, B=169]	1	4					2	2	2	8.7	8.7	8.7	43.771	0	10.56	26536000	8	13.7638	14.0595	13.738	13.7747	13.6258	14.0292	13.7269	14.1377	13.9443	14.1647
1.05931	-0.163977	P14094	P14094	Sodium/potassium-transporting ATPase subunit beta-1	Atp1b1	675	Color2 [A=255, R=169, G=169, B=169]	1	4					17	17	17	53.3	53.3	53.3	35.194	0	220.81	79809000000	294	22.6599	23.0808	22.7494	22.8109	22.6448	22.9236	22.9568	23.0582	22.8821	22.9449
1.05915	-0.177299	P70172	P70172	Ileal sodium/bile acid cotransporter	Slc10a2	1397	Color2 [A=255, R=169, G=169, B=169]	1	4					3	3	3	9.2	9.2	9.2	38.134	0.00024963	4.9856	522900000	13	16.8874	17.3637	17.1906	16.9108	17.1724	17.2858	17.2592	17.3162	17.2707	17.2795
1.05782	-0.237514	P05132-2;P05132	P05132-2;P05132	cAMP-dependent protein kinase catalytic subunit alpha	Prkaca	547	Color2 [A=255, R=169, G=169, B=169]	1	4					9	4	4	26.8	10.5	10.5	39.802	0	86.602	162630000	12	14.3091	14.7374	14.2882	14.5459	14.3502	14.7414	14.7279	14.8512	14.3482	14.7496
1.05474	-0.161181	P51660	P51660	Peroxisomal multifunctional enzyme type 2;(3R)-hydroxyacyl-CoA dehydrogenase;Enoyl-CoA hydratase 2	Hsd17b4	1086	Color2 [A=255, R=169, G=169, B=169]	1	4					24	24	24	47.8	47.8	47.8	79.481	0	298.3	10584000000	180	21.3611	21.6728	21.2311	21.4039	21.3679	21.6065	21.5697	21.6653	21.4212	21.58
1.05417	-0.174294	Q9EPL4	Q9EPL4	Methyltransferase-like protein 9	Mettl9	4526	Color2 [A=255, R=169, G=169, B=169]	1	4					2	2	2	9.1	9.1	9.1	36.426	0	6.219	17059000	3	13.6636	14.1402	13.8415	14	13.9168	14.1768	13.9734	14.1092	14.1689	14.0052
1.05403	-0.173046	Q8C0I1	Q8C0I1	Alkyldihydroxyacetonephosphate synthase, peroxisomal	Agps	2905	Color2 [A=255, R=169, G=169, B=169]	1	4					17	17	17	35.3	35.3	35.3	71.683	0	122.41	1280600000	50	19.1817	19.5235	19.1327	19.1926	19.2605	19.4481	19.3778	19.4951	19.2515	19.5837
1.05138	0.217233	O54941	O54941	SWI/SNF-related matrix-associated actin-dependent regulator of chromatin subfamily E member 1	Smarce1	314	Color2 [A=255, R=169, G=169, B=169]	1	4					5	4	4	17.8	16.1	16.1	46.638	0	9.2016	28144000	8	14.1178	14.4708	14.2482	14.5528	14.5509	14.4501	14.0901	14.1179	14.0791	14.1172
1.04968	0.283719	Q9JIG8	Q9JIG8	PRA1 family protein 2	Praf2	4646	Color2 [A=255, R=169, G=169, B=169]	1	4					2	2	2	10.1	10.1	10.1	19.478	0.0002439	4.485	20174000	5	14.0048	14.5785	13.8188	14.1737	14.347	13.9036	13.9966	13.9471	13.654	14.0029
1.0485	-0.14804	Q91WG4-2;Q91WG4	Q91WG4-2;Q91WG4	Elongator complex protein 2	Elp2	3541	Color2 [A=255, R=169, G=169, B=169]	1	4					5	5	5	7.7	7.7	7.7	82.71	0	134.87	86493000	7	15.0107	15.2757	14.9288	15.0198	15.1236	15.2265	15.2022	15.3354	15.0511	15.2837
1.04798	0.147572	Q9JLT2	Q9JLT2	Trehalase	Treh	4723	Color2 [A=255, R=169, G=169, B=169]	1	4					10	10	10	21.2	21.2	21.2	65.4	0	142.01	257040000	26	16.8185	17.0024	16.794	16.8381	16.8137	16.8478	16.7019	16.7325	16.4597	16.787
1.04739	-0.136911	P17710-3;P17710-4;P17710;P17710-2;O08528;Q3TRM8	P17710-3;P17710-4;P17710;P17710-2	Hexokinase-1	Hk1	734	Color2 [A=255, R=169, G=169, B=169]	1	4					44	44	41	53.1	53.1	50.5	102.3	0	323.31	13481000000	227	21.7437	22.0832	21.767	21.9065	21.8037	21.9928	21.9717	22.125	21.9201	21.9791
1.04658	-0.107215	Q3TRM4-2;Q3TRM4-3;Q3TRM4;Q3TRM4-4	Q3TRM4-2;Q3TRM4-3;Q3TRM4;Q3TRM4-4	Neuropathy target esterase	Pnpla6	1704	Color2 [A=255, R=169, G=169, B=169]	1	4					10	10	10	11.1	11.1	11.1	146.13	0	53.606	116730000	21	15.6125	15.8803	15.6867	15.8253	15.8244	15.8823	15.8406	15.9409	15.7998	15.9017
1.04585	-0.157767	Q9ERI2	Q9ERI2	Ras-related protein Rab-27A	Rab27a	4572	Color2 [A=255, R=169, G=169, B=169]	1	4					4	4	4	24.9	24.9	24.9	25.017	0	38.17	170520000	10	14.5521	14.9464	14.8299	14.7098	14.7036	14.9814	14.9068	15.0261	14.8663	14.75
1.04508	0.132225	P29351-2;P29351;P29351-3	P29351-2;P29351;P29351-3	Tyrosine-protein phosphatase non-receptor type 6	Ptpn6	869	Color2 [A=255, R=169, G=169, B=169]	1	4					14	14	14	27	27	27	67.716	0	114.88	630780000	38	19.0358	19.2705	18.8901	19.0587	19.101	18.9813	18.9356	19.0031	18.8236	18.9514
1.04375	-0.202203	Q9WUR2-2;Q9WUR2	Q9WUR2-2;Q9WUR2	Enoyl-CoA delta isomerase 2, mitochondrial	Eci2	4931	Color2 [A=255, R=169, G=169, B=169]	1	4					11	11	7	43.3	43.3	29.9	39.503	0	152.38	4682900000	63	20.0394	20.4432	20.0019	20.0846	19.9665	20.3185	20.3338	20.4528	20.0887	20.3527
1.04268	-0.170834	Q80YD1	Q80YD1	ATP-dependent RNA helicase SUPV3L1, mitochondrial	Supv3l1	2562	Color2 [A=255, R=169, G=169, B=169]	1	4					11	11	11	16.4	16.4	16.4	87.004	0	92.389	206680000	23	16.4378	16.8574	16.4278	16.6853	16.5125	16.883	16.7093	16.7554	16.7148	16.7124
1.03771	0.122532	O88322	O88322	Nidogen-2	Nid2	398	Color2 [A=255, R=169, G=169, B=169]	1	4					21	20	20	21.6	20.9	20.9	153.91	0	189.74	1667500000	65	19.5728	19.7206	19.4568	19.7168	19.4487	19.4289	19.434	19.4069	19.5204	19.5128
1.03676	0.311387	Q61147;CON__ENSEMBL:ENSBTAP00000031900	Q61147	Ceruloplasmin	Cp	2005	Color2 [A=255, R=169, G=169, B=169]	1	4					28	28	28	29.4	29.4	29.4	121.15	0	241.92	3660100000	78	20.0192	20.7586	20.1728	20.0509	20.1324	20.1315	20.0331	19.9953	19.646	19.771
1.03366	0.183015	Q921L8	Q921L8	Polypeptide N-acetylgalactosaminyltransferase 11	Galnt11	3663	Color2 [A=255, R=169, G=169, B=169]	1	4					13	13	13	26.3	26.3	26.3	69.201	0	22.683	399360000	31	18.5092	18.8919	18.4764	18.7044	18.5899	18.5408	18.4459	18.6148	18.2804	18.3748
1.03048	-0.166238	Q91YP0	Q91YP0	L-2-hydroxyglutarate dehydrogenase, mitochondrial	L2hgdh	3605	Color2 [A=255, R=169, G=169, B=169]	1	4					15	15	15	37.3	37.3	37.3	50.898	0	104.09	1471700000	56	18.82	19.2634	18.9422	19.0337	18.9798	19.1806	19.1769	19.3244	19.0217	19.1668
1.02913	-0.187733	Q9QYG0-2;Q9QYG0	Q9QYG0-2;Q9QYG0	Protein NDRG2	Ndrg2	4802	Color2 [A=255, R=169, G=169, B=169]	1	4					9	9	9	40.3	40.3	40.3	39.28	0	72.192	557240000	17	16.6491	17.0989	16.8633	16.7983	16.6294	17.0762	17.088	17.025	16.8128	16.9757
1.02762	0.220352	Q8BZ20	Q8BZ20	Poly [ADP-ribose] polymerase 12	Parp12	2886	Color2 [A=255, R=169, G=169, B=169]	1	4					3	3	3	4.5	4.5	4.5	79.916	0.00024004	4.138	5520800	5	12.7383	13.0385	12.8076	13.0307	12.8854	12.8185	12.7034	12.9606	12.4387	12.4777
1.02689	-0.189441	P18872-2;P18872	P18872-2;P18872	Guanine nucleotide-binding protein G(o) subunit alpha	Gnao1	750	Color2 [A=255, R=169, G=169, B=169]	1	4					5	2	2	15.8	6.8	6.8	40.036	0	5.304	64780000	5	14.138	14.4593	13.9053	14.2368	14.1824	14.4387	14.2582	14.3564	14.307	14.5087
1.02621	0.171177	Q9JIH2	Q9JIH2	Nuclear pore complex protein Nup50	Nup50	4647	Color2 [A=255, R=169, G=169, B=169]	1	4					2	2	2	5.8	5.8	5.8	49.485	0.00023213	3.5292	22488000	3	15.3784	15.4354	15.3047	15.4934	15.1567	15.3113	15.1518	15.3454	14.9614	15.1429
1.02297	0.143187	Q9DC16	Q9DC16	Endoplasmic reticulum-Golgi intermediate compartment protein 1	Ergic1	4448	Color2 [A=255, R=169, G=169, B=169]	1	4					6	6	6	25.9	25.9	25.9	32.562	0	77.045	264330000	27	16.5558	16.8127	16.4755	16.6759	16.6624	16.4608	16.6155	16.5465	16.3229	16.5206
1.02067	0.12195	P19137	P19137	Laminin subunit alpha-1	Lama1	753	Color2 [A=255, R=169, G=169, B=169]	1	4					14	14	14	6.7	6.7	6.7	338.14	0	64.535	158020000	29	16.7062	17.0936	16.862	16.8572	16.9345	16.7504	16.8221	16.7378	16.7642	16.7693
1.02047	-0.207412	P53808	P53808	Phosphatidylcholine transfer protein	Pctp	1123	Color2 [A=255, R=169, G=169, B=169]	1	4					2	2	2	11.7	11.7	11.7	24.785	0	23.334	55747000	3	12.7713	13.0863	12.642	12.8949	12.774	13.1809	13.0132	13.1495	12.7403	13.1216
1.01741	-0.212714	Q9D0M3-2;Q9D0M3	Q9D0M3-2;Q9D0M3	Cytochrome c1, heme protein, mitochondrial	Cyc1	4194	Color2 [A=255, R=169, G=169, B=169]	1	4					9	9	9	47.4	47.4	47.4	29.497	0	123.62	6553900000	119	20.085	20.5514	20.2076	20.4915	20.2376	20.7194	20.5048	20.6495	20.3485	20.4145
1.01404	0.189473	Q9WV02-2;Q9WV02;Q91VM5	Q9WV02-2;Q9WV02;Q91VM5	RNA-binding motif protein, X chromosome;RNA-binding motif protein, X chromosome, N-terminally processed;RNA binding motif protein, X-linked-like-1	Rbmx;Rbmxl1	4935	Color2 [A=255, R=169, G=169, B=169]	1	4					5	5	5	19.4	19.4	19.4	31.414	0	22.35	619720000	19	18.0943	18.4267	18.2198	18.3311	18.0788	18.2291	17.9594	18.176	17.8124	18.0265
1.0118	-0.126762	Q91YD6;Q91YD6-2;Q91YD6-3	Q91YD6;Q91YD6-2	Villin-like protein	Vill	3593	Color2 [A=255, R=169, G=169, B=169]	1	4					21	21	21	28.5	28.5	28.5	96.508	0	173.07	795780000	61	18.3152	18.578	18.4516	18.5222	18.3368	18.6505	18.5811	18.6227	18.3983	18.585
1.01085	-0.145695	P70404	P70404	Isocitrate dehydrogenase [NAD] subunit gamma 1, mitochondrial	Idh3g	1433	Color2 [A=255, R=169, G=169, B=169]	1	4					13	13	13	46.1	46.1	46.1	42.785	0	147.29	4597800000	97	20.3463	20.7244	20.4203	20.5322	20.3906	20.679	20.6325	20.7334	20.5134	20.5838
1.00973	-0.365551	P15920	P15920	V-type proton ATPase 116 kDa subunit a isoform 2	Atp6v0a2	704	Color2 [A=255, R=169, G=169, B=169]	1	4					4	2	2	5	3	3	98.144	0.00022578	3.0355	7062800000	4	17.0093	17.9997	17.6332	17.7864	17.9129	18.3379	17.8558	18.0819	17.956	17.9377
1.00757	0.165464	Q9JKF6	Q9JKF6	Nectin-1	Pvrl1	4691	Color2 [A=255, R=169, G=169, B=169]	1	4					3	3	3	8	8	8	57.034	0	16.305	50052000	6	14.7661	15.1771	14.8839	14.9891	14.877	14.7665	14.8559	14.881	14.7931	14.5693
1.00727	-0.201297	Q6P3A8;Q6P3A8-2	Q6P3A8;Q6P3A8-2	2-oxoisovalerate dehydrogenase subunit beta, mitochondrial	Bckdhb	2288	Color2 [A=255, R=169, G=169, B=169]	1	4					8	8	8	26.7	26.7	26.7	42.88	0	21.948	986800000	26	17.8225	18.3733	18.0151	18.1579	17.8958	18.258	18.213	18.4191	18.1612	18.2197
1.00696	-0.172776	Q9DBG7	Q9DBG7	Signal recognition particle receptor subunit alpha	Srpr	4417	Color2 [A=255, R=169, G=169, B=169]	1	4					9	9	9	15.4	15.4	15.4	69.622	0	22.027	159970000	19	16.3622	16.7878	16.4296	16.5893	16.4298	16.7293	16.6956	16.7471	16.4966	16.794
1.00606	-0.437276	Q8BSM7	Q8BSM7	Large neutral amino acids transporter small subunit 3	Slc43a1	2790	Color2 [A=255, R=169, G=169, B=169]	1	4					2	2	2	5.7	5.7	5.7	62.644	0	9.9342	19983000	3	12.6353	13.826	13.7706	13.3543	13.6813	14.1169	13.8952	14.0067	13.7205	13.7144
1.00525	-0.218024	P06801	P06801	NADP-dependent malic enzyme	Me1	565	Color2 [A=255, R=169, G=169, B=169]	1	4					26	26	26	57.3	57.3	57.3	63.953	0	159.18	5424800000	110	20.5248	20.9289	20.373	20.6946	20.5963	20.817	20.9184	20.9612	20.5747	20.9365
1.00332	0.217598	P47713	P47713	Cytosolic phospholipase A2;Phospholipase A2;Lysophospholipase	Pla2g4a	1012	Color2 [A=255, R=169, G=169, B=169]	1	4					5	5	5	8.8	8.8	8.8	85.221	0	17.105	42243000	11	14.5134	14.7786	14.2159	14.6693	14.6434	14.5091	14.3028	14.4479	14.1307	14.3421
1.00316	-0.165852	P11404	P11404	Fatty acid-binding protein, heart	Fabp3	640	Color2 [A=255, R=169, G=169, B=169]	1	4					7	7	7	49.6	49.6	49.6	14.819	0	19.476	3670900000	38	19.4576	19.7923	19.5102	19.615	19.5544	19.6661	19.8267	19.9842	19.6483	19.6335
1.00302	0.23838	P81117	P81117	Nucleobindin-2;Nesfatin-1	Nucb2	1458	Color2 [A=255, R=169, G=169, B=169]	1	4					5	5	5	17.6	17.6	17.6	50.304	0	13.173	74262000	11	15.5989	15.8382	15.5754	15.8865	15.5355	15.7559	15.4764	15.5108	15.103	15.3966
0.999069	-0.202348	Q922H2	Q922H2	[Pyruvate dehydrogenase (acetyl-transferring)] kinase isozyme 3, mitochondrial	Pdk3	3686	Color2 [A=255, R=169, G=169, B=169]	1	4					8	8	8	24.6	24.6	24.6	47.922	0	121.58	418970000	16	17.3681	17.7399	17.4787	17.6938	17.42	17.9078	17.5817	17.8989	17.5293	17.7945
0.996974	-0.148692	Q61391;Q9JLI3-2;Q9JLI3;Q9JLI3-3	Q61391	Neprilysin	Mme	2035	Color2 [A=255, R=169, G=169, B=169]	1	4					28	28	28	44.8	44.8	44.8	85.701	0	310.24	10408000000	139	20.6555	20.9567	20.7132	20.7959	20.6598	21.0096	20.9167	21.0402	20.7323	20.8258
0.995178	0.1516	Q9WUU7	Q9WUU7	Cathepsin Z	Ctsz	4933	Color2 [A=255, R=169, G=169, B=169]	1	4					9	9	9	37.6	37.6	37.6	33.996	0	84.745	3534600000	33	19.8149	20.0045	19.5945	19.8581	19.9351	19.8018	19.703	19.6831	19.5387	19.7225
0.993081	-0.181734	P11930	P11930	Nucleoside diphosphate-linked moiety X motif 19, mitochondrial	Nudt19	653	Color2 [A=255, R=169, G=169, B=169]	1	4					15	15	15	62.5	62.5	62.5	40.32	0	282.53	12971000000	122	21.5465	21.818	21.583	21.6407	21.525	21.9092	21.7779	21.9437	21.4918	21.8992
0.992008	0.607286	Q9D3D9	Q9D3D9	ATP synthase subunit delta, mitochondrial	Atp5d	4271	Color2 [A=255, R=169, G=169, B=169]	1	4					2	2	2	13.7	13.7	13.7	17.6	0	42.944	3221300000	11	17.2948	18.4586	18.9099	18.1016	18.0867	17.2026	18.2913	17.2739	17.4712	17.5761
0.990487	-0.16014	Q9QWY8-2;Q9QWY8-4;Q9QWY8-3;Q9QWY8	Q9QWY8-2;Q9QWY8-4;Q9QWY8-3;Q9QWY8	Arf-GAP with SH3 domain, ANK repeat and PH domain-containing protein 1	Asap1	4757	Color2 [A=255, R=169, G=169, B=169]	1	4					4	4	3	4.4	4.4	3.5	121.67	0	6.1877	15379000	4	13.3686	13.6778	13.4349	13.6196	13.6974	13.91	13.7488	13.674	13.5704	13.6957
0.988972	-0.15325	Q9JIM1-2;Q9JIM1	Q9JIM1-2;Q9JIM1	Equilibrative nucleoside transporter 1	Slc29a1	4653	Color2 [A=255, R=169, G=169, B=169]	1	4					4	4	4	10.9	10.9	10.9	50.076	0	12.564	204260000	7	16.0261	16.3463	16.0812	16.2211	16.1136	16.2142	16.1614	16.5087	16.3074	16.3628
0.988573	-0.127343	Q64521	Q64521	Glycerol-3-phosphate dehydrogenase, mitochondrial	Gpd2	2203	Color2 [A=255, R=169, G=169, B=169]	1	4					29	29	29	45.1	45.1	45.1	80.953	0	226.13	2609800000	116	19.9232	20.2262	20.0131	20.0909	19.9776	20.2542	20.2017	20.2144	19.9986	20.1989
0.988542	-0.173684	Q4VAE3	Q4VAE3	Transmembrane protein 65	Tmem65	1852	Color2 [A=255, R=169, G=169, B=169]	1	4					3	3	3	15	15	15	24.918	0	15.966	160420000	11	16.9627	17.4149	17.0321	17.1211	17.2159	17.2244	17.3717	17.4979	17.2222	17.2991
0.988213	-0.142933	Q8QZS1	Q8QZS1	3-hydroxyisobutyryl-CoA hydrolase, mitochondrial	Hibch	3219	Color2 [A=255, R=169, G=169, B=169]	1	4					17	17	17	53.5	53.5	53.5	43.037	0	130.02	3781600000	56	20.133	20.5261	20.2988	20.4008	20.3338	20.5296	20.5102	20.5636	20.3153	20.4885
0.987182	0.222246	Q99K67	Q99K67	Alpha-aminoadipic semialdehyde synthase, mitochondrial;Lysine ketoglutarate reductase;Saccharopine dehydrogenase	Aass	3786	Color2 [A=255, R=169, G=169, B=169]	1	4					37	37	37	46.9	46.9	46.9	102.97	0	323.31	11201000000	213	21.4089	21.9306	21.4751	21.6165	21.552	21.2732	21.492	21.6269	21.1965	21.2832
0.986669	0.168153	Q62087	Q62087	Serum paraoxonase/lactonase 3	Pon3	2106	Color2 [A=255, R=169, G=169, B=169]	1	4					4	4	4	13.8	13.8	13.8	39.351	0	10.205	80774000	11	15.4783	15.8255	15.3137	15.5265	15.5601	15.4139	15.4415	15.4213	15.2277	15.3589
0.981794	-0.221123	Q6DIC0	Q6DIC0	Probable global transcription activator SNF2L2	Smarca2	2251	Color2 [A=255, R=169, G=169, B=169]	1	4					10	6	6	7.4	4.9	4.9	180.25	0	27.016	92603000	13	14.7602	15.1698	14.462	14.8924	14.6589	15.0232	14.9894	15.0368	14.9312	15.0682
0.980558	0.245754	O35409;REV__Q0VG85-6	O35409	Glutamate carboxypeptidase 2	Folh1	255	Color2 [A=255, R=169, G=169, B=169]	1	4					18	18	18	31.1	31.1	31.1	84.573	0	121.98	1569800000	59	19.3898	20.0217	19.5713	19.5389	19.6409	19.3732	19.5375	19.5889	19.1269	19.3074
0.979071	0.211074	O54879	O54879	High mobility group protein B3	Hmgb3	309	Color2 [A=255, R=169, G=169, B=169]	1	4					8	8	8	32	32	32	23.01	0	88.597	315590000	21	16.6349	17.0206	16.6364	16.8691	16.7008	16.738	16.5603	16.744	16.272	16.492
0.978988	-0.188116	Q9QXS6;Q9QXS6-3;Q9QXS6-2	Q9QXS6;Q9QXS6-3;Q9QXS6-2	Drebrin	Dbn1	4782	Color2 [A=255, R=169, G=169, B=169]	1	4					8	8	8	15.2	15.2	15.2	77.286	0	116.44	365310000	16	16.3498	16.8698	16.4623	16.6501	16.4863	16.7688	16.7045	16.9112	16.6088	16.7655
0.978903	-0.203262	P37040	P37040	NADPH--cytochrome P450 reductase	Por	946	Color2 [A=255, R=169, G=169, B=169]	1	4					26	26	26	44.1	44.1	44.1	77.043	0	173.32	6912900000	97	21.4194	21.8482	21.3839	21.5777	21.472	21.8562	21.7499	21.908	21.4848	21.7186
0.978788	-0.354308	P04919-2;P04919	P04919-2;P04919	Band 3 anion transport protein	Slc4a1	541	Color2 [A=255, R=169, G=169, B=169]	1	4					17	17	17	29.1	29.1	29.1	94.233	0	96.291	1674600000	50	19.2203	20.2345	20.0559	19.646	20.0348	20.3897	20.2567	20.226	20.0785	20.0121
0.978371	0.118886	Q8R1G6	Q8R1G6	PDZ and LIM domain protein 2	Pdlim2	3265	Color2 [A=255, R=169, G=169, B=169]	1	4					7	7	7	27.2	27.2	27.2	37.703	0	58.444	144610000	21	17.2229	17.2493	17.2476	17.1519	16.9736	17.1669	17.0022	16.9998	16.9634	17.1185
0.977206	-0.151845	Q91UZ5	Q91UZ5	Inositol monophosphatase 2	Impa2	3474	Color2 [A=255, R=169, G=169, B=169]	1	4					4	4	4	19	19	19	31.716	0	27.489	81532000	9	15.8203	16.2203	15.9708	16.0456	15.9509	16.1606	16.079	16.2562	16.0025	16.2689
0.974396	-0.181985	Q9D826	Q9D826	Peroxisomal sarcosine oxidase	Pipox	4332	Color2 [A=255, R=169, G=169, B=169]	1	4					18	18	18	54.4	54.4	54.4	43.846	0	161.36	5936000000	94	20.562	20.9496	20.4412	20.5993	20.5733	20.8087	20.8542	20.9479	20.6308	20.7936
0.973363	-0.144269	Q99MR8	Q99MR8	Methylcrotonoyl-CoA carboxylase subunit alpha, mitochondrial	Mccc1	3878	Color2 [A=255, R=169, G=169, B=169]	1	4					33	33	33	60.7	60.7	60.7	79.343	0	323.31	9429100000	244	21.2351	21.6336	21.3724	21.428	21.3086	21.5947	21.5462	21.6357	21.392	21.5306
0.971953	0.220672	P23589	P23589	Carbonic anhydrase 5A, mitochondrial	Ca5a	798	Color2 [A=255, R=169, G=169, B=169]	1	4					2	2	2	6	6	6	34.072	0.003772	2.0186	20924000	3	13.8779	14.4057	14.0482	14.2019	14.2763	14.0498	14.1167	13.8557	13.6724	14.012
0.970291	-0.340017	P15508	P15508	Spectrin beta chain, erythrocytic	Sptb	701	Color2 [A=255, R=169, G=169, B=169]	1	4					38	33	32	21.4	18.9	18.1	245.25	0	124.02	722520000	58	17.7735	18.7779	18.4219	18.2125	18.3334	18.9695	18.5824	18.6977	18.4157	18.554
0.970093	0.0852398	Q8BTM8;Q8BTM8-2	Q8BTM8	Filamin-A	Flna	2798	Color2 [A=255, R=169, G=169, B=169]	1	4					102	96	94	53.3	52	50.6	281.22	0	323.31	16846000000	423	23.1	23.1485	22.9453	23.14	23.0772	23.0124	23.045	23.0533	22.89	22.9841
0.96841	0.16243	Q9Z1Q9	Q9Z1Q9	Valine--tRNA ligase	Vars	5022	Color2 [A=255, R=169, G=169, B=169]	1	4					25	25	25	22.8	22.8	22.8	140.21	0	132.89	1998600000	66	19.719	20.0302	19.6392	19.677	19.7824	19.6382	19.5317	19.7832	19.4461	19.6364
0.967899	-0.217828	Q8C165	Q8C165	Probable carboxypeptidase PM20D1	Pm20d1	2920	Color2 [A=255, R=169, G=169, B=169]	1	4					11	11	11	30.6	30.6	30.6	55.662	0	68.616	346070000	21	16.3479	16.8274	16.3844	16.5683	16.3572	16.7332	16.7615	16.9697	16.524	16.5858
0.967631	-0.102334	Q9WVQ5	Q9WVQ5	Methylthioribulose-1-phosphate dehydratase	Apip	4972	Color2 [A=255, R=169, G=169, B=169]	1	4					6	6	6	35.3	35.3	35.3	26.949	0	38.438	397500000	12	17.4602	17.5698	17.6322	17.6361	17.4939	17.5818	17.572	17.6802	17.6545	17.8154
0.967057	0.136351	Q61235	Q61235	Beta-2-syntrophin	Sntb2	2025	Color2 [A=255, R=169, G=169, B=169]	1	4					9	9	8	18.8	18.8	17.5	56.381	0	22.828	457270000	25	18.1754	18.417	18.1395	18.3219	18.2279	18.1846	18.1191	18.2739	17.9376	18.0848
0.965627	0.164246	Q99N85	Q99N85	28S ribosomal protein S18a, mitochondrial	Mrps18a	3886	Color2 [A=255, R=169, G=169, B=169]	1	4					4	4	4	26.5	26.5	26.5	22.321	0	6.4652	138200000	7	16.6056	16.781	16.4108	16.8428	16.7142	16.6466	16.492	16.5927	16.4046	16.3972
0.964598	-0.343877	P56135	P56135	ATP synthase subunit f, mitochondrial	Atp5j2	1160	Color2 [A=255, R=169, G=169, B=169]	1	4					3	3	2	34.1	34.1	26.1	10.344	0	15.094	3122500000	13	18.1116	18.6694	18.1207	18.5401	18.017	19.0794	18.5935	18.7668	18.2564	18.4822
0.963578	-0.275578	Q99M07	Q99M07	Cytochrome c oxidase assembly factor 5	Coa5	3863	Color2 [A=255, R=169, G=169, B=169]	1	4					2	2	2	33.8	33.8	33.8	8.3585	0	11.893	36578000	6	14.1106	14.1188	13.7942	14.3263	13.8162	14.7216	14.1767	14.3665	14.0548	14.2244
0.96303	-0.20133	O54724	O54724	Polymerase I and transcript release factor	Ptrf	300	Color2 [A=255, R=169, G=169, B=169]	1	4					12	12	12	33.4	33.4	33.4	43.953	0	260.64	760730000	38	17.9885	18.4356	17.9112	18.1147	18.1165	18.3226	18.5019	18.3626	18.0887	18.2972
0.961746	0.198423	Q8VD31	Q8VD31	Tapasin-related protein	Tapbpl	3403	Color2 [A=255, R=169, G=169, B=169]	1	4					4	4	4	11.3	11.3	11.3	48.732	0	10.932	12292000	6	14.2366	14.6316	14.4277	14.3599	14.3271	14.2512	14.3784	14.3599	13.914	14.0872
0.961375	-0.208969	O89017	O89017	Legumain	Lgmn	461	Color2 [A=255, R=169, G=169, B=169]	1	4					5	5	5	17	17	17	49.372	0	96.224	3832000000	23	19.0095	19.3779	18.6955	18.9199	18.9038	19.2156	19.1314	19.247	19.2561	19.1012
0.961113	0.181276	Q91WN1	Q91WN1	DnaJ homolog subfamily C member 9	Dnajc9	3551	Color2 [A=255, R=169, G=169, B=169]	1	4					4	4	4	17	17	17	30.059	0	5.9106	85132000	6	14.8449	15.0267	14.6197	14.9432	14.9354	14.6386	14.7568	14.8536	14.4374	14.7771
0.957586	-0.197113	P59158	P59158	Solute carrier family 12 member 3	Slc12a3	1216	Color2 [A=255, R=169, G=169, B=169]	1	4					20	20	20	24.6	24.6	24.6	110.69	0	220.24	3118100000	71	18.7613	19.3589	18.9837	19.0667	18.8124	19.1285	19.1787	19.2527	19.1444	19.2643
0.956471	-0.195655	Q9CQ86	Q9CQ86	Migration and invasion enhancer 1	Mien1	3951	Color2 [A=255, R=169, G=169, B=169]	1	4					2	2	2	15.7	15.7	15.7	12.295	0	5.7349	182800000	7	14.735	14.9682	14.39	14.6186	14.5395	14.8385	14.8118	14.958	14.6836	14.9378
0.956185	-0.138388	Q9CZ13	Q9CZ13	Cytochrome b-c1 complex subunit 1, mitochondrial	Uqcrc1	4137	Color2 [A=255, R=169, G=169, B=169]	1	4					16	16	16	39.8	39.8	39.8	52.851	0	323.31	43680000000	203	21.9957	22.3349	21.979	22.153	22.0122	22.257	22.2047	22.3601	22.133	22.2119
0.950729	-0.263253	Q9D6K9-2;Q9D6K9	Q9D6K9-2;Q9D6K9	Ceramide synthase 5	Cers5	4298	Color2 [A=255, R=169, G=169, B=169]	1	4					2	2	2	3.9	3.9	3.9	45.428	0	8.8324	19965000	3	14.2963	14.6256	13.9214	14.5791	14.4367	14.8218	14.6503	14.7499	14.3865	14.5668
0.950427	-0.159251	Q91YJ5	Q91YJ5	Translation initiation factor IF-2, mitochondrial	Mtif2	3599	Color2 [A=255, R=169, G=169, B=169]	1	4					4	4	4	7.8	7.8	7.8	81.288	0	15.531	68362000	12	15.7366	16.1582	15.7464	15.8958	15.7624	16.046	15.9712	16.1322	15.8978	16.0485
0.949788	-0.187059	P24549	P24549	Retinal dehydrogenase 1	Aldh1a1	813	Color2 [A=255, R=169, G=169, B=169]	1	4					18	17	10	48.7	47.1	31.3	54.467	0	88.819	584310000	48	17.7783	18.2711	18.1408	18.0596	18.057	18.2386	18.3554	18.4255	18.0443	18.1784
0.948506	-0.122971	P52196	P52196	Thiosulfate sulfurtransferase	Tst	1101	Color2 [A=255, R=169, G=169, B=169]	1	4					11	11	11	42.8	42.8	42.8	33.466	0	80.77	4037800000	57	20.2359	20.605	20.2974	20.3682	20.3828	20.4511	20.5154	20.5501	20.4174	20.5701
0.948247	-0.22164	Q9NYQ2	Q9NYQ2	Hydroxyacid oxidase 2	Hao2	4745	Color2 [A=255, R=169, G=169, B=169]	1	4					17	17	17	56.9	56.9	56.9	38.699	0	265.36	44803000000	178	22.9467	23.2764	22.6161	22.9905	22.9863	23.346	23.161	23.3324	23.0273	23.0574
0.947404	0.225665	Q3UZZ6;O35400;O35400-2;Q80VR3	Q3UZZ6	Sulfotransferase 1 family member D1	Sult1d1	1830	Color2 [A=255, R=169, G=169, B=169]	1	4					22	22	22	68.5	68.5	68.5	35.083	0	173.92	13972000000	140	21.7166	22.1852	22.1956	21.8951	21.9921	22.0041	21.8041	21.8874	21.4918	21.6688
0.946255	-0.145573	Q99JX3;Q99JX3-2	Q99JX3;Q99JX3-2	Golgi reassembly-stacking protein 2	Gorasp2	3771	Color2 [A=255, R=169, G=169, B=169]	1	4					7	7	6	17.1	17.1	15.3	47.038	0	36.057	964870000	14	18.2715	18.6884	18.3931	18.2634	18.3473	18.6224	18.5186	18.569	18.4821	18.4996
0.945057	-0.299243	Q91YY4	Q91YY4	ATP synthase mitochondrial F1 complex assembly factor 2	Atpaf2	3614	Color2 [A=255, R=169, G=169, B=169]	1	4					5	5	5	20.4	20.4	20.4	33.289	0	39.587	113250000	13	15.576	15.7879	14.9236	15.6666	15.6149	15.9677	15.8369	15.9517	15.576	15.7331
0.943208	-0.283248	P97872	P97872	Dimethylaniline monooxygenase [N-oxide-forming] 5	Fmo5	1531	Color2 [A=255, R=169, G=169, B=169]	1	4					3	3	3	6.4	6.4	6.4	60	0.00066357	2.745	14330000	3	12.4509	12.9656	12.1592	12.6101	12.2494	12.8708	12.7455	12.5625	12.9737	12.6989
0.941974	0.196821	P29533;P29533-2	P29533	Vascular cell adhesion protein 1	Vcam1	873	Color2 [A=255, R=169, G=169, B=169]	1	4					5	5	5	7.8	7.8	7.8	81.317	0	8.1244	19314000	6	14.1211	14.2983	13.6609	14.0731	14.1663	13.9354	13.9157	13.8056	13.8792	13.7997
0.941599	-0.143371	Q99MN9	Q99MN9	Propionyl-CoA carboxylase beta chain, mitochondrial	Pccb	3874	Color2 [A=255, R=169, G=169, B=169]	1	4					24	24	24	62.3	62.3	62.3	58.408	0	323.31	15606000000	167	21.6628	22.051	21.7699	21.8486	21.6921	21.9277	21.9508	22.094	21.8369	21.9318
0.941047	-0.169937	P05202	P05202	Aspartate aminotransferase, mitochondrial	Got2	549	Color2 [A=255, R=169, G=169, B=169]	1	4					27	27	27	64.7	64.7	64.7	47.411	0	259.64	45594000000	255	24.2983	24.7166	24.4761	24.4473	24.4402	24.6002	24.6089	24.9137	24.5473	24.5581
0.940258	-0.170236	A2AB59-2;A2AB59	A2AB59-2;A2AB59	Rho GTPase-activating protein 27	Arhgap27	9	Color2 [A=255, R=169, G=169, B=169]	1	4					4	4	4	5.7	5.7	5.7	75.801	0	8.6293	27012000	5	13.5587	13.8005	13.466	13.6613	13.6534	13.8233	14.007	13.9146	13.5816	13.6645
0.938989	0.190287	P31649;P31651;O55192;Q61327	P31649	Sodium- and chloride-dependent GABA transporter 2	Slc6a13	890	Color2 [A=255, R=169, G=169, B=169]	1	4					5	4	4	8.6	7.5	7.5	68.284	0	9.4797	120650000	7	16.2817	16.8611	16.6992	16.4386	16.4183	16.3157	16.3187	16.4431	16.3265	16.3435
0.938611	-0.634748	Q19LI2	Q19LI2	Alpha-1B-glycoprotein	A1bg	1644	Color2 [A=255, R=169, G=169, B=169]	1	4					7	7	7	13.9	13.9	13.9	56.553	0	18.883	255810000	13	16.4043	16.89	15.7593	16.0091	15.9841	16.6455	16.8493	17.9783	16.466	16.2813
0.937805	-0.118068	Q9EPL9	Q9EPL9	Peroxisomal acyl-coenzyme A oxidase 3	Acox3	4528	Color2 [A=255, R=169, G=169, B=169]	1	4					22	22	21	35.4	35.4	35.4	78.403	0	154.86	3086100000	55	19.2583	19.5322	19.3432	19.3422	19.2132	19.4755	19.4195	19.5679	19.3344	19.4822
0.937502	0.25073	O08573-3;O08573-2;O08573	O08573-3;O08573-2;O08573	Galectin-9	Lgals9	158	Color2 [A=255, R=169, G=169, B=169]	1	4					2	2	2	8.1	8.1	8.1	35.164	0	84.732	62397000	5	13.1056	13.5402	13.12	13.5605	13.2217	12.9927	13.2209	12.9963	12.7534	13.3311
0.936534	0.141638	O88952;O88951;Q8JZS0	O88952	Protein lin-7 homolog C	Lin7c	453	Color2 [A=255, R=169, G=169, B=169]	1	4					5	5	5	25.9	25.9	25.9	21.834	0	21.413	236350000	11	17.3729	17.5604	17.3046	17.4338	17.2997	17.3888	17.2676	17.324	17.0115	17.2711
0.934952	0.240344	P61022	P61022	Calcineurin B homologous protein 1	Chp1	1238	Color2 [A=255, R=169, G=169, B=169]	1	4					4	4	4	28.7	28.7	28.7	22.432	0	40.486	144910000	13	15.2565	15.7481	15.2731	15.3769	15.4022	15.4825	15.1735	15.2817	14.8718	15.0457
0.931567	0.143032	Q62191	Q62191	E3 ubiquitin-protein ligase TRIM21	Trim21	2120	Color2 [A=255, R=169, G=169, B=169]	1	4					3	3	3	8.5	8.5	8.5	54.174	0.00044484	2.8093	16799000	3	13.3139	13.6174	13.512	13.2873	13.4071	13.1056	13.2831	13.3849	13.2498	13.3992
0.931564	-0.465941	Q91VU7;Q91VU7-2	Q91VU7;Q91VU7-2		Pus7	3513	Color2 [A=255, R=169, G=169, B=169]	1	4					2	2	2	6.4	6.4	6.4	74.792	0	9.2626	38593000	4	12.0255	12.8126	11.4427	12.4423	11.7582	12.7541	12.4555	12.5922	12.2112	12.798
0.929415	-0.179993	Q99LR1;Q99LR1-2	Q99LR1;Q99LR1-2	Monoacylglycerol lipase ABHD12	Abhd12	3854	Color2 [A=255, R=169, G=169, B=169]	1	4					6	6	6	20.9	20.9	20.9	45.269	0	12.957	92287000	10	15.7022	16.2313	15.8015	15.8348	15.7871	16.0482	16.0774	16.1389	15.8847	16.1077
0.928196	0.164094	P16045	P16045	Galectin-1	Lgals1	707	Color2 [A=255, R=169, G=169, B=169]	1	4					6	6	6	57	57	57	14.866	0	74.767	2788800000	37	20.3788	20.6548	20.1633	20.3772	20.4175	20.2384	20.31	20.3526	20.0517	20.2183
0.927937	-0.208951	Q91WG0	Q91WG0	Acylcarnitine hydrolase	Ces2c	3540	Color2 [A=255, R=169, G=169, B=169]	1	4					14	14	13	34.2	34.2	31.7	62.469	0	292.02	1699600000	71	18.9931	19.3442	19.0238	19.2322	19.0641	19.4678	19.4204	19.3929	18.9507	19.4703
0.92778	-0.168633	Q9JKL4	Q9JKL4	NADH dehydrogenase [ubiquinone] 1 alpha subcomplex assembly factor 3	Ndufaf3	4694	Color2 [A=255, R=169, G=169, B=169]	1	4					3	3	3	17.3	17.3	17.3	20.733	0	10.364	366530000	12	16.4322	16.9489	16.6315	16.6966	16.5331	16.8422	16.788	16.9438	16.6945	16.817
0.927343	-0.171014	Q9DAT5	Q9DAT5	Mitochondrial tRNA-specific 2-thiouridylase 1	Trmu	4381	Color2 [A=255, R=169, G=169, B=169]	1	4					8	8	8	23.3	23.3	23.3	47.24	0	47.545	81204000	13	15.2586	15.734	15.3525	15.6193	15.5641	15.6899	15.6473	15.8041	15.5358	15.7064
0.926742	0.757908	P03987-2;P03987	P03987-2;P03987	Ig gamma-3 chain C region		536	Color2 [A=255, R=169, G=169, B=169]	1	4					8	8	8	28	28	28	36.228	0	45.095	661280000	28	19.1846	18.2343	17.8732	18.5433	17.9554	18.0182	17.7925	18.6016	17.0313	16.5577
0.925853	0.198718	Q8BHD7-2;Q8BHD7	Q8BHD7-2;Q8BHD7	Polypyrimidine tract-binding protein 3	Ptbp3	2672	Color2 [A=255, R=169, G=169, B=169]	1	4					8	5	5	22.3	17.5	17.5	56.381	0	44.151	109870000	12	15.8907	16.2435	16.0524	16.2529	15.947	16.054	15.6929	16.0955	15.6915	15.859
0.925368	-0.151492	Q9CWU9	Q9CWU9	Nucleoporin Nup37	Nup37	4078	Color2 [A=255, R=169, G=169, B=169]	1	4					5	5	5	18.4	18.4	18.4	36.731	0	5.5862	61326000	6	13.9824	14.365	14.0095	14.2225	14.0881	14.1332	14.4317	14.3007	14.2364	14.323
0.92535	-0.146966	Q60597;Q60597-3;Q60597-2;Q60597-4	Q60597;Q60597-3;Q60597-2;Q60597-4	2-oxoglutarate dehydrogenase, mitochondrial	Ogdh	1934	Color2 [A=255, R=169, G=169, B=169]	1	4					52	52	52	56.3	56.3	56.3	116.45	0	323.31	34915000000	379	22.8932	23.2573	22.8925	23.0652	22.9315	23.1929	23.2077	23.2679	22.9984	23.1077
0.925176	-0.15824	P16125	P16125	L-lactate dehydrogenase B chain	Ldhb	710	Color2 [A=255, R=169, G=169, B=169]	1	4					21	20	20	67.7	64.1	64.1	36.572	0	283.53	97183000000	253	24.8054	25.2479	24.8777	24.8856	25.0475	25.0768	25.11	25.2748	25.0201	25.1736
0.92455	0.150306	Q3U9G9	Q3U9G9	Lamin-B receptor	Lbr	1739	Color2 [A=255, R=169, G=169, B=169]	1	4					10	10	10	15.7	15.7	15.7	71.439	0	72.2	601580000	28	18.2371	18.5863	18.2136	18.4028	18.3703	18.2574	18.2538	18.35	18.0278	18.1697
0.923897	0.160649	O08599;O08599-2	O08599;O08599-2	Syntaxin-binding protein 1	Stxbp1	163	Color2 [A=255, R=169, G=169, B=169]	1	4					5	4	4	10.1	8.9	8.9	67.568	0	21.087	26099000	6	14.3402	14.8263	14.5086	14.5711	14.6711	14.5028	14.4373	14.5008	14.2645	14.4085
0.923142	-0.249829	Q810J8	Q810J8	Zinc finger FYVE domain-containing protein 1	Zfyve1	2576	Color2 [A=255, R=169, G=169, B=169]	1	4					4	4	4	6.3	6.3	6.3	86.939	0	19.663	16711000	7	13.1874	13.9538	13.5121	13.7404	13.5583	13.8751	13.86	13.8603	13.6009	14.005
0.922922	-0.77188	F8VPN2-2;F8VPN2	F8VPN2-2;F8VPN2		Tex15	142	Color2 [A=255, R=169, G=169, B=169]	1	4					2	2	2	0.7	0.7	0.7	339.75	0.0072698	1.613	11617000	4	13.7343	14.5282	12.685	13.9371	13.6372	13.9929	13.9078	13.9479	15.0949	15.4377
0.920801	-0.688294	Q8CGN5-4;Q8CGN5-3;Q8CGN5-2;Q8CGN5	Q8CGN5-4;Q8CGN5-3;Q8CGN5-2;Q8CGN5	Perilipin-1	Plin1	3042	Color2 [A=255, R=169, G=169, B=169]	1	4					5	5	5	28.7	28.7	28.7	25.933	0	7.9575	13406000	6	14.9395	15.5349	13.9313	14.6751	15.1688	15.2784	16.5598	15.6647	14.8169	15.3712
0.919722	0.262309	Q9ESJ0	Q9ESJ0	Exportin-4	Xpo4	4596	Color2 [A=255, R=169, G=169, B=169]	1	4					2	2	2	1.8	1.8	1.8	129.98	0.00066681	2.8045	15775000	6	12.2247	12.7008	12.0908	12.376	12.3191	12.0843	11.9645	12.2782	12.3459	11.727
0.917729	0.191132	P45376	P45376	Aldose reductase	Akr1b1	991	Color2 [A=255, R=169, G=169, B=169]	1	4					15	15	15	52.5	52.5	52.5	35.732	0	63.934	7653600000	71	21.3224	21.2337	21.0929	21.2866	21.2593	21.1676	21.0949	21.3432	20.8395	20.7941
0.915752	-0.179384	P16056	P16056	Hepatocyte growth factor receptor	Met	708	Color2 [A=255, R=169, G=169, B=169]	1	4					6	6	6	5.1	5.1	5.1	153.55	0	13.457	40827000	9	14.7299	15.3168	14.8368	14.9021	14.9215	15.0947	15.0404	15.2074	15.1084	15.1531
0.915193	0.165298	Q91X72	Q91X72	Hemopexin	Hpx	3573	Color2 [A=255, R=169, G=169, B=169]	1	4					23	23	23	52.2	52.2	52.2	51.317	0	127.43	5508500000	111	20.6588	21.0047	20.62	20.6448	20.6555	20.5486	20.6628	20.7032	20.3567	20.4859
0.915165	-0.152642	P97807-2;P97807	P97807-2;P97807	Fumarate hydratase, mitochondrial	Fh	1520	Color2 [A=255, R=169, G=169, B=169]	1	4					22	22	22	68.3	68.3	68.3	50.052	0	323.31	23225000000	226	22.9668	23.3531	22.9646	23.2159	23.0234	23.2672	23.2754	23.3672	23.1045	23.2727
0.914928	-0.188331	Q5U3K5	Q5U3K5	Rab-like protein 6	Rabl6	1915	Color2 [A=255, R=169, G=169, B=169]	1	4					4	4	4	4.3	4.3	4.3	79.83	0	5.2925	61703000	9	15.6615	16.1221	15.5886	15.8492	15.9512	16.0968	16.0364	16.138	15.8499	15.9932
0.914827	0.148772	Q3UP75	Q3UP75	UDP-glucuronosyltransferase 3A1	Ugt3a1	1797	Color2 [A=255, R=169, G=169, B=169]	1	4					9	5	5	18.9	10.1	10.1	59.698	0	19.428	1113200000	26	18.9671	19.2641	19.0028	19.0422	19.1867	19.1219	18.7854	18.9704	18.81	19.0314
0.914752	-0.235793	O55234	O55234	Proteasome subunit beta type-5	Psmb5	349	Color2 [A=255, R=169, G=169, B=169]	1	4					13	13	13	49.6	49.6	49.6	28.532	0	78.008	2018400000	40	19.1516	19.7519	19.2677	19.2643	19.3283	19.5902	19.7225	19.8313	19.3393	19.4594
0.913506	-0.161691	Q9D6Y9	Q9D6Y9	1,4-alpha-glucan-branching enzyme	Gbe1	4304	Color2 [A=255, R=169, G=169, B=169]	1	4					16	16	16	31.2	31.2	31.2	80.363	0	73.629	397030000	36	17.7111	18.1155	17.7188	17.8619	17.7741	17.9881	18.0271	18.1934	17.8712	17.9101
0.911644	0.152345	Q99K41	Q99K41	EMILIN-1	Emilin1	3783	Color2 [A=255, R=169, G=169, B=169]	1	4					10	10	10	13.1	13.1	13.1	107.58	0	192.03	373320000	22	16.6628	16.9184	16.5863	16.9738	16.8272	16.7597	16.5548	16.7234	16.5077	16.6613
0.911005	0.120399	P84104-2;P84104	P84104-2;P84104	Serine/arginine-rich splicing factor 3	Srsf3	1472	Color2 [A=255, R=169, G=169, B=169]	1	4					6	6	5	46.8	46.8	46.8	14.203	0	14.805	1558200000	22	19.1614	19.2735	18.969	19.0842	19.0622	19.0624	19.0267	19.0952	18.836	18.928
0.9104	0.185762	P49935	P49935	Pro-cathepsin H;Cathepsin H mini chain;Cathepsin H;Cathepsin H heavy chain;Cathepsin H light chain	Ctsh	1062	Color2 [A=255, R=169, G=169, B=169]	1	4					6	6	6	22.5	22.5	22.5	37.17	0	83.98	3117700000	50	20.7131	21.1101	20.7695	21.0018	20.8671	20.7949	20.7611	20.9221	20.486	20.5688
0.907539	-0.142651	Q91VM9;Q91VM9-2	Q91VM9;Q91VM9-2	Inorganic pyrophosphatase 2, mitochondrial	Ppa2	3502	Color2 [A=255, R=169, G=169, B=169]	1	4					20	20	20	60.9	60.9	60.9	38.114	0	260.13	8411600000	114	21.7081	22.1051	21.7718	21.9774	21.8996	22.107	22.0793	22.1206	21.905	21.9633
0.906541	0.22345	P23198	P23198	Chromobox protein homolog 3	Cbx3	791	Color2 [A=255, R=169, G=169, B=169]	1	4					7	7	5	36.6	36.6	21.3	20.855	0	40.684	986830000	28	18.5589	18.7838	18.2977	18.7226	18.5631	18.5393	18.4777	18.5085	18.014	18.2694
0.905961	-0.204447	Q9QXG2	Q9QXG2	Rab proteins geranylgeranyltransferase component A 1	Chm	4770	Color2 [A=255, R=169, G=169, B=169]	1	4					2	2	2	4.4	4.4	4.4	73.976	0	19.186	24557000	4	13.4829	14.0054	13.4433	13.8445	13.7014	13.8624	13.8157	14.0599	13.7773	13.9844
0.904876	-0.333921	P00848	P00848	ATP synthase subunit a	Mtatp6	483	Color2 [A=255, R=169, G=169, B=169]	1	4					2	2	2	8.4	8.4	8.4	25.095	0.0031719	2.1175	104720000	5	16.1819	16.7633	16.3123	15.9505	16.6794	16.598	16.9664	16.8692	16.2926	16.8308
0.903542	0.156047	Q9R0M4	Q9R0M4	Podocalyxin	Podxl	4855	Color2 [A=255, R=169, G=169, B=169]	1	4					5	5	5	11.5	11.5	11.5	53.389	0	26.287	918440000	28	18.5471	18.9245	18.6131	18.771	18.623	18.6089	18.6449	18.6568	18.3666	18.4212
0.900677	-0.146011	Q8BMS1	Q8BMS1	Trifunctional enzyme subunit alpha, mitochondrial;Long-chain enoyl-CoA hydratase;Long chain 3-hydroxyacyl-CoA dehydrogenase	Hadha	2756	Color2 [A=255, R=169, G=169, B=169]	1	4					37	37	37	65.5	65.5	65.5	82.669	0	323.31	48832000000	270	23.3937	23.8261	23.4744	23.6123	23.5888	23.7485	23.7667	23.8352	23.572	23.7031
0.898244	0.165355	Q9D0F3	Q9D0F3	Protein ERGIC-53	Lman1	4181	Color2 [A=255, R=169, G=169, B=169]	1	4					9	9	9	25.7	25.7	25.7	57.788	0	76.048	690510000	29	17.1894	17.5589	17.3456	17.5146	17.4388	17.4423	17.2963	17.215	17.0035	17.2634
0.897456	0.20561	O35955	O35955	Proteasome subunit beta type-10	Psmb10	294	Color2 [A=255, R=169, G=169, B=169]	1	4					3	3	3	11.7	11.7	11.7	29.063	0	7.7741	122610000	7	14.9741	15.379	14.9611	14.8455	14.8599	14.8632	14.9383	14.9265	14.5771	14.6865
0.894524	-0.313268	P08032	P08032	Spectrin alpha chain, erythrocytic 1	Spta1	579	Color2 [A=255, R=169, G=169, B=169]	1	4					31	30	30	14.8	14.4	14.4	279.86	0	117.83	312380000	45	17.3124	18.237	17.9412	17.7466	17.8903	18.4641	18.1419	18.2431	17.8446	18
0.893933	0.172248	O88909;Q3UXZ9	O88909	Solute carrier family 22 member 8	Slc22a8	449	Color2 [A=255, R=169, G=169, B=169]	1	4					12	12	12	17.9	17.9	17.9	59.246	0	52.863	3949500000	55	20.4902	20.9549	20.484	20.5913	20.653	20.3855	20.5894	20.5677	20.3074	20.4622
0.89352	-0.108655	Q3ULF4	Q3ULF4	Paraplegin	Spg7	1781	Color2 [A=255, R=169, G=169, B=169]	1	4					12	12	12	18.8	18.8	18.8	85.995	0	103.4	316500000	24	17.2715	17.5799	17.4343	17.4499	17.3981	17.5486	17.5828	17.6338	17.3923	17.5194
0.892688	-0.144564	Q9CQ62	Q9CQ62	2,4-dienoyl-CoA reductase, mitochondrial	Decr1	3945	Color2 [A=255, R=169, G=169, B=169]	1	4					15	15	15	46.6	46.6	46.6	36.213	0	185.52	12632000000	95	21.3425	21.7742	21.431	21.6484	21.5564	21.775	21.6218	21.7598	21.591	21.7276
0.892529	0.296641	Q9D8Y0	Q9D8Y0	EF-hand domain-containing protein D2	Efhd2	4364	Color2 [A=255, R=169, G=169, B=169]	1	4					5	5	4	25	25	20.4	26.791	0	21.405	222130000	27	18.1305	18.2139	17.7024	18.2692	18.239	18.2768	17.6221	17.8896	17.4475	17.8357
0.888086	-0.247596	P42925	P42925	Peroxisomal membrane protein 2	Pxmp2	982	Color2 [A=255, R=169, G=169, B=169]	1	4					4	4	4	25.8	25.8	25.8	22.265	0	11.995	170710000	8	17.5399	18.0159	17.3287	17.8514	17.9621	18.1455	17.7813	18.0897	17.9243	17.9951
0.887919	-0.135345	Q8C7H1	Q8C7H1	Methylmalonic aciduria type A homolog, mitochondrial	Mmaa	2962	Color2 [A=255, R=169, G=169, B=169]	1	4					8	8	8	21.2	21.2	21.2	45.932	0	10.102	211360000	13	15.7554	16.1505	15.7317	15.8663	15.9296	16.0542	16.057	16.0711	15.9209	16.0071
0.887662	-0.127814	P52480-2	P52480-2	Pyruvate kinase PKM	Pkm	1107	Color2 [A=255, R=169, G=169, B=169]	1	4					28	2	2	55.2	3.2	3.2	57.984	0.00022774	3.1736	113660000	6	15.0715	15.3004	15.0385	15.1575	15.173	15.3449	15.2999	15.4377	15.0826	15.2147
0.887254	0.113508	P51807	P51807	Dynein light chain Tctex-type 1	Dynlt1	1089	Color2 [A=255, R=169, G=169, B=169]	1	4					2	2	2	23	23	23	12.483	0	47.614	110170000	6	16.8854	17.0672	16.74	16.875	16.7307	16.7735	16.718	16.8422	16.7053	16.6918
0.886739	-0.14037	Q9D6R2;Q9D6R2-2	Q9D6R2;Q9D6R2-2	Isocitrate dehydrogenase [NAD] subunit alpha, mitochondrial	Idh3a	4301	Color2 [A=255, R=169, G=169, B=169]	1	4					19	19	18	52.5	52.5	50.3	39.638	0	100.23	16249000000	134	21.3282	21.7111	21.4594	21.5444	21.3358	21.6335	21.592	21.7701	21.5189	21.5663
0.886648	0.163446	Q8CG71	Q8CG71	Prolyl 3-hydroxylase 2	Leprel1	3028	Color2 [A=255, R=169, G=169, B=169]	1	4					4	4	4	7.1	7.1	7.1	80.153	0	7.0086	27752000	7	13.929	14.2489	14.1719	14.2989	14.1918	14.1366	14.1825	13.8587	13.8172	14.0284
0.886519	0.131854	Q91WT9-2;Q91WT9	Q91WT9-2;Q91WT9	Cystathionine beta-synthase	Cbs	3561	Color2 [A=255, R=169, G=169, B=169]	1	4					8	8	8	17.7	17.7	17.7	60.193	0	20.661	221850000	17	17.0727	17.4886	17.2528	17.1993	17.2093	17.1593	17.1325	17.2127	16.9899	17.069
0.884151	-0.157648	Q9Z1E4	Q9Z1E4	Glycogen [starch] synthase, muscle	Gys1	5009	Color2 [A=255, R=169, G=169, B=169]	1	4					9	9	8	12.9	12.9	11.5	83.926	0	21.567	167380000	19	16.8579	17.2329	16.7406	17.0606	16.8424	17.1496	17.0488	17.1528	17.012	17.1593
0.882857	-0.190343	Q9DBG5	Q9DBG5	Perilipin-3	Plin3	4415	Color2 [A=255, R=169, G=169, B=169]	1	4					7	7	7	24.5	24.5	24.5	47.262	0	43.154	233510000	15	16.5021	16.7956	16.2397	16.3633	16.5745	16.7972	16.6346	16.7811	16.4653	16.7486
0.881343	0.301923	Q9QWK4	Q9QWK4	CD5 antigen-like	Cd5l	4755	Color2 [A=255, R=169, G=169, B=169]	1	4					4	4	4	15.6	15.6	15.6	38.862	0	19.168	40093000	8	13.7521	14.2998	13.7922	13.8751	13.7106	13.695	13.6401	13.8932	13.0357	13.6562
0.880318	-0.43632	P24288	P24288	Branched-chain-amino-acid aminotransferase, cytosolic	Bcat1	806	Color2 [A=255, R=169, G=169, B=169]	1	4					4	4	4	14	14	14	42.791	0	17.114	103140000	9	15.5194	15.7168	14.4962	15.2454	14.8414	15.2059	15.5249	16.0334	15.5372	15.6994
0.878852	-0.158357	O88848;O88848-2	O88848;O88848-2	ADP-ribosylation factor-like protein 6	Arl6	446	Color2 [A=255, R=169, G=169, B=169]	1	4					7	7	7	50.5	50.5	50.5	20.959	0	70.778	152940000	15	16.6024	17.0164	16.6326	16.8237	16.7943	16.9318	16.9193	17.144	16.7965	16.8696
0.878669	-0.186649	Q9Z223-3;Q9Z223-1;Q9Z223	Q9Z223-3;Q9Z223-1;Q9Z223	Molybdopterin synthase catalytic subunit	Mocs2	5035	Color2 [A=255, R=169, G=169, B=169]	1	4					2	2	2	15.1	15.1	15.1	14.029	0.00065147	2.4265	21636000	3	13.2374	13.5248	13.2047	13.5338	13.4568	13.786	13.4293	13.7515	13.3509	13.573
0.878335	-0.162103	P03921	P03921	NADH-ubiquinone oxidoreductase chain 5	Mtnd5	532	Color2 [A=255, R=169, G=169, B=169]	1	4					6	6	6	14	14	14	68.474	0	62.641	1377800000	27	19.116	19.5648	19.0846	19.0819	19.257	19.4117	19.3607	19.4881	19.334	19.3203
0.877068	-0.128389	P01132	P01132	Pro-epidermal growth factor;Epidermal growth factor	Egf	487	Color2 [A=255, R=169, G=169, B=169]	1	4					15	15	15	15.4	15.4	15.4	133.07	0	53.331	281090000	30	17.8085	18.0815	17.788	18.0232	17.8577	18.1397	17.9272	18.1483	17.9268	18.0589
0.876516	0.163619	Q99L13	Q99L13	3-hydroxyisobutyrate dehydrogenase, mitochondrial	Hibadh	3820	Color2 [A=255, R=169, G=169, B=169]	1	4					15	15	15	58.2	58.2	58.2	35.44	0	253.74	10122000000	104	20.5649	20.8944	20.8908	20.9465	20.696	20.6934	20.7341	20.731	20.3817	20.6342
0.875597	0.144795	Q99J94;Q9QXZ6;Q91YY5;Q9EP96	Q99J94	Solute carrier organic anion transporter family member 1A6	Slco1a6	3750	Color2 [A=255, R=169, G=169, B=169]	1	4					10	10	10	17.9	17.9	17.9	74.144	0	58.868	1246300000	21	19.0118	19.0585	18.9301	18.9977	19.1761	19.0245	18.9783	18.8857	18.9638	18.5978
0.873137	-0.148582	P46656	P46656	Adrenodoxin, mitochondrial	Fdx1	1003	Color2 [A=255, R=169, G=169, B=169]	1	4					4	4	4	25	25	25	20.123	0	6.1007	438590000	9	17.0238	17.3239	17.1289	17.1332	17.0523	17.2332	17.2988	17.5504	17.159	17.1635
0.87238	0.162811	Q921U8-2;Q921U8;Q921U8-4;Q921U8-3	Q921U8-2;Q921U8;Q921U8-4;Q921U8-3	Smoothelin	Smtn	3670	Color2 [A=255, R=169, G=169, B=169]	1	4					3	3	3	4.9	4.9	4.9	100.13	0	45.461	20249000	7	13.2912	13.7342	13.8181	13.5994	13.6529	13.3631	13.4833	13.5523	13.3713	13.5118
0.871937	0.14384	Q99KV1	Q99KV1	DnaJ homolog subfamily B member 11	Dnajb11	3815	Color2 [A=255, R=169, G=169, B=169]	1	4					10	10	10	33.2	33.2	33.2	40.555	0	79.158	1002700000	34	18.1717	18.5766	18.2503	18.2376	18.4279	18.279	18.1571	18.2178	18.0336	18.2573
0.870251	0.158667	Q7TPW1	Q7TPW1	Nexilin	Nexn	2455	Color2 [A=255, R=169, G=169, B=169]	1	4					3	3	3	6.6	6.6	6.6	72.107	0.00022784	3.1815	31336000	4	14.7283	14.9246	14.5064	14.8386	14.667	14.6414	14.5901	14.7635	14.4175	14.4591
0.868598	-0.150705	Q9DCM0	Q9DCM0	Persulfide dioxygenase ETHE1, mitochondrial	Ethe1	4481	Color2 [A=255, R=169, G=169, B=169]	1	4					10	10	10	65.4	65.4	65.4	27.738	0	59.658	2324000000	52	18.4626	18.8501	18.4072	18.591	18.459	18.7147	18.7623	18.7798	18.54	18.7268
0.868529	0.152403	Q62165	Q62165	Dystroglycan;Alpha-dystroglycan;Beta-dystroglycan	Dag1	2114	Color2 [A=255, R=169, G=169, B=169]	1	4					5	5	5	5.7	5.7	5.7	96.904	0	36.069	436080000	16	17.536	17.9408	17.6736	17.5989	17.7508	17.5619	17.6156	17.6956	17.3408	17.5242
0.867614	0.17202	B8JK39	B8JK39	Integrin alpha-9	Itga9	72	Color2 [A=255, R=169, G=169, B=169]	1	4					2	2	2	3.5	3.5	3.5	114.41	0	11.175	16876000	3	11.7545	11.4651	11.8467	11.7179	11.5285	11.3518	11.6252	11.3721	11.7156	11.3878
0.867594	-0.163622	Q8BWN8	Q8BWN8	Acyl-coenzyme A thioesterase 4	Acot4	2839	Color2 [A=255, R=169, G=169, B=169]	1	4					15	11	11	44.4	35.9	35.9	46.48	0	62.608	1708900000	35	18.77	19.0634	18.5474	18.7987	18.771	19.0017	18.9491	19.09	18.7566	18.9713
0.86404	-0.171333	Q8C3X8	Q8C3X8	Lipase maturation factor 2	Lmf2	2934	Color2 [A=255, R=169, G=169, B=169]	1	4					2	2	2	3.8	3.8	3.8	79.996	0	5.2078	36445000	5	14.3005	14.8613	14.5289	14.5549	14.639	14.744	14.743	14.9304	14.6258	14.698
0.863837	0.139731	Q6NSR3	Q6NSR3	Uncharacterized aarF domain-containing protein kinase 2	Adck2	2265	Color2 [A=255, R=169, G=169, B=169]	1	4					3	3	3	4.4	4.4	4.4	68.677	0	13.357	17473000	3	14.2246	14.4573	14.166	14.4003	14.2762	14.0997	14.2264	14.3523	13.9638	14.1835
0.86291	-0.139357	O35680	O35680	28S ribosomal protein S12, mitochondrial	Mrps12	274	Color2 [A=255, R=169, G=169, B=169]	1	4					2	2	2	13.7	13.7	13.7	15.437	0.0006566	2.5476	219150000	5	17.1946	17.4689	17.2389	17.3975	17.1689	17.4983	17.4769	17.5817	17.2302	17.3783
0.860728	0.135164	P97315	P97315	Cysteine and glycine-rich protein 1	Csrp1	1480	Color2 [A=255, R=169, G=169, B=169]	1	4					8	8	8	47.7	47.7	47.7	20.583	0	73.317	2598300000	41	18.8321	18.9739	18.6906	18.892	18.8971	18.8097	18.7947	18.8791	18.5355	18.591
0.860466	-0.134711	P97449	P97449	Aminopeptidase N	Anpep	1503	Color2 [A=255, R=169, G=169, B=169]	1	4					38	38	38	45.9	45.9	45.9	109.65	0	323.31	29005000000	268	22.742	23.1233	22.8086	22.8753	22.7523	23.0991	22.9629	23.0447	22.8503	23.0179
0.859551	-0.194706	O55126	O55126	Protein NipSnap homolog 2	Gbas	338	Color2 [A=255, R=169, G=169, B=169]	1	4					12	12	12	48.8	48.8	48.8	32.932	0	83.109	3209800000	42	20.9042	21.1743	20.7209	21.1095	20.7963	21.313	21.015	21.3217	20.925	21.1041
0.858653	-0.18616	Q99KW3-1;Q99KW3-4;Q99KW3;Q99KW3-2	Q99KW3-1;Q99KW3-4;Q99KW3;Q99KW3-2	TRIO and F-actin-binding protein	Triobp	3816	Color2 [A=255, R=169, G=169, B=169]	1	4					3	2	2	6.6	5	5	66.979	0	7.8236	26399000	4	12.0815	12.2312	11.8873	12.3403	11.9753	12.3184	12.334	12.329	11.999	12.4659
0.857332	0.160763	Q61581	Q61581	Insulin-like growth factor-binding protein 7	Igfbp7	2059	Color2 [A=255, R=169, G=169, B=169]	1	4					7	7	7	38.8	38.8	38.8	28.969	0	45.616	757100000	24	18.734	19.0421	18.6779	19.0946	18.8655	18.8158	18.7688	18.8238	18.5461	18.6555
0.853222	-0.17401	Q8QZT1	Q8QZT1	Acetyl-CoA acetyltransferase, mitochondrial	Acat1	3220	Color2 [A=255, R=169, G=169, B=169]	1	4					23	23	23	64.4	64.4	64.4	44.816	0	323.31	49765000000	191	23.0564	23.4901	23.1242	23.2707	22.9334	23.3505	23.3801	23.4812	23.1944	23.3387
0.853213	-0.241643	P97470	P97470	Serine/threonine-protein phosphatase 4 catalytic subunit	Ppp4c	1506	Color2 [A=255, R=169, G=169, B=169]	1	4					4	3	3	18.6	14	14	35.08	0	6.8837	58447000	6	14.9528	15.2402	14.786	14.9241	14.5601	15.1208	15.1851	15.3502	14.7765	15.2387
0.852308	-0.160343	P53657	P53657	Pyruvate kinase PKLR	Pklr	1121	Color2 [A=255, R=169, G=169, B=169]	1	4					16	15	15	34.5	32.6	32.6	62.308	0	113.15	489920000	34	16.9585	17.5068	17.151	17.285	17.187	17.3454	17.3987	17.4876	17.2479	17.4104
0.850601	0.172849	Q8BYC6	Q8BYC6	Serine/threonine-protein kinase TAO3	Taok3	2873	Color2 [A=255, R=169, G=169, B=169]	1	4					7	7	7	7.1	7.1	7.1	105.33	0	30.958	63201000	14	15.4704	15.7623	15.3144	15.5475	15.3316	15.4971	15.1657	15.3945	15.1505	15.3541
0.850448	-0.104992	Q9D113	Q9D113	DNL-type zinc finger protein	Dnlz	4207	Color2 [A=255, R=169, G=169, B=169]	1	4					2	2	2	12.4	12.4	12.4	19.403	0.00024795	4.8069	51432000	4	15.8262	16.0004	15.624	15.8914	15.7848	15.9819	15.8788	15.9215	15.9304	15.9392
0.850332	0.158149	P10493	P10493	Nidogen-1	Nid1	618	Color2 [A=255, R=169, G=169, B=169]	1	4					29	29	28	30.2	30.2	29.4	136.54	0	323.31	3993200000	105	20.8735	21.0079	21.1758	21.072	20.7601	20.7149	20.8859	20.6967	21.0361	20.7648
0.850015	0.146359	Q9QZQ8;Q9QZQ8-2	Q9QZQ8;Q9QZQ8-2	Core histone macro-H2A.1	H2afy	4831	Color2 [A=255, R=169, G=169, B=169]	1	4					18	18	16	51.9	51.9	44.9	39.735	0	229.22	4126300000	116	20.0089	20.3919	20.0143	20.1991	20.1102	20.107	20.0452	20.1059	19.8766	19.8579
0.849389	0.160444	P06797	P06797	Cathepsin L1;Cathepsin L1 heavy chain;Cathepsin L1 light chain	Ctsl	563	Color2 [A=255, R=169, G=169, B=169]	1	4					3	3	3	15	15	15	37.547	0	122.75	159400000	9	14.3779	14.7208	14.3375	14.6185	14.5563	14.2235	14.5512	14.4865	14.3097	14.2379
0.847299	-0.175749	O08601;O08601-2	O08601;O08601-2	Microsomal triglyceride transfer protein large subunit	Mttp	165	Color2 [A=255, R=169, G=169, B=169]	1	4					14	14	14	18.2	18.2	18.2	99.098	0	62.993	224460000	32	16.849	17.2029	16.7162	16.98	16.9459	17.1177	17.1573	17.3178	16.868	17.112
0.846168	-0.194196	P08074	P08074	Carbonyl reductase [NADPH] 2	Cbr2	581	Color2 [A=255, R=169, G=169, B=169]	1	4					4	3	3	20.9	17.6	17.6	25.958	0	6.0244	201280000	4	14.3787	14.7572	14.2128	14.1783	14.216	14.5976	14.6206	14.6176	14.3495	14.5287
0.845955	-0.154455	Q9D2R0	Q9D2R0	Acetoacetyl-CoA synthetase	Aacs	4260	Color2 [A=255, R=169, G=169, B=169]	1	4					19	19	19	31.1	31.1	31.1	75.199	0	65.998	1065000000	49	18.8977	19.3137	18.9565	19.0844	19.0275	19.2998	19.1712	19.2709	18.9845	19.3256
0.845315	-0.140325	P61922;P61922-2	P61922;P61922-2	4-aminobutyrate aminotransferase, mitochondrial	Abat	1268	Color2 [A=255, R=169, G=169, B=169]	1	4					27	27	27	76.2	76.2	76.2	56.451	0	323.31	15723000000	224	21.6997	22.0695	21.7317	21.859	21.7429	21.952	22.0672	22.0959	21.8286	21.8608
0.844228	0.252316	Q6NXI6-2;Q6NXI6	Q6NXI6-2;Q6NXI6	Regulation of nuclear pre-mRNA domain-containing protein 2	Rprd2	2276	Color2 [A=255, R=169, G=169, B=169]	1	4					2	2	2	1.1	1.1	1.1	151.4	0.0031592	2.0745	4284100	4	13.0552	13.5063	13.4515	13.1381	13.2568	13.4118	13.1038	12.6391	12.8843	13.1075
0.844084	-0.186751	Q99MP8-3;Q99MP8-2;Q99MP8	Q99MP8-3;Q99MP8-2;Q99MP8	BRCA1-associated protein	Brap	3875	Color2 [A=255, R=169, G=169, B=169]	1	4					3	3	3	11.8	11.8	11.8	43.164	0	11.01	12267000	5	13.5317	13.9505	13.3208	13.4923	13.5618	13.7427	13.6115	13.7829	13.731	13.9229
0.843213	0.201593	Q80SY5	Q80SY5	Pre-mRNA-splicing factor 38B	Prpf38b	2474	Color2 [A=255, R=169, G=169, B=169]	1	4					2	2	2	3.5	3.5	3.5	63.752	0.00023089	3.4332	48088000	3	13.6624	13.9673	13.7834	14.0797	13.8014	13.599	13.9333	13.8425	13.5094	13.402
0.843131	0.182116	P02469	P02469	Laminin subunit beta-1	Lamb1	523	Color2 [A=255, R=169, G=169, B=169]	1	4					39	39	39	25.6	25.6	25.6	197.09	0	323.31	2645800000	145	19.8745	19.9467	20.2702	20.0244	19.8059	19.8042	19.854	19.5936	20.0604	19.6989
0.843098	0.180109	Q64277	Q64277	ADP-ribosyl cyclase/cyclic ADP-ribose hydrolase 2	Bst1	2175	Color2 [A=255, R=169, G=169, B=169]	1	4					2	2	2	8.7	8.7	8.7	34.616	0.00023031	3.3484	41623000	3	14.2766	14.611	14.3286	14.649	14.7661	14.3629	14.5169	14.3678	14.1588	14.3245
0.842973	0.281475	Q7TQK4	Q7TQK4	Exosome complex component RRP40	Exosc3	2461	Color2 [A=255, R=169, G=169, B=169]	1	4					4	4	4	29.9	29.9	29.9	29.546	0	25.245	34480000	8	12.4041	12.5565	11.6695	12.3241	12.4493	12.053	11.7106	12.0375	12.1134	12.0816
0.842615	0.164685	Q8VDC1	Q8VDC1	FYVE and coiled-coil domain-containing protein 1	Fyco1	3408	Color2 [A=255, R=169, G=169, B=169]	1	4					7	7	7	7	7	7	162.33	0	15.812	24113000	7	14.6488	15.0031	14.6065	14.7253	14.5483	14.4964	14.5779	14.6014	14.3273	14.7056
0.842152	-0.849768	Q8BSQ9-2;Q8BSQ9	Q8BSQ9-2;Q8BSQ9	Protein polybromo-1	Pbrm1	2791	Color2 [A=255, R=169, G=169, B=169]	1	4					7	7	7	6.1	6.1	6.1	183.66	0	41.323	91745000	13	14.6164	15.9404	13.8305	14.9917	14.6766	15.0186	14.9222	15.1129	16.4573	16.7935
0.841471	0.158696	Q99KG3-2;Q99KG3-3;Q99KG3	Q99KG3-2;Q99KG3-3;Q99KG3	RNA-binding protein 10	Rbm10	3794	Color2 [A=255, R=169, G=169, B=169]	1	4					5	5	5	7.7	7.7	7.7	94.429	0	15.104	26156000	8	14.0659	14.2338	13.9437	14.2389	13.9104	13.9051	14.0209	13.8587	13.7058	14.1087
0.840689	-0.144908	P38647	P38647	Stress-70 protein, mitochondrial	Hspa9	950	Color2 [A=255, R=169, G=169, B=169]	1	4					40	40	39	59.2	59.2	59.2	73.46	0	323.31	46194000000	308	23.3338	23.6926	23.2936	23.5131	23.4205	23.6437	23.6525	23.736	23.4318	23.5141
0.838755	-0.153793	Q64444	Q64444	Carbonic anhydrase 4	Ca4	2191	Color2 [A=255, R=169, G=169, B=169]	1	4					7	7	7	26.2	26.2	26.2	34.351	0	16.201	243610000	11	16.7301	16.9064	16.4078	16.5594	16.5932	16.7483	16.7902	16.9648	16.7478	16.7149
0.837453	-0.512433	Q8BIL5;Q8BIL5-2	Q8BIL5;Q8BIL5-2	Protein Hook homolog 1	Hook1	2693	Color2 [A=255, R=169, G=169, B=169]	1	4					5	5	5	9.6	9.6	9.6	84.438	0	15.545	297960000	8	14.7479	15.1739	14.3349	15.3361	15.055	15.3697	14.7074	15.1194	15.7784	16.2352
0.83732	0.260024	Q8VED9	Q8VED9	Galectin-related protein	Lgalsl	3445	Color2 [A=255, R=169, G=169, B=169]	1	4					2	2	2	12.2	12.2	12.2	18.955	0.00024643	4.7048	20675000	3	13.0278	13.0699	12.941	12.8759	12.42	12.6022	12.2958	12.527	12.623	12.9864
0.835669	-0.13497	Q9CQN1	Q9CQN1	Heat shock protein 75 kDa, mitochondrial	Trap1	3986	Color2 [A=255, R=169, G=169, B=169]	1	4					31	31	31	49.9	49.9	49.9	80.208	0	323.31	5930600000	146	20.6156	20.9955	20.6584	20.8282	20.6842	20.9244	20.9466	20.9939	20.7229	20.8689
0.83344	0.12459	Q8K3G9	Q8K3G9	DCC-interacting protein 13-beta	Appl2	3192	Color2 [A=255, R=169, G=169, B=169]	1	4					3	3	3	7.9	7.9	7.9	73.853	0	21.773	31814000	7	14.4488	14.8231	14.6281	14.6449	14.4448	14.475	14.5204	14.3586	14.4665	14.5462
0.831219	-0.134698	Q99J39-2;Q99J39	Q99J39-2;Q99J39	Malonyl-CoA decarboxylase, mitochondrial	Mlycd	3744	Color2 [A=255, R=169, G=169, B=169]	1	4					14	14	14	43.6	43.6	43.6	50.766	0	259.36	1001400000	59	18.2448	18.6309	18.3206	18.4114	18.4012	18.5908	18.5345	18.645	18.3343	18.5778
0.828177	-0.174221	Q8VCH6	Q8VCH6	Delta(24)-sterol reductase	Dhcr24	3377	Color2 [A=255, R=169, G=169, B=169]	1	4					3	3	3	5.6	5.6	5.6	60.112	0	8.6196	60498000	5	15.1715	15.5806	15.1865	15.5886	15.5758	15.6647	15.5629	15.7307	15.4679	15.5479
0.826913	-0.24155	Q9CQF4	Q9CQF4	Uncharacterized protein C6orf203 homolog		3970	Color2 [A=255, R=169, G=169, B=169]	1	4					3	3	3	15.4	15.4	15.4	27.847	0	20.38	84656000	8	15.8898	16.1761	15.6288	16.0729	15.7202	16.4967	16.0618	16.2086	15.8131	16.1155
0.825232	-0.247134	P55012	P55012	Solute carrier family 12 member 2	Slc12a2	1148	Color2 [A=255, R=169, G=169, B=169]	1	4					3	2	2	2.7	1.8	1.8	131.03	0.00024195	4.3085	26455000	2	13.4075	13.6732	12.8773	13.4117	13.1216	13.5009	13.5325	13.7501	13.3106	13.6327
0.824715	0.138206	Q8VC60-2;Q8VC60	Q8VC60-2;Q8VC60	Beta-galactosidase-1-like protein	Glb1l	3360	Color2 [A=255, R=169, G=169, B=169]	1	4					6	6	6	15.4	15.4	15.4	59.067	0	25.717	108260000	14	15.7629	16.0675	15.6915	15.8962	15.9594	15.7869	15.7979	15.8343	15.5274	15.74
0.822201	0.193604	P97822;P97822-2;P97822-3	P97822;P97822-2	Acidic leucine-rich nuclear phosphoprotein 32 family member E	Anp32e	1524	Color2 [A=255, R=169, G=169, B=169]	1	4					6	6	6	35.8	35.8	35.8	29.622	0	72.554	552560000	21	17.2137	17.6593	17.3865	17.428	17.3155	17.1488	17.3259	17.4961	16.9218	17.1423
0.82206	0.151905	O54734	O54734	Dolichyl-diphosphooligosaccharide--protein glycosyltransferase 48 kDa subunit	Ddost	301	Color2 [A=255, R=169, G=169, B=169]	1	4					12	12	12	34.2	34.2	34.2	49.027	0	107.82	2709200000	54	18.3407	18.7716	18.4721	18.518	18.5339	18.3527	18.4458	18.5459	18.1508	18.3817
0.821372	-0.152911	Q3UYI5;Q3UYI5-2	Q3UYI5;Q3UYI5-2	Ral guanine nucleotide dissociation stimulator-like 3	Rgl3	1827	Color2 [A=255, R=169, G=169, B=169]	1	4					4	4	4	8	8	8	77.944	0	15.045	37527000	13	14.3534	14.435	14.2678	14.6732	14.5109	14.8129	14.5456	14.636	14.4014	14.6089
0.821323	0.166281	Q9JLZ8;Q9JLZ8-2	Q9JLZ8;Q9JLZ8-2	Single Ig IL-1-related receptor	Sigirr	4728	Color2 [A=255, R=169, G=169, B=169]	1	4					8	8	8	25.2	25.2	25.2	46.158	0	31.833	198560000	15	15.0801	15.6437	15.2016	15.3403	15.1778	15.1563	15.0763	15.1674	15.0029	15.2092
0.821165	0.144068	O70309;O70309-2	O70309;O70309-2	Integrin beta-5	Itgb5	363	Color2 [A=255, R=169, G=169, B=169]	1	4					6	6	6	9.9	9.9	9.9	87.908	0	32.33	33832000	11	13.9452	14.2926	14.0095	14.2659	14.3218	13.9957	14.0069	14.1994	13.9644	13.9484
0.819877	-0.158894	Q9D7N9	Q9D7N9	Adipocyte plasma membrane-associated protein	Apmap	4324	Color2 [A=255, R=169, G=169, B=169]	1	4					18	18	18	55.4	55.4	55.4	46.434	0	152.78	3744600000	68	19.505	19.8197	19.3513	19.5955	19.5131	19.7164	19.774	19.8764	19.4836	19.7286
0.818847	-0.344188	Q8BX80	Q8BX80	Cytosolic endo-beta-N-acetylglucosaminidase	Engase	2855	Color2 [A=255, R=169, G=169, B=169]	1	4					5	5	5	9	9	9	82.944	0.0002368	3.8533	37529000	5	14.5451	14.9403	13.9222	14.5293	14.3442	15.1156	14.6958	15.1559	14.4885	14.5462
0.818108	-0.305989	Q8CI33-2;Q8CI33	Q8CI33-2;Q8CI33	CWF19-like protein 1	Cwf19l1	3063	Color2 [A=255, R=169, G=169, B=169]	1	4					4	4	4	12.5	12.5	12.5	45.119	0	9.8428	26932000	5	12.4867	13.6629	12.9035	13.0455	13.072	13.4473	13.3072	13.2084	13.3395	13.3982
0.81532	-0.135933	Q91ZA3	Q91ZA3	Propionyl-CoA carboxylase alpha chain, mitochondrial	Pcca	3620	Color2 [A=255, R=169, G=169, B=169]	1	4					33	33	33	50.4	50.4	50.4	79.921	0	323.31	11859000000	215	21.6455	22.0695	21.7068	21.7991	21.7121	21.903	21.9652	22.0475	21.7877	21.9092
0.81302	-0.126039	Q91WD5	Q91WD5	NADH dehydrogenase [ubiquinone] iron-sulfur protein 2, mitochondrial	Ndufs2	3537	Color2 [A=255, R=169, G=169, B=169]	1	4					18	18	18	54.9	54.9	54.9	52.625	0	163.58	7471100000	151	20.6784	21.0654	20.7071	20.8554	20.7548	20.9344	20.9492	21.0629	20.8201	20.9248
0.81273	-0.145259	O88736	O88736	3-keto-steroid reductase	Hsd17b7	437	Color2 [A=255, R=169, G=169, B=169]	1	4					3	3	3	11.7	11.7	11.7	37.316	0	15.002	45224000	5	14.9603	15.3037	14.9796	15.2342	15.0445	15.3233	15.2652	15.3946	15.0337	15.2319
0.811877	-0.118451	Q924D0	Q924D0	Reticulon-4-interacting protein 1, mitochondrial	Rtn4ip1	3719	Color2 [A=255, R=169, G=169, B=169]	1	4					10	10	10	34.3	34.3	34.3	43.371	0	36.192	955080000	32	18.6827	19.0688	18.7307	18.8877	18.7582	18.8823	18.9852	18.9688	18.8706	19.0135
0.811604	0.114479	P84096	P84096	Rho-related GTP-binding protein RhoG	Rhog	1470	Color2 [A=255, R=169, G=169, B=169]	1	4					9	9	8	53.9	53.9	48.2	21.308	0	102.41	1105200000	33	18.2236	18.4798	18.198	18.3057	18.3974	18.2587	18.2361	18.3456	18.0601	18.1318
0.811271	-0.152855	P30275;Q6P8J7	P30275	Creatine kinase U-type, mitochondrial	Ckmt1	879	Color2 [A=255, R=169, G=169, B=169]	1	4					13	13	13	49.5	49.5	49.5	47.003	0	323.31	4197200000	76	19.5644	19.9245	19.5803	19.7008	19.4752	19.7946	19.7603	20.0172	19.6626	19.7747
0.810394	-0.182882	Q9ES00	Q9ES00	Ubiquitin conjugation factor E4 B	Ube4b	4582	Color2 [A=255, R=169, G=169, B=169]	1	4					4	4	4	4	4	4	133.32	0	5.9458	13714000	4	13.5294	14.1742	13.9521	13.7418	13.852	14.081	14.1197	14.0685	13.8602	14.0344
0.809238	0.154176	Q8CJG0	Q8CJG0	Protein argonaute-2	Ago2	3088	Color2 [A=255, R=169, G=169, B=169]	1	4					11	11	9	16.6	16.6	14.1	97.303	0	66.883	174910000	18	16.6222	17.0398	16.5825	16.8264	16.7408	16.6663	16.6435	16.7608	16.4602	16.5101
0.808505	0.130913	Q80YW5;Q80YW5-2	Q80YW5;Q80YW5-2	B box and SPRY domain-containing protein	Bspry	2568	Color2 [A=255, R=169, G=169, B=169]	1	4					2	2	2	5.5	5.5	5.5	52.75	0	10.006	43561000	5	15.0982	15.3956	15.1468	15.2999	15.1468	14.981	15.0998	15.3056	14.9552	15.0911
0.807744	-0.255447	Q6P9R4-3;Q6P9R4-2;Q6P9R4-1;Q6P9R4	Q6P9R4-3;Q6P9R4-2;Q6P9R4-1;Q6P9R4	Rho guanine nucleotide exchange factor 18	Arhgef18	2310	Color2 [A=255, R=169, G=169, B=169]	1	4					3	3	3	7	7	7	69.227	0	6.564	21119000	4	12.6415	13.4025	12.6706	13.1737	12.782	13.1217	13.1641	13.3737	13.0156	13.2724
0.80747	-0.138601	Q7TNE1	Q7TNE1	Succinate--hydroxymethylglutarate CoA-transferase	Sugct	2442	Color2 [A=255, R=169, G=169, B=169]	1	4					12	12	12	36.5	36.5	36.5	47.69	0	112.28	2748300000	45	19.4577	19.8526	19.5734	19.6816	19.5031	19.749	19.7038	19.9078	19.5893	19.8115
0.804936	-0.146987	Q9DB77	Q9DB77	Cytochrome b-c1 complex subunit 2, mitochondrial	Uqcrc2	4399	Color2 [A=255, R=169, G=169, B=169]	1	4					21	21	21	53.6	53.6	53.6	48.234	0	281.53	44005000000	223	23.1178	23.5448	23.1942	23.3289	23.1925	23.4309	23.4763	23.5838	23.2429	23.3791
0.804879	-0.123258	Q5XJY4	Q5XJY4	Presenilins-associated rhomboid-like protein, mitochondrial;P-beta	Parl	1927	Color2 [A=255, R=169, G=169, B=169]	1	4					3	3	3	7.7	7.7	7.7	41.963	0	6.9484	277610000	13	16.804	17.2098	16.8571	16.9394	17.088	17.1219	17.1145	17.1718	17.0849	17.0216
0.804543	-0.160739	Q9DAU1-2;Q9DAU1	Q9DAU1-2;Q9DAU1	Protein canopy homolog 3	Cnpy3	4382	Color2 [A=255, R=169, G=169, B=169]	1	4					2	2	2	19.2	19.2	19.2	16.771	0	8.2965	760710000	2	14.9292	14.9814	14.8631	14.8122	14.7884	15.2898	15.148	14.9168	15.0903	14.7331
0.803026	-0.138428	Q9D1L9	Q9D1L9	Ragulator complex protein LAMTOR5	Lamtor5	4234	Color2 [A=255, R=169, G=169, B=169]	1	4					2	2	2	48.4	48.4	48.4	9.6418	0.00023513	3.7305	13352000	5	13.4966	13.9031	13.6524	13.9427	13.7326	13.8038	13.889	13.9253	13.8163	13.9852
0.800823	-0.124891	P52795	P52795	Ephrin-B1	Efnb1	1114	Color2 [A=255, R=169, G=169, B=169]	1	4					4	4	4	21.2	21.2	21.2	37.859	0	15.273	42451000	6	15.3919	15.7717	15.4279	15.4968	15.5899	15.6826	15.6035	15.7924	15.5395	15.6846
0.800402	-0.133652	P63037	P63037	DnaJ homolog subfamily A member 1	Dnaja1	1356	Color2 [A=255, R=169, G=169, B=169]	1	4					11	11	11	44.3	44.3	44.3	44.868	0	110.27	930330000	57	18.0422	18.3933	18.0315	18.1562	18.1316	18.3125	18.3511	18.4221	18.0933	18.2442
0.800118	0.204014	P62488	P62488	DNA-directed RNA polymerase II subunit RPB7	Polr2g	1309	Color2 [A=255, R=169, G=169, B=169]	1	4					2	2	2	12.2	12.2	12.2	19.294	0.00024266	4.3491	6957100	3	13.93	14.6162	14.208	14.4639	14.4149	14.263	14.2165	14.1388	13.9654	14.0293
0.798599	-0.163497	O08749	O08749	Dihydrolipoyl dehydrogenase, mitochondrial	Dld	179	Color2 [A=255, R=169, G=169, B=169]	1	4					21	21	21	56.6	56.6	56.6	54.272	0	274.71	32726000000	281	22.5601	23.057	22.6959	22.8484	22.6377	22.9109	23.0105	23.092	22.7832	22.8199
0.797169	-0.131952	Q9R0M5;Q9R0M5-2;Q9R0M5-3	Q9R0M5;Q9R0M5-2	Thiamin pyrophosphokinase 1	Tpk1	4856	Color2 [A=255, R=169, G=169, B=169]	1	4					8	8	8	52.7	52.7	52.7	27.068	0	88.836	1127700000	33	18.8168	19.1045	18.7055	18.8047	18.8347	19.0671	18.9568	19.067	18.7902	19.0448
0.797036	-0.129513	Q9CWX2	Q9CWX2	Complex I intermediate-associated protein 30, mitochondrial	Ndufaf1	4080	Color2 [A=255, R=169, G=169, B=169]	1	4					9	9	9	33.5	33.5	33.5	37.809	0	39.776	332790000	18	17.5324	17.9088	17.5371	17.66	17.5237	17.8121	17.7562	17.86	17.623	17.7583
0.796296	-0.148843	Q99MZ7	Q99MZ7	Peroxisomal trans-2-enoyl-CoA reductase	Pecr	3882	Color2 [A=255, R=169, G=169, B=169]	1	4					12	12	12	54.5	54.5	54.5	32.41	0	124.13	15398000000	123	20.9555	21.3134	20.842	20.9598	20.9547	21.1327	21.1079	21.213	21.0003	21.3157
0.796241	0.138528	Q8K449	Q8K449	ATP-binding cassette sub-family A member 9	Abca9	3202	Color2 [A=255, R=169, G=169, B=169]	1	4					4	4	3	3.8	3.8	3.3	183.11	0.00024969	4.9862	30733000	6	14.5593	14.6756	14.2543	14.571	14.4783	14.3563	14.3	14.5838	14.294	14.3118
0.795832	-0.111972	Q91ZE0	Q91ZE0	Trimethyllysine dioxygenase, mitochondrial	Tmlhe	3622	Color2 [A=255, R=169, G=169, B=169]	1	4					7	7	7	19	19	19	49.609	0	17.508	134490000	15	16.6075	16.8856	16.6091	16.7193	16.6874	16.7688	16.8676	16.9886	16.7078	16.736
0.793435	-0.104818	G5E829;Q9R0K7	G5E829	Plasma membrane calcium-transporting ATPase 1	Atp2b1	147	Color2 [A=255, R=169, G=169, B=169]	1	4					21	21	13	21.1	21.1	12.3	134.75	0	301.49	1210200000	61	18.857	19.1667	18.8089	18.9874	18.9322	19.0891	19.0565	19.1104	18.953	19.0673
0.79238	-0.127418	Q5U458	Q5U458	DnaJ homolog subfamily C member 11	Dnajc11	1917	Color2 [A=255, R=169, G=169, B=169]	1	4					13	13	13	27.9	27.9	27.9	63.232	0	189.37	930630000	31	17.9736	18.3313	17.9579	18.2067	18.0001	18.2563	18.2191	18.3015	18.0893	18.2406
0.792227	-0.127866	Q8BFR5;Q8BFR5-2	Q8BFR5;Q8BFR5-2	Elongation factor Tu, mitochondrial	Tufm	2588	Color2 [A=255, R=169, G=169, B=169]	1	4					27	27	27	68.6	68.6	68.6	49.508	0	227.5	21788000000	180	22.6404	23.0245	22.7237	22.8432	22.7511	22.9636	22.9918	23.0379	22.7501	22.879
0.791485	-0.145425	P97300-1;P97300;P97300-4;P97300-3	P97300-1;P97300;P97300-4;P97300-3	Neuroplastin	Nptn	1477	Color2 [A=255, R=169, G=169, B=169]	1	4					5	5	5	14.9	14.9	14.9	31.277	0	60.244	385210000	11	16.9795	17.4215	17.0084	17.2112	17.2726	17.3899	17.2773	17.4637	17.2149	17.2746
0.789827	-0.115784	Q8BXZ1	Q8BXZ1	Protein disulfide-isomerase TMX3	Tmx3	2868	Color2 [A=255, R=169, G=169, B=169]	1	4					5	5	5	13.6	13.6	13.6	51.847	0	8.9259	69908000	6	14.7363	15.0431	14.7064	14.7928	14.8028	14.9188	14.9991	15.0462	14.7749	14.9213
0.789214	-0.153501	Q9CR68	Q9CR68	Cytochrome b-c1 complex subunit Rieske, mitochondrial;Cytochrome b-c1 complex subunit 11	Uqcrfs1	4031	Color2 [A=255, R=169, G=169, B=169]	1	4					12	12	12	48.2	48.2	48.2	29.367	0	183.28	16926000000	159	21.7396	22.19	21.8439	21.9293	21.7322	22.0639	22.1446	22.1608	21.8896	21.9437
0.787385	-0.153768	Q60967	Q60967	Bifunctional 3-phosphoadenosine 5-phosphosulfate synthase 1;Sulfate adenylyltransferase;Adenylyl-sulfate kinase	Papss1	1981	Color2 [A=255, R=169, G=169, B=169]	1	4					10	9	9	19.9	17.6	17.6	70.793	0	16.753	227020000	19	17.8719	18.3558	17.9066	17.9958	18.0208	18.3032	18.0923	18.282	18.0412	18.201
0.785789	-0.141411	Q3U186	Q3U186	Probable arginine--tRNA ligase, mitochondrial	Rars2	1722	Color2 [A=255, R=169, G=169, B=169]	1	4					11	11	11	21.3	21.3	21.3	65.335	0	40.868	457930000	21	17.5918	17.9899	17.6588	17.7646	17.8069	17.9529	17.7675	18.1084	17.7867	17.9037
0.785677	-0.141203	Q9CS42	Q9CS42	Ribose-phosphate pyrophosphokinase 2	Prps2	4051	Color2 [A=255, R=169, G=169, B=169]	1	4					12	12	6	46.2	46.2	21.1	34.786	0	176.16	1366500000	59	19.1671	19.552	19.1562	19.3024	19.1745	19.3559	19.5117	19.562	19.2843	19.3445
0.784891	-0.198292	Q9WUB3	Q9WUB3	Glycogen phosphorylase, muscle form	Pygm	4916	Color2 [A=255, R=169, G=169, B=169]	1	4					18	12	12	26.6	17.9	17.9	97.285	0	39.51	161430000	20	16.1834	16.7512	16.1858	16.4147	16.5818	16.7221	16.6844	16.6512	16.3595	16.6913
0.784705	-0.124506	P50544	P50544	Very long-chain specific acyl-CoA dehydrogenase, mitochondrial	Acadvl	1075	Color2 [A=255, R=169, G=169, B=169]	1	4					39	39	39	69.8	69.8	69.8	70.875	0	323.31	20409000000	241	22.7875	23.2095	22.8811	22.9354	22.9076	23.165	23.0912	23.1312	22.9486	23.0077
0.784678	-0.118427	Q8CHT0	Q8CHT0	Delta-1-pyrroline-5-carboxylate dehydrogenase, mitochondrial	Aldh4a1	3058	Color2 [A=255, R=169, G=169, B=169]	1	4					23	23	23	55.9	55.9	55.9	61.84	0	323.31	25763000000	212	22.9696	23.2908	22.9141	23.0889	23.075	23.1773	23.1379	23.344	23.0928	23.1785
0.781966	-0.135955	Q8VHQ9	Q8VHQ9	Acyl-coenzyme A thioesterase 11	Acot11	3462	Color2 [A=255, R=169, G=169, B=169]	1	4					5	5	5	9.1	9.1	9.1	67.354	0	11.37	117870000	12	16.0472	16.4385	16.0913	16.3454	16.146	16.3572	16.372	16.4837	16.1923	16.3429
0.78099	-0.117265	Q8JZN5	Q8JZN5	Acyl-CoA dehydrogenase family member 9, mitochondrial	Acad9	3092	Color2 [A=255, R=169, G=169, B=169]	1	4					25	25	25	43.4	43.4	43.4	68.721	0	134.21	4521100000	98	20.6682	21.0354	20.7029	20.8158	20.7326	20.9732	20.8838	20.9943	20.7698	20.9202
0.780324	-0.136316	Q60932-2;Q60932	Q60932-2;Q60932	Voltage-dependent anion-selective channel protein 1	Vdac1	1976	Color2 [A=255, R=169, G=169, B=169]	1	4					19	19	19	83.4	83.4	83.4	30.755	0	323.31	41888000000	799	22.4856	22.905	22.5217	22.6532	22.5509	22.7975	22.7665	22.8591	22.5796	22.7953
0.778997	-0.139817	Q9QXY6	Q9QXY6	EH domain-containing protein 3	Ehd3	4786	Color2 [A=255, R=169, G=169, B=169]	1	4					24	14	14	47.7	30.1	30.1	60.82	0	59.919	936300000	36	18.4604	18.8965	18.5795	18.6684	18.4986	18.8155	18.7528	18.9002	18.7296	18.6043
0.778854	-0.12999	Q9WUM5	Q9WUM5	Succinyl-CoA ligase [ADP/GDP-forming] subunit alpha, mitochondrial	Suclg1	4926	Color2 [A=255, R=169, G=169, B=169]	1	4					8	8	8	32.7	32.7	32.7	36.154	0	165.12	18007000000	99	22.7641	23.1328	22.817	22.9907	22.8276	23.0308	23.1029	23.1855	22.8849	22.9781
0.777748	-0.403158	Q9JM13	Q9JM13	Rab5 GDP/GTP exchange factor	Rabgef1	4729	Color2 [A=255, R=169, G=169, B=169]	1	4					3	3	3	6.9	6.9	6.9	56.868	0.0002318	3.493	10195000	4	12.3702	12.8078	12.082	12.8025	12.7468	12.8658	12.5401	12.504	13.2366	13.6787
0.777023	0.278992	Q9Z1P6	Q9Z1P6	NADH dehydrogenase [ubiquinone] 1 alpha subcomplex subunit 7	Ndufa7	5019	Color2 [A=255, R=169, G=169, B=169]	1	4					7	7	7	55.8	55.8	55.8	12.575	0	20.496	746170000	27	19.207	19.2107	19.1958	19.5524	18.7171	19.3321	18.792	18.8964	18.5525	18.9149
0.776521	-0.114045	Q62348	Q62348	Translin	Tsn	2131	Color2 [A=255, R=169, G=169, B=169]	1	4					4	4	4	20.2	20.2	20.2	26.201	0	8.9133	123680000	6	15.6039	15.9699	15.7384	15.8826	15.92	15.9974	15.8887	16.0393	15.8732	15.8864
0.776347	-0.203471	O70303	O70303	Cell death activator CIDE-B	Cideb	361	Color2 [A=255, R=169, G=169, B=169]	1	4					2	2	2	9.1	9.1	9.1	24.8	0.0035714	2.0421	14941000	2	13.5591	13.6977	13.2056	13.442	13.0486	13.5757	13.5713	13.8146	13.4123	13.5963
0.776023	-0.17894	Q9D023	Q9D023	Mitochondrial pyruvate carrier 2	Mpc2	4171	Color2 [A=255, R=169, G=169, B=169]	1	4					5	5	5	32.3	32.3	32.3	14.286	0	6.7393	3022200000	19	20.6144	21.0195	20.4646	20.9853	20.751	20.9256	20.8829	21.1426	20.8575	20.921
0.775872	-0.150695	A2A690;A2A690-2	A2A690;A2A690-2	Protein TANC2	Tanc2	4	Color2 [A=255, R=169, G=169, B=169]	1	4					3	3	3	1.5	1.5	1.5	220.26	0.0091908	1.5094	23882000	3	13.8273	14.0564	13.6793	14.0864	13.8354	14.1098	13.9393	14.1626	13.8573	14.1693
0.775694	-0.180414	Q8VD26;Q8VD26-2;Q8VD26-3	Q8VD26;Q8VD26-2;Q8VD26-3	Transmembrane protein 143	Tmem143	3402	Color2 [A=255, R=169, G=169, B=169]	1	4					3	3	3	10	10	10	51.595	0.00024137	4.2538	46381000	8	14.2527	14.6426	14.1306	14.6365	14.4172	14.7024	14.5883	14.7601	14.4323	14.4985
0.775546	-0.19743	Q3UBX0	Q3UBX0	Transmembrane protein 109	Tmem109	1742	Color2 [A=255, R=169, G=169, B=169]	1	4					3	3	3	9.1	9.1	9.1	26.306	0	19.228	434510000	8	16.0462	16.6379	16.1042	16.4679	16.4783	16.5251	16.4757	16.7491	16.3889	16.5829
0.77521	-0.155785	P70419	P70419	Polypeptide N-acetylgalactosaminyltransferase 3	Galnt3	1435	Color2 [A=255, R=169, G=169, B=169]	1	4					6	6	6	9.6	9.6	9.6	72.931	0	11.395	45684000	8	14.9944	15.4332	14.9829	15.2036	15.0196	15.2249	15.3139	15.466	15.1293	15.2786
0.774233	-0.16181	Q9WV68	Q9WV68	Peroxisomal 2,4-dienoyl-CoA reductase	Decr2	4944	Color2 [A=255, R=169, G=169, B=169]	1	4					9	9	9	40.8	40.8	40.8	31.3	0	59.764	802080000	24	18.536	18.9839	18.4461	18.6672	18.7342	18.7985	18.8641	18.9669	18.6505	18.8964
0.773551	-0.160964	Q61490	Q61490	CD166 antigen	Alcam	2048	Color2 [A=255, R=169, G=169, B=169]	1	4					11	11	11	23.2	23.2	23.2	65.091	0	41.151	194460000	21	16.3229	16.8636	16.4374	16.5188	16.4421	16.681	16.7871	16.7687	16.4884	16.6644
0.770805	0.129305	Q7TPR4;O88990	Q7TPR4	Alpha-actinin-1	Actn1	2452	Color2 [A=255, R=169, G=169, B=169]	1	4					49	33	30	63.5	44.5	41.9	103.07	0	323.31	7084100000	156	21.6604	21.9131	21.5147	21.7377	21.8445	21.6953	21.6	21.6759	21.4184	21.6343
0.770158	0.139167	P17156	P17156	Heat shock-related 70 kDa protein 2	Hspa2	726	Color2 [A=255, R=169, G=169, B=169]	1	4					21	6	6	37.4	14.8	14.8	69.641	0	17.718	73911000	13	15.3305	15.5327	15.1269	15.2776	15.0127	15.1579	15.0279	15.1337	15.1585	15.1065
0.769212	-0.117644	Q99J99	Q99J99	3-mercaptopyruvate sulfurtransferase	Mpst	3751	Color2 [A=255, R=169, G=169, B=169]	1	4					11	11	11	51.9	51.9	51.9	33.097	0	53.264	2282900000	52	19.4194	19.7953	19.4382	19.6014	19.4619	19.6964	19.6468	19.6997	19.5383	19.7232
0.769132	-0.243808	A6H611	A6H611	Mitochondrial intermediate peptidase	Mipep	47	Color2 [A=255, R=169, G=169, B=169]	1	4					4	4	4	4.9	4.9	4.9	80.851	0.0002331	3.6093	63486000	4	13.7458	14.3841	13.9919	14.353	14.0504	14.6748	14.1839	14.484	14.0532	14.3483
0.769085	-0.171189	Q922E6	Q922E6	FAST kinase domain-containing protein 2	Fastkd2	3682	Color2 [A=255, R=169, G=169, B=169]	1	4					7	7	7	10.9	10.9	10.9	78.947	0	38.243	92824000	14	15.5379	16.122	15.5437	15.8446	15.873	15.9405	15.9415	16.0585	15.914	15.9227
0.768909	0.138364	O08966	O08966	Solute carrier family 22 member 1	Slc22a1	197	Color2 [A=255, R=169, G=169, B=169]	1	4					9	9	8	15.3	15.3	13.5	61.52	0	97.527	1120400000	53	18.6058	19.0944	18.7487	18.7808	18.7058	18.6091	18.684	18.7599	18.5169	18.6736
0.768869	-0.123909	Q60649	Q60649	Caseinolytic peptidase B protein homolog	Clpb	1941	Color2 [A=255, R=169, G=169, B=169]	1	4					7	7	7	11.7	11.7	11.7	76.003	0	27.661	213130000	18	16.7881	17.1598	16.8467	16.9995	16.8605	17.0807	17.0067	17.2304	16.9702	16.9861
0.768752	-0.133681	Q07417	Q07417	Short-chain specific acyl-CoA dehydrogenase, mitochondrial	Acads	1613	Color2 [A=255, R=169, G=169, B=169]	1	4					19	19	19	63.6	63.6	63.6	44.889	0	323.31	13248000000	106	21.6274	22.0393	21.6738	21.8861	21.7608	21.9815	21.9674	22.0484	21.7694	21.8891
0.768511	-0.116737	Q8R4X3	Q8R4X3	RNA-binding protein 12	Rbm12	3331	Color2 [A=255, R=169, G=169, B=169]	1	4					5	5	5	5.2	5.2	5.2	102.8	0	14.141	47301000	9	15.6884	15.9435	15.7297	15.8937	15.8496	16.0834	15.9057	16.0758	15.8183	15.8054
0.766417	-0.158723	Q9WTL2	Q9WTL2	Ras-related protein Rab-25	Rab25	4894	Color2 [A=255, R=169, G=169, B=169]	1	4					5	4	4	23.5	19.7	19.7	23.472	0	5.6856	61784000	9	15.13	15.6752	15.2142	15.251	15.3767	15.5572	15.5653	15.5304	15.3172	15.4707
0.765906	0.166486	P49429	P49429	4-hydroxyphenylpyruvate dioxygenase	Hpd	1053	Color2 [A=255, R=169, G=169, B=169]	1	4					15	15	15	49.9	49.9	49.9	45.054	0	168.15	1639000000	54	20.2597	20.46	20.5237	20.2748	20.2227	20.2316	20.3354	20.4	20.0436	19.8979
0.764089	-0.132049	Q6PAR5-5;Q6PAR5-2;Q6PAR5-6;Q6PAR5;Q6PAR5-4;Q6PAR5-3	Q6PAR5-5;Q6PAR5-2;Q6PAR5-6;Q6PAR5;Q6PAR5-4;Q6PAR5-3	GTPase-activating protein and VPS9 domain-containing protein 1	Gapvd1	2314	Color2 [A=255, R=169, G=169, B=169]	1	4					5	5	5	4.1	4.1	4.1	159.98	0	9.7403	37594000	7	14.547	14.7579	14.2847	14.4858	14.5675	14.805	14.6118	14.693	14.5378	14.6554
0.763889	-0.157979	P51163	P51163	Uroporphyrinogen-III synthase	Uros	1078	Color2 [A=255, R=169, G=169, B=169]	1	4					5	5	5	21.9	21.9	21.9	28.504	0	18.721	57830000	8	14.6716	15.1556	14.7456	14.9369	14.794	15.1272	15.0655	15.0765	14.7782	15.0461
0.761517	-0.182608	Q80ZK0	Q80ZK0	28S ribosomal protein S10, mitochondrial	Mrps10	2571	Color2 [A=255, R=169, G=169, B=169]	1	4					2	2	2	18.8	18.8	18.8	18.698	0	26.059	97398000	6	14.7765	15.1728	14.7285	15.0959	14.9509	15.2985	15.1117	15.3089	14.8382	15.0804
0.761125	-0.116117	Q8JZU2	Q8JZU2	Tricarboxylate transport protein, mitochondrial	Slc25a1	3099	Color2 [A=255, R=169, G=169, B=169]	1	4					9	9	9	28.3	28.3	28.3	33.931	0	33.783	1943400000	23	20.188	20.5677	20.1794	20.2984	20.331	20.4164	20.4564	20.4942	20.307	20.4711
0.759695	-0.163221	Q8BXK8	Q8BXK8	Arf-GAP with GTPase, ANK repeat and PH domain-containing protein 1	Agap1	2860	Color2 [A=255, R=169, G=169, B=169]	1	4					3	3	2	4.4	4.4	2.6	94.41	0	38.566	33042000	5	12.8512	13.3412	12.8365	12.9629	13.0814	13.0501	13.1922	13.3291	13.2748	13.0431
0.758784	0.23432	Q8BYH7	Q8BYH7	TBC1 domain family member 17	Tbc1d17	2875	Color2 [A=255, R=169, G=169, B=169]	1	4					2	2	2	3.7	3.7	3.7	72.859	0.00023348	3.6356	18413000	3	13.6625	14.1662	13.4325	13.678	13.9836	13.7217	13.4162	13.6787	13.2663	13.6682
0.757234	-0.149647	Q6R891-2;Q6R891	Q6R891-2;Q6R891	Neurabin-2	Ppp1r9b	2357	Color2 [A=255, R=169, G=169, B=169]	1	4					2	2	2	7.4	7.4	7.4	44.846	0	7.8808	14330000	3	13.9795	14.3428	13.812	14.2366	14.1497	14.324	14.1792	14.1626	14.2762	14.3269
0.756852	-0.102874	Q80XL6	Q80XL6	Acyl-CoA dehydrogenase family member 11	Acad11	2553	Color2 [A=255, R=169, G=169, B=169]	1	4					28	28	28	44.7	44.7	44.7	87.365	0	228.11	4245100000	124	20.3786	20.6006	20.2341	20.432	20.3928	20.5514	20.4992	20.5823	20.3747	20.5449
0.755725	0.131097	P62962;CON__P02584	P62962	Profilin-1	Pfn1	1345	Color2 [A=255, R=169, G=169, B=169]	1	4					9	9	9	83.6	83.6	83.6	14.957	0	247.9	9602000000	97	21.621	21.9842	21.5967	21.75	21.8641	21.6551	21.6831	21.7552	21.4602	21.607
0.754715	-0.21949	Q91ZB0	Q91ZB0	Alpha-protein kinase 2	Alpk2	3621	Color2 [A=255, R=169, G=169, B=169]	1	4					2	2	2	1.3	1.3	1.3	233.3	0.0045221	1.8398	45792000	2	13.3337	13.4215	12.7116	13.1607	13.0782	13.3089	13.2876	13.3945	13.1619	13.6503
0.753869	0.124549	Q9QY81	Q9QY81	Nuclear pore membrane glycoprotein 210	Nup210	4793	Color2 [A=255, R=169, G=169, B=169]	1	4					13	13	13	8.4	8.4	8.4	204.1	0	74.931	172430000	25	16.8405	17.2082	16.8345	16.9548	16.9407	16.9517	16.7876	16.9337	16.6866	16.7963
0.753577	0.134187	Q61702;CON__Q0VCM5	Q61702	Inter-alpha-trypsin inhibitor heavy chain H1	Itih1	2071	Color2 [A=255, R=169, G=169, B=169]	1	4					12	12	12	16.3	16.3	16.3	101.07	0	82.116	360590000	35	17.6463	18.0864	17.7552	17.7356	17.8457	17.7903	17.7137	17.7577	17.5112	17.6255
0.753554	0.153049	P45377	P45377	Aldose reductase-related protein 2	Akr1b8	992	Color2 [A=255, R=169, G=169, B=169]	1	4					6	4	4	21.5	16.1	16.1	36.12	0	16.284	271230000	11	17.8353	18.0057	17.6201	17.9888	17.8458	17.8353	17.6527	17.9167	17.4856	17.6402
0.753203	-0.179412	Q9R0U0-3;Q9R0U0-2;Q9R0U0	Q9R0U0-3;Q9R0U0-2;Q9R0U0	Serine/arginine-rich splicing factor 10	Srsf10	4869	Color2 [A=255, R=169, G=169, B=169]	1	4					2	2	2	12	12	12	22.222	0.00023191	3.5115	66425000	4	14.4784	14.6999	14.2989	14.6524	14.8397	14.9654	14.8463	14.715	14.511	14.8287
0.75247	-0.169985	P60904	P60904	DnaJ homolog subfamily C member 5	Dnajc5	1236	Color2 [A=255, R=169, G=169, B=169]	1	4					4	4	4	27.8	27.8	27.8	22.101	0	43.306	617040000	9	17.608	17.9366	17.7298	17.7481	18.0658	18.0727	18.1163	18.111	17.6862	17.9521
0.748903	0.220099	Q62245	Q62245	Son of sevenless homolog 1	Sos1	2125	Color2 [A=255, R=169, G=169, B=169]	1	4					2	2	2	1.5	1.5	1.5	150.88	0.00023359	3.647	36143000	3	13.2019	13.5998	13.1201	13.295	12.9301	12.8693	13.3565	13.1007	12.9234	12.7966
0.748196	0.156239	P21447	P21447	Multidrug resistance protein 1A	Abcb1a	777	Color2 [A=255, R=169, G=169, B=169]	1	4					16	16	8	14.6	14.6	6.5	140.64	0	48.624	478570000	40	18.2347	18.5697	18.1244	18.2476	18.325	18.07	18.3175	18.3249	17.9502	18.0576
0.748063	-0.266649	P56391	P56391	Cytochrome c oxidase subunit 6B1	Cox6b1	1172	Color2 [A=255, R=169, G=169, B=169]	1	4					7	7	7	70.9	70.9	70.9	10.071	0	106.79	8132100000	59	19.5187	19.7132	19.2571	19.8387	19.3408	20.2315	19.7448	19.9253	19.3437	19.7565
0.747935	-0.119271	Q9QYB5-2;Q9QYB5	Q9QYB5-2;Q9QYB5	Gamma-adducin	Add3	4797	Color2 [A=255, R=169, G=169, B=169]	1	4					16	16	16	31.6	31.6	31.6	75.406	0	112.64	1032100000	40	18.7073	19.0186	18.599	18.8408	18.7984	18.9745	18.9286	18.9879	18.761	18.9084
0.747407	0.179667	Q9DC48	Q9DC48	Pre-mRNA-processing factor 17	Cdc40	4453	Color2 [A=255, R=169, G=169, B=169]	1	4					2	2	2	5	5	5	65.46	0.0014938	2.2251	4568500	2	11.7724	12.029	12.0174	11.8535	11.8215	12.0119	11.7332	11.3573	11.6368	11.8563
0.746825	-0.262731	Q8BH55	Q8BH55	Threonine synthase-like 1	Thnsl1	2656	Color2 [A=255, R=169, G=169, B=169]	1	4					3	3	3	5.4	5.4	5.4	83.099	0.00023419	3.6945	26232000	4	13.9106	14.2338	13.4197	13.6972	13.7373	14.3101	14.0222	14.1131	13.6347	14.2322
0.746677	-0.140427	P70698	P70698	CTP synthase 1	Ctps1	1449	Color2 [A=255, R=169, G=169, B=169]	1	4					8	7	7	16.9	14.9	14.9	66.682	0	34.897	109830000	15	15.4796	15.8767	15.4954	15.5277	15.5118	15.6903	15.6931	15.9111	15.5464	15.7525
0.744296	-0.114004	Q68FL4	Q68FL4	Putative adenosylhomocysteinase 3	Ahcyl2	2226	Color2 [A=255, R=169, G=169, B=169]	1	4					19	19	2	36.2	36.2	4.2	66.899	0	207.42	4289900000	74	20.458	20.6763	20.3294	20.4549	20.5229	20.626	20.6032	20.7606	20.426	20.5956
0.74315	0.113819	Q99MR6-3;Q99MR6-4;Q99MR6-2;Q99MR6	Q99MR6-3;Q99MR6-4;Q99MR6-2;Q99MR6	Serrate RNA effector molecule homolog	Srrt	3877	Color2 [A=255, R=169, G=169, B=169]	1	4					10	10	10	13.4	13.4	13.4	99.438	0	37.145	395880000	19	17.1356	17.5129	17.2233	17.3381	17.3326	17.3154	17.2631	17.2083	17.0863	17.1004
0.742966	-0.138091	Q9ET01	Q9ET01	Glycogen phosphorylase, liver form	Pygl	4608	Color2 [A=255, R=169, G=169, B=169]	1	4					22	20	19	28.1	25.8	24.5	97.462	0	90.114	863240000	60	18.3551	18.7409	18.4526	18.5409	18.4129	18.707	18.7005	18.7042	18.3751	18.7061
0.742698	-0.242297	E9PXF8-2;E9PXF8	E9PXF8-2;E9PXF8		Sbf2	119	Color2 [A=255, R=169, G=169, B=169]	1	4					2	2	2	1.6	1.6	1.6	207.63	0.0002281	3.1961	4893800	2	11.7609	12.267	11.7927	11.6167	11.8914	12.5481	11.969	12.0744	12.1424	11.8062
0.741932	-0.163662	Q8BXV2	Q8BXV2	BRI3-binding protein	Bri3bp	2867	Color2 [A=255, R=169, G=169, B=169]	1	4					2	2	2	11.1	11.1	11.1	28.263	0	9.9481	47531000	3	14.5365	14.9114	14.2864	14.5928	14.5863	14.7746	14.8307	14.7501	14.5523	14.8239
0.741164	0.122196	Q60575;Q60575-2;Q60575-3	Q60575;Q60575-2;Q60575-3	Kinesin-like protein KIF1B	Kif1b	1932	Color2 [A=255, R=169, G=169, B=169]	1	4					3	3	2	1.8	1.8	1.2	204.08	0.00023674	3.8494	27130000	4	14.6966	14.9225	14.6972	14.9575	14.9004	14.8291	14.6728	14.7949	14.4921	14.7742
0.739433	-0.179027	A2AKK5;A2AKK5-2	A2AKK5;A2AKK5-2	Acyl-coenzyme A amino acid N-acyltransferase 1	Acnat1	17	Color2 [A=255, R=169, G=169, B=169]	1	4					14	14	5	44	44	18	46.07	0	172.99	5285200000	71	19.6749	20.1114	19.6293	19.6708	19.6521	20.0086	20.0226	20.028	19.6019	19.9724
0.73802	-0.144911	Q9JIK9	Q9JIK9	28S ribosomal protein S34, mitochondrial	Mrps34	4651	Color2 [A=255, R=169, G=169, B=169]	1	4					4	4	4	18.8	18.8	18.8	25.826	0	8.1457	26600000	9	14.374	14.5619	14.1683	14.4069	14.332	14.5573	14.6096	14.7123	14.2768	14.4116
0.736852	0.159134	Q8BKX1-4;Q8BKX1-3;Q8BKX1-2;Q8BKX1	Q8BKX1-4;Q8BKX1-3;Q8BKX1-2;Q8BKX1	Brain-specific angiogenesis inhibitor 1-associated protein 2	Baiap2	2730	Color2 [A=255, R=169, G=169, B=169]	1	4					10	10	10	25.7	25.7	25.7	53.274	0	48.084	123340000	15	15.9646	16.3658	16.0019	16.0645	15.9945	16.1375	15.936	15.9676	15.6368	15.9175
0.736698	0.237336	Q61207	Q61207	Prosaposin	Psap	2019	Color2 [A=255, R=169, G=169, B=169]	1	4					11	11	11	21.2	21.2	21.2	61.422	0	33.364	2096200000	30	19.1725	19.538	19.0981	19.596	19.4749	19.5879	19.0517	19.2237	18.8405	18.989
0.735452	0.272169	Q80YE7-2;Q80YE7	Q80YE7-2;Q80YE7	Death-associated protein kinase 1	Dapk1	2563	Color2 [A=255, R=169, G=169, B=169]	1	4					5	5	5	4.9	4.9	4.9	159.98	0	5.9605	21770000	5	13.4064	14.3283	13.8555	13.6092	13.8174	13.424	13.3189	13.8733	13.3577	13.6821
0.733928	0.117193	P17918	P17918	Proliferating cell nuclear antigen	Pcna	739	Color2 [A=255, R=169, G=169, B=169]	1	4					4	4	4	20.3	20.3	20.3	28.785	0	7.7009	49473000	5	15.8997	16.2405	15.848	16.1067	16.0208	15.7989	16.0289	15.9439	15.8608	15.8972
0.733756	-0.283241	Q149L6;Q149L6-3;Q149L6-2	Q149L6;Q149L6-3;Q149L6-2	DnaJ homolog subfamily B member 14	Dnajb14	1639	Color2 [A=255, R=169, G=169, B=169]	1	4					2	2	2	5.5	5.5	5.5	42.325	0.0039419	1.9252	9108500	3	12.1538	12.8212	11.9288	12.4715	11.8241	12.5068	12.3262	12.6026	12.4518	12.7283
0.732402	-0.205406	O88968	O88968	Transcobalamin-2	Tcn2	456	Color2 [A=255, R=169, G=169, B=169]	1	4					7	7	7	29.3	29.3	29.3	47.585	0	34.233	749710000	20	15.6326	16.2097	15.8551	16.0812	15.9942	16.3528	16.2187	16.3387	15.8032	16.0865
0.731547	-0.185196	Q61334	Q61334	B-cell receptor-associated protein 29	Bcap29	2032	Color2 [A=255, R=169, G=169, B=169]	1	4					3	3	3	7.9	7.9	7.9	27.964	0	8.2843	81901000	6	13.9585	14.5378	14.0495	14.1135	14.3632	14.5337	14.379	14.4609	14.1276	14.4473
0.731374	-0.148715	Q8BWT1	Q8BWT1	3-ketoacyl-CoA thiolase, mitochondrial	Acaa2	2842	Color2 [A=255, R=169, G=169, B=169]	1	4					21	21	21	75.8	75.8	75.8	41.829	0	323.31	37686000000	339	22.0717	22.4446	22.044	22.2433	22.0654	22.2501	22.4154	22.5174	22.1181	22.3115
0.731131	0.12773	P29416	P29416	Beta-hexosaminidase subunit alpha	Hexa	872	Color2 [A=255, R=169, G=169, B=169]	1	4					8	8	8	16.5	16.5	16.5	60.612	0	32.523	82630000	15	15.3209	15.7107	15.2264	15.4725	15.4561	15.335	15.3859	15.3436	15.1944	15.2892
0.730083	-0.121863	Q80SY6;Q80SY6-3;Q80SY6-2	Q80SY6;Q80SY6-3;Q80SY6-2	Adenosine deaminase-like protein	Adal	2475	Color2 [A=255, R=169, G=169, B=169]	1	4					2	2	2	6.4	6.4	6.4	41	0.0095503	1.4765	46412000	3	13.7726	14.0166	13.764	13.9971	14.1319	14.0961	13.9615	14.1833	13.96	14.0907
0.728873	0.140384	Q80XU3	Q80XU3	Nuclear ubiquitous casein and cyclin-dependent kinase substrate 1	Nucks1	2557	Color2 [A=255, R=169, G=169, B=169]	1	4					5	5	5	29.1	29.1	29.1	26.313	0	110.88	757960000	16	17.788	18.1293	17.968	17.9515	17.6306	17.8333	17.8102	17.7838	17.5704	17.7679
0.72886	-0.120301	P48722;P48722-2	P48722;P48722-2	Heat shock 70 kDa protein 4L	Hspa4l	1041	Color2 [A=255, R=169, G=169, B=169]	1	4					26	24	24	41.1	37.5	37.5	94.381	0	202.52	919090000	70	18.2743	18.6396	18.3299	18.4461	18.3742	18.5921	18.553	18.6545	18.3329	18.533
0.72837	-0.178999	Q3UFY7-2;Q3UFY7;Q3UFY7-4;Q3UFY7-3	Q3UFY7-2;Q3UFY7;Q3UFY7-4	7-methylguanosine phosphate-specific 5-nucleotidase	Nt5c3b	1756	Color2 [A=255, R=169, G=169, B=169]	1	4					3	3	3	12.6	12.6	12.6	29.782	0.00024863	4.8656	71244000	3	14.084	14.753	14.2465	14.3208	14.489	14.5742	14.669	14.6472	14.4083	14.4895
0.727458	0.108443	Q62188	Q62188	Dihydropyrimidinase-related protein 3	Dpysl3	2118	Color2 [A=255, R=169, G=169, B=169]	1	4					14	11	11	32.5	24.9	24.9	61.936	0	97.011	368790000	25	17.8126	18.0735	17.6838	17.8107	17.9679	17.75	17.7945	17.8509	17.6545	17.7563
0.727083	0.130952	Q921T2-3;Q921T2-2;Q921T2	Q921T2-3;Q921T2-2;Q921T2	Torsin-1A-interacting protein 1	Tor1aip1	3669	Color2 [A=255, R=169, G=169, B=169]	1	4					4	4	3	12.5	12.5	10.6	58.415	0	11.429	299040000	14	17.7265	18.0306	17.7076	17.9474	17.8244	17.9069	17.6874	17.7731	17.5008	17.7136
0.726417	-0.157537	P56375	P56375	Acylphosphatase-2	Acyp2	1164	Color2 [A=255, R=169, G=169, B=169]	1	4					6	6	6	56.6	56.6	56.6	11.877	0	75.462	866630000	14	18.2653	18.6914	18.322	18.46	18.298	18.6015	18.6327	18.7366	18.2804	18.5733
0.726189	-0.161333	P15947;P15945;P00757;Q61759;P15946;P00756	P15947	Kallikrein-1	Klk1	705	Color2 [A=255, R=169, G=169, B=169]	1	4					10	10	10	43.7	43.7	43.7	28.774	0	82.735	735160000	25	18.136	18.3863	17.9354	18.16	18.0829	18.4622	18.235	18.4895	18.02	18.3006
0.72343	0.106862	Q9DBC7;P12849	Q9DBC7	cAMP-dependent protein kinase type I-alpha regulatory subunit;cAMP-dependent protein kinase type I-alpha regulatory subunit, N-terminally processed	Prkar1a	4407	Color2 [A=255, R=169, G=169, B=169]	1	4					8	8	8	19.4	19.4	19.4	43.185	0	53.225	353070000	19	16.3656	16.6932	16.3947	16.3736	16.4692	16.3016	16.4373	16.3617	16.2191	16.4423
0.722605	-0.118848	Q99NB1	Q99NB1	Acetyl-coenzyme A synthetase 2-like, mitochondrial	Acss1	3893	Color2 [A=255, R=169, G=169, B=169]	1	4					26	26	26	56.7	56.7	56.7	74.622	0	222.97	10435000000	193	21.0275	21.4423	21.0289	21.2053	21.086	21.2601	21.2768	21.3824	21.2299	21.2349
0.722447	-0.13901	Q9EP89	Q9EP89	Serine beta-lactamase-like protein LACTB, mitochondrial	Lactb	4514	Color2 [A=255, R=169, G=169, B=169]	1	4					14	14	14	29.6	29.6	29.6	60.705	0	144.15	1014000000	67	18.4982	18.9033	18.5567	18.6533	18.5175	18.8443	18.767	18.8858	18.5295	18.7974
0.720649	-0.140501	Q9Z306	Q9Z306	Solute carrier family 22 member 4	Slc22a4	5073	Color2 [A=255, R=169, G=169, B=169]	1	4					2	2	2	4	4	4	62.289	0.0002266	3.0866	88381000	5	15.9387	16.2599	15.8586	15.9898	15.9747	16.2653	16.1618	16.3088	15.9114	16.0768
0.720124	-0.160463	Q91VJ5	Q91VJ5	Polyglutamine-binding protein 1	Pqbp1	3501	Color2 [A=255, R=169, G=169, B=169]	1	4					2	2	2	13.3	13.3	13.3	30.597	0	39.235	23222000	8	14.4157	14.8699	14.3191	14.7278	14.5544	14.7375	14.8486	14.6115	14.6415	14.8501
0.720089	0.105157	Q8CCK0	Q8CCK0	Core histone macro-H2A.2	H2afy2	2996	Color2 [A=255, R=169, G=169, B=169]	1	4					12	10	10	37.1	30.1	30.1	40.092	0	43.457	599210000	22	18.6659	18.9684	18.6951	18.771	18.7801	18.7301	18.7425	18.7743	18.5006	18.6072
0.719925	0.100667	P53612	P53612	Geranylgeranyl transferase type-2 subunit beta	Rabggtb	1120	Color2 [A=255, R=169, G=169, B=169]	1	4					3	3	3	8.6	8.6	8.6	37.803	0.00025013	5.0117	64698000	8	15.3494	15.6968	15.5347	15.6527	15.6382	15.5309	15.5302	15.5212	15.3908	15.3954
0.71936	-0.136847	P53395	P53395	Lipoamide acyltransferase component of branched-chain alpha-keto acid dehydrogenase complex, mitochondrial	Dbt	1119	Color2 [A=255, R=169, G=169, B=169]	1	4					21	21	21	48.3	48.3	48.3	53.246	0	148.67	7959200000	97	21.1845	21.6802	21.3562	21.4135	21.2397	21.5425	21.5328	21.631	21.384	21.4681
0.719323	0.0878845	Q9ET54-3;Q9ET54-4;Q9ET54-6;Q9ET54-5;Q9ET54;Q9ET54-2	Q9ET54-3;Q9ET54-4;Q9ET54-6;Q9ET54-5;Q9ET54;Q9ET54-2	Palladin	Palld	4612	Color2 [A=255, R=169, G=169, B=169]	1	4					14	14	14	32.9	32.9	32.9	72.367	0	62.538	399530000	38	17.3704	17.6313	17.312	17.4919	17.3895	17.3203	17.384	17.3889	17.2667	17.3958
0.717066	-0.125906	Q9JKF7	Q9JKF7	39S ribosomal protein L39, mitochondrial	Mrpl39	4692	Color2 [A=255, R=169, G=169, B=169]	1	4					7	7	7	20.5	20.5	20.5	38.549	0	13.411	173080000	14	16.2126	16.5114	16.0887	16.3289	16.126	16.4022	16.4273	16.5068	16.2864	16.2745
0.715078	0.138525	Q8CFZ5	Q8CFZ5	Solute carrier family 22 member 12	Slc22a12	3025	Color2 [A=255, R=169, G=169, B=169]	1	4					9	9	9	15.9	15.9	15.9	60.194	0	33.218	2935500000	44	19.216	19.7111	19.3402	19.4142	19.5203	19.3506	19.3825	19.3523	19.1086	19.315
0.714782	-0.117928	P09411;P09041	P09411	Phosphoglycerate kinase 1	Pgk1	599	Color2 [A=255, R=169, G=169, B=169]	1	4					29	29	29	77.2	77.2	77.2	44.55	0	323.31	53312000000	327	23.8983	24.2296	23.8849	24.0477	23.997	24.155	24.1791	24.2716	23.941	24.1005
0.714322	-0.123796	Q9DBS9	Q9DBS9	Oxysterol-binding protein-related protein 3	Osbpl3	4436	Color2 [A=255, R=169, G=169, B=169]	1	4					7	7	6	11.5	11.5	9.4	96.965	0	61.96	137190000	21	16.0379	16.3922	15.9622	16.1765	16.1551	16.3102	16.2913	16.3878	16.1014	16.2522
0.713241	0.138462	Q99JY3;Q99JY3-2	Q99JY3;Q99JY3-2	GTPase IMAP family member 4	Gimap4	3775	Color2 [A=255, R=169, G=169, B=169]	1	4					11	11	11	40.9	40.9	40.9	38.044	0	57.218	1381000000	50	18.8897	19.179	18.6705	18.9404	19.1241	18.8361	18.8424	18.8961	18.6836	18.8532
0.711955	0.156624	Q8K012-2;Q8K012	Q8K012-2;Q8K012	Formin-binding protein 1-like	Fnbp1l	3108	Color2 [A=255, R=169, G=169, B=169]	1	4					4	4	4	8.4	8.4	8.4	63.917	0	11.329	50465000	6	14.4242	14.7802	14.3499	14.6586	14.6005	14.6493	14.355	14.2969	14.2151	14.5139
0.711311	0.147857	Q9Z0M5	Q9Z0M5	Lysosomal acid lipase/cholesteryl ester hydrolase	Lipa	4985	Color2 [A=255, R=169, G=169, B=169]	1	4					8	8	8	25.4	25.4	25.4	45.325	0	29.874	655370000	17	16.7232	17.157	16.9554	17.0527	16.8769	16.7035	16.8906	17.0215	16.5971	16.813
0.711054	-0.132655	Q5SV80	Q5SV80	Unconventional myosin-XIX	Myo19	1904	Color2 [A=255, R=169, G=169, B=169]	1	4					4	4	4	5.4	5.4	5.4	108.07	0.00023969	4.1142	4715300	5	15.3114	15.6721	15.2247	15.3562	15.363	15.5444	15.4808	15.7194	15.4227	15.4233
0.71102	0.11681	P10639	P10639	Thioredoxin	Txn	623	Color2 [A=255, R=169, G=169, B=169]	1	4					7	7	7	86.7	86.7	86.7	11.675	0	38.853	11383000000	61	21.1998	21.5692	21.3666	21.4485	21.254	21.3048	21.3183	21.3593	21.1027	21.1689
0.710491	-0.153183	O08756	O08756	3-hydroxyacyl-CoA dehydrogenase type-2	Hsd17b10	180	Color2 [A=255, R=169, G=169, B=169]	1	4					11	11	11	55.2	55.2	55.2	27.418	0	240.46	11292000000	109	21.5568	22.0618	21.5949	21.8393	21.5832	21.9649	21.7519	21.9753	21.7893	21.9207
0.707494	-0.172585	Q9Z0P4-2;Q9Z0P4	Q9Z0P4-2;Q9Z0P4	Paralemmin-1	Palm	4988	Color2 [A=255, R=169, G=169, B=169]	1	4					3	3	3	15.3	15.3	15.3	36.721	0	35.633	6487700	5	12.2171	12.436	12.1093	12.4323	12.3099	12.7812	12.4707	12.1297	12.5501	12.4357
0.707294	-0.116765	Q5SSK3	Q5SSK3	Transcription elongation factor, mitochondrial	Tefm	1896	Color2 [A=255, R=169, G=169, B=169]	1	4					6	6	6	19.2	19.2	19.2	41.873	0	18.607	86931000	9	15.5105	15.7935	15.4693	15.72	15.5729	15.68	15.7599	15.9307	15.6537	15.6257
0.70655	-0.181124	Q8C8R3;Q8C8R3-2;Q8C8R3-4;Q8C8R3-5;Q8C8R3-3	Q8C8R3;Q8C8R3-2;Q8C8R3-4;Q8C8R3-5	Ankyrin-2	Ank2	2970	Color2 [A=255, R=169, G=169, B=169]	1	4					11	4	4	3.1	1.4	1.4	426.26	0	29.463	92387000	9	13.9958	14.5174	13.8078	14.1325	14.2643	14.4548	14.2273	14.4107	14.2463	14.2844
0.705676	0.158089	Q99LI7	Q99LI7	Cleavage stimulation factor subunit 3	Cstf3	3847	Color2 [A=255, R=169, G=169, B=169]	1	4					3	3	3	4	4	4	82.876	0.00023256	3.5595	27833000	3	13.7156	13.8056	13.717	13.7245	13.6845	13.7501	13.5722	13.8681	13.2603	13.406
0.705667	-0.133533	P49443	P49443	Protein phosphatase 1A	Ppm1a	1055	Color2 [A=255, R=169, G=169, B=169]	1	4					12	12	10	39.5	39.5	33.8	42.432	0	60.949	414060000	22	17.2412	17.5212	17.0816	17.296	17.28	17.3833	17.4985	17.6059	17.2294	17.3707
0.70519	-0.109253	Q3B7Z2;Q3B7Z2-2	Q3B7Z2;Q3B7Z2-2	Oxysterol-binding protein 1	Osbp	1659	Color2 [A=255, R=169, G=169, B=169]	1	4					16	16	15	18.9	18.9	17.5	88.796	0	68.959	1088300000	46	19.044	19.3402	18.9665	19.0916	19.0079	19.2871	19.1989	19.2662	19.052	19.1923
0.704952	-0.39138	Q3TWN3-2;Q3TWN3;Q0GA42	Q3TWN3-2;Q3TWN3	Metal transporter CNNM2	Cnnm2	1709	Color2 [A=255, R=169, G=169, B=169]	1	4					5	3	3	7.7	4.9	4.9	94.435	0	13.449	27845000	5	12.5234	13.1034	11.856	12.9974	12.729	12.6297	13.0998	12.6875	13.2153	13.5338
0.704528	0.0819698	P21981	P21981	Protein-glutamine gamma-glutamyltransferase 2	Tgm2	783	Color2 [A=255, R=169, G=169, B=169]	1	4					29	29	28	57	57	56	77.06	0	323.31	10232000000	140	21.7385	21.9672	21.7016	21.9121	21.952	21.7726	21.8049	21.7999	21.7104	21.7737
0.704465	0.3423	Q8BXA5	Q8BXA5	Cleft lip and palate transmembrane protein 1-like protein	Clptm1l	2857	Color2 [A=255, R=169, G=169, B=169]	1	4					2	2	2	4.8	4.8	4.8	62.183	0	11.632	8819600	3	11.5925	12.2346	11.7864	11.5667	12.4946	11.7963	11.1376	12.0727	11.4389	11.5179
0.703123	-0.119859	P29699;CON__P12763	P29699	Alpha-2-HS-glycoprotein	Ahsg	875	Color2 [A=255, R=169, G=169, B=169]	1	4					7	7	7	34.5	34.5	34.5	37.325	0	178.64	1925300000	41	19.5327	19.9216	19.6485	19.6965	19.6778	19.9486	19.8362	19.8785	19.6068	19.8063
0.702955	-0.189037	P54869	P54869	Hydroxymethylglutaryl-CoA synthase, mitochondrial	Hmgcs2	1145	Color2 [A=255, R=169, G=169, B=169]	1	4					7	6	6	15.4	13.2	13.2	56.822	0	12.019	140140000	8	15.8865	16.0795	15.7513	16.009	16.1667	16.2158	16.1477	16.5027	15.7919	16.18
0.702699	-0.132617	Q8BYM8	Q8BYM8	Probable cysteine--tRNA ligase, mitochondrial	Cars2	2879	Color2 [A=255, R=169, G=169, B=169]	1	4					7	7	7	18.1	18.1	18.1	61.271	0	99.989	179810000	21	15.8189	16.2827	15.8451	16.0839	16.0737	16.203	16.0666	16.2478	16.0501	16.1998
0.701279	0.155904	P18760	P18760	Cofilin-1	Cfl1	749	Color2 [A=255, R=169, G=169, B=169]	1	4					14	14	12	75.3	75.3	64.5	18.559	0	149.15	15914000000	86	21.5666	21.8655	21.4338	21.8216	21.6272	21.6094	21.5795	21.6626	21.2321	21.4515
0.701153	0.140633	Q8C0C7	Q8C0C7	Phenylalanine--tRNA ligase alpha subunit	Farsa	2898	Color2 [A=255, R=169, G=169, B=169]	1	4					13	13	12	28.5	28.5	26.4	57.598	0	100.95	712870000	41	17.9043	18.198	17.9921	18.1273	18.0763	17.9781	17.9901	18.1683	17.6733	17.7849
0.700322	0.221793	Q3THF9;Q3THF9-2	Q3THF9;Q3THF9-2	Coenzyme Q-binding protein COQ10 homolog B, mitochondrial	Coq10b	1680	Color2 [A=255, R=169, G=169, B=169]	1	4					2	2	2	7.5	7.5	7.5	27.268	0.00022862	3.241	59280000	3	13.4216	13.8062	13.621	13.6418	13.2031	13.5712	13.5373	13.3613	12.9203	13.1948
0.699949	0.128607	Q64191	Q64191	N(4)-(beta-N-acetylglucosaminyl)-L-asparaginase;Glycosylasparaginase alpha chain;Glycosylasparaginase beta chain	Aga	2172	Color2 [A=255, R=169, G=169, B=169]	1	4					4	4	4	19.9	19.9	19.9	37.022	0	50.525	337300000	19	17.186	17.5858	17.1572	17.3797	17.3617	17.1732	17.2998	17.3273	17.05	17.1769
0.698784	-0.248916	Q8CGF7-2;Q8CGF7;Q8CGF7-3;Q3B807-3;Q3B807	Q8CGF7-2;Q8CGF7;Q8CGF7-3	Transcription elongation regulator 1	Tcerg1	3040	Color2 [A=255, R=169, G=169, B=169]	1	4					11	11	11	11.4	11.4	11.4	121.58	0	22.939	187210000	18	16.4218	16.8063	16.3442	16.6908	16.5664	16.5606	16.5406	16.6177	17.0191	17.3361
0.69875	-0.166233	P70265;Q6DTY7-2;Q6DTY7-6;Q6DTY7-5;Q6DTY7	P70265	6-phosphofructo-2-kinase/fructose-2,6-bisphosphatase 2;6-phosphofructo-2-kinase;Fructose-2,6-bisphosphatase	Pfkfb2	1408	Color2 [A=255, R=169, G=169, B=169]	1	4					3	3	3	6.9	6.9	6.9	59.925	0	5.9276	24021000	5	13.8677	14.2467	13.8971	14.0652	13.7463	14.1871	14.0903	14.3516	14.1716	13.8536
0.698199	-0.133589	P49615	P49615	Cyclin-dependent-like kinase 5	Cdk5	1057	Color2 [A=255, R=169, G=169, B=169]	1	4					9	9	8	35.6	35.6	32.9	33.288	0	24.809	244320000	22	16.697	17.1854	16.7639	17.0162	16.8895	16.9664	17.0599	17.088	16.9513	17.1544
0.697191	-0.117243	P18894	P18894	D-amino-acid oxidase	Dao	751	Color2 [A=255, R=169, G=169, B=169]	1	4					10	10	10	32.8	32.8	32.8	38.661	0	34.783	4799800000	44	20.7441	21.1289	20.7386	20.8948	20.7638	20.9722	20.9629	21.0661	20.8331	21.0221
0.696847	-0.110022	O70325-2;O70325;O70325-3	O70325-2;O70325;O70325-3	Phospholipid hydroperoxide glutathione peroxidase, mitochondrial	Gpx4	367	Color2 [A=255, R=169, G=169, B=169]	1	4					9	9	9	56.5	56.5	56.5	19.522	0	35.908	2725900000	46	19.6632	19.9253	19.6011	19.7487	19.8042	19.8893	19.9319	19.9694	19.6521	19.85
0.696563	0.115572	P42227-2;P42227-3;P42227	P42227-2;P42227-3;P42227	Signal transducer and activator of transcription 3	Stat3	975	Color2 [A=255, R=169, G=169, B=169]	1	4					9	9	9	12.5	12.5	12.5	83.125	0	42.741	126760000	22	17.3299	17.5383	17.1624	17.3925	17.3953	17.3286	17.204	17.4023	17.071	17.2346
0.696278	0.25185	P02468	P02468	Laminin subunit gamma-1	Lamc1	522	Color2 [A=255, R=169, G=169, B=169]	1	4					41	41	41	35.2	35.2	35.2	177.3	0	323.31	3135900000	150	19.9784	19.9597	20.562	20.2132	19.8178	19.7233	20.0034	19.5406	20.2596	19.745
0.695796	0.359306	Q8R1K1	Q8R1K1	Ubiquitin-associated domain-containing protein 2	Ubac2	3267	Color2 [A=255, R=169, G=169, B=169]	1	4					2	2	2	7	7	7	39.056	0.00023354	3.6396	34932000	5	12.6437	13.6662	12.8053	12.7983	13.293	13.0354	12.393	12.1626	13.0207	12.7983
0.695683	-0.119353	Q8BJD1	Q8BJD1	Inter-alpha-trypsin inhibitor heavy chain H5	Itih5	2701	Color2 [A=255, R=169, G=169, B=169]	1	4					8	8	8	9.2	9.2	9.2	106.75	0	17.75	134160000	10	15.6979	16.0717	15.6001	15.8925	15.8324	16.0209	15.983	15.9201	15.8822	15.8853
0.695483	-0.154398	P15208	P15208	Insulin receptor;Insulin receptor subunit alpha;Insulin receptor subunit beta	Insr	697	Color2 [A=255, R=169, G=169, B=169]	1	4					4	2	2	2.5	1.2	1.2	155.61	0.0039468	1.939	0	3	13.8766	14.2132	13.9822	13.7384	13.8277	13.9705	14.082	14.3622	13.9336	14.0619
0.69544	-0.13777	Q99LB2	Q99LB2	Dehydrogenase/reductase SDR family member 4	Dhrs4	3829	Color2 [A=255, R=169, G=169, B=169]	1	4					14	14	14	49.5	49.5	49.5	29.884	0	194.72	8395600000	88	21.057	21.3717	20.871	21.0806	20.9868	21.217	21.268	21.3574	21.0295	21.184
0.695435	-0.12192	Q6Q477-2;Q6Q477	Q6Q477-2;Q6Q477	Calcium-transporting ATPase	Atp2b4	2354	Color2 [A=255, R=169, G=169, B=169]	1	4					15	7	7	18.6	8.9	8.9	122.29	0	82.271	253040000	20	16.1623	16.6337	16.3181	16.3627	16.288	16.4535	16.5195	16.6092	16.3944	16.3979
0.695238	0.164552	Q8BTY8-3;Q8BTY8-2;Q8BTY8;Q8BTY8-4	Q8BTY8-3;Q8BTY8-2;Q8BTY8;Q8BTY8-4	Sec1 family domain-containing protein 2	Scfd2	2806	Color2 [A=255, R=169, G=169, B=169]	1	4					2	2	2	5.2	5.2	5.2	52.029	0.00022467	2.9592	4038400	2	13.3128	13.3866	13.1825	13.4802	13.2851	13.4209	12.8917	13.3745	12.9515	13.186
0.694373	0.196624	Q8C142	Q8C142	Low density lipoprotein receptor adapter protein 1	Ldlrap1	2917	Color2 [A=255, R=169, G=169, B=169]	1	4					2	2	2	6.5	6.5	6.5	33.975	0.00022681	3.0986	25653000	2	13.0216	13.5012	12.9656	13.1308	13.4134	13.2073	12.7813	13.0394	12.8097	13.2118
0.693632	0.11937	Q64324	Q64324	Syntaxin-binding protein 2	Stxbp2	2179	Color2 [A=255, R=169, G=169, B=169]	1	4					13	13	12	26.5	26.5	25.3	66.357	0	143.74	491340000	41	18.3451	18.6962	18.3732	18.5679	18.3644	18.43	18.3477	18.4791	18.1895	18.3037
0.690123	-0.13684	Q99L60-3;Q99L60;Q99L60-2	Q99L60-3;Q99L60;Q99L60-2	V-type proton ATPase subunit C 2	Atp6v1c2	3827	Color2 [A=255, R=169, G=169, B=169]	1	4					15	14	14	40.7	38.6	38.6	43.516	0	51.154	1153500000	42	18.6424	19.0686	18.5742	18.7509	18.8429	18.9917	18.9107	19.0351	18.7609	18.865
0.689683	0.136148	P40124;Q9CYT6	P40124	Adenylyl cyclase-associated protein 1	Cap1	957	Color2 [A=255, R=169, G=169, B=169]	1	4					21	21	21	46.8	46.8	46.8	51.564	0	284.67	4654600000	85	20.7637	21.0032	20.556	20.7501	20.7713	20.7641	20.6952	20.7454	20.4	20.5589
0.689635	0.132446	P11531	P11531	Dystrophin	Dmd	643	Color2 [A=255, R=169, G=169, B=169]	1	4					6	6	6	2.2	2.2	2.2	425.83	0	12.12	71293000	11	15.4929	15.7558	15.4092	15.5557	15.6379	15.5178	15.3181	15.6692	15.2422	15.442
0.689294	-0.243909	P62746	P62746	Rho-related GTP-binding protein RhoB	Rhob	1316	Color2 [A=255, R=169, G=169, B=169]	1	4					4	2	2	25	11.7	11.7	22.123	0	8.505	14735000	3	11.8106	12.717	12.326	12.3787	12.6965	12.7734	12.6638	12.7429	12.4306	12.5377
0.688399	-0.115672	Q3UUI3	Q3UUI3	Acyl-coenzyme A thioesterase THEM4	Them4	1814	Color2 [A=255, R=169, G=169, B=169]	1	4					8	8	8	33	33	33	26.031	0	59.697	209830000	22	16.9891	17.3948	17.0879	17.1465	17.0372	17.2337	17.2631	17.3303	17.0836	17.3232
0.688022	0.179445	Q91ZN5-2;Q91ZN5	Q91ZN5-2;Q91ZN5	Adenosine 3-phospho 5-phosphosulfate transporter 1	Slc35b2	3626	Color2 [A=255, R=169, G=169, B=169]	1	4					2	2	2	5	5	5	41.979	0.00022422	2.9258	27980000	3	12.5899	13.0378	12.4936	12.6484	12.6331	12.5139	12.1504	12.5923	12.6598	12.5892
0.686815	-0.0928085	Q61771;O35066;O35231-2;O35231;Q99PW8	Q61771;O35066	Kinesin-like protein KIF3B;Kinesin-like protein KIF3B, N-terminally processed;Kinesin-like protein KIF3C	Kif3b;Kif3c	2084	Color2 [A=255, R=169, G=169, B=169]	1	4					5	5	5	10	10	10	85.287	0	16.114	56318000	8	15.2453	15.492	15.1727	15.3444	15.1756	15.4336	15.367	15.3581	15.2828	15.4526
0.686711	0.983636	P11087;P11087-2;CON__Q862S4	P11087;P11087-2	Collagen alpha-1(I) chain	Col1a1	634	Color2 [A=255, R=169, G=169, B=169]	1	4					4	4	4	3.7	3.7	3.7	138.03	0	17.882	223040000	9	16.7793	17.1231	18.4086	17.9258	15.3577	15.0126	16.444	15.3941	17.7947	16.031
0.686126	-0.0957237	Q9WUB7	Q9WUB7	Chloride channel protein ClC-Ka	Clcnka	4919	Color2 [A=255, R=169, G=169, B=169]	1	4					9	9	6	15.7	15.7	11.6	75.684	0	52.868	313160000	34	16.183	16.3703	16.0068	16.0801	16.184	16.269	16.2013	16.3756	16.266	16.191
0.685099	-0.168933	Q8BZB2	Q8BZB2	Phosphopantothenoylcysteine decarboxylase	Ppcdc	2888	Color2 [A=255, R=169, G=169, B=169]	1	4					3	3	3	19.1	19.1	19.1	22.344	0	10.859	81561000	7	13.8946	14.241	13.6656	13.8071	13.995	14.1393	14.0547	14.3155	13.8437	14.0949
0.684339	0.226779	Q6PGL7;Q6PGL7-2	Q6PGL7;Q6PGL7-2	WASH complex subunit FAM21	Fam21	2344	Color2 [A=255, R=169, G=169, B=169]	1	4					2	2	2	2.6	2.6	2.6	145.31	0.00022477	2.9649	8747400	4	13.8612	13.627	13.9756	14.1935	13.6981	14.0977	13.4953	13.4256	13.4261	13.7768
0.682905	0.130268	Q9Z0J0	Q9Z0J0	Epididymal secretory protein E1	Npc2	4982	Color2 [A=255, R=169, G=169, B=169]	1	4					6	6	6	35.6	35.6	35.6	16.442	0	33.768	2202900000	29	19.3072	19.5321	19.1405	19.4938	19.3506	19.2642	19.3024	19.4134	19.0398	19.1532
0.681601	-0.101155	Q03265	Q03265	ATP synthase subunit alpha, mitochondrial	Atp5a1	1581	Color2 [A=255, R=169, G=169, B=169]	1	4					32	32	32	64.9	64.9	64.9	59.752	0	323.31	222660000000	1110	25.2928	25.6782	25.4182	25.5294	25.3851	25.5595	25.5503	25.6658	25.4601	25.5736
0.681155	-0.195292	O35678;O35678-2	O35678;O35678-2	Monoglyceride lipase	Mgll	273	Color2 [A=255, R=169, G=169, B=169]	1	4					6	6	6	22.8	22.8	22.8	33.387	0	20.927	157150000	14	16.6918	17.1829	16.5876	16.8721	16.9492	17.1013	17.2804	17.1734	16.7049	17
0.681135	0.101487	Q05793	Q05793	Basement membrane-specific heparan sulfate proteoglycan core protein;Endorepellin;LG3 peptide	Hspg2	1597	Color2 [A=255, R=169, G=169, B=169]	1	4					72	72	72	28.9	28.9	28.9	398.29	0	323.31	14708000000	284	21.3485	21.4895	21.5492	21.5925	21.3067	21.3088	21.4121	21.2543	21.5198	21.2839
0.68081	-0.1661	P21460	P21460	Cystatin-C	Cst3	778	Color2 [A=255, R=169, G=169, B=169]	1	4					3	3	3	20	20	20	15.531	0	18.168	104480000	7	15.5488	15.9138	15.3595	15.9593	15.6451	15.914	15.7909	15.8456	15.7236	15.9828
0.680648	-0.10844	Q9D7B6	Q9D7B6	Isobutyryl-CoA dehydrogenase, mitochondrial	Acad8	4315	Color2 [A=255, R=169, G=169, B=169]	1	4					18	18	18	48.9	48.9	48.9	45.019	0	127.27	3513700000	92	19.8289	20.1608	19.8425	19.9593	19.8927	20.0695	20.0577	20.1773	19.8605	20.0614
0.679494	-0.117667	Q9CWG8;Q9CWG8-2	Q9CWG8;Q9CWG8-2	NADH dehydrogenase [ubiquinone] complex I, assembly factor 7	Ndufaf7	4067	Color2 [A=255, R=169, G=169, B=169]	1	4					10	10	10	29.4	29.4	29.4	48.384	0	48.754	270640000	35	17.3141	17.7459	17.4428	17.6523	17.5098	17.6295	17.6924	17.767	17.5221	17.6423
0.679305	-0.286902	Q9EP52	Q9EP52	Twisted gastrulation protein homolog 1	Twsg1	4510	Color2 [A=255, R=169, G=169, B=169]	1	4					2	2	2	11.3	11.3	11.3	24.8	0.00066622	2.7963	11571000	3	11.834	12.3238	11.5974	12.456	12.1149	12.5866	11.9213	12.652	12.4628	12.1379
0.678688	-0.17005	P03888	P03888	NADH-ubiquinone oxidoreductase chain 1	Mtnd1	527	Color2 [A=255, R=169, G=169, B=169]	1	4					4	4	4	11.3	11.3	11.3	36.059	0	54.356	793550000	28	18.4056	18.9954	18.5177	18.8421	18.8528	18.8868	18.9356	19.0805	18.7709	18.7899
0.677931	0.130712	P20918	P20918	Plasminogen;Plasmin heavy chain A;Activation peptide;Angiostatin;Plasmin heavy chain A, short form;Plasmin light chain B	Plg	770	Color2 [A=255, R=169, G=169, B=169]	1	4					26	26	26	45.9	45.9	45.9	90.807	0	275.12	1437000000	67	19.0083	19.3525	19.1476	19.0161	19.1582	19.1751	19.0992	19.0701	18.769	18.9159
0.677611	-0.11672	Q8BYL4	Q8BYL4	Tyrosine--tRNA ligase, mitochondrial	Yars2	2878	Color2 [A=255, R=169, G=169, B=169]	1	4					7	7	7	23.1	23.1	23.1	52.597	0	62.801	159250000	17	16.49	16.8697	16.463	16.6018	16.4984	16.6737	16.7402	16.7892	16.5542	16.7493
0.677566	-0.108609	Q91YL7-2;Q91YL7	Q91YL7-2;Q91YL7	PGAP2-interacting protein	Cwh43	3600	Color2 [A=255, R=169, G=169, B=169]	1	4					5	5	5	8	8	8	69.058	0	9.4102	37081000	7	14.6309	15.0622	14.7254	14.7204	14.7206	14.8512	14.8737	14.985	14.8211	14.8716
0.677503	0.116208	P26041	P26041	Moesin	Msn	823	Color2 [A=255, R=169, G=169, B=169]	1	4					38	27	25	57.7	43.5	41.1	67.766	0	167.38	19280000000	125	21.9908	22.3877	22.0206	22.168	22.0572	22.0858	22.0225	22.117	21.8682	21.9497
0.677131	-0.107388	Q922D8	Q922D8	C-1-tetrahydrofolate synthase, cytoplasmic;Methylenetetrahydrofolate dehydrogenase;Methenyltetrahydrofolate cyclohydrolase;Formyltetrahydrofolate synthetase;C-1-tetrahydrofolate synthase, cytoplasmic, N-terminally processed	Mthfd1	3680	Color2 [A=255, R=169, G=169, B=169]	1	4					46	46	46	59.8	59.8	59.8	101.2	0	323.31	19107000000	225	22.3777	22.7748	22.4796	22.5723	22.4399	22.6196	22.6438	22.7645	22.5272	22.6262
0.677101	-0.186856	Q8C5L6	Q8C5L6	Inositol polyphosphate 5-phosphatase K	Inpp5k	2951	Color2 [A=255, R=169, G=169, B=169]	1	4					2	2	2	5.1	5.1	5.1	54.158	0.00023901	4.0631	30324000	3	12.5531	12.953	12.5984	13.0257	12.3913	12.9766	12.8648	13.0702	12.846	12.6982
0.676874	0.109094	P47753	P47753	F-actin-capping protein subunit alpha-1	Capza1	1015	Color2 [A=255, R=169, G=169, B=169]	1	4					8	7	7	50	46.5	46.5	32.939	0	59.209	693100000	25	16.7617	17.072	16.6205	16.869	16.869	16.6734	16.7754	16.8258	16.6741	16.6979
0.676826	0.135588	Q9ET26	Q9ET26	E3 ubiquitin-protein ligase RNF114	Rnf114	4610	Color2 [A=255, R=169, G=169, B=169]	1	4					5	5	5	26.6	26.6	26.6	25.745	0	10.381	89052000	10	15.5668	15.6759	15.3607	15.675	15.549	15.4554	15.2648	15.7313	15.3424	15.3555
0.676064	0.113171	P35550	P35550	rRNA 2-O-methyltransferase fibrillarin	Fbl	927	Color2 [A=255, R=169, G=169, B=169]	1	4					8	8	7	34.3	34.3	30	34.306	0	49.85	667520000	22	19.1521	19.4598	19.1753	19.2118	19.2944	19.2393	19.2276	19.2581	18.9447	19.0578
0.675309	-0.204516	Q8VD04	Q8VD04	GRIP1-associated protein 1	Gripap1	3401	Color2 [A=255, R=169, G=169, B=169]	1	4					3	3	3	4	4	4	92.714	0	6.3629	0	3	11.9445	12.021	12.1636	12.1546	11.9015	12.2923	12.4523	12.1995	11.7299	12.5337
0.675161	-0.114644	Q0VG18	Q0VG18	Small integral membrane protein 24	Smim24	1633	Color2 [A=255, R=169, G=169, B=169]	1	4					4	4	4	28.3	28.3	28.3	13.546	0	68.99	181110000	12	17.144	17.4782	17.2137	17.3367	17.1147	17.552	17.3442	17.3018	17.2579	17.4046
0.674848	-0.111143	Q9Z2G9;Q9Z2G9-2	Q9Z2G9;Q9Z2G9-2	Oxidoreductase HTATIP2	Htatip2	5050	Color2 [A=255, R=169, G=169, B=169]	1	4					9	9	9	44.6	44.6	44.6	26.87	0	57.807	207030000	21	16.835	17.1487	16.7295	16.9058	16.8975	17.0301	17.0181	17.0976	16.8484	17.0779
0.674484	0.0968647	Q3UHC7-2;Q3UHC7-4;Q3UHC7-3;Q3UHC7	Q3UHC7-2;Q3UHC7-4;Q3UHC7-3;Q3UHC7	Disabled homolog 2-interacting protein	Dab2ip	1761	Color2 [A=255, R=169, G=169, B=169]	1	4					3	3	3	2.3	2.3	2.3	117.65	0.0012909	2.298	74487000	4	14.7121	14.9472	14.891	14.8415	14.6328	14.8336	14.5928	14.671	14.6779	14.765
0.673293	-0.129585	Q9ER35	Q9ER35	Fructosamine-3-kinase	Fn3k	4560	Color2 [A=255, R=169, G=169, B=169]	1	4					5	5	5	23.6	23.6	23.6	35.032	0	17.926	63844000	8	15.8375	16.2831	15.9522	16.1754	16.1371	16.2774	16.137	16.3552	16.0583	16.2052
0.672736	-0.447531	P16015	P16015	Carbonic anhydrase 3	Ca3	706	Color2 [A=255, R=169, G=169, B=169]	1	4					11	11	11	53.1	53.1	53.1	29.366	0	118.07	2208200000	51	19.8051	20.213	19.04	19.743	20.3776	19.9592	21.1482	20.3883	19.8371	20.0835
0.672095	-0.129523	O08739;Q3V1D3	O08739	AMP deaminase 3	Ampd3	177	Color2 [A=255, R=169, G=169, B=169]	1	4					6	6	6	8.1	8.1	8.1	88.651	0	24.996	41152000	8	14.5597	14.7547	14.3148	14.5314	14.5883	14.8319	14.7092	14.5825	14.4837	14.7893
0.671206	0.171611	P43274	P43274	Histone H1.4	Hist1h1e	986	Color2 [A=255, R=169, G=169, B=169]	1	4					10	10	3	34.2	34.2	13.2	21.977	0	85.376	46747000000	91	22.0424	22.1575	21.9163	22.2587	21.7955	22.0872	21.7865	22.0769	21.588	21.7737
0.670432	-0.2589	P63030	P63030	Mitochondrial pyruvate carrier 1	Mpc1	1354	Color2 [A=255, R=169, G=169, B=169]	1	4					3	3	3	39.4	39.4	39.4	12.454	0	11.795	1315700000	6	15.5261	16.0359	15.4011	16.2129	15.6942	16.113	15.8459	16.2716	15.685	16.2491
0.670114	-0.107528	Q8VE38;Q8VE38-2	Q8VE38;Q8VE38-2	Oxidoreductase NAD-binding domain-containing protein 1	Oxnad1	3437	Color2 [A=255, R=169, G=169, B=169]	1	4					11	11	11	35.4	35.4	35.4	34.727	0	18.135	2463300000	28	18.76	19.0803	18.7341	18.8868	18.8255	19.011	19.0157	19.0965	18.8165	18.8847
0.669522	0.159869	Q61292	Q61292	Laminin subunit beta-2	Lamb2	2029	Color2 [A=255, R=169, G=169, B=169]	1	4					27	27	27	20.5	20.5	20.5	196.58	0	261.55	937410000	86	18.9794	18.9183	19.3635	19.1492	18.9049	18.7871	18.9697	18.7498	19.1888	18.8205
0.668731	-0.10041	P56677	P56677	Suppressor of tumorigenicity 14 protein homolog	St14	1181	Color2 [A=255, R=169, G=169, B=169]	1	4					10	10	10	17.8	17.8	17.8	94.654	0	34.424	725500000	18	16.9495	17.3847	17.1893	17.1698	17.1145	17.2567	17.2637	17.3559	17.2253	17.2084
0.66717	-0.108827	P51661	P51661	Corticosteroid 11-beta-dehydrogenase isozyme 2	Hsd11b2	1087	Color2 [A=255, R=169, G=169, B=169]	1	4					10	10	10	33.9	33.9	33.9	42.186	0	51.285	1823600000	37	18.7523	19.032	18.6711	18.8953	18.7177	18.8833	19.0114	19.0511	18.8087	18.8581
0.666651	-0.0907919	G3X939	G3X939	Sodium/hydrogen exchanger	Slc9a3	144	Color2 [A=255, R=169, G=169, B=169]	1	4					5	5	5	7	7	7	93.103	0	15.457	133820000	10	14.7942	15.046	14.863	14.7724	14.7967	15.0099	14.9538	15.0191	14.7713	14.9721
0.665999	-0.0872875	Q3V3R4	Q3V3R4	Integrin alpha-1	Itga1	1835	Color2 [A=255, R=169, G=169, B=169]	1	4					19	19	19	18	18	18	130.81	0	208.85	2110000000	54	19.1873	19.4751	19.2347	19.3256	19.3303	19.4619	19.4494	19.4765	19.2565	19.345
0.66597	0.146148	P51859	P51859	Hepatoma-derived growth factor	Hdgf	1091	Color2 [A=255, R=169, G=169, B=169]	1	4					7	7	7	27.8	27.8	27.8	26.268	0	28.434	1031800000	20	18.3202	18.557	18.2212	18.4907	18.3513	18.3463	18.3328	18.4319	17.9186	18.18
0.66595	0.175433	P70670;Q60817	P70670;Q60817	Nascent polypeptide-associated complex subunit alpha, muscle-specific form;Nascent polypeptide-associated complex subunit alpha	Naca	1443	Color2 [A=255, R=169, G=169, B=169]	1	4					5	5	5	3.1	3.1	3.1	220.5	0	55.27	1047900000	23	18.9973	19.5582	19.1797	19.1984	19.1647	19.0047	19.3225	19.1163	18.7489	19.0288
0.665019	-0.106346	Q9JJK2	Q9JJK2	LanC-like protein 2	Lancl2	4672	Color2 [A=255, R=169, G=169, B=169]	1	4					6	6	6	15.6	15.6	15.6	50.777	0	33.76	368940000	15	16.9142	17.1039	16.6844	16.9396	16.9781	17.0733	17.0063	17.1524	16.909	17.0108
0.66459	-0.107159	Q9JII5-2;Q9JII5	Q9JII5-2;Q9JII5	DAZ-associated protein 1	Dazap1	4648	Color2 [A=255, R=169, G=169, B=169]	1	4					4	4	4	14.6	14.6	14.6	43.086	0	9.736	134240000	8	15.9874	16.35	16.1894	16.0834	15.9716	16.308	16.2475	16.1783	16.0992	16.2845
0.66435	-0.143534	Q04690-4;Q04690-3;Q04690-2;Q04690	Q04690-4;Q04690-3;Q04690-2;Q04690	Neurofibromin	Nf1	1590	Color2 [A=255, R=169, G=169, B=169]	1	4					2	2	2	1.1	1.1	1.1	157.35	0.0095598	1.4831	47945000	3	14.5112	14.8704	14.6603	14.5156	14.6052	15.0094	14.8852	14.6169	14.5541	14.8147
0.663976	0.134373	Q3UIA2-4;Q3UIA2-3;Q3UIA2-2;Q3UIA2	Q3UIA2-4;Q3UIA2-3;Q3UIA2-2;Q3UIA2	Rho GTPase-activating protein 17	Arhgap17	1772	Color2 [A=255, R=169, G=169, B=169]	1	4					3	3	3	4.7	4.7	4.7	79.818	0	6.5153	81132000	4	14.6417	14.8391	14.7118	14.5086	14.5107	14.5821	14.2612	14.6083	14.3975	14.6908
0.663042	0.103053	Q99KD5	Q99KD5	Protein unc-45 homolog A	Unc45a	3791	Color2 [A=255, R=169, G=169, B=169]	1	4					5	5	5	5.2	5.2	5.2	103.45	0	5.7522	59799000	5	15.0217	15.2045	14.9982	15.195	14.9725	15.0922	14.9785	14.9356	14.7777	15.0926
0.662404	-0.157165	P52503	P52503	NADH dehydrogenase [ubiquinone] iron-sulfur protein 6, mitochondrial	Ndufs6	1109	Color2 [A=255, R=169, G=169, B=169]	1	4					5	5	5	53.4	53.4	53.4	13.02	0	51.525	3573800000	32	22.1107	22.3507	22.2604	22.4931	22.2035	22.6884	22.305	22.598	22.1484	22.4643
0.661788	-0.177123	Q80UJ7	Q80UJ7	Rab3 GTPase-activating protein catalytic subunit	Rab3gap1	2504	Color2 [A=255, R=169, G=169, B=169]	1	4					4	4	4	4.9	4.9	4.9	110.2	0	7.2025	40059000	6	15.9612	16.6079	16.1893	16.233	16.3965	16.6602	16.4368	16.5976	16.2798	16.2991
0.661741	-0.132571	Q8BX90	Q8BX90	Fibronectin type-III domain-containing protein 3A	Fndc3a	2856	Color2 [A=255, R=169, G=169, B=169]	1	4					11	11	11	12.2	12.2	12.2	131.96	0	45.512	203600000	19	16.6767	17.0554	16.5978	16.8386	16.7881	16.9837	16.8267	17.094	16.7498	16.9653
0.660619	-0.100427	O88967	O88967	ATP-dependent zinc metalloprotease YME1L1	Yme1l1	455	Color2 [A=255, R=169, G=169, B=169]	1	4					10	10	10	14.7	14.7	14.7	80.027	0	26.801	360900000	24	17.8106	18.1434	17.8371	18.0733	17.9542	18.1167	17.9435	18.1136	18.0054	18.1416
0.659254	-0.222986	Q9CPQ3	Q9CPQ3	Mitochondrial import receptor subunit TOM22 homolog	Tomm22	3916	Color2 [A=255, R=169, G=169, B=169]	1	4					2	2	2	17.6	17.6	17.6	15.537	0	70.47	88953000	18	14.3025	14.4587	14.0541	14.5088	14.1499	14.9649	14.4523	14.6654	14.1087	14.3975
0.659059	-0.141816	Q9D1H7-2;Q9D1H7	Q9D1H7-2;Q9D1H7	Golgi to ER traffic protein 4 homolog	Get4	4224	Color2 [A=255, R=169, G=169, B=169]	1	4					2	2	2	9.5	9.5	9.5	30.559	0.0031552	2.0648	89600000	4	15.9132	16.3316	15.8768	16.0239	16.1562	16.2005	16.0559	16.4207	16.0794	16.2542
0.657456	0.156633	Q8BVI5	Q8BVI5	Syntaxin-16	Stx16	2828	Color2 [A=255, R=169, G=169, B=169]	1	4					2	2	2	10.4	10.4	10.4	37.08	0.0039616	1.9804	14788000	4	13.2999	13.4993	13.4729	13.315	13.43	13.3932	13.4379	13.4484	12.9768	12.9776
0.657439	0.146699	Q3UZ39-2;Q3UZ39	Q3UZ39-2;Q3UZ39	Leucine-rich repeat flightless-interacting protein 1	Lrrfip1	1829	Color2 [A=255, R=169, G=169, B=169]	1	4					2	2	2	3.2	3.2	3.2	71.302	0.00022517	2.9891	6704500	3	14.4038	14.306	14.2066	14.516	14.6679	14.2069	14.3966	14.3703	14.0056	14.3874
0.657305	0.0979622	Q9EQ06;Q9EQ06-2;Q8VCR2-2;Q8VCR2	Q9EQ06;Q9EQ06-2	Estradiol 17-beta-dehydrogenase 11	Hsd17b11	4537	Color2 [A=255, R=169, G=169, B=169]	1	4					10	10	10	31.2	31.2	31.2	32.88	0	13.069	376900000	17	17.6396	18.0354	17.8008	17.8854	17.894	17.8088	17.7443	17.8119	17.6227	17.7775
0.656776	-0.126962	Q8BMF4	Q8BMF4	Dihydrolipoyllysine-residue acetyltransferase component of pyruvate dehydrogenase complex, mitochondrial	Dlat	2748	Color2 [A=255, R=169, G=169, B=169]	1	4					19	19	19	37.5	37.5	37.5	67.941	0	242.44	8757900000	99	21.3513	21.8359	21.4516	21.5014	21.3807	21.6525	21.6856	21.7246	21.499	21.5941
0.656695	-0.128879	Q91VU0	Q91VU0	Protein FAM3C	Fam3c	3510	Color2 [A=255, R=169, G=169, B=169]	1	4					3	3	3	13.2	13.2	13.2	24.752	0	5.7162	51971000	7	15.7817	16.014	15.5436	15.9847	15.9657	16.03	15.9076	16.0811	15.8782	16.0371
0.655755	-0.161006	Q91W43	Q91W43	Glycine dehydrogenase (decarboxylating), mitochondrial	Gldc	3522	Color2 [A=255, R=169, G=169, B=169]	1	4					27	27	27	39	39	39	113.27	0	323.31	2583300000	86	19.1724	19.6036	19.5214	19.4626	19.1225	19.6098	19.4692	19.7564	19.3136	19.5386
0.655692	0.289964	Q64112	Q64112	Interferon-induced protein with tetratricopeptide repeats 2	Ifit2	2168	Color2 [A=255, R=169, G=169, B=169]	1	4					2	2	2	5.1	5.1	5.1	55.02	0.0023379	2.1814	8606900	3	11.3608	12.0345	11.2372	11.1493	11.4435	11.6202	10.9748	10.8926	10.8691	11.4187
0.655491	-0.130829	O89106	O89106	Bis(5-adenosyl)-triphosphatase	Fhit	472	Color2 [A=255, R=169, G=169, B=169]	1	4					4	4	4	38.7	38.7	38.7	17.234	0	51.724	49037000	12	15.4407	15.8006	15.403	15.6802	15.69	15.6542	15.7463	15.9598	15.6034	15.7049
0.655387	-0.178286	Q6WKZ8-3;Q6WKZ8-2;Q6WKZ8	Q6WKZ8-3;Q6WKZ8-2;Q6WKZ8	E3 ubiquitin-protein ligase UBR2	Ubr2	2365	Color2 [A=255, R=169, G=169, B=169]	1	4					2	2	2	2.2	2.2	2.2	177.04	0.0006646	2.7616	3108500	2	12.0421	12.2634	11.813	12.2639	12.3359	12.5506	12.0044	12.4456	12.2474	12.3617
0.654519	-0.411974	P97816	P97816	Protein S100-G	S100g	1521	Color2 [A=255, R=169, G=169, B=169]	1	4					5	5	5	69.6	69.6	69.6	8.97	0	35.685	3613500000	30	20.28	19.9714	19.4667	20.6051	19.911	21.3545	20.1505	20.5359	19.9256	20.3276
0.653816	0.120297	Q8BPN8;Q8BPN8-2;Q8BPN8-3	Q8BPN8;Q8BPN8-2	DmX-like protein 2	Dmxl2	2772	Color2 [A=255, R=169, G=169, B=169]	1	4					7	6	6	3.1	2.8	2.8	338.2	0	9.8485	38640000	7	14.8049	15.2255	14.902	15.0691	14.9606	14.8409	14.7486	15.0098	14.7686	14.9927
0.653215	0.0986038	Q61464-7;Q61464-2;Q61464-5;Q61464-4;Q61464;Q61464-3	Q61464-7;Q61464-2;Q61464-5;Q61464-4;Q61464;Q61464-3	Zinc finger protein 638	Znf638	2042	Color2 [A=255, R=169, G=169, B=169]	1	4					2	2	2	1.9	1.9	1.9	138.46	0	22.344	17583000	3	13.4655	13.5411	13.5211	13.5935	13.468	13.5503	13.5921	13.2019	13.4028	13.3489
0.652747	-0.179161	P49817;P49817-2;P51637	P49817;P49817-2	Caveolin-1	Cav1	1061	Color2 [A=255, R=169, G=169, B=169]	1	4					5	5	5	32.6	32.6	32.6	20.538	0	45.821	1334400000	15	20.0413	20.3624	19.9066	20.0814	20.2803	20.2852	20.6615	20.4225	20.0506	20.1482
0.652746	-0.124025	P42230;P42232	P42230;P42232	Signal transducer and activator of transcription 5A;Signal transducer and activator of transcription 5B	Stat5a;Stat5b	976	Color2 [A=255, R=169, G=169, B=169]	1	4					7	7	7	11	11	11	90.83	0	33.974	21524000	10	15.2116	15.5484	15.2586	15.4343	15.2671	15.449	15.4619	15.5561	15.2304	15.6427
0.65228	-0.136673	Q3UI43	Q3UI43	BRISC and BRCA1-A complex member 1	Babam1	1771	Color2 [A=255, R=169, G=169, B=169]	1	4					2	2	2	16.8	16.8	16.8	36.793	0	5.8317	20176000	3	13.9627	13.9672	13.6005	13.5937	13.6599	13.8703	13.8655	14.0202	13.7034	14.0081
0.651532	0.183577	Q91VS7	Q91VS7	Microsomal glutathione S-transferase 1	Mgst1	3507	Color2 [A=255, R=169, G=169, B=169]	1	4					4	4	4	32.3	32.3	32.3	17.551	0	38.229	180480000	12	15.5679	16.1364	15.4343	15.8329	15.9297	15.5481	15.7106	15.7342	15.4094	15.5811
0.651059	-0.175247	Q9R097	Q9R097	Kunitz-type protease inhibitor 1	Spint1	4848	Color2 [A=255, R=169, G=169, B=169]	1	4					3	3	3	7.3	7.3	7.3	56.59	0	8.6046	27141000	7	13.2848	13.5198	13.008	13.4459	12.8997	13.5969	13.4373	13.3502	13.3834	13.2666
0.650679	-0.135231	Q8VCX5;Q8VCX5-3;Q8VCX5-2	Q8VCX5;Q8VCX5-3;Q8VCX5-2	Calcium uptake protein 1, mitochondrial	Micu1	3397	Color2 [A=255, R=169, G=169, B=169]	1	4					3	3	3	8.2	8.2	8.2	54.352	0	15.481	85976000	4	15.1172	15.4971	15.0407	15.1973	15.1343	15.3014	15.4453	15.3898	15.0918	15.4344
0.650571	-0.169663	Q80U78-2;Q80U78-3;Q80U78;Q80U78-4	Q80U78-2;Q80U78-3;Q80U78	Pumilio homolog 1	Pum1	2499	Color2 [A=255, R=169, G=169, B=169]	1	4					7	7	3	6.5	6.5	3.4	126.33	0	28.331	102390000	9	15.1284	15.4211	14.7417	15.2621	15.0487	15.2574	15.4121	15.4298	15.2459	15.1051
0.649489	0.0778786	Q8BJ64	Q8BJ64	Choline dehydrogenase, mitochondrial	Chdh	2699	Color2 [A=255, R=169, G=169, B=169]	1	4					19	19	19	48	48	48	66.414	0	165.89	7389900000	91	20.6174	20.9139	20.7731	20.8244	20.6844	20.7415	20.7019	20.7077	20.5767	20.6959
0.648665	0.15334	P97379-2;P97379	P97379-2;P97379	Ras GTPase-activating protein-binding protein 2	G3bp2	1494	Color2 [A=255, R=169, G=169, B=169]	1	4					5	4	4	11.8	9.1	9.1	50.784	0	5.2287	79408000	11	16.2285	16.6314	16.8392	16.5623	16.2997	16.32	16.4211	16.3228	16.2777	16.4529
0.647985	0.16647	Q8K354	Q8K354	Carbonyl reductase [NADPH] 3	Cbr3	3183	Color2 [A=255, R=169, G=169, B=169]	1	4					10	9	9	44.4	41.5	41.5	30.953	0	28.78	195850000	19	16.8491	17.1485	16.8381	16.9982	17.2022	16.9904	16.7536	17.1431	16.5561	16.7607
0.647257	-0.144013	Q9CXZ1	Q9CXZ1	NADH dehydrogenase [ubiquinone] iron-sulfur protein 4, mitochondrial	Ndufs4	4108	Color2 [A=255, R=169, G=169, B=169]	1	4					8	8	8	46.3	46.3	46.3	19.784	0	49.645	4306800000	43	19.5289	20.001	19.5754	19.6886	19.5097	19.7665	19.8376	19.9793	19.5999	19.8403
0.647088	-0.284563	Q9CTY5	Q9CTY5	Calcium uptake protein 3, mitochondrial	Micu3	4057	Color2 [A=255, R=169, G=169, B=169]	1	4					5	5	5	10.3	10.3	10.3	59.809	0	10.639	33347000	8	14.02	14.4073	13.6056	14.362	14.1158	14.109	14.0929	14.2631	14.5062	14.9623
0.64668	-0.11114	P48962	P48962	ADP/ATP translocase 1	Slc25a4	1046	Color2 [A=255, R=169, G=169, B=169]	1	4					21	21	11	64.8	64.8	30.2	32.904	0	246.03	113710000000	318	24.201	24.6432	24.2594	24.3642	24.3259	24.486	24.4662	24.5906	24.3658	24.4408
0.645768	0.173992	O35604	O35604	Niemann-Pick C1 protein	Npc1	265	Color2 [A=255, R=169, G=169, B=169]	1	4					2	2	2	1.7	1.7	1.7	142.88	0	5.8121	11797000	3	12.8578	13.0369	12.9974	12.8259	12.7292	12.6044	12.9401	12.3439	12.6805	13.0084
0.645538	-0.158886	Q9DD02;Q9DD02-2	Q9DD02;Q9DD02-2	Protein Hikeshi	L7rn6	4506	Color2 [A=255, R=169, G=169, B=169]	1	4					2	2	2	11.2	11.2	11.2	21.618	0	7.7583	28811000	4	13.1498	13.3249	13.2403	13.3413	13.2171	13.5307	13.53	13.7138	13.0804	13.213
0.642553	0.120482	Q78KK3	Q78KK3	Solute carrier family 22 member 18	Slc22a18	2417	Color2 [A=255, R=169, G=169, B=169]	1	4					4	4	4	12.1	12.1	12.1	43.012	0	74.685	436480000	10	17.0146	17.3701	17.0487	16.9321	17.0879	16.9532	17.0109	17.1383	16.8009	16.9476
0.642353	0.176854	Q61550	Q61550	Double-strand-break repair protein rad21 homolog	Rad21	2054	Color2 [A=255, R=169, G=169, B=169]	1	4					2	2	2	3.9	3.9	3.9	72.082	0.00025069	5.0661	14701000	5	12.9412	13.265	12.9835	13.3427	13.1706	13.1502	13.0365	13.1631	12.5611	12.9078
0.642299	-0.101417	O88338	O88338	Cadherin-16	Cdh16	401	Color2 [A=255, R=169, G=169, B=169]	1	4					18	18	18	36.7	36.7	36.7	89.859	0	323.31	9583100000	516	20.4197	20.8426	20.4723	20.6275	20.5444	20.6716	20.6678	20.7736	20.6426	20.6579
0.642259	-0.145329	Q3U0S6	Q3U0S6	Ras-interacting protein 1	Rasip1	1719	Color2 [A=255, R=169, G=169, B=169]	1	4					6	6	6	8.7	8.7	8.7	103.56	0	11.777	68866000	13	14.4993	14.9272	14.4896	14.7183	14.4403	14.9222	14.5999	14.7441	14.65	14.8851
0.641317	-0.209077	P35576	P35576	Glucose-6-phosphatase	G6pc	929	Color2 [A=255, R=169, G=169, B=169]	1	4					2	2	2	10.4	10.4	10.4	40.472	0	11.106	1266700000	7	17.7889	18.4833	17.8105	18.2381	17.9552	18.3476	18.504	18.2584	17.9614	18.2501
0.638819	-0.112353	Q921J2	Q921J2	GTP-binding protein Rheb	Rheb	3660	Color2 [A=255, R=169, G=169, B=169]	1	4					4	4	4	23.9	23.9	23.9	20.451	0	40.858	191560000	9	15.9405	16.3295	16.0499	16.1599	16.1421	16.2559	16.1991	16.4036	16.0492	16.2757
0.638702	0.136237	P61079;P62838;Q6ZWY6	P61079;P62838;Q6ZWY6	Ubiquitin-conjugating enzyme E2 D3;Ubiquitin-conjugating enzyme E2 D2;Ubiquitin-conjugating enzyme E2 D2B	Ube2d3;Ube2d2;Ube2d2b	1241	Color2 [A=255, R=169, G=169, B=169]	1	4					2	2	2	23.8	23.8	23.8	16.687	0	13.359	598940000	5	14.2487	14.6087	14.2081	14.4008	14.2566	14.2212	14.1481	14.49	14.0745	14.1079
0.638	-0.116757	P55096	P55096	ATP-binding cassette sub-family D member 3	Abcd3	1152	Color2 [A=255, R=169, G=169, B=169]	1	4					19	19	19	36.7	36.7	36.7	75.474	0	211.89	9464600000	82	21.3137	21.6236	21.1957	21.3386	21.2297	21.488	21.4459	21.5948	21.2917	21.4646
0.637571	0.119774	P70202	P70202	Latexin	Lxn	1402	Color2 [A=255, R=169, G=169, B=169]	1	4					2	2	2	13.5	13.5	13.5	25.492	0	28.483	29634000	4	14.4726	14.8288	14.5111	14.3469	14.6477	14.4923	14.4288	14.5688	14.3252	14.3931
0.637302	-0.146524	Q920E5	Q920E5	Farnesyl pyrophosphate synthase	Fdps	3639	Color2 [A=255, R=169, G=169, B=169]	1	4					4	4	4	9.9	9.9	9.9	40.581	0	12.39	48060000	8	15.1953	15.3645	14.9434	15.2391	15.2165	15.4667	15.1557	15.5763	15.1101	15.3826
0.637185	-0.116515	Q9R0H0-2;Q9R0H0	Q9R0H0-2;Q9R0H0	Peroxisomal acyl-coenzyme A oxidase 1	Acox1	4853	Color2 [A=255, R=169, G=169, B=169]	1	4					30	30	30	62.2	62.2	62.2	74.717	0	323.31	14647000000	156	21.0961	21.3713	20.9126	21.208	21.2037	21.2773	21.3151	21.384	21.094	21.304
0.636673	0.123857	O88531	O88531	Palmitoyl-protein thioesterase 1	Ppt1	414	Color2 [A=255, R=169, G=169, B=169]	1	4					7	7	7	29.7	29.7	29.7	34.49	0	72.691	397540000	22	17.5688	17.8687	17.4554	17.7037	17.5747	17.6412	17.5427	17.6272	17.2934	17.4477
0.636637	-0.528482	Q6ZQ82	Q6ZQ82	Rho GTPase-activating protein 26	Arhgap26	2381	Color2 [A=255, R=169, G=169, B=169]	1	4					2	2	2	3.1	3.1	3.1	92.07	0	18.466	22807000	5	14.2971	14.8766	13.5448	14.704	14.2795	14.2202	14.3583	14.4041	15.5271	15.8348
0.636428	-0.132093	Q99LJ0	Q99LJ0	CTTNBP2 N-terminal-like protein	Cttnbp2nl	3849	Color2 [A=255, R=169, G=169, B=169]	1	4					3	3	3	3.4	3.4	3.4	69.84	0.0049241	1.8062	49980000	4	15.2266	15.6072	15.1376	15.3177	15.252	15.2545	15.5119	15.434	15.3735	15.6276
0.63617	-0.312104	Q9CPT3	Q9CPT3	N-acylneuraminate-9-phosphatase	Nanp	3921	Color2 [A=255, R=169, G=169, B=169]	1	4					2	2	2	4.4	4.4	4.4	27.808	0.00044693	2.8759	8111400	3	12.0015	12.1649	11.5973	12.7268	12.7707	12.6423	12.2315	12.6902	12.516	12.7417
0.635974	-0.0962933	Q9JHI5	Q9JHI5	Isovaleryl-CoA dehydrogenase, mitochondrial	Ivd	4617	Color2 [A=255, R=169, G=169, B=169]	1	4					18	18	18	55.7	55.7	55.7	46.325	0	176.23	25468000000	148	22.0997	22.4227	22.1489	22.2668	22.2095	22.3907	22.3398	22.4479	22.1601	22.2904
0.635662	-0.290241	P97450	P97450	ATP synthase-coupling factor 6, mitochondrial	Atp5j	1504	Color2 [A=255, R=169, G=169, B=169]	1	4					4	4	4	37	37	37	12.496	0	43.024	238630000	20	16.9073	16.9858	16.7171	17.1495	16.8733	17.9936	17.0081	17.2421	16.7194	17.121
0.635294	-0.133595	O35857	O35857	Mitochondrial import inner membrane translocase subunit TIM44	Timm44	286	Color2 [A=255, R=169, G=169, B=169]	1	4					18	18	18	41.2	41.2	41.2	51.091	0	92.152	2177700000	53	19.7	20.182	19.697	19.8655	19.9382	20.029	20.0882	20.1259	19.8335	19.9741
0.635041	0.204024	Q9DC07	Q9DC07	LIM zinc-binding domain-containing Nebulette	Nebl	4446	Color2 [A=255, R=169, G=169, B=169]	1	4					9	9	8	27	27	23.3	31.113	0	29.104	456260000	17	20.3388	20.1406	20.0701	20.5796	20.2161	20.5091	19.9849	20.1365	19.7181	19.9766
0.634649	0.16281	P59913	P59913	Protein-L-isoaspartate O-methyltransferase domain-containing protein 1	Pcmtd1	1223	Color2 [A=255, R=169, G=169, B=169]	1	4					3	3	3	7.8	7.8	7.8	40.693	0.00023624	3.824	39180000	3	13.3039	13.4332	13.0649	13.4338	13.3532	13.2514	13.3733	13.3098	12.7907	13.0498
0.633359	0.100251	Q8CIN4;Q61036-2;Q61036	Q8CIN4	Serine/threonine-protein kinase PAK 2;PAK-2p27;PAK-2p34	Pak2	3080	Color2 [A=255, R=169, G=169, B=169]	1	4					15	15	11	40.1	40.1	28.6	57.93	0	123.51	598960000	38	18.3408	18.6992	18.3962	18.5995	18.4037	18.4012	18.3991	18.4669	18.251	18.4199
0.632602	-0.109234	Q9D0K2	Q9D0K2	Succinyl-CoA:3-ketoacid coenzyme A transferase 1, mitochondrial	Oxct1	4188	Color2 [A=255, R=169, G=169, B=169]	1	4					21	21	21	60.6	60.6	60.6	55.988	0	323.31	45202000000	412	23.0533	23.457	23.1452	23.2254	23.0557	23.3352	23.245	23.4245	23.1892	23.2889
0.632548	0.0936798	Q9R0M6	Q9R0M6	Ras-related protein Rab-9A	Rab9a	4857	Color2 [A=255, R=169, G=169, B=169]	1	4					4	4	4	24.9	24.9	24.9	22.909	0	32.437	75537000	9	15.8628	16.0925	15.8533	15.9155	15.8787	15.9101	15.875	15.9663	15.6703	15.7126
0.630585	-0.155074	P23927	P23927	Alpha-crystallin B chain	Cryab	802	Color2 [A=255, R=169, G=169, B=169]	1	4					5	5	5	29.1	29.1	29.1	20.069	0	7.4803	614510000	21	18.7574	18.6927	18.4099	18.6449	18.6566	18.7553	18.7408	19.1467	18.8036	18.4902
0.63038	0.219592	Q9EPB4	Q9EPB4	Apoptosis-associated speck-like protein containing a CARD	Pycard	4517	Color2 [A=255, R=169, G=169, B=169]	1	4					2	2	2	11.9	11.9	11.9	21.458	0.00065732	2.5658	17989000	3	13.2597	13.7356	13.2455	13.745	13.3341	13.7045	13.2385	13.2373	12.944	13.0976
0.630226	-0.0930031	Q9DCZ1	Q9DCZ1	GMP reductase 1	Gmpr	4504	Color2 [A=255, R=169, G=169, B=169]	1	4					8	8	7	30.1	30.1	27.2	37.482	0	29.973	404090000	26	17.2344	17.4589	17.2105	17.2643	17.1906	17.4876	17.3504	17.4329	17.1711	17.382
0.628371	0.140636	Q61767;Q61694;P24815	Q61767	3 beta-hydroxysteroid dehydrogenase type 4	Hsd3b4	2082	Color2 [A=255, R=169, G=169, B=169]	1	4					13	13	10	42.9	42.9	32.2	41.766	0	323.31	14328000000	180	21.7825	22.1535	21.9424	21.9203	21.8175	22.0154	21.7651	21.7851	21.4767	21.8705
0.627689	-0.17383	Q8BGP6;Q8BGP6-2	Q8BGP6;Q8BGP6-2	Solute carrier family 25 member 40	Slc25a40	2628	Color2 [A=255, R=169, G=169, B=169]	1	4					2	2	2	6.2	6.2	6.2	37.963	0	6.666	2269600	3	12.1107	12.8099	12.0678	12.2695	12.4128	12.569	12.5386	12.4713	12.445	12.516
0.627658	-0.133252	Q9CZU6	Q9CZU6	Citrate synthase, mitochondrial	Cs	4163	Color2 [A=255, R=169, G=169, B=169]	1	4					18	18	18	46.6	46.6	46.6	51.736	0	220.78	27940000000	138	23.1661	23.5494	23.2114	23.4152	23.2041	23.5597	23.384	23.6212	23.2039	23.4437
0.625073	-0.0896856	Q8BVF2	Q8BVF2	Phosducin-like protein 3	Pdcl3	2823	Color2 [A=255, R=169, G=169, B=169]	1	4					4	4	4	24.6	24.6	24.6	27.581	0	29.87	28180000	8	14.8985	15.183	14.8369	14.9447	15.0711	15.0862	14.9859	15.1495	15.0205	15.1406
0.624923	-0.104945	Q9WVG6-2;Q9WVG6	Q9WVG6-2;Q9WVG6	Histone-arginine methyltransferase CARM1	Carm1	4960	Color2 [A=255, R=169, G=169, B=169]	1	4					6	6	6	12.5	12.5	12.5	63.459	0	8.8196	47972000	6	15.0583	15.3193	14.9936	15.2732	15.2438	15.3846	15.1548	15.4084	15.1793	15.2858
0.623398	-0.114996	Q9ESD7-3;Q9ESD7;Q9ESD7-2	Q9ESD7-3;Q9ESD7;Q9ESD7-2	Dysferlin	Dysf	4593	Color2 [A=255, R=169, G=169, B=169]	1	4					23	22	22	13.6	13.3	13.3	235.9	0	61.522	285210000	51	17.6445	17.9739	17.5051	17.8485	17.7566	17.8571	17.8897	17.9897	17.7493	17.8178
0.622089	0.117056	Q9QZS7-2;Q9QZS7	Q9QZS7-2;Q9QZS7	Nephrin	Nphs1	4834	Color2 [A=255, R=169, G=169, B=169]	1	4					8	8	8	8.4	8.4	8.4	135.35	0	88.78	51450000	15	15.1269	15.4343	15.0127	15.3594	15.1977	15.1858	15.1613	15.1847	14.9159	15.0979
0.621125	-0.133607	Q62523	Q62523	Zyxin	Zyx	2151	Color2 [A=255, R=169, G=169, B=169]	1	4					2	2	2	5.3	5.3	5.3	60.545	0	5.5554	80156000	7	14.4595	14.8347	14.6979	14.9734	14.7482	14.9526	14.9857	14.9811	14.786	14.6764
0.620021	0.127629	Q9CR89-2;Q9CR89	Q9CR89-2;Q9CR89	Endoplasmic reticulum-Golgi intermediate compartment protein 2	Ergic2	4033	Color2 [A=255, R=169, G=169, B=169]	1	4					2	2	2	6.6	6.6	6.6	34.22	0.00022743	3.1547	100570000	4	15.5988	15.9419	15.5283	15.776	15.676	15.5566	15.5309	15.6377	15.365	15.7925
0.619278	-0.128011	Q9EPL8	Q9EPL8	Importin-7	Ipo7	4527	Color2 [A=255, R=169, G=169, B=169]	1	4					15	15	15	19	19	19	119.49	0	102.57	369370000	43	17.1974	17.6516	17.092	17.3895	17.4224	17.4572	17.4669	17.5713	17.3981	17.4995
0.619055	-0.263768	Q9QZN4	Q9QZN4	F-box only protein 6	Fbxo6	4829	Color2 [A=255, R=169, G=169, B=169]	1	4					3	3	3	11.5	11.5	11.5	34.492	0	10.716	45743000	5	13.3519	13.8873	12.8294	13.6157	13.2814	13.7057	13.7306	13.9615	13.289	13.5977
0.618966	-0.107231	Q9QYJ0	Q9QYJ0	DnaJ homolog subfamily A member 2	Dnaja2	4806	Color2 [A=255, R=169, G=169, B=169]	1	4					11	11	11	34.5	34.5	34.5	45.745	0	76.927	792090000	34	19.1129	19.4537	19.0895	19.2525	19.1966	19.4228	19.3404	19.4345	19.1344	19.3093
0.618469	0.116148	Q8K0E3;Q8K0E3-2	Q8K0E3;Q8K0E3-2	Sodium/myo-inositol cotransporter 2	Slc5a11	3119	Color2 [A=255, R=169, G=169, B=169]	1	4					6	6	6	11.1	11.1	11.1	73.797	0	38.749	378010000	32	17.8011	18.193	17.8196	17.897	18.1199	17.9446	17.9132	17.906	17.728	17.758
0.616475	-0.139708	P35290	P35290	Ras-related protein Rab-24	Rab24	919	Color2 [A=255, R=169, G=169, B=169]	1	4					3	3	3	21.7	21.7	21.7	23.144	0	18.253	29250000	7	13.3947	13.8117	13.4163	13.5916	13.2432	13.7347	13.6003	13.6608	13.4434	13.7168
0.616429	-0.192212	Q923D2	Q923D2	Flavin reductase (NADPH)	Blvrb	3708	Color2 [A=255, R=169, G=169, B=169]	1	4					6	6	6	36.9	36.9	36.9	22.197	0	36.672	1878100000	33	18.5583	19.3722	19.0143	18.9257	18.9134	19.3354	19.2543	19.2162	18.8976	19.0414
0.616035	-0.0912636	Q91VE0	Q91VE0	Long-chain fatty acid transport protein 4	Slc27a4	3493	Color2 [A=255, R=169, G=169, B=169]	1	4					7	7	6	13.7	13.7	11.5	72.318	0	13.222	78925000	11	15.4327	15.7868	15.4299	15.5058	15.4896	15.6676	15.662	15.6625	15.5203	15.5887
0.615887	0.105193	Q99JY9;Q641P0;Q641P0-2	Q99JY9	Actin-related protein 3	Actr3	3778	Color2 [A=255, R=169, G=169, B=169]	1	4					18	18	18	52.2	52.2	52.2	47.357	0	202.69	4320900000	116	20.618	20.9854	20.601	20.721	20.6726	20.6611	20.6178	20.716	20.4451	20.632
0.614718	-0.210183	Q9DC71	Q9DC71	28S ribosomal protein S15, mitochondrial	Mrps15	4461	Color2 [A=255, R=169, G=169, B=169]	1	4					5	5	5	20.9	20.9	20.9	29.463	0	19.638	150670000	10	16.5929	16.8511	16.3132	16.7939	16.29	17.1088	16.755	16.9295	16.4009	16.6977
0.614152	-0.0963402	Q9CWD8	Q9CWD8	Iron-sulfur protein NUBPL	Nubpl	4064	Color2 [A=255, R=169, G=169, B=169]	1	4					5	5	5	22.9	22.9	22.9	34.139	0	22.576	98418000	12	15.9969	16.3439	16.0913	16.2887	16.0135	16.1629	16.2366	16.3236	16.218	16.2749
0.613261	-0.127893	Q791V5	Q791V5	Mitochondrial carrier homolog 2	Mtch2	2424	Color2 [A=255, R=169, G=169, B=169]	1	4					9	9	9	48.5	48.5	48.5	33.499	0	113.37	1447400000	50	18.3015	18.8615	18.4348	18.5283	18.5325	18.6907	18.6191	18.7886	18.5329	18.6667
0.61241	0.150116	Q9D2C7	Q9D2C7	Bax inhibitor 1	Tmbim6	4253	Color2 [A=255, R=169, G=169, B=169]	1	4					2	2	2	3.8	3.8	3.8	26.477	0.002756	2.136	29946000	3	15.9829	16.4312	15.9109	16.1503	16.1516	16.1459	16.074	15.971	15.6847	16.0007
0.611888	0.136393	P97326	P97326	Cadherin-6	Cdh6	1481	Color2 [A=255, R=169, G=169, B=169]	1	4					3	3	3	5.2	5.2	5.2	88.354	0	8.8337	37672000	8	14.5536	14.9961	14.8897	14.8769	14.8939	14.913	14.7702	14.7982	14.5383	14.5086
0.61131	-0.135677	Q8C3X4;Q8C3X4-2	Q8C3X4;Q8C3X4-2	Translation factor Guf1, mitochondrial	Guf1	2933	Color2 [A=255, R=169, G=169, B=169]	1	4					6	6	6	13.8	13.8	13.8	72.462	0	30.337	46218000	8	14.5876	15.1479	14.7816	14.8486	14.7311	14.8668	14.8499	15.126	14.8842	15.0485
0.607866	-0.223446	O35609	O35609	Secretory carrier-associated membrane protein 3	Scamp3	266	Color2 [A=255, R=169, G=169, B=169]	1	4					2	2	2	9.2	9.2	9.2	38.458	0	16.201	8904800	4	12.198	12.9102	12.872	12.6904	12.3636	12.8187	12.9933	12.9119	12.4112	13.0163
0.606221	-0.101772	P47934	P47934	Carnitine O-acetyltransferase	Crat	1028	Color2 [A=255, R=169, G=169, B=169]	1	4					21	21	21	34.2	34.2	34.2	70.839	0	171.36	3721600000	80	20.267	20.5801	20.2372	20.4991	20.3884	20.5441	20.5436	20.6075	20.3279	20.4574
0.606066	-0.143039	Q6KCD5-2;Q6KCD5	Q6KCD5-2;Q6KCD5	Nipped-B-like protein	Nipbl	2263	Color2 [A=255, R=169, G=169, B=169]	1	4					2	2	2	0.9	0.9	0.9	303.76	0.0025478	2.1534	7877500	3	11.9922	12.4769	11.9388	12.2537	12.0297	12.2429	12.4721	12.2078	12.1528	12.331
0.605531	0.0902805	P09405	P09405	Nucleolin	Ncl	598	Color2 [A=255, R=169, G=169, B=169]	1	4					26	26	26	34.7	34.7	34.7	76.722	0	304.12	5698100000	133	20.7741	21.0751	20.889	20.9729	20.8156	20.8788	20.8418	20.93	20.6533	20.7714
0.604998	-0.113719	A2ADY9	A2ADY9	Protein DDI1 homolog 2	Ddi2	10	Color2 [A=255, R=169, G=169, B=169]	1	4					7	7	7	26.3	26.3	26.3	44.59	0	28.002	202120000	15	15.8593	16.0837	15.8387	16.0238	15.7352	16.1541	15.9903	16.0411	15.7895	16.1343
0.604831	0.111663	Q9D8S4	Q9D8S4	Oligoribonuclease, mitochondrial	Rexo2	4353	Color2 [A=255, R=169, G=169, B=169]	1	4					4	4	4	21.1	21.1	21.1	26.738	0	16.849	164050000	6	15.9053	16.2306	15.9718	16.1654	16.1526	16.1625	15.8331	16.0431	15.8239	16.0047
0.604651	-0.14659	Q8K2Y7	Q8K2Y7	39S ribosomal protein L47, mitochondrial	Mrpl47	3178	Color2 [A=255, R=169, G=169, B=169]	1	4					6	6	6	24.2	24.2	24.2	29.725	0	11.585	153030000	13	16.103	16.4805	15.8764	16.2992	16.0367	16.3945	16.3049	16.3865	16.1033	16.3397
0.604495	-0.117596	Q9DCY0	Q9DCY0	Glycine N-acyltransferase-like protein Keg1	Keg1	4503	Color2 [A=255, R=169, G=169, B=169]	1	4					16	16	16	76.9	76.9	76.9	33.723	0	323.31	18188000000	145	22.1522	22.5755	22.1713	22.3493	22.337	22.4512	22.3994	22.5643	22.2423	22.516
0.601615	-0.131709	Q8C0L6;Q8C0L6-2	Q8C0L6;Q8C0L6-2	Peroxisomal N(1)-acetyl-spermine/spermidine oxidase	Paox	2909	Color2 [A=255, R=169, G=169, B=169]	1	4					5	5	5	10.3	10.3	10.3	55.446	0	45.498	66864000	10	14.9815	15.4377	14.9151	15.0978	15.2368	15.401	15.1866	15.3547	15.1319	15.2534
0.601436	-0.133664	Q6PB66	Q6PB66	Leucine-rich PPR motif-containing protein, mitochondrial	Lrpprc	2317	Color2 [A=255, R=169, G=169, B=169]	1	4					65	65	65	50.4	50.4	50.4	156.61	0	323.31	8415300000	230	21.8193	22.2602	21.7766	22.0188	21.8285	22.1679	22.0429	22.2154	21.873	22.0724
0.600703	-0.118549	D3YXK2	D3YXK2	Scaffold attachment factor B1	Safb	109	Color2 [A=255, R=169, G=169, B=169]	1	4					9	9	9	8.8	8.8	8.8	105.1	0	65.529	477130000	17	16.5466	16.9957	16.7723	16.8784	16.7437	16.9939	17.0769	16.9069	16.7948	16.7569
0.600476	0.0920769	Q8BFW7;Q8BFW7-4;Q8BFW7-5	Q8BFW7;Q8BFW7-4	Lipoma-preferred partner homolog	Lpp	2594	Color2 [A=255, R=169, G=169, B=169]	1	4					10	10	10	29.2	29.2	29.2	65.89	0	132.51	1634800000	38	18.6106	18.921	18.6003	18.7428	18.6304	18.6461	18.598	18.7309	18.4646	18.605
0.600444	-0.0895031	Q9JKZ2	Q9JKZ2	Sodium/myo-inositol cotransporter	Slc5a3	4704	Color2 [A=255, R=169, G=169, B=169]	1	4					4	4	4	7.7	7.7	7.7	79.582	0	17.595	192580000	8	16.1192	16.4692	16.2395	16.2317	16.2709	16.3614	16.4431	16.4604	16.2844	16.2287
0.598638	-0.100165	G5E8K5;G5E8K5-3;G5E8K5-2;Q8C8R3-8;Q8C8R3-7;Q8C8R3-6	G5E8K5;G5E8K5-3;G5E8K5-2	Ankyrin-3	Ank3	150	Color2 [A=255, R=169, G=169, B=169]	1	4					45	45	12	31.4	31.4	8.5	214.06	0	323.31	3495300000	159	20.1479	20.5039	20.1691	20.2814	20.1533	20.4193	20.3306	20.4584	20.1986	20.3496
0.597371	0.137111	P56528	P56528	ADP-ribosyl cyclase/cyclic ADP-ribose hydrolase 1	Cd38	1178	Color2 [A=255, R=169, G=169, B=169]	1	4					3	3	3	9.5	9.5	9.5	34.407	0	13.944	53882000	7	14.3722	14.5862	14.1109	14.4324	14.5036	14.39	14.3635	14.4022	14.0293	14.1349
0.597199	0.0862766	Q80WJ7	Q80WJ7	Protein LYRIC	Mtdh	2536	Color2 [A=255, R=169, G=169, B=169]	1	4					5	5	5	11.4	11.4	11.4	63.845	0	55.691	286080000	14	16.4813	16.7901	16.6213	16.6132	16.4911	16.6422	16.4868	16.5316	16.3808	16.5243
0.596508	-0.0862335	Q9D8B4	Q9D8B4	NADH dehydrogenase [ubiquinone] 1 alpha subcomplex subunit 11	Ndufa11	4340	Color2 [A=255, R=169, G=169, B=169]	1	4					5	5	5	53.2	53.2	53.2	14.982	0	60.912	1698500000	24	17.6425	17.9925	17.6787	17.7577	17.7215	17.8375	17.8774	17.944	17.7409	17.8243
0.595898	-0.25566	O88492-2;O88492	O88492-2;O88492	Perilipin-4	Plin4	413	Color2 [A=255, R=169, G=169, B=169]	1	4					2	2	2	4.4	4.4	4.4	100.77	0	8.6327	755620000	2	12.2545	13.0249	12.3856	12.6264	12.7119	12.5928	13.3868	12.8731	12.4764	12.9525
0.5958	0.168433	Q62000	Q62000	Mimecan	Ogn	2098	Color2 [A=255, R=169, G=169, B=169]	1	4					4	4	4	14.1	14.1	14.1	34.012	0	5.8618	135750000	9	16.3096	16.7822	16.1689	16.4763	16.3477	16.2903	16.4574	16.2874	15.9148	16.2927
0.595046	-0.171916	Q8VEE4	Q8VEE4	Replication protein A 70 kDa DNA-binding subunit;Replication protein A 70 kDa DNA-binding subunit, N-terminally processed	Rpa1	3448	Color2 [A=255, R=169, G=169, B=169]	1	4					3	3	3	5.9	5.9	5.9	69.036	0.00024528	4.5876	17887000	3	13.7304	14.4156	13.9772	14.2322	14.3221	14.4408	14.2308	14.4732	14.24	14.1522
0.594658	0.127982	Q8C0D4	Q8C0D4	Rho GTPase-activating protein 12	Arhgap12	2899	Color2 [A=255, R=169, G=169, B=169]	1	4					4	4	4	5.3	5.3	5.3	95.351	0.00024456	4.5276	728500000	8	14.8352	15.0814	14.5849	14.9605	14.819	14.8849	14.6221	14.8816	14.6219	14.6304
0.594578	0.0962273	P97770;P97770-2;P97770-3	P97770;P97770-2;P97770-3	THUMP domain-containing protein 3	Thumpd3	1516	Color2 [A=255, R=169, G=169, B=169]	1	4					3	3	3	7.3	7.3	7.3	56.431	0	24.735	54057000	5	14.0237	14.1386	13.7937	13.9181	14.1615	13.9491	13.9776	13.9802	13.7918	13.8557
0.594136	-0.110941	Q99J27	Q99J27	Acetyl-coenzyme A transporter 1	Slc33a1	3742	Color2 [A=255, R=169, G=169, B=169]	1	4					8	8	8	18.2	18.2	18.2	61.075	0	79.622	1259400000	38	17.8759	18.2184	17.7706	17.9331	17.9914	18.1338	18.0379	18.1401	17.8816	18.1507
0.593686	-0.137634	Q8VEE0	Q8VEE0	Ribulose-phosphate 3-epimerase	Rpe	3446	Color2 [A=255, R=169, G=169, B=169]	1	4					3	3	3	21.1	21.1	21.1	24.945	0	10.584	34364000	7	13.479	14.064	13.8899	13.9233	13.8693	13.9921	13.9676	13.9304	13.8438	14.1797
0.59291	-0.09608	Q9DCZ4-2;Q9DCZ4;Q9DCZ4-3	Q9DCZ4-2;Q9DCZ4;Q9DCZ4-3	Apolipoprotein O	Apoo	4505	Color2 [A=255, R=169, G=169, B=169]	1	4					5	5	5	43.3	43.3	43.3	18.798	0	122.3	3065800000	26	19.669	20.0096	19.7682	20.0101	19.7923	19.9444	19.9962	20.0111	19.8	19.9779
0.592082	-0.11513	Q80UK0	Q80UK0	SEC14 domain and spectrin repeat-containing protein 1	Sestd1	2505	Color2 [A=255, R=169, G=169, B=169]	1	4					4	4	4	8.6	8.6	8.6	79.375	0	22.241	116150000	14	15.6377	15.9338	15.4691	15.8118	15.5549	15.877	15.7986	15.7469	15.6712	15.8893
0.59182	0.0956699	P62737;P63268	P62737;P63268	Actin, aortic smooth muscle;Actin, gamma-enteric smooth muscle	Acta2;Actg2	1314	Color2 [A=255, R=169, G=169, B=169]	1	4					22	10	2	69.2	43	8	42.009	0	227.83	25988000000	208	22.8414	23.1722	22.8027	22.898	22.8903	22.8285	22.7321	22.9391	22.7254	22.9013
0.590401	-0.157662	Q99LJ7;Q99LJ7-2	Q99LJ7;Q99LJ7-2	RCC1 and BTB domain-containing protein 2	Rcbtb2	3851	Color2 [A=255, R=169, G=169, B=169]	1	4					2	2	2	4.5	4.5	4.5	60.163	0.00024734	4.7711	13574000	4	13.209	13.808	13.2228	13.5276	13.1738	13.623	13.5797	13.3961	13.5335	13.5973
0.59016	-0.0918175	Q3V384	Q3V384	Lactation elevated protein 1	Lace1	1834	Color2 [A=255, R=169, G=169, B=169]	1	4					9	9	9	25.6	25.6	25.6	54.313	0	40.688	296820000	33	17.1162	17.4606	17.2008	17.33	17.1812	17.463	17.3546	17.4199	17.2237	17.2867
0.589634	0.172925	E9Q557	E9Q557	Desmoplakin	Dsp	129	Color2 [A=255, R=169, G=169, B=169]	1	4					25	25	25	8.8	8.8	8.8	332.91	0	52.141	380410000	48	17.5195	18.1379	17.9174	17.9081	17.7799	17.5314	17.8594	17.9152	17.3855	17.7066
0.589183	-0.205734	O70423-2;O70423	O70423-2;O70423	Membrane primary amine oxidase	Aoc3	374	Color2 [A=255, R=169, G=169, B=169]	1	4					8	8	8	15.7	15.7	15.7	69.526	0	26.7	83866000	19	16.289	16.5542	15.8753	16.0491	16.2554	16.2574	16.8581	16.4687	16.1459	16.3216
0.587768	0.0892033	Q8K2I3	Q8K2I3	Dimethylaniline monooxygenase [N-oxide-forming] 2	Fmo2	3168	Color2 [A=255, R=169, G=169, B=169]	1	4					18	18	18	39.8	39.8	39.8	60.974	0	79.782	1979500000	47	19.1882	19.5338	19.4319	19.3437	19.3657	19.2997	19.4016	19.3496	19.1361	19.2303
0.587671	-0.169128	Q6ZPR5-5;Q6ZPR5-3;Q6ZPR5-2;Q6ZPR5-4;Q6ZPR5	Q6ZPR5-5;Q6ZPR5-3;Q6ZPR5-2;Q6ZPR5-4;Q6ZPR5	Sphingomyelin phosphodiesterase 4	Smpd4	2370	Color2 [A=255, R=169, G=169, B=169]	1	4					5	5	5	9.4	9.4	9.4	72.492	0	9.3243	30312000	7	14.2334	14.5264	13.9648	14.4841	14.3137	14.7375	14.4221	14.5331	14.1484	14.5269
0.586918	-0.0962128	P06869	P06869	Urokinase-type plasminogen activator;Urokinase-type plasminogen activator long chain A;Urokinase-type plasminogen activator short chain A;Urokinase-type plasminogen activator chain B	Plau	567	Color2 [A=255, R=169, G=169, B=169]	1	4					6	6	6	17.6	17.6	17.6	48.267	0	52.419	115630000	12	16.8803	17.038	16.8707	17.0393	17.0174	17.2695	17.0138	17.1291	16.8477	17.0666
0.586803	-0.353003	Q9Z260	Q9Z260	Claudin-8	Cldn8	5037	Color2 [A=255, R=169, G=169, B=169]	1	4					2	2	2	12.4	12.4	12.4	24.947	0.0012962	2.359	6331900	3	12.4347	12.2362	11.8558	12.919	12.8902	12.6806	13.219	13.1797	12.0765	12.9451
0.586689	0.144159	P19221;CON__P00735	P19221	Prothrombin;Activation peptide fragment 1;Activation peptide fragment 2;Thrombin light chain;Thrombin heavy chain	F2	755	Color2 [A=255, R=169, G=169, B=169]	1	4					12	12	12	26.2	26.2	26.2	70.268	0	46.264	431510000	32	17.5269	18.0398	17.7963	17.5946	17.7501	17.7062	17.7256	17.7386	17.3754	17.4412
0.586146	-0.100206	Q8BGV3	Q8BGV3	Tumor-associated calcium signal transducer 2	Tacstd2	2640	Color2 [A=255, R=169, G=169, B=169]	1	4					4	4	4	17	17	17	35.574	0	9.0729	116810000	9	15.3205	15.6227	15.3425	15.4748	15.2263	15.5126	15.4443	15.6533	15.4985	15.3792
0.585126	-0.137309	Q9DBF1-2;Q9DBF1	Q9DBF1-2;Q9DBF1	Alpha-aminoadipic semialdehyde dehydrogenase	Aldh7a1	4412	Color2 [A=255, R=169, G=169, B=169]	1	4					26	26	26	66.9	66.9	66.9	55.644	0	323.31	17760000000	181	22.3759	22.7939	22.4483	22.5247	22.4091	22.6447	22.7467	22.8903	22.3843	22.5723
0.584046	-0.109248	Q9CR62	Q9CR62	Mitochondrial 2-oxoglutarate/malate carrier protein	Slc25a11	4028	Color2 [A=255, R=169, G=169, B=169]	1	4					13	13	13	50.6	50.6	50.6	34.155	0	107.52	7853100000	54	20.4228	20.9265	20.5306	20.6713	20.5185	20.6791	20.7187	20.7945	20.6801	20.7435
0.583764	-0.0977222	Q91VD9	Q91VD9	NADH-ubiquinone oxidoreductase 75 kDa subunit, mitochondrial	Ndufs1	3492	Color2 [A=255, R=169, G=169, B=169]	1	4					38	38	38	71.9	71.9	71.9	79.776	0	323.31	29134000000	284	23.2473	23.6686	23.3525	23.4648	23.3486	23.5079	23.4838	23.6305	23.4052	23.5431
0.583484	-0.095052	Q05816	Q05816	Fatty acid-binding protein, epidermal	Fabp5	1598	Color2 [A=255, R=169, G=169, B=169]	1	4					6	6	6	57	57	57	15.137	0	133.79	179710000	15	15.3302	15.5061	15.2095	15.3769	15.4685	15.558	15.6038	15.4802	15.264	15.4606
0.583131	0.132232	Q6DYE8	Q6DYE8	Ectonucleotide pyrophosphatase/phosphodiesterase family member 3;Alkaline phosphodiesterase I;Nucleotide pyrophosphatase	Enpp3	2254	Color2 [A=255, R=169, G=169, B=169]	1	4					21	21	21	28.4	28.4	28.4	98.661	0	227.9	1732300000	69	20.0271	20.4132	19.8967	20.2414	20.2439	20.1676	20.0829	20.0806	19.8059	20.0243
0.582027	-0.107563	Q9D924	Q9D924	Iron-sulfur cluster assembly 1 homolog, mitochondrial	Isca1	4367	Color2 [A=255, R=169, G=169, B=169]	1	4					2	2	2	20.9	20.9	20.9	14.188	0	18.13	191150000	5	16.7138	17.08	16.8216	16.952	16.9229	17.1248	17.1296	17.0644	16.8113	16.8981
0.581938	-0.205686	Q9D7H3	Q9D7H3	RNA 3-terminal phosphate cyclase	RtcA	4317	Color2 [A=255, R=169, G=169, B=169]	1	4					2	2	2	6.3	6.3	6.3	39.254	0.0061038	1.693	18122000	2	12.685	13.3898	12.4197	12.7596	12.9115	12.9287	12.9119	13.0995	13.03	13.224
0.581868	0.154729	Q8R349	Q8R349	Cell division cycle protein 16 homolog	Cdc16	3301	Color2 [A=255, R=169, G=169, B=169]	1	4					4	4	4	6	6	6	71.459	0	6.0701	43264000	6	13.4403	13.6715	13.1731	13.2446	13.1585	13.4677	13.0664	12.9817	13.2387	13.1599
0.581787	-0.157286	Q8R4U7	Q8R4U7	Leucine zipper protein 1	Luzp1	3330	Color2 [A=255, R=169, G=169, B=169]	1	4					7	7	7	7.4	7.4	7.4	119.31	0	8.9622	44262000	10	14.8311	15.2895	14.6499	15.1185	14.8386	15.1841	14.9032	15.0299	15.1297	15.2671
0.581432	0.136054	Q8VE70	Q8VE70	Programmed cell death protein 10	Pdcd10	3440	Color2 [A=255, R=169, G=169, B=169]	1	4					3	3	3	21.7	21.7	21.7	24.715	0	23.34	103990000	10	15.2022	15.6206	15.3108	15.5453	15.3546	15.5137	15.3056	15.253	14.997	15.2839
0.580188	0.0982811	Q9R1T2;Q9R1T2-2	Q9R1T2;Q9R1T2-2	SUMO-activating enzyme subunit 1;SUMO-activating enzyme subunit 1, N-terminally processed	Sae1	4885	Color2 [A=255, R=169, G=169, B=169]	1	4					15	15	15	57.4	57.4	57.4	38.62	0	181.69	851840000	39	18.3154	18.5764	18.2135	18.3862	18.3358	18.251	18.4142	18.3606	18.1001	18.2099
0.58018	-0.0787897	Q9CZN8	Q9CZN8	Glutamyl-tRNA(Gln) amidotransferase subunit A, mitochondrial	Qrsl1	4154	Color2 [A=255, R=169, G=169, B=169]	1	4					6	6	6	13.7	13.7	13.7	56.782	0	49.544	36342000	9	14.8334	15.199	14.8755	14.9951	14.9695	15.0379	15.0317	15.1097	15.0216	15.0656
0.580041	0.146016	Q63829	Q63829	COMM domain-containing protein 3	Commd3	2154	Color2 [A=255, R=169, G=169, B=169]	1	4					5	5	5	29.2	29.2	29.2	22.037	0	13.25	86777000	8	16.0141	16.2961	15.8571	16.2259	16.0097	16.1668	15.9449	16.0031	15.6057	15.9523
0.579394	-0.0907051	Q8JZQ2	Q8JZQ2	AFG3-like protein 2	Afg3l2	3094	Color2 [A=255, R=169, G=169, B=169]	1	4					31	31	27	41.3	41.3	37.4	89.518	0	247.78	2994300000	96	20.3296	20.7	20.4472	20.5276	20.402	20.6094	20.5854	20.6929	20.4518	20.5206
0.579149	-0.108194	O88335	O88335	ATP-sensitive inward rectifier potassium channel 1	Kcnj1	400	Color2 [A=255, R=169, G=169, B=169]	1	4					3	3	3	11	11	11	42.775	0	11.82	67606000	12	16.1936	16.592	16.1862	16.3474	16.4253	16.4304	16.4949	16.6101	16.3144	16.4358
0.579049	0.172715	P54728	P54728	UV excision repair protein RAD23 homolog B	Rad23b	1136	Color2 [A=255, R=169, G=169, B=169]	1	4					5	3	3	9.1	7.2	7.2	43.512	0	8.6541	318190000	13	17.3842	17.5929	17.2925	17.5763	17.2592	17.5823	17.2651	17.3933	16.8283	17.1725
0.578645	-0.324392	P04939;P11590	P04939;P11590	Major urinary protein 3;Major urinary protein 4	Mup3;Mup4	543	Color2 [A=255, R=169, G=169, B=169]	1	4					2	2	2	11.4	11.4	11.4	21.464	0	5.287	138690000	5	15.5364	15.8687	14.5108	15.4841	15.2907	15.4312	15.9055	15.9981	15.2214	15.7564
0.576381	0.0689514	Q5EG47	Q5EG47	5-AMP-activated protein kinase catalytic subunit alpha-1	Prkaa1	1877	Color2 [A=255, R=169, G=169, B=169]	1	4					7	5	5	12.3	8.1	8.1	63.928	0	12.116	146510000	7	16.0694	16.1507	15.8888	16.1677	16.0208	16.0965	15.9459	15.9876	15.9448	15.9778
0.57611	0.124267	Q3U0M1-2;Q3U0M1;Q3U0M1-5;Q3U0M1-4;Q3U0M1-3	Q3U0M1-2;Q3U0M1;Q3U0M1-5;Q3U0M1-4;Q3U0M1-3	Trafficking protein particle complex subunit 9	Trappc9	1718	Color2 [A=255, R=169, G=169, B=169]	1	4					4	4	4	4.1	4.1	4.1	127.31	0	9.3045	35357000	7	14.8006	15.2169	14.8132	14.9248	14.8552	14.8667	14.7243	14.9344	14.559	14.9051
0.57552	-0.0828588	Q9JJL8	Q9JJL8	Serine--tRNA ligase, mitochondrial	Sars2	4673	Color2 [A=255, R=169, G=169, B=169]	1	4					6	6	6	16.6	16.6	16.6	58.316	0	55.176	184140000	9	15.5455	15.8646	15.5615	15.6305	15.5235	15.7074	15.7099	15.805	15.6165	15.7012
0.574921	-0.124208	Q99MD6	Q99MD6	Thioredoxin reductase 3	Txnrd3	3869	Color2 [A=255, R=169, G=169, B=169]	1	4					9	9	9	11.2	11.2	11.2	71.318	0	37.939	169700000	21	17.306	17.6783	17.2934	17.385	17.4817	17.6145	17.6183	17.7188	17.2704	17.5435
0.574656	0.200468	Q8C7D2-2;Q8C7D2-3;Q8C7D2	Q8C7D2-2;Q8C7D2-3;Q8C7D2	Protein cereblon	Crbn	2961	Color2 [A=255, R=169, G=169, B=169]	1	4					3	3	3	10	10	10	49.483	0	13.899	24743000	5	12.7429	13.0858	12.5252	12.847	12.9785	12.7754	13.0236	12.6397	12.1923	12.546
0.574501	-0.127392	P98192	P98192	Dihydroxyacetone phosphate acyltransferase	Gnpat	1536	Color2 [A=255, R=169, G=169, B=169]	1	4					7	7	7	13	13	13	76.869	0	36.675	174630000	15	15.7033	16.1181	15.6904	16.065	15.8066	16.1003	16.0609	15.9965	15.7885	16.0741
0.574461	-0.0864765	Q9DCW4	Q9DCW4	Electron transfer flavoprotein subunit beta	Etfb	4500	Color2 [A=255, R=169, G=169, B=169]	1	4					15	15	15	69.8	69.8	69.8	27.623	0	168.97	38491000000	186	22.4428	22.7693	22.5496	22.6261	22.5142	22.6778	22.7108	22.8026	22.526	22.6172
0.574447	-0.106805	P32883;P32883-2;P01117	P32883;P32883-2;P01117	GTPase KRas;GTPase KRas, N-terminally processed	Kras	902	Color2 [A=255, R=169, G=169, B=169]	1	4					7	3	2	41.8	14.3	7.9	21.656	0	12.598	183730000	8	16.7843	17.1961	16.8646	16.9191	16.7622	17.0092	17.0492	17.017	16.8581	17.1269
0.57435	-0.13257	Q9CSN1	Q9CSN1	SNW domain-containing protein 1	Snw1	4053	Color2 [A=255, R=169, G=169, B=169]	1	4					3	3	3	8.6	8.6	8.6	61.475	0.00024594	4.6559	44683000	5	14.3384	14.6643	14.3778	14.7063	14.4732	14.6742	14.8783	14.7313	14.3939	14.5452
0.573968	-0.135449	Q08509	Q08509	Epidermal growth factor receptor kinase substrate 8	Eps8	1623	Color2 [A=255, R=169, G=169, B=169]	1	4					10	10	10	16.3	16.3	16.3	91.736	0	153.42	325290000	21	16.5458	16.9899	16.6177	16.8621	16.7586	17.0203	16.7371	17.1224	16.7082	16.8634
0.573769	0.183004	Q61037-7;Q61037-4;Q61037-3;Q61037-2;Q61037-6;Q61037-5;Q61037	Q61037-7;Q61037-4;Q61037-3;Q61037-2;Q61037-6;Q61037-5;Q61037	Tuberin	Tsc2	1992	Color2 [A=255, R=169, G=169, B=169]	1	4					2	2	2	1.8	1.8	1.8	189.85	0.00022563	3.0217	1341200000	3	18.97	19.6715	19.4323	19.0626	19.1783	19.3558	18.8434	19.1331	18.9997	19.0677
0.573685	0.111252	P35821	P35821	Tyrosine-protein phosphatase non-receptor type 1	Ptpn1	935	Color2 [A=255, R=169, G=169, B=169]	1	4					3	3	3	7.6	7.6	7.6	49.593	0.00024432	4.509	45051000	7	14.6639	14.9752	14.5375	14.6039	14.7778	14.5908	14.5451	14.7958	14.5894	14.4808
0.573585	-0.132843	P56546;P56546-2	P56546;P56546-2	C-terminal-binding protein 2	Ctbp2	1179	Color2 [A=255, R=169, G=169, B=169]	1	4					6	2	2	13.7	6.5	6.5	48.956	0.0002448	4.5521	117720000	4	14.063	14.4737	13.8572	14.1238	14.1041	14.4123	14.2782	14.2175	14.2754	14.1027
0.57241	-0.113891	Q8R464	Q8R464	Cell adhesion molecule 4	Cadm4	3322	Color2 [A=255, R=169, G=169, B=169]	1	4					6	6	6	24.5	24.5	24.5	42.723	0	115.41	131850000	21	15.7268	16.1425	15.7187	15.9708	15.7351	16.0386	15.9545	16.0842	15.8315	15.9544
0.572046	-0.0989733	Q8R3T5	Q8R3T5	Syntaxin-binding protein 6	Stxbp6	3317	Color2 [A=255, R=169, G=169, B=169]	1	4					2	2	2	9	9	9	23.671	0.00022868	3.2426	71313000	6	15.6392	15.9227	15.7142	15.7738	15.6141	16.0023	15.8677	15.8932	15.6376	15.758
0.571981	0.129815	Q8R0F8	Q8R0F8	Acylpyruvase FAHD1, mitochondrial	Fahd1	3237	Color2 [A=255, R=169, G=169, B=169]	1	4					5	5	5	40.1	40.1	40.1	25.172	0	40.874	1147400000	16	18.5233	18.838	18.454	18.5149	18.5111	18.675	18.33	18.6041	18.2392	18.3439
0.571954	-0.125351	Q9QYF1	Q9QYF1	Retinol dehydrogenase 11	Rdh11	4800	Color2 [A=255, R=169, G=169, B=169]	1	4					6	6	6	19.6	19.6	19.6	35.147	0	22.832	138870000	12	17.0621	17.4047	16.9627	17.2092	17.2522	17.4619	17.2209	17.4783	17.1068	17.2497
0.571861	0.0875343	P10833	P10833	Ras-related protein R-Ras	Rras	627	Color2 [A=255, R=169, G=169, B=169]	1	4					7	5	5	40.4	28	28	23.764	0	19.05	378920000	13	17.8845	18.2003	17.9974	18.0018	18.0517	17.9032	18.0257	18.0475	17.7539	17.9678
0.571712	-0.10751	Q8K274	Q8K274	Ketosamine-3-kinase	Fn3krp	3160	Color2 [A=255, R=169, G=169, B=169]	1	4					5	5	5	16.5	16.5	16.5	34.468	0	7.8155	225520000	10	16.398	16.8117	16.5465	16.5644	16.4586	16.61	16.741	16.8088	16.4816	16.6754
0.571316	-0.126012	O09114;O09114-2	O09114;O09114-2	Prostaglandin-H2 D-isomerase	Ptgds	210	Color2 [A=255, R=169, G=169, B=169]	1	4					2	2	2	12.7	12.7	12.7	21.066	0.00024396	4.4853	78407000	7	15.8611	16.2388	15.8857	16.2382	16.0419	16.1083	16.191	16.4072	15.9965	16.1927
0.570999	-0.0996231	Q99M87;Q99M87-3;Q99M87-2	Q99M87;Q99M87-3;Q99M87-2	DnaJ homolog subfamily A member 3, mitochondrial	Dnaja3	3867	Color2 [A=255, R=169, G=169, B=169]	1	4					13	13	13	34	34	34	52.443	0	171.19	1388100000	53	18.5353	18.8888	18.5519	18.6995	18.5752	18.7913	18.8927	18.7899	18.5954	18.6794
0.570811	-0.196093	D3YX43	D3YX43	V-set and immunoglobulin domain-containing protein 10	Vsig10	108	Color2 [A=255, R=169, G=169, B=169]	1	4					2	2	2	4.8	4.8	4.8	60.521	0.0019198	2.217	2553600	3	11.6354	11.7332	11.2309	11.3774	11.3744	11.7743	11.7692	11.3856	11.3344	12.0683
0.570493	-0.109596	Q9ESW4;Q9ESW4-2	Q9ESW4	Acylglycerol kinase, mitochondrial	Agk	4603	Color2 [A=255, R=169, G=169, B=169]	1	4					12	12	12	30.2	30.2	30.2	46.975	0	60.646	561140000	28	17.6656	18.0604	17.6947	17.7324	17.6927	17.8779	17.9378	18.0339	17.696	17.848
0.569931	0.158905	Q8BL66	Q8BL66	Early endosome antigen 1	Eea1	2732	Color2 [A=255, R=169, G=169, B=169]	1	4					49	49	49	39.3	39.3	39.3	160.91	0	321.14	2162800000	128	20.2675	20.537	20.2018	20.4993	20.3186	20.5527	20.1586	20.2252	19.8244	20.2687
0.569225	0.110646	Q7TNC4-2;Q7TNC4-3;Q7TNC4-4;Q7TNC4	Q7TNC4-2;Q7TNC4-3;Q7TNC4-4;Q7TNC4	Putative RNA-binding protein Luc7-like 2	Luc7l2	2441	Color2 [A=255, R=169, G=169, B=169]	1	4					7	7	4	24	24	14.8	38.611	0	71.456	431060000	19	18.409	18.7849	18.4409	18.6214	18.4292	18.4881	18.4881	18.5595	18.2273	18.3691
0.569062	0.13004	E9PV24-2;E9PV24	E9PV24-2;E9PV24	Fibrinogen alpha chain;Fibrinopeptide A;Fibrinogen alpha chain	Fga	116	Color2 [A=255, R=169, G=169, B=169]	1	4					14	14	14	32.5	32.5	32.5	61.325	0	180.64	2191100000	71	19.419	19.7792	19.557	19.4967	19.4081	19.6127	19.4306	19.551	19.1505	19.2649
0.568661	-0.257788	Q9WV98	Q9WV98	Mitochondrial import inner membrane translocase subunit Tim9	Timm9	4952	Color2 [A=255, R=169, G=169, B=169]	1	4					4	4	4	50.6	50.6	50.6	10.344	0	17.623	349220000	15	17.9053	17.7752	17.5529	18.1874	17.6279	18.7155	17.9187	18.1429	17.5783	17.9823
0.56861	-0.180157	P61967;Q7TN05;Q9DB50	P61967	AP-1 complex subunit sigma-1A	Ap1s1	1274	Color2 [A=255, R=169, G=169, B=169]	1	4					3	3	3	19.6	19.6	19.6	18.733	0	72.654	98348000	8	14.7673	15.0515	14.3952	14.6814	14.8631	15.2292	14.8806	14.9898	14.5712	14.9885
0.56761	0.129975	Q61545	Q61545	RNA-binding protein EWS	Ewsr1	2053	Color2 [A=255, R=169, G=169, B=169]	1	4					4	4	4	7.3	7.3	7.3	68.461	0	21.967	593000000	17	17.207	17.457	17.2076	17.4819	17.1753	17.397	17.1463	17.2615	16.8707	17.2035
0.563024	-0.197304	Q921I6	Q921I6	SH3 domain-binding protein 4	Sh3bp4	3658	Color2 [A=255, R=169, G=169, B=169]	1	4					2	2	2	2.3	2.3	2.3	107.58	0.0051052	1.7502	15296000	2	13.5029	13.9186	13.2249	13.6841	13.4127	13.8318	13.8692	14.0307	13.3302	13.6677
0.562924	0.0691879	Q3TFQ1	Q3TFQ1	SPRY domain-containing protein 7	Spryd7	1678	Color2 [A=255, R=169, G=169, B=169]	1	4					3	3	3	21.4	21.4	21.4	21.681	0	12.445	82410000	6	14.5152	14.6846	14.4447	14.6558	14.5463	14.6187	14.557	14.4192	14.4283	14.4775
0.562587	-0.10147	Q8R086	Q8R086	Sulfite oxidase, mitochondrial	Suox	3233	Color2 [A=255, R=169, G=169, B=169]	1	4					15	15	15	45.2	45.2	45.2	60.755	0	215.25	1857800000	56	19.4663	19.8188	19.5285	19.7118	19.4674	19.6991	19.7512	19.8559	19.5921	19.6017
0.561578	-0.127539	Q9JMA2	Q9JMA2	Queuine tRNA-ribosyltransferase	Qtrt1	4736	Color2 [A=255, R=169, G=169, B=169]	1	4					2	2	2	7.4	7.4	7.4	44.092	0.00022427	2.9277	15190000	3	12.3812	12.3798	12.0035	12.5353	12.6066	12.5312	12.5199	12.6002	12.4802	12.4125
0.561135	-0.103003	Q8C3K6	Q8C3K6	Sodium/glucose cotransporter 1	Slc5a1	2931	Color2 [A=255, R=169, G=169, B=169]	1	4					7	7	7	12.2	12.2	12.2	73.448	0	43.079	1168400000	38	18.383	18.767	18.5348	18.5902	18.6137	18.7895	18.7366	18.7825	18.4567	18.6383
0.56095	-0.125328	O35658	O35658	Complement component 1 Q subcomponent-binding protein, mitochondrial	C1qbp	272	Color2 [A=255, R=169, G=169, B=169]	1	4					7	7	7	43.9	43.9	43.9	31.013	0	85.267	2943700000	52	18.3603	18.8003	18.4283	18.7624	18.5511	18.7171	18.8917	18.7074	18.5059	18.707
0.560927	-0.0840572	Q8BTY1	Q8BTY1	Kynurenine--oxoglutarate transaminase 1	Ccbl1	2805	Color2 [A=255, R=169, G=169, B=169]	1	4					12	12	12	31.8	31.8	31.8	47.563	0	110.41	1427100000	37	18.582	18.8681	18.6551	18.6418	18.6111	18.7624	18.8453	18.833	18.5634	18.7743
0.559837	0.109276	Q80X41-2;Q80X41-5;Q80X41-3;Q80X41	Q80X41-2;Q80X41-5;Q80X41-3;Q80X41	Serine/threonine-protein kinase VRK1	Vrk1	2541	Color2 [A=255, R=169, G=169, B=169]	1	4					4	4	4	15.2	15.2	15.2	45.031	0	25.627	36395000	6	14.0086	14.3536	13.9865	14.3175	14.0273	14.1208	14.1342	14.022	13.8781	13.9921
0.559592	0.0964737	P17439	P17439	Glucosylceramidase	Gba	731	Color2 [A=255, R=169, G=169, B=169]	1	4					3	3	3	5.6	5.6	5.6	57.621	0	5.3521	29388000	5	14.8615	15.2	14.8387	14.9835	15.1338	14.9711	14.9268	14.9767	14.7544	14.906
0.559505	-0.103543	Q8VEM8	Q8VEM8	Phosphate carrier protein, mitochondrial	Slc25a3	3453	Color2 [A=255, R=169, G=169, B=169]	1	4					17	17	17	53.8	53.8	53.8	39.632	0	268.62	41749000000	204	22.5643	22.9722	22.5999	22.7112	22.5873	22.7755	22.8256	22.9344	22.6512	22.7659
0.558389	0.101466	O54990-2;O54990;O54990-6;O54990-3;O54990-4;O54990-5	O54990-2;O54990;O54990-6;O54990-3;O54990-4;O54990-5	Prominin-1	Prom1	321	Color2 [A=255, R=169, G=169, B=169]	1	4					15	15	15	23.4	23.4	23.4	96.135	0	107.94	517840000	36	18.0982	18.583	18.264	18.2954	18.3436	18.2574	18.2083	18.331	18.1099	18.1703
0.557474	0.130453	P08775	P08775	DNA-directed RNA polymerase II subunit RPB1	Polr2a	593	Color2 [A=255, R=169, G=169, B=169]	1	4					6	6	6	3.2	3.2	3.2	217.17	0	15.854	294850000	11	15.3789	15.8218	15.2476	15.5568	15.6777	15.5095	15.4195	15.4888	15.2713	15.3413
0.555667	0.182164	O89086	O89086	RNA-binding protein 3	Rbm3	468	Color2 [A=255, R=169, G=169, B=169]	1	4					2	2	2	18.3	18.3	18.3	16.604	0	17.567	154080000	7	13.2322	13.5259	13.2865	13.6458	13.0722	13.3097	13.4655	13.2464	13.046	12.7842
0.555516	0.115108	Q61216;Q61216-2	Q61216;Q61216-2	Double-strand break repair protein MRE11A	Mre11a	2022	Color2 [A=255, R=169, G=169, B=169]	1	4					3	3	3	5.4	5.4	5.4	80.222	0	6.5714	18403000	5	13.5447	13.8231	13.4547	13.8217	13.6332	13.7277	13.4168	13.6714	13.4265	13.4595
0.553616	-0.0983761	Q63810-2;Q63810;Q63811	Q63810-2;Q63810	Calcineurin subunit B type 1	Ppp3r1	2153	Color2 [A=255, R=169, G=169, B=169]	1	4					3	3	3	18.8	18.8	18.8	18.208	0.00024845	4.826	211360000	7	15.7354	15.9351	15.6801	15.9464	15.9793	16.0203	15.8744	16.1438	15.9201	15.8095
0.553397	-0.0985069	Q9D939	Q9D939	Sulfotransferase 1C2	Sult1c2	4369	Color2 [A=255, R=169, G=169, B=169]	1	4					13	13	13	53.4	53.4	53.4	34.953	0	86.293	1426700000	43	19.4655	19.791	19.3928	19.5495	19.5966	19.7438	19.5929	19.7317	19.4853	19.7341
0.553227	-0.103526	Q9DC51	Q9DC51	Guanine nucleotide-binding protein G(k) subunit alpha	Gnai3	4455	Color2 [A=255, R=169, G=169, B=169]	1	4					11	5	5	36.2	18.6	18.6	40.538	0	191.38	1101800000	26	18.1609	18.3389	17.8546	17.9775	18.1446	18.2611	18.2159	18.2347	18.0723	18.2102
0.552835	0.168435	A6H6A9-3	A6H6A9-3	Rab GTPase-activating protein 1-like	Rabgap1l	50	Color2 [A=255, R=169, G=169, B=169]	1	4					6	3	3	18.6	8.6	8.6	42.753	0.00023294	3.5992	30031000	4	14.3449	15.0234	14.4197	14.3257	14.2745	14.3928	14.1687	14.4073	14.255	14.3222
0.552735	-0.104823	Q9DC70	Q9DC70	NADH dehydrogenase [ubiquinone] iron-sulfur protein 7, mitochondrial	Ndufs7	4460	Color2 [A=255, R=169, G=169, B=169]	1	4					7	7	7	33.9	33.9	33.9	24.683	0	27.94	6362700000	44	21.0661	21.5154	21.0893	21.2261	21.0745	21.2851	21.3165	21.3959	21.2108	21.2873
0.551261	-0.0964937	Q61749-2;Q61749	Q61749-2;Q61749	Translation initiation factor eIF-2B subunit delta	Eif2b4	2080	Color2 [A=255, R=169, G=169, B=169]	1	4					5	5	5	14.9	14.9	14.9	59.657	0	40.367	62656000	12	13.7747	14.1601	13.9567	13.9458	14.0944	14.0434	13.9732	14.2614	14.0217	14.1145
0.551088	0.105172	Q80TH2-1;Q80TH2;Q80TH2-2	Q80TH2-1;Q80TH2;Q80TH2-2	Protein LAP2	Erbb2ip	2482	Color2 [A=255, R=169, G=169, B=169]	1	4					11	11	11	11	11	11	154.33	0	21.766	86662000	15	16.0037	16.4398	16.046	16.2027	16.0216	16.0455	15.9571	16.1087	15.9414	16.1353
0.550967	-0.106708	Q9D7J9	Q9D7J9	Enoyl-CoA hydratase domain-containing protein 3, mitochondrial	Echdc3	4320	Color2 [A=255, R=169, G=169, B=169]	1	4					8	8	8	40.7	40.7	40.7	32.402	0	64.376	1090000000	48	18.7505	19.1354	18.6985	18.8279	18.711	18.9883	18.9064	19.0415	18.778	18.9425
0.550268	-0.112942	A2APY7;A2APY7-2	A2APY7;A2APY7-2	NADH dehydrogenase [ubiquinone] 1 alpha subcomplex assembly factor 5	Ndufaf5	22	Color2 [A=255, R=169, G=169, B=169]	1	4					3	3	3	11.7	11.7	11.7	38.404	0	6.5551	35242000	4	15.4749	15.9645	15.6451	15.7323	15.5816	15.823	15.8091	15.9443	15.6194	15.7674
0.550044	-0.150643	O54781;Q9Z0G2;O70551	O54781	SRSF protein kinase 2;SRSF protein kinase 2 N-terminal;SRSF protein kinase 2 C-terminal	Srpk2	304	Color2 [A=255, R=169, G=169, B=169]	1	4					4	4	4	6.3	6.3	6.3	76.756	0.00022447	2.9418	15328000	4	13.1847	13.5346	13.2639	13.5463	13.0062	13.64	13.5639	13.4172	13.1795	13.4883
0.549132	0.101471	O89023	O89023	Tripeptidyl-peptidase 1	Tpp1	464	Color2 [A=255, R=169, G=169, B=169]	1	4					3	3	3	7.5	7.5	7.5	61.341	0	21.824	864610000	10	17.2199	17.5299	17.2614	17.3097	17.1768	17.2754	17.2916	17.3318	17.0466	17.045
0.548889	-0.106861	P06745;CON__Q3ZBD7	P06745	Glucose-6-phosphate isomerase	Gpi	561	Color2 [A=255, R=169, G=169, B=169]	1	4					24	24	24	50.4	50.4	50.4	62.766	0	255.83	26557000000	143	22.5946	23.0843	22.7395	22.8857	22.7571	22.8717	22.9824	23.0263	22.7813	22.9337
0.547929	-0.147519	Q3UPF5-2;Q3UPF5	Q3UPF5-2;Q3UPF5	Zinc finger CCCH-type antiviral protein 1	Zc3hav1	1798	Color2 [A=255, R=169, G=169, B=169]	1	4					3	3	2	3.7	3.7	2.3	88.23	0.0012965	2.3606	29716000	3	15.088	15.6807	15.1452	15.1525	15.1736	15.5111	15.2685	15.4454	15.206	15.5467
0.547833	0.0859131	Q9Z103	Q9Z103	Activity-dependent neuroprotector homeobox protein	Adnp	5001	Color2 [A=255, R=169, G=169, B=169]	1	4					3	3	3	3.1	3.1	3.1	124.31	0.00025038	5.0328	5611300	3	14.1533	14.3545	14.3234	14.3977	14.3553	14.1683	14.3951	14.3357	14.0497	14.206
0.547041	-0.0935265	Q9JLJ2	Q9JLJ2	4-trimethylaminobutyraldehyde dehydrogenase	Aldh9a1	4717	Color2 [A=255, R=169, G=169, B=169]	1	4					25	25	25	62.1	62.1	62.1	53.514	0	323.31	26492000000	194	22.0375	22.4122	22.0601	22.2573	22.2286	22.3094	22.3346	22.3896	22.1315	22.2982
0.546539	0.0856884	Q63932	Q63932	Dual specificity mitogen-activated protein kinase kinase 2	Map2k2	2158	Color2 [A=255, R=169, G=169, B=169]	1	4					7	3	3	25.7	15	15	44.402	0	6.8312	35538000	3	13.5949	13.7461	13.5477	13.562	13.421	13.3705	13.6794	13.5214	13.4265	13.4455
0.545936	-0.134617	P00397	P00397	Cytochrome c oxidase subunit 1	Mtco1	479	Color2 [A=255, R=169, G=169, B=169]	1	4					4	4	4	13.8	13.8	13.8	56.909	0	54.283	422840000	35	17.166	17.7555	17.3515	17.2539	17.4946	17.3907	17.639	17.6766	17.4358	17.5525
0.544905	-0.185676	Q8VCF0	Q8VCF0	Mitochondrial antiviral-signaling protein	Mavs	3373	Color2 [A=255, R=169, G=169, B=169]	1	4					5	5	5	14.7	14.7	14.7	53.398	0	28.666	349240000	9	13.8395	14.4035	14.2058	14.5912	13.9672	14.1971	14.2754	14.4416	14.6909	14.3307
0.542384	-0.0962021	P12382	P12382	ATP-dependent 6-phosphofructokinase, liver type	Pfkl	660	Color2 [A=255, R=169, G=169, B=169]	1	4					18	15	15	27.8	22.8	22.8	85.359	0	65.532	987870000	38	18.1625	18.5459	18.1509	18.3304	18.2824	18.3871	18.433	18.4973	18.2293	18.4064
0.542272	0.101581	P60335;P57724	P60335	Poly(rC)-binding protein 1	Pcbp1	1228	Color2 [A=255, R=169, G=169, B=169]	1	4					11	6	6	45.2	29.8	29.8	37.497	0	55.517	774150000	24	17.1228	17.3683	17.2453	17.2851	17.1025	17.0898	17.1872	17.28	16.8547	17.2045
0.541325	-0.105779	Q8CAK1	Q8CAK1	Putative transferase CAF17 homolog, mitochondrial	Iba57	2975	Color2 [A=255, R=169, G=169, B=169]	1	4					5	5	5	20.1	20.1	20.1	38.399	0	27.452	197370000	15	16.4985	16.8858	16.4008	16.5844	16.5233	16.7263	16.6243	16.7881	16.549	16.7339
0.541164	-0.167146	Q80TE0-2;Q80TE0	Q80TE0-2;Q80TE0	RNA polymerase II-associated protein 1	Rpap1	2481	Color2 [A=255, R=169, G=169, B=169]	1	4					3	3	3	2.9	2.9	2.9	141.6	0	6.3331	29585000	4	12.4569	13.0119	12.7267	12.9955	12.3738	12.8748	12.9968	13.0284	12.6752	12.8253
0.541099	-0.0913383	Q8BGC4	Q8BGC4	Zinc-binding alcohol dehydrogenase domain-containing protein 2	Zadh2	2615	Color2 [A=255, R=169, G=169, B=169]	1	4					9	9	9	31.8	31.8	31.8	40.528	0	94.844	1476900000	38	18.1841	18.5328	18.0936	18.2864	18.2192	18.3462	18.3462	18.4688	18.29	18.3216
0.540533	-0.112333	Q62417-2;Q62417;Q62417-5;Q62417-6;Q62417-4;Q62417-3;Q62417-7	Q62417-2;Q62417;Q62417-5;Q62417-6;Q62417-4;Q62417-3;Q62417-7	Sorbin and SH3 domain-containing protein 1	Sorbs1	2137	Color2 [A=255, R=169, G=169, B=169]	1	4					14	14	13	25.1	25.1	23.6	82.86	0	40.022	543360000	33	17.5264	17.9673	17.5753	17.7072	17.5875	17.8215	17.8672	17.8841	17.5597	17.7929
0.539928	-0.110017	Q9QZD8	Q9QZD8	Mitochondrial dicarboxylate carrier	Slc25a10	4821	Color2 [A=255, R=169, G=169, B=169]	1	4					15	15	15	62.7	62.7	62.7	31.715	0	255.62	9760700000	82	21.896	22.3562	22.0496	22.0909	22.1698	22.238	22.2936	22.3506	21.9957	22.2348
0.539421	-0.0879272	P97314	P97314	Cysteine and glycine-rich protein 2	Csrp2	1479	Color2 [A=255, R=169, G=169, B=169]	1	4					9	9	9	39.9	39.9	39.9	20.926	0	63.863	2240700000	39	18.7192	19.0139	18.8691	18.9377	18.8265	19.0299	18.9824	19.1156	18.7646	18.9137
0.539307	0.133157	Q8C4B4;Q8C4B4-2;Q9Z2R6	Q8C4B4	Protein unc-119 homolog B	Unc119b	2937	Color2 [A=255, R=169, G=169, B=169]	1	4					4	4	4	22.7	22.7	22.7	28.302	0	10.197	68399000	9	13.9515	14.4628	14.0512	13.988	14.3153	14.1931	14.1083	13.9553	13.8407	14.0057
0.538847	-0.113485	O35459	O35459	Delta(3,5)-Delta(2,4)-dienoyl-CoA isomerase, mitochondrial	Ech1	257	Color2 [A=255, R=169, G=169, B=169]	1	4					17	17	17	64.2	64.2	64.2	36.118	0	215.32	6652300000	90	20.3136	20.7041	20.2823	20.5279	20.3922	20.6065	20.5966	20.706	20.3265	20.5519
0.5386	-0.177838	P08071	P08071	Lactotransferrin	Ltf	580	Color2 [A=255, R=169, G=169, B=169]	1	4					2	2	2	3.7	3.7	3.7	77.837	0.00023084	3.429	3422600	2	11.7887	11.7011	11.7076	11.5226	12.1432	11.873	12.148	12.0992	11.5174	12.115
0.537739	-0.136973	P57016	P57016	Ladinin-1	Lad1	1185	Color2 [A=255, R=169, G=169, B=169]	1	4					12	12	12	26.3	26.3	26.3	58.863	0	136.31	814400000	34	18.4426	18.7035	18.5341	18.7937	18.3472	18.982	18.5672	18.6661	18.4825	18.8082
0.537246	-0.168767	F7BWT7;F7BWT7-2	F7BWT7;F7BWT7-2	Tetraspanin-15	Tspan15	141	Color2 [A=255, R=169, G=169, B=169]	1	4					2	2	2	8.8	8.8	8.8	33.07	0.00023447	3.7036	19092000	3	11.1401	11.288	11.3324	11.5018	11.7957	11.488	11.8342	11.7388	11.5685	11.2721
0.536299	0.26812	Q9CRB6	Q9CRB6	Tubulin polymerization-promoting protein family member 3	Tppp3	4042	Color2 [A=255, R=169, G=169, B=169]	1	4					3	3	2	13.1	13.1	12.5	18.965	0	25.798	41998000	4	13.1939	13.6687	12.7017	13.3283	13.3442	13.1575	13.1604	13.4446	12.4996	12.6342
0.536196	-0.109203	Q8K4F5	Q8K4F5	Alpha/beta hydrolase domain-containing protein 11	Abhd11	3203	Color2 [A=255, R=169, G=169, B=169]	1	4					7	7	7	25.1	25.1	25.1	33.56	0	15.256	709930000	24	17.8508	18.3923	18.1025	18.1829	18.0327	18.206	18.2377	18.3276	18.0944	18.2415
0.535945	-0.148003	Q9EQC5	Q9EQC5	N-terminal kinase-like protein	Scyl1	4541	Color2 [A=255, R=169, G=169, B=169]	1	4					5	5	5	8.6	8.6	8.6	89.159	0	12.359	50113000	16	14.1044	14.5413	13.9215	14.4848	14.2861	14.5913	14.419	14.4666	14.2166	14.3846
0.53541	-0.10454	P35293	P35293	Ras-related protein Rab-18	Rab18	921	Color2 [A=255, R=169, G=169, B=169]	1	4					10	10	9	59.2	59.2	54.4	23.035	0	58.152	1371800000	25	19.4165	19.7847	19.3663	19.4405	19.4614	19.5995	19.6527	19.768	19.4434	19.5284
0.535365	0.145852	Q9CPW4	Q9CPW4	Actin-related protein 2/3 complex subunit 5	Arpc5	3928	Color2 [A=255, R=169, G=169, B=169]	1	4					7	7	7	57	57	57	16.288	0	76.279	495700000	33	17.4908	17.6429	17.4015	17.7577	17.5603	17.7335	17.3776	17.5097	17.0352	17.4681
0.53499	0.105705	Q8VHF2-2;Q8VHF2	Q8VHF2-2;Q8VHF2	Cadherin-related family member 5	Cdhr5	3457	Color2 [A=255, R=169, G=169, B=169]	1	4					10	10	10	20	20	20	72.615	0	154.05	724510000	43	18.165	18.636	18.4168	18.3195	18.2335	18.2979	18.3649	18.2771	18.1024	18.1999
0.534845	-0.106162	P56380	P56380	Bis(5-nucleosyl)-tetraphosphatase [asymmetrical]	Nudt2	1167	Color2 [A=255, R=169, G=169, B=169]	1	4					2	2	2	21.8	21.8	21.8	16.989	0	11.158	0	2	13.2205	13.294	13.0701	13.1162	12.8816	13.0478	13.3445	13.2293	13.1215	13.3699
0.534233	0.171233	P83917	P83917	Chromobox protein homolog 1	Cbx1	1465	Color2 [A=255, R=169, G=169, B=169]	1	4					4	3	3	23.8	15.1	15.1	21.418	0	27.065	185850000	17	15.9716	16.1854	15.7546	16.1904	15.9262	16.1452	15.9832	15.9162	15.4017	15.7259
0.534141	-0.132858	Q64430;Q64446	Q64430	Copper-transporting ATPase 1	Atp7a	2188	Color2 [A=255, R=169, G=169, B=169]	1	4					7	7	7	6.3	6.3	6.3	161.96	0	17.802	54109000	15	15.4393	15.9465	15.5253	15.6832	15.6726	15.7907	15.8385	16.0098	15.5112	15.7809
0.534081	0.0857422	P23780	P23780	Beta-galactosidase	Glb1	801	Color2 [A=255, R=169, G=169, B=169]	1	4					11	11	11	22.7	22.7	22.7	73.12	0	39.575	500960000	27	18.0115	18.2565	18.0482	18.0938	18.0289	18.1346	18.0736	18.059	17.7809	17.9622
0.533321	0.0966249	Q8BL74	Q8BL74	General transcription factor 3C polypeptide 2	Gtf3c2	2733	Color2 [A=255, R=169, G=169, B=169]	1	4					3	3	3	3.6	3.6	3.6	100.27	0.00065317	2.475	34546000	4	14.1995	14.5929	14.2417	14.2134	14.4847	14.2905	14.2947	14.3013	14.1542	14.2083
0.531938	0.112064	Q7TMR0;Q7TMR0-2	Q7TMR0	Lysosomal Pro-X carboxypeptidase	Prcp	2434	Color2 [A=255, R=169, G=169, B=169]	1	4					6	6	6	11	11	11	55.026	0	31.454	109950000	8	15.779	15.9691	15.6176	15.7335	15.8283	15.7844	15.7939	15.7245	15.3545	15.71
0.531758	-0.0980621	P63321	P63321	Ras-related protein Ral-A	Rala	1375	Color2 [A=255, R=169, G=169, B=169]	1	4					7	7	5	37.4	37.4	22.3	23.553	0	62.107	947950000	18	18.1291	18.3756	18.1062	18.2308	18.1444	18.4057	18.3915	18.4388	18.1061	18.1342
0.531751	-0.12821	Q9WUK2-2;Q9WUK2	Q9WUK2-2;Q9WUK2	Eukaryotic translation initiation factor 4H	Eif4h	4922	Color2 [A=255, R=169, G=169, B=169]	1	4					3	3	3	18	18	18	25.186	0	30.09	367680000	14	17.5065	17.6021	17.4697	17.7305	17.2899	17.8733	17.5488	17.6413	17.3807	17.7957
0.531634	0.089806	Q9D687	Q9D687	Sodium-dependent neutral amino acid transporter B(0)AT1	Slc6a19	4292	Color2 [A=255, R=169, G=169, B=169]	1	4					4	4	4	6.5	6.5	6.5	71.366	0	13.169	572550000	30	17.305	17.7478	17.5641	17.566	17.5754	17.4003	17.4499	17.5891	17.3798	17.4901
0.531315	0.111297	P32261;CON__P41361	P32261	Antithrombin-III	Serpinc1	899	Color2 [A=255, R=169, G=169, B=169]	1	4					18	18	18	46.5	46.5	46.5	52.003	0	71.1	6671700000	57	20.4926	20.8224	20.5402	20.5192	20.5082	20.5546	20.5313	20.6426	20.1972	20.4004
0.53051	0.109412	A2ARA8;A2ARA8-2	A2ARA8;A2ARA8-2	Integrin alpha-8;Integrin alpha-8 heavy chain;Integrin alpha-8 light chain	Itga8	27	Color2 [A=255, R=169, G=169, B=169]	1	4					2	2	2	2.8	2.8	2.8	117.55	0	8.0345	11024000	5	13.0364	13.3475	13.1458	13.5266	13.2492	13.3224	13.0241	13.1511	13.0968	13.1641
0.53034	0.0944466	Q3V1L4	Q3V1L4	Cytosolic purine 5-nucleotidase	Nt5c2	1833	Color2 [A=255, R=169, G=169, B=169]	1	4					11	11	11	26.4	26.4	26.4	64.808	0	74.111	761350000	23	17.9838	18.2513	17.9291	18.1	18.1921	18.0096	18.0465	18.1528	17.7941	17.9811
0.529693	-0.126639	Q3UFY8	Q3UFY8	Mitochondrial ribonuclease P protein 1	Trmt10c	1757	Color2 [A=255, R=169, G=169, B=169]	1	4					9	9	9	27.5	27.5	27.5	48.385	0	118.82	249950000	23	16.7687	17.2056	16.6112	16.9276	16.9281	17.0671	17.084	17.1244	16.8133	16.9856
0.528588	-0.100383	Q99KK9	Q99KK9	Probable histidine--tRNA ligase, mitochondrial	Hars2	3802	Color2 [A=255, R=169, G=169, B=169]	1	4					9	6	6	17.6	13.9	13.9	56.985	0	8.2741	121840000	9	16.3318	16.6761	16.1485	16.4515	16.5294	16.5076	16.5251	16.5601	16.5263	16.5203
0.528068	0.148719	Q9CQF3	Q9CQF3	Cleavage and polyadenylation specificity factor subunit 5	Nudt21	3969	Color2 [A=255, R=169, G=169, B=169]	1	4					6	6	6	30.8	30.8	30.8	26.24	0	27.715	161940000	12	15.8458	16.252	15.7692	16.0884	15.9275	16.0425	15.8364	16.0153	15.4846	15.7604
0.528062	-0.0779913	P52482;Q91W82;Q969T4;P52483	P52482;Q91W82;Q969T4;P52483	Ubiquitin-conjugating enzyme E2 E1;Ubiquitin-conjugating enzyme E2 E2;Ubiquitin-conjugating enzyme E2 E3	Ube2e1;Ube2e2;UBE2E3;Ube2e3	1108	Color2 [A=255, R=169, G=169, B=169]	1	4					2	2	2	15	15	15	21.333	0	7.6514	22497000	4	14.1321	14.4575	14.1666	14.1919	14.1632	14.3672	14.3184	14.3674	14.1711	14.2772
0.527368	-0.0992796	Q8CFI0;Q8CFI0-3;Q8CFI0-2	Q8CFI0;Q8CFI0-3;Q8CFI0-2	E3 ubiquitin-protein ligase NEDD4-like	Nedd4l	3018	Color2 [A=255, R=169, G=169, B=169]	1	4					6	5	5	7.7	6.8	6.8	115.42	0	11.384	40220000	10	14.3716	14.6787	14.1913	14.4988	14.3213	14.5274	14.5605	14.5923	14.4122	14.4658
0.52634	-0.0619602	Q8CFI5	Q8CFI5	Probable proline--tRNA ligase, mitochondrial	Pars2	3019	Color2 [A=255, R=169, G=169, B=169]	1	4					6	6	6	18.3	18.3	18.3	53.517	0	21.996	52023000	15	16.3234	16.4886	16.4045	16.5096	16.3781	16.5287	16.4778	16.6147	16.3554	16.4375
0.525574	-0.0823559	Q8C0K5;Q8C0K5-2	Q8C0K5	Graves disease carrier protein homolog	Slc25a16	2907	Color2 [A=255, R=169, G=169, B=169]	1	4					4	4	4	15.1	15.1	15.1	36.219	0	14.84	72315000	13	15.5454	15.8778	15.6867	15.631	15.6474	15.7054	15.6864	15.9087	15.6547	15.8451
0.524966	-0.0868382	P47911	P47911	60S ribosomal protein L6	Rpl6	1026	Color2 [A=255, R=169, G=169, B=169]	1	4					11	11	11	32.4	32.4	32.4	33.509	0	21.622	6396800000	42	20.9623	21.2375	20.9659	21.0953	21.0349	21.2264	21.1569	21.3112	20.976	21.0595
0.524513	0.175212	Q8BQ30;Q8BQ30-2	Q8BQ30;Q8BQ30-2	Phostensin	Ppp1r18	2774	Color2 [A=255, R=169, G=169, B=169]	1	4					2	2	2	3.7	3.7	3.7	65.629	0.0066964	1.6655	6902700	3	12.2563	12.3797	11.878	12.4474	12.051	12.2737	11.9931	12.1998	11.6011	12.0685
0.52444	-0.092828	Q9R155	Q9R155	Pendrin	Slc26a4	4874	Color2 [A=255, R=169, G=169, B=169]	1	4					8	8	8	12.6	12.6	12.6	85.686	0	24.403	207900000	12	16.8581	17.2771	16.882	16.9088	16.9382	16.9671	17.0816	17.1572	17.0295	17.0931
0.523705	-0.10169	Q9CZB0	Q9CZB0	Succinate dehydrogenase cytochrome b560 subunit, mitochondrial	Sdhc	4144	Color2 [A=255, R=169, G=169, B=169]	1	4					4	4	4	29	29	29	18.382	0	10.677	1184000000	17	18.8261	19.2349	18.9508	19.0982	19.2007	19.1659	19.1566	19.3463	19.0902	19.0601
0.523633	-0.167132	Q99J83	Q99J83	Autophagy protein 5	Atg5	3749	Color2 [A=255, R=169, G=169, B=169]	1	4					5	5	5	22.9	22.9	22.9	32.402	0	8.1762	27111000	8	13.7668	14.5036	14.0165	14.2065	14.0982	14.1074	14.3361	14.3767	14.0586	14.5487
0.523611	0.105356	Q6PIP5	Q6PIP5	NudC domain-containing protein 1	Nudcd1	2350	Color2 [A=255, R=169, G=169, B=169]	1	4					2	2	2	6.9	6.9	6.9	66.704	0	11.594	17619000	5	13.6591	13.8533	13.4034	13.662	13.7508	13.6007	13.6614	13.4132	13.4299	13.6967
0.52299	-0.0981522	Q91VR2	Q91VR2	ATP synthase subunit gamma, mitochondrial	Atp5c1	3505	Color2 [A=255, R=169, G=169, B=169]	1	4					15	15	15	51	51	51	32.886	0	88.917	35038000000	157	23.9087	24.385	24.0072	24.1151	24.0334	24.2103	24.1299	24.3066	24.0971	24.1964
0.522621	-0.115233	O55201;O55201-2	O55201;O55201-2	Transcription elongation factor SPT5	Supt5h	346	Color2 [A=255, R=169, G=169, B=169]	1	4					10	10	10	12.6	12.6	12.6	120.66	0	47.545	476390000	19	17.9113	18.3105	17.7854	17.9802	17.9967	18.1742	18.2099	18.2169	17.9237	18.0357
0.52256	-0.0993248	O55023;P29218;P29218-3	O55023	Inositol monophosphatase 1	Impa1	324	Color2 [A=255, R=169, G=169, B=169]	1	4					11	11	11	37.5	37.5	37.5	30.436	0	67.219	1088500000	34	18.4984	18.893	18.3989	18.5898	18.5855	18.6314	18.6519	18.8145	18.6395	18.7249
0.521947	-0.118645	Q9QZW0-2;Q9QZW0	Q9QZW0-2;Q9QZW0	Phospholipid-transporting ATPase 11C	Atp11c	4835	Color2 [A=255, R=169, G=169, B=169]	1	4					9	8	8	10.6	9.9	9.9	127.51	0	61.846	96225000	12	15.0822	15.6533	15.2087	15.45	15.2575	15.5592	15.4098	15.5223	15.3861	15.3676
0.521679	-0.0734344	Q8K1N1	Q8K1N1	Calcium-independent phospholipase A2-gamma	Pnpla8	3145	Color2 [A=255, R=169, G=169, B=169]	1	4					9	9	9	11.9	11.9	11.9	87.38	0	19.833	150240000	18	16.1626	16.5188	16.2757	16.4327	16.3389	16.482	16.4047	16.4379	16.3337	16.4376
0.521031	0.107875	Q3TB82	Q3TB82	Pleckstrin homology domain-containing family F member 1	Plekhf1	1665	Color2 [A=255, R=169, G=169, B=169]	1	4					2	2	2	8.2	8.2	8.2	31.157	0	5.9184	48249000	4	14.5328	14.9078	14.3593	14.7361	14.6541	14.5101	14.6256	14.5537	14.4346	14.5267
0.520803	-0.102474	P27546-2;P27546;P27546-3;P27546-4	P27546-2;P27546;P27546-3;P27546-4	Microtubule-associated protein 4	Map4	838	Color2 [A=255, R=169, G=169, B=169]	1	4					7	7	7	6.6	6.6	6.6	117.34	0	16.226	113570000	8	15.1683	15.6502	15.4465	15.5773	15.4655	15.6885	15.6445	15.4911	15.4766	15.5194
0.518686	0.130634	Q62384	Q62384	Zinc finger protein ZPR1	Zpr1	2135	Color2 [A=255, R=169, G=169, B=169]	1	4					2	2	2	4.6	4.6	4.6	50.714	0.00025063	5.064	26546000	5	13.6435	14.1432	13.6823	13.7559	13.9041	13.7265	13.7926	13.9102	13.5146	13.532
0.518343	0.134403	Q7TSI3	Q7TSI3	Serine/threonine-protein phosphatase 6 regulatory subunit 1	Ppp6r1	2465	Color2 [A=255, R=169, G=169, B=169]	1	4					4	4	4	8.2	8.2	8.2	94.526	0	42.295	49950000	12	13.9635	14.464	13.9316	14.0432	13.9892	13.9968	13.9056	14.195	13.7714	13.8508
0.518007	-0.0943691	P36993-4;P36993;P36993-3;P36993-5	P36993-4;P36993;P36993-3;P36993-5	Protein phosphatase 1B	Ppm1b	945	Color2 [A=255, R=169, G=169, B=169]	1	4					9	7	7	29.5	23.8	23.8	42.888	0	35.36	302130000	14	16.7246	17.1666	16.781	16.8982	16.8162	16.9247	16.9785	17.0622	16.8598	17.0333
0.51728	0.126739	Q91VN6	Q91VN6	Probable ATP-dependent RNA helicase DDX41	Ddx41	3504	Color2 [A=255, R=169, G=169, B=169]	1	4					7	7	7	12.4	12.4	12.4	69.819	0	12.871	80843000	9	14.2207	14.794	14.3896	14.5093	14.2976	14.3646	14.4878	14.2796	14.1374	14.3082
0.517139	-0.128259	Q64373-2;Q64373-3;Q64373-4;Q64373	Q64373-2;Q64373-3;Q64373-4;Q64373	Bcl-2-like protein 1	Bcl2l1	2185	Color2 [A=255, R=169, G=169, B=169]	1	4					2	2	2	10.6	10.6	10.6	18.961	0.0078487	1.5795	43458000	2	13.8975	14.3218	13.8227	13.9363	14.314	14.2353	14.0848	14.3163	14.0807	14.2165
0.516517	-0.106576	Q9R0P4	Q9R0P4	Small acidic protein	Smap	4860	Color2 [A=255, R=169, G=169, B=169]	1	4					3	3	3	25.4	25.4	25.4	20.046	0	36.013	88845000	10	15.9352	16.3149	15.9632	16.2752	16.0767	16.38	16.2209	16.2825	16.0321	16.1827
0.516125	-0.0942909	Q8CGA3	Q8CGA3	Large neutral amino acids transporter small subunit 4	Slc43a2	3033	Color2 [A=255, R=169, G=169, B=169]	1	4					6	6	6	9	9	9	62.43	0	46.763	2591700000	17	19.1494	19.4793	19.0408	19.3206	19.2612	19.3558	19.2835	19.4914	19.2406	19.3516
0.515808	0.1131	P97377-2;P97377;P11440;Q80YP0	P97377-2;P97377;P11440;Q80YP0	Cyclin-dependent kinase 2;Cyclin-dependent kinase 1;Cyclin-dependent kinase 3	Cdk2;Cdk1;Cdk3	1493	Color2 [A=255, R=169, G=169, B=169]	1	4					3	2	2	9.7	7	7	33.887	0.00022411	2.9186	6531400	2	11.2506	11.6421	11.6124	11.4606	11.7318	11.4095	11.6436	11.4345	11.2981	11.3463
0.515698	-0.0830795	Q9CYV5	Q9CYV5	Transmembrane protein 135	Tmem135	4133	Color2 [A=255, R=169, G=169, B=169]	1	4					6	6	6	12.2	12.2	12.2	52.363	0	6.7132	267750000	9	16.7793	17.0287	16.6164	16.849	16.7789	16.9553	16.8051	16.8974	16.8205	16.9895
0.515014	0.136214	Q8R5M8-4;Q8R5M8-3;Q8R5M8-2;Q8R5M8;Q8R5M8-7;Q8R5M8-6;Q8R5M8-5	Q8R5M8-4;Q8R5M8-3;Q8R5M8-2;Q8R5M8;Q8R5M8-7;Q8R5M8-6;Q8R5M8-5	Cell adhesion molecule 1	Cadm1	3342	Color2 [A=255, R=169, G=169, B=169]	1	4					2	2	2	9.1	9.1	9.1	45.779	0	53.325	21992000	4	12.5485	12.5286	12.8113	12.4801	12.5374	12.2878	12.7312	12.4651	12.1229	12.6179
0.514976	-0.14933	Q9EPN1-3;Q9EPN1-4;Q9EPN1;Q9EPN1-2	Q9EPN1-3;Q9EPN1-4;Q9EPN1	Neurobeachin	Nbea	4529	Color2 [A=255, R=169, G=169, B=169]	1	4					7	2	2	2.7	0.9	0.9	323.2	0	20.641	19602000	5	12.1524	12.764	12.0441	12.3179	12.1464	12.4939	12.4498	12.4471	12.2506	12.53
0.514094	-0.0995285	Q9D773	Q9D773	39S ribosomal protein L2, mitochondrial	Mrpl2	4311	Color2 [A=255, R=169, G=169, B=169]	1	4					4	4	4	14.4	14.4	14.4	33.34	0	9.5943	173170000	8	16.3932	16.845	16.3453	16.5309	16.5104	16.6614	16.634	16.6495	16.5222	16.6554
0.513581	0.0376667	P11276	P11276	Fibronectin;Anastellin	Fn1	637	Color2 [A=255, R=169, G=169, B=169]	1	4					50	50	50	29.5	29.5	29.5	272.53	0	323.31	4064600000	179	20.68	20.7794	20.601	20.7425	20.7335	20.677	20.6455	20.7255	20.6562	20.6438
0.512855	0.104486	Q9Z2Q6	Q9Z2Q6	Septin-5	Sept5	5061	Color2 [A=255, R=169, G=169, B=169]	1	4					2	2	2	4.9	4.9	4.9	42.747	0.00024956	4.944	8441000	3	15.4903	15.9005	15.4804	15.7855	15.6959	15.6489	15.5241	15.6913	15.4126	15.5533
0.512693	0.10833	O70585-2;O70585	O70585-2;O70585	Dystrobrevin beta	Dtnb	393	Color2 [A=255, R=169, G=169, B=169]	1	4					4	4	4	6.3	6.3	6.3	69.636	0.0002495	4.9297	68648000	7	15.0507	15.3166	14.8832	15.2598	15.2694	15.2191	15.0914	15.0697	14.8944	14.9636
0.510473	-0.119327	Q91V12-3	Q91V12-3	Cytosolic acyl coenzyme A thioester hydrolase	Acot7	3479	Color2 [A=255, R=169, G=169, B=169]	1	4					8	2	2	27.7	8.3	8.3	39.259	0.004913	1.7798	36110000	3	14.7956	14.8711	14.4958	14.8379	14.4767	14.9669	14.9093	14.7687	14.577	14.8517
0.510164	0.114296	Q9Z204-4;Q9Z204-3;Q9Z204-2;Q9Z204-5;Q9Z204;Q8BTF8	Q9Z204-4;Q9Z204-3;Q9Z204-2;Q9Z204-5;Q9Z204	Heterogeneous nuclear ribonucleoproteins C1/C2	Hnrnpc	5033	Color2 [A=255, R=169, G=169, B=169]	1	4					9	9	9	32.9	32.9	32.9	32.223	0	45.288	954800000	36	19.2507	19.5375	19.102	19.3802	19.2594	19.2595	19.2568	19.3594	18.9125	19.1702
0.510117	-0.171349	Q9ERU3	Q9ERU3	Zinc finger protein 22	Znf22	4580	Color2 [A=255, R=169, G=169, B=169]	1	4					2	2	2	8.4	8.4	8.4	27.294	0.0037783	2.0345	38722000	2	14.2559	14.7491	14.0291	14.3212	14.0062	14.7029	14.3609	14.5402	14.2152	14.399
0.509925	0.29087	P39749	P39749	Flap endonuclease 1	Fen1	955	Color2 [A=255, R=169, G=169, B=169]	1	4					2	2	2	5.3	5.3	5.3	42.314	0.00023026	3.3484	22054000	4	12.6482	13.3123	12.2436	12.5764	12.6953	12.6586	12.7083	12.4866	11.6021	12.5658
0.509578	-0.136253	Q80VD1	Q80VD1	Protein FAM98B	Fam98b	2520	Color2 [A=255, R=169, G=169, B=169]	1	4					6	6	6	17.2	17.2	17.2	45.349	0	39.634	163900000	15	15.2286	15.6811	15.1515	15.4521	15.371	15.6649	15.3457	15.765	15.3659	15.424
0.50939	0.100431	Q05920	Q05920	Pyruvate carboxylase, mitochondrial	Pc	1601	Color2 [A=255, R=169, G=169, B=169]	1	4					45	45	45	49.4	49.4	49.4	129.68	0	323.31	46355000000	458	23.1931	23.6166	23.2704	23.4242	23.2599	23.2711	23.3317	23.3626	23.0611	23.2356
0.5091	-0.106868	Q99KE1	Q99KE1	NAD-dependent malic enzyme, mitochondrial	Me2	3792	Color2 [A=255, R=169, G=169, B=169]	1	4					4	4	4	8.3	8.3	8.3	65.798	0	12.474	58481000	6	14.6183	15.0065	14.5719	14.5062	14.7163	14.8362	14.7806	14.8687	14.6202	14.8479
0.508904	-0.113467	Q91VT4	Q91VT4	Carbonyl reductase family member 4	Cbr4	3509	Color2 [A=255, R=169, G=169, B=169]	1	4					9	9	9	48.3	48.3	48.3	25.414	0	44.958	981760000	41	18.4154	18.951	18.55	18.6005	18.4749	18.717	18.6928	18.8806	18.5972	18.6717
0.508834	0.0916191	Q8K0H1-2;Q8K0H1	Q8K0H1-2;Q8K0H1	Multidrug and toxin extrusion protein 1	Slc47a1	3123	Color2 [A=255, R=169, G=169, B=169]	1	4					3	3	3	11.1	11.1	11.1	46.258	0	22.767	563940000	11	16.5382	17.0142	16.7824	16.7439	16.9274	16.6874	16.7178	16.7876	16.6778	16.6774
0.508416	-0.096476	Q8BG67;Q8BG67-2	Q8BG67;Q8BG67-2	Protein EFR3 homolog A	Efr3a	2605	Color2 [A=255, R=169, G=169, B=169]	1	4					9	9	9	15.5	15.5	15.5	92.612	0	29.164	80868000	19	16.3709	16.8515	16.4899	16.5672	16.5395	16.6897	16.6732	16.705	16.5035	16.7302
0.508055	0.163445	Q69Z99	Q69Z99	Zinc finger protein 512	Znf512	2230	Color2 [A=255, R=169, G=169, B=169]	1	4					2	2	2	5	5	5	63.908	0.00066196	2.6984	47172000	4	13.6007	13.6536	12.9983	13.2785	13.3467	13.2725	12.993	13.46	12.9973	13.3377
0.508002	0.152852	Q3TCN2;Q3TCN2-2	Q3TCN2	Putative phospholipase B-like 2;Putative phospholipase B-like 2 28 kDa form;Putative phospholipase B-like 2 40 kDa form;Putative phospholipase B-like 2 15 kDa form	Plbd2	1672	Color2 [A=255, R=169, G=169, B=169]	1	4					3	3	3	5.7	5.7	5.7	66.289	0	6.8516	37040000	8	13.8971	14.3493	14.0276	14.2536	14.1873	14.1159	14.0137	14.1546	13.5371	14.1293
0.506106	-0.0704941	Q921H9	Q921H9	Cytochrome c oxidase assembly factor 7	Coa7	3655	Color2 [A=255, R=169, G=169, B=169]	1	4					8	8	8	42.9	42.9	42.9	25.617	0	21.236	889000000	19	18.2093	18.4604	18.3423	18.3882	18.2545	18.3877	18.4494	18.5401	18.2525	18.3774
0.505987	0.167987	P50543	P50543	Protein S100-A11	S100a11	1074	Color2 [A=255, R=169, G=169, B=169]	1	4					3	3	3	40.8	40.8	40.8	11.083	0	34.929	2137600000	8	19.0255	19.3891	18.8517	19.3282	19.2354	19.4566	18.827	19.0092	18.8289	18.8683
0.505887	0.110498	Q9CQN7	Q9CQN7	39S ribosomal protein L41, mitochondrial	Mrpl41	3989	Color2 [A=255, R=169, G=169, B=169]	1	4					3	3	3	23	23	23	15.261	0	6.7229	27488000	6	15.2197	15.3332	15.4322	15.6411	15.1712	15.3821	15.2842	15.2916	15.0286	15.2584
0.505026	0.0788021	Q9D7N3	Q9D7N3	28S ribosomal protein S9, mitochondrial	Mrps9	4322	Color2 [A=255, R=169, G=169, B=169]	1	4					9	9	9	31	31	31	44.929	0	84.103	176960000	25	17.4268	17.6202	17.2954	17.4361	17.2864	17.3401	17.2756	17.4476	17.2166	17.391
0.50501	-0.084333	Q9EPK8	Q9EPK8	Transient receptor potential cation channel subfamily V member 4	Trpv4	4525	Color2 [A=255, R=169, G=169, B=169]	1	4					8	8	8	11.1	11.1	11.1	98.026	0	13.665	132650000	14	16.8784	17.2272	16.951	17.0347	16.8767	17.092	16.9987	17.2202	16.9771	17.1018
0.504842	-0.110859	Q8VDQ8;Q8VDQ8-2;Q8VDQ8-3;Q8VDQ8-4	Q8VDQ8;Q8VDQ8-2;Q8VDQ8-3;Q8VDQ8-4	NAD-dependent protein deacetylase sirtuin-2	Sirt2	3426	Color2 [A=255, R=169, G=169, B=169]	1	4					9	9	9	31.9	31.9	31.9	43.256	0	44.529	190690000	20	16.6011	17.1129	16.7094	16.9186	16.7318	16.9503	16.8569	16.9658	16.7835	17.0715
0.50464	-0.0997345	Q80YA7	Q80YA7	Dipeptidyl peptidase 8	Dpp8	2561	Color2 [A=255, R=169, G=169, B=169]	1	4					2	2	2	2.1	2.1	2.1	102.18	0.00022482	2.9664	20986000	3	13.3248	13.4609	13.3595	13.7308	13.3448	13.6225	13.5448	13.4362	13.4174	13.6987
0.503794	0.135834	P59999	P59999	Actin-related protein 2/3 complex subunit 4	Arpc4	1224	Color2 [A=255, R=169, G=169, B=169]	1	4					7	7	7	51.2	51.2	51.2	19.667	0	77.971	831790000	18	17.7946	18.006	17.4969	17.9216	17.6497	17.824	17.5526	17.7547	17.34	17.7184
0.503686	0.12012	P16110	P16110	Galectin-3	Lgals3	709	Color2 [A=255, R=169, G=169, B=169]	1	4					5	5	5	21.2	21.2	21.2	27.515	0	18.602	364830000	14	17.5066	17.7375	17.3198	17.6687	17.5941	17.5913	17.414	17.6091	17.1376	17.4741
0.503307	0.133443	P55302	P55302	Alpha-2-macroglobulin receptor-associated protein	Lrpap1	1157	Color2 [A=255, R=169, G=169, B=169]	1	4					17	17	17	46.7	46.7	46.7	42.215	0	128.41	4337600000	67	20.8761	21.2593	20.8547	21.1361	20.8966	21.0407	20.8589	21.0354	20.526	20.8945
0.502609	-0.0973141	Q8VC30	Q8VC30	Bifunctional ATP-dependent dihydroxyacetone kinase/FAD-AMP lyase (cyclizing);ATP-dependent dihydroxyacetone kinase;FAD-AMP lyase (cyclizing)	Dak	3357	Color2 [A=255, R=169, G=169, B=169]	1	4					23	23	23	53.6	53.6	53.6	59.69	0	323.31	14576000000	157	21.5961	21.925	21.635	21.8195	21.5358	21.8783	21.7367	21.9073	21.6193	21.8565
0.501783	0.127591	O88327	O88327	Alpha-catulin	Ctnnal1	399	Color2 [A=255, R=169, G=169, B=169]	1	4					5	5	5	7.1	7.1	7.1	81.462	0	7.6692	34202000	7	13.9609	14.4458	13.8337	14.0719	13.9888	14.0581	13.9166	14.0563	13.7465	13.8856
0.501742	0.0991938	Q80YS6	Q80YS6	Actin filament-associated protein 1	Afap1	2565	Color2 [A=255, R=169, G=169, B=169]	1	4					2	2	2	3.3	3.3	3.3	80.614	0.00023105	3.4413	37034000	3	14.052	14.5703	14.3011	14.222	14.1631	14.1593	14.1656	14.2033	14.2334	14.051
0.501535	-0.100497	Q8R2Q4-3;Q8R2Q4-2;Q8R2Q4	Q8R2Q4-3;Q8R2Q4-2;Q8R2Q4	Ribosome-releasing factor 2, mitochondrial	Gfm2	3285	Color2 [A=255, R=169, G=169, B=169]	1	4					12	12	12	21.8	21.8	21.8	83.127	0	175.31	329010000	30	17.1407	17.6395	17.2696	17.4125	17.2774	17.4177	17.4567	17.5749	17.3249	17.468
0.501384	0.0861168	P49586;Q811Q9-2;Q811Q9	P49586	Choline-phosphate cytidylyltransferase A	Pcyt1a	1056	Color2 [A=255, R=169, G=169, B=169]	1	4					6	6	6	22.9	22.9	22.9	41.666	0	16.769	147470000	13	16.5897	16.9497	16.5852	16.7188	16.5918	16.5912	16.6287	16.7324	16.5042	16.5481
0.50118	-0.136687	Q8VE88-2;Q8VE88	Q8VE88-2;Q8VE88	Protein FAM114A2	Fam114a2	3441	Color2 [A=255, R=169, G=169, B=169]	1	4					4	4	4	11.2	11.2	11.2	53.375	0	11.918	27842000	5	14.2212	14.7433	14.3377	14.5763	14.2523	14.676	14.5443	14.6701	14.265	14.6587
0.501144	-0.147594	Q9D1R1	Q9D1R1	Complex I assembly factor TMEM126B, mitochondrial	Tmem126b	4244	Color2 [A=255, R=169, G=169, B=169]	1	4					3	3	3	14.3	14.3	14.3	25.444	0	10.229	35082000	6	14.1091	14.9241	14.4858	14.628	14.5512	14.6214	14.6179	14.7808	14.6159	14.8002
0.500984	-0.105658	Q8R104-2;Q8R104	Q8R104-2;Q8R104	NAD-dependent protein deacetylase sirtuin-3	Sirt3	3251	Color2 [A=255, R=169, G=169, B=169]	1	4					5	5	5	28.4	28.4	28.4	28.822	0	8.952	97084000	11	15.1385	15.3935	14.9995	15.0604	15.1643	15.2888	15.1289	15.4388	15.0554	15.3724
0.500629	0.10405	P28843	P28843	Dipeptidyl peptidase 4;Dipeptidyl peptidase 4 membrane form;Dipeptidyl peptidase 4 soluble form	Dpp4	866	Color2 [A=255, R=169, G=169, B=169]	1	4					26	26	26	38.4	38.4	38.4	87.436	0	176.28	4345700000	102	20.2757	20.6449	20.1309	20.2604	20.2251	20.2998	20.2178	20.2825	20.0982	20.1184
0.500319	-0.0844021	P14152	P14152	Malate dehydrogenase, cytoplasmic	Mdh1	681	Color2 [A=255, R=169, G=169, B=169]	1	4					17	17	17	49.1	49.1	49.1	36.511	0	100.96	95663000000	249	24.0698	24.4454	24.2231	24.2283	24.1401	24.2914	24.2525	24.4767	24.1944	24.3135
0.500029	0.125795	Q6A4L0	Q6A4L0	Solute carrier family 22 member 13	Slc22a13	2245	Color2 [A=255, R=169, G=169, B=169]	1	4					6	6	6	10.2	10.2	10.2	60.723	0	31.968	437380000	17	18.0787	18.4024	17.9291	18.2197	18.0865	18.2898	18.0769	18.0622	17.8238	17.8347
0.499997	0.0893555	Q99K51	Q99K51	Plastin-3	Pls3	3785	Color2 [A=255, R=169, G=169, B=169]	1	4					29	26	23	53	47.5	42.7	70.741	0	256.76	4874700000	126	20.3857	20.7446	20.3723	20.5934	20.535	20.4978	20.4177	20.5791	20.3077	20.3819
0.499706	0.218987	Q9CQ56;Q9CQ56-2	Q9CQ56;Q9CQ56-2	Vesicle transport protein USE1	Use1	3943	Color2 [A=255, R=169, G=169, B=169]	1	4					2	2	2	8.9	8.9	8.9	30.593	0.00065789	2.5927	23831000	2	13.0254	13.666	12.7	13.3346	13.2394	13.0009	12.9144	13.4439	12.72	12.7913
0.49947	-0.0987625	Q6ZQH8	Q6ZQH8	Nucleoporin NUP188 homolog	Nup188	2385	Color2 [A=255, R=169, G=169, B=169]	1	4					4	4	4	2.6	2.6	2.6	196.69	0	5.8592	11478000	6	13.4059	13.6978	13.3392	13.5284	13.6474	13.8236	13.5692	13.4865	13.5284	13.7048
0.498616	-0.106127	Q60692	Q60692	Proteasome subunit beta type-6	Psmb6	1946	Color2 [A=255, R=169, G=169, B=169]	1	4					3	3	3	13.9	13.9	13.9	25.378	0	12.033	551150000	10	16.4006	16.754	16.3304	16.4219	16.3845	16.6376	16.6619	16.7002	16.3675	16.4548
0.498399	-0.0993025	Q64512	Q64512	Tyrosine-protein phosphatase non-receptor type 13	Ptpn13	2198	Color2 [A=255, R=169, G=169, B=169]	1	4					5	5	5	2	2	2	270.33	0	8.9655	43045000	7	13.6154	13.9987	13.4938	13.8627	13.8623	13.905	13.8345	13.8334	13.8754	13.881
0.497471	-0.109035	Q9QXE0	Q9QXE0	2-hydroxyacyl-CoA lyase 1	Hacl1	4768	Color2 [A=255, R=169, G=169, B=169]	1	4					18	18	18	44.8	44.8	44.8	63.66	0	156.12	4211200000	89	19.9809	20.2581	19.732	20.0445	20.0156	20.0931	20.0851	20.333	19.9759	20.0893
0.497409	-0.149091	Q9CR95	Q9CR95	Adaptin ear-binding coat-associated protein 1	Necap1	4034	Color2 [A=255, R=169, G=169, B=169]	1	4					2	2	2	13.1	13.1	13.1	29.639	0	24.49	42462000	10	14.1883	14.7405	14.3621	14.1081	14.3808	14.527	14.508	14.614	14.1804	14.6958
0.496008	0.096122	Q9QXS1;Q9QXS1-2;Q9QXS1-15;Q9QXS1-4;Q9QXS1-8;Q9QXS1-7;Q9QXS1-6;Q9QXS1-14;Q9QXS1-16;Q9QXS1-10;Q9QXS1-3;Q9QXS1-5;Q9QXS1-13;Q9QXS1-11;Q9QXS1-12;Q9QXS1-9;Q8R0W0	Q9QXS1;Q9QXS1-2;Q9QXS1-15;Q9QXS1-4;Q9QXS1-8;Q9QXS1-7;Q9QXS1-6;Q9QXS1-14;Q9QXS1-16;Q9QXS1-10;Q9QXS1-3;Q9QXS1-5;Q9QXS1-13;Q9QXS1-11;Q9QXS1-12;Q9QXS1-9	Plectin	Plec	4781	Color2 [A=255, R=169, G=169, B=169]	1	4					100	100	98	26.4	26.4	26.1	534.18	0	323.31	5941700000	234	20.948	21.2457	20.844	21.0596	21.072	21.0554	20.926	21.0456	20.7193	20.9424
0.495701	-0.159965	Q8VE19	Q8VE19	WD repeat-containing protein mio	Mios	3434	Color2 [A=255, R=169, G=169, B=169]	1	4					5	5	5	7.7	7.7	7.7	98.334	0	25.343	76674000	8	13.1885	13.7654	12.9768	13.2157	13.444	13.3966	13.5876	13.3861	13.3293	13.6905
0.495691	-0.09552	Q9JLT4-2;Q9JLT4-4;Q9JLT4;Q9JLT4-3	Q9JLT4-2;Q9JLT4-4;Q9JLT4;Q9JLT4-3	Thioredoxin reductase 2, mitochondrial	Txnrd2	4724	Color2 [A=255, R=169, G=169, B=169]	1	4					7	6	6	20.8	17.7	17.7	53.239	0	25.498	386750000	17	17.6022	17.982	17.5422	17.8174	17.761	17.9111	17.8084	17.9269	17.6819	17.8541
0.495357	0.118465	Q9EST5;Q9EST5-2	Q9EST5;Q9EST5-2	Acidic leucine-rich nuclear phosphoprotein 32 family member B	Anp32b	4601	Color2 [A=255, R=169, G=169, B=169]	1	4					5	2	2	17.3	11.4	11.4	31.078	0	29.406	99656000	4	13.6916	13.8905	13.3985	13.7879	13.7332	13.7083	13.6924	13.5969	13.2931	13.6187
0.494517	0.105251	P16294	P16294	Coagulation factor IX;Coagulation factor IXa light chain;Coagulation factor IXa heavy chain	F9	712	Color2 [A=255, R=169, G=169, B=169]	1	4					6	6	6	15.1	15.1	15.1	52.977	0	29.15	164450000	12	16.0023	16.2579	16.0202	15.9146	15.9147	16.0683	15.9126	16.0557	15.6413	15.9057
0.494254	0.141897	P07309	P07309	Transthyretin	Ttr	570	Color2 [A=255, R=169, G=169, B=169]	1	4					7	7	7	63.3	63.3	63.3	15.776	0	67.828	6138100000	46	20.981	21.5453	21.1142	21.0627	21.1724	21.0825	21.1752	21.2486	20.7398	20.92
0.494096	0.173037	F6ZDS4	F6ZDS4	Nucleoprotein TPR	Tpr	139	Color2 [A=255, R=169, G=169, B=169]	1	4					21	21	21	10.3	10.3	10.3	273.99	0	108.27	324430000	39	18.2174	18.5496	18.0644	18.3035	18.161	18.4936	18.0389	18.2019	17.6207	18.0757
0.494073	-0.111472	O54865	O54865	Guanylate cyclase soluble subunit beta-1	Gucy1b3	308	Color2 [A=255, R=169, G=169, B=169]	1	4					7	7	7	12.4	12.4	12.4	70.597	0	6.7139	46205000	11	14.7752	15.326	14.8623	14.9745	14.9453	15.1395	15.0667	15.2138	14.9268	15.0938
0.4937	0.0905418	Q63961	Q63961	Endoglin	Eng	2159	Color2 [A=255, R=169, G=169, B=169]	1	4					6	6	6	11.5	11.5	11.5	70.02	0	17.825	195570000	13	16.1164	16.4812	16.2562	16.3379	16.3519	16.2637	16.2472	16.3932	16.0245	16.1624
0.493655	0.0988953	Q5ND29	Q5ND29	Rab-interacting lysosomal protein	Rilp	1885	Color2 [A=255, R=169, G=169, B=169]	1	4					2	2	2	7	7	7	41.139	0	5.7207	107360000	5	15.8826	15.9645	15.9488	16.0974	15.8073	16.0565	15.8487	15.9084	15.5632	15.8293
0.493267	0.107171	Q80WG5	Q80WG5	Volume-regulated anion channel subunit LRRC8A	Lrrc8a	2535	Color2 [A=255, R=169, G=169, B=169]	1	4					4	4	4	5.9	5.9	5.9	94.118	0	7.1319	104960000	5	14.7314	15.1145	14.7498	14.8235	14.8502	14.7431	14.7823	14.9751	14.5084	14.7246
0.492797	-0.0922119	Q8BVE3	Q8BVE3	V-type proton ATPase subunit H	Atp6v1h	2822	Color2 [A=255, R=169, G=169, B=169]	1	4					21	21	21	51.1	51.1	51.1	55.854	0	323.31	7329900000	103	21.0468	21.462	21.0279	21.1656	21.1138	21.2828	21.2971	21.3501	21.1294	21.2178
0.492006	-0.104069	Q99KR7;Q9QZH3	Q99KR7	Peptidyl-prolyl cis-trans isomerase F, mitochondrial	Ppif	3812	Color2 [A=255, R=169, G=169, B=169]	1	4					10	10	10	58.7	58.7	58.7	21.737	0	129.1	2397600000	28	19.0896	19.5186	19.2813	19.3158	19.1573	19.3818	19.4381	19.5793	19.197	19.2868
0.491917	-0.148408	P70279	P70279	Surfeit locus protein 6	Surf6	1411	Color2 [A=255, R=169, G=169, B=169]	1	4					3	3	3	7.6	7.6	7.6	41.234	0.00024067	4.2101	13795000	4	13.8798	14.2688	13.6242	13.9387	13.7548	14.3754	13.8456	14.0234	13.9398	14.024
0.490724	0.13076	P70280	P70280	Vesicle-associated membrane protein 7	Vamp7	1412	Color2 [A=255, R=169, G=169, B=169]	1	4					2	2	2	9.5	9.5	9.5	24.967	0	6.1247	47012000	3	13.0961	13.5097	13.2249	13.5445	13.5476	13.3063	13.3998	13.3474	13.2755	12.94
0.490668	0.0791901	P55264;P55264-2	P55264;P55264-2	Adenosine kinase	Adk	1155	Color2 [A=255, R=169, G=169, B=169]	1	4					15	15	15	49	49	49	40.148	0	99.699	3180400000	68	20.3108	20.5801	20.4278	20.5258	20.3943	20.4544	20.4337	20.4834	20.1749	20.2964
0.489542	0.133472	Q80U87	Q80U87	Ubiquitin carboxyl-terminal hydrolase 8	Usp8	2500	Color2 [A=255, R=169, G=169, B=169]	1	4					2	2	2	2.4	2.4	2.4	122.61	0.00066652	2.8017	9916200	3	12.0973	12.5442	12.1452	12.4567	12.3879	12.1798	11.9274	12.3581	12.0696	12.4291
0.489359	-0.100613	Q9DD20	Q9DD20	Methyltransferase-like protein 7B	Mettl7b	4509	Color2 [A=255, R=169, G=169, B=169]	1	4					9	9	9	48.8	48.8	48.8	28.049	0	88.363	2628000000	57	19.951	20.3068	19.894	20.1692	19.8968	20.1888	20.1303	20.2701	19.9778	20.1539
0.487642	0.0779785	Q8VD62	Q8VD62	UPF0696 protein C11orf68 homolog	Bles03	3404	Color2 [A=255, R=169, G=169, B=169]	1	4					4	4	4	15.8	15.8	15.8	31.845	0	9.4929	19433000	6	14.0255	14.1902	13.9511	14.2746	14.0474	13.9376	13.9428	14.1759	13.9732	14.0695
0.487582	-0.212663	Q80VP5;Q80VP5-2	Q80VP5;Q80VP5-2	Probable peptide chain release factor C12orf65 homolog, mitochondrial		2524	Color2 [A=255, R=169, G=169, B=169]	1	4					2	2	2	9.2	9.2	9.2	20.787	0.00022573	3.0349	18770000	2	11.4284	11.9553	11.0791	11.808	11.8517	12.0633	11.9539	12.065	11.4685	11.6352
0.485226	-0.242272	Q91VN4	Q91VN4	MICOS complex subunit Mic25	Chchd6	3503	Color2 [A=255, R=169, G=169, B=169]	1	4					3	3	3	15.4	15.4	15.4	29.852	0	11.909	61218000	10	15.6775	15.609	15.344	15.8293	15.289	16.542	15.526	15.7689	15.3071	15.8163
0.484296	-0.113214	Q9DCA2	Q9DCA2	28S ribosomal protein S11, mitochondrial	Mrps11	4462	Color2 [A=255, R=169, G=169, B=169]	1	4					4	4	4	24.6	24.6	24.6	20.208	0	45.543	176180000	10	16.8663	17.2077	16.9871	17.0631	16.774	17.1638	17.111	17.2795	16.8071	17.1029
0.484145	0.0838537	Q8K2L8	Q8K2L8	Trafficking protein particle complex subunit 12	Trappc12	3170	Color2 [A=255, R=169, G=169, B=169]	1	4					6	6	6	10.2	10.2	10.2	87.693	0	18.348	80449000	10	15.7766	16.2139	15.9789	15.9943	15.9404	15.911	15.9423	15.9281	15.7411	15.9623
0.483997	0.192585	P52623;Q9HA47-3;Q9HA47;Q9HA47-4;Q9HA47-2;Q99PM9	P52623;Q9HA47-3;Q9HA47;Q9HA47-4	Uridine-cytidine kinase 1	Uck1;UCK1	1110	Color2 [A=255, R=169, G=169, B=169]	1	4					3	3	3	10.5	10.5	10.5	31.068	0.00023137	3.4586	14985000	3	12.7181	13.246	12.8621	12.9868	12.6805	13.2283	12.4863	12.8555	12.3608	12.5997
0.48389	-0.101605	Q8K2C6	Q8K2C6	NAD-dependent protein deacylase sirtuin-5, mitochondrial	Sirt5	3164	Color2 [A=255, R=169, G=169, B=169]	1	4					5	5	5	17.7	17.7	17.7	34.134	0	24.623	97530000	10	14.9764	15.3515	14.9442	15.1907	14.9709	15.1551	15.1336	15.3636	15.033	15.2566
0.48331	-0.104806	Q921S7	Q921S7	39S ribosomal protein L37, mitochondrial	Mrpl37	3668	Color2 [A=255, R=169, G=169, B=169]	1	4					9	9	9	23.4	23.4	23.4	48.34	0	67.996	321990000	20	16.5122	16.9888	16.5988	16.7261	16.6234	16.8509	16.8556	16.8997	16.5707	16.7964
0.483221	0.17451	Q64433	Q64433	10 kDa heat shock protein, mitochondrial	Hspe1	2189	Color2 [A=255, R=169, G=169, B=169]	1	4					8	8	8	70.6	70.6	70.6	10.963	0	28.942	10533000000	60	21.3958	21.5783	22.068	21.9289	21.2298	21.4646	21.5417	21.2735	21.4375	21.6108
0.482923	-0.0971962	Q61699;Q61699-2	Q61699;Q61699-2	Heat shock protein 105 kDa	Hsph1	2070	Color2 [A=255, R=169, G=169, B=169]	1	4					25	24	24	40.2	38.6	38.6	96.406	0	169.35	1769900000	84	19.446	19.8	19.4199	19.5062	19.4606	19.7258	19.6216	19.7763	19.4206	19.5745
0.481464	0.0949657	Q9D554	Q9D554	Splicing factor 3A subunit 3	Sf3a3	4284	Color2 [A=255, R=169, G=169, B=169]	1	4					11	11	11	25.1	25.1	25.1	58.841	0	137.16	643140000	35	17.9099	18.1994	17.8565	17.9995	17.9956	18.0005	17.9037	18.0128	17.6264	17.9428
0.481444	-0.169331	P56213	P56213	FAD-linked sulfhydryl oxidase ALR	Gfer	1162	Color2 [A=255, R=169, G=169, B=169]	1	4					3	3	3	19.2	19.2	19.2	22.876	0	7.3151	367900000	11	16.2064	16.3577	15.7607	16.232	15.8776	16.5293	16.1516	16.3783	15.8543	16.3676
0.481124	-0.109811	P98078-3;P98078-2;P98078	P98078-3;P98078-2;P98078	Disabled homolog 2	Dab2	1534	Color2 [A=255, R=169, G=169, B=169]	1	4					12	12	11	28.8	28.8	25.2	58.821	0	98.31	4917900000	68	21.6654	22.1864	21.795	21.8115	21.8259	21.9611	21.9954	22.1187	21.7505	22.0077
0.481112	-0.12315	Q91VK1;Q2L4X1	Q91VK1;Q2L4X1	Basic leucine zipper and W2 domain-containing protein 2	Bzw2	1651	Color2 [A=255, R=169, G=169, B=169]	1	4					7	7	7	14.6	14.6	14.6	48.063	0	17.712	41330000	21	17.1096	17.6998	17.1848	17.3899	17.4179	17.5386	17.4389	17.6393	17.2861	17.5148
0.481028	-0.201632	Q9DAX2;Q9DAX2-2	Q9DAX2;Q9DAX2-2	Lipid phosphate phosphohydrolase 2	Ppap2c	4385	Color2 [A=255, R=169, G=169, B=169]	1	4					2	2	2	6.9	6.9	6.9	31.193	0	5.4936	35239000	3	12.7637	12.422	12.5385	12.5557	12.132	12.8469	12.0957	12.9542	12.555	12.9683
0.480655	0.112295	Q8VCV9	Q8VCV9	Sodium-dependent glucose transporter 1A	Naglt1a	3394	Color2 [A=255, R=169, G=169, B=169]	1	4					2	2	2	1.9	1.9	1.9	45.685	0.0055091	1.7351	109800000	3	15.6762	16.0846	16.073	15.9267	16.0502	15.8634	16.0039	16.0037	15.5947	15.7836
0.480334	-0.205253	P49769;P49769-2	P49769;P49769-2	Presenilin-1;Presenilin-1 NTF subunit;Presenilin-1 CTF subunit;Presenilin-1 CTF12	Psen1	1060	Color2 [A=255, R=169, G=169, B=169]	1	4					3	3	3	11.6	11.6	11.6	52.639	0	34.728	26540000	7	11.9065	12.8152	12.4186	12.1068	12.7179	12.4193	12.5494	12.9451	12.6424	12.4351
0.480046	0.0892254	P47754	P47754	F-actin-capping protein subunit alpha-2	Capza2	1016	Color2 [A=255, R=169, G=169, B=169]	1	4					11	11	10	55.2	55.2	51.7	32.967	0	246.46	2715500000	51	18.295	18.6498	18.2678	18.4364	18.4284	18.359	18.318	18.495	18.1639	18.2954
0.479136	0.103452	Q9WV54	Q9WV54	Acid ceramidase;Acid ceramidase subunit alpha;Acid ceramidase subunit beta	Asah1	4941	Color2 [A=255, R=169, G=169, B=169]	1	4					9	9	9	19.8	19.8	19.8	44.669	0	19.48	553220000	31	18.0505	18.5087	18.0549	18.2226	18.3302	18.2413	18.0981	18.2114	17.9573	18.1415
0.478542	0.155455	Q80V94	Q80V94	AP-4 complex subunit epsilon-1	Ap4e1	2517	Color2 [A=255, R=169, G=169, B=169]	1	4					3	3	3	3.6	3.6	3.6	124.84	0	17.282	11297000	5	12.2557	13.0112	12.8651	12.859	12.8788	12.7645	12.6719	12.6847	12.3468	12.6246
0.478515	-0.106301	P29758	P29758	Ornithine aminotransferase, mitochondrial	Oat	876	Color2 [A=255, R=169, G=169, B=169]	1	4					21	21	21	74.7	74.7	74.7	48.354	0	276.02	13257000000	124	20.9659	21.3497	21.0031	21.1218	21.0143	21.1366	21.2171	21.448	20.9781	21.2066
0.478475	-0.135962	Q8BG60-2;Q8BG60	Q8BG60-2;Q8BG60	Thioredoxin-interacting protein	Txnip	2604	Color2 [A=255, R=169, G=169, B=169]	1	4					2	2	2	5.6	5.6	5.6	44.291	0.00023952	4.1085	8277900	3	12.4385	12.708	12.1113	12.3305	12.3141	12.5943	12.3394	12.3251	12.5187	12.8048
0.478197	-0.0937969	Q3ULD5	Q3ULD5	Methylcrotonoyl-CoA carboxylase beta chain, mitochondrial	Mccc2	1780	Color2 [A=255, R=169, G=169, B=169]	1	4					23	23	23	50.6	50.6	50.6	61.378	0	323.31	11374000000	169	21.1538	21.537	21.2361	21.2847	21.1516	21.4359	21.4161	21.4965	21.1712	21.3123
0.478172	-0.0808231	P16332	P16332	Methylmalonyl-CoA mutase, mitochondrial	Mut	716	Color2 [A=255, R=169, G=169, B=169]	1	4					22	22	22	40.5	40.5	40.5	82.843	0	323.31	3548000000	131	20.0079	20.4036	20.188	20.2681	20.1068	20.3088	20.3258	20.371	20.1513	20.2217
0.47784	-0.106332	Q8R146-2;Q8R146	Q8R146-2;Q8R146	Acylamino-acid-releasing enzyme	Apeh	3257	Color2 [A=255, R=169, G=169, B=169]	1	4					24	24	24	47.6	47.6	47.6	79.964	0	323.31	4113900000	119	19.7557	20.2229	19.8897	19.9338	19.8927	20.0611	20.1448	20.2129	19.8151	19.9926
0.477648	-0.140879	Q8BUK6	Q8BUK6	Protein Hook homolog 3	Hook3	2814	Color2 [A=255, R=169, G=169, B=169]	1	4					8	8	8	13.2	13.2	13.2	83.217	0	35.028	95868000	12	14.8585	15.2267	14.6265	14.9976	14.7835	15.3068	14.9103	14.9212	14.8489	15.2098
0.477565	0.182539	Q9CY57-5;Q9CY57-4;Q9CY57-3;Q9CY57-2;Q9CY57	Q9CY57-5;Q9CY57-4;Q9CY57-3;Q9CY57-2;Q9CY57	Chromatin target of PRMT1 protein	Chtop	4114	Color2 [A=255, R=169, G=169, B=169]	1	4					2	2	2	16.4	16.4	16.4	19.243	0	23.511	87764000	3	13.3317	13.456	13.1029	13.5369	13.226	13.3335	13.2317	13.4523	12.5386	13.1847
0.477559	-0.108557	Q8BKZ9	Q8BKZ9	Pyruvate dehydrogenase protein X component, mitochondrial	Pdhx	2731	Color2 [A=255, R=169, G=169, B=169]	1	4					10	10	10	27.5	27.5	27.5	53.998	0	57.19	937710000	25	18.5085	18.8856	18.6352	18.8108	18.4549	18.9278	18.71	18.8996	18.5842	18.7162
0.476623	-0.0992691	Q8BWY3	Q8BWY3	Eukaryotic peptide chain release factor subunit 1	Etf1	2847	Color2 [A=255, R=169, G=169, B=169]	1	4					13	13	13	32.7	32.7	32.7	49.03	0	56.672	731470000	36	17.83	18.2011	17.8356	17.9666	17.7791	17.9878	18.0873	18.2009	17.8448	17.9878
0.476217	-0.146282	Q9D273;Q9D273-2	Q9D273;Q9D273-2	Cob(I)yrinic acid a,c-diamide adenosyltransferase, mitochondrial	Mmab	4248	Color2 [A=255, R=169, G=169, B=169]	1	4					4	4	4	18.1	18.1	18.1	26.273	0	9.9662	56595000	6	15.4589	15.91	15.3203	15.8215	15.6732	15.8906	15.7163	16.0253	15.4862	15.797
0.4754	-0.0986706	P98195;P98195-2;O70228	P98195;P98195-2	Probable phospholipid-transporting ATPase IIB	Atp9b	1537	Color2 [A=255, R=169, G=169, B=169]	1	4					4	4	4	5.1	5.1	5.1	129.02	0	45.566	59494000	11	13.9372	14.2853	13.7867	13.92	13.8484	13.9578	14.0121	14.1152	14.0016	14.1843
0.475145	-0.127576	Q8BGY7	Q8BGY7	Protein FAM210A	Fam210a	2646	Color2 [A=255, R=169, G=169, B=169]	1	4					4	4	4	18.3	18.3	18.3	31.599	0	53.904	545230000	14	17.0321	17.5189	16.941	17.3281	17.3232	17.3647	17.4818	17.5041	17.1551	17.2754
0.47504	0.132064	Q9DD03	Q9DD03	Ras-related protein Rab-13	Rab13	4507	Color2 [A=255, R=169, G=169, B=169]	1	4					5	3	3	27.7	18.8	18.8	22.77	0.00024832	4.8257	24528000	4	13.6335	13.8687	13.651	13.7109	13.5479	13.7177	13.4523	13.5874	13.1582	13.836
0.47497	-0.124427	Q61733	Q61733	28S ribosomal protein S31, mitochondrial	Mrps31	2075	Color2 [A=255, R=169, G=169, B=169]	1	4					3	3	3	8.6	8.6	8.6	43.88	0	8.0924	65554000	5	14.6655	15.1013	14.7409	15.1446	14.8813	15.1661	15.026	15.2152	14.7963	14.9522
0.474822	-0.112639	Q922J9-3;Q922J9;Q922J9-4;Q922J9-2	Q922J9-3;Q922J9;Q922J9-4;Q922J9-2	Fatty acyl-CoA reductase 1	Far1	3690	Color2 [A=255, R=169, G=169, B=169]	1	4					4	4	3	9.5	9.5	7.6	59.296	0	10.962	72716000	4	13.5885	13.9764	13.4645	13.6515	13.7451	13.9906	13.7744	13.8128	13.5665	13.8449
0.474644	-0.0805088	Q8BGV0	Q8BGV0	Probable asparagine--tRNA ligase, mitochondrial	Nars2	2639	Color2 [A=255, R=169, G=169, B=169]	1	4					4	4	4	10.3	10.3	10.3	53.961	0	15.8	65468000	11	16.4503	16.7389	16.3444	16.5291	16.463	16.6526	16.5845	16.6154	16.4205	16.6553
0.47463	0.0913994	P57780	P57780	Alpha-actinin-4	Actn4	1193	Color2 [A=255, R=169, G=169, B=169]	1	4					52	52	36	63.7	63.7	45.2	104.98	0	323.31	37580000000	451	23.2472	23.6063	23.2397	23.4425	23.3878	23.3692	23.3016	23.4361	23.0943	23.2654
0.474585	-0.125538	Q8R317-2;Q8R317	Q8R317-2;Q8R317	Ubiquilin-1	Ubqln1	3298	Color2 [A=255, R=169, G=169, B=169]	1	4					4	4	4	12.8	12.8	12.8	58.677	0	64.417	118470000	10	15.9059	16.2532	15.8967	16.0377	15.8324	16.2569	16.0682	16.261	15.7494	16.2181
0.474299	0.0705765	P61161	P61161	Actin-related protein 2	Actr2	1248	Color2 [A=255, R=169, G=169, B=169]	1	4					12	12	12	37.8	37.8	37.8	44.76	0	113.36	2370000000	46	19.7721	20.0347	19.7181	19.9091	19.7753	19.8296	19.757	19.8712	19.6511	19.7477
0.474183	-0.145105	Q9CQE8	Q9CQE8	UPF0568 protein C14orf166 homolog		3967	Color2 [A=255, R=169, G=169, B=169]	1	4					5	5	5	20.5	20.5	20.5	28.152	0	8.5767	75384000	7	15.6852	15.8228	15.4985	15.8596	15.7327	16.249	15.5304	15.8901	15.6573	15.9975
0.473652	0.136915	P07356	P07356	Annexin A2	Anxa2	571	Color2 [A=255, R=169, G=169, B=169]	1	4					26	26	25	69.9	69.9	69.9	38.676	0	305.82	6854300000	135	21.1809	21.5138	20.9848	21.3184	21.216	21.3247	21.1483	21.2871	20.768	21.0012
0.473135	0.0824299	Q78PY7	Q78PY7	Staphylococcal nuclease domain-containing protein 1	Snd1	2419	Color2 [A=255, R=169, G=169, B=169]	1	4					34	34	34	42.2	42.2	42.2	102.09	0	316.67	4554900000	126	20.4616	20.8367	20.4851	20.6345	20.5977	20.5544	20.5511	20.6032	20.3454	20.5493
0.472533	-0.129125	Q923X4-2;Q923X4	Q923X4-2;Q923X4	Glutaredoxin-2, mitochondrial	Glrx2	3715	Color2 [A=255, R=169, G=169, B=169]	1	4					2	2	2	27.6	27.6	27.6	14.042	0	7.0007	12909000	2	12.9388	13.1181	12.5668	12.9539	12.7025	12.9115	12.9718	13.1991	12.7376	13.1057
0.472162	-0.0897501	Q91XD7	Q91XD7	Cysteine-rich with EGF-like domain protein 1	Creld1	3582	Color2 [A=255, R=169, G=169, B=169]	1	4					3	3	3	10.5	10.5	10.5	45.717	0	14.111	40848000	9	15.1185	15.3299	14.8993	15.1715	15.2335	15.349	15.19	15.3603	15.0952	15.207
0.471851	0.107021	P11862	P11862	Growth arrest-specific protein 2	Gas2	651	Color2 [A=255, R=169, G=169, B=169]	1	4					11	11	11	44.6	44.6	44.6	34.9	0	90.936	1298600000	55	18.9667	19.3396	18.8982	19.1851	19.0633	19.0788	18.9626	19.1014	18.723	19.052
0.471654	0.104396	Q922R8	Q922R8	Protein disulfide-isomerase A6	Pdia6	3700	Color2 [A=255, R=169, G=169, B=169]	1	4					10	10	10	34.8	34.8	34.8	48.1	0	119.33	2550400000	46	19.1152	19.4314	18.9915	19.3435	19.3617	19.2486	19.0569	19.3088	18.9891	19.118
0.47109	0.0922256	Q8BFZ9	Q8BFZ9	Erlin-2	Erlin2	2597	Color2 [A=255, R=169, G=169, B=169]	1	4					15	15	12	48.2	48.2	42.6	37.872	0	199.71	2887600000	57	19.0345	19.2933	18.9812	19.2238	19.0926	19.0533	19.1091	19.1925	18.7798	19.0297
0.470832	0.589774	Q61074	Q61074	Protein phosphatase 1G	Ppm1g	1994	Color2 [A=255, R=169, G=169, B=169]	1	4					8	8	8	18.1	18.1	18.1	58.727	0	58.217	810750000	14	18.2695	18.4923	19.7466	19.0983	16.9703	17.2349	18.013	17.5112	19.2176	17.6515
0.470763	-0.0982315	Q68EF0	Q68EF0	Rab-3A-interacting protein	Rab3ip	2220	Color2 [A=255, R=169, G=169, B=169]	1	4					2	2	2	9.6	9.6	9.6	47.133	0	36.859	51334000	4	12.8361	13.2076	12.9466	12.97	12.9447	13.1784	13.1034	13.2152	12.7938	13.1053
0.470549	-0.15848	Q8CEI1	Q8CEI1	BolA-like protein 3	Bola3	3011	Color2 [A=255, R=169, G=169, B=169]	1	4					3	3	3	36.4	36.4	36.4	12.228	0	18.216	89861000	6	15.0696	15.1918	14.7542	15.0094	15.21	15.4892	15.1612	15.3439	14.7196	15.3136
0.470529	0.109852	Q3U4I7	Q3U4I7	Pyridine nucleotide-disulfide oxidoreductase domain-containing protein 2	Pyroxd2	1733	Color2 [A=255, R=169, G=169, B=169]	1	4					11	11	11	23.9	23.9	23.9	62.939	0	62.223	1207000000	28	18.711	19.1609	18.6199	18.9204	18.7418	18.7456	18.6934	18.8986	18.6125	18.6546
0.470114	-0.14981	P00158	P00158	Cytochrome b	Mt-Cyb	476	Color2 [A=255, R=169, G=169, B=169]	1	4					2	2	2	5	5	5	43.209	0.00086693	2.4017	245160000	5	14.9418	15.5564	15.1376	14.9031	15.4317	15.3012	15.4601	15.5094	15.1169	15.3321
0.469725	0.145747	P61924	P61924	Coatomer subunit zeta-1	Copz1	1269	Color2 [A=255, R=169, G=169, B=169]	1	4					4	4	3	22	22	14.1	20.198	0	7.046	256610000	10	16.2849	16.5775	16.0638	16.454	16.2695	16.538	16.1384	16.2153	15.8248	16.2044
0.469363	-0.126165	Q8C079-4;Q8C079-3;Q8C079;Q8C079-2;Q8C9H6-4;Q8C9H6-3;Q8C9H6	Q8C079-4;Q8C079-3;Q8C079;Q8C079-2	Striatin-interacting protein 1	Strip1	2897	Color2 [A=255, R=169, G=169, B=169]	1	4					4	4	4	7	7	7	81.617	0	9.2028	33499000	8	14.7186	15.2891	14.7375	14.9431	15.0157	15.1541	15.1201	15.2333	14.8607	14.9666
0.469294	0.113616	Q9R0P9	Q9R0P9	Ubiquitin carboxyl-terminal hydrolase isozyme L1	Uchl1	4863	Color2 [A=255, R=169, G=169, B=169]	1	4					3	3	3	24.2	24.2	24.2	24.838	0	22.69	32613000	5	13.7683	13.9851	13.7364	14.1065	13.8704	13.8391	14.0002	13.8852	13.6816	13.4924
0.46857	-0.27134	Q8BMC1	Q8BMC1	V-type proton ATPase subunit G 3	Atp6v1g3	2745	Color2 [A=255, R=169, G=169, B=169]	1	4					3	3	3	24.6	24.6	24.6	13.749	0	16.637	90140000	5	15.2016	15.5691	14.5417	15.2345	14.8148	16.119	15.1607	15.2713	14.9905	15.177
0.468481	0.20764	P59114	P59114	Phosphorylated CTD-interacting factor 1	Pcif1	1215	Color2 [A=255, R=169, G=169, B=169]	1	4					3	3	3	5.1	5.1	5.1	80.504	0	7.5723	21900000	4	12.5603	12.4378	12.536	12.8456	12.4889	12.2002	12.6287	12.7938	11.7041	12.5036
0.467863	-0.0868511	Q9JHU9	Q9JHU9	Inositol-3-phosphate synthase 1	Isyna1	4628	Color2 [A=255, R=169, G=169, B=169]	1	4					9	9	9	24.2	24.2	24.2	60.931	0	82.665	920150000	25	17.582	17.9221	17.5181	17.5972	17.5712	17.7742	17.7121	17.8725	17.6076	17.6585
0.467808	0.0585377	Q62418-3;Q62418-2;Q62418	Q62418-3;Q62418-2;Q62418	Drebrin-like protein	Dbnl	2138	Color2 [A=255, R=169, G=169, B=169]	1	4					9	9	9	30.1	30.1	30.1	48.341	0	61.25	1054400000	35	19.4065	19.6251	19.3757	19.4968	19.3763	19.3955	19.4493	19.488	19.3107	19.3442
0.467713	0.105917	Q91X05	Q91X05	Podocin	Nphs2	3568	Color2 [A=255, R=169, G=169, B=169]	1	4					7	7	7	25.7	25.7	25.7	42.336	0	20.505	94172000	14	15.7895	16.3154	16.0348	16.1322	16.3239	16.0244	15.9954	16.058	15.8968	16.0916
0.466621	-0.180165	Q8BVG5-2;Q8BVG5	Q8BVG5-2;Q8BVG5	Polypeptide N-acetylgalactosaminyltransferase 14	Galnt14	2826	Color2 [A=255, R=169, G=169, B=169]	1	4					3	3	3	8.9	8.9	8.9	50.057	0	5.9134	5616100	3	11.8984	12.2869	11.6999	11.9727	12.1313	12.2767	12.4083	12.5359	11.8954	11.7737
0.466524	-0.140876	Q922B1	Q922B1	O-acetyl-ADP-ribose deacetylase MACROD1	Macrod1	3676	Color2 [A=255, R=169, G=169, B=169]	1	4					5	5	5	18	18	18	35.294	0	84.73	299680000	16	17.0276	17.4835	17.0931	17.4045	17.2042	17.6478	17.3905	17.5627	17.0349	17.2814
0.466517	0.098653	Q9D6Z1	Q9D6Z1	Nucleolar protein 56	Nop56	4305	Color2 [A=255, R=169, G=169, B=169]	1	4					10	10	10	22.6	22.6	22.6	64.464	0	58.426	253650000	32	17.6371	17.9979	17.6982	17.8086	17.6969	17.7526	17.7572	17.8284	17.4201	17.587
0.466137	-0.14022	Q61789;Q61789-2	Q61789;Q61789-2	Laminin subunit alpha-3	Lama3	2086	Color2 [A=255, R=169, G=169, B=169]	1	4					2	2	2	0.7	0.7	0.7	366.22	0.0023414	2.1963	48265000	2	13.1959	13.6228	13.1321	13.2369	12.8293	13.462	13.1696	13.3051	13.3105	13.4709
0.465707	0.0886116	P14576;P14576-2	P14576	Signal recognition particle 54 kDa protein	Srp54	688	Color2 [A=255, R=169, G=169, B=169]	1	4					9	9	9	21	21	21	55.72	0	22.813	207580000	24	17.2251	17.5919	17.2955	17.4873	17.405	17.3823	17.358	17.3962	17.0819	17.3434
0.465258	0.0944931	Q8BJS4-3;Q8BJS4-2;Q8BJS4	Q8BJS4-3;Q8BJS4-2;Q8BJS4	SUN domain-containing protein 2	Sun2	2705	Color2 [A=255, R=169, G=169, B=169]	1	4					6	6	6	10.6	10.6	10.6	78.178	0	54.791	102210000	11	16.8816	17.13	16.743	17.1198	16.933	16.9507	16.8742	17.0251	16.6976	16.7873
0.46511	-0.1242	P11859	P11859	Angiotensinogen;Angiotensin-1;Angiotensin-2;Angiotensin-3;Angiotensin-4;Angiotensin 1-9;Angiotensin 1-7;Angiotensin 1-5;Angiotensin 1-4	Agt	650	Color2 [A=255, R=169, G=169, B=169]	1	4					3	3	3	10.1	10.1	10.1	51.99	0	22.837	41492000	7	13.7589	14.4936	14.196	14.2051	14.1452	14.1417	14.2877	14.3535	14.3224	14.3145
0.465058	-0.121457	Q8CFE3;Q6PGA0-2;Q6PGA0	Q8CFE3	REST corepressor 1	Rcor1	3016	Color2 [A=255, R=169, G=169, B=169]	1	4					4	4	3	9.4	9.4	6.5	52.714	0.0066991	1.6692	47884000	4	13.5054	13.9525	13.3845	13.689	13.3734	13.6988	13.7584	13.8587	13.5556	13.6407
0.464995	-0.0911335	P35585	P35585	AP-1 complex subunit mu-1	Ap1m1	930	Color2 [A=255, R=169, G=169, B=169]	1	4					15	15	12	44.4	44.4	37.8	48.542	0	51.645	1044800000	45	19.0624	19.4809	19.0145	19.1494	19.2122	19.3217	19.2555	19.3187	19.1331	19.3461
0.46496	-0.0975906	O35704	O35704	Serine palmitoyltransferase 1	Sptlc1	280	Color2 [A=255, R=169, G=169, B=169]	1	4					5	5	5	10.8	10.8	10.8	52.534	0	19.247	110660000	17	15.8346	16.3416	15.9159	16.1372	16.065	16.1862	16.0422	16.196	16.0954	16.2624
0.463999	-0.118145	Q2TPA8	Q2TPA8	Hydroxysteroid dehydrogenase-like protein 2	Hsdl2	1654	Color2 [A=255, R=169, G=169, B=169]	1	4					14	14	14	33.7	33.7	33.7	54.208	0	198.05	2007200000	50	19.5338	20.0115	19.5108	19.854	19.6979	19.8337	19.7095	19.763	19.7913	20.1013
0.463969	0.081028	Q8CI51;Q8CI51-2;Q8CI51-3	Q8CI51	PDZ and LIM domain protein 5	Pdlim5	3064	Color2 [A=255, R=169, G=169, B=169]	1	4					11	11	11	22.7	22.7	22.7	63.299	0	101.27	545960000	27	17.9771	18.1801	17.9353	18.1163	17.8556	18.0339	17.8593	18.0757	17.7839	17.9065
0.463921	0.159326	P13516;Q99PL7;P13011	P13516	Acyl-CoA desaturase 1	Scd1	669	Color2 [A=255, R=169, G=169, B=169]	1	4					3	3	3	11	11	11	41.046	0	11.977	114710000	6	16.097	16.157	15.7787	15.9072	16.6884	15.9807	15.8758	15.982	16.0419	15.9512
0.463556	0.138409	O35682	O35682	Myeloid-associated differentiation marker	Myadm	275	Color2 [A=255, R=169, G=169, B=169]	1	4					2	2	2	10	10	10	35.284	0	10.572	82027000	5	14.9405	15.4964	14.8159	14.9924	15.1095	14.9365	14.926	15.1828	14.894	14.7233
0.463299	-0.0888474	O88576-2;O88576;O88576-3;O88576-6;O88576-4;O88576-5	O88576-2;O88576;O88576-3;O88576-6;O88576-4;O88576-5	Sodium-dependent neutral amino acid transporter B(0)AT3	Slc6a18	424	Color2 [A=255, R=169, G=169, B=169]	1	4					8	8	8	15.2	15.2	15.2	68.187	0	46.386	1922000000	43	20.0293	20.324	19.9448	20.0058	20.115	20.3101	20.1923	20.2683	19.9799	20.1127
0.462247	0.111324	G3X9C2	G3X9C2	F-box only protein 50	Nccrp1	145	Color2 [A=255, R=169, G=169, B=169]	1	4					9	9	9	42.9	42.9	42.9	30.407	0	146.52	1623200000	30	18.5249	18.805	18.4239	18.5053	18.581	18.4921	18.5406	18.7324	18.2805	18.238
0.461865	-0.164724	Q8VDT9	Q8VDT9	39S ribosomal protein L50, mitochondrial	Mrpl50	3428	Color2 [A=255, R=169, G=169, B=169]	1	4					4	4	4	40.9	40.9	40.9	18.213	0	15.221	103800000	6	14.4655	15.0082	14.4428	14.8408	14.7673	15.2705	14.7656	14.9792	14.5379	14.795
0.461534	-0.0649658	Q9CZC8	Q9CZC8	Secernin-1	Scrn1	4145	Color2 [A=255, R=169, G=169, B=169]	1	4					2	2	2	6	6	6	46.325	0.00025119	5.1077	16929000	2	13.2833	13.6227	13.4187	13.3829	13.3869	13.4101	13.5462	13.5521	13.3998	13.5111
0.460871	0.172186	Q9D0U6	Q9D0U6	Repressor of RNA polymerase III transcription MAF1 homolog	Maf1	4203	Color2 [A=255, R=169, G=169, B=169]	1	4					2	2	2	19.4	19.4	19.4	28.78	0	23.374	13202000	4	13.4226	13.8755	13.1825	13.0906	13.6887	13.4904	13.3916	13.3417	12.9941	13.1812
0.460512	-0.179129	Q8K273	Q8K273	Membrane magnesium transporter 1	Mmgt1	3159	Color2 [A=255, R=169, G=169, B=169]	1	4					2	2	2	25.2	25.2	25.2	14.677	0	34.103	68686000	9	14.5487	15	14.2561	14.79	14.2601	14.9926	14.6191	14.9514	14.4399	14.7475
0.4604	0.21791	Q920Q4;Q920Q4-2	Q920Q4;Q920Q4-2	Vacuolar protein sorting-associated protein 16 homolog	Vps16	3644	Color2 [A=255, R=169, G=169, B=169]	1	4					3	3	3	4.8	4.8	4.8	94.927	0	7.1573	42825000	4	13.6703	14.1784	13.1666	13.5496	13.7056	13.6085	13.6198	13.5221	12.8588	13.5717
0.460347	-0.175412	Q8VE22	Q8VE22	28S ribosomal protein S23, mitochondrial	Mrps23	3435	Color2 [A=255, R=169, G=169, B=169]	1	4					8	8	8	53.1	53.1	53.1	20.348	0	52.453	77264000	12	14.5527	14.7027	14.1228	14.6972	14.5609	15.2033	14.474	14.7412	14.4106	14.6844
0.459823	0.103864	Q8R5J9	Q8R5J9	PRA1 family protein 3	Arl6ip5	3341	Color2 [A=255, R=169, G=169, B=169]	1	4					3	3	3	14.4	14.4	14.4	21.557	0.00024759	4.7888	211630000	8	16.0764	16.3666	15.8424	16.1012	16.1263	15.9719	16.1103	16.1676	15.8297	15.9141
0.459792	-0.20743	P31324	P31324	cAMP-dependent protein kinase type II-beta regulatory subunit	Prkar2b	888	Color2 [A=255, R=169, G=169, B=169]	1	4					4	2	2	15.9	8.9	8.9	46.167	0	48.445	36149000	4	12.5486	12.8366	11.9213	11.96	11.8953	12.4323	12.604	12.5821	12.3903	12.1902
0.459765	-0.102436	Q8BQZ4;Q8BQZ4-2	Q8BQZ4	Ral GTPase-activating protein subunit beta	Ralgapb	2776	Color2 [A=255, R=169, G=169, B=169]	1	4					4	4	4	3.8	3.8	3.8	165.2	0	6.8838	320260000	7	14.4298	15.0201	14.6144	14.6898	14.74	14.7895	14.7796	14.9216	14.6997	14.8159
0.459177	-0.199998	P19096	P19096	Fatty acid synthase;[Acyl-carrier-protein] S-acetyltransferase;[Acyl-carrier-protein] S-malonyltransferase;3-oxoacyl-[acyl-carrier-protein] synthase;3-oxoacyl-[acyl-carrier-protein] reductase;3-hydroxyacyl-[acyl-carrier-protein] dehydratase;Enoyl-[acyl-carrier-protein] reductase;Oleoyl-[acyl-carrier-protein] hydrolase	Fasn	752	Color2 [A=255, R=169, G=169, B=169]	1	4					65	65	65	31.3	31.3	31.3	272.43	0	323.31	4746300000	185	21.0279	21.5055	20.671	20.8823	21.2065	21.0835	21.7911	21.2906	21.0006	21.1273
0.459136	-0.11148	Q9D706	Q9D706	RNA polymerase II-associated protein 3	Rpap3	4306	Color2 [A=255, R=169, G=169, B=169]	1	4					2	2	2	3.8	3.8	3.8	74.095	0.00023958	4.1111	8891900	3	13.1295	13.4094	13.0207	13.1774	13.1916	13.0918	13.4853	13.4085	13.0571	13.4432
0.459026	-0.113386	Q9DBX6	Q9DBX6	Cytochrome P450 2S1	Cyp2s1	4443	Color2 [A=255, R=169, G=169, B=169]	1	4					6	6	6	15	15	15	55.631	0	47.094	289150000	15	15.76	16.3337	15.8419	15.8998	16.1941	16.151	16.0206	16.1956	16.1072	16.122
0.458853	0.117293	Q9Z2U0;Q9CWH6	Q9Z2U0	Proteasome subunit alpha type-7	Psma7	5062	Color2 [A=255, R=169, G=169, B=169]	1	4					10	10	10	55.2	55.2	55.2	27.855	0	216.84	2112000000	48	18.7113	19.0852	18.6191	18.7708	18.8343	18.7572	18.7934	18.8879	18.3875	18.6083
0.458749	-0.0950829	Q91XU3	Q91XU3	Phosphatidylinositol 5-phosphate 4-kinase type-2 gamma	Pip4k2c	3590	Color2 [A=255, R=169, G=169, B=169]	1	4					8	8	8	14.7	14.7	14.7	47.335	0	10.907	618770000	21	18.6115	18.9864	18.5324	18.7072	18.6964	18.8423	18.7807	18.9527	18.6058	18.8279
0.458747	0.103265	O88685	O88685	26S protease regulatory subunit 6A	Psmc3	434	Color2 [A=255, R=169, G=169, B=169]	1	4					17	17	17	43	43	43	49.548	0	44.503	1232900000	50	19.2557	19.6872	19.2794	19.4405	19.3011	19.4035	19.341	19.3948	19.0494	19.2589
0.457646	-0.17735	P07759;Q5I2A0;Q80X76	P07759	Serine protease inhibitor A3K	Serpina3k	575	Color2 [A=255, R=169, G=169, B=169]	1	4					10	10	5	30.9	30.9	17.5	46.879	0	264.73	4362100000	160	20.2107	20.7797	21.0307	20.4111	20.2876	20.7334	20.8613	20.9153	20.4248	20.6716
0.456778	-0.125431	Q9QXB9	Q9QXB9	Developmentally-regulated GTP-binding protein 2	Drg2	4763	Color2 [A=255, R=169, G=169, B=169]	1	4					10	10	10	30.2	30.2	30.2	40.718	0	25.336	107080000	17	16.3939	16.8046	16.0639	16.5409	16.5514	16.5892	16.6161	16.7032	16.4861	16.5871
0.456503	-0.116755	Q7TQI3	Q7TQI3	Ubiquitin thioesterase OTUB1	Otub1	2460	Color2 [A=255, R=169, G=169, B=169]	1	4					9	9	9	46.1	46.1	46.1	31.27	0	107.41	892970000	44	18.8449	19.1367	18.6557	18.9481	18.7565	19.1551	18.9398	19.1462	18.6976	18.987
0.456497	0.0817375	P98203-4;P98203-5;P98203-2;P98203	P98203-4;P98203-5;P98203-2;P98203	Armadillo repeat protein deleted in velo-cardio-facial syndrome homolog	Arvcf	1539	Color2 [A=255, R=169, G=169, B=169]	1	4					11	11	11	16.4	16.4	16.4	97.164	0	204.4	242580000	27	16.2968	16.5876	16.2328	16.4047	16.3306	16.4252	16.377	16.2786	16.1054	16.2577
0.456006	-0.129414	Q8CI85	Q8CI85	Carbonic anhydrase 12	Ca12	3069	Color2 [A=255, R=169, G=169, B=169]	1	4					4	4	4	20.1	20.1	20.1	39.695	0	16.092	535760000	8	16.4892	17.2052	16.5885	16.7284	16.7004	16.816	17.0084	16.9263	16.7714	16.8367
0.455909	0.120475	Q9Z2D3	Q9Z2D3	Non-syndromic hearing impairment protein 5 homolog	Dfna5	5047	Color2 [A=255, R=169, G=169, B=169]	1	4					5	5	5	9.8	9.8	9.8	56.63	0	7.308	23478000	6	13.2775	13.7793	13.3297	13.6489	13.3044	13.2896	13.472	13.3647	13.1321	13.4789
0.455551	-0.0754986	Q8R050;Q8R050-2;Q149F3	Q8R050;Q8R050-2;Q149F3	Eukaryotic peptide chain release factor GTP-binding subunit ERF3A;Eukaryotic peptide chain release factor GTP-binding subunit ERF3B	Gspt1;Gspt2	3230	Color2 [A=255, R=169, G=169, B=169]	1	4					9	9	9	16.7	16.7	16.7	68.625	0	50.004	731900000	38	18.8012	19.0736	18.747	18.8893	18.9103	19.0061	18.9934	19.0722	18.7657	18.9615
0.455534	-0.0835123	E9Q7D5	E9Q7D5		Arhgef5	135	Color2 [A=255, R=169, G=169, B=169]	1	4					3	3	3	2.2	2.2	2.2	176.66	0.00024516	4.5836	7062800	5	13.9239	14.1629	13.9363	14.2835	14.1793	14.2712	14.0636	14.2532	14.0807	14.2348
0.455275	-0.13765	P18293	P18293	Atrial natriuretic peptide receptor 1	Npr1	742	Color2 [A=255, R=169, G=169, B=169]	1	4					6	6	6	7.8	7.8	7.8	119.11	0	9.6381	50117000	9	14.2229	14.7567	14.0904	14.1882	14.468	14.5831	14.4526	14.6425	14.238	14.4982
0.454619	-0.12026	P06151;P00342	P06151	L-lactate dehydrogenase A chain	Ldha	555	Color2 [A=255, R=169, G=169, B=169]	1	4					22	22	21	64.2	64.2	60.5	36.498	0	284.26	57954000000	191	23.2199	23.7822	23.2763	23.3211	23.5057	23.5469	23.607	23.7016	23.3049	23.5461
0.45457	-0.0831593	Q3UKJ7;Q3UKJ7-2	Q3UKJ7;Q3UKJ7-2	WD40 repeat-containing protein SMU1;WD40 repeat-containing protein SMU1, N-terminally processed	Smu1	1778	Color2 [A=255, R=169, G=169, B=169]	1	4					10	10	10	23	23	23	57.543	0	42.566	195330000	23	16.3354	16.7469	16.3006	16.4349	16.501	16.5355	16.5015	16.563	16.4888	16.6457
0.454138	-0.0720253	Q9CQ65	Q9CQ65	S-methyl-5-thioadenosine phosphorylase	Mtap	3946	Color2 [A=255, R=169, G=169, B=169]	1	4					13	13	13	67.1	67.1	67.1	31.062	0	102.77	1891700000	37	18.6055	18.8386	18.5781	18.7293	18.5532	18.8099	18.7693	18.8395	18.5709	18.6752
0.453295	-0.0971027	P97328	P97328	Ketohexokinase	Khk	1482	Color2 [A=255, R=169, G=169, B=169]	1	4					14	14	14	73.2	73.2	73.2	32.75	0	265.43	12676000000	110	20.3981	20.8462	20.469	20.601	20.5308	20.6942	20.7581	20.8259	20.5067	20.5457
0.452537	0.0721386	Q3U0V1	Q3U0V1	Far upstream element-binding protein 2	Khsrp	1720	Color2 [A=255, R=169, G=169, B=169]	1	4					14	14	13	26.5	26.5	25.5	76.775	0	194.15	804950000	38	18.7382	19.1134	18.8826	18.9967	18.8406	18.9035	18.9009	18.8749	18.7263	18.8054
0.452506	-0.0825279	Q91YT0	Q91YT0	NADH dehydrogenase [ubiquinone] flavoprotein 1, mitochondrial	Ndufv1	3612	Color2 [A=255, R=169, G=169, B=169]	1	4					25	25	25	69.8	69.8	69.8	50.834	0	258.31	13634000000	141	21.2091	21.5994	21.2518	21.3786	21.299	21.4846	21.4272	21.5679	21.2856	21.3852
0.452439	0.118666	Q6NZF1	Q6NZF1	Zinc finger CCCH domain-containing protein 11A	Zc3h11a	2281	Color2 [A=255, R=169, G=169, B=169]	1	4					3	3	3	4.7	4.7	4.7	86.491	0	23.173	33008000	4	14.696	15.1838	14.7943	14.9742	14.7928	14.8494	14.6513	15.0385	14.5528	14.7558
0.452439	0.113718	Q60631;Q60631-2	Q60631;Q60631-2	Growth factor receptor-bound protein 2	Grb2	1938	Color2 [A=255, R=169, G=169, B=169]	1	4					3	3	3	17.5	17.5	17.5	25.238	0	75.835	135490000	9	15.1948	15.5446	15.1349	15.2091	15.344	15.1631	15.1766	15.4097	14.8618	15.2477
0.452396	-0.0709766	P21995	P21995	Embigin	Emb	784	Color2 [A=255, R=169, G=169, B=169]	1	4					5	5	5	15.2	15.2	15.2	37.064	0	7.0096	232960000	10	17.2245	17.5795	17.3048	17.4881	17.3189	17.5019	17.5296	17.4729	17.3923	17.3741
0.452251	0.13437	D3YZP9	D3YZP9	Coiled-coil domain-containing protein 6	Ccdc6	111	Color2 [A=255, R=169, G=169, B=169]	1	4					4	4	4	10.4	10.4	10.4	52.938	0	8.1299	9524200	7	13.2242	13.0494	12.8337	13.1723	12.9304	13.2537	12.673	13.0668	12.6529	12.8918
0.45188	0.142641	Q8R2U6;P0C028;P0C027	Q8R2U6	Diphosphoinositol polyphosphate phosphohydrolase 2	Nudt4	3290	Color2 [A=255, R=169, G=169, B=169]	1	4					3	3	3	26.3	26.3	26.3	20.156	0	12.761	169820000	9	15.7482	16.0765	15.6015	15.9413	15.7444	16.0087	15.6519	15.7994	15.2847	15.654
0.451507	-0.0910866	Q80W22	Q80W22	Threonine synthase-like 2	Thnsl2	2527	Color2 [A=255, R=169, G=169, B=169]	1	4					20	20	20	48.9	48.9	48.9	54.187	0	323.31	5463500000	160	20.6979	21.1045	20.7125	20.9878	20.8471	20.9556	21.0125	21.0884	20.7926	20.9561
0.451385	-0.153992	Q9DCW2	Q9DCW2	Phospholipid scramblase 2	Plscr2	4499	Color2 [A=255, R=169, G=169, B=169]	1	4					2	2	2	12.7	12.7	12.7	34.052	0	21.347	162680000	3	13.6116	14.3577	13.8274	14.0564	13.9709	14.3575	14.1306	14.1111	14.2167	13.7781
0.451097	-0.104173	Q499X9	Q499X9	Methionine--tRNA ligase, mitochondrial	Mars2	1838	Color2 [A=255, R=169, G=169, B=169]	1	4					6	6	6	15.2	15.2	15.2	65.804	0	17.157	30088000	9	14.2244	14.7982	14.4745	14.7454	14.6083	14.6023	14.6707	14.7113	14.6494	14.7381
0.450813	-0.127121	Q91W97	Q91W97	Putative hexokinase HKDC1	Hkdc1	3531	Color2 [A=255, R=169, G=169, B=169]	1	4					7	4	4	7.4	4.9	4.9	102.26	0	14.561	38045000	6	14.2933	14.8068	14.2371	14.6643	14.3053	14.5674	14.6929	14.7325	14.3949	14.5546
0.450289	-0.0643375	Q9Z2H5-3;Q9Z2H5-2;Q9Z2H5	Q9Z2H5-3;Q9Z2H5-2;Q9Z2H5	Band 4.1-like protein 1	Epb41l1	5051	Color2 [A=255, R=169, G=169, B=169]	1	4					16	15	14	26.5	24.9	22.8	81.959	0	90.87	809680000	46	18.6075	18.9308	18.7011	18.8538	18.6633	18.8138	18.8612	18.8663	18.7301	18.8068
0.45027	-0.0887486	O35345	O35345	Importin subunit alpha-7	Kpna6	247	Color2 [A=255, R=169, G=169, B=169]	1	4					9	9	6	19.4	19.4	12.7	59.964	0	68.331	175260000	22	16.3425	16.7148	16.281	16.3953	16.3974	16.5334	16.5618	16.6474	16.3439	16.4885
0.450184	0.119614	P97760	P97760	DNA-directed RNA polymerase II subunit RPB3	Polr2c	1514	Color2 [A=255, R=169, G=169, B=169]	1	4					5	5	5	29.8	29.8	29.8	31.443	0	25.31	65262000	10	14.0851	14.3961	13.9819	14.292	14.0842	14.2194	14.2898	14.0398	13.7717	13.9205
0.449615	0.142504	Q9Z0H8-2;Q9Z0H8	Q9Z0H8-2;Q9Z0H8	CAP-Gly domain-containing linker protein 2	Clip2	4981	Color2 [A=255, R=169, G=169, B=169]	1	4					9	6	6	9.8	6.3	6.3	111.85	0	9.0881	90953000	10	14.5143	14.7688	14.0288	14.6727	14.4568	14.3598	14.2292	14.2709	14.2597	14.6093
0.449312	-0.150185	Q9JJN5	Q9JJN5	Carboxypeptidase N catalytic chain	Cpn1	4674	Color2 [A=255, R=169, G=169, B=169]	1	4					2	2	2	6.3	6.3	6.3	51.845	0.00022738	3.1514	28330000	2	12.9775	13.6667	13.1434	13.0871	13.1058	13.4587	13.4052	13.5643	13.015	13.2882
0.44914	-0.0956749	O08532-3;O08532-2;O08532-4;O08532-5;O08532	O08532-3;O08532-2;O08532-4;O08532-5;O08532	Voltage-dependent calcium channel subunit alpha-2/delta-1;Voltage-dependent calcium channel subunit alpha-2-1;Voltage-dependent calcium channel subunit delta-1	Cacna2d1	154	Color2 [A=255, R=169, G=169, B=169]	1	4					5	5	5	6.8	6.8	6.8	121.96	0	12.11	31015000	9	14.4774	14.7493	14.3066	14.4799	14.2601	14.6888	14.5849	14.5327	14.4024	14.5429
0.448907	0.0849396	Q8C052	Q8C052	Microtubule-associated protein 1S;MAP1S heavy chain;MAP1S light chain	Map1s	2896	Color2 [A=255, R=169, G=169, B=169]	1	4					5	5	5	6.5	6.5	6.5	102.94	0	11.199	27146000	6	14.6067	14.9247	14.6416	14.7898	14.6741	14.7642	14.6239	14.7893	14.4321	14.6028
0.448146	-0.117868	Q9CPU4	Q9CPU4	Microsomal glutathione S-transferase 3	Mgst3	3924	Color2 [A=255, R=169, G=169, B=169]	1	4					4	4	4	25.5	25.5	25.5	16.958	0	37.015	799300000	25	17.4569	18.0231	17.5734	17.4565	17.903	17.7757	17.8316	17.8628	17.7234	17.8086
0.447524	-0.15182	Q9CQF0	Q9CQF0	39S ribosomal protein L11, mitochondrial	Mrpl11	3968	Color2 [A=255, R=169, G=169, B=169]	1	4					6	6	6	31.8	31.8	31.8	20.68	0	20.552	90720000	12	16.46	16.7856	16.1348	16.7021	16.2679	16.8657	16.4786	16.6492	16.3499	16.766
0.446348	0.148253	Q9CXI5	Q9CXI5	Mesencephalic astrocyte-derived neurotrophic factor	Manf	4095	Color2 [A=255, R=169, G=169, B=169]	1	4					5	5	5	27.4	27.4	27.4	20.373	0	51.027	250610000	17	16.0237	16.1899	15.5986	16.3217	16.0045	16.1868	15.714	15.8435	15.693	15.9598
0.446003	-0.127198	O55028	O55028	[3-methyl-2-oxobutanoate dehydrogenase [lipoamide]] kinase, mitochondrial	Bckdk	326	Color2 [A=255, R=169, G=169, B=169]	1	4					5	5	5	16.7	16.7	16.7	46.587	0	27.43	108660000	11	14.7805	15.4958	15.1714	15.3106	15.0411	15.235	15.2483	15.4511	15.1705	15.3305
0.445864	0.115697	Q9CWZ3-2;Q9CWZ3	Q9CWZ3-2;Q9CWZ3	RNA-binding protein 8A	Rbm8a	4082	Color2 [A=255, R=169, G=169, B=169]	1	4					3	3	3	22	22	22	19.76	0	76.772	851510000	14	17.6764	17.8387	17.4315	17.7863	17.7336	17.7384	17.5856	17.8229	17.301	17.4401
0.445535	0.105272	Q8R0A0	Q8R0A0	General transcription factor IIF subunit 2	Gtf2f2	3235	Color2 [A=255, R=169, G=169, B=169]	1	4					3	3	3	10.4	10.4	10.4	28.381	0.00022873	3.2436	20483000	4	14.53	14.8937	14.703	14.8641	14.4818	14.6592	14.605	14.6681	14.3229	14.6911
0.444771	-0.095927	P05201	P05201	Aspartate aminotransferase, cytoplasmic	Got1	548	Color2 [A=255, R=169, G=169, B=169]	1	4					24	24	24	67.6	67.6	67.6	46.247	0	158.56	8722000000	90	20.0023	20.4944	20.0248	20.2359	20.1556	20.2853	20.2792	20.4312	20.2035	20.1934
0.444234	-0.0906746	P24270	P24270	Catalase	Cat	805	Color2 [A=255, R=169, G=169, B=169]	1	4					28	28	28	61.9	61.9	61.9	59.795	0	323.31	41069000000	256	22.5588	22.7995	22.353	22.5832	22.5969	22.681	22.6778	22.8299	22.4537	22.7025
0.444197	-0.170092	Q8K4K6-2;Q8K4K6	Q8K4K6-2;Q8K4K6	Pantothenate kinase 1	Pank1	3208	Color2 [A=255, R=169, G=169, B=169]	1	4					8	8	7	22.8	22.8	20.9	41.642	0	88.656	162170000	15	16.7959	17.2612	16.5094	17.1402	16.982	16.9203	16.9491	16.9318	17.2393	17.4987
0.443595	0.0837284	Q8K0E8;CON__P02676	Q8K0E8	Fibrinogen beta chain;Fibrinopeptide B;Fibrinogen beta chain	Fgb	3120	Color2 [A=255, R=169, G=169, B=169]	1	4					20	20	20	49.9	49.9	49.9	54.752	0	259.33	3798100000	91	19.9625	20.2557	20.2576	19.9642	20.0432	20.0867	20.0373	20.1606	19.9137	19.8663
0.443293	-0.0870022	Q920R6	Q920R6	V-type proton ATPase 116 kDa subunit a isoform 4	Atp6v0a4	3648	Color2 [A=255, R=169, G=169, B=169]	1	4					21	21	19	28.6	28.6	26.7	95.604	0	192.84	4104000000	86	20.1516	20.5874	20.2152	20.2649	20.2941	20.3691	20.3916	20.557	20.2509	20.3797
0.442495	0.161943	Q9R022	Q9R022	DnaJ homolog subfamily C member 12	Dnajc12	4841	Color2 [A=255, R=169, G=169, B=169]	1	4					3	3	3	19.2	19.2	19.2	22.852	0.00023652	3.8341	289620000	5	15.4973	15.8318	15.3171	15.5972	15.4621	15.7222	15.3688	15.4813	14.8535	15.47
0.442254	-0.154097	Q9CQL4	Q9CQL4	39S ribosomal protein L20, mitochondrial	Mrpl20	3981	Color2 [A=255, R=169, G=169, B=169]	1	4					3	3	3	26.2	26.2	26.2	17.595	0	20.871	55041000	5	15.2273	15.8603	15.1519	15.5007	15.2622	15.6876	15.4845	15.8333	15.2962	15.4712
0.442183	-0.0852871	Q9D5T0	Q9D5T0	ATPase family AAA domain-containing protein 1	Atad1	4287	Color2 [A=255, R=169, G=169, B=169]	1	4					10	10	10	36.6	36.6	36.6	40.744	0	116.14	1157200000	33	17.9253	18.2937	17.901	18.0682	17.9562	18.2019	18.1231	18.1925	17.922	18.1313
0.441895	0.0688553	P32921-2;P32921	P32921-2;P32921	Tryptophan--tRNA ligase, cytoplasmic;T1-TrpRS;T2-TrpRS	Wars	903	Color2 [A=255, R=169, G=169, B=169]	1	4					17	17	17	45.1	45.1	45.1	53.64	0	147.52	925830000	55	19.1082	19.3705	19.1298	19.2146	19.3097	19.1635	19.2396	19.274	18.9885	19.1231
0.441633	0.0637447	Q9DBR7-2;Q9DBR7	Q9DBR7-2;Q9DBR7	Protein phosphatase 1 regulatory subunit 12A	Ppp1r12a	4432	Color2 [A=255, R=169, G=169, B=169]	1	4					16	16	15	22.9	22.9	21.4	111.81	0	94.144	412300000	38	17.7094	17.9882	17.7686	17.8912	17.7078	17.8441	17.7721	17.79	17.6345	17.7057
0.441474	-0.072842	Q61102	Q61102	ATP-binding cassette sub-family B member 7, mitochondrial	Abcb7	1997	Color2 [A=255, R=169, G=169, B=169]	1	4					12	12	12	19.7	19.7	19.7	82.58	0	101.77	989560000	39	18.9643	19.2464	18.8817	19.0397	19.0568	19.086	19.0932	19.2783	19.0096	19.0862
0.44135	-0.0966953	Q9JL56	Q9JL56	Glycerophosphodiester phosphodiesterase 1	Gde1	4707	Color2 [A=255, R=169, G=169, B=169]	1	4					4	4	4	12.7	12.7	12.7	37.629	0.00025019	5.0179	182710000	6	16.0507	16.5757	16.1849	16.4333	16.2714	16.4091	16.4082	16.5174	16.2729	16.3918
0.441034	0.0937462	Q9DB27-2;Q9DB27;Q9CQ21	Q9DB27-2;Q9DB27	Malignant T-cell-amplified sequence 1	Mcts1	4393	Color2 [A=255, R=169, G=169, B=169]	1	4					5	5	5	39.6	39.6	39.6	20.55	0	48.895	298750000	18	17.3548	17.797	17.47	17.5556	17.5028	17.4948	17.425	17.6438	17.2542	17.3937
0.440398	0.0946863	Q99LE6	Q99LE6	ATP-binding cassette sub-family F member 2	Abcf2	3840	Color2 [A=255, R=169, G=169, B=169]	1	4					10	10	10	17	17	17	71.781	0	17.92	108850000	19	15.9814	16.4256	15.9727	16.2796	16.0662	15.9503	16.0357	16.1839	15.9924	16.0898
0.440305	0.0827642	Q9Z130	Q9Z130	Heterogeneous nuclear ribonucleoprotein D-like	Hnrnpdl	5004	Color2 [A=255, R=169, G=169, B=169]	1	4					6	5	5	25.6	22.9	22.9	33.558	0	68.409	343710000	19	15.7522	16.0055	15.8349	16.1381	15.9937	15.8654	15.9555	15.6772	15.8444	15.9683
0.439146	-0.070322	Q9Z1T1;Q9JME5	Q9Z1T1	AP-3 complex subunit beta-1	Ap3b1	5025	Color2 [A=255, R=169, G=169, B=169]	1	4					24	24	24	24.1	24.1	24.1	122.74	0	85.265	913580000	58	18.9977	19.3256	19.0435	19.1296	19.1228	19.2349	19.1845	19.3112	19.0276	19.2126
0.438905	0.0825937	P16330-2;P16330	P16330-2;P16330	2,3-cyclic-nucleotide 3-phosphodiesterase	Cnp	714	Color2 [A=255, R=169, G=169, B=169]	1	4					5	5	5	12.5	12.5	12.5	44.654	0	6.6938	77127000	10	16.0493	16.3251	15.9477	16.0929	16.2474	16.1448	16.1392	16.0732	15.8587	16.0336
0.43879	0.171161	P30115	P30115	Glutathione S-transferase A3	Gsta3	878	Color2 [A=255, R=169, G=169, B=169]	1	4					6	5	5	28.5	22.6	22.6	25.36	0	7.6459	1383600000	17	17.7626	17.9066	17.52	17.8693	17.5306	18.015	17.4324	17.7766	17.1093	17.4
0.438441	0.0696682	Q9WUM3	Q9WUM3	Coronin-1B	Coro1b	4924	Color2 [A=255, R=169, G=169, B=169]	1	4					9	9	9	18.2	18.2	18.2	53.912	0	64.483	1133500000	32	19.5513	19.7886	19.5735	19.7428	19.6758	19.6487	19.6059	19.7566	19.4174	19.5551
0.438354	0.0855379	Q922Q4;Q922W5	Q922Q4	Pyrroline-5-carboxylate reductase 2	Pycr2	3697	Color2 [A=255, R=169, G=169, B=169]	1	4					4	4	4	17.5	17.5	17.5	33.659	0	23.998	57660000	9	15.2503	15.6459	15.2501	15.342	15.1651	15.3096	15.1498	15.3081	15.2477	15.2105
0.43812	-0.0932827	P15532	P15532	Nucleoside diphosphate kinase A	Nme1	702	Color2 [A=255, R=169, G=169, B=169]	1	4					12	12	7	81.6	81.6	50.7	17.208	0	75.041	17391000000	93	21.7267	22.1365	21.7957	21.9472	21.868	21.9201	22.1277	22.1637	21.8263	21.9026
0.437995	0.0701889	Q64010;Q64010-2	Q64010;Q64010-2	Adapter molecule crk	Crk	2162	Color2 [A=255, R=169, G=169, B=169]	1	4					9	9	9	36.8	36.8	36.8	33.814	0	156.14	452420000	26	16.9554	17.2174	16.9699	17.1423	16.9576	17.1051	16.9153	17.0355	16.8294	17.0064
0.437978	0.0834187	Q9Z1X4-2;Q9Z1X4;Q9Z1X4-3	Q9Z1X4-2;Q9Z1X4;Q9Z1X4-3	Interleukin enhancer-binding factor 3	Ilf3	5029	Color2 [A=255, R=169, G=169, B=169]	1	4					15	15	14	24.6	24.6	23.3	78.092	0	82.12	419120000	25	17.7627	18.1666	17.8424	17.9661	17.8243	17.9188	17.877	17.9083	17.6574	17.7834
0.436795	-0.0805737	Q6ZQI3	Q6ZQI3	Malectin	Mlec	2386	Color2 [A=255, R=169, G=169, B=169]	1	4					15	15	15	46.7	46.7	46.7	32.342	0	167.85	3531100000	81	19.6506	19.9866	19.6178	19.7472	19.7844	19.8487	19.8847	19.9719	19.6462	19.8379
0.436274	0.0735489	P28659-2;P28659-3;P28659;P28659-4;Q9Z0H4-11;Q9Z0H4-7;Q9Z0H4-5;Q9Z0H4-4;Q9Z0H4;Q9Z0H4-8;Q9Z0H4-2;Q9Z0H4-6;Q9Z0H4-9	P28659-2;P28659-3;P28659;P28659-4	CUGBP Elav-like family member 1	Celf1	857	Color2 [A=255, R=169, G=169, B=169]	1	4					4	4	4	9.5	9.5	9.5	51.589	0	22.534	93344000	6	13.9448	14.1943	13.8703	14.075	13.9265	14.0386	13.9309	13.9836	13.7445	13.9457
0.436257	0.0619993	Q8VD75	Q8VD75	Huntingtin-interacting protein 1	Hip1	3406	Color2 [A=255, R=169, G=169, B=169]	1	4					11	10	10	13.8	12.8	12.8	115.2	0	30.621	72244000	16	15.1164	15.3266	15.2538	15.3939	15.222	15.1452	15.3258	15.2631	15.0713	15.1974
0.436121	-0.248378	Q9D855	Q9D855	Cytochrome b-c1 complex subunit 7	Uqcrb	4335	Color2 [A=255, R=169, G=169, B=169]	1	4					8	8	8	50.5	50.5	50.5	13.527	0	33.146	1825900000	39	20.1608	19.9747	19.3733	19.9884	19.4847	20.8446	19.8597	19.9458	19.6268	19.9469
0.435668	-0.08783	P16882-2;P16882	P16882-2;P16882	Growth hormone receptor;Growth hormone-binding protein	Ghr	723	Color2 [A=255, R=169, G=169, B=169]	1	4					4	4	4	20.9	20.9	20.9	34.104	0	7.0692	24445000	6	13.2533	13.5379	13.0651	13.2791	13.3635	13.5518	13.3348	13.4355	13.3601	13.256
0.434896	0.084502	Q8VE37	Q8VE37	Regulator of chromosome condensation	Rcc1	3436	Color2 [A=255, R=169, G=169, B=169]	1	4					7	7	7	22.8	22.8	22.8	44.93	0	55.12	162890000	16	16.5624	17.025	16.659	16.7216	16.7451	16.7296	16.6834	16.6046	16.5197	16.7532
0.434722	-0.10402	Q99N93	Q99N93	39S ribosomal protein L16, mitochondrial	Mrpl16	3889	Color2 [A=255, R=169, G=169, B=169]	1	4					6	6	6	27.1	27.1	27.1	28.803	0	16.895	175340000	15	16.5094	16.963	16.3975	16.6675	16.4976	16.7575	16.721	16.8386	16.5643	16.6737
0.434302	-0.109528	Q9JKV1	Q9JKV1	Proteasomal ubiquitin receptor ADRM1	Adrm1	4699	Color2 [A=255, R=169, G=169, B=169]	1	4					3	3	2	8.6	8.6	4.9	42.06	0	64.038	75709000	9	14.027	14.1491	14.0795	14.2861	14.1788	14.3123	14.4567	14.3122	13.8437	14.3433
0.434179	-0.109305	Q9D662	Q9D662	Protein transport protein Sec23B	Sec23b	4290	Color2 [A=255, R=169, G=169, B=169]	1	4					16	13	13	28	22.6	22.6	86.436	0	146.58	552070000	34	17.5535	18.0188	17.4584	17.7509	17.6689	17.7118	17.6862	17.7357	17.8357	18.0276
0.433686	0.0984303	Q8VBT0	Q8VBT0	Thioredoxin-related transmembrane protein 1	Tmx1	3343	Color2 [A=255, R=169, G=169, B=169]	1	4					5	5	5	16.5	16.5	16.5	31.395	0	18.757	154240000	11	15.6252	16.09	15.9372	15.857	15.6724	15.6222	15.6103	15.8172	15.7267	15.9132
0.432335	0.0989948	O35887	O35887	Calumenin	Calu	288	Color2 [A=255, R=169, G=169, B=169]	1	4					8	8	8	29.5	29.5	29.5	37.063	0	30.188	585640000	21	18.2158	18.4496	18.3926	18.69	18.4394	18.4678	18.3951	18.473	18.0996	18.257
0.432291	-0.148595	Q70FJ1-3;Q70FJ1-2;Q70FJ1	Q70FJ1-3;Q70FJ1-2;Q70FJ1	A-kinase anchor protein 9	Akap9	2401	Color2 [A=255, R=169, G=169, B=169]	1	4					5	5	5	1.5	1.5	1.5	433.63	0	6.1567	15010000	5	13.5584	14.161	13.691	14.0057	13.6179	14.1244	13.8544	14.1479	13.5982	14.0522
0.43198	-0.10894	Q9DCN1;Q9DCN1-2	Q9DCN1;Q9DCN1-2	Peroxisomal NADH pyrophosphatase NUDT12	Nudt12	4483	Color2 [A=255, R=169, G=169, B=169]	1	4					11	11	11	26.8	26.8	26.8	51.51	0	32.074	763490000	33	19.1581	19.5242	19.1117	19.1908	18.8745	19.2924	19.3516	19.3752	19.1016	19.2832
0.431964	0.139214	Q9JHH6	Q9JHH6	Carboxypeptidase B2	Cpb2	4615	Color2 [A=255, R=169, G=169, B=169]	1	4					2	2	2	9	9	9	48.87	0	12.556	8870900	4	13.4928	14.1472	14.0619	13.7895	13.8877	13.7667	13.9821	13.8148	13.4238	13.6956
0.431394	0.108004	E9Q735	E9Q735	Ubiquitin conjugation factor E4 A	Ube4a	134	Color2 [A=255, R=169, G=169, B=169]	1	4					7	7	7	8.2	8.2	8.2	118.2	0	15.803	77690000	11	15.2257	15.6798	15.377	15.4205	15.5989	15.4491	15.3885	15.5399	15.0679	15.3165
0.430978	0.12238	A2AQ25-2;A2AQ25	A2AQ25-2;A2AQ25	Sickle tail protein	Skt	24	Color2 [A=255, R=169, G=169, B=169]	1	4					2	2	2	1.6	1.6	1.6	177.47	0	5.4972	17451000	4	12.797	13.0373	12.4428	13.0417	12.9272	12.8293	12.5215	12.664	12.7193	12.9
0.430831	-0.111015	O89001	O89001	Carboxypeptidase D	Cpd	459	Color2 [A=255, R=169, G=169, B=169]	1	4					7	7	7	6.5	6.5	6.5	152.4	0	65.935	43152000	9	15.2708	15.4305	14.936	15.1571	15.3327	15.3837	15.3376	15.5377	15.044	15.3793
0.430759	-0.0847332	P21271-3;P21271;F8VQB6-2	P21271-3;P21271	Unconventional myosin-Vb	Myo5b	773	Color2 [A=255, R=169, G=169, B=169]	1	4					24	24	20	14.2	14.2	12.4	213.43	0	86.332	529310000	43	18.086	18.3921	17.9944	18.1942	18.0861	18.3018	18.1861	18.3496	18.0312	18.308
0.430753	-0.204963	Q9JKL5	Q9JKL5	Calcineurin B homologous protein 3	Tesc	4695	Color2 [A=255, R=169, G=169, B=169]	1	4					3	3	3	18.7	18.7	18.7	24.599	0	15.341	15745000	4	11.7037	12.7759	12.181	12.6496	12.3049	12.8201	12.6042	12.6214	12.2179	12.3762
0.430191	-0.16873	Q8BG94	Q8BG94	COMM domain-containing protein 7	Commd7	2607	Color2 [A=255, R=169, G=169, B=169]	1	4					2	2	2	12	12	12	22.652	0	6.2874	20949000	3	13.1938	13.3163	12.4692	13.3598	13.1958	13.4473	13.397	13.1769	13.0517	13.3056
0.429882	0.0873474	Q8VDM6;Q8VDM6-2;Q8VDM6-3	Q8VDM6;Q8VDM6-2	Heterogeneous nuclear ribonucleoprotein U-like protein 1	Hnrnpul1	3420	Color2 [A=255, R=169, G=169, B=169]	1	4					10	10	10	14.6	14.6	14.6	96.001	0	55.773	454950000	18	16.3735	16.678	16.3092	16.6183	16.4156	16.4783	16.3631	16.4898	16.1771	16.4495
0.429603	0.112618	P25799-4;P25799-2;P25799-3;P25799	P25799-4;P25799-2;P25799-3;P25799	Nuclear factor NF-kappa-B p105 subunit;Nuclear factor NF-kappa-B p50 subunit	Nfkb1	818	Color2 [A=255, R=169, G=169, B=169]	1	4					4	4	4	13.5	13.5	13.5	39.756	0	5.7313	31264000	5	14.1769	14.5455	14.2691	14.4108	14.5146	14.5233	14.2293	14.2955	13.9412	14.3645
0.429591	0.083593	P28352	P28352	DNA-(apurinic or apyrimidinic site) lyase;DNA-(apurinic or apyrimidinic site) lyase, mitochondrial	Apex1	850	Color2 [A=255, R=169, G=169, B=169]	1	4					5	5	5	24.3	24.3	24.3	35.49	0	52.662	924190000	16	17.6434	17.8734	17.6682	17.8236	17.6653	17.7326	17.8099	17.7345	17.3884	17.5906
0.429383	-0.124037	Q99J56	Q99J56	Derlin-1	Derl1	3747	Color2 [A=255, R=169, G=169, B=169]	1	4					3	3	3	13.1	13.1	13.1	28.834	0	6.5831	51135000	5	13.6338	14.0665	13.6815	13.9755	13.7775	14.0543	14.1569	14.1114	13.8018	13.6305
0.428856	-0.189565	Q04519	Q04519	Sphingomyelin phosphodiesterase	Smpd1	1587	Color2 [A=255, R=169, G=169, B=169]	1	4					3	3	3	4.5	4.5	4.5	69.926	0.00023186	3.5102	15014000	4	12.3885	12.8857	12.4417	13.2581	13.2668	13.0694	13.1567	12.8986	12.8744	13.1896
0.427467	0.081823	Q9QZX7;Q9QZX7-2;Q9QZX7-3	Q9QZX7;Q9QZX7-2	Serine racemase	Srr	4836	Color2 [A=255, R=169, G=169, B=169]	1	4					5	5	5	23.3	23.3	23.3	36.358	0	20.039	113110000	7	14.038	14.2851	13.9321	14.2657	14.0405	14.1531	14.0043	14.0759	13.8444	14.0745
0.427243	-0.0853439	B2RSH2	B2RSH2	Guanine nucleotide-binding protein G(i) subunit alpha-1	Gnai1	64	Color2 [A=255, R=169, G=169, B=169]	1	4					11	4	4	36.2	15	15	40.361	0	86.721	343290000	15	17.0181	17.2982	16.8443	17.0502	16.9914	17.2116	17.0646	17.2386	16.9497	17.1644
0.426164	-0.0994316	Q8BZ09	Q8BZ09	Mitochondrial 2-oxodicarboxylate carrier	Slc25a21	2885	Color2 [A=255, R=169, G=169, B=169]	1	4					8	8	8	31.2	31.2	31.2	33.228	0	21.687	325340000	23	17.1483	17.6169	17.1573	17.3349	17.2971	17.4183	17.4921	17.5867	17.2216	17.3329
0.426078	0.181345	P70388-4;P70388-2;P70388	P70388-4;P70388-2;P70388	DNA repair protein RAD50	Rad50	1430	Color2 [A=255, R=169, G=169, B=169]	1	4					2	2	2	4.4	4.4	4.4	57.588	0.00023154	3.4607	13315000	3	11.2639	12.2075	11.2628	11.7504	11.4337	11.4472	11.4225	11.6008	11.1618	11.3793
0.424642	0.140444	Q9CQV1	Q9CQV1	Mitochondrial import inner membrane translocase subunit TIM16	Pam16	4001	Color2 [A=255, R=169, G=169, B=169]	1	4					2	2	2	19.2	19.2	19.2	13.784	0.00023223	3.5326	33495000	3	12.4309	13.0575	12.8034	12.8449	12.6695	13.006	12.502	12.5689	12.3602	12.6668
0.424381	0.0931141	Q922Q1;Q9CW42	Q922Q1	Mitochondrial amidoxime reducing component 2	Marc2	3696	Color2 [A=255, R=169, G=169, B=169]	1	4					15	15	15	35.8	35.8	35.8	38.194	0	196.79	9869400000	157	21.3279	21.6763	21.3053	21.4877	21.4289	21.2877	21.4717	21.5688	21.1591	21.2732
0.424158	-0.0747093	E9Q7P9	E9Q7P9		Cdhr2	137	Color2 [A=255, R=169, G=169, B=169]	1	4					15	15	15	13.1	13.1	13.1	142.63	0	37.396	452670000	30	17.7608	18.1379	17.8693	17.9029	17.7529	17.9915	17.9767	18.0743	17.8459	17.909
0.423992	0.0880611	Q01339;CON__P17690	Q01339	Beta-2-glycoprotein 1	Apoh	1558	Color2 [A=255, R=169, G=169, B=169]	1	4					10	10	10	34.8	34.8	34.8	38.618	0	58.511	784390000	34	18.4852	18.7925	18.6038	18.546	18.4976	18.5737	18.6124	18.6618	18.2714	18.3655
0.42381	-0.156748	O89016	O89016	ATP-binding cassette sub-family D member 4	Abcd4	460	Color2 [A=255, R=169, G=169, B=169]	1	4					2	2	2	3.5	3.5	3.5	68.582	0	48.502	36824000	3	13.233	13.8082	12.9172	13.2537	13.5905	13.5402	13.6404	13.4996	13.2804	13.6257
0.42371	-0.0928864	P61148	P61148	Fibroblast growth factor 1	Fgf1	1247	Color2 [A=255, R=169, G=169, B=169]	1	4					4	4	4	27.1	27.1	27.1	17.417	0	12.883	122350000	18	15.2045	15.3768	15.2117	15.4603	15.0869	15.4712	15.3869	15.5336	15.1115	15.3014
0.422649	-0.157729	Q5SWU9;Q5SWU9-2	Q5SWU9;Q5SWU9-2	Acetyl-CoA carboxylase 1;Biotin carboxylase	Acaca	1911	Color2 [A=255, R=169, G=169, B=169]	1	4					17	17	13	9.2	9.2	6.8	265.25	0	119.5	292610000	43	17.2175	17.7084	17.0413	17.1625	17.528	17.2875	17.8921	17.5578	17.2531	17.4559
0.422451	-0.0830673	P58252	P58252	Elongation factor 2	Eef2	1201	Color2 [A=255, R=169, G=169, B=169]	1	4					43	43	42	59.8	59.8	58.6	95.313	0	323.31	20932000000	265	22.9356	23.254	22.8805	23.0405	22.957	23.1582	23.1398	23.2031	22.8613	23.1205
0.422166	-0.0733253	Q8CHC4	Q8CHC4	Synaptojanin-1	Synj1	3049	Color2 [A=255, R=169, G=169, B=169]	1	4					6	6	6	4.5	4.5	4.5	172.62	0	10.962	61310000	9	15.0732	15.3871	15.1738	15.2368	15.3902	15.3895	15.3351	15.4401	15.151	15.3122
0.421432	-0.122612	Q99JR6	Q99JR6	Nicotinamide/nicotinic acid mononucleotide adenylyltransferase 3	Nmnat3	3764	Color2 [A=255, R=169, G=169, B=169]	1	4					9	9	9	41.6	41.6	41.6	27.702	0	20.415	139580000	16	15.5811	16.0552	15.3559	15.6907	15.5567	15.8782	15.7109	15.9219	15.5636	15.7779
0.420708	-0.0864698	P53702	P53702	Cytochrome c-type heme lyase	Hccs	1122	Color2 [A=255, R=169, G=169, B=169]	1	4					2	2	2	8.8	8.8	8.8	30.977	0	6.4922	35597000	4	13.4532	13.6072	13.6312	13.1651	13.6201	13.5955	13.5642	13.6651	13.5919	13.4924
0.419996	0.0907375	Q9JMG7;Q9JMG7-2	Q9JMG7;Q9JMG7-2	Hepatoma-derived growth factor-related protein 3	Hdgfrp3	4742	Color2 [A=255, R=169, G=169, B=169]	1	4					3	3	3	19.3	19.3	19.3	22.43	0	11.007	69743000	9	16.2249	16.5959	16.2505	16.494	16.382	16.4802	16.28	16.3895	16.0791	16.2649
0.419827	-0.0730545	Q9QUR6	Q9QUR6	Prolyl endopeptidase	Prep	4751	Color2 [A=255, R=169, G=169, B=169]	1	4					23	23	23	40.7	40.7	40.7	80.751	0	126.09	797450000	65	18.894	19.2476	18.8589	19.038	18.9659	19.0955	19.0962	19.1738	18.9408	19.0634
0.419402	0.105816	O89103	O89103	Complement component C1q receptor	Cd93	470	Color2 [A=255, R=169, G=169, B=169]	1	4					2	2	2	5.3	5.3	5.3	69.354	0	32.686	47293000	5	13.7823	14.024	13.7383	14.1438	13.9585	13.839	13.797	13.8501	13.5471	14.0848
0.418776	0.0783775	Q6P5E4	Q6P5E4	UDP-glucose:glycoprotein glucosyltransferase 1	Uggt1	2297	Color2 [A=255, R=169, G=169, B=169]	1	4					31	31	31	24.9	24.9	24.9	176.43	0	264.34	913070000	92	18.4986	18.8892	18.4419	18.6627	18.5815	18.5341	18.5504	18.6133	18.4181	18.566
0.418422	-0.0934902	Q6PE15-2;Q6PE15	Q6PE15-2;Q6PE15	Mycophenolic acid acyl-glucuronide esterase, mitochondrial	Abhd10	2332	Color2 [A=255, R=169, G=169, B=169]	1	4					2	2	2	9.9	9.9	9.9	32.115	0	11.097	74314000	5	14.8389	15.3864	14.9078	15.0975	15.0435	15.1336	15.1737	15.1994	15.0215	15.2134
0.417531	-0.0840336	Q8K0Z7	Q8K0Z7	Translational activator of cytochrome c oxidase 1	Taco1	3129	Color2 [A=255, R=169, G=169, B=169]	1	4					7	7	7	33	33	33	32.314	0	38.934	238080000	15	16.7027	17.1024	16.7894	16.938	16.7787	16.8586	17.0147	17.0904	16.7761	16.9915
0.417334	0.18199	Q8K1H1	Q8K1H1	Tudor domain-containing protein 7	Tdrd7	3140	Color2 [A=255, R=169, G=169, B=169]	1	4					2	2	2	3.2	3.2	3.2	122.17	0	9.7401	1349700	2	11.6425	12.3563	11.8842	12.1726	11.9824	11.2769	11.9145	11.8257	11.8777	12.2334
0.417245	-0.134197	Q8C650-2;Q8C650;Q9DA97	Q8C650-2;Q8C650	Septin-10	Sept10	2957	Color2 [A=255, R=169, G=169, B=169]	1	4					4	3	3	12.2	10.1	10.1	49.815	0	30.071	81602000	7	12.9896	13.6607	13.1226	13.3045	13.3552	13.1052	13.5211	13.6188	13.3487	13.5097
0.416914	-0.085017	O35728;Q91WL5	O35728	Cytochrome P450 4A14	Cyp4a14	281	Color2 [A=255, R=169, G=169, B=169]	1	4					11	11	9	23.7	23.7	18.7	58.719	0	62.37	791220000	29	17.9883	18.3124	18.0845	18.1634	17.9149	18.116	18.2781	18.3567	18.0231	18.1147
0.416511	-0.0941521	P22437;Q05769	P22437	Prostaglandin G/H synthase 1	Ptgs1	786	Color2 [A=255, R=169, G=169, B=169]	1	4					5	5	5	10	10	10	69.042	0	25.496	180000000	14	15.733	16.2037	15.749	15.9926	15.864	15.9875	16.049	16.1514	15.8254	15.9998
0.416343	0.0851349	Q8BFS6;Q8BFS6-2;Q8BFS6-4;Q8BFS6-3;Q8BFS6-5	Q8BFS6;Q8BFS6-2;Q8BFS6-4;Q8BFS6-3	Serine/threonine-protein phosphatase CPPED1	Cpped1	2590	Color2 [A=255, R=169, G=169, B=169]	1	4					7	7	7	34	34	34	35.247	0	160.66	340480000	22	17.5197	17.8377	17.4467	17.6539	17.5728	17.6702	17.6362	17.5313	17.3237	17.4437
0.416295	0.0744789	Q69ZN7;Q69ZN7-4;Q69ZN7-2;Q69ZN7-3;REV__Q8QZT1	Q69ZN7;Q69ZN7-4;Q69ZN7-2	Myoferlin	Myof	2232	Color2 [A=255, R=169, G=169, B=169]	1	4					46	46	45	27.4	27.4	27.1	233.32	0	141.65	755910000	81	18.8545	19.142	18.7017	18.9765	18.9732	18.8848	18.8502	18.9454	18.7343	18.8608
0.41627	-0.0726257	O70310;O70311	O70310	Glycylpeptide N-tetradecanoyltransferase 1	Nmt1	364	Color2 [A=255, R=169, G=169, B=169]	1	4					11	11	11	29.6	29.6	29.6	56.888	0	87.767	1172500000	27	19.0237	19.3572	19.0073	19.0316	19.0546	19.2023	19.1258	19.2994	19.0389	19.1712
0.416232	0.0857452	P14733	P14733	Lamin-B1	Lmnb1	691	Color2 [A=255, R=169, G=169, B=169]	1	4					31	30	30	46.8	45.2	45.2	66.785	0	323.31	3833100000	125	20.7252	21.0273	20.6179	20.812	20.7722	20.7849	20.7681	20.8332	20.4732	20.6664
0.415906	0.0978966	P70441	P70441	Na(+)/H(+) exchange regulatory cofactor NHE-RF1	Slc9a3r1	1438	Color2 [A=255, R=169, G=169, B=169]	1	4					17	17	17	49.3	49.3	49.3	38.6	0	148.25	35398000000	92	22.0461	22.3627	22.1404	22.2384	22.0087	22.2645	22.0047	22.2068	21.7849	22.0459
0.415843	0.130073	Q91YE6	Q91YE6	Importin-9	Ipo9	3594	Color2 [A=255, R=169, G=169, B=169]	1	4					7	7	6	8.9	8.9	6.8	116.05	0	10.459	182950000	10	15.4167	15.9885	15.1713	15.5153	15.6182	15.4346	15.4332	15.4546	15.2398	15.4973
0.415407	-0.108442	Q91V92	Q91V92	ATP-citrate synthase	Acly	3486	Color2 [A=255, R=169, G=169, B=169]	1	4					40	40	40	43.2	43.2	43.2	119.73	0	315.52	4653500000	149	20.7731	21.1477	20.5503	20.85	20.8862	20.9346	21.1044	21.0822	20.7311	20.8972
0.415289	-0.114903	Q9QXD6	Q9QXD6	Fructose-1,6-bisphosphatase 1	Fbp1	4766	Color2 [A=255, R=169, G=169, B=169]	1	4					26	26	26	79.6	79.6	79.6	36.912	0	323.31	70310000000	437	23.0119	23.5386	22.9286	23.2764	23.1413	23.2667	23.2709	23.509	23.1121	23.3126
0.415027	0.115853	Q8BXC6	Q8BXC6	COMM domain-containing protein 2	Commd2	2859	Color2 [A=255, R=169, G=169, B=169]	1	4					2	2	2	8.5	8.5	8.5	22.848	0.00023663	3.8404	16178000	3	13.9686	14.4862	13.9832	14.1316	14.11	14.2601	14.0344	14.0469	13.7303	14.0284
0.414935	0.0989006	Q8VEE1	Q8VEE1	LIM and cysteine-rich domains protein 1	Lmcd1	3447	Color2 [A=255, R=169, G=169, B=169]	1	4					7	7	7	21.9	21.9	21.9	40.996	0	16.8	98117000	12	15.8793	16.1421	15.5376	16.0064	15.9403	15.7995	15.7754	15.937	15.7073	15.792
0.414807	-0.0929268	Q9R1Z7	Q9R1Z7	6-pyruvoyl tetrahydrobiopterin synthase	Pts	4887	Color2 [A=255, R=169, G=169, B=169]	1	4					5	5	5	34.7	34.7	34.7	16.188	0	16.012	314260000	20	17.1948	17.6084	17.4387	17.5323	17.2593	17.5795	17.5394	17.649	17.2821	17.4481
0.414276	-0.0819338	P34152-6;P34152-5;P34152;P34152-4;P34152-2;P34152-7	P34152-6;P34152-5;P34152;P34152-4;P34152-2	Focal adhesion kinase 1	Ptk2	907	Color2 [A=255, R=169, G=169, B=169]	1	4					6	6	6	8.3	8.3	8.3	104.07	0	13.994	57948000	9	15.1342	15.4402	15.0493	15.2706	15.3381	15.3471	15.3168	15.4198	15.1251	15.4333
0.413937	-0.082325	O88456;Q9D7J7	O88456	Calpain small subunit 1	Capns1	411	Color2 [A=255, R=169, G=169, B=169]	1	4					5	5	5	23.8	23.8	23.8	28.463	0	51.092	1120700000	15	16.9115	17.375	17.0701	17.2688	17.0752	17.1414	17.2746	17.3419	17.1694	17.1849
0.413669	0.162652	E9Q7G0	E9Q7G0		Numa1	136	Color2 [A=255, R=169, G=169, B=169]	1	4					19	19	19	10.3	10.3	10.3	235.63	0	113.34	284190000	38	17.4398	17.6221	17.2517	17.6572	17.3893	17.782	17.3137	17.322	16.7712	17.358
0.41357	-0.0758291	O70305-3;O70305-2;O70305	O70305-3;O70305-2;O70305	Ataxin-2	Atxn2	362	Color2 [A=255, R=169, G=169, B=169]	1	4					2	2	2	1.8	1.8	1.8	122.8	0	13.189	28884000	3	14.0347	14.3531	14.3496	14.4287	14.4642	14.4321	14.4184	14.3695	14.2983	14.4912
0.413354	0.0861137	Q99LX0	Q99LX0	Protein deglycase DJ-1	Park7	3857	Color2 [A=255, R=169, G=169, B=169]	1	4					10	10	10	64.6	64.6	64.6	20.021	0	141.5	6239000000	116	20.6476	21.0704	20.7598	20.9127	20.6078	20.7654	20.7159	20.7984	20.5759	20.7121
0.413341	0.104097	Q99J23	Q99J23	GH3 domain-containing protein	Ghdc	3740	Color2 [A=255, R=169, G=169, B=169]	1	4					4	4	4	12.6	12.6	12.6	58.507	0	27.845	53409000	11	14.8043	15.3073	14.7204	14.8646	14.995	14.799	14.8636	14.9713	14.6736	14.8636
0.413244	0.100347	Q99JT9	Q99JT9	1,2-dihydroxy-3-keto-5-methylthiopentene dioxygenase	Adi1	3767	Color2 [A=255, R=169, G=169, B=169]	1	4					3	3	3	17.3	17.3	17.3	21.523	0	7.231	117020000	9	16.2625	16.5125	16.3106	16.5542	16.3587	16.5868	16.3302	16.3864	16.0701	16.1235
0.412963	-0.123052	Q3TMX7;Q3TMX7-2;Q3TMX7-3	Q3TMX7;Q3TMX7-2;Q3TMX7-3	Sulfhydryl oxidase 2	Qsox2	1699	Color2 [A=255, R=169, G=169, B=169]	1	4					2	2	2	3	3	3	77.774	0	5.834	24806000	3	14.1335	14.4917	14.0892	14.1785	14.2679	14.4098	14.0734	14.6511	14.1125	14.5292
0.412725	0.113315	Q8C181-3;Q9JKP5;Q8C181-2;Q8C181;Q8C181-4;Q8R003	Q8C181-3;Q9JKP5;Q8C181-2;Q8C181;Q8C181-4;Q8R003	Muscleblind-like protein 2;Muscleblind-like protein 1;Muscleblind-like protein 3	Mbnl2;Mbnl1;Mbnl3	2922	Color2 [A=255, R=169, G=169, B=169]	1	4					4	4	4	10.5	10.5	10.5	35.958	0.00024462	4.5306	103240000	10	16.4183	16.6098	16.1875	16.4643	16.4236	16.5943	16.2742	16.4393	15.9748	16.2543
0.412456	-0.0911156	Q9D8Z1	Q9D8Z1	Activating signal cointegrator 1 complex subunit 1	Ascc1	4365	Color2 [A=255, R=169, G=169, B=169]	1	4					3	3	3	8.1	8.1	8.1	41.279	0.0002405	4.1836	1981800	4	12.3571	12.7218	12.3915	12.5374	12.5532	12.3306	12.6853	12.7828	12.6056	12.6122
0.411661	0.060141	P23591	P23591	GDP-L-fucose synthase	Tsta3	799	Color2 [A=255, R=169, G=169, B=169]	1	4					7	7	7	28	28	28	35.877	0	37.252	258750000	16	17.0616	17.3835	17.2982	17.2367	17.1873	17.1833	17.1694	17.2709	17.04	17.203
0.411626	0.079208	Q6PHZ2-2;Q6PHZ2-4;Q6PHZ2;Q6PHZ2-5;P11798;P28652	Q6PHZ2-2;Q6PHZ2-4;Q6PHZ2;Q6PHZ2-5	Calcium/calmodulin-dependent protein kinase type II subunit delta	Camk2d	2348	Color2 [A=255, R=169, G=169, B=169]	1	4					7	7	5	16.3	16.3	9.8	54.113	0	20.294	413620000	25	17.983	18.3739	17.9582	18.1518	18.2401	18.0229	18.0691	18.1989	17.9782	18.042
0.41116	0.0799614	Q9R1C7-2;Q9R1C7;Q80W14-2;Q80W14;Q80W14-3	Q9R1C7-2;Q9R1C7	Pre-mRNA-processing factor 40 homolog A	Prpf40a	4877	Color2 [A=255, R=169, G=169, B=169]	1	4					10	10	10	11.4	11.4	11.4	103.96	0	40.599	340580000	23	16.6333	16.9725	16.7528	16.9062	16.7925	16.8129	16.7948	16.8663	16.5048	16.6787
0.410805	-0.0866707	Q9CXA2	Q9CXA2	Trans-L-3-hydroxyproline dehydratase	L3hypdh	4089	Color2 [A=255, R=169, G=169, B=169]	1	4					11	11	11	43.2	43.2	43.2	37.804	0	70.422	477000000	32	17.8398	18.2147	17.8655	18.0089	17.89	18.0901	18.1125	18.2068	17.8168	18.0259
0.410634	-0.102911	Q3TUH1;Q3TUH1-2	Q3TUH1	Phosphatidate cytidylyltransferase, mitochondrial	Tamm41	1705	Color2 [A=255, R=169, G=169, B=169]	1	4					4	4	4	14.5	14.5	14.5	37.827	0	25.135	112360000	18	15.7745	16.2324	15.8405	16.0265	15.7962	15.9917	16.1022	16.2375	15.7981	16.0552
0.410574	-0.144837	Q9EQF5	Q9EQF5	Dihydropyrimidinase	Dpys	4542	Color2 [A=255, R=169, G=169, B=169]	1	4					6	6	6	15	15	15	56.724	0	19.058	86238000	12	16.1913	16.7295	15.995	16.4293	16.4765	16.4596	16.5902	16.8435	16.3111	16.3414
0.410201	0.0797745	Q9JIK5	Q9JIK5	Nucleolar RNA helicase 2	Ddx21	4650	Color2 [A=255, R=169, G=169, B=169]	1	4					13	13	13	21.9	21.9	21.9	93.55	0	96.096	603580000	28	17.93	18.2913	18.2185	18.0449	18.006	18.1337	18.0483	18.1025	17.8191	17.9881
0.409959	0.0834366	Q9ERN0	Q9ERN0	Secretory carrier-associated membrane protein 2	Scamp2	4577	Color2 [A=255, R=169, G=169, B=169]	1	4					2	2	2	9.7	9.7	9.7	36.464	0	40.578	460320000	6	16.6048	16.9172	16.6179	16.8081	16.7482	16.7048	16.8458	16.734	16.4546	16.5397
0.409857	-0.0898697	Q3UNZ8;Q3UNZ8-2	Q3UNZ8	Quinone oxidoreductase-like protein 2		1796	Color2 [A=255, R=169, G=169, B=169]	1	4					15	15	15	72.3	72.3	72.3	37.808	0	303.72	11099000000	169	20.2884	20.7253	20.3798	20.5162	20.3325	20.5157	20.6135	20.6939	20.3398	20.5286
0.409603	0.0912193	P41105	P41105	60S ribosomal protein L28	Rpl28	964	Color2 [A=255, R=169, G=169, B=169]	1	4					7	7	7	40.9	40.9	40.9	15.733	0	104.2	2280100000	28	20.1869	20.562	20.1501	20.2793	20.2397	20.2617	20.2142	20.3821	19.9694	20.1345
0.409592	-0.153773	Q9CPQ8	Q9CPQ8	ATP synthase subunit g, mitochondrial	Atp5l	3917	Color2 [A=255, R=169, G=169, B=169]	1	4					4	4	4	48.5	48.5	48.5	11.424	0	40.412	2263600000	27	19.2217	19.6131	19.034	19.6043	19.2421	19.8892	19.3386	19.6556	19.1819	19.4189
0.409524	-0.101477	Q80X80	Q80X80	C2 domain-containing protein 2-like	C2cd2l	2545	Color2 [A=255, R=169, G=169, B=169]	1	4					9	9	9	18.7	18.7	18.7	76.328	0	37.311	509570000	29	15.5155	16.0219	15.6935	15.9412	15.5059	15.908	15.8359	15.8963	15.7242	15.8211
0.409494	-0.0811523	Q9Z1J3	Q9Z1J3	Cysteine desulfurase, mitochondrial	Nfs1	5013	Color2 [A=255, R=169, G=169, B=169]	1	4					14	14	14	43.4	43.4	43.4	50.569	0	217.12	921160000	42	18.2261	18.6614	18.2198	18.3768	18.3486	18.4573	18.4634	18.4513	18.3114	18.5551
0.409344	-0.152773	P0DP28;P0DP27;P0DP26;Q9D6P8;P20801	P0DP28;P0DP27;P0DP26			615	Color2 [A=255, R=169, G=169, B=169]	1	4					12	12	12	85.2	85.2	85.2	16.837	0	165.8	28662000000	84	21.1276	21.6541	21.1554	21.6355	21.3696	21.8983	21.5411	21.7115	21.1929	21.3622
0.408787	0.075523	Q91ZW3;Q6PGB8;Q6PGB8-2	Q91ZW3	SWI/SNF-related matrix-associated actin-dependent regulator of chromatin subfamily A member 5	Smarca5	3634	Color2 [A=255, R=169, G=169, B=169]	1	4					17	17	17	18	18	18	121.63	0	98.152	475040000	42	18.038	18.2979	17.8976	18.161	18.1524	18.0957	18.0681	18.1426	17.8592	18.0038
0.408781	-0.112729	Q8C5Q4	Q8C5Q4	G-rich sequence factor 1	Grsf1	2954	Color2 [A=255, R=169, G=169, B=169]	1	4					5	5	5	14.4	14.4	14.4	53.076	0	24.089	111170000	14	15.2686	15.8189	15.2555	15.4962	15.337	15.7208	15.5143	15.6356	15.3277	15.5416
0.408636	0.0963825	P54729	P54729	NEDD8 ultimate buster 1	Nub1	1137	Color2 [A=255, R=169, G=169, B=169]	1	4					6	6	6	12.2	12.2	12.2	70.306	0	15.369	50648000	16	15.2052	15.5463	14.9833	15.3574	15.3632	15.3193	15.1497	15.306	15.1108	15.0878
0.408095	-0.113453	O89020-3;O89020;O89020-2	O89020-3;O89020;O89020-2	Afamin	Afm	463	Color2 [A=255, R=169, G=169, B=169]	1	4					8	8	8	16.2	16.2	16.2	69.666	0	96.895	449440000	14	16.3615	16.8259	16.5929	16.5	16.4068	16.7653	16.8636	16.7256	16.3227	16.5773
0.407928	-0.0892708	O88819	O88819	Alpha-(1,3)-fucosyltransferase 9	Fut9	441	Color2 [A=255, R=169, G=169, B=169]	1	4					2	2	2	7.2	7.2	7.2	42.041	0	8.5782	50191000	5	13.7624	14.1397	14.1016	14.0865	13.6951	13.9991	14.0475	14.0994	13.9683	14.1175
0.4077	-0.082058	Q9D110	Q9D110	5-formyltetrahydrofolate cyclo-ligase	Mthfs	4206	Color2 [A=255, R=169, G=169, B=169]	1	4					5	5	5	27.1	27.1	27.1	23.201	0	15.074	247450000	14	17.1301	17.4814	17.0451	17.3273	17.1507	17.2782	17.3386	17.4399	17.1623	17.3258
0.407477	0.0872219	Q8VCM7	Q8VCM7	Fibrinogen gamma chain	Fgg	3386	Color2 [A=255, R=169, G=169, B=169]	1	4					21	21	21	55.5	55.5	55.5	49.391	0	129.32	2732300000	65	19.7129	20.0364	19.8462	19.6308	19.7813	19.8674	19.7437	19.8452	19.5666	19.5485
0.407396	0.14621	Q9D281	Q9D281	Protein Noxp20	Fam114a1	4250	Color2 [A=255, R=169, G=169, B=169]	1	4					2	2	2	6.2	6.2	6.2	61.012	0	6.3282	9751000	3	12.5267	13.0314	12.2438	12.878	12.6093	12.3967	12.716	12.6793	12.2699	12.4963
0.407136	-0.0863346	Q9D1A2	Q9D1A2	Cytosolic non-specific dipeptidase	Cndp2	4216	Color2 [A=255, R=169, G=169, B=169]	1	4					23	23	23	57.1	57.1	57.1	52.767	0	323.31	13665000000	151	21.4847	21.8535	21.4252	21.6148	21.6412	21.7752	21.7101	21.7618	21.4544	21.7495
0.407087	-0.0775761	Q9DBK0	Q9DBK0	Acyl-coenzyme A thioesterase 12	Acot12	4422	Color2 [A=255, R=169, G=169, B=169]	1	4					15	15	15	30.2	30.2	30.2	61.761	0	140.46	1231400000	69	19.5185	19.7752	19.4086	19.5644	19.5724	19.7624	19.6336	19.7472	19.4187	19.6651
0.407013	-0.253174	Q6PIE5	Q6PIE5	Sodium/potassium-transporting ATPase subunit alpha-2	Atp1a2	2349	Color2 [A=255, R=169, G=169, B=169]	1	4					19	2	2	20.8	2.3	2.3	112.22	0.00024851	4.8558	0	3	13.4283	13.8444	12.7269	14.0841	13.7387	13.5724	13.6892	13.4962	14.0175	14.3129
0.405949	-0.105727	O54984	O54984	ATPase Asna1	Asna1	319	Color2 [A=255, R=169, G=169, B=169]	1	4					11	11	11	40.5	40.5	40.5	38.822	0	43.56	1419800000	34	18.7263	19.2326	18.6386	18.9147	18.7709	18.9397	18.8769	18.9667	18.8658	19.1627
0.405204	-0.24203	Q8K1C0-5;Q8K1C0-4;Q8K1C0-3;Q8K1C0-2;Q8K1C0	Q8K1C0-5;Q8K1C0-4;Q8K1C0-3;Q8K1C0-2;Q8K1C0	Protein angel homolog 2	Angel2	3137	Color2 [A=255, R=169, G=169, B=169]	1	4					3	3	3	19.3	19.3	19.3	24.144	0	15.523	10909000	6	11.8532	12.9515	11.5254	12.469	12.266	12.715	12.4732	12.4978	12.5211	12.0682
0.40508	-0.110427	Q505F5	Q505F5	Leucine-rich repeat-containing protein 47	Lrrc47	1862	Color2 [A=255, R=169, G=169, B=169]	1	4					14	14	13	34.9	34.9	31.7	63.589	0	51.255	291930000	28	17.3373	17.7942	17.2332	17.5471	17.5567	17.821	17.5667	17.7201	17.4068	17.5061
0.404227	-0.158494	A2RT67	A2RT67	DENN domain-containing protein 3	Dennd3	39	Color2 [A=255, R=169, G=169, B=169]	1	4					2	2	2	1.3	1.3	1.3	143.89	0.0039526	1.9563	0	2	12.1659	12.6943	12.2851	12.615	12.0031	12.5782	12.9005	12.4746	12.1849	12.4177
0.404147	0.122947	P54775	P54775	26S protease regulatory subunit 6B	Psmc4	1140	Color2 [A=255, R=169, G=169, B=169]	1	4					13	13	12	41.1	41.1	38.8	47.408	0	41.624	835560000	37	18.0766	18.4506	17.8694	18.2408	18.025	18.2478	17.961	18.1252	17.6878	18.0258
0.403989	-0.105112	Q8BGB8	Q8BGB8	Ubiquinone biosynthesis protein COQ4 homolog, mitochondrial	Coq4	2613	Color2 [A=255, R=169, G=169, B=169]	1	4					6	6	6	23.3	23.3	23.3	30.084	0	27.57	218870000	15	16.9437	17.1493	16.5762	17.0125	16.7851	17.1672	16.889	17.1263	16.8603	16.9495
0.403739	-0.0966381	Q9WVL0	Q9WVL0	Maleylacetoacetate isomerase	Gstz1	4966	Color2 [A=255, R=169, G=169, B=169]	1	4					12	12	12	77.3	77.3	77.3	24.275	0	147.13	6683000000	86	20.5558	20.9473	20.5026	20.7379	20.6025	20.8905	20.7758	20.9275	20.5226	20.7129
0.403479	-0.156964	Q9DC63-3;Q9DC63-2;Q9DC63	Q9DC63-3;Q9DC63-2;Q9DC63	F-box only protein 3	Fbxo3	4458	Color2 [A=255, R=169, G=169, B=169]	1	4					2	2	2	9.5	9.5	9.5	46.897	0	6.2922	4418800	6	12.3723	13.0323	12.5145	13.0346	12.731	13.165	12.8582	13.103	12.541	12.8024
0.402756	-0.0793133	Q3UHD6-2;Q3UHD6	Q3UHD6-2;Q3UHD6	Sorting nexin-27	Snx27	1762	Color2 [A=255, R=169, G=169, B=169]	1	4					10	10	10	20.7	20.7	20.7	59.533	0	39.832	206180000	20	16.8976	17.2962	16.9461	17.0398	17.0982	17.183	17.0385	17.2964	16.9913	17.1653
0.402575	-0.0697781	P21279	P21279	Guanine nucleotide-binding protein G(q) subunit alpha	Gnaq	775	Color2 [A=255, R=169, G=169, B=169]	1	4					9	6	6	34.3	23.7	23.7	42.158	0	18.767	567880000	18	16.5276	16.8907	16.5399	16.6894	16.5383	16.7197	16.7071	16.7967	16.5876	16.7236
0.402455	0.149289	Q9DAW6	Q9DAW6	U4/U6 small nuclear ribonucleoprotein Prp4	Prpf4	4383	Color2 [A=255, R=169, G=169, B=169]	1	4					7	7	7	15.7	15.7	15.7	58.369	0	41.651	76110000	13	16.3218	16.8894	16.5744	16.6171	16.4298	16.2672	16.4003	16.8857	16.0657	16.4672
0.40189	0.112726	Q63918	Q63918	Serum deprivation-response protein	Sdpr	2157	Color2 [A=255, R=169, G=169, B=169]	1	4					3	3	3	9.1	9.1	9.1	46.763	0	37.402	163910000	9	15.0569	15.2256	15.1789	15.3237	14.9906	15.3453	15.2264	14.9691	14.7146	14.9566
0.401791	0.131702	Q8C4Y3;Q8C4Y3-3	Q8C4Y3;Q8C4Y3-3	Negative elongation factor B	Nelfb	2943	Color2 [A=255, R=169, G=169, B=169]	1	4					3	3	3	6.4	6.4	6.4	65.636	0	14.883	36699000	4	13.65	14.0689	13.4292	13.9092	13.6566	13.6273	13.7024	13.8944	13.3194	13.5119
0.401217	-0.0825388	Q5SSH7;Q5SSH7-2;Q5SSH7-3	Q5SSH7;Q5SSH7-2	Zinc finger ZZ-type and EF-hand domain-containing protein 1	Zzef1	1895	Color2 [A=255, R=169, G=169, B=169]	1	4					14	14	14	5.5	5.5	5.5	328.31	0	25.999	129980000	17	15.8525	16.2513	15.9212	16.2203	16.0637	16.2008	16.0722	16.2649	15.9993	16.1844
0.400973	-0.0952425	Q9JI78	Q9JI78	Peptide-N(4)-(N-acetyl-beta-glucosaminyl)asparagine amidase	Ngly1	4639	Color2 [A=255, R=169, G=169, B=169]	1	4					4	4	4	8.6	8.6	8.6	74.274	0	48.96	56400000	10	15.3085	15.7607	15.3361	15.634	15.4235	15.6289	15.668	15.7447	15.4363	15.4611
0.400087	-0.12146	Q9CZW4	Q9CZW4	Long-chain-fatty-acid--CoA ligase 3	Acsl3	4165	Color2 [A=255, R=169, G=169, B=169]	1	4					3	2	2	5.6	4	4	80.491	0	5.4379	4514200	3	11.464	11.8274	11.2545	11.6565	11.6721	11.7404	11.349	11.6988	11.7857	11.9079
0.400023	0.0881664	P14824	P14824	Annexin A6	Anxa6	692	Color2 [A=255, R=169, G=169, B=169]	1	4					41	41	40	65.7	65.7	64.6	75.884	0	323.31	12290000000	200	21.8654	22.2131	21.697	22.0023	21.9849	21.9448	21.9019	21.9699	21.6944	21.8109
0.399884	0.0806892	Q62465	Q62465	Synaptic vesicle membrane protein VAT-1 homolog	Vat1	2147	Color2 [A=255, R=169, G=169, B=169]	1	4					8	8	8	24.6	24.6	24.6	43.096	0	92.048	579410000	31	18.6727	18.9253	18.5886	18.9463	18.7823	18.7337	18.7947	18.8464	18.5851	18.552
0.399739	-0.090847	Q3TMH2	Q3TMH2	Secernin-3	Scrn3	1697	Color2 [A=255, R=169, G=169, B=169]	1	4					9	9	9	27.8	27.8	27.8	47.661	0	54.296	218790000	22	16.184	16.5743	16.0867	16.3375	16.3352	16.4808	16.4156	16.5401	16.1991	16.3364
0.39938	-0.0634565	Q8BZW8	Q8BZW8	NHL repeat-containing protein 2	Nhlrc2	2894	Color2 [A=255, R=169, G=169, B=169]	1	4					6	6	6	13.7	13.7	13.7	78.429	0	38.179	133790000	15	16.0941	16.3275	15.9828	16.1177	16.0472	16.2162	16.2374	16.2656	16.0435	16.124
0.398793	-0.110498	P07724	P07724	Serum albumin	Alb	572	Color2 [A=255, R=169, G=169, B=169]	1	4					45	45	41	69.4	69.4	67.9	68.692	0	323.31	695590000000	1039	26.3407	26.8174	26.4689	26.4673	26.4308	26.737	26.7913	26.7678	26.3396	26.4419
0.398679	-0.0877167	Q6P1B1;E9Q286	Q6P1B1	Xaa-Pro aminopeptidase 1	Xpnpep1	2284	Color2 [A=255, R=169, G=169, B=169]	1	4					22	22	22	40.9	40.9	40.9	69.59	0	192.52	6427100000	94	21.3738	21.8339	21.4768	21.5561	21.4121	21.6447	21.6241	21.7702	21.4281	21.624
0.398593	-0.0848619	P54797	P54797	Transport and Golgi organization 2 homolog	Tango2	1141	Color2 [A=255, R=169, G=169, B=169]	1	4					7	7	7	27.2	27.2	27.2	30.947	0	10.088	204830000	10	15.9378	16.3493	15.9993	16.2173	16.2555	16.1297	16.1774	16.2378	16.1965	16.442
0.398368	-0.0962879	P27808	P27808	Alpha-1,3-mannosyl-glycoprotein 2-beta-N-acetylglucosaminyltransferase	Mgat1	846	Color2 [A=255, R=169, G=169, B=169]	1	4					4	4	4	8.9	8.9	8.9	51.69	0	6.9616	32784000	13	14.853	15.2196	14.6918	14.8417	15.0966	15.0505	14.9988	15.2292	14.9513	14.9543
0.398033	0.0964954	Q62219-7;Q62219-5;Q62219-4;Q62219-2;Q62219;Q62219-3;Q62219-10;Q62219-9	Q62219-7;Q62219-5;Q62219-4;Q62219-2;Q62219;Q62219-3;Q62219-10;Q62219-9	Transforming growth factor beta-1-induced transcript 1 protein	Tgfb1i1	2123	Color2 [A=255, R=169, G=169, B=169]	1	4					6	6	6	23.4	23.4	23.4	38.289	0	20.545	117100000	9	14.4776	14.6875	14.2252	14.5122	14.2992	14.5064	14.3362	14.4277	14.0835	14.3653
0.397777	-0.0870224	Q69ZU6	Q69ZU6	Thrombospondin type-1 domain-containing protein 7A	Thsd7a	2237	Color2 [A=255, R=169, G=169, B=169]	1	4					8	8	8	6.6	6.6	6.6	183.53	0	80.439	142190000	14	15.0192	15.2768	14.8543	15.2138	15.0943	15.2754	15.2787	15.282	14.9738	15.0836
0.396629	-0.0718884	Q8R1G2	Q8R1G2	Carboxymethylenebutenolidase homolog	Cmbl	3264	Color2 [A=255, R=169, G=169, B=169]	1	4					14	14	14	58.4	58.4	58.4	27.902	0	78.751	4142400000	57	20.5358	20.8552	20.4838	20.6435	20.5687	20.6656	20.7635	20.8003	20.5191	20.6978
0.396502	0.064193	Q8R143	Q8R143	Pituitary tumor-transforming gene 1 protein-interacting protein	Pttg1ip	3256	Color2 [A=255, R=169, G=169, B=169]	1	4					2	2	2	5.7	5.7	5.7	19.965	0.007649	1.5909	18396000	3	14.0576	14.2098	14.1319	14.0331	13.9166	13.9868	14.0687	14.1761	13.9037	13.8928
0.396291	-0.15136	P62077	P62077	Mitochondrial import inner membrane translocase subunit Tim8 B	Timm8b	1284	Color2 [A=255, R=169, G=169, B=169]	1	4					2	2	2	21.7	21.7	21.7	9.2864	0	41.18	91489000	3	14.5647	14.7	14.2594	14.7165	14.4918	15.2174	14.5796	14.8265	14.3843	14.4814
0.396147	0.0759289	P51410	P51410	60S ribosomal protein L9	Rpl9	1081	Color2 [A=255, R=169, G=169, B=169]	1	4					7	7	7	38.5	38.5	38.5	21.881	0	72.313	1625800000	43	19.6761	19.9975	19.5558	19.8215	19.6943	19.6937	19.7044	19.7639	19.5165	19.6871
0.396021	-0.0619209	B9EJ86;Q9ER64	B9EJ86	Oxysterol-binding protein	Osbpl8	73	Color2 [A=255, R=169, G=169, B=169]	1	4					15	15	15	22.5	22.5	22.5	101.27	0	123.98	666800000	37	17.243	17.4961	17.1438	17.3182	17.3832	17.4132	17.3513	17.4799	17.2621	17.3874
0.395967	-0.0837143	P62814	P62814	V-type proton ATPase subunit B, brain isoform	Atp6v1b2	1322	Color2 [A=255, R=169, G=169, B=169]	1	4					24	24	24	69.9	69.9	69.9	56.55	0	323.31	11229000000	135	20.7304	21.1238	20.8078	20.8447	20.7259	20.9026	20.9651	21.1003	20.728	20.9552
0.395949	-0.230264	Q9CRA7	Q9CRA7	ATP synthase subunit s, mitochondrial	Atp5s	4039	Color2 [A=255, R=169, G=169, B=169]	1	4					3	3	3	24	24	24	23.275	0	9.2468	70259000	3	14.4419	14.5742	13.7148	14.8591	14.5454	15.1463	14.3597	15.0151	14.2908	14.4747
0.395616	-0.113881	Q91YM4-2;Q91YM4	Q91YM4-2;Q91YM4	Protein TBRG4	Tbrg4	3602	Color2 [A=255, R=169, G=169, B=169]	1	4					7	7	7	17.7	17.7	17.7	68.141	0	12.123	235700000	11	16.0819	16.732	16.2597	16.3649	16.1351	16.494	16.3606	16.5585	16.2397	16.4903
0.395579	0.0867134	Q9CQI6	Q9CQI6	Coactosin-like protein	Cotl1	3977	Color2 [A=255, R=169, G=169, B=169]	1	4					8	8	8	53.5	53.5	53.5	15.944	0	66.281	7048800000	66	21.0651	21.4918	21.097	21.2545	21.2428	21.1231	21.2186	21.2714	20.9128	21.1917
0.395433	-0.076199	Q60737	Q60737	Casein kinase II subunit alpha	Csnk2a1	1951	Color2 [A=255, R=169, G=169, B=169]	1	4					6	6	6	18.7	18.7	18.7	45.133	0	36.904	191000000	24	16.9929	17.3365	16.9039	17.0885	17.0895	17.2354	17.1548	17.2468	16.9851	17.1702
0.39541	-0.0820812	Q8VCS3	Q8VCS3	Glycosaminoglycan xylosylkinase	Fam20b	3391	Color2 [A=255, R=169, G=169, B=169]	1	4					5	5	5	16.9	16.9	16.9	46.58	0	28.71	68372000	16	15.4582	15.9079	15.6762	15.8022	15.5587	15.8365	15.6846	15.9022	15.6685	15.7219
0.395128	-0.0852068	O54784	O54784	Death-associated protein kinase 3	Dapk3	305	Color2 [A=255, R=169, G=169, B=169]	1	4					3	3	3	7.1	7.1	7.1	51.421	0	5.647	16552000	6	13.7696	14.1362	13.8576	14.094	14.1117	14.2217	13.925	14.1657	13.9452	14.1375
0.394775	0.13201	Q91YS8;Q8BW96-2;Q8BW96-3;Q8BW96	Q91YS8;Q8BW96-2;Q8BW96-3;Q8BW96	Calcium/calmodulin-dependent protein kinase type 1;Calcium/calmodulin-dependent protein kinase type 1D	Camk1;Camk1d	3611	Color2 [A=255, R=169, G=169, B=169]	1	4					3	3	3	10.2	10.2	10.2	41.624	0	25.267	36588000	5	13.7604	14.2709	13.6388	14.0247	13.8955	13.8358	13.7983	14.0028	13.4025	13.8907
0.394699	0.0884758	P47964	P47964	60S ribosomal protein L36	Rpl36	1033	Color2 [A=255, R=169, G=169, B=169]	1	4					2	2	2	18.1	18.1	18.1	12.215	0.00024777	4.7941	622480000	9	16.8302	17.2339	16.8197	17.0132	16.8627	16.8906	16.9457	17.0149	16.6529	16.8133
0.394622	0.100507	Q60648	Q60648	Ganglioside GM2 activator	Gm2a	1940	Color2 [A=255, R=169, G=169, B=169]	1	4					6	6	6	29.5	29.5	29.5	20.824	0	46.584	4668100000	34	19.2593	19.4726	19.0779	19.4334	19.3255	19.3342	19.2858	19.2956	18.856	19.2946
0.394505	-0.073093	Q8CC88;Q8CC88-2;Q8CC88-3	Q8CC88;Q8CC88-2	von Willebrand factor A domain-containing protein 8	Vwa8	2991	Color2 [A=255, R=169, G=169, B=169]	1	4					75	75	75	44.8	44.8	44.8	213.42	0	323.31	7838200000	258	21.4642	21.8013	21.458	21.6345	21.525	21.6769	21.678	21.7845	21.4648	21.6444
0.394478	-0.115788	Q9CZT4-2;Q9CZT4	Q9CZT4-2;Q9CZT4	DNA-directed RNA polymerase III subunit RPC5	Polr3e	4160	Color2 [A=255, R=169, G=169, B=169]	1	4					2	2	2	2.3	2.3	2.3	76.859	0.0051093	1.7602	58479000	2	14.5475	14.8884	14.7183	14.977	14.9264	15.0031	15.0772	15.1919	14.7042	14.6602
0.394129	0.114184	Q923G2	Q923G2	DNA-directed RNA polymerases I, II, and III subunit RPABC3	Polr2h	3710	Color2 [A=255, R=169, G=169, B=169]	1	4					2	2	2	13.3	13.3	13.3	17.143	0.00024178	4.2928	16416000	2	12.9707	12.9155	12.9924	13.0202	12.7697	12.8694	12.9057	13.1643	12.7391	12.4189
0.393792	0.0731428	P63328-2;P63328	P63328-2;P63328	Serine/threonine-protein phosphatase 2B catalytic subunit alpha isoform	Ppp3ca	1378	Color2 [A=255, R=169, G=169, B=169]	1	4					5	5	3	10.8	10.8	6.5	57.614	0	32.988	182820000	13	15.7597	16.1421	15.7519	15.9647	15.8299	15.8402	15.7612	15.9557	15.7537	15.7718
0.393457	-0.07164	Q9CQF9	Q9CQF9	Prenylcysteine oxidase	Pcyox1	3972	Color2 [A=255, R=169, G=169, B=169]	1	4					14	14	14	38.4	38.4	38.4	56.494	0	81.881	707900000	33	18.434	18.8481	18.4374	18.5693	18.6569	18.6109	18.7448	18.6752	18.6029	18.67
0.393395	0.132354	Q9D0T1	Q9D0T1	NHP2-like protein 1;NHP2-like protein 1, N-terminally processed	Nhp2l1	4202	Color2 [A=255, R=169, G=169, B=169]	1	4					4	4	4	25.8	25.8	25.8	14.173	0	14.097	77749000	9	15.968	16.2017	15.7367	16.2692	16.0742	16.2265	15.7065	16.1376	15.6238	15.8938
0.393174	0.105108	Q9JIG7	Q9JIG7	Coiled-coil domain-containing protein 22	Ccdc22	4645	Color2 [A=255, R=169, G=169, B=169]	1	4					10	10	10	24.7	24.7	24.7	70.843	0	36.354	78509000	21	15.5434	15.952	15.5544	15.8455	15.6482	15.8724	15.5157	15.6883	15.3483	15.5933
0.392859	0.126827	P97311	P97311	DNA replication licensing factor MCM6	Mcm6	1478	Color2 [A=255, R=169, G=169, B=169]	1	4					2	2	2	2.8	2.8	2.8	92.866	0.00024355	4.4478	41668000	3	12.845	13.1015	12.5832	13.2708	13.3156	12.9728	13.0111	12.8848	12.8398	12.7734
0.392426	0.115073	O89079	O89079	Coatomer subunit epsilon	Cope	467	Color2 [A=255, R=169, G=169, B=169]	1	4					8	8	8	40.3	40.3	40.3	34.567	0	68.485	343990000	20	16.7364	17.0854	16.4829	16.906	16.7224	16.9049	16.5675	16.75	16.4137	16.7216
0.392381	-0.0691025	P58281-2;P58281	P58281-2;P58281	Dynamin-like 120 kDa protein, mitochondrial;Dynamin-like 120 kDa protein, form S1	Opa1	1202	Color2 [A=255, R=169, G=169, B=169]	1	4					36	36	36	42.4	42.4	42.4	115.59	0	323.31	3715800000	140	20.3789	20.752	20.3923	20.5199	20.4963	20.6069	20.6009	20.6686	20.4225	20.5861
0.392364	0.121865	Q3UCV8	Q3UCV8	Ubiquitin thioesterase otulin	Otulin	1743	Color2 [A=255, R=169, G=169, B=169]	1	4					3	3	3	11.4	11.4	11.4	40.32	0	5.6666	41174000	4	14.3005	14.5212	13.9967	14.1979	14.4418	14.3685	14.1624	14.3526	13.7949	14.1703
0.39222	0.092852	P24452	P24452	Macrophage-capping protein	Capg	808	Color2 [A=255, R=169, G=169, B=169]	1	4					8	8	7	34.9	34.9	27.8	39.24	0	115.42	1082100000	40	18.3274	18.754	18.266	18.5201	18.4001	18.4631	18.3664	18.4878	18.1419	18.3442
0.392204	0.0977211	O09131;Q8K2Q2	O09131	Glutathione S-transferase omega-1	Gsto1	213	Color2 [A=255, R=169, G=169, B=169]	1	4					11	11	11	50	50	50	27.497	0	79.095	1212000000	36	18.7932	19.0617	18.7802	19.0279	18.938	19.0249	18.7803	19.0404	18.5383	18.7285
0.392112	-0.082559	Q5SSW2;Q5SSW2-2	Q5SSW2	Proteasome activator complex subunit 4	Psme4	1898	Color2 [A=255, R=169, G=169, B=169]	1	4					7	7	7	4.6	4.6	4.6	211.19	0	16.85	24077000	8	13.4432	13.9249	13.5251	13.5289	13.5972	13.7497	13.6714	13.8064	13.5624	13.6422
0.391773	-0.0630424	Q8CCJ3;Q8CCJ3-1;Q8CCJ3-2	Q8CCJ3;Q8CCJ3-1;Q8CCJ3-2	E3 UFM1-protein ligase 1	Ufl1	2995	Color2 [A=255, R=169, G=169, B=169]	1	4					11	11	10	18.2	18.2	17.3	89.519	0	47.438	283760000	20	17.0832	17.4584	17.1508	17.2965	17.1776	17.2995	17.2985	17.341	17.1913	17.3516
0.391707	0.0883533	Q8QZY2;Q8QZY2-2	Q8QZY2;Q8QZY2-2	Glycerate kinase	Glyctk	3223	Color2 [A=255, R=169, G=169, B=169]	1	4					9	9	9	23.7	23.7	23.7	55.292	0	123.28	841680000	23	18.0004	18.4126	18.0043	18.1999	18.0471	18.1825	17.9258	18.1171	17.8645	18.1326
0.391635	-0.0825615	Q9DCL9	Q9DCL9	Multifunctional protein ADE2;Phosphoribosylaminoimidazole-succinocarboxamide synthase;Phosphoribosylaminoimidazole carboxylase	Paics	4480	Color2 [A=255, R=169, G=169, B=169]	1	4					18	18	18	46.6	46.6	46.6	47.006	0	163.39	1961400000	65	18.8353	19.3017	18.9005	19.0917	19.0444	19.1658	19.1537	19.2126	18.9387	19.1155
0.391496	-0.076292	Q3THG9	Q3THG9	Alanyl-tRNA editing protein Aarsd1	Aarsd1	1681	Color2 [A=255, R=169, G=169, B=169]	1	4					10	10	10	35	35	35	44.97	0	50.274	528540000	22	18.2115	18.5785	18.239	18.3755	18.3861	18.4741	18.5059	18.5813	18.2583	18.3525
0.391398	0.108167	Q9R0Q1-3;Q9R0Q1-2;Q9R0Q1	Q9R0Q1-3;Q9R0Q1-2;Q9R0Q1	Synaptotagmin-like protein 4	Sytl4	4864	Color2 [A=255, R=169, G=169, B=169]	1	4					3	3	3	8.6	8.6	8.6	57.284	0	29.075	13043000	6	12.7915	13.3417	13.054	12.9559	13.0406	12.9677	13.0158	13.1779	12.706	12.7755
0.390761	0.142267	P62301	P62301	40S ribosomal protein S13	Rps13	1298	Color2 [A=255, R=169, G=169, B=169]	1	4					9	9	9	47	47	47	17.222	0	23.354	2713500000	28	19.2493	19.7665	19.0747	19.4506	19.2628	19.4765	19.2896	19.322	18.8081	19.1964
0.390688	0.0807594	P46638;P62492	P46638;P62492	Ras-related protein Rab-11B;Ras-related protein Rab-11A	Rab11b;Rab11a	1002	Color2 [A=255, R=169, G=169, B=169]	1	4					11	11	10	53.7	53.7	50	24.489	0	259.98	6278000000	69	19.834	20.2329	19.8137	19.9853	19.9287	19.8744	19.8605	20.0326	19.7029	19.9204
0.390606	-0.0745308	Q9WVP1;Q9WVP1-2	Q9WVP1;Q9WVP1-2	AP-1 complex subunit mu-2	Ap1m2	4970	Color2 [A=255, R=169, G=169, B=169]	1	4					11	8	8	28.4	21.7	21.7	48.136	0	41.624	182410000	15	16.4943	16.9479	16.6158	16.5949	16.735	16.8195	16.7521	16.7958	16.62	16.7731
0.390424	-0.082033	Q9QZ73	Q9QZ73	DCN1-like protein 1	Dcun1d1	4815	Color2 [A=255, R=169, G=169, B=169]	1	4					4	4	3	18.9	18.9	15.4	30.097	0	15.632	153310000	11	15.2348	15.5596	15.1169	15.2854	15.3819	15.4456	15.1944	15.4722	15.3595	15.517
0.390204	0.0766651	Q9WVH9	Q9WVH9	Fibulin-5	Fbln5	4961	Color2 [A=255, R=169, G=169, B=169]	1	4					3	3	3	7.6	7.6	7.6	50.193	0	6.9444	57720000	8	13.9258	14.2632	13.9337	14.015	13.9099	13.872	14.0901	14.0367	13.8931	13.7724
0.390008	-0.0907288	Q8BH95	Q8BH95	Enoyl-CoA hydratase, mitochondrial	Echs1	2669	Color2 [A=255, R=169, G=169, B=169]	1	4					15	15	15	59	59	59	31.474	0	90.789	13679000000	124	21.1147	21.6066	21.2167	21.3564	21.134	21.4212	21.3807	21.5053	21.1985	21.3764
0.389935	-0.0661232	Q8VCA8	Q8VCA8	Secernin-2	Scrn2	3366	Color2 [A=255, R=169, G=169, B=169]	1	4					12	12	12	50.8	50.8	50.8	46.6	0	130.81	2489900000	88	18.8977	19.1779	18.9061	19.0179	18.9271	19.1523	19.1245	19.1244	18.8662	18.9899
0.389873	0.096566	Q3UIL6-2;Q3UIL6-6;Q3UIL6-4;Q3UIL6;Q3UIL6-3;Q3UIL6-5	Q3UIL6-2;Q3UIL6-6;Q3UIL6-4;Q3UIL6;Q3UIL6-3;Q3UIL6-5	Pleckstrin homology domain-containing family A member 7	Plekha7	1773	Color2 [A=255, R=169, G=169, B=169]	1	4					18	18	18	16	16	16	143.81	0	65.109	276330000	41	17.3209	17.6835	17.3537	17.5405	17.3898	17.6465	17.3126	17.3833	17.1008	17.3624
0.389574	0.0792538	P10605	P10605	Cathepsin B;Cathepsin B light chain;Cathepsin B heavy chain	Ctsb	620	Color2 [A=255, R=169, G=169, B=169]	1	4					12	12	12	41.9	41.9	41.9	37.279	0	175.35	4480300000	69	20.281	20.5897	20.2311	20.3475	20.4613	20.3887	20.3894	20.439	20.1459	20.1513
0.389228	0.102853	Q9CWL8	Q9CWL8	Beta-catenin-like protein 1	Ctnnbl1	4072	Color2 [A=255, R=169, G=169, B=169]	1	4					3	3	3	7.6	7.6	7.6	64.979	0.00023386	3.6842	3095800	4	13.0784	13.2966	12.9785	13.233	13.14	13.3459	12.9085	13.1596	12.7412	13.0571
0.388983	-0.0872055	Q9CYK1	Q9CYK1	Tryptophan--tRNA ligase, mitochondrial	Wars2	4126	Color2 [A=255, R=169, G=169, B=169]	1	4					7	7	7	18.3	18.3	18.3	40.152	0	20.231	81387000	15	15.3221	15.7639	15.2559	15.6474	15.4609	15.6311	15.586	15.6345	15.5545	15.4802
0.388923	0.0847885	P26039	P26039	Talin-1	Tln1	821	Color2 [A=255, R=169, G=169, B=169]	1	4					104	104	91	56	56	51.6	269.82	0	323.31	16313000000	429	22.4229	22.7581	22.3761	22.5779	22.4886	22.5594	22.4702	22.5562	22.177	22.4369
0.388837	-0.147222	Q9CQH3	Q9CQH3	NADH dehydrogenase [ubiquinone] 1 beta subcomplex subunit 5, mitochondrial	Ndufb5	3975	Color2 [A=255, R=169, G=169, B=169]	1	4					4	4	4	19	19	19	21.71	0	16.461	553230000	9	18.7456	19.0913	18.4583	19.0903	18.5961	19.3262	18.7092	18.9989	18.7572	18.9263
0.387742	-0.0790766	Q6ZQ88	Q6ZQ88	Lysine-specific histone demethylase 1A	Kdm1a	2382	Color2 [A=255, R=169, G=169, B=169]	1	4					6	6	6	8.7	8.7	8.7	92.849	0	11.018	44544000	8	15.2486	15.5336	15.2107	15.3638	15.3805	15.3836	15.4915	15.6322	15.1978	15.4274
0.387621	0.081414	Q921F4;Q921F4-4	Q921F4;Q921F4-4	Heterogeneous nuclear ribonucleoprotein L-like	Hnrnpll	3651	Color2 [A=255, R=169, G=169, B=169]	1	4					7	7	7	17.6	17.6	17.6	64.124	0	136.89	388030000	19	17.1265	17.5108	17.1547	17.3449	17.2796	17.328	17.1783	17.3498	17.0107	17.1427
0.387607	0.1006	Q60936;Q60936-2	Q60936;Q60936-2	Atypical kinase ADCK3, mitochondrial	Adck3	1977	Color2 [A=255, R=169, G=169, B=169]	1	4					16	16	16	32.9	32.9	32.9	71.742	0	68.693	727860000	38	17.4908	18.0611	17.6177	17.8251	17.6999	17.7487	17.6511	17.7703	17.4211	17.6004
0.38727	-0.174429	Q9CQ69	Q9CQ69	Cytochrome b-c1 complex subunit 8	Uqcrq	3947	Color2 [A=255, R=169, G=169, B=169]	1	4					4	4	4	37.8	37.8	37.8	9.7681	0	9.1562	850800000	17	18.1215	18.259	17.7616	18.354	17.9044	18.8745	18.0892	18.2492	17.8698	18.19
0.387069	0.085635	Q99KP6-2;Q99KP6;Q99KP6-3	Q99KP6-2;Q99KP6;Q99KP6-3	Pre-mRNA-processing factor 19	Prpf19	3808	Color2 [A=255, R=169, G=169, B=169]	1	4					8	8	8	26	26	26	57.301	0	63.463	611050000	32	18.2886	18.7171	18.3031	18.4729	18.4908	18.3911	18.438	18.526	18.1663	18.323
0.386319	-0.13065	O35387	O35387	HCLS1-associated protein X-1	Hax1	253	Color2 [A=255, R=169, G=169, B=169]	1	4					3	3	3	20.7	20.7	20.7	31.654	0	6.1776	33097000	7	12.6932	13.3419	12.7922	12.6767	12.9578	13.1359	12.7424	13.2613	12.9948	12.9807
0.386299	-0.209586	O70591	O70591	Prefoldin subunit 2	Pfdn2	395	Color2 [A=255, R=169, G=169, B=169]	1	4					3	3	3	23.4	23.4	23.4	16.534	0	5.9238	12780000	4	14.4884	14.5559	14.013	14.6636	14.2876	15.3657	14.4424	14.6573	14.0677	14.5234
0.386033	-0.0953396	Q14C51	Q14C51	Pentatricopeptide repeat domain-containing protein 3, mitochondrial	Ptcd3	1640	Color2 [A=255, R=169, G=169, B=169]	1	4					12	12	12	21.9	21.9	21.9	77.795	0	45.393	265960000	29	17.422	17.8217	17.434	17.6658	17.3565	17.7783	17.6657	17.7099	17.3886	17.6341
0.385411	-0.0847549	Q9DB26	Q9DB26	Phytanoyl-CoA dioxygenase domain-containing protein 1	Phyhd1	4392	Color2 [A=255, R=169, G=169, B=169]	1	4					7	7	7	25.1	25.1	25.1	32.517	0	25.355	323460000	18	17.7569	18.2161	17.8358	17.993	17.7862	18.0918	18.014	18.034	17.8154	18.0566
0.385324	0.190476	Q9D0S9	Q9D0S9	Histidine triad nucleotide-binding protein 2, mitochondrial	Hint2	4201	Color2 [A=255, R=169, G=169, B=169]	1	4					7	7	7	49.7	49.7	49.7	17.32	0	109.85	4495700000	33	19.7836	19.8586	19.4958	19.9984	19.7023	20.0623	19.5077	19.8088	18.8507	19.6569
0.385111	-0.0955067	P70195	P70195	Proteasome subunit beta type-7	Psmb7	1400	Color2 [A=255, R=169, G=169, B=169]	1	4					8	8	8	33.2	33.2	33.2	29.891	0	29.006	2416900000	42	19.1267	19.7264	19.2831	19.3596	19.3931	19.492	19.5195	19.6078	19.3067	19.4404
0.385076	0.0839218	Q61164;A2APF3;A2APF3-2	Q61164	Transcriptional repressor CTCF	Ctcf	2009	Color2 [A=255, R=169, G=169, B=169]	1	4					3	3	3	4.2	4.2	4.2	83.745	0	5.2869	75398000	5	15.9399	16.2743	15.8328	16.0653	16.1268	16.1028	15.9101	16.0926	15.7836	15.9305
0.384479	0.0923519	Q9ES07	Q9ES07	Solute carrier family 15 member 2	Slc15a2	4583	Color2 [A=255, R=169, G=169, B=169]	1	4					10	10	10	14	14	14	81.631	0	16.734	1043800000	32	19.5769	19.8966	19.763	19.8323	19.855	19.8638	19.6915	19.8881	19.3863	19.6325
0.384295	-0.116774	Q62351	Q62351	Transferrin receptor protein 1	Tfrc	2132	Color2 [A=255, R=169, G=169, B=169]	1	4					12	12	12	18.7	18.7	18.7	85.73	0	94.562	409540000	34	17.6111	18.0706	17.4194	17.8835	17.6798	17.7782	17.9402	17.9916	17.5871	17.9512
0.384267	0.107388	Q8BFR4	Q8BFR4	N-acetylglucosamine-6-sulfatase	Gns	2587	Color2 [A=255, R=169, G=169, B=169]	1	4					8	8	8	14.2	14.2	14.2	61.174	0	21.856	454720000	27	17.7219	18.1673	17.7602	18.0079	17.9715	17.9131	17.9831	17.8807	17.4561	17.859
0.384186	0.0753437	Q61656	Q61656	Probable ATP-dependent RNA helicase DDX5	Ddx5	2067	Color2 [A=255, R=169, G=169, B=169]	1	4					26	26	17	48.9	48.9	34.9	69.289	0	100.97	3852500000	97	20.5094	20.8681	20.502	20.6428	20.5914	20.6138	20.6268	20.6682	20.3798	20.4485
0.383831	0.134321	Q2YDW2-2;Q2YDW2	Q2YDW2-2;Q2YDW2	Protein misato homolog 1	Msto1	1655	Color2 [A=255, R=169, G=169, B=169]	1	4					5	5	5	14.6	14.6	14.6	49.286	0	14.539	34595000	10	13.9126	14.5665	14.0474	14.0763	13.9071	13.8144	13.7727	14.2589	13.8493	14.1431
0.383801	-0.0968267	Q80UU9	Q80UU9	Membrane-associated progesterone receptor component 2	Pgrmc2	2510	Color2 [A=255, R=169, G=169, B=169]	1	4					6	5	5	44.2	44.2	44.2	23.334	0	188.46	118420000	12	13.768	14.2085	13.9147	14.0145	13.8682	14.1716	14.1034	14.1766	14.0809	13.7256
0.383478	0.0958908	Q9WU78;Q9WU78-3;Q9WU78-2	Q9WU78;Q9WU78-3	Programmed cell death 6-interacting protein	Pdcd6ip	4911	Color2 [A=255, R=169, G=169, B=169]	1	4					35	35	34	45.9	45.9	44.9	96.023	0	240.28	2857900000	119	20.6543	20.9997	20.5018	20.7788	20.6361	20.7704	20.5684	20.7759	20.3821	20.5945
0.383301	-0.0842949	P47856-2;P47856;Q9Z2Z9	P47856-2;P47856	Glutamine--fructose-6-phosphate aminotransferase [isomerizing] 1	Gfpt1	1023	Color2 [A=255, R=169, G=169, B=169]	1	4					11	11	11	19.5	19.5	19.5	76.722	0	97.889	290330000	27	17.7156	17.9995	17.5645	17.806	17.7986	17.9134	17.8756	18.0124	17.6074	17.8967
0.3827	-0.110671	Q9CYZ2	Q9CYZ2	Tumor protein D54	Tpd52l2	4135	Color2 [A=255, R=169, G=169, B=169]	1	4					8	8	8	40	40	40	24.043	0	83.21	380730000	31	16.7081	16.9657	16.6568	16.9803	16.8075	17.2078	16.8614	17.111	16.57	16.9215
0.382635	0.0883369	Q61595-2;Q61595-12;Q61595-16;Q61595-3;Q61595-14;Q61595-6;Q61595-4;Q61595-9;Q61595-8;Q61595-13;Q61595-5;Q61595-15;Q61595-10;Q61595-7;Q61595-11;Q61595	Q61595-2;Q61595-12;Q61595-16;Q61595-3;Q61595-14;Q61595-6;Q61595-4;Q61595-9;Q61595-8;Q61595-13;Q61595-5;Q61595-15;Q61595-10;Q61595-7;Q61595-11;Q61595	Kinectin	Ktn1	2062	Color2 [A=255, R=169, G=169, B=169]	1	4					4	4	4	5.6	5.6	5.6	137.68	0	5.5607	45780000	7	14.2562	14.6501	14.2844	14.6459	14.4089	14.5016	14.3234	14.4438	14.1676	14.3675
0.38239	0.0984043	Q7TN98-4;Q7TN98-5;Q7TN98-3;Q7TN98-2;Q7TN98;Q7TN99-6;Q812E0;Q7TN99-4;Q7TN99-3;Q7TN99-2;Q7TN99	Q7TN98-4;Q7TN98-5;Q7TN98-3;Q7TN98-2;Q7TN98	Cytoplasmic polyadenylation element-binding protein 4	Cpeb4	2440	Color2 [A=255, R=169, G=169, B=169]	1	4					3	3	3	7	7	7	77.138	0	36.782	39271000	6	13.7918	14.2488	13.8237	14.1387	13.9118	13.8912	13.7834	14.0345	13.676	14.0376
0.381944	-0.111984	P63011	P63011	Ras-related protein Rab-3A	Rab3a	1350	Color2 [A=255, R=169, G=169, B=169]	1	4					3	3	3	19.5	19.5	19.5	24.97	0	12.104	55543000	6	14.7749	15.3427	14.8896	15.0781	15.3563	15.1976	15.3121	15.3177	15.0062	15.1681
0.381619	0.0696766	P14211	P14211	Calreticulin	Calr	683	Color2 [A=255, R=169, G=169, B=169]	1	4					22	22	22	62.5	62.5	62.5	47.994	0	189.73	29766000000	229	22.9374	23.211	22.9531	23.1293	23.0871	23.1114	23.015	23.1368	22.8172	22.8891
0.381	-0.152203	O88630	O88630	Golgi SNAP receptor complex member 1	Gosr1	430	Color2 [A=255, R=169, G=169, B=169]	1	4					2	2	2	8.4	8.4	8.4	28.489	0.00022946	3.2985	21503000	4	13.1405	13.2909	12.6497	13.3583	12.8607	13.6168	13.0071	13.1157	12.9992	13.3225
0.380729	-0.0913204	P97390	P97390	Vacuolar protein sorting-associated protein 45	Vps45	1497	Color2 [A=255, R=169, G=169, B=169]	1	4					6	6	5	10.9	10.9	9.5	65.052	0	10.285	137330000	10	16.1462	16.6765	16.3312	16.4616	16.4146	16.5819	16.5687	16.5426	16.2503	16.5431
0.380468	-0.175021	Q9DBA8	Q9DBA8	Probable imidazolonepropionase	Amdhd1	4401	Color2 [A=255, R=169, G=169, B=169]	1	4					2	2	2	4.7	4.7	4.7	46.488	0.00023073	3.421	0	3	12.4651	13.2152	12.3097	12.9348	12.4884	12.8238	12.8839	13.132	12.4501	12.9983
0.380281	0.16839	Q8BZT5	Q8BZT5	Leucine-rich repeat-containing protein 19	Lrrc19	2893	Color2 [A=255, R=169, G=169, B=169]	1	4					3	3	3	8	8	8	41.573	0	5.6751	14229000	5	12.4166	13.3211	13.0563	13.3855	13.232	12.9718	12.8912	13.2173	12.7918	12.6974
0.379558	0.0847378	Q8BFY6	Q8BFY6	Peflin	Pef1	2595	Color2 [A=255, R=169, G=169, B=169]	1	4					2	2	2	9.5	9.5	9.5	29.227	0	17.971	51955000	7	14.4991	14.7586	14.4219	14.7333	14.6406	14.6687	14.4925	14.695	14.2828	14.4906
0.379341	0.0794796	Q9CXN7	Q9CXN7	Phenazine biosynthesis-like domain-containing protein 2	Pbld2	4098	Color2 [A=255, R=169, G=169, B=169]	1	4					11	6	6	42.7	23.3	23.3	31.983	0	23.218	308000000	14	16.5964	16.928	16.6196	16.7274	16.6498	16.6931	16.6095	16.8565	16.4561	16.5085
0.379086	0.0755011	Q9ESX5	Q9ESX5	H/ACA ribonucleoprotein complex subunit 4	Dkc1	4606	Color2 [A=255, R=169, G=169, B=169]	1	4					7	7	7	14.7	14.7	14.7	57.401	0	267.41	94297000	14	15.5267	15.8589	15.5488	15.7526	15.6743	15.7192	15.7493	15.5851	15.4132	15.5169
0.378481	0.0782467	Q9WVM8	Q9WVM8	Kynurenine/alpha-aminoadipate aminotransferase, mitochondrial	Aadat	4969	Color2 [A=255, R=169, G=169, B=169]	1	4					19	19	19	51.8	51.8	51.8	47.597	0	298.64	62175000000	244	23.6478	23.9895	23.8717	23.9089	23.752	23.9335	23.6027	23.8574	23.5871	23.798
0.378426	-0.118932	Q9CWU6	Q9CWU6	Ubiquinol-cytochrome-c reductase complex assembly factor 1	Uqcc1	4077	Color2 [A=255, R=169, G=169, B=169]	1	4					3	3	3	9.8	9.8	9.8	34.299	0.00024697	4.726	37293000	7	14.1488	14.2478	13.8648	14.0337	14.1448	14.5213	14.2221	14.4291	13.8934	13.9686
0.378191	-0.0697662	Q9JLB0-2;Q9JLB0	Q9JLB0-2;Q9JLB0	MAGUK p55 subfamily member 6	Mpp6	4709	Color2 [A=255, R=169, G=169, B=169]	1	4					21	21	20	43.2	43.2	40.8	60.924	0	71.039	1108300000	50	19.1881	19.5603	19.1888	19.365	19.2427	19.4639	19.3915	19.4457	19.2306	19.3621
0.37789	0.0753727	P53986	P53986	Monocarboxylate transporter 1	Slc16a1	1126	Color2 [A=255, R=169, G=169, B=169]	1	4					7	7	7	16.8	16.8	16.8	53.267	0	29.396	1125000000	12	17.7808	18.1797	17.973	18.0013	17.9525	17.8122	17.983	18.0541	17.7128	17.9483
0.377845	0.107007	O70496	O70496	H(+)/Cl(-) exchange transporter 7	Clcn7	385	Color2 [A=255, R=169, G=169, B=169]	1	4					4	4	4	6.8	6.8	6.8	88.712	0	9.6747	27848000	6	14.3497	14.9507	14.4825	14.406	14.5302	14.455	14.3818	14.6221	14.2201	14.5049
0.37779	-0.0902578	P57096	P57096	Prostate stem cell antigen	Psca	1187	Color2 [A=255, R=169, G=169, B=169]	1	4					2	2	2	22	22	22	13.478	0	8.9132	51573000	4	13.3784	13.3254	13.4154	13.5676	13.3339	13.5349	13.5683	13.6084	13.6445	13.116
0.377404	-0.0840691	Q6PDQ2;A2A8L1	Q6PDQ2	Chromodomain-helicase-DNA-binding protein 4	Chd4	2329	Color2 [A=255, R=169, G=169, B=169]	1	4					14	14	14	10.2	10.2	10.2	217.75	0	49.878	275320000	25	16.1514	16.6641	16.2269	16.465	16.3734	16.5076	16.4199	16.4315	16.3558	16.5862
0.376942	-0.0842045	O88343-2;O88343;O88343-3;Q8JZR6-2;Q5DTL9-9;Q5DTL9-5;Q5DTL9-2;Q8JZR6;Q5DTL9-7;Q5DTL9-3;Q5DTL9-10;Q5DTL9-6;Q5DTL9;Q5DTL9-8;Q5DTL9-4	O88343-2;O88343	Electrogenic sodium bicarbonate cotransporter 1	Slc4a4	403	Color2 [A=255, R=169, G=169, B=169]	1	4					20	20	20	24	24	24	116.18	0	323.31	7814800000	87	20.4111	20.9035	20.6281	20.58	20.6034	20.6778	20.7624	20.8796	20.5158	20.7116
0.376777	-0.114903	Q8BGI5-2;Q8BGI5	Q8BGI5-2;Q8BGI5	Peroxisome assembly protein 26	Pex26	2626	Color2 [A=255, R=169, G=169, B=169]	1	4					3	3	3	12.8	12.8	12.8	33.945	0	5.7002	52119000	7	14.4327	14.9884	14.2606	14.634	14.4772	14.7803	14.5982	14.8387	14.5739	14.5763
0.376175	0.100468	P42567;P42567-2	P42567	Epidermal growth factor receptor substrate 15	Eps15	978	Color2 [A=255, R=169, G=169, B=169]	1	4					10	10	10	14.5	14.5	14.5	98.47	0	31.875	119970000	22	16.3527	16.8537	16.3942	16.5943	16.4716	16.6312	16.4495	16.5138	16.1666	16.4031
0.375557	-0.0803139	P28656	P28656	Nucleosome assembly protein 1-like 1	Nap1l1	855	Color2 [A=255, R=169, G=169, B=169]	1	4					9	9	8	33	33	30.4	45.345	0	52.822	631140000	54	18.1177	18.4849	17.9818	18.3074	18.1865	18.3528	18.2873	18.3666	18.1416	18.3316
0.375216	-0.0738483	Q5SW19;Q5SW19-3;Q5SW19-2	Q5SW19;Q5SW19-3;Q5SW19-2	Clustered mitochondria protein homolog	Cluh	1909	Color2 [A=255, R=169, G=169, B=169]	1	4					32	32	32	31	31	31	148.07	0	169.89	2075200000	95	19.4386	19.8061	19.4596	19.6196	19.5621	19.7039	19.6838	19.7657	19.4339	19.6679
0.374715	-0.0991428	Q3UQ84	Q3UQ84	Threonine--tRNA ligase, mitochondrial	Tars2	1803	Color2 [A=255, R=169, G=169, B=169]	1	4					8	8	8	10.7	10.7	10.7	81.699	0	10.907	61683000	10	15.5217	15.9616	15.4492	15.7522	15.6907	15.913	15.7344	15.9007	15.5043	15.8186
0.374691	0.100432	Q9CR96;Q9CR96-2	Q9CR96;Q9CR96-2	Transmembrane protein 208	Tmem208	4035	Color2 [A=255, R=169, G=169, B=169]	1	4					2	2	2	6.4	6.4	6.4	19.624	0.0074627	1.6049	40520000	3	13.6561	14.0515	13.9021	14.0033	14.1134	13.9775	13.9556	13.8847	13.5011	13.9053
0.374364	0.124467	Q61001	Q61001	Laminin subunit alpha-5	Lama5	1987	Color2 [A=255, R=169, G=169, B=169]	1	4					42	42	42	17.3	17.3	17.3	404.05	0	323.31	2552700000	141	19.5974	19.5521	20.0304	19.7865	19.5197	19.4329	19.6602	19.3663	19.9746	19.4299
0.373732	-0.0836842	P47199	P47199	Quinone oxidoreductase	Cryz	1010	Color2 [A=255, R=169, G=169, B=169]	1	4					17	17	17	69.2	69.2	69.2	35.268	0	323.31	28800000000	144	22.2294	22.5927	22.1924	22.4108	22.1605	22.3668	22.4419	22.55	22.2074	22.4381
0.373685	0.0641121	P35235-2;P35235	P35235-2;P35235	Tyrosine-protein phosphatase non-receptor type 11	Ptpn11	912	Color2 [A=255, R=169, G=169, B=169]	1	4					9	9	9	18.7	18.7	18.7	68.034	0	70.245	166300000	20	16.603	16.9195	16.6109	16.7288	16.8159	16.7403	16.719	16.7431	16.4998	16.6554
0.373682	0.0799515	Q6A028	Q6A028	Switch-associated protein 70	Swap70	2240	Color2 [A=255, R=169, G=169, B=169]	1	4					5	5	5	8	8	8	68.995	0	15.494	82653000	7	14.8423	14.9289	14.5647	14.93	14.695	14.7079	14.6969	14.7891	14.4963	14.8709
0.373518	-0.0645077	O88569;O88569-3;O88569-2	O88569;O88569-3;O88569-2	Heterogeneous nuclear ribonucleoproteins A2/B1	Hnrnpa2b1	422	Color2 [A=255, R=169, G=169, B=169]	1	4					18	18	18	54.4	54.4	54.4	37.402	0	155	12770000000	103	21.8728	22.1459	21.7527	21.8225	21.7624	21.9762	21.9118	21.9649	21.846	21.9801
0.372875	-0.0604168	Q9CQM9	Q9CQM9	Glutaredoxin-3	Glrx3	3985	Color2 [A=255, R=169, G=169, B=169]	1	4					10	10	10	42.1	42.1	42.1	37.778	0	82.731	813420000	34	18.7052	18.9231	18.6166	18.876	18.7459	18.8828	18.8398	18.9563	18.6876	18.8024
0.372769	-0.0768402	O08914	O08914	Fatty-acid amide hydrolase 1	Faah	193	Color2 [A=255, R=169, G=169, B=169]	1	4					8	8	8	19.7	19.7	19.7	63.221	0	62.735	439890000	23	16.7522	17.0808	16.9441	16.9467	17.0343	17.0717	17.0504	17.1489	16.7501	17.1211
0.372671	0.080092	O88643	O88643	Serine/threonine-protein kinase PAK 1	Pak1	431	Color2 [A=255, R=169, G=169, B=169]	1	4					7	3	3	16.7	5.7	5.7	60.736	0.00023261	3.5731	49589000	5	15.8349	16.242	15.7705	16.061	15.9363	15.8665	15.8388	15.8328	15.8416	16.0645
0.372285	-0.037957	Q9Z1K5	Q9Z1K5	E3 ubiquitin-protein ligase ARIH1	Arih1	5014	Color2 [A=255, R=169, G=169, B=169]	1	4					8	8	8	18	18	18	64.016	0	45.507	199790000	16	16.7452	16.9598	16.7494	16.7676	16.7905	16.8462	16.819	16.9122	16.7877	16.8371
0.37214	0.0730114	Q99MD9-2;Q99MD9	Q99MD9-2;Q99MD9	Nuclear autoantigenic sperm protein	Nasp	3870	Color2 [A=255, R=169, G=169, B=169]	1	4					5	5	5	11.2	11.2	11.2	45.754	0	5.2359	44446000	10	16.2605	16.548	16.1741	16.4024	16.3816	16.306	16.2758	16.3881	16.0608	16.371
0.372138	-0.0809725	Q3TL44	Q3TL44	NLR family member X1	Nlrx1	1694	Color2 [A=255, R=169, G=169, B=169]	1	4					7	7	7	9.2	9.2	9.2	107.83	0	13.454	59537000	10	15.5829	15.9152	15.5554	15.637	15.5977	15.8156	15.6843	15.8696	15.4873	15.8364
0.371713	0.0642303	P97447;P97447-2	P97447;P97447-2	Four and a half LIM domains protein 1	Fhl1	1502	Color2 [A=255, R=169, G=169, B=169]	1	4					14	14	14	60.4	60.4	60.4	31.888	0	123.97	2977800000	50	20.0011	20.2952	20.0533	20.1301	19.9976	20.1041	20.1352	20.1063	19.8744	19.9362
0.371612	-0.0573763	O35657	O35657	Sialidase-1	Neu1	271	Color2 [A=255, R=169, G=169, B=169]	1	4					4	4	4	13.2	13.2	13.2	44.591	0	7.1002	54974000	6	14.9538	15.3193	15.0678	15.1513	15.1592	15.2166	15.1737	15.298	15.1208	15.1291
0.371569	0.131028	O35381;Q64G17	O35381	Acidic leucine-rich nuclear phosphoprotein 32 family member A	Anp32a	250	Color2 [A=255, R=169, G=169, B=169]	1	4					11	11	8	28.7	28.7	22.3	28.537	0	81.279	1297700000	39	19.4808	19.9769	19.6488	19.8755	19.7263	19.9264	19.6005	19.8258	19.1856	19.5149
0.371242	-0.0872351	Q9QYJ3	Q9QYJ3	DnaJ homolog subfamily B member 1	Dnajb1	4807	Color2 [A=255, R=169, G=169, B=169]	1	4					5	4	4	15.3	11.8	11.8	38.167	0	17.697	234870000	7	15.7724	16.2416	15.8473	16.0501	15.8576	15.9873	16.0653	16.1724	15.8414	16.1388
0.371081	-0.0684776	Q922E4	Q922E4	Ethanolamine-phosphate cytidylyltransferase	Pcyt2	3681	Color2 [A=255, R=169, G=169, B=169]	1	4					7	7	7	15.1	15.1	15.1	45.234	0	20.795	749960000	20	18.4919	18.8173	18.4492	18.6102	18.5551	18.6803	18.668	18.7924	18.4799	18.6455
0.371076	-0.101379	O88623-4;O88623-2;O88623;O88623-3	O88623-4;O88623-2;O88623;O88623-3	Ubiquitin carboxyl-terminal hydrolase 2	Usp2	428	Color2 [A=255, R=169, G=169, B=169]	1	4					4	4	4	12.7	12.7	12.7	44.908	0	10.733	36327000	6	13.6429	13.8487	13.5712	13.6571	13.6162	14.0682	13.463	13.7932	13.5829	13.9356
0.37042	-0.0752617	Q6A078	Q6A078	Centrosomal protein of 290 kDa	Cep290	2242	Color2 [A=255, R=169, G=169, B=169]	1	4					3	3	3	1.2	1.2	1.2	289.07	0.00023229	3.5331	156080000	4	16.7614	17.1804	16.7892	16.9608	16.8628	17.038	17.0619	17.0903	16.8549	16.8858
0.369938	-0.0779396	Q99KP3	Q99KP3	Lambda-crystallin homolog	Cryl1	3807	Color2 [A=255, R=169, G=169, B=169]	1	4					14	14	14	67.7	67.7	67.7	35.208	0	190.14	17509000000	115	21.2726	21.669	21.2596	21.435	21.2588	21.4549	21.4442	21.6001	21.3005	21.4849
0.369923	0.136008	Q3THW5;P0C0S6	Q3THW5;P0C0S6	Histone H2A.V;Histone H2A.Z	H2afv;H2afz	606	Color2 [A=255, R=169, G=169, B=169]	1	4					4	2	2	31.2	18.8	18.8	13.509	0	9.2721	1830700000	30	20.1739	20.3672	19.8086	20.3123	20.0069	20.3844	19.9358	20.1552	19.6485	19.8649
0.368683	-0.102909	Q91Z38	Q91Z38	Tetratricopeptide repeat protein 1	Ttc1	3616	Color2 [A=255, R=169, G=169, B=169]	1	4					2	2	2	10.6	10.6	10.6	33.263	0	8.7489	35008000	8	14.1425	14.4978	14.2093	14.453	14.0015	14.3343	14.3308	14.6526	14.162	14.3389
0.368313	0.0724648	Q8BMJ2	Q8BMJ2	Leucine--tRNA ligase, cytoplasmic	Lars	2751	Color2 [A=255, R=169, G=169, B=169]	1	4					21	21	21	22.5	22.5	22.5	134.19	0	194.43	711940000	57	17.9608	18.3735	17.9572	18.0749	18.1504	18.0701	18.0251	18.1282	17.8831	18.048
0.368075	0.0794773	Q8CFE4;Q8CFE4-2	Q8CFE4	SCY1-like protein 2	Scyl2	3017	Color2 [A=255, R=169, G=169, B=169]	1	4					6	6	6	8.5	8.5	8.5	103.32	0	37.914	161470000	15	16.2435	16.5741	16.1928	16.2678	16.4105	16.1296	16.1596	16.4552	16.173	16.3739
0.367842	-0.0754967	Q60759	Q60759	Glutaryl-CoA dehydrogenase, mitochondrial	Gcdh	1956	Color2 [A=255, R=169, G=169, B=169]	1	4					15	15	15	57.1	57.1	57.1	48.605	0	230.57	6064700000	90	20.9981	21.4738	21.1519	21.214	21.0705	21.3107	21.2449	21.3583	21.1254	21.2464
0.367405	-0.194278	Q8C0J6	Q8C0J6	Ankyrin repeat domain-containing protein SOWAHC	Sowahc	2906	Color2 [A=255, R=169, G=169, B=169]	1	4					2	2	2	7	7	7	54.937	0	62.14	59024000	7	12.0353	13.0027	12.3567	12.8258	12.4639	12.7128	12.189	13.135	12.93	12.689
0.367304	0.108972	Q60875-2;Q60875-3;Q60875-5;Q60875-4;Q60875	Q60875-2;Q60875-3;Q60875-5;Q60875-4;Q60875	Rho guanine nucleotide exchange factor 2	Arhgef2	1971	Color2 [A=255, R=169, G=169, B=169]	1	4					3	3	3	6.3	6.3	6.3	65.835	0	36.153	22852000	4	13.8503	14.211	13.6839	14.0613	14.3101	13.9822	13.7832	14.0748	13.7512	13.9803
0.367267	0.0647087	Q9Z2W0	Q9Z2W0	Aspartyl aminopeptidase	Dnpep	5067	Color2 [A=255, R=169, G=169, B=169]	1	4					13	13	13	33.2	33.2	33.2	52.206	0	187.51	1375000000	46	18.2477	18.6113	18.2815	18.3381	18.3409	18.2658	18.3608	18.4332	18.1859	18.2502
0.367211	0.0701591	Q3TJD7;Q3TJD7-3;Q3TJD7-2	Q3TJD7	PDZ and LIM domain protein 7	Pdlim7	1690	Color2 [A=255, R=169, G=169, B=169]	1	4					7	7	7	17.3	17.3	17.3	50.118	0	12.549	124250000	14	15.1768	15.5378	15.1078	15.3334	15.4036	15.2725	15.2446	15.3306	15.1261	15.2349
0.367065	-0.119708	Q6GQS1	Q6GQS1	Calcium-binding mitochondrial carrier protein SCaMC-3	Slc25a23	2256	Color2 [A=255, R=169, G=169, B=169]	1	4					4	4	4	11.1	11.1	11.1	52.496	0	14.07	83899000	10	13.2469	13.9774	13.4388	13.4205	13.3614	13.6164	13.5571	13.8585	13.5648	13.4468
0.366781	-0.0719891	P41216	P41216	Long-chain-fatty-acid--CoA ligase 1	Acsl1	965	Color2 [A=255, R=169, G=169, B=169]	1	4					37	37	34	56.8	56.8	52.8	77.951	0	274.21	18678000000	277	22.3113	22.7021	22.3488	22.5175	22.5082	22.5613	22.5976	22.6731	22.3626	22.5534
0.366713	-0.0878132	Q8JZU0	Q8JZU0	Nucleoside diphosphate-linked moiety X motif 13	Nudt13	3098	Color2 [A=255, R=169, G=169, B=169]	1	4					3	3	3	8.8	8.8	8.8	39.136	0.0006643	2.7563	15382000	4	13.6	14.1662	13.6163	13.8245	13.6997	13.8081	13.8886	13.8709	13.8626	13.9157
0.36668	-0.159689	P97478	P97478	5-demethoxyubiquinone hydroxylase, mitochondrial	Coq7	1508	Color2 [A=255, R=169, G=169, B=169]	1	4					3	3	3	17.5	17.5	17.5	24.041	0	8.2676	105500000	6	15.1191	15.3299	14.6229	15.125	15.1703	15.6632	15.2414	15.2955	14.7176	15.248
0.36653	-0.0692051	P50431	P50431	Serine hydroxymethyltransferase, cytosolic	Shmt1	1071	Color2 [A=255, R=169, G=169, B=169]	1	4					18	17	16	42.7	42.7	40	52.6	0	121.53	2470900000	68	19.3868	19.762	19.4995	19.5388	19.5114	19.677	19.6257	19.7323	19.4008	19.6087
0.366232	0.121554	Q8VC28	Q8VC28	Aldo-keto reductase family 1 member C13	Akr1c13	3356	Color2 [A=255, R=169, G=169, B=169]	1	4					10	10	10	36.2	36.2	36.2	37.057	0	96.519	356870000	21	17.374	17.4511	17.1073	17.4298	17.4121	17.5513	17.215	17.4455	16.7889	17.1658
0.365964	0.0733421	Q91YI0	Q91YI0	Argininosuccinate lyase	Asl	3596	Color2 [A=255, R=169, G=169, B=169]	1	4					23	23	23	48.3	48.3	48.3	51.739	0	291.12	10442000000	108	21.3977	21.7542	21.4395	21.6137	21.4691	21.4065	21.4976	21.672	21.3301	21.4013
0.36592	0.0927214	P49442	P49442	Inositol polyphosphate 1-phosphatase	Inpp1	1054	Color2 [A=255, R=169, G=169, B=169]	1	4					4	4	4	15.7	15.7	15.7	43.346	0	63.084	41169000	11	14.8683	15.3374	14.8439	15.1205	14.8921	15.0586	14.8479	15.0343	14.7435	14.9143
0.365486	-0.0760986	Q9CQT1	Q9CQT1	Methylthioribose-1-phosphate isomerase	Mri1	3998	Color2 [A=255, R=169, G=169, B=169]	1	4					5	5	5	17.6	17.6	17.6	39.41	0	24.452	154000000	12	16.2572	16.6244	16.2894	16.3617	16.3223	16.4837	16.5234	16.5773	16.2062	16.4451
0.36543	-0.0558338	Q62470-2;Q62470;Q62470-3	Q62470-2;Q62470;Q62470-3	Integrin alpha-3;Integrin alpha-3 heavy chain;Integrin alpha-3 light chain	Itga3	2150	Color2 [A=255, R=169, G=169, B=169]	1	4					11	11	11	13.2	13.2	13.2	118.88	0	57.659	417170000	24	17.336	17.6442	17.3006	17.466	17.4137	17.5905	17.4409	17.5207	17.448	17.4396
0.365301	0.0956108	P57776;P57776-2;P57776-3	P57776;P57776-2;P57776-3	Elongation factor 1-delta	Eef1d	1192	Color2 [A=255, R=169, G=169, B=169]	1	4					10	10	10	46.6	46.6	46.6	31.293	0	136.74	773450000	50	18.2292	18.5013	18.2972	18.4756	18.1388	18.4549	18.2278	18.3211	17.9012	18.2591
0.365007	0.0668232	Q9Z2H7	Q9Z2H7	PDZ domain-containing protein GIPC2	Gipc2	5052	Color2 [A=255, R=169, G=169, B=169]	1	4					14	14	14	45.2	45.2	45.2	34.118	0	129.07	1720100000	35	19.6666	20.056	19.7692	19.8336	19.7912	19.8057	19.7407	19.9067	19.6131	19.7162
0.364942	0.0843895	P35846	P35846	Folate receptor alpha	Folr1	937	Color2 [A=255, R=169, G=169, B=169]	1	4					8	8	8	47.1	47.1	47.1	29.449	0	142.58	1984100000	43	19.5808	19.7841	19.3854	19.5546	19.308	19.5929	19.4688	19.5104	19.2514	19.3677
0.364892	-0.0742493	Q9WTU6-3;Q9WTU6-4;Q9WTU6-2;Q9WTU6;Q91Y86;Q61831-2;Q61831	Q9WTU6-3;Q9WTU6-4;Q9WTU6-2;Q9WTU6;Q91Y86;Q61831-2;Q61831	Mitogen-activated protein kinase 9;Mitogen-activated protein kinase 8;Mitogen-activated protein kinase 10	Mapk9;Mapk8;Mapk10	4903	Color2 [A=255, R=169, G=169, B=169]	1	4					4	4	4	11.8	11.8	11.8	43.905	0	8.8386	33648000	6	15.3726	15.6136	15.2895	15.4789	15.3237	15.5483	15.5359	15.6709	15.2686	15.4258
0.364883	0.0853809	Q9DBG3;Q9DBG3-2	Q9DBG3;Q9DBG3-2	AP-2 complex subunit beta	Ap2b1	4414	Color2 [A=255, R=169, G=169, B=169]	1	4					31	13	13	33.8	17.9	17.9	104.58	0	125.25	2444900000	48	18.5712	18.9942	18.6255	18.8194	18.7564	18.7723	18.7038	18.818	18.4135	18.6323
0.364261	-0.091481	Q8R3F5	Q8R3F5	Malonyl-CoA-acyl carrier protein transacylase, mitochondrial	Mcat	3306	Color2 [A=255, R=169, G=169, B=169]	1	4					8	8	8	31.8	31.8	31.8	41.928	0	55.266	279370000	21	16.978	17.2888	16.9025	17.1445	16.8888	17.2338	17.1453	17.3119	16.8431	17.1259
[truncated: 2,542 more rows]
