# Supplementary material for: Neuroretinal degeneration in a mouse model of systemic chronic immune activation observed by proteomics
Source: Front Immunol. 2024 Apr 11;15:1374617. doi: 10.3389/fimmu.2024.1374617 (PMC11043527; doi:10.3389/fimmu.2024.1374617)
Supplement: Supplementary Table 1 — (A) Retina, 1 week, Identified and differentially expressed proteins. (B). Retina, 8 weeks, Identified and differentially expressed proteins. (C). Retina, 28 weeks, Identified and differentially expressed proteins. [file DataSheet_1.zip › Supplementary Tables submission/Supplementary Tables 1-4, Protein identifications/2. RPE-choroid/Table S2C RPE,choroid, 28 weeks FP5869.xlsx]

## Sheet: Sheet1
=-LOG(P-value)	Difference	Protein IDs	Majority protein IDs	Protein names	Gene names	Symbol color	Symbol type	Symbol size	Show label	Only identified by site	Reverse	Potential contaminant	Peptides	Razor + unique peptides	Unique peptides	Sequence coverage [%]	Unique + razor sequence coverage [%]	Unique sequence coverage [%]	Mol. weight [kDa]	Q-value	Score	Intensity	MS/MS count	1 RPE,Choroidea LCMV	2 RPE,Choroidea LCMV	3 RPE,Choroidea LCMV	4 RPE,Choroidea LCMV	5 RPE,Choroidea LCMV	6 RPE,Choroidea LCMV	7 RPE,Choroidea LCMV	8 RPE,Choroidea LCMV	9 RPE,Choroidea LCMV	10 RPE,Choroidea LCMV
5.24522	1.88351	P01635	P01635	Ig kappa chain V-V region K2		Color2 [A=255, R=255, G=0, B=0]	1	4	+				3	3	3	33	33	33	12.581	0	19.398	104290000	10	14.4408	14.1086	14.3046	13.8703	13.9981	12.0669	12.0407	12.7285	11.9894	12.4793
5.11778	0.781414	P97873	P97873	Lysyl oxidase homolog 1	Loxl1	Color2 [A=255, R=255, G=0, B=0]	1	4	+				4	4	4	8.9	8.9	8.9	66.506	0	10.155	11562000	5	14.1874	13.8718	14.0953	14.0322	13.9848	13.1674	13.16	13.18	13.4486	13.3085
5.07326	1.18659	P35441;CON__Q28194	P35441	Thrombospondin-1	Thbs1	Color2 [A=255, R=255, G=0, B=0]	1	4	+				32	32	31	30.2	30.2	29.6	129.65	0	241.43	2054000000	99	20.4115	20.287	20.3037	20.4235	20.3296	19.2496	18.7518	19.0916	19.3289	19.4004
4.91971	3.38139	P01636	P01636	Ig kappa chain V-V region MOPC 149		Color2 [A=255, R=255, G=0, B=0]	1	4	+				2	2	2	25.9	25.9	25.9	12.03	0	20.948	68099000	7	15.2691	14.8582	14.7613	14.4766	14.3441	11.2316	11.1273	11.2277	10.6644	12.5513
4.90077	0.959811	P08101-2;P08101-3;P08101;P08508	P08101-2;P08101-3;P08101	Low affinity immunoglobulin gamma Fc region receptor II	Fcgr2	Color2 [A=255, R=255, G=0, B=0]	1	4	+				5	5	5	22.3	22.3	22.3	31.881	0	14.655	42874000	9	15.9393	15.704	15.9244	16.1801	15.8312	15.0507	14.7231	14.9121	15.0628	15.0313
4.6466	1.85954	P08905	P08905	Lysozyme C-2	Lyz2	Color2 [A=255, R=255, G=0, B=0]	1	4	+				5	5	3	40.5	40.5	31.1	16.689	0	66.746	1608900000	23	17.7008	17.7524	18.3442	18.3309	17.3966	16.0943	15.7185	16.1971	15.9311	16.286
4.63943	1.32183	Q80YX1-5;Q80YX1-4;Q80YX1-3;Q80YX1-2;Q80YX1	Q80YX1-5;Q80YX1-4;Q80YX1-3;Q80YX1-2;Q80YX1	Tenascin	Tnc	Color2 [A=255, R=255, G=0, B=0]	1	4	+				30	30	30	25.5	25.5	25.5	172.35	0	228.18	547080000	55	18.2578	18.2515	18.3499	18.1219	18.1908	16.665	16.4618	17.1387	17.1747	17.1227
4.50966	1.60902	Q9QXH4;Q3V0T4	Q9QXH4	Integrin alpha-X	Itgax	Color2 [A=255, R=255, G=0, B=0]	1	4	+				11	11	11	11.1	11.1	11.1	129.15	0	32.92	103020000	20	17.0972	16.8738	17.4119	17.4091	16.8858	15.4685	15.0179	15.5612	15.6388	15.9461
4.46274	1.63095	A1L314	A1L314	Macrophage-expressed gene 1 protein	Mpeg1	Color2 [A=255, R=255, G=0, B=0]	1	4	+				9	9	9	15.8	15.8	15.8	78.39	0	20.627	108510000	17	17.7047	17.4815	18.0138	18.077	17.3842	16.288	15.5432	16.1798	16.2402	16.2552
4.31238	1.84252	P01843	P01843	Ig lambda-1 chain C region		Color2 [A=255, R=255, G=0, B=0]	1	4	+				3	3	3	53.3	53.3	53.3	11.575	0	13.532	81312000	7	16.5915	17.3733	16.581	16.921	17.3718	15.2847	14.6443	15.2013	14.9478	15.5479
4.28647	0.889695	P10922	P10922	Histone H1.0;Histone H1.0, N-terminally processed	H1f0	Color2 [A=255, R=255, G=0, B=0]	1	4	+				4	4	4	16.5	16.5	16.5	20.861	0	7.6842	658630000	21	18.9379	18.6337	18.8412	19.0782	18.6038	17.7489	17.8188	18.0221	17.919	18.1376
4.28009	1.44587	P31996-2;P31996	P31996-2;P31996	Macrosialin	Cd68	Color2 [A=255, R=255, G=0, B=0]	1	4	+				2	2	2	5.7	5.7	5.7	33.843	0	3.6823	267030000	4	15.2694	15.0701	15.3225	15.6258	14.7241	13.8192	13.5176	13.5076	13.8468	14.0912
4.20491	1.10878	Q05816	Q05816	Fatty acid-binding protein, epidermal	Fabp5	Color2 [A=255, R=255, G=0, B=0]	1	4	+				10	10	10	77.8	77.8	77.8	15.137	0	161.74	2820800000	84	20.2667	20.1549	20.6155	20.6432	20.2261	19.1264	19.6739	19.252	19.1228	19.1873
4.12797	1.16803	P25085-2;P25085	P25085-2;P25085	Interleukin-1 receptor antagonist protein	Il1rn	Color2 [A=255, R=255, G=0, B=0]	1	4	+				2	2	2	17.6	17.6	17.6	17.995	0	5.2923	12589000	4	15.0752	14.8882	14.877	15.1079	14.4804	13.8215	13.2876	13.8628	13.8863	13.7302
4.09797	0.921994	Q60847-2;Q60847-5;Q60847;Q60847-4;Q60847-3	Q60847-2;Q60847-5;Q60847;Q60847-4;Q60847-3	Collagen alpha-1(XII) chain	Col12a1	Color2 [A=255, R=255, G=0, B=0]	1	4	+				99	99	99	42	42	42	333.67	0	323.31	9940600000	424	22.4956	22.1861	22.4777	22.1389	22.3712	21.1214	21.2241	21.5826	21.4938	21.6376
4.09314	0.580733	P11438	P11438	Lysosome-associated membrane glycoprotein 1	Lamp1	Color2 [A=255, R=255, G=0, B=0]	1	4	+				7	7	7	26.4	26.4	26.4	43.865	0	89.33	3658900000	58	20.53	20.7064	20.645	20.69	20.4503	20.0511	19.8178	19.9968	20.0498	20.2025
3.98971	1.52982	Q6ZQM8	Q6ZQM8	UDP-glucuronosyltransferase 1-7C	Ugt1a7c	Color2 [A=255, R=255, G=0, B=0]	1	4	+				3	3	2	7	7	5.1	59.757	0	8.0688	31423000	5	15.053	14.6826	15.1447	15.1926	14.7227	13.7774	13.1396	12.8402	13.6381	13.7513
3.9866	0.614153	Q62009-3;Q62009;Q62009-4;Q62009-5;Q62009-2;CON__Q2KJC7	Q62009-3;Q62009;Q62009-4;Q62009-5;Q62009-2	Periostin	Postn	Color2 [A=255, R=255, G=0, B=0]	1	4	+				17	17	17	24.8	24.8	24.8	89.986	0	117.49	704550000	36	18.7017	18.7327	18.5642	18.7253	18.3881	17.9198	18.1606	17.8478	18.0825	18.0306
3.98397	1.3914	Q05144	Q05144	Ras-related C3 botulinum toxin substrate 2	Rac2	Color2 [A=255, R=255, G=0, B=0]	1	4	+				6	2	2	27.1	7.8	7.8	21.441	0	6.728	4587400	4	14.3512	14.019	14.4948	14.6265	14.067	12.9846	12.3057	13.0576	13.1824	13.0712
3.93039	0.644372	Q80YA3-2;Q80YA3	Q80YA3-2;Q80YA3	Phospholipase DDHD1	Ddhd1	Color2 [A=255, R=255, G=0, B=0]	1	4	+				3	3	3	5.4	5.4	5.4	58.399	0.00086263	2.8414	6903100	4	14.0895	14.2673	14.1818	14.3423	14.1885	13.5602	13.2793	13.608	13.787	13.6131
3.93002	2.03277	P01864;P01863;P01865	P01864	Ig gamma-2A chain C region secreted form		Color2 [A=255, R=255, G=0, B=0]	1	4	+				5	5	5	17.3	17.3	17.3	36.595	0	58.427	3852500000	84	19.9656	19.9075	19.9009	20.5561	19.8743	18.8749	17.614	18.1068	17.3407	18.1041
3.91296	2.50929	P01638;P01637	P01638;P01637	Ig kappa chain V-V region L6;Ig kappa chain V-V region T1		Color2 [A=255, R=255, G=0, B=0]	1	4	+				2	2	2	28.7	28.7	28.7	12.986	0	5.7218	15007000	3	14.4982	13.7791	14.1975	14.0856	13.9368	11.4819	10.8015	12.0176	10.9864	12.6634
3.90671	1.31209	Q07235	Q07235	Glia-derived nexin	Serpine2	Color2 [A=255, R=255, G=0, B=0]	1	4	+				16	16	16	40.3	40.3	40.3	44.207	0	55.159	711010000	48	19.5762	19.0739	19.5417	19.4951	18.9462	18.0633	17.4886	18.0687	18.2784	18.1735
3.90339	1.15634	Q61362-3;Q61362-2;Q61362	Q61362-3;Q61362-2;Q61362	Chitinase-3-like protein 1	Chi3l1	Color2 [A=255, R=255, G=0, B=0]	1	4	+				9	9	9	25.1	25.1	25.1	42.804	0	35.914	115190000	17	16.5658	16.4462	16.4774	16.5171	16.0729	15.3559	14.7294	15.2168	15.5252	15.4703
3.85063	1.19106	Q9JJX6-3;Q9JJX6;Q9JJX6-4;Q9JJX6-2	Q9JJX6-3;Q9JJX6;Q9JJX6-4;Q9JJX6-2	P2X purinoceptor 4	P2rx4	Color2 [A=255, R=255, G=0, B=0]	1	4	+				5	5	5	18	18	18	41.269	0	13.382	274710000	16	17.7382	17.6769	18.1289	18.3034	17.6208	16.8026	16.3599	16.558	16.7832	17.0093
3.81137	1.31586	P11835	P11835	Integrin beta-2	Itgb2	Color2 [A=255, R=255, G=0, B=0]	1	4	+				15	15	15	24.5	24.5	24.5	85.025	0	83.187	361930000	35	18.2174	18.0784	18.4281	18.7835	17.9925	17.0382	16.5193	16.9645	17.0244	17.3742
3.78882	0.716144	P11276	P11276	Fibronectin;Anastellin	Fn1	Color2 [A=255, R=255, G=0, B=0]	1	4	+				52	52	52	32.3	32.3	32.3	272.53	0	323.31	1976200000	137	19.8299	19.8652	19.7198	19.8223	19.5958	18.9819	18.7251	19.0607	19.2506	19.2341
3.77083	1.42415	O35405	O35405	Phospholipase D3	Pld3	Color2 [A=255, R=255, G=0, B=0]	1	4	+				7	7	7	10.7	10.7	10.7	54.388	0	16.399	419210000	24	18.8941	18.8922	19.4953	19.4188	18.6477	17.5923	17.1225	17.8259	17.8227	17.8639
3.75543	0.846123	Q8BPU7;Q8BPU7-2;Q8BPU7-4;Q8BPU7-3	Q8BPU7;Q8BPU7-2	Engulfment and cell motility protein 1	Elmo1	Color2 [A=255, R=255, G=0, B=0]	1	4	+				6	6	6	9.1	9.1	9.1	83.935	0	12.526	58530000	10	14.8206	15.0137	15.2943	14.9685	14.9526	13.8741	13.9731	14.3109	14.2503	14.4108
3.74018	1.03518	Q61093	Q61093	Cytochrome b-245 heavy chain	Cybb	Color2 [A=255, R=255, G=0, B=0]	1	4	+				9	9	9	17.9	17.9	17.9	65.304	0	45.319	133770000	18	16.0594	16.0194	16.2754	16.4625	15.9446	15.2328	14.6667	15.0328	15.2541	15.3989
3.70632	1.61436	O70370	O70370	Cathepsin S	Ctss	Color2 [A=255, R=255, G=0, B=0]	1	4	+				10	10	10	39.7	39.7	39.7	38.474	0	92.636	542460000	32	18.4735	18.3085	18.8985	19.2471	18.3671	17.1017	16.3937	17.1985	17.0958	17.4331
3.66657	1.06152	Q6YGZ1	Q6YGZ1	Heparanase;Heparanase 8 kDa subunit;Heparanase 50 kDa subunit	Hpse	Color2 [A=255, R=255, G=0, B=0]	1	4	+				8	8	8	17	17	17	60.065	0	27.782	215330000	18	17.3155	17.5697	17.8375	17.675	17.0775	16.4342	16.0554	16.5271	16.5503	16.6005
3.60519	1.02463	P17439	P17439	Glucosylceramidase	Gba	Color2 [A=255, R=255, G=0, B=0]	1	4	+				5	5	5	9.1	9.1	9.1	57.621	0	12.822	74740000	9	16.5761	16.3866	16.8583	16.9688	16.3346	15.4785	15.2431	15.7805	15.7075	15.7917
3.60399	1.19882	P05555-2;P05555	P05555-2;P05555	Integrin alpha-M	Itgam	Color2 [A=255, R=255, G=0, B=0]	1	4	+				6	6	6	7.1	7.1	7.1	115.19	0	9.6892	73308000	9	15.5821	15.39	15.6316	16.0085	15.3389	14.4035	13.8261	14.434	14.7053	14.588
3.56726	0.791687	Q8C0J6	Q8C0J6	Ankyrin repeat domain-containing protein SOWAHC	Sowahc	Color2 [A=255, R=255, G=0, B=0]	1	4	+				4	4	4	13.5	13.5	13.5	54.937	0	92.206	25508000	7	13.9518	13.9106	13.9258	13.9381	13.601	13.2809	12.6727	13.2132	13.1939	13.0081
3.5347	0.66268	P68404;P68404-2	P68404;P68404-2	Protein kinase C beta type	Prkcb	Color2 [A=255, R=255, G=0, B=0]	1	4	+				11	7	7	20.1	12.4	12.4	76.75	0	19.676	223430000	21	17.7147	17.5196	17.4407	17.5275	17.3297	16.6499	16.728	17.1354	16.9551	16.7504
3.51645	1.08824	P29351-2;P29351;P29351-3	P29351-2;P29351;P29351-3	Tyrosine-protein phosphatase non-receptor type 6	Ptpn6	Color2 [A=255, R=255, G=0, B=0]	1	4	+				15	15	15	29.6	29.6	29.6	67.716	0	51.944	228910000	27	18.036	17.8262	18.1509	18.6383	17.7575	16.9706	16.6814	16.9795	17.1632	17.173
3.51435	0.789119	Q07797	Q07797	Galectin-3-binding protein	Lgals3bp	Color2 [A=255, R=255, G=0, B=0]	1	4	+				10	10	10	25.1	25.1	25.1	64.49	0	93.768	471280000	32	17.4034	17.476	17.6314	17.8402	17.3865	16.6402	16.4285	16.8546	16.9037	16.9649
3.50039	1.08166	O89053	O89053	Coronin-1A	Coro1a	Color2 [A=255, R=255, G=0, B=0]	1	4	+				10	9	9	26.5	24.9	24.9	50.989	0	22.05	633730000	21	18.1267	17.855	18.0223	18.6244	17.8771	17.0627	16.6354	16.9236	17.2302	17.2453
3.49751	0.869935	O88200	O88200	C-type lectin domain family 11 member A	Clec11a	Color2 [A=255, R=255, G=0, B=0]	1	4	+				3	3	3	12.2	12.2	12.2	36.451	0	6.7601	49267000	6	14.4939	14.6156	14.6524	14.5451	14.4774	14.0637	13.2901	13.4928	13.6614	13.9268
3.46625	1.7599	Q02105	Q02105	Complement C1q subcomponent subunit C	C1qc	Color2 [A=255, R=255, G=0, B=0]	1	4	+				4	4	4	21.5	21.5	21.5	25.991	0	14.567	64318000	12	15.2189	13.8345	15.2888	14.6865	14.6622	12.9969	12.4465	13.1425	13.2504	13.0551
3.44913	0.882951	P28862;O55123	P28862	Stromelysin-1	Mmp3	Color2 [A=255, R=255, G=0, B=0]	1	4	+				10	10	10	19.9	19.9	19.9	53.844	0	13.533	86226000	17	16.5169	16.6718	16.3211	16.8367	16.1648	15.7098	15.2892	15.5839	15.7875	15.7262
3.4452	0.550228	P01027;P01027-2;CON__Q2UVX4	P01027	Complement C3;Complement C3 beta chain;C3-beta-c;Complement C3 alpha chain;C3a anaphylatoxin;Acylation stimulating protein;Complement C3b alpha chain;Complement C3c alpha chain fragment 1;Complement C3dg fragment;Complement C3g fragment;Complement C3d fragment;Complement C3f fragment;Complement C3c alpha chain fragment 2	C3	Color2 [A=255, R=255, G=0, B=0]	1	4	+				64	64	64	44.6	44.6	44.6	186.48	0	323.31	4219300000	190	21.1885	21.3918	21.0562	21.1955	20.9183	20.6636	20.4103	20.5949	20.6502	20.68
3.43967	0.563938	Q91W90	Q91W90	Thioredoxin domain-containing protein 5	Txndc5	Color2 [A=255, R=255, G=0, B=0]	1	4	+				13	13	13	46.8	46.8	46.8	46.415	0	164.03	536170000	39	17.8426	17.7082	17.8003	18.1194	17.7066	17.2827	17.0991	17.1924	17.4324	17.3508
3.43166	1.27044	P01592	P01592	Immunoglobulin J chain	Igj	Color2 [A=255, R=255, G=0, B=0]	1	4	+				3	3	3	23.3	23.3	23.3	18.013	0	8.4772	45134000	4	13.0085	13.0258	13.9147	12.8205	13.1957	12.2584	11.7196	11.7371	11.8432	12.0547
3.42857	0.734873	P16675	P16675	Lysosomal protective protein;Lysosomal protective protein 32 kDa chain;Lysosomal protective protein 20 kDa chain	Ctsa	Color2 [A=255, R=255, G=0, B=0]	1	4	+				6	6	6	15.8	15.8	15.8	53.844	0	41.97	191760000	18	17.7697	17.7568	17.8506	18.1224	17.5969	17.1614	16.7382	17.1512	17.2683	17.103
3.4222	1.01113	Q8K1X4	Q8K1X4		Nckap1l	Color2 [A=255, R=255, G=0, B=0]	1	4	+				7	7	7	7.4	7.4	7.4	128.9	0	14.483	34844000	12	15.6903	15.5347	15.7032	16.242	15.507	14.6726	14.3428	14.7265	14.9713	14.9085
3.42155	1.00766	Q9Z0J0	Q9Z0J0	Epididymal secretory protein E1	Npc2	Color2 [A=255, R=255, G=0, B=0]	1	4	+				6	6	6	35.6	35.6	35.6	16.442	0	32.692	524640000	12	17.5358	17.4339	17.8853	18.0101	17.1317	16.3812	16.5736	16.7141	16.5313	16.7582
3.39749	1.30569	Q05117	Q05117	Tartrate-resistant acid phosphatase type 5	Acp5	Color2 [A=255, R=255, G=0, B=0]	1	4	+				4	4	4	15.3	15.3	15.3	36.807	0	21.198	100280000	12	15.638	15.4379	15.8888	16.2227	15.4292	14.3337	13.8622	14.3663	14.7863	14.7397
3.39525	0.801416	Q9ES52-4;Q9ES52-3;Q9ES52-2;Q9ES52;Q9ES52-6;Q9ES52-5	Q9ES52-4;Q9ES52-3;Q9ES52-2;Q9ES52;Q9ES52-6;Q9ES52-5	Phosphatidylinositol 3,4,5-trisphosphate 5-phosphatase 1	Inpp5d	Color2 [A=255, R=255, G=0, B=0]	1	4	+				5	4	4	5.9	4.9	4.9	108.34	0	5.1115	25055000	5	14.5464	14.3451	14.5814	14.8402	14.3774	13.6014	13.4134	13.8572	13.7827	14.0288
3.39508	0.974931	P21956-2;P21956	P21956-2;P21956	Lactadherin	Mfge8	Color2 [A=255, R=255, G=0, B=0]	1	4	+				12	12	12	38.5	38.5	38.5	47.169	0	55.395	297070000	27	17.9162	17.9496	18.235	18.3374	17.6183	17.0159	16.6211	17.1322	17.1893	17.2233
3.39452	1.08487	Q99P91	Q99P91	Transmembrane glycoprotein NMB	Gpnmb	Color2 [A=255, R=255, G=0, B=0]	1	4	+				16	16	16	33.8	33.8	33.8	63.675	0	184.5	70444000000	161	24.1899	24.1363	24.5487	24.6969	24.0636	23.2105	22.7977	23.1898	23.353	23.66
3.38794	0.844334	Q8K479	Q8K479	Complement C1q tumor necrosis factor-related protein 5	C1qtnf5	Color2 [A=255, R=255, G=0, B=0]	1	4	+				3	3	3	15.2	15.2	15.2	25.436	0	7.5145	82740000	7	16.6574	16.62	16.7481	16.7007	16.6371	15.795	15.2993	15.954	15.9409	16.1523
3.37485	1.19845	P70248	P70248	Unconventional myosin-If	Myo1f	Color2 [A=255, R=255, G=0, B=0]	1	4	+				9	5	5	10.1	5.8	5.8	125.95	0	9.9028	31203000	9	15.1239	15.1759	15.1849	15.6687	14.8867	13.9149	13.5837	13.7679	14.4137	14.3677
3.37365	1.17212	P51569	P51569	Alpha-galactosidase A	Gla	Color2 [A=255, R=255, G=0, B=0]	1	4	+				7	7	7	22.7	22.7	22.7	47.642	0	45.238	127020000	15	16.0643	15.8734	16.4445	16.5977	15.8772	14.9924	14.4724	15.099	15.1811	15.2516
3.36433	1.73327	P21845;P21845-2	P21845;P21845-2	Tryptase beta-2	Tpsb2	Color2 [A=255, R=255, G=0, B=0]	1	4	+				4	4	4	18.1	18.1	18.1	30.927	0	61.179	97877000	9	16.0133	16.1197	15.7842	15.853	15.8765	14.1617	14.4563	13.6778	13.5152	15.1693
3.36225	1.65552	P01723;P01727;P01728;P01729;P01726	P01723;P01727;P01728;P01729;P01726	Ig lambda-1 chain V region;Ig lambda-1 chain V region S43;Ig lambda-2 chain V region;Ig lambda-2 chain V region MOPC 315;Ig lambda-1 chain V region H2020		Color2 [A=255, R=255, G=0, B=0]	1	4	+				2	2	2	35.9	35.9	35.9	12.222	0	12.661	55834000	6	14.9172	15.4334	14.8706	15.1389	15.3893	13.5497	12.9614	14.1458	12.8297	13.9851
3.33745	0.49255	Q61263	Q61263	Sterol O-acyltransferase 1	Soat1	Color2 [A=255, R=255, G=0, B=0]	1	4	+				2	2	2	5.6	5.6	5.6	63.798	0	11.471	11397000	3	12.9224	13.1049	13.0416	13.206	12.9819	12.5103	12.4344	12.8327	12.4659	12.5507
3.33737	0.964735	P10605	P10605	Cathepsin B;Cathepsin B light chain;Cathepsin B heavy chain	Ctsb	Color2 [A=255, R=255, G=0, B=0]	1	4	+				13	13	13	50.4	50.4	50.4	37.279	0	237.54	8308900000	83	20.2618	20.1544	20.5638	20.8747	20.1242	19.622	19.0972	19.52	19.3865	19.5294
3.33015	0.780929	Q3U7R1;Q3U7R1-2	Q3U7R1;Q3U7R1-2	Extended synaptotagmin-1	Esyt1	Color2 [A=255, R=255, G=0, B=0]	1	4	+				30	30	30	35.7	35.7	35.7	121.55	0	186.56	1272700000	84	19.4679	19.3274	19.497	19.7459	19.195	18.6708	18.2906	18.6814	18.7933	18.8924
3.30928	1.62147	P01837	P01837	Ig kappa chain C region		Color2 [A=255, R=255, G=0, B=0]	1	4	+				7	7	7	71	71	71	11.934	0	163.58	1895400000	45	18.7068	18.9553	18.7998	19.6426	18.6936	17.9132	17.1356	17.675	16.6006	17.3665
3.28794	0.632192	Q921M7	Q921M7	Protein FAM49B	Fam49b	Color2 [A=255, R=255, G=0, B=0]	1	4	+				10	8	8	40.1	33.3	33.3	36.776	0	72.637	279870000	23	17.9499	17.9493	18.0236	18.185	17.7022	17.2838	17.1361	17.2025	17.5879	17.4388
3.27849	0.518542	Q61581	Q61581	Insulin-like growth factor-binding protein 7	Igfbp7	Color2 [A=255, R=255, G=0, B=0]	1	4	+				4	4	4	15.7	15.7	15.7	28.969	0	5.362	63538000	4	15.6653	15.3256	15.2421	15.5244	15.2898	14.8167	15.0702	14.8885	14.8064	14.8727
3.26864	0.512509	P09103	P09103	Protein disulfide-isomerase	P4hb	Color2 [A=255, R=255, G=0, B=0]	1	4	+				24	24	24	55.6	55.6	55.6	57.058	0	192.32	6418400000	123	21.5943	21.529	21.4375	21.7501	21.3514	21.0209	20.7798	21.0862	21.1186	21.0942
3.24092	0.713628	Q62422	Q62422	Osteoclast-stimulating factor 1	Ostf1	Color2 [A=255, R=255, G=0, B=0]	1	4	+				6	6	6	37.2	37.2	37.2	23.782	0	45.463	337270000	15	17.5115	17.2331	17.5137	17.7034	17.201	16.7503	16.452	16.6207	16.7867	16.9849
3.24059	1.01741	P30355	P30355	Arachidonate 5-lipoxygenase-activating protein	Alox5ap	Color2 [A=255, R=255, G=0, B=0]	1	4	+				3	3	3	20.5	20.5	20.5	18.136	0	7.4485	148000000	7	17.9537	17.8937	17.7213	18.253	17.6554	17.0302	16.3722	16.6896	17.1036	17.1945
3.23856	0.842865	P28867;P28867-2	P28867;P28867-2	Protein kinase C delta type;Protein kinase C delta type regulatory subunit;Protein kinase C delta type catalytic subunit	Prkcd	Color2 [A=255, R=255, G=0, B=0]	1	4	+				7	7	6	11.7	11.7	10.2	77.546	0	17.338	49175000	17	15.9705	15.8558	16.1104	16.3362	15.7764	15.2185	14.7228	15.1793	15.3863	15.3282
3.2249	0.844059	Q640N1;Q640N1-2	Q640N1;Q640N1-2	Adipocyte enhancer-binding protein 1	Aebp1	Color2 [A=255, R=255, G=0, B=0]	1	4	+				9	9	8	10.8	10.8	10	128.36	0	74.504	137610000	15	16.4377	16.2335	16.3715	16.1297	15.8599	15.2627	15.0333	15.3814	15.7497	15.3849
3.22281	1.1483	P06800-6;P06800-5;P06800	P06800-6;P06800-5;P06800	Receptor-type tyrosine-protein phosphatase C	Ptprc	Color2 [A=255, R=255, G=0, B=0]	1	4	+				10	10	10	10.1	10.1	10.1	130.85	0	22.197	80907000	15	16.4083	16.1766	16.4627	17.2188	16.2887	15.3299	15.0479	15.2732	15.5344	15.6282
3.22214	1.45934	P06330;P01757;P01756;P01749;P06329;P03980	P06330;P01757;P01756	Ig heavy chain V region AC38 205.12;Ig heavy chain V region J558;Ig heavy chain V region MOPC 104E		Color2 [A=255, R=255, G=0, B=0]	1	4	+				6	6	5	72	72	66.1	12.934	0	48.245	423710000	14	18.8883	18.4933	18.2667	18.9664	18.4095	16.9074	16.5539	17.2498	17.0777	17.9387
3.20955	1.02713	Q62192	Q62192	CD180 antigen	Cd180	Color2 [A=255, R=255, G=0, B=0]	1	4	+				3	3	3	7.6	7.6	7.6	74.302	0	23.807	37945000	6	14.616	14.3616	14.6714	14.9297	14.4111	13.6587	12.9461	13.6909	13.8409	13.7175
3.19017	0.383606	Q9D1Q6	Q9D1Q6	Endoplasmic reticulum resident protein 44	Erp44	Color2 [A=255, R=255, G=0, B=0]	1	4	+				12	12	12	32	32	32	46.852	0	70.56	318370000	26	17.8504	17.7834	17.8729	17.9588	17.7563	17.4426	17.2333	17.4999	17.5469	17.581
3.18867	0.877737	P01029;REV__Q5XG71	P01029	Complement C4-B;Complement C4 beta chain;Complement C4 alpha chain;C4a anaphylatoxin;Complement C4 gamma chain	C4b	Color2 [A=255, R=255, G=0, B=0]	1	4	+				15	15	14	11	11	10.4	192.91	0	57.269	342700000	31	18.0151	17.934	17.8703	18.1893	17.9693	17.0274	16.6184	17.1103	17.548	17.2852
3.1853	1.04954	Q8K1B8	Q8K1B8	Fermitin family homolog 3	Fermt3	Color2 [A=255, R=255, G=0, B=0]	1	4	+				17	17	17	32.8	32.8	32.8	75.634	0	66.459	279890000	33	18.0808	17.9029	18.1467	18.6577	17.9361	17.1473	16.6094	17.0105	17.2904	17.4188
3.18326	1.04271	P48025;P43404-3;P43404-2;P43404;Q8BZ25	P48025	Tyrosine-protein kinase SYK	Syk	Color2 [A=255, R=255, G=0, B=0]	1	4	+				6	6	6	11.8	11.8	11.8	71.376	0	36.641	50897000	12	15.9922	15.7743	16.0733	16.5267	15.6893	15.0914	14.5427	14.8532	15.0715	15.2834
3.17397	0.643957	Q8R0X7	Q8R0X7	Sphingosine-1-phosphate lyase 1	Sgpl1	Color2 [A=255, R=255, G=0, B=0]	1	4	+				15	15	15	27.8	27.8	27.8	63.676	0	48.126	336300000	34	18.2599	18.1699	18.2859	18.5472	18.0772	17.4571	17.3628	17.7115	17.8208	17.7682
3.17316	0.372311	Q02013	Q02013	Aquaporin-1	Aqp1	Color2 [A=255, R=255, G=0, B=0]	1	4	+				3	3	3	14.5	14.5	14.5	28.793	0	72.754	789070000	20	17.6762	17.603	17.5036	17.5696	17.3073	17.1587	17.1218	17.0744	17.2469	17.1964
3.17226	0.660251	P61620	P61620	Protein transport protein Sec61 subunit alpha isoform 1	Sec61a1	Color2 [A=255, R=255, G=0, B=0]	1	4	+				6	6	3	16.2	16.2	11.6	52.264	0	24.38	154150000	11	17.033	17.178	17.1698	17.3589	17.0041	16.4171	16.107	16.6051	16.6237	16.6897
3.16935	1.15667	Q80SY3	Q80SY3	V-type proton ATPase subunit d 2	Atp6v0d2	Color2 [A=255, R=255, G=0, B=0]	1	4	+				8	8	8	29.7	29.7	29.7	40.493	0	41.14	82825000	16	16.1134	15.797	16.4637	15.5737	15.9802	14.8547	14.2856	14.7493	15.1148	15.1403
3.16207	1.1505	Q61233	Q61233	Plastin-2	Lcp1	Color2 [A=255, R=255, G=0, B=0]	1	4	+				33	33	28	63.8	63.8	55.8	70.148	0	323.31	5027200000	148	20.8808	20.5149	21.0762	21.5528	20.6568	19.8288	19.3573	19.7673	19.9998	19.9758
3.15679	0.500277	P30412	P30412	Peptidyl-prolyl cis-trans isomerase C	Ppic	Color2 [A=255, R=255, G=0, B=0]	1	4	+				2	2	2	15.1	15.1	15.1	22.794	0	12.559	52245000	8	16.3078	16.2475	16.2074	16.336	16.1538	15.8143	15.4866	15.6062	15.9058	15.9384
3.15338	1.11577	P43276	P43276	Histone H1.5	Hist1h1b	Color2 [A=255, R=255, G=0, B=0]	1	4	+				6	4	4	31.4	22	22	22.576	0	12.651	188820000	10	17.2186	16.9822	17.3908	17.647	16.8414	15.666	15.9064	16.4433	16.4436	16.0419
3.14226	1.77762	P98086	P98086	Complement C1q subcomponent subunit A	C1qa	Color2 [A=255, R=255, G=0, B=0]	1	4	+				3	3	3	15.5	15.5	15.5	25.974	0	21.468	37979000	7	16.0125	14.9378	16.2708	15.9739	15.7979	13.7077	13.2637	14.548	14.5217	14.0636
3.12896	0.612553	Q9EQK5	Q9EQK5	Major vault protein	Mvp	Color2 [A=255, R=255, G=0, B=0]	1	4	+				23	23	23	37.3	37.3	37.3	95.923	0	213.21	1313300000	62	19.4689	19.4258	19.3676	19.6975	19.2123	18.8378	18.5059	18.8242	18.975	18.9667
3.1088	0.643335	P29533;P29533-2	P29533	Vascular cell adhesion protein 1	Vcam1	Color2 [A=255, R=255, G=0, B=0]	1	4	+				13	13	13	22.3	22.3	22.3	81.317	0	55.498	95711000	22	17.1838	16.8411	16.9476	17.0962	16.7839	16.3322	15.9517	16.4645	16.4282	16.4592
3.06861	0.5608	O35604	O35604	Niemann-Pick C1 protein	Npc1	Color2 [A=255, R=255, G=0, B=0]	1	4	+				10	10	10	8.2	8.2	8.2	142.88	0	48.753	319180000	28	17.2204	17.2918	17.3584	17.4108	17.0249	16.6684	16.3907	16.8027	16.7532	16.8873
3.02611	0.76486	O09159	O09159	Lysosomal alpha-mannosidase	Man2b1	Color2 [A=255, R=255, G=0, B=0]	1	4	+				3	3	3	4.6	4.6	4.6	114.65	0	4.3172	34188000	5	15.2494	15.0915	15.1414	15.3492	14.8988	14.474	13.8793	14.4062	14.5918	14.5546
3.02524	0.71923	Q9WV32	Q9WV32	Actin-related protein 2/3 complex subunit 1B	Arpc1b	Color2 [A=255, R=255, G=0, B=0]	1	4	+				12	12	11	47.8	47.8	41.7	41.063	0	90.104	809640000	42	18.6123	18.4917	18.6665	18.7794	18.3948	17.8626	17.4728	17.7494	18.139	18.1248
3.02227	0.72734	Q8R5A3	Q8R5A3	Amyloid beta A4 precursor protein-binding family B member 1-interacting protein	Apbb1ip	Color2 [A=255, R=255, G=0, B=0]	1	4	+				3	3	3	5.2	5.2	5.2	74.318	0	5.9115	10251000	4	13.3622	13.1632	13.5447	13.6961	13.2174	12.7066	12.3697	12.5043	12.8967	12.8695
3.00233	0.481334	P15379-2;P15379-3;P15379-6;P15379-11;P15379-5;P15379-10;P15379-9;P15379-4;P15379-8;P15379-7;P15379;P15379-12;P15379-13	P15379-2;P15379-3;P15379-6;P15379-11;P15379-5;P15379-10;P15379-9;P15379-4;P15379-8;P15379-7;P15379;P15379-12;P15379-13	CD44 antigen	Cd44	Color2 [A=255, R=255, G=0, B=0]	1	4	+				4	4	4	15.2	15.2	15.2	39.998	0	29.692	247380000	13	16.9913	16.9913	16.9034	16.8857	16.6896	16.3037	16.1573	16.4961	16.5421	16.5555
2.99772	0.865797	P24452	P24452	Macrophage-capping protein	Capg	Color2 [A=255, R=255, G=0, B=0]	1	4	+				8	8	8	34.9	34.9	34.9	39.24	0	94.531	1049300000	45	18.7315	18.5246	18.8316	19.2801	18.4781	18.1311	17.5879	17.8104	17.9511	18.0364
2.98863	0.867684	Q09014	Q09014	Neutrophil cytosol factor 1	Ncf1	Color2 [A=255, R=255, G=0, B=0]	1	4	+				4	4	4	12.3	12.3	12.3	44.666	0	11.581	9251700	5	13.7896	13.4725	13.7427	14.2474	13.3188	12.6104	12.847	13.027	12.9057	12.8424
2.98822	0.736636	Q9D1A2	Q9D1A2	Cytosolic non-specific dipeptidase	Cndp2	Color2 [A=255, R=255, G=0, B=0]	1	4	+				20	20	20	52.4	52.4	52.4	52.767	0	243.09	2480800000	67	20.2059	19.971	20.1271	20.4978	19.9204	19.3657	19.0219	19.525	19.6295	19.497
2.96212	0.599031	P35700	P35700	Peroxiredoxin-1	Prdx1	Color2 [A=255, R=255, G=0, B=0]	1	4	+				19	19	18	83.4	83.4	83.4	22.176	0	81.025	18344000000	154	21.9724	21.8535	21.9355	22.148	21.7022	21.3087	20.9912	21.2909	21.5043	21.5214
2.96094	1.37681	P16110	P16110	Galectin-3	Lgals3	Color2 [A=255, R=255, G=0, B=0]	1	4	+				7	7	7	27.3	27.3	27.3	27.515	0	30.3	1072200000	30	18.7411	18.3355	18.9503	18.6601	17.7578	16.7514	17.1148	16.8811	17.8032	17.0102
2.96078	0.663597	Q9CQI6	Q9CQI6	Coactosin-like protein	Cotl1	Color2 [A=255, R=255, G=0, B=0]	1	4	+				9	9	9	64.8	64.8	64.8	15.944	0	98.038	2366600000	35	20.1482	20.1374	20.155	20.4753	20.0855	19.5208	19.1111	19.7218	19.592	19.7378
2.96005	0.452331	Q9CXY9	Q9CXY9	GPI-anchor transamidase	Pigk	Color2 [A=255, R=255, G=0, B=0]	1	4	+				3	3	3	7.8	7.8	7.8	44.895	0.00022701	3.4381	18005000	4	14.6142	14.7711	14.6081	14.7104	14.842	14.207	13.9902	14.2527	14.4238	14.4105
2.95759	0.676808	P70261	P70261	Paladin	Pald1	Color2 [A=255, R=255, G=0, B=0]	1	4	+				6	6	6	9.1	9.1	9.1	96.739	0	13.41	12611000	9	13.8819	13.8513	13.8369	14.1215	13.4948	13.1903	12.8287	13.1959	13.4031	13.1844
2.95001	0.663892	P28653	P28653	Biglycan	Bgn	Color2 [A=255, R=255, G=0, B=0]	1	4	+				15	14	14	46.3	44.2	44.2	41.639	0	248.45	2230000000	100	19.3694	19.492	19.5173	19.4522	19.1265	18.5489	18.4788	18.6189	19.0668	18.9247
2.94362	0.823072	P18242	P18242	Cathepsin D	Ctsd	Color2 [A=255, R=255, G=0, B=0]	1	4	+				17	17	17	48.3	48.3	48.3	44.953	0	276.1	12613000000	187	21.5097	21.4904	21.7236	21.7763	21.3563	20.8164	20.1693	20.9112	20.8621	20.982
2.93615	0.927548	Q9WUU7	Q9WUU7	Cathepsin Z	Ctsz	Color2 [A=255, R=255, G=0, B=0]	1	4	+				8	8	8	37.6	37.6	37.6	33.996	0	121.83	1962600000	22	18.5673	18.5495	19.0503	19.0941	18.3336	17.9158	17.3656	17.7558	17.9143	18.0055
2.91882	0.811276	P20060	P20060	Beta-hexosaminidase subunit beta	Hexb	Color2 [A=255, R=255, G=0, B=0]	1	4	+				19	19	19	42.4	42.4	42.4	61.115	0	175.11	1546200000	64	18.9436	18.8553	19.1682	19.4276	18.8279	18.2756	17.7545	18.3626	18.3785	18.395
2.91041	0.494148	P61028;REV__G3UYX5	P61028	Ras-related protein Rab-8B	Rab8b	Color2 [A=255, R=255, G=0, B=0]	1	4	+				6	2	2	26.1	10.1	10.1	23.603	0	16.827	57916000	4	13.6827	13.7914	13.7286	14.0466	13.7221	13.5162	13.1398	13.2331	13.1596	13.4519
2.90513	0.931394	Q8CIH5	Q8CIH5	1-phosphatidylinositol 4,5-bisphosphate phosphodiesterase gamma-2	Plcg2	Color2 [A=255, R=255, G=0, B=0]	1	4	+				11	11	11	14.4	14.4	14.4	147.59	0	55.166	62786000	26	16.0322	16.0058	16.1671	16.6888	15.8334	15.2624	14.7966	15.1202	15.5304	15.3607
2.89572	0.625312	P67984	P67984	60S ribosomal protein L22	Rpl22	Color2 [A=255, R=255, G=0, B=0]	1	4	+				4	4	4	50.8	50.8	50.8	14.759	0	90.474	691090000	18	16.7093	16.461	16.4606	16.738	16.3079	15.942	15.5519	16.1304	15.877	16.0489
2.89519	0.663256	O08807	O08807	Peroxiredoxin-4	Prdx4	Color2 [A=255, R=255, G=0, B=0]	1	4	+				8	7	7	42.7	39.8	39.8	31.052	0	22.23	1344000000	21	17.4719	17.3495	17.4595	17.8145	17.2393	16.8655	16.4531	16.7577	16.9343	17.0078
2.89349	0.600082	P24369	P24369	Peptidyl-prolyl cis-trans isomerase B	Ppib	Color2 [A=255, R=255, G=0, B=0]	1	4	+				15	15	14	65.3	65.3	60.6	23.713	0	64.893	2522300000	48	20.1035	19.9985	19.9185	20.2798	19.7899	19.3556	19.093	19.4718	19.6004	19.569
2.88001	0.838829	P12265	P12265	Beta-glucuronidase	Gusb	Color2 [A=255, R=255, G=0, B=0]	1	4	+				11	11	11	25.9	25.9	25.9	74.194	0	35.224	168260000	26	16.9003	16.9178	16.9975	17.447	16.6399	16.0992	15.7191	16.2348	16.2904	16.3648
2.87382	0.509018	P19324	P19324	Serpin H1	Serpinh1	Color2 [A=255, R=255, G=0, B=0]	1	4	+				16	16	16	47.7	47.7	47.7	46.533	0	93.618	1545400000	67	19.4406	19.4971	19.3475	19.6678	19.2807	18.8819	18.7058	18.9847	19.2113	18.9049
2.87004	0.536281	Q61398	Q61398	Procollagen C-endopeptidase enhancer 1	Pcolce	Color2 [A=255, R=255, G=0, B=0]	1	4	+				7	7	7	21.2	21.2	21.2	50.167	0	20.088	93091000	13	16.1334	16.2384	16.3538	16.4496	16.032	15.7301	15.439	15.6172	15.9163	15.8232
2.86984	1.0286	P27870;Q9R0C8-4;Q9R0C8	P27870	Proto-oncogene vav	Vav1	Color2 [A=255, R=255, G=0, B=0]	1	4	+				5	5	5	5.7	5.7	5.7	98.136	0	5.6883	22382000	6	15.0376	14.8385	15.1071	15.7124	14.7859	14.1687	13.5552	14.1257	14.1171	14.3718
2.86886	0.693813	Q9WVH9	Q9WVH9	Fibulin-5	Fbln5	Color2 [A=255, R=255, G=0, B=0]	1	4	+				5	5	5	15.2	15.2	15.2	50.193	0	49.265	357310000	17	16.126	16.2803	16.2413	16.2249	16.1641	15.7516	15.0313	15.3461	15.7317	15.7069
2.86682	0.645877	Q61599	Q61599	Rho GDP-dissociation inhibitor 2	Arhgdib	Color2 [A=255, R=255, G=0, B=0]	1	4	+				12	12	12	65.5	65.5	65.5	22.851	0	130.51	745480000	33	18.4151	18.2681	18.34	18.6472	18.1472	17.6474	17.5281	17.4781	17.9639	17.9706
2.85295	0.710128	P82198	P82198	Transforming growth factor-beta-induced protein ig-h3	Tgfbi	Color2 [A=255, R=255, G=0, B=0]	1	4	+				18	18	18	30.5	30.5	30.5	74.596	0	59.911	992150000	49	19.3572	19.5569	19.5057	19.627	19.3277	18.6583	18.4207	18.5698	19.0966	19.0786
2.84565	1.57268	P01639	P01639	Ig kappa chain V-V region MOPC 41	Gm5571	Color2 [A=255, R=255, G=0, B=0]	1	4	+				3	3	3	27.7	27.7	27.7	14.311	0	13.213	13011000	6	13.0893	13.2271	12.9099	13.5232	13.4506	12.038	11.5341	12.5934	10.7413	11.4298
2.84554	0.623836	P17047-3;P17047;P17047-2	P17047-3;P17047;P17047-2	Lysosome-associated membrane glycoprotein 2	Lamp2	Color2 [A=255, R=255, G=0, B=0]	1	4	+				8	8	8	17.6	17.6	17.6	45.655	0	24.55	1127300000	19	18.9406	18.9859	18.9013	18.9206	18.7112	18.4768	17.8601	18.1485	18.3188	18.5362
2.84244	0.66628	Q9DBS9	Q9DBS9	Oxysterol-binding protein-related protein 3	Osbpl3	Color2 [A=255, R=255, G=0, B=0]	1	4	+				3	2	2	5.3	3.2	3.2	96.965	0	4.9135	6392500	4	13.7272	13.5481	13.7362	14.2206	13.5341	13.0371	13.0371	13.1672	13.286	12.9074
2.84137	0.394377	Q9DBG9	Q9DBG9	Tax1-binding protein 3	Tax1bp3	Color2 [A=255, R=255, G=0, B=0]	1	4	+				2	2	2	25	25	25	13.722	0	20.106	47781000	3	13.569	13.643	13.5753	13.8149	13.4449	13.079	13.1309	13.3373	13.362	13.1661
2.82893	0.319974	P51855	P51855	Glutathione synthetase	Gss	Color2 [A=255, R=255, G=0, B=0]	1	4	+				10	10	9	23.2	23.2	20.7	52.246	0	24.106	127600000	20	16.684	16.7637	16.8012	16.7885	16.798	16.4634	16.2107	16.5961	16.5067	16.4587
2.82622	1.37647	P01799;P01797;P01796;P01801;P01804;P01803;P01800;P01802;P01798	P01799;P01797;P01796;P01801;P01804;P01803;P01800;P01802	Ig heavy chain V-III region ABE-47N;Ig heavy chain V-III region U61;Ig heavy chain V-III region A4;Ig heavy chain V-III region J606;Ig heavy chain V-III region HPC76;Ig heavy chain V region AMPC1;Ig heavy chain V-III region T957;Ig heavy chain V-III region W3082		Color2 [A=255, R=255, G=0, B=0]	1	4	+				3	3	3	31.9	31.9	31.9	12.675	0	14.537	37318000	4	14.5428	13.6713	14.1408	14.5899	14.8286	13.1022	12.4769	13.2503	12.5196	13.5421
2.81355	0.527044	Q8JZV7	Q8JZV7	Putative N-acetylglucosamine-6-phosphate deacetylase	Amdhd2	Color2 [A=255, R=255, G=0, B=0]	1	4	+				7	7	7	22	22	22	43.5	0	50.41	120020000	12	16.4177	16.3452	16.4182	16.4289	16.2724	15.8934	15.4943	15.7607	15.9564	16.1424
2.81091	0.513954	P27773	P27773	Protein disulfide-isomerase A3	Pdia3	Color2 [A=255, R=255, G=0, B=0]	1	4	+				31	31	31	62.8	62.8	62.8	56.678	0	182.21	11779000000	156	21.1928	21.1516	21.056	21.4218	20.9303	20.6171	20.3633	20.6923	20.7416	20.7684
2.80847	0.533183	Q3UUQ7	Q3UUQ7	GPI inositol-deacylase	Pgap1	Color2 [A=255, R=255, G=0, B=0]	1	4	+				6	6	6	6.3	6.3	6.3	104.58	0	10.749	36177000	10	15.2672	14.9566	15.2014	15.4159	14.9879	14.6156	14.4401	14.8838	14.5515	14.6721
2.80034	0.741447	P23780	P23780	Beta-galactosidase	Glb1	Color2 [A=255, R=255, G=0, B=0]	1	4	+				6	6	6	13.3	13.3	13.3	73.12	0	38.182	180560000	14	16.766	16.6062	16.9448	17.3098	16.5482	16.1479	15.8206	16.3023	16.0522	16.1449
2.7992	0.549032	O89032-3;O89032-2;O89032	O89032-3;O89032-2;O89032	SH3 and PX domain-containing protein 2A	Sh3pxd2a	Color2 [A=255, R=255, G=0, B=0]	1	4	+				5	5	4	6.7	6.7	5.9	119.03	0	6.9063	16402000	8	14.1736	14.0003	14.2003	14.3736	13.9455	13.5836	13.2669	13.7732	13.7346	13.5898
2.78614	0.600392	O35114	O35114	Lysosome membrane protein 2	Scarb2	Color2 [A=255, R=255, G=0, B=0]	1	4	+				9	9	9	18.2	18.2	18.2	54.043	0	18.979	547750000	23	18.6108	18.5852	18.7146	18.9998	18.5095	18.0941	17.7207	18.1713	18.1382	18.2936
2.78496	0.517782	P06909	P06909	Complement factor H	Cfh	Color2 [A=255, R=255, G=0, B=0]	1	4	+				21	21	21	25.6	25.6	25.6	139.14	0	184.81	723080000	52	18.4403	18.7202	18.5289	18.3815	18.2569	17.933	17.6658	17.9537	18.04	18.1464
2.77907	0.813647	Q3UND0-2;Q3UND0	Q3UND0-2;Q3UND0	Src kinase-associated phosphoprotein 2	Skap2	Color2 [A=255, R=255, G=0, B=0]	1	4	+				5	5	5	24.8	24.8	24.8	39.95	0	10.374	27620000	9	14.3327	14.2145	14.4217	14.5367	14.2018	13.6196	12.9291	13.5687	13.5916	13.93
2.77771	1.12567	P97369	P97369	Neutrophil cytosol factor 4	Ncf4	Color2 [A=255, R=255, G=0, B=0]	1	4	+				8	8	8	37.2	37.2	37.2	38.707	0	24.258	47823000	18	15.2447	14.9817	15.4909	15.9793	15.0872	14.2125	13.6217	14.3288	14.3856	14.6067
2.77657	0.405271	Q8R3H7	Q8R3H7	Heparan sulfate 2-O-sulfotransferase 1	Hs2st1	Color2 [A=255, R=255, G=0, B=0]	1	4	+				2	2	2	7	7	7	41.813	0	4.7159	4958200	2	12.576	12.5144	12.5315	12.5066	12.4627	11.894	12.075	12.0945	12.0799	12.4215
2.76683	1.35779	P29452	P29452	Caspase-1;Caspase-1 subunit p20;Caspase-1 subunit p10	Casp1	Color2 [A=255, R=255, G=0, B=0]	1	4	+				4	4	4	10	10	10	45.64	0	5.8656	13020000	6	14.7613	14.4327	15.019	15.5197	14.5606	13.6114	12.6672	13.5458	13.6882	13.9917
2.76057	0.597226	O88455	O88455	7-dehydrocholesterol reductase	Dhcr7	Color2 [A=255, R=255, G=0, B=0]	1	4	+				3	3	3	10	10	10	53.918	0	50.741	40842000	6	15.6272	15.5013	15.5516	15.933	15.3533	14.989	14.8567	15.3333	14.8949	14.9064
2.7596	1.13142	O89017	O89017	Legumain	Lgmn	Color2 [A=255, R=255, G=0, B=0]	1	4	+				5	5	5	14.7	14.7	14.7	49.372	0	106.84	1443000000	19	18.2509	17.8589	18.586	18.699	17.8492	17.3425	16.4511	17.153	17.3219	17.3185
2.72641	0.667625	O35639	O35639	Annexin A3	Anxa3	Color2 [A=255, R=255, G=0, B=0]	1	4	+				18	18	18	46.7	46.7	46.7	36.384	0	143.8	1768800000	62	19.2225	19.0804	19.3022	19.6653	19.1967	18.6061	18.2138	18.7562	18.7704	18.7826
2.70879	0.57035	Q9R0P3	Q9R0P3	S-formylglutathione hydrolase	Esd	Color2 [A=255, R=255, G=0, B=0]	1	4	+				11	11	11	55.3	55.3	55.3	31.319	0	106.54	989950000	46	19.0382	18.9633	19.0616	19.3211	18.8514	18.5188	18.1232	18.4195	18.6637	18.6585
2.70732	0.475269	P51880	P51880	Fatty acid-binding protein, brain	Fabp7	Color2 [A=255, R=255, G=0, B=0]	1	4	+				2	2	2	22.7	22.7	22.7	14.893	0	7.5866	15687000	3	13.3307	13.0178	13.2968	13.1605	13.0332	12.536	12.5205	12.7414	12.6873	12.9775
2.70718	0.48089	P54116	P54116	Erythrocyte band 7 integral membrane protein	Stom	Color2 [A=255, R=255, G=0, B=0]	1	4	+				6	6	6	28.5	28.5	28.5	31.375	0	37.18	85407000	11	16.0115	15.8047	15.7998	16.0679	15.8348	15.3991	15.2161	15.2515	15.6927	15.5548
2.7062	1.02735	Q8C3J5	Q8C3J5	Dedicator of cytokinesis protein 2	Dock2	Color2 [A=255, R=255, G=0, B=0]	1	4	+				11	11	11	7.8	7.8	7.8	211.7	0	21.851	50122000	20	16.0646	15.7791	16.1312	16.4604	15.8331	15.0667	14.3225	14.9953	15.3472	15.4
2.70199	0.558263	P52875;Q9HC07-2;Q9HC07	P52875	Transmembrane protein 165	Tmem165	Color2 [A=255, R=255, G=0, B=0]	1	4	+				3	3	3	19.2	19.2	19.2	34.79	0	49.404	77903000	12	14.6147	14.4361	14.4219	14.9098	14.4927	13.885	13.7685	14.2399	14.0585	14.1319
2.70099	1.09558	P22777	P22777	Plasminogen activator inhibitor 1	Serpine1	Color2 [A=255, R=255, G=0, B=0]	1	4	+				2	2	2	4.7	4.7	4.7	45.17	0.00045167	3.3742	7050200	3	11.6434	11.4438	11.9555	12.3806	11.5597	10.3605	10.4467	10.9826	10.4678	11.2474
2.70021	0.255594	Q8VCK3;P83887	Q8VCK3;P83887	Tubulin gamma-2 chain;Tubulin gamma-1 chain	Tubg2;Tubg1	Color2 [A=255, R=255, G=0, B=0]	1	4	+				3	3	3	10	10	10	51.121	0	7.545	20759000	6	14.3663	14.3948	14.2715	14.3865	14.2494	14.0121	13.9346	14.2042	14.0923	14.1474
2.69988	0.45019	Q922Q4;Q922W5	Q922Q4	Pyrroline-5-carboxylate reductase 2	Pycr2	Color2 [A=255, R=255, G=0, B=0]	1	4	+				6	6	6	26.2	26.2	26.2	33.659	0	71.203	44289000	9	16.184	15.9145	15.891	16.2692	15.9057	15.5303	15.3997	15.6166	15.7648	15.602
2.69871	2.39599	P01868;P01869	P01868;P01869	Ig gamma-1 chain C region secreted form;Ig gamma-1 chain C region, membrane-bound form	Ighg1	Color2 [A=255, R=255, G=0, B=0]	1	4	+				6	6	6	31.5	31.5	31.5	35.704	0	42.058	505500000	30	18.2532	17.8871	17.3483	19.8209	17.8957	15.8005	15.3426	16.4264	14.9509	16.705
2.68942	0.483271	P97290	P97290	Plasma protease C1 inhibitor	Serping1	Color2 [A=255, R=255, G=0, B=0]	1	4	+				8	8	8	20.8	20.8	20.8	55.584	0	57.338	266390000	20	16.8942	16.7657	16.9587	17.1011	16.764	16.4554	16.1587	16.2682	16.5955	16.5895
2.68399	0.533738	Q9CQW2	Q9CQW2	ADP-ribosylation factor-like protein 8B	Arl8b	Color2 [A=255, R=255, G=0, B=0]	1	4	+				10	10	5	70.4	70.4	30.6	21.539	0	60.184	999520000	40	19.0937	19.122	19.2196	19.3852	18.875	18.5139	18.3616	18.5539	18.7878	18.8096
2.68368	0.521906	Q9WUM3	Q9WUM3	Coronin-1B	Coro1b	Color2 [A=255, R=255, G=0, B=0]	1	4	+				6	6	6	13	13	13	53.912	0	80.464	528220000	28	17.9539	17.9949	17.9212	18.2212	17.7732	17.3988	17.1154	17.5565	17.5711	17.6129
2.67832	0.518476	Q8BLF1	Q8BLF1	Neutral cholesterol ester hydrolase 1	Nceh1	Color2 [A=255, R=255, G=0, B=0]	1	4	+				13	13	13	28.2	28.2	28.2	45.739	0	47.993	777660000	32	18.3172	18.1849	18.2925	18.6093	18.1842	17.7781	17.4857	17.9943	17.9012	17.8363
2.67417	0.608773	Q99KQ4	Q99KQ4	Nicotinamide phosphoribosyltransferase	Nampt	Color2 [A=255, R=255, G=0, B=0]	1	4	+				14	14	14	33.8	33.8	33.8	55.446	0	101.54	623960000	44	18.8471	18.5887	18.7371	19.2712	18.5857	18.1653	18.0093	18.2369	18.2767	18.2977
2.66928	0.700966	P62962;CON__P02584	P62962	Profilin-1	Pfn1	Color2 [A=255, R=255, G=0, B=0]	1	4	+				9	9	8	84.3	84.3	66.4	14.957	0	212.21	4697000000	79	21.4019	21.2736	21.4176	21.8088	21.0991	20.7658	20.3021	20.709	20.9259	20.7933
2.65036	1.78984	P14106	P14106	Complement C1q subcomponent subunit B	C1qb	Color2 [A=255, R=255, G=0, B=0]	1	4	+				2	2	2	10.7	10.7	10.7	26.717	0	5.4114	58285000	5	16.3431	14.5758	16.3905	16.1516	16.088	14.0882	13.2876	14.2196	14.5124	14.4919
2.64398	0.986071	Q6GQT1;CON__ENSEMBL:ENSBTAP00000024146	Q6GQT1	Alpha-2-macroglobulin-P	A2mp	Color2 [A=255, R=255, G=0, B=0]	1	4	+				30	29	29	26.9	26.4	26.4	164.35	0	159.16	690040000	58	19.7414	19.2509	18.5546	19.2352	19.0537	18.2455	17.8	18.4113	18.4064	18.0422
2.64301	0.570214	P46978	P46978	Dolichyl-diphosphooligosaccharide--protein glycosyltransferase subunit STT3A	Stt3a	Color2 [A=255, R=255, G=0, B=0]	1	4	+				12	12	11	15.5	15.5	14.5	80.597	0	45.254	303680000	27	17.4783	17.4783	17.3719	17.8582	17.2815	16.8396	16.6313	17.0083	17.0609	17.0771
2.63365	0.592522	Q9ET22	Q9ET22	Dipeptidyl peptidase 2	Dpp7	Color2 [A=255, R=255, G=0, B=0]	1	4	+				8	8	8	22.3	22.3	22.3	56.253	0	74.48	404210000	14	17.4073	17.5487	17.5333	17.673	17.1781	16.9036	16.4648	16.991	16.956	17.0623
2.62806	0.675352	Q571E4	Q571E4	N-acetylgalactosamine-6-sulfatase	Galns	Color2 [A=255, R=255, G=0, B=0]	1	4	+				3	3	3	6.5	6.5	6.5	57.673	0	4.0718	9559000	3	14.141	14.1206	14.3041	14.5629	14.0707	13.403	13.2305	13.8202	13.8882	13.4806
2.62594	0.398607	Q8CG14;Q8CFG8	Q8CG14;Q8CFG8	Complement C1s-A subcomponent;Complement C1s-A subcomponent heavy chain;Complement C1s-A subcomponent light chain;Complement C1s-B subcomponent;Complement C1s-B subcomponent heavy chain;Complement C1s-B subcomponent light chain	C1sa;C1sb	Color2 [A=255, R=255, G=0, B=0]	1	4	+				3	3	3	6.8	6.8	6.8	76.857	0	26.691	12755000	5	14.4131	14.509	14.333	14.4145	14.3239	14.0362	13.7439	13.873	14.1814	14.166
2.62078	0.431979	Q6ZQI3	Q6ZQI3	Malectin	Mlec	Color2 [A=255, R=255, G=0, B=0]	1	4	+				9	9	9	33.7	33.7	33.7	32.342	0	68.943	375280000	25	17.8421	17.767	17.7298	18.131	17.7264	17.369	17.1769	17.5306	17.4647	17.4953
2.61391	0.490647	Q9D1D4;Q9D1D4-2	Q9D1D4;Q9D1D4-2	Transmembrane emp24 domain-containing protein 10	Tmed10	Color2 [A=255, R=255, G=0, B=0]	1	4	+				8	8	8	38.8	38.8	38.8	24.911	0	66.278	899780000	34	19.3557	19.3319	19.2761	19.5646	19.14	18.7877	18.5298	18.8736	19.02	19.004
2.6101	1.04403	P21812;P11034	P21812	Mast cell protease 4	Mcpt4	Color2 [A=255, R=255, G=0, B=0]	1	4	+				7	7	7	41.9	41.9	41.9	27.203	0	45.324	221860000	25	16.3357	16.3149	16.2001	16.2518	15.9872	15.0714	15.2389	14.7404	14.7922	16.0266
2.60388	0.342725	P06797	P06797	Cathepsin L1;Cathepsin L1 heavy chain;Cathepsin L1 light chain	Ctsl	Color2 [A=255, R=255, G=0, B=0]	1	4	+				3	3	3	13.8	13.8	13.8	37.547	0	156.62	69472000	9	15.0495	15.265	15.2061	15.1676	15.0321	14.8144	14.5752	14.7629	14.929	14.9252
2.6026	0.797168	P28063	P28063	Proteasome subunit beta type-8	Psmb8	Color2 [A=255, R=255, G=0, B=0]	1	4	+				8	8	8	30.1	30.1	30.1	30.26	0	31.251	217600000	14	16.7982	16.7075	16.8723	17.3397	16.4458	16.1011	15.6121	16.0592	16.278	16.1271
2.59619	0.563011	B9EJ86;Q9ER64	B9EJ86	Oxysterol-binding protein	Osbpl8	Color2 [A=255, R=255, G=0, B=0]	1	4	+				10	10	10	16.1	16.1	16.1	101.27	0	100.02	95151000	18	16.0704	15.9383	16.0194	16.3053	15.8494	15.4027	15.106	15.6902	15.652	15.5168
2.59403	0.479381	Q8VDD5	Q8VDD5	Myosin-9	Myh9	Color2 [A=255, R=255, G=0, B=0]	1	4	+				117	116	93	55.1	54.6	43.6	226.37	0	323.31	23033000000	568	23.0107	22.9313	23.0157	23.3125	22.8275	22.5272	22.3012	22.4668	22.6935	22.7121
2.5861	-0.575894	O35621	O35621	Phosphomannomutase 1	Pmm1	Color2 [A=255, R=255, G=0, B=0]	1	4	+				3	3	3	14.5	14.5	14.5	29.774	0	6.1395	13932000	4	13.5293	13.3737	13.2393	13.2629	13.5035	13.6694	13.9565	14.3095	14.1236	13.7292
2.57918	0.536143	P61161	P61161	Actin-related protein 2	Actr2	Color2 [A=255, R=255, G=0, B=0]	1	4	+				15	15	15	49.2	49.2	49.2	44.76	0	115.72	1408600000	48	19.1651	19.1206	19.0776	19.5062	18.9347	18.6504	18.3074	18.7233	18.7604	18.6821
2.57761	0.829578	Q6ZWQ7	Q6ZWQ7		Spcs3	Color2 [A=255, R=255, G=0, B=0]	1	4	+				2	2	2	12.8	12.8	12.8	20.313	0	5.5268	34998000	4	14.1705	14.144	14.0513	14.9363	13.9959	13.4366	13.1511	13.3376	13.6451	13.5797
2.5756	0.745704	Q6A0D4	Q6A0D4	Raftlin	Rftn1	Color2 [A=255, R=255, G=0, B=0]	1	4	+				8	8	8	19.3	19.3	19.3	61.536	0	16.83	56175000	11	15.5414	15.4586	15.4599	15.8712	15.3282	14.9732	14.2506	14.6797	14.9948	15.0326
2.57361	0.463906	O09167	O09167	60S ribosomal protein L21	Rpl21	Color2 [A=255, R=255, G=0, B=0]	1	4	+				5	5	5	26.9	26.9	26.9	18.562	0	8.2883	446780000	13	18.2945	18.1762	18.1077	18.2925	17.8372	17.6684	17.4348	17.8098	17.8065	17.6691
2.57148	1.72783	P01631	P01631	Ig kappa chain V-II region 26-10		Color2 [A=255, R=255, G=0, B=0]	1	4	+				2	2	2	32.7	32.7	32.7	12.273	0	17.695	106830000	11	13.4138	13.214	13.5224	15.1294	13.3361	11.5377	12.3268	11.8363	11.7198	12.5559
2.57088	0.711555	Q3UMW8	Q3UMW8	Ceroid-lipofuscinosis neuronal protein 5 homolog	Cln5	Color2 [A=255, R=255, G=0, B=0]	1	4	+				4	4	4	10	10	10	39.329	0	5.3428	21133000	8	14.6468	14.7398	14.6901	15.169	14.5222	14.0991	13.5534	14.2024	14.2343	14.1208
2.56823	0.937906	Q920A5	Q920A5	Retinoid-inducible serine carboxypeptidase	Scpep1	Color2 [A=255, R=255, G=0, B=0]	1	4	+				10	10	10	24.6	24.6	24.6	50.964	0	28.634	827220000	21	18.706	18.5672	19.1396	19.245	18.4497	17.92	17.4008	17.7019	18.2188	18.1764
2.56757	0.540246	P08030	P08030	Adenine phosphoribosyltransferase	Aprt	Color2 [A=255, R=255, G=0, B=0]	1	4	+				5	5	5	35.6	35.6	35.6	19.724	0	7.797	180650000	9	16.7644	16.7961	16.8262	16.9775	16.4262	16.246	16.122	15.9317	16.3769	16.4125
2.56514	0.76132	P49710	P49710	Hematopoietic lineage cell-specific protein	Hcls1	Color2 [A=255, R=255, G=0, B=0]	1	4	+				7	7	7	18.9	18.9	18.9	54.24	0	32.828	158850000	20	17.4829	17.1788	17.2997	17.7157	17.0522	16.5811	16.0661	16.8083	16.7192	16.7481
2.56024	0.69311	Q9JHK5	Q9JHK5	Pleckstrin	Plek	Color2 [A=255, R=255, G=0, B=0]	1	4	+				4	4	4	14.9	14.9	14.9	39.9	0	45.985	58275000	8	15.4047	15.2425	15.3514	15.8162	15.0218	14.4168	14.5528	14.6138	14.8242	14.9634
2.55918	0.658272	O08739	O08739	AMP deaminase 3	Ampd3	Color2 [A=255, R=255, G=0, B=0]	1	4	+				4	4	4	5.2	5.2	5.2	88.651	0	11.094	22781000	9	14.929	14.7875	14.7788	15.1997	14.654	14.0876	13.8006	14.3331	14.516	14.3203
2.55146	0.526069	Q3TYS2	Q3TYS2	Uncharacterized protein C17orf62 homolog		Color2 [A=255, R=255, G=0, B=0]	1	4	+				5	5	5	26.2	26.2	26.2	20.921	0	7.9715	52981000	7	15.1095	15.1703	15.3244	15.5774	14.9886	14.5954	14.5409	14.8559	14.896	14.6517
2.55092	0.501856	Q8BFR4	Q8BFR4	N-acetylglucosamine-6-sulfatase	Gns	Color2 [A=255, R=255, G=0, B=0]	1	4	+				9	9	9	17.3	17.3	17.3	61.174	0	24.509	250430000	22	17.454	17.2965	17.307	17.7221	17.1489	16.7769	16.6918	17.0266	17.034	16.8899
2.55012	0.518537	Q922H4	Q922H4	Mannose-1-phosphate guanyltransferase alpha	Gmppa	Color2 [A=255, R=255, G=0, B=0]	1	4	+				4	4	4	15.2	15.2	15.2	46.244	0	32.113	34678000	7	15.2133	15.1507	15.2422	15.5663	14.9832	14.7666	14.441	14.6665	14.89	14.7988
2.54535	0.811536	P49935	P49935	Pro-cathepsin H;Cathepsin H mini chain;Cathepsin H;Cathepsin H heavy chain;Cathepsin H light chain	Ctsh	Color2 [A=255, R=255, G=0, B=0]	1	4	+				6	6	6	22.5	22.5	22.5	37.17	0	29.586	396450000	12	17.7986	17.7886	18.1798	18.3877	17.5728	17.2423	16.8009	16.8878	17.4145	17.3243
2.53901	0.546145	Q9CVB6	Q9CVB6	Actin-related protein 2/3 complex subunit 2	Arpc2	Color2 [A=255, R=255, G=0, B=0]	1	4	+				15	15	15	52.7	52.7	52.7	34.357	0	35.705	1727900000	38	19.8622	19.6828	19.8279	20.1551	19.6142	19.2218	18.9583	19.4115	19.4328	19.3872
2.53241	0.769059	Q9EPL9	Q9EPL9	Peroxisomal acyl-coenzyme A oxidase 3	Acox3	Color2 [A=255, R=255, G=0, B=0]	1	4	+				7	7	7	12	12	12	78.403	0	18.827	72976000	11	15.6283	15.5043	15.7205	16.0521	15.4634	15.0026	14.3112	15.0372	15.0923	15.0801
2.52929	0.622916	Q3UTY6-2;Q3UTY6	Q3UTY6-2;Q3UTY6	Thrombospondin type-1 domain-containing protein 4	Thsd4	Color2 [A=255, R=255, G=0, B=0]	1	4	+				3	3	3	4.3	4.3	4.3	73.966	0	4.0307	14470000	4	14.3192	14.0326	14.3182	14.0914	14.1608	13.3583	13.2569	13.4174	13.855	13.92
2.52026	0.691241	O70309;O70309-2	O70309;O70309-2	Integrin beta-5	Itgb5	Color2 [A=255, R=255, G=0, B=0]	1	4	+				7	7	7	12.8	12.8	12.8	87.908	0	15.378	61807000	10	15.1803	15.1166	15.0491	15.4615	14.902	14.3023	13.9806	14.6834	14.6668	14.6202
2.52007	0.551203	P21180-2;P21180	P21180-2;P21180	Complement C2;Complement C2b fragment;Complement C2a fragment	C2	Color2 [A=255, R=255, G=0, B=0]	1	4	+				3	3	3	4.5	4.5	4.5	84.012	0	4.1721	18928000	4	14.4928	14.8252	14.6048	14.8189	14.3978	14.1751	13.8475	14.0084	13.94	14.4124
2.51842	0.608139	Q9R257	Q9R257	Heme-binding protein 1	Hebp1	Color2 [A=255, R=255, G=0, B=0]	1	4	+				7	7	7	53.7	53.7	53.7	21.067	0	47.292	294940000	21	17.437	17.2037	17.5636	17.6508	17.2329	16.9217	16.3606	16.9922	16.8328	16.94
2.51516	0.315721	O55100-2;O55100	O55100-2;O55100	Synaptogyrin-1	Syngr1	Color2 [A=255, R=255, G=0, B=0]	1	4	+				2	2	2	11.5	11.5	11.5	21.294	0	3.5856	239810000	7	16.1383	16.1246	15.954	15.9792	15.9937	15.5373	15.638	15.702	15.8579	15.876
2.51438	0.376402	P63242;Q8BGY2	P63242;Q8BGY2	Eukaryotic translation initiation factor 5A-1;Eukaryotic translation initiation factor 5A-2	Eif5a;Eif5a2	Color2 [A=255, R=255, G=0, B=0]	1	4	+				9	9	9	68.8	68.8	68.8	16.832	0	109.72	1488900000	37	19.3305	19.1196	19.2388	19.4136	19.178	18.713	18.6901	19.0024	18.9837	19.0093
2.51295	0.899182	Q64282	Q64282	Interferon-induced protein with tetratricopeptide repeats 1	Ifit1	Color2 [A=255, R=255, G=0, B=0]	1	4	+				10	10	10	26.6	26.6	26.6	53.737	0	31.026	607100000	16	17.417	17.3783	17.4712	18.4195	17.3708	16.9811	16.6026	16.7235	16.6643	16.5894
2.49797	1.0766	P01899;P01896;P14427	P01899	H-2 class I histocompatibility antigen, D-B alpha chain	H2-D1	Color2 [A=255, R=255, G=0, B=0]	1	4	+				11	11	2	37.8	37.8	7.2	40.836	0	54.817	779130000	30	18.4655	18.6147	18.6884	19.3141	18.3712	17.8016	16.9174	17.4588	17.8275	18.0657
2.49562	0.390984	Q9ET30	Q9ET30	Transmembrane 9 superfamily member 3	Tm9sf3	Color2 [A=255, R=255, G=0, B=0]	1	4	+				7	7	7	15	15	15	67.544	0	12.443	140580000	13	16.0696	16.0698	15.8008	16.0552	15.6981	15.5016	15.3765	15.5716	15.6737	15.6153
2.48425	0.618871	Q07813	Q07813	Apoptosis regulator BAX	Bax	Color2 [A=255, R=255, G=0, B=0]	1	4	+				5	5	5	40.6	40.6	40.6	21.394	0	63.129	117170000	17	15.8875	15.8876	15.9724	16.4913	15.8079	15.3195	15.161	15.3179	15.5004	15.6536
2.47651	0.713148	P97429	P97429	Annexin A4	Anxa4	Color2 [A=255, R=255, G=0, B=0]	1	4	+				21	20	20	57.1	54.9	54.9	35.915	0	309.6	3113800000	78	19.9716	19.6889	20.1647	20.6132	19.8417	19.2418	19.1577	19.3386	19.456	19.5202
2.47454	0.781861	P04117;P24526;O08716	P04117	Fatty acid-binding protein, adipocyte	Fabp4	Color2 [A=255, R=255, G=0, B=0]	1	4	+				10	10	9	59.1	59.1	52.3	14.65	0	106.9	985900000	42	18.2165	17.8843	18.2928	18.643	18.0295	17.6294	16.9619	17.4543	17.3354	17.7758
2.47415	0.305035	Q8BTM8	Q8BTM8	Filamin-A	Flna	Color2 [A=255, R=255, G=0, B=0]	1	4	+				99	99	88	53.5	53.5	49.5	281.22	0	323.31	7856000000	347	22.1041	21.9912	21.8271	22.0988	21.7663	21.6039	21.6057	21.6411	21.746	21.6656
2.47293	0.534044	Q9QZ08	Q9QZ08	N-acetyl-D-glucosamine kinase	Nagk	Color2 [A=255, R=255, G=0, B=0]	1	4	+				8	8	8	27.4	27.4	27.4	37.268	0	55.676	133610000	20	16.8548	16.7556	16.8406	16.913	16.5401	16.388	15.8282	16.1957	16.4099	16.4121
2.47092	0.498252	P97789-3;P97789-2;P97789	P97789-3;P97789-2;P97789	5-3 exoribonuclease 1	Xrn1	Color2 [A=255, R=255, G=0, B=0]	1	4	+				3	3	3	2.3	2.3	2.3	191.41	0	7.48	13627000	7	13.454	13.3253	13.2098	13.3776	13.1158	12.7264	12.4174	12.985	12.9114	12.951
2.47001	0.498413	P47791-2;P47791	P47791-2;P47791	Glutathione reductase, mitochondrial	Gsr	Color2 [A=255, R=255, G=0, B=0]	1	4	+				10	10	10	27.6	27.6	27.6	51.073	0	66.632	259870000	28	17.3361	17.1798	17.2398	17.4289	17.0372	16.7864	16.3566	16.8135	16.9465	16.8265
2.46959	0.306195	Q9R0Q3	Q9R0Q3	Transmembrane emp24 domain-containing protein 2	Tmed2	Color2 [A=255, R=255, G=0, B=0]	1	4	+				5	5	5	36.3	36.3	36.3	22.705	0	36.092	136560000	11	16.9009	16.7913	16.7493	17.0039	16.6588	16.5606	16.3578	16.4978	16.6214	16.5358
2.46042	0.4181	Q9Z1Q5	Q9Z1Q5	Chloride intracellular channel protein 1	Clic1	Color2 [A=255, R=255, G=0, B=0]	1	4	+				9	9	9	57.7	57.7	57.7	27.013	0	124.57	1351000000	37	18.8433	18.8276	18.9003	19.0353	18.6611	18.4104	18.156	18.4136	18.559	18.6381
2.45758	0.86798	P29416	P29416	Beta-hexosaminidase subunit alpha	Hexa	Color2 [A=255, R=255, G=0, B=0]	1	4	+				12	12	12	25	25	25	60.612	0	96.416	837820000	67	18.5573	18.3909	18.7125	18.9724	18.4269	17.7002	17.1094	17.6936	18.0768	18.14
2.4519	0.653995	Q9DCD0	Q9DCD0	6-phosphogluconate dehydrogenase, decarboxylating	Pgd	Color2 [A=255, R=255, G=0, B=0]	1	4	+				18	18	18	45.3	45.3	45.3	53.247	0	251.8	4152100000	79	20.8251	20.5537	20.8151	21.117	20.6159	20.0986	19.6539	20.2683	20.2911	20.3449
2.45058	0.546922	Q9CY64	Q9CY64	Biliverdin reductase A	Blvra	Color2 [A=255, R=255, G=0, B=0]	1	4	+				15	15	15	46.8	46.8	46.8	33.524	0	72.718	483440000	36	18.2107	18.0546	18.2624	18.5551	18.1171	17.6342	17.3179	17.8182	17.8794	17.8158
2.44354	0.662393	O08992	O08992	Syntenin-1	Sdcbp	Color2 [A=255, R=255, G=0, B=0]	1	4	+				4	4	4	15.7	15.7	15.7	32.379	0	15.525	210250000	9	16.8123	16.8799	17.0115	16.9415	16.5408	16.4432	15.8413	15.8184	16.3923	16.3788
2.43967	0.262382	Q64133	Q64133	Amine oxidase [flavin-containing] A	Maoa	Color2 [A=255, R=255, G=0, B=0]	1	4	+				13	13	13	29.8	29.8	29.8	59.601	0	74.45	381410000	35	18.1411	18.0167	18.036	18.1627	17.8296	17.7642	17.6829	17.8139	17.7806	17.8325
2.43752	0.386348	P41241	P41241	Tyrosine-protein kinase CSK	Csk	Color2 [A=255, R=255, G=0, B=0]	1	4	+				11	11	11	28.9	28.9	28.9	50.716	0	44.257	94783000	15	16.2585	16.1932	16.206	16.4218	16.005	15.7186	15.6505	15.8161	15.9827	15.9848
2.43612	0.450074	P62852	P62852	40S ribosomal protein S25	Rps25	Color2 [A=255, R=255, G=0, B=0]	1	4	+				4	4	4	24	24	24	13.742	0	9.067	674830000	13	18.3572	18.2307	18.1741	18.5483	17.9942	17.7331	17.6699	17.8735	18.0174	17.76
2.43504	0.520162	Q9JKC8	Q9JKC8	AP-3 complex subunit mu-1	Ap3m1	Color2 [A=255, R=255, G=0, B=0]	1	4	+				9	9	8	33.5	33.5	31.1	46.936	0	58.131	102010000	20	16.3355	16.3459	16.2606	16.6708	16.1715	15.9051	15.452	15.921	15.9476	15.9577
2.43012	0.4254	Q9Z0P5-2;Q9Z0P5	Q9Z0P5-2;Q9Z0P5	Twinfilin-2	Twf2	Color2 [A=255, R=255, G=0, B=0]	1	4	+				11	9	9	43.2	39.2	39.2	39.311	0	42.615	352660000	20	16.6952	16.5055	16.626	17.039	16.6011	16.207	16.1367	16.2172	16.405	16.3738
2.42975	0.568314	P61226;Q80ZJ1-2	P61226	Ras-related protein Rap-2b	Rap2b	Color2 [A=255, R=255, G=0, B=0]	1	4	+				8	8	5	62.3	62.3	36.6	20.504	0	67.484	1149200000	27	17.5654	17.606	17.6402	17.6724	17.3988	17.1166	16.5501	16.8906	17.1944	17.2895
2.42841	0.386863	P70202	P70202	Latexin	Lxn	Color2 [A=255, R=255, G=0, B=0]	1	4	+				4	4	4	20.3	20.3	20.3	25.492	0	75.25	63189000	8	15.2713	15.2198	15.2012	15.0401	15.0141	14.7979	14.5004	14.6925	14.834	14.9874
2.42325	0.567703	P35821	P35821	Tyrosine-protein phosphatase non-receptor type 1	Ptpn1	Color2 [A=255, R=255, G=0, B=0]	1	4	+				5	5	4	13.2	13.2	10.4	49.593	0	8.0965	57887000	8	15.9952	15.9581	15.9862	16.3182	15.7401	15.3913	15.0697	15.4055	15.6457	15.6471
2.42273	1.28373	Q8K4D3	Q8K4D3	Proton-coupled amino acid transporter 1	Slc36a1	Color2 [A=255, R=255, G=0, B=0]	1	4	+				2	2	2	6.1	6.1	6.1	52.465	0.00022805	3.4922	669570	4	13.5939	13.6412	13.8197	13.857	13.4167	12.4107	11.1989	12.9579	12.6746	12.6677
2.41911	0.560009	Q80X19-2;Q80X19	Q80X19-2;Q80X19	Collagen alpha-1(XIV) chain	Col14a1	Color2 [A=255, R=255, G=0, B=0]	1	4	+				48	48	48	36.7	36.7	36.7	191.36	0	323.31	6419600000	179	21.4586	21.4782	21.6755	21.2458	21.2744	20.9441	20.5025	20.7421	20.9554	21.1883
2.41791	0.40063	Q8BMD8	Q8BMD8	Calcium-binding mitochondrial carrier protein SCaMC-1	Slc25a24	Color2 [A=255, R=255, G=0, B=0]	1	4	+				13	13	13	30.9	30.9	30.9	52.901	0	38.327	237630000	25	16.886	16.7461	16.6867	16.995	16.5487	16.3751	16.1418	16.3796	16.463	16.4997
2.41663	0.558056	Q9R0P6	Q9R0P6	Signal peptidase complex catalytic subunit SEC11A	Sec11a	Color2 [A=255, R=255, G=0, B=0]	1	4	+				3	3	3	16.2	16.2	16.2	20.626	0	4.987	46717000	5	14.1331	13.9767	14.0941	14.3018	13.7797	13.4636	13.3674	13.2255	13.5706	13.868
2.4162	0.585457	Q08879-2	Q08879-2	Fibulin-1	Fbln1	Color2 [A=255, R=255, G=0, B=0]	1	4	+				7	2	2	16.9	5.1	5.1	75.283	0.00087165	2.9721	21294000	2	13.0673	12.9932	13.1229	13.0912	12.8856	12.5516	11.8945	12.5467	12.5883	12.6518
2.41378	0.597965	P47713	P47713	Cytosolic phospholipase A2;Phospholipase A2;Lysophospholipase	Pla2g4a	Color2 [A=255, R=255, G=0, B=0]	1	4	+				9	9	9	15.6	15.6	15.6	85.221	0	18.065	96687000	22	16.3899	16.3862	16.4466	16.6678	16.0607	15.7662	15.4028	15.7896	15.9163	16.0864
2.40941	1.03402	P21844	P21844	Chymase	Cma1	Color2 [A=255, R=255, G=0, B=0]	1	4	+				7	7	7	37.2	37.2	37.2	27.586	0	165.28	544500000	30	17.7772	17.7638	17.6045	17.9191	17.5986	16.2565	16.8242	16.204	16.618	17.5905
2.40916	0.44058	A2AIV2;A2AIV2-2	A2AIV2;A2AIV2-2	Protein virilizer homolog	Kiaa1429	Color2 [A=255, R=255, G=0, B=0]	1	4	+				2	2	2	1.4	1.4	1.4	201.44	0	4.076	3502200	2	11.9929	12.3537	12.0109	12.1703	11.7939	11.6384	11.4381	11.6953	11.7751	11.5717
2.4084	0.558046	P19973-2;P19973	P19973-2;P19973	Lymphocyte-specific protein 1	Lsp1	Color2 [A=255, R=255, G=0, B=0]	1	4	+				5	5	5	25.9	25.9	25.9	36.548	0	21.456	96328000	11	15.4236	15.2091	15.4032	15.4641	15.1826	14.9257	14.3763	14.6005	14.9222	15.0678
2.40576	0.442363	Q8BX70-2;Q8BX70-3;Q8BX70	Q8BX70-2;Q8BX70-3;Q8BX70	Vacuolar protein sorting-associated protein 13C	Vps13c	Color2 [A=255, R=255, G=0, B=0]	1	4	+				52	52	52	18.5	18.5	18.5	405.82	0	207.94	494520000	80	19.2594	19.1448	19.1364	19.4194	19.0684	18.7126	18.4345	18.8102	18.9291	18.9302
2.40068	0.405326	P48678;P48678-2;P48678-3	P48678;P48678-2;P48678-3	Prelamin-A/C;Lamin-A/C	Lmna	Color2 [A=255, R=255, G=0, B=0]	1	4	+				48	48	46	64.2	64.2	64.1	74.237	0	323.31	18342000000	285	22.3454	22.3164	22.2624	22.5274	22.134	21.8616	21.6568	21.8942	22.1196	22.0268
2.39971	0.417042	P51150	P51150	Ras-related protein Rab-7a	Rab7a	Color2 [A=255, R=255, G=0, B=0]	1	4	+				18	18	18	79.7	79.7	79.7	23.489	0	209.61	4353000000	125	20.5447	20.5488	20.5414	20.7365	20.3591	20.115	19.8056	20.2461	20.2839	20.1947
2.39787	0.31215	P47811-4;P47811;P47811-2;P47811-3	P47811-4;P47811;P47811-2;P47811-3	Mitogen-activated protein kinase 14	Mapk14	Color2 [A=255, R=255, G=0, B=0]	1	4	+				7	7	7	26.5	26.5	26.5	32.327	0	18.226	83712000	10	16.1757	16.0515	16.1798	16.3644	16.1357	15.8393	15.6907	15.8264	16.0376	15.9524
2.3904	0.460931	P70318	P70318	Nucleolysin TIAR	Tial1	Color2 [A=255, R=255, G=0, B=0]	1	4	+				6	6	4	18.1	18.1	12	43.388	0	13.885	51333000	10	15.2741	15.3703	15.0133	15.1561	14.8142	14.5817	14.5185	14.6216	14.8673	14.7343
2.3899	0.443368	Q08879;CON__ENSEMBL:ENSBTAP00000016046	Q08879	Fibulin-1	Fbln1	Color2 [A=255, R=255, G=0, B=0]	1	4	+				9	9	4	20	20	8.5	78.032	0	61.892	217780000	17	16.9059	16.8971	16.8024	16.8984	16.7222	16.2947	16.0917	16.3476	16.6543	16.6209
2.38768	0.370795	O88844	O88844	Isocitrate dehydrogenase [NADP] cytoplasmic	Idh1	Color2 [A=255, R=255, G=0, B=0]	1	4	+				23	23	22	51.9	51.9	49.8	46.674	0	217.08	2509100000	106	20.1612	19.9677	20.0839	20.2717	19.9505	19.7301	19.4582	19.7415	19.8974	19.7539
2.38703	0.641148	Q61838	Q61838	Alpha-2-macroglobulin;Alpha-2-macroglobulin 165 kDa subunit;Alpha-2-macroglobulin 35 kDa subunit	A2m	Color2 [A=255, R=255, G=0, B=0]	1	4	+				38	38	37	34.3	34.3	33.8	165.85	0	267.22	3758100000	138	21.0722	20.9832	21.4564	20.8874	20.6952	20.4944	20.035	20.478	20.276	20.6052
2.38701	0.531866	Q2TBE6	Q2TBE6	Phosphatidylinositol 4-kinase type 2-alpha	Pi4k2a	Color2 [A=255, R=255, G=0, B=0]	1	4	+				13	13	12	38.6	38.6	36.1	54.257	0	33.152	118510000	18	16.9181	16.825	16.9707	17.2323	16.8027	16.2659	16.0652	16.5551	16.5463	16.657
2.38019	0.185964	A2A432-2;A2A432	A2A432-2;A2A432	Cullin-4B	Cul4b	Color2 [A=255, R=255, G=0, B=0]	1	4	+				10	5	5	11.7	6.9	6.9	107.39	0	11.578	19555000	6	14.307	14.3889	14.2014	14.275	14.1893	13.9866	14.1621	14.0637	14.1145	14.1048
2.38014	0.550677	Q8JZR0	Q8JZR0	Long-chain-fatty-acid--CoA ligase 5	Acsl5	Color2 [A=255, R=255, G=0, B=0]	1	4	+				8	6	6	12	9.1	9.1	76.205	0	7.1088	31469000	9	15.4516	15.5629	15.5175	15.7854	15.3084	15.0393	14.5328	15.0643	15.0279	15.2081
2.37463	0.63423	Q8BYW1-2;Q8BYW1-3;Q8BYW1	Q8BYW1-2;Q8BYW1-3;Q8BYW1	Rho GTPase-activating protein 25	Arhgap25	Color2 [A=255, R=255, G=0, B=0]	1	4	+				5	5	5	8.6	8.6	8.6	62.873	0	6.2843	21797000	7	14.7732	14.4462	14.8603	15.1832	14.4337	13.9582	13.8977	14.1227	14.2981	14.2488
2.36726	0.471601	O54734	O54734	Dolichyl-diphosphooligosaccharide--protein glycosyltransferase 48 kDa subunit	Ddost	Color2 [A=255, R=255, G=0, B=0]	1	4	+				12	12	12	36.7	36.7	36.7	49.027	0	51.198	1024200000	38	17.9724	17.8817	17.8093	18.0799	17.6431	17.4356	17.052	17.6159	17.4506	17.4742
2.36404	0.615361	Q00519	Q00519	Xanthine dehydrogenase/oxidase;Xanthine dehydrogenase;Xanthine oxidase	Xdh	Color2 [A=255, R=255, G=0, B=0]	1	4	+				22	22	21	21.2	21.2	20.4	146.56	0	81.709	517970000	44	18.1298	17.951	18.1241	18.3391	17.9491	17.5397	16.9828	17.4277	17.6887	17.7774
2.35591	0.407134	Q9DB29	Q9DB29	Isoamyl acetate-hydrolyzing esterase 1 homolog	Iah1	Color2 [A=255, R=255, G=0, B=0]	1	4	+				3	3	3	16.5	16.5	16.5	27.974	0	8.1009	70461000	7	16.3887	16.1956	16.1334	16.4589	16.1452	15.8585	15.5614	15.8788	15.9726	16.0149
2.35586	0.619446	Q3UPH1	Q3UPH1	Protein PRRC1	Prrc1	Color2 [A=255, R=255, G=0, B=0]	1	4	+				7	7	7	21.9	21.9	21.9	46.297	0	17.448	128220000	17	16.9847	16.8652	16.8563	16.9165	16.4371	15.9763	15.9258	16.171	16.6281	16.2614
2.35078	0.804188	O08999	O08999	Latent-transforming growth factor beta-binding protein 2	Ltbp2	Color2 [A=255, R=255, G=0, B=0]	1	4	+				5	5	5	4	4	4	195.83	0	10.142	10091000	9	14.1402	14.3218	14.008	13.9292	13.8265	13.0105	12.6164	13.4716	13.6032	13.5032
2.34339	0.428746	Q9CXW4	Q9CXW4	60S ribosomal protein L11	Rpl11	Color2 [A=255, R=255, G=0, B=0]	1	4	+				3	3	3	16.9	16.9	16.9	20.252	0	21.888	1366700000	16	18.888	18.7805	18.7534	19.0992	18.6374	18.3752	18.1922	18.5543	18.6021	18.291
2.34103	0.449283	Q5ND34;Q5ND34-3;Q5ND34-2	Q5ND34;Q5ND34-3;Q5ND34-2	WD repeat-containing protein 81	Wdr81	Color2 [A=255, R=255, G=0, B=0]	1	4	+				15	15	15	12	12	12	211.94	0	45.085	78524000	21	15.6048	15.5728	15.4518	15.5957	15.4432	15.0898	14.6736	15.1137	15.2672	15.2776
2.33795	0.476276	Q8C6G8	Q8C6G8	WD repeat-containing protein 26	Wdr26	Color2 [A=255, R=255, G=0, B=0]	1	4	+				6	6	6	11.9	11.9	11.9	70.543	0	20.017	24915000	8	14.6158	14.7326	14.9726	14.6415	14.7754	14.1984	13.9728	14.5186	14.5006	14.1662
2.3349	0.475832	Q9DB25	Q9DB25	Dolichyl-phosphate beta-glucosyltransferase	Alg5	Color2 [A=255, R=255, G=0, B=0]	1	4	+				5	5	5	21	21	21	36.79	0	13.355	27281000	7	14.4732	14.7588	14.6667	14.8178	14.4428	14.242	13.7905	14.1366	14.3246	14.2865
2.33018	0.454998	P40336;P40336-2	P40336;P40336-2	Vacuolar protein sorting-associated protein 26A	Vps26a	Color2 [A=255, R=255, G=0, B=0]	1	4	+				13	13	13	48.9	48.9	48.9	38.113	0	133.85	592020000	43	18.3477	18.2355	18.3486	18.6894	18.1454	17.8878	17.6472	17.9138	17.9465	18.0963
2.32829	0.570737	Q9D906	Q9D906	Ubiquitin-like modifier-activating enzyme ATG7	Atg7	Color2 [A=255, R=255, G=0, B=0]	1	4	+				8	8	8	16.2	16.2	16.2	77.519	0	21.658	40855000	13	15.7314	15.5315	15.6352	15.9629	15.4488	15.0999	14.6609	15.1964	15.3689	15.1298
2.32278	0.683471	Q9WUZ9	Q9WUZ9	Ectonucleoside triphosphate diphosphohydrolase 5	Entpd5	Color2 [A=255, R=255, G=0, B=0]	1	4	+				2	2	2	5.6	5.6	5.6	47.101	0	5.0519	8881900	3	13.2561	13.1803	13.3455	13.575	13.0558	12.559	12.018	12.7772	12.862	12.779
2.31725	0.916228	Q9CR57	Q9CR57	60S ribosomal protein L14	Rpl14	Color2 [A=255, R=255, G=0, B=0]	1	4	+				4	4	4	21.7	21.7	21.7	23.564	0	30.658	170190000	7	15.7135	15.0175	15.5583	15.4641	15.0607	14.1728	13.8232	14.6572	14.8202	14.7596
2.31693	0.560777	Q78PY7	Q78PY7	Staphylococcal nuclease domain-containing protein 1	Snd1	Color2 [A=255, R=255, G=0, B=0]	1	4	+				29	29	28	41	41	38.8	102.09	0	298.54	992780000	78	19.0391	18.9959	18.9384	19.4477	18.8355	18.411	18.1338	18.5789	18.6849	18.6442
2.31313	0.764342	P43274	P43274	Histone H1.4	Hist1h1e	Color2 [A=255, R=255, G=0, B=0]	1	4	+				11	7	3	36.5	25.1	13.2	21.977	0	15.749	845820000	14	17.6084	17.4491	17.5168	17.8567	17.1493	16.2756	16.9695	17.0475	17.0171	16.4488
2.3089	0.51895	P06802-2;P06802	P06802-2;P06802	Ectonucleotide pyrophosphatase/phosphodiesterase family member 1;Alkaline phosphodiesterase I;Nucleotide pyrophosphatase	Enpp1	Color2 [A=255, R=255, G=0, B=0]	1	4	+				8	8	8	9.1	9.1	9.1	103.08	0	16.86	28621000	9	14.5676	14.7327	14.7902	14.6791	14.636	14.0035	13.7349	14.3138	14.4492	14.3094
2.28252	0.46561	Q9QY06-3;Q9QY06;Q9QY06-2;Q8C170;Q8C170-2	Q9QY06-3;Q9QY06;Q9QY06-2	Unconventional myosin-IXb	Myo9b	Color2 [A=255, R=255, G=0, B=0]	1	4	+				5	5	5	3.2	3.2	3.2	222.44	0	9.7273	6891600	6	13.6375	13.5104	13.7833	13.883	13.2139	13.2263	13.171	13.0188	13.0933	13.1906
2.2738	0.337788	Q8R550-3;Q8R550-2;Q8R550;Q8R550-8	Q8R550-3;Q8R550-2;Q8R550	SH3 domain-containing kinase-binding protein 1	Sh3kbp1	Color2 [A=255, R=255, G=0, B=0]	1	4	+				11	11	5	24.4	24.4	11	68.819	0	78.443	100270000	20	16.5703	16.5326	16.3491	16.4706	16.2725	16.0354	15.9005	16.057	16.23	16.283
2.2721	0.487833	P14211	P14211	Calreticulin	Calr	Color2 [A=255, R=255, G=0, B=0]	1	4	+				25	25	25	71.2	71.2	71.2	47.994	0	147.89	11383000000	144	21.6824	21.5526	21.4876	22.0748	21.4621	21.1489	20.9253	21.2656	21.2515	21.2289
2.27142	0.583572	Q9R045	Q9R045	Angiopoietin-related protein 2	Angptl2	Color2 [A=255, R=255, G=0, B=0]	1	4	+				4	4	4	10.1	10.1	10.1	57.105	0	26.918	37963000	5	14.2198	14.0848	14.0741	14.4646	13.9051	13.4708	13.1396	13.6819	13.8555	13.6826
2.27062	0.781798	Q8CBA2	Q8CBA2	Schlafen family member 5	Slfn5	Color2 [A=255, R=255, G=0, B=0]	1	4	+				3	3	3	3.5	3.5	3.5	100.82	0	4.3057	8644600	4	14.0358	13.7409	13.9719	14.2455	13.8374	13.3736	12.4453	13.2682	13.364	13.4714
2.26937	0.328689	Q8BVL3	Q8BVL3	Sorting nexin-17	Snx17	Color2 [A=255, R=255, G=0, B=0]	1	4	+				4	4	4	13.2	13.2	13.2	52.797	0	22.388	22494000	10	14.3475	14.4814	14.3061	14.359	14.2366	14.1037	13.7108	14.0817	14.1206	14.0703
2.26911	0.574356	Q923D2	Q923D2	Flavin reductase (NADPH)	Blvrb	Color2 [A=255, R=255, G=0, B=0]	1	4	+				10	10	10	71.8	71.8	71.8	22.197	0	85.607	2217400000	55	18.813	18.7039	18.8701	18.8944	18.6286	18.2882	17.6604	18.2255	18.3906	18.4735
2.26751	-0.958297	Q8VBV8	Q8VBV8	Guanylyl cyclase-activating protein 2	Guca1b	Color2 [A=255, R=255, G=0, B=0]	1	4	+				2	2	2	17.9	17.9	17.9	23.52	0	12.783	28779000	3	12.3828	12.4712	12.0952	11.6658	11.8778	12.5333	13.166	13.3677	13.5792	12.638
2.26708	0.305491	Q8BSY0;Q8BSY0-2	Q8BSY0	Aspartyl/asparaginyl beta-hydroxylase	Asph	Color2 [A=255, R=255, G=0, B=0]	1	4	+				18	18	18	29.6	29.6	29.6	83.041	0	130.75	928380000	54	18.2905	18.1468	18.0557	18.3119	17.9619	17.8177	17.7095	17.8388	17.985	17.8883
2.25708	1.17946	P15089	P15089	Mast cell carboxypeptidase A	Cpa3	Color2 [A=255, R=255, G=0, B=0]	1	4	+				12	12	12	32.9	32.9	32.9	48.789	0	43.9	624170000	30	19.2771	19.2046	18.8456	19.1704	18.9674	17.6238	17.9728	17.2838	17.6427	19.0448
2.25064	0.484299	Q91YQ5	Q91YQ5	Dolichyl-diphosphooligosaccharide--protein glycosyltransferase subunit 1	Rpn1	Color2 [A=255, R=255, G=0, B=0]	1	4	+				22	22	22	43.8	43.8	43.8	68.527	0	132.05	1620500000	67	19.4112	19.3615	19.3137	19.688	19.1539	18.8444	18.5653	19.0611	19.0985	18.9375
2.24487	0.429187	P62267	P62267	40S ribosomal protein S23	Rps23	Color2 [A=255, R=255, G=0, B=0]	1	4	+				4	4	4	29.4	29.4	29.4	15.807	0	9.4187	547640000	13	20.1526	20.0455	19.8765	20.1098	19.7022	19.5005	19.2681	19.6287	19.7293	19.6141
2.24291	0.527607	P41105	P41105	60S ribosomal protein L28	Rpl28	Color2 [A=255, R=255, G=0, B=0]	1	4	+				7	7	7	35	35	35	15.733	0	32.117	594250000	20	19.6926	19.4009	19.4916	19.6415	19.1171	18.9383	18.5929	19.1727	19.0623	18.9396
2.24103	0.546714	Q8BK62	Q8BK62	Olfactomedin-like protein 3	Olfml3	Color2 [A=255, R=255, G=0, B=0]	1	4	+				6	6	6	23.9	23.9	23.9	45.745	0	60.696	109560000	12	15.4127	15.313	15.7647	15.6774	15.2412	14.7444	14.6482	14.9939	15.212	15.077
2.24079	0.696248	Q9R233-2;Q9R233	Q9R233-2;Q9R233	Tapasin	Tapbp	Color2 [A=255, R=255, G=0, B=0]	1	4	+				4	4	4	9.2	9.2	9.2	46.62	0	11.747	73361000	6	16.2761	16.12	16.1105	16.7631	16.0029	15.1733	15.3561	15.7992	15.6161	15.8466
2.23955	0.574685	Q91YP2	Q91YP2	Neurolysin, mitochondrial	Nln	Color2 [A=255, R=255, G=0, B=0]	1	4	+				6	6	6	9.2	9.2	9.2	80.428	0	13.257	60723000	12	16.5655	16.4655	16.6562	16.7021	16.2104	15.8014	15.5174	16.0684	16.1397	16.1994
2.2388	1.14333	Q8BG07-2;Q8BG07	Q8BG07-2;Q8BG07	Phospholipase D4	Pld4	Color2 [A=255, R=255, G=0, B=0]	1	4	+				3	3	3	7.9	7.9	7.9	55.161	0	9.0709	29296000	3	12.9444	12.8756	13.0636	14.0688	12.8276	11.8038	11.3191	12.3003	12.2582	12.3819
2.23858	0.420667	A2AF47	A2AF47	Dedicator of cytokinesis protein 11	Dock11	Color2 [A=255, R=255, G=0, B=0]	1	4	+				3	2	2	1.5	1.1	1.1	237.77	0	5.1779	5580200	3	12.7574	12.6341	12.5096	12.6644	12.3542	12.3819	11.9052	12.173	12.3228	12.0335
2.23501	0.510662	Q9CQE1	Q9CQE1	Protein NipSnap homolog 3B	Nipsnap3b	Color2 [A=255, R=255, G=0, B=0]	1	4	+				3	3	3	12.1	12.1	12.1	28.308	0	11.919	56019000	5	14.0958	14.2114	14.0818	14.5029	13.8934	13.4501	13.3997	13.8077	13.8546	13.72
2.23219	0.505898	Q5KU39	Q5KU39	Vacuolar protein sorting-associated protein 41 homolog	Vps41	Color2 [A=255, R=255, G=0, B=0]	1	4	+				4	4	4	5.9	5.9	5.9	98.601	0	6.058	6418200	4	12.98	13.1128	13.4041	13.1702	13.1524	12.4075	12.3901	12.7081	13.0118	12.7725
2.23148	0.415804	Q9CY18	Q9CY18	Sorting nexin-7	Snx7	Color2 [A=255, R=255, G=0, B=0]	1	4	+				4	4	4	10.3	10.3	10.3	45	0	7.0608	27495000	5	13.6428	13.6533	13.795	13.956	13.6319	13.2167	13.0635	13.4512	13.2733	13.5952
2.21833	0.477303	Q2UY11;Q2UY11-2	Q2UY11;Q2UY11-2	Collagen alpha-1(XXVIII) chain	Col28a1	Color2 [A=255, R=255, G=0, B=0]	1	4	+				5	5	5	4.5	4.5	4.5	118.75	0	12.787	56521000	7	14.4439	14.5324	14.6965	14.7457	14.3228	14.0082	13.7165	14.1339	14.331	14.1651
2.21371	0.432102	Q9R112	Q9R112	Sulfide:quinone oxidoreductase, mitochondrial	Sqrdl	Color2 [A=255, R=255, G=0, B=0]	1	4	+				13	13	13	32.9	32.9	32.9	50.282	0	59.474	374960000	41	17.894	17.7831	17.7425	18.0569	17.6102	17.2846	17.1052	17.3889	17.6	17.5475
2.21183	0.452986	Q3UPF5;Q3UPF5-2	Q3UPF5;Q3UPF5-2	Zinc finger CCCH-type antiviral protein 1	Zc3hav1	Color2 [A=255, R=255, G=0, B=0]	1	4	+				8	8	8	9.5	9.5	9.5	106.69	0	21.592	30725000	11	14.6192	14.4082	14.63	14.8008	14.3156	14.0237	13.8169	14.1049	14.2648	14.2986
2.21112	0.282616	Q9WV91	Q9WV91	Prostaglandin F2 receptor negative regulator	Ptgfrn	Color2 [A=255, R=255, G=0, B=0]	1	4	+				11	11	11	16	16	16	98.72	0	18.74	145750000	19	16.7837	16.5894	16.4567	16.7814	16.4524	16.2859	16.3664	16.3907	16.2834	16.3241
2.20268	-0.625344	Q00977	Q00977	Gap junction beta-2 protein	Gjb2	Color2 [A=255, R=255, G=0, B=0]	1	4	+				4	4	4	21.7	21.7	21.7	26.411	0	13.154	249520000	7	16.4779	17.0307	16.4775	16.5338	16.7258	17.3101	16.8837	17.0847	17.454	17.6399
2.19741	0.474432	Q9JMH6-2;Q9JMH6	Q9JMH6-2;Q9JMH6	Thioredoxin reductase 1, cytoplasmic	Txnrd1	Color2 [A=255, R=255, G=0, B=0]	1	4	+				12	12	11	41.3	41.3	38.3	54.544	0	68.699	518300000	35	17.8667	17.74	17.7589	18.1008	17.6872	17.3453	16.9484	17.5212	17.4626	17.5039
2.19689	0.575115	Q9EQH2	Q9EQH2	Endoplasmic reticulum aminopeptidase 1	Erap1	Color2 [A=255, R=255, G=0, B=0]	1	4	+				12	12	12	14.1	14.1	14.1	106.6	0	49.04	172240000	23	16.8636	16.7918	16.882	17.2967	16.6739	16.3306	15.9119	16.3012	16.5843	16.5044
2.19594	0.570135	P70271	P70271	PDZ and LIM domain protein 4	Pdlim4	Color2 [A=255, R=255, G=0, B=0]	1	4	+				6	6	6	26.4	26.4	26.4	35.556	0	16.194	38432000	10	15.2334	14.9229	14.9143	15.5531	14.7944	14.2504	14.6614	14.5758	14.5991	14.4808
2.18996	0.335775	Q8BHG1	Q8BHG1	Nardilysin	Nrd1	Color2 [A=255, R=255, G=0, B=0]	1	4	+				14	14	14	14.4	14.4	14.4	132.89	0	50.648	111680000	24	16.533	16.4988	16.4088	16.6897	16.3936	16.0879	15.9239	16.2245	16.3589	16.2497
2.18996	0.580767	Q01768	Q01768	Nucleoside diphosphate kinase B	Nme2	Color2 [A=255, R=255, G=0, B=0]	1	4	+				11	6	6	73.7	42.8	42.8	17.363	0	40.139	1804100000	51	20.3594	20.2367	20.2672	20.7474	20.0413	19.7202	19.4007	19.6698	19.9718	19.9858
2.18787	0.303607	O70435	O70435	Proteasome subunit alpha type-3	Psma3	Color2 [A=255, R=255, G=0, B=0]	1	4	+				8	8	8	30.2	30.2	30.2	28.405	0	75.66	399250000	30	17.9498	17.8826	17.8933	18.1026	17.7433	17.5213	17.4403	17.7281	17.7525	17.6114
2.18668	0.349699	Q00612;P97324;REV__P46662	Q00612	Glucose-6-phosphate 1-dehydrogenase X	G6pdx	Color2 [A=255, R=255, G=0, B=0]	1	4	+				21	21	21	49.1	49.1	49.1	59.262	0	170.9	1313500000	66	19.5673	19.3335	19.4236	19.5877	19.2816	19.0235	18.8431	19.2182	19.2541	19.1062
2.1843	0.676149	Q9JL26;Q9JL26-2	Q9JL26;Q9JL26-2	Formin-like protein 1	Fmnl1	Color2 [A=255, R=255, G=0, B=0]	1	4	+				6	5	5	9	7.9	7.9	122.06	0	17.489	25577000	7	14.2171	14.1223	14.5554	14.9248	14.2272	13.7639	13.3022	13.8466	13.9396	13.8137
2.1796	0.92554	P01901;P14426;P14428;P03991	P01901;P14426	H-2 class I histocompatibility antigen, K-B alpha chain;H-2 class I histocompatibility antigen, D-K alpha chain	H2-K1;H2-D1	Color2 [A=255, R=255, G=0, B=0]	1	4	+				8	6	3	30.6	24.4	14.4	41.301	0	38.154	121390000	16	15.9351	15.9729	16.0786	16.9016	15.9132	15.2536	14.6048	15.2444	15.4527	15.6182
2.17785	0.417403	Q02788	Q02788	Collagen alpha-2(VI) chain	Col6a2	Color2 [A=255, R=255, G=0, B=0]	1	4	+				20	20	20	22.8	22.8	22.8	110.33	0	165.44	5945700000	137	20.2088	20.3057	20.1725	20.2699	20.304	19.6932	19.5271	19.8468	19.9135	20.1934
2.1771	0.518415	Q62426	Q62426	Cystatin-B	Cstb	Color2 [A=255, R=255, G=0, B=0]	1	4	+				5	5	5	78.6	78.6	78.6	11.045	0	23.669	612340000	24	16.4822	16.4398	16.5572	16.7881	16.2856	15.9894	15.8734	15.6535	16.358	16.0865
2.16831	0.354105	P60843	P60843	Eukaryotic initiation factor 4A-I	Eif4a1	Color2 [A=255, R=255, G=0, B=0]	1	4	+				22	22	13	56.2	56.2	31.5	46.153	0	155.9	2353800000	92	19.7342	19.6497	19.6557	19.9131	19.5633	19.361	19.0851	19.4947	19.5141	19.2905
2.16768	0.819492	Q9Z0M5	Q9Z0M5	Lysosomal acid lipase/cholesteryl ester hydrolase	Lipa	Color2 [A=255, R=255, G=0, B=0]	1	4	+				5	5	5	9.8	9.8	9.8	45.325	0	19.518	198270000	17	16.3426	16.3108	16.8701	17.1072	16.3436	15.9241	15.2977	16.1318	15.9879	15.5353
2.16605	0.304844	P84096	P84096	Rho-related GTP-binding protein RhoG	Rhog	Color2 [A=255, R=255, G=0, B=0]	1	4	+				11	11	10	59.2	59.2	53.4	21.308	0	126.26	1257200000	37	18.6508	18.6622	18.606	18.7229	18.5053	18.3745	18.0331	18.3368	18.4075	18.4711
2.16483	0.574503	Q8CI59;Q8CI59-2	Q8CI59;Q8CI59-2	Metalloreductase STEAP3	Steap3	Color2 [A=255, R=255, G=0, B=0]	1	4	+				7	7	7	17.6	17.6	17.6	54.748	0	21.901	140820000	15	16.7469	16.6808	16.3793	16.9204	16.6458	15.9996	15.7018	16.0381	16.485	16.2762
2.16369	0.495388	Q9DBG6	Q9DBG6	Dolichyl-diphosphooligosaccharide--protein glycosyltransferase subunit 2	Rpn2	Color2 [A=255, R=255, G=0, B=0]	1	4	+				18	18	18	35.8	35.8	35.8	69.062	0	323.31	1757900000	71	19.5062	19.4387	19.3869	19.8656	19.3503	18.9611	18.645	19.0963	19.1725	19.1959
2.16124	0.768167	Q9Z2G9;Q9Z2G9-2	Q9Z2G9;Q9Z2G9-2	Oxidoreductase HTATIP2	Htatip2	Color2 [A=255, R=255, G=0, B=0]	1	4	+				4	4	4	16.9	16.9	16.9	26.87	0	8.8469	30661000	11	15.2736	15.0194	15.3346	15.8472	15.0522	14.4387	13.9989	14.6102	14.8454	14.793
2.1603	0.396718	O35075	O35075	Down syndrome critical region protein 3 homolog	Dscr3	Color2 [A=255, R=255, G=0, B=0]	1	4	+				4	4	4	18.9	18.9	18.9	32.97	0	59.992	61568000	8	15.4989	15.4942	15.5656	15.6666	15.3542	15.1861	14.7373	15.1585	15.2552	15.2589
2.15811	0.775937	P54818	P54818	Galactocerebrosidase	Galc	Color2 [A=255, R=255, G=0, B=0]	1	4	+				3	3	3	6	6	6	77.256	0	4.4633	7126000	3	12.7688	12.929	13.1266	13.4335	12.8439	11.9843	11.6706	12.4453	12.6107	12.5113
2.15068	0.300632	Q61334	Q61334	B-cell receptor-associated protein 29	Bcap29	Color2 [A=255, R=255, G=0, B=0]	1	4	+				3	3	3	10.4	10.4	10.4	27.964	0	6.1265	74835000	5	16.378	16.2357	16.2454	16.2648	16.1161	15.901	15.687	16.0063	16.0964	16.0462
2.14599	0.581901	P20029	P20029	78 kDa glucose-regulated protein	Hspa5	Color2 [A=255, R=255, G=0, B=0]	1	4	+				39	36	36	53.1	50.4	50.4	72.421	0	323.31	11754000000	208	21.974	21.9742	21.8445	22.4443	21.742	21.3883	21.0031	21.5142	21.6125	21.5514
2.14592	0.540211	Q80VQ0;E9Q3E1;J3QMK6	Q80VQ0	Aldehyde dehydrogenase family 3 member B1	Aldh3b1	Color2 [A=255, R=255, G=0, B=0]	1	4	+				9	8	8	18.4	16.7	16.7	52.292	0	14.762	35276000	12	14.8747	14.6791	14.9193	14.9682	14.6918	14.0623	13.9358	14.2303	14.5376	14.6661
2.14331	0.404043	Q99JY9;Q641P0;Q641P0-2	Q99JY9	Actin-related protein 3	Actr3	Color2 [A=255, R=255, G=0, B=0]	1	4	+				19	19	19	55.5	55.5	55.5	47.357	0	208.01	2138400000	78	19.9655	19.9077	19.7587	20.0065	19.6426	19.4345	19.119	19.4878	19.5983	19.6212
2.13858	0.3588	P16460	P16460	Argininosuccinate synthase	Ass1	Color2 [A=255, R=255, G=0, B=0]	1	4	+				14	14	14	34	34	34	46.584	0	53.212	839280000	28	18.839	18.8312	18.9274	18.8976	18.5445	18.3537	18.403	18.6807	18.545	18.2633
2.13578	0.493766	Q3TW96;Q3TW96-2	Q3TW96;Q3TW96-2	UDP-N-acetylhexosamine pyrophosphorylase-like protein 1	Uap1l1	Color2 [A=255, R=255, G=0, B=0]	1	4	+				13	13	12	30	30	27.4	56.613	0	63.579	806310000	35	18.718	18.6235	18.6883	18.6975	18.4789	18.1948	17.6658	18.1146	18.3648	18.3974
2.12575	0.426418	Q9EPK2-3;Q9EPK2;Q9EPK2-2;Q9EPK2-4	Q9EPK2-3;Q9EPK2;Q9EPK2-2;Q9EPK2-4	Protein XRP2	Rp2	Color2 [A=255, R=255, G=0, B=0]	1	4	+				3	3	3	9.6	9.6	9.6	36.56	0	5.1125	63697000	8	16.2561	16.4068	16.1415	16.2491	15.9447	15.6584	15.4927	15.8405	15.8344	16.0399
2.12321	0.451938	Q8VHI5-2;Q8VHI5	Q8VHI5-2;Q8VHI5	Vitrin	Vit	Color2 [A=255, R=255, G=0, B=0]	1	4	+				7	7	7	11.5	11.5	11.5	68.228	0	11.587	81663000	14	16.4616	16.5454	16.4303	16.5041	16.3441	15.9779	15.5695	16.2876	16.1802	16.0107
2.11341	0.585867	Q8BM55;Q8BM55-3;Q8BM55-2	Q8BM55	Transmembrane protein 214	Tmem214	Color2 [A=255, R=255, G=0, B=0]	1	4	+				5	5	5	8	8	8	76.429	0	8.2224	7997700	8	14.272	14.071	13.9778	14.6023	13.8667	13.4505	13.2332	13.6888	13.6649	13.823
2.11328	0.549379	Q8C2E7;Q8C2E7-2	Q8C2E7;Q8C2E7-2	WASH complex subunit strumpellin	Kiaa0196	Color2 [A=255, R=255, G=0, B=0]	1	4	+				11	11	11	10.1	10.1	10.1	134.11	0	25.564	95016000	20	16.4459	16.3835	16.3568	16.8361	16.3588	15.8892	15.4786	16.0398	16.24	15.9864
2.11236	0.583918	Q08857	Q08857	Platelet glycoprotein 4	Cd36	Color2 [A=255, R=255, G=0, B=0]	1	4	+				5	5	5	13.6	13.6	13.6	52.697	0	25.04	152330000	14	16.3234	15.8443	16.2989	16.6606	16.2273	15.4151	15.5094	15.8191	15.7148	15.9767
2.10856	0.542467	P23492	P23492	Purine nucleoside phosphorylase	Pnp	Color2 [A=255, R=255, G=0, B=0]	1	4	+				14	14	14	59.5	59.5	59.5	32.277	0	167.76	781220000	50	18.9551	18.8237	18.8295	19.1782	18.6532	18.1917	17.956	18.3627	18.6724	18.5447
2.09974	0.482856	O88958	O88958	Glucosamine-6-phosphate isomerase 1	Gnpda1	Color2 [A=255, R=255, G=0, B=0]	1	4	+				10	10	8	41.5	41.5	33.6	32.549	0	52.301	331340000	22	17.4093	17.3023	17.2219	17.5473	17.0885	16.817	16.3985	16.9584	17.011	16.9701
2.09918	0.543045	P29268	P29268	Connective tissue growth factor	Ctgf	Color2 [A=255, R=255, G=0, B=0]	1	4	+				3	3	3	9.2	9.2	9.2	37.824	0	4.3776	26859000	5	14.3578	14.2766	14.2992	14.5359	14.2277	13.6426	13.294	14.0523	13.9909	14.0021
2.09823	0.449603	Q9JI11	Q9JI11	Serine/threonine-protein kinase 4;Serine/threonine-protein kinase 4 37kDa subunit;Serine/threonine-protein kinase 4 18kDa subunit	Stk4	Color2 [A=255, R=255, G=0, B=0]	1	4	+				10	5	5	24.8	12.1	12.1	55.541	0	5.812	12340000	7	14.3011	14.211	14.1361	14.3587	14.107	13.7395	13.426	13.6736	13.8796	14.1471
2.09702	0.513803	Q9Z0L8-2;Q9Z0L8	Q9Z0L8-2;Q9Z0L8	Gamma-glutamyl hydrolase	Ggh	Color2 [A=255, R=255, G=0, B=0]	1	4	+				6	6	6	23.5	23.5	23.5	35.377	0	21.269	71872000	13	15.4783	15.4372	15.7245	15.8694	15.1945	15.0069	14.7397	14.9744	15.1708	15.243
2.0965	0.32668	O88342	O88342	WD repeat-containing protein 1	Wdr1	Color2 [A=255, R=255, G=0, B=0]	1	4	+				23	23	23	46.5	46.5	46.5	66.406	0	225.68	2915700000	103	19.9278	19.8983	19.8104	19.9769	19.6103	19.4352	19.3033	19.6573	19.5455	19.6489
2.09603	0.398674	Q80TQ5-2;Q80TQ5;Q80TQ5-3	Q80TQ5-2;Q80TQ5	Pleckstrin homology domain-containing family M member 2	Plekhm2	Color2 [A=255, R=255, G=0, B=0]	1	4	+				3	3	3	3.2	3.2	3.2	114.3	0	4.9726	16123000	5	14.4299	14.2104	14.2055	14.4817	14.1501	13.9128	13.5528	13.9066	14.0484	14.0636
2.09338	0.355445	Q91YR1	Q91YR1	Twinfilin-1	Twf1	Color2 [A=255, R=255, G=0, B=0]	1	4	+				11	11	9	34.3	34.3	30.3	40.079	0	90.998	505160000	25	17.8947	17.8428	17.821	18.0616	17.6857	17.4442	17.213	17.6272	17.6424	17.6017
2.09121	0.378515	P10639	P10639	Thioredoxin	Txn	Color2 [A=255, R=255, G=0, B=0]	1	4	+				7	7	7	86.7	86.7	86.7	11.675	0	44.479	3585400000	40	21.3964	21.1558	21.3669	21.2287	21.2195	20.9707	20.521	20.9347	20.9498	21.0985
2.09113	0.37533	Q8R3G9	Q8R3G9	Tetraspanin-8	Tspan8	Color2 [A=255, R=255, G=0, B=0]	1	4	+				2	2	2	10.2	10.2	10.2	25.582	0.00085598	2.727	16812000	3	13.6019	13.7374	13.5392	13.4716	13.3903	13.0439	13.1347	12.9848	13.201	13.4992
2.08882	0.647144	P70403;P53564-2;P53564-3;P53564;P53564-4	P70403;P53564-2;P53564-3;P53564;P53564-4	Protein CASP;Homeobox protein cut-like 1	Cux1	Color2 [A=255, R=255, G=0, B=0]	1	4	+				3	3	3	4.1	4.1	4.1	77.268	0.001275	2.6385	49867000	4	15.0642	14.8778	14.7408	15.4889	14.5288	14.2391	14.0038	14.298	14.5428	14.381
2.08801	0.382186	Q8BH04	Q8BH04	Phosphoenolpyruvate carboxykinase [GTP], mitochondrial	Pck2	Color2 [A=255, R=255, G=0, B=0]	1	4	+				9	9	9	18.4	18.4	18.4	70.527	0	52.205	164760000	22	16.6684	16.5497	16.501	16.9023	16.435	16.1264	16.1039	16.4255	16.3849	16.1047
2.08782	0.522214	P84099	P84099	60S ribosomal protein L19	Rpl19	Color2 [A=255, R=255, G=0, B=0]	1	4	+				5	5	5	24.5	24.5	24.5	23.466	0	101.79	197300000	14	17.8087	17.5435	17.5045	17.8197	17.2709	16.983	16.6908	17.1194	17.2605	17.2826
2.08631	0.372515	Q04857	Q04857	Collagen alpha-1(VI) chain	Col6a1	Color2 [A=255, R=255, G=0, B=0]	1	4	+				32	32	32	41.6	41.6	41.6	108.49	0	323.31	7506500000	182	20.979	21.0464	20.9554	21.0253	21.0929	20.5165	20.4021	20.6012	20.7039	21.0126
2.08469	0.559602	Q9D1J1	Q9D1J1	Adaptin ear-binding coat-associated protein 2	Necap2	Color2 [A=255, R=255, G=0, B=0]	1	4	+				4	4	4	28.2	28.2	28.2	28.598	0	62.694	97245000	13	15.4753	15.4076	15.356	15.3682	15.0114	14.5879	14.3762	14.7055	15.1277	15.0233
2.08116	0.291741	Q8BKC5;Q8BKC5-2;Q8BIV3	Q8BKC5;Q8BKC5-2	Importin-5	Ipo5	Color2 [A=255, R=255, G=0, B=0]	1	4	+				23	23	23	25.4	25.4	25.4	123.59	0	189.23	629440000	58	18.492	18.3462	18.3906	18.454	18.3148	18.0628	17.8415	18.1852	18.3038	18.1456
2.07872	-0.607765	O55057	O55057	Retinal rod rhodopsin-sensitive cGMP 3,5-cyclic phosphodiesterase subunit delta	Pde6d	Color2 [A=255, R=255, G=0, B=0]	1	4	+				2	2	2	16	16	16	17.348	0	4.9173	26992000	4	14.6493	14.7371	14.2329	14.5517	14.6822	15.0653	15.2333	15.6999	15.1126	14.781
2.07793	0.41196	Q8K2I4	Q8K2I4	Beta-mannosidase	Manba	Color2 [A=255, R=255, G=0, B=0]	1	4	+				11	11	11	17.2	17.2	17.2	100.83	0	28.417	132200000	18	16.1395	16.2051	16.1442	16.2734	15.9066	15.7159	15.3323	15.8376	15.8515	15.8716
2.07714	0.33716	P11344	P11344	Tyrosinase	Tyr	Color2 [A=255, R=255, G=0, B=0]	1	4	+				8	8	8	20.8	20.8	20.8	60.606	0	106.27	107870000	21	16.1179	15.8203	16.0283	15.9463	15.8392	15.7193	15.3849	15.5261	15.5918	15.8442
2.06953	0.538903	Q9JKF1	Q9JKF1	Ras GTPase-activating-like protein IQGAP1	Iqgap1	Color2 [A=255, R=255, G=0, B=0]	1	4	+				74	74	72	57.3	57.3	56.2	188.74	0	323.31	6100200000	248	21.6445	21.5696	21.7701	22.0491	21.559	21.2224	20.7086	21.1713	21.4034	21.3921
2.06841	0.452428	P47964	P47964	60S ribosomal protein L36	Rpl36	Color2 [A=255, R=255, G=0, B=0]	1	4	+				4	4	3	31.4	31.4	24.8	12.215	0	5.109	268680000	11	16.4773	16.0216	16.0937	16.2791	15.8518	15.6723	15.4162	15.7442	15.8255	15.8032
2.06834	0.330016	Q8BYC6	Q8BYC6	Serine/threonine-protein kinase TAO3	Taok3	Color2 [A=255, R=255, G=0, B=0]	1	4	+				9	9	8	9.4	9.4	7.9	105.33	0	36.912	33610000	13	16.0684	15.8401	15.9201	16.0459	15.7431	15.4075	15.494	15.5936	15.8387	15.6339
2.06594	0.346321	Q3UPL0;Q3UPL0-2;Q3UPL0-3	Q3UPL0;Q3UPL0-2	Protein transport protein Sec31A	Sec31a	Color2 [A=255, R=255, G=0, B=0]	1	4	+				26	26	26	25	25	25	133.57	0	146.15	652690000	59	18.8735	18.8578	18.7631	18.8742	18.5784	18.3376	18.21	18.4294	18.6855	18.5529
2.061	0.361071	Q9DCN2-2;Q9DCN2	Q9DCN2-2;Q9DCN2	NADH-cytochrome b5 reductase 3;NADH-cytochrome b5 reductase 3 membrane-bound form;NADH-cytochrome b5 reductase 3 soluble form	Cyb5r3	Color2 [A=255, R=255, G=0, B=0]	1	4	+				16	16	16	61.5	61.5	61.5	31.549	0	135.26	2415600000	91	19.4347	19.3855	19.4087	19.6712	19.2328	19.0092	18.7984	19.2216	19.0914	19.207
2.05995	0.567929	Q8R422	Q8R422	CD109 antigen	Cd109	Color2 [A=255, R=255, G=0, B=0]	1	4	+				19	19	19	16.4	16.4	16.4	161.66	0	114.34	278760000	39	17.7219	17.7146	17.5406	17.6846	17.3985	16.9026	16.5274	17.1993	17.1809	17.4102
2.05963	-1.46909	Q6UGQ3	Q6UGQ3	Secretoglobin family 2B member 2	Scgb2b2	Color2 [A=255, R=255, G=0, B=0]	1	4	+				4	4	4	39.5	39.5	39.5	12.857	0	35.243	117390000	14	15.0764	15.3776	14.9789	15.949	16.404	16.4175	16.552	16.5933	17.4456	18.123
2.0532	0.500288	P41731	P41731	CD63 antigen	Cd63	Color2 [A=255, R=255, G=0, B=0]	1	4	+				3	3	3	9.7	9.7	9.7	25.766	0	29.077	1014300000	22	17.1575	16.7978	17.0493	17.4668	17.0938	16.4807	16.3969	16.9432	16.5238	16.7191
2.04455	0.371235	Q6PGL7;Q6PGL7-2	Q6PGL7;Q6PGL7-2	WASH complex subunit FAM21	Fam21	Color2 [A=255, R=255, G=0, B=0]	1	4	+				16	16	16	21.4	21.4	21.4	145.31	0	79.159	178160000	39	17.6154	17.4964	17.3855	17.4708	17.2412	16.9697	16.8283	17.104	17.3662	17.0849
2.04329	0.315649	G5E897	G5E897		Kdelc2	Color2 [A=255, R=255, G=0, B=0]	1	4	+				3	3	3	7.4	7.4	7.4	57.685	0	5.6193	32948000	5	14.653	14.5128	14.561	14.8003	14.4092	14.3304	14.0212	14.3276	14.2949	14.3839
2.04024	0.490016	Q8R4K2	Q8R4K2	Interleukin-1 receptor-associated kinase 4	Irak4	Color2 [A=255, R=255, G=0, B=0]	1	4	+				2	2	2	5.4	5.4	5.4	50.871	0	13.273	10640000	3	13.1934	13.3874	13.4654	12.7828	13.5339	12.8218	12.6047	12.8281	12.7711	12.887
2.031	0.488934	P62245	P62245	40S ribosomal protein S15a	Rps15a	Color2 [A=255, R=255, G=0, B=0]	1	4	+				5	5	5	36.2	36.2	36.2	14.839	0	9.5241	444040000	15	17.903	17.7194	17.745	17.9976	17.5103	17.1355	16.9474	17.2596	17.5724	17.5156
2.02999	0.358068	Q9QZ88;Q9QZ88-2	Q9QZ88;Q9QZ88-2	Vacuolar protein sorting-associated protein 29	Vps29	Color2 [A=255, R=255, G=0, B=0]	1	4	+				7	7	7	45.6	45.6	45.6	20.495	0	24.301	1065000000	24	19.1955	19.0258	19.0246	19.3336	19.0207	18.7738	18.472	18.9945	18.8237	18.7458
2.02907	0.325259	P17918	P17918	Proliferating cell nuclear antigen	Pcna	Color2 [A=255, R=255, G=0, B=0]	1	4	+				5	5	5	18.8	18.8	18.8	28.785	0	7.4788	77238000	7	16.0492	15.8742	15.7192	15.9659	15.6351	15.4884	15.3914	15.5046	15.7383	15.4944
2.02493	-0.3959	Q5SRX1;Q5SRX1-2;Q5SRX1-3;Q5SRX1-4;Q5SRX1-5	Q5SRX1;Q5SRX1-2;Q5SRX1-3;Q5SRX1-4	TOM1-like protein 2	Tom1l2	Color2 [A=255, R=255, G=0, B=0]	1	4	+				12	12	12	38.9	38.9	38.9	55.662	0	97.789	237850000	27	16.3936	16.471	15.9871	16.0844	16.2623	16.4329	16.6112	16.652	16.8864	16.5953
2.02363	0.514627	O08808	O08808	Protein diaphanous homolog 1	Diaph1	Color2 [A=255, R=255, G=0, B=0]	1	4	+				8	8	8	7.3	7.3	7.3	139.34	0	12.473	39372000	14	16.1913	15.8274	16.0225	16.0154	15.4644	15.1339	15.3306	15.3248	15.6392	15.5193
2.02326	0.30047	Q8BU14	Q8BU14	Translocation protein SEC62	Sec62	Color2 [A=255, R=255, G=0, B=0]	1	4	+				4	4	4	9.8	9.8	9.8	45.58	0	5.1852	374830000	9	16.712	16.7513	16.5781	16.8572	16.468	16.2122	16.2675	16.434	16.5126	16.4378
2.02283	0.55843	P56542	P56542	Deoxyribonuclease-2-alpha	Dnase2	Color2 [A=255, R=255, G=0, B=0]	1	4	+				5	5	5	16.1	16.1	16.1	38.81	0	20.717	72226000	10	15.2047	14.8251	15.2308	15.3591	14.6746	14.4677	14.13	14.5874	14.6178	14.6992
2.02067	0.45064	P40124	P40124	Adenylyl cyclase-associated protein 1	Cap1	Color2 [A=255, R=255, G=0, B=0]	1	4	+				23	23	22	57.8	57.8	56.1	51.564	0	286.71	4371800000	98	20.6643	20.5587	20.5923	21.0594	20.4217	20.1779	19.9871	20.1161	20.4296	20.3326
2.01822	0.646386	P07091	P07091	Protein S100-A4	S100a4	Color2 [A=255, R=255, G=0, B=0]	1	4	+				3	3	2	32.7	32.7	15.8	11.721	0.0012685	2.596	106780000	3	15.1594	15.1174	15.558	14.9199	14.8158	14.0087	14.5332	14.321	14.8418	14.634
2.01604	0.443089	Q9D154;Q8VHP7;Q5SV42	Q9D154	Leukocyte elastase inhibitor A	Serpinb1a	Color2 [A=255, R=255, G=0, B=0]	1	4	+				14	14	14	40.6	40.6	40.6	42.574	0	45.274	412980000	34	18.1745	18.1115	17.8887	18.254	17.8676	17.5523	17.3413	17.5723	17.6215	17.9934
2.01491	0.370976	Q9QXC1	Q9QXC1	Fetuin-B	Fetub	Color2 [A=255, R=255, G=0, B=0]	1	4	+				5	5	5	14.7	14.7	14.7	42.712	0	10.215	80707000	10	17.1516	17.1482	17.249	17.0024	16.8315	16.8517	16.6105	16.4639	16.6823	16.9194
2.01232	-0.313323	Q925B0;Q925B0-2	Q925B0;Q925B0-2	PRKC apoptosis WT1 regulator protein	Pawr	Color2 [A=255, R=255, G=0, B=0]	1	4	+				4	4	4	16.8	16.8	16.8	35.908	0	12.652	33534000	8	13.5951	13.1984	13.4656	13.2938	13.2993	13.6095	13.5353	13.7587	13.8765	13.6388
2.01161	-0.994924	Q9QW08	Q9QW08	Phosducin	Pdc	Color2 [A=255, R=255, G=0, B=0]	1	4	+				9	9	9	57.8	57.8	57.8	28.016	0	115.67	1604600000	39	19.2518	19.1253	18.7012	18.266	18.8731	19.1642	20.0155	20.4196	20.1911	19.4017
2.009	0.549833	Q8VDV3;Q8VDV3-2	Q8VDV3;Q8VDV3-2	Guanine nucleotide exchange factor for Rab-3A	Rab3il1	Color2 [A=255, R=255, G=0, B=0]	1	4	+				2	2	2	13.8	13.8	13.8	42.712	0	6.7498	19180000	4	13.1968	13.5252	13.6769	13.8188	13.8636	12.7763	12.9772	13.1187	13.4469	13.013
2.00821	0.384142	Q9WVJ3	Q9WVJ3	Carboxypeptidase Q	Cpq	Color2 [A=255, R=255, G=0, B=0]	1	4	+				7	7	7	19.4	19.4	19.4	51.813	0	43.848	64492000	12	15.1426	15.0306	15.2628	15.3137	15.0987	14.8843	14.3927	14.8624	14.8166	14.9717
2.00584	0.682409	Q9D1H9;Q9D1H9-2	Q9D1H9;Q9D1H9-2	Microfibril-associated glycoprotein 4	Mfap4	Color2 [A=255, R=255, G=0, B=0]	1	4	+				3	3	3	19.8	19.8	19.8	28.937	0	20.061	1395000000	8	17.8198	17.9046	17.6231	18.0145	17.5373	16.932	16.6346	16.9021	17.6645	17.3542
2.00435	0.360562	Q9R1P1	Q9R1P1	Proteasome subunit beta type-3	Psmb3	Color2 [A=255, R=255, G=0, B=0]	1	4	+				5	5	5	26.3	26.3	26.3	22.965	0	39.592	387960000	17	17.6204	17.5866	17.5773	17.9716	17.4047	17.278	17.0775	17.3437	17.3934	17.2651
2.00326	0.434079	P42227-2;P42227-3;P42227	P42227-2;P42227-3;P42227	Signal transducer and activator of transcription 3	Stat3	Color2 [A=255, R=255, G=0, B=0]	1	4	+				16	16	16	24.5	24.5	24.5	83.125	0	129.51	216680000	33	17.8166	17.7803	17.7645	18.1809	17.6497	17.3804	17.0619	17.4538	17.5854	17.5402
2.00312	0.329663	Q62418-3;Q62418-2;Q62418	Q62418-3;Q62418-2;Q62418	Drebrin-like protein	Dbnl	Color2 [A=255, R=255, G=0, B=0]	1	4	+				9	9	9	29.6	29.6	29.6	48.341	0	87.767	627610000	19	18.3118	18.2713	18.157	18.3052	17.999	17.8023	17.6706	17.8037	18.0305	18.0889
2.00197	0.313693	O08912	O08912	Polypeptide N-acetylgalactosaminyltransferase 1;Polypeptide N-acetylgalactosaminyltransferase 1 soluble form	Galnt1	Color2 [A=255, R=255, G=0, B=0]	1	4	+				3	3	3	6.6	6.6	6.6	64.254	0	7.1841	13518000	5	14.6809	14.6928	14.5642	14.6397	14.4265	14.4124	14.0147	14.1983	14.4247	14.3855
2.00187	0.329119	P57716	P57716	Nicastrin	Ncstn	Color2 [A=255, R=255, G=0, B=0]	1	4	+				6	6	6	9.7	9.7	9.7	78.491	0	10.078	195110000	17	16.8345	16.9599	16.7326	16.9363	16.6328	16.3802	16.3022	16.6134	16.4389	16.7157
1.99711	0.273222	P46664	P46664	Adenylosuccinate synthetase isozyme 2	Adss	Color2 [A=255, R=169, G=169, B=169]	1	4					13	13	13	32	32	32	50.02	0	92.955	380010000	36	17.9209	17.711	17.6528	17.9389	17.5617	17.567	17.3886	17.4255	17.5238	17.5143
1.99461	0.632561	P27808	P27808	Alpha-1,3-mannosyl-glycoprotein 2-beta-N-acetylglucosaminyltransferase	Mgat1	Color2 [A=255, R=169, G=169, B=169]	1	4					4	4	4	9.2	9.2	9.2	51.69	0	5.4236	11837000	6	13.8354	13.9906	13.9601	14.579	13.6224	13.3891	13.0141	13.2979	13.5299	13.5938
1.99165	0.669767	Q9CYN2	Q9CYN2	Signal peptidase complex subunit 2	Spcs2	Color2 [A=255, R=169, G=169, B=169]	1	4					5	5	5	25.7	25.7	25.7	24.977	0	15.984	109070000	9	15.7613	15.6949	15.7801	16.5578	15.5632	15.0758	14.9266	15.2232	15.4946	15.2884
1.9911	0.526919	Q9DBH5	Q9DBH5	Vesicular integral-membrane protein VIP36	Lman2	Color2 [A=255, R=169, G=169, B=169]	1	4					8	8	8	26.8	26.8	26.8	40.429	0	44.829	277160000	16	16.9403	16.9666	16.796	17.3489	16.6692	16.3818	16.0102	16.5236	16.5667	16.6041
1.98948	0.389613	P47753	P47753	F-actin-capping protein subunit alpha-1	Capza1	Color2 [A=255, R=169, G=169, B=169]	1	4					10	8	8	56.3	46.9	46.9	32.939	0	98.105	482320000	24	16.7741	16.743	16.4541	16.8962	16.5394	16.0667	16.1814	16.4376	16.5277	16.2454
1.98846	0.652065	E9Q634	E9Q634	Unconventional myosin-Ie	Myo1e	Color2 [A=255, R=169, G=169, B=169]	1	4					11	11	7	10.6	10.6	6.3	126.82	0	19.733	121120000	14	16.3418	16.3768	16.2333	16.5308	16.2437	15.9615	14.9645	15.7019	15.9169	15.9213
1.98814	0.512222	Q99PT1	Q99PT1	Rho GDP-dissociation inhibitor 1	Arhgdia	Color2 [A=255, R=169, G=169, B=169]	1	4					12	12	12	68.6	68.6	68.6	23.407	0	72.597	8204900000	70	20.4779	20.4663	20.4409	20.6113	20.2969	19.9639	19.4144	19.9575	20.1252	20.2713
1.98761	0.412759	P63082	P63082	V-type proton ATPase 16 kDa proteolipid subunit	Atp6v0c	Color2 [A=255, R=169, G=169, B=169]	1	4					3	3	3	53.5	53.5	53.5	15.808	0	73.735	1013600000	41	17.582	17.9476	17.5481	17.4984	17.4833	17.1042	16.9164	17.4472	17.254	17.2739
1.98697	0.275633	Q99K51;Q3V0K9	Q99K51	Plastin-3	Pls3	Color2 [A=255, R=169, G=169, B=169]	1	4					27	22	21	45.9	37.9	36.2	70.741	0	152.46	810690000	63	19.2068	19.0286	19.0303	19.2184	18.9394	18.816	18.629	18.7165	18.9522	18.9316
1.98372	0.59542	Q62087	Q62087	Serum paraoxonase/lactonase 3	Pon3	Color2 [A=255, R=169, G=169, B=169]	1	4					6	6	6	21.5	21.5	21.5	39.351	0	18.596	347570000	24	18.1184	18.0679	17.8639	18.3854	17.891	17.5251	16.8707	17.6197	17.689	17.6451
1.98312	0.393932	P55302	P55302	Alpha-2-macroglobulin receptor-associated protein	Lrpap1	Color2 [A=255, R=169, G=169, B=169]	1	4					14	14	14	36.4	36.4	36.4	42.215	0	52.31	523980000	36	18.2393	18.0992	18.1668	18.4862	18.0622	17.7865	17.4895	18.0334	17.856	17.9187
1.98266	0.410146	Q5XJY5	Q5XJY5	Coatomer subunit delta	Arcn1	Color2 [A=255, R=169, G=169, B=169]	1	4					21	21	21	38.4	38.4	38.4	57.229	0	86.897	695230000	44	18.9703	18.8571	18.7547	19.0839	18.6783	18.4101	18.1067	18.4891	18.6752	18.6123
1.978	0.451968	Q922Q8	Q922Q8	Leucine-rich repeat-containing protein 59	Lrrc59	Color2 [A=255, R=169, G=169, B=169]	1	4					10	10	10	42	42	42	34.877	0	79.124	254300000	28	18.2765	18.1891	18.2812	18.3858	17.8437	17.5626	17.484	17.808	18.0357	17.8261
1.97633	0.522199	Q922F4	Q922F4	Tubulin beta-6 chain	Tubb6	Color2 [A=255, R=169, G=169, B=169]	1	4					17	5	5	43.2	17.9	17.9	50.09	0	27.233	44302000	13	15.9829	16.0523	15.9445	16.1788	15.6226	15.4676	14.9668	15.4323	15.7225	15.5808
1.97436	0.746406	P08113	P08113	Endoplasmin	Hsp90b1	Color2 [A=255, R=169, G=169, B=169]	1	4					40	38	38	53.7	52	52	92.475	0	323.31	6428700000	189	20.8497	20.8095	20.7376	21.7651	20.67	20.257	19.8369	20.2653	20.4001	20.3406
1.97231	0.385451	Q99KF1	Q99KF1	Transmembrane emp24 domain-containing protein 9	Tmed9	Color2 [A=255, R=169, G=169, B=169]	1	4					5	5	4	26.8	26.8	26.8	27.127	0	46.425	272650000	20	17.5531	17.4935	17.576	17.7983	17.3287	17.0712	16.8702	17.209	17.3254	17.3465
1.9671	0.589239	P27046	P27046	Alpha-mannosidase 2	Man2a1	Color2 [A=255, R=169, G=169, B=169]	1	4					5	5	5	5	5	5	131.63	0	6.1625	14650000	8	14.3383	14.1986	13.9505	14.5722	13.9255	13.7978	13.0983	13.7034	13.7932	13.6461
1.96696	0.388866	Q99LM2;Q60636-2	Q99LM2	CDK5 regulatory subunit-associated protein 3	Cdk5rap3	Color2 [A=255, R=169, G=169, B=169]	1	4					5	5	5	15.1	15.1	15.1	56.99	0	20.755	61632000	10	15.8675	15.9097	15.8743	16.0942	15.6575	15.5063	15.1256	15.576	15.5841	15.6668
1.9669	0.34042	Q6P9J9;Q6P9J9-2	Q6P9J9	Anoctamin-6	Ano6	Color2 [A=255, R=169, G=169, B=169]	1	4					8	8	8	11	11	11	106.25	0	36.102	147230000	15	16.8324	16.6107	16.4857	16.7641	16.6115	16.2904	16.0463	16.2822	16.5051	16.4783
1.96513	0.420077	Q91ZR2	Q91ZR2	Sorting nexin-18	Snx18	Color2 [A=255, R=169, G=169, B=169]	1	4					4	4	4	6.4	6.4	6.4	67.903	0	5.6371	64889000	10	15.4116	15.4684	15.4674	15.6626	15.1916	14.9012	14.7084	15.0209	15.291	15.1796
1.96483	0.411904	Q8R5L3-2;Q8R5L3	Q8R5L3-2;Q8R5L3	Vam6/Vps39-like protein	Vps39	Color2 [A=255, R=169, G=169, B=169]	1	4					7	7	7	9.6	9.6	9.6	100.65	0	14.076	28583000	11	15.3631	15.2161	15.3059	15.5325	15.4732	15.0606	14.5342	14.9929	15.0883	15.1552
1.96347	0.513137	P98078;P98078-2;P98078-3	P98078;P98078-2;P98078-3	Disabled homolog 2	Dab2	Color2 [A=255, R=169, G=169, B=169]	1	4					6	6	6	12.4	12.4	12.4	82.311	0	18.143	73001000	11	16.48	16.2284	16.2922	16.5585	16.1063	15.7478	15.4894	15.6207	16.1988	16.043
1.96341	0.403828	O70566	O70566	Protein diaphanous homolog 2	Diaph2	Color2 [A=255, R=169, G=169, B=169]	1	4					7	7	7	7	7	7	124.87	0	7.1459	18996000	10	14.7611	14.9208	14.7338	14.9574	14.6878	14.444	14.0984	14.2199	14.676	14.6035
1.96305	0.554263	Q9D8T2	Q9D8T2	Gasdermin-D	Gsdmdc1	Color2 [A=255, R=169, G=169, B=169]	1	4					6	6	6	12.1	12.1	12.1	53.237	0	9.8885	57270000	10	15.3042	15.0434	14.9549	15.6839	14.9652	14.7018	14.3891	14.4351	14.7969	14.8573
1.96286	0.430234	Q99K70;Q7TT45;Q99K70-2	Q99K70;Q7TT45	Ras-related GTP-binding protein C;Ras-related GTP-binding protein D	Rragc;Rragd	Color2 [A=255, R=169, G=169, B=169]	1	4					11	11	11	44.2	44.2	44.2	44.12	0	104.63	525620000	27	18.0211	17.93	17.8373	18.2084	17.7795	17.5173	17.1199	17.6148	17.6546	17.7186
1.96101	0.708767	P13597-2;P13597	P13597-2;P13597	Intercellular adhesion molecule 1	Icam1	Color2 [A=255, R=169, G=169, B=169]	1	4					10	10	10	20.3	20.3	20.3	58.752	0	67.648	555500000	25	18.6851	18.747	18.7155	18.7981	18.4848	17.793	17.4549	17.906	18.0106	18.7221
1.95947	0.405036	P10126	P10126	Elongation factor 1-alpha 1	Eef1a1	Color2 [A=255, R=169, G=169, B=169]	1	4					24	24	13	60.4	60.4	33.5	50.113	0	137.25	29585000000	314	22.6767	22.7035	22.485	22.8172	22.4395	22.2486	21.8359	22.2455	22.4	22.3666
1.95656	0.496315	Q3UIR3;Q3UIR3-2	Q3UIR3;Q3UIR3-2	E3 ubiquitin-protein ligase DTX3L	Dtx3l	Color2 [A=255, R=169, G=169, B=169]	1	4					3	3	3	4.9	4.9	4.9	83.043	0.0014687	2.5129	54170000	4	13.6179	13.407	13.5337	14.0467	13.4952	13.1056	12.8721	12.9349	13.3719	13.3343
1.95538	0.350337	P55258;Q8K386;Q9CZT8	P55258	Ras-related protein Rab-8A	Rab8a	Color2 [A=255, R=169, G=169, B=169]	1	4					8	6	4	32.9	27.5	20.3	23.668	0	24.821	330510000	17	17.8904	17.8346	17.8696	18.2839	17.797	17.5054	17.3931	17.7172	17.6539	17.6542
1.94761	0.294679	Q9JM52-2;Q9JM52;Q9JM52-3;P97820;P83510-2;P83510	Q9JM52-2;Q9JM52;Q9JM52-3;P97820;P83510-2;P83510	Misshapen-like kinase 1;Mitogen-activated protein kinase kinase kinase kinase 4;Traf2 and NCK-interacting protein kinase	Mink1;Map4k4;Tnik	Color2 [A=255, R=169, G=169, B=169]	1	4					4	4	4	3.3	3.3	3.3	146.39	0	12.903	24796000	5	13.8037	13.9055	13.6921	13.903	13.647	13.5527	13.2439	13.6863	13.461	13.534
1.94359	0.65238	D3Z6Q9	D3Z6Q9	Bridging integrator 2	Bin2	Color2 [A=255, R=169, G=169, B=169]	1	4					5	4	4	10.8	9	9	52.553	0	20.654	40095000	6	12.9942	13.0551	13.2471	13.7679	12.9266	12.4269	12.2907	12.4767	13.043	12.4916
1.94075	-0.675214	Q5SDA5;Q3UWA6-2;Q3UWA6	Q5SDA5	Retinal guanylyl cyclase 2	Gucy2f	Color2 [A=255, R=169, G=169, B=169]	1	4					8	5	5	7.7	4.4	4.4	124.42	0	16.462	25713000	8	14.3964	14.1815	13.9452	14.0528	13.7674	14.3076	14.6292	15.1768	15.1433	14.4626
1.93825	0.391022	Q8VDJ3	Q8VDJ3	Vigilin	Hdlbp	Color2 [A=255, R=169, G=169, B=169]	1	4					35	35	35	35.8	35.8	35.8	141.74	0	166.46	956360000	70	19.4543	19.3644	19.2689	19.6418	19.1657	18.8743	18.7051	19.057	19.1951	19.1086
1.9345	0.283697	Q9QUR6	Q9QUR6	Prolyl endopeptidase	Prep	Color2 [A=255, R=169, G=169, B=169]	1	4					20	20	20	34.5	34.5	34.5	80.751	0	60.269	414030000	51	18.4894	18.3375	18.2788	18.4124	18.1766	17.9234	17.8902	18.0404	18.228	18.1942
1.92934	0.34354	Q9Z2A7	Q9Z2A7	Diacylglycerol O-acyltransferase 1	Dgat1	Color2 [A=255, R=169, G=169, B=169]	1	4					3	3	3	10.2	10.2	10.2	56.789	0	21.34	39799000	6	13.9988	13.6238	13.7886	13.7751	13.5047	13.2557	13.2294	13.4539	13.47	13.5643
1.92777	0.329775	P70303;P70303-2;P70303-3	P70303;P70303-2;P70303-3	CTP synthase 2	Ctps2	Color2 [A=255, R=169, G=169, B=169]	1	4					13	13	12	22.5	22.5	20.5	65.514	0	40.847	90545000	21	16.3536	16.3045	16.2829	16.4912	16.1694	16.0342	15.6529	16.0791	16.153	16.0334
1.92689	0.434167	P62717	P62717	60S ribosomal protein L18a	Rpl18a	Color2 [A=255, R=169, G=169, B=169]	1	4					7	7	7	36.9	36.9	36.9	20.732	0	38.481	800870000	19	18.758	18.5488	18.6525	18.8563	18.318	18.0242	17.9056	18.2921	18.407	18.3338
1.92624	0.735702	Q3TRM8	Q3TRM8	Hexokinase-3	Hk3	Color2 [A=255, R=169, G=169, B=169]	1	4					11	9	9	17.9	15.1	15.1	100.1	0	64.874	76254000	11	15.287	15.17	15.4993	16.2977	15.3797	14.953	14.4169	14.9134	14.6883	14.9836
1.9237	0.450703	P62270	P62270	40S ribosomal protein S18	Rps18	Color2 [A=255, R=169, G=169, B=169]	1	4					10	10	9	52.6	52.6	48	17.718	0	11.174	636900000	19	17.1721	16.9835	16.9127	17.434	16.8043	16.4534	16.3775	16.7904	16.7817	16.6501
1.92313	0.455311	A2AAY5	A2AAY5	SH3 and PX domain-containing protein 2B	Sh3pxd2b	Color2 [A=255, R=169, G=169, B=169]	1	4					3	2	2	3.6	2.8	2.8	101.52	0.0010661	2.6846	52673000	3	13.3041	13.1347	13.1022	13.5324	13.3046	12.7633	12.3841	12.9731	12.949	13.032
1.92028	0.434025	Q9CZS1	Q9CZS1	Aldehyde dehydrogenase X, mitochondrial	Aldh1b1	Color2 [A=255, R=169, G=169, B=169]	1	4					7	5	4	13.7	11.9	10.4	57.552	0	9.8805	25984000	11	14.065	14.0315	13.9283	14.498	13.8517	13.4984	13.5009	13.5723	13.8492	13.7836
1.91786	0.395002	Q5SYD0;Q5SYD0-2;Q5SUA5	Q5SYD0;Q5SYD0-2	Unconventional myosin-Id	Myo1d	Color2 [A=255, R=169, G=169, B=169]	1	4					34	34	34	39.6	39.6	39.6	116.08	0	149.56	785790000	77	19.1618	18.8905	18.8425	18.9735	18.8884	18.5713	18.1463	18.5934	18.7104	18.7603
1.90609	0.387983	O55029	O55029	Coatomer subunit beta	Copb2	Color2 [A=255, R=169, G=169, B=169]	1	4					24	24	23	33	33	32.2	102.45	0	101.95	925030000	52	19.1397	19.1592	19.0545	19.3805	18.9373	18.7028	18.3978	18.8162	18.9601	18.8543
1.90412	0.347138	Q91W89	Q91W89	Alpha-mannosidase 2C1	Man2c1	Color2 [A=255, R=169, G=169, B=169]	1	4					11	11	10	13.8	13.8	13.1	115.69	0	36.426	142390000	24	16.3668	16.2851	16.2949	16.388	16.1857	15.8972	15.6113	15.9727	16.0828	16.221
1.90009	0.486647	Q922R8	Q922R8	Protein disulfide-isomerase A6	Pdia6	Color2 [A=255, R=169, G=169, B=169]	1	4					11	11	11	30.2	30.2	30.2	48.1	0	127.29	1024300000	51	18.4134	18.3576	18.1883	18.9248	18.2407	17.9914	17.6358	17.9799	18.0399	18.0445
1.89922	0.562993	Q9JLQ2	Q9JLQ2	ARF GTPase-activating protein GIT2	Git2	Color2 [A=255, R=169, G=169, B=169]	1	4					3	3	3	4.4	4.4	4.4	78.765	0	5.6534	16832000	4	13.3263	13.6509	13.5936	13.7775	13.1453	12.996	12.5569	12.7367	13.0646	13.3245
1.89628	0.572751	O55098	O55098	Serine/threonine-protein kinase 10	Stk10	Color2 [A=255, R=169, G=169, B=169]	1	4					8	7	7	8.8	7.9	7.9	111.9	0	13.896	31225000	9	15.0065	14.8261	15.0184	15.0184	14.9309	14.5154	13.717	14.3992	14.5887	14.7164
1.894	0.345924	Q3V3R1	Q3V3R1	Monofunctional C1-tetrahydrofolate synthase, mitochondrial	Mthfd1l	Color2 [A=255, R=169, G=169, B=169]	1	4					18	18	18	19.7	19.7	19.7	105.73	0	45.066	174350000	30	17.6983	17.3846	17.4961	17.7134	17.4203	17.1289	16.9265	17.4289	17.2833	17.2156
1.89319	0.361439	Q8BRN9	Q8BRN9	Coiled-coil and C2 domain-containing protein 1B	Cc2d1b	Color2 [A=255, R=169, G=169, B=169]	1	4					6	6	6	9.8	9.8	9.8	93.09	0	32.709	57231000	10	15.3661	15.2587	15.2226	15.6347	15.1876	14.9228	14.7293	14.919	15.1221	15.1694
1.89212	0.369821	P50295	P50295	Arylamine N-acetyltransferase 2	Nat2	Color2 [A=255, R=169, G=169, B=169]	1	4					2	2	2	10	10	10	33.701	0	5.7482	8110100	3	11.9528	11.781	12.0845	12.0109	11.8688	11.2715	11.427	11.5691	11.7377	11.8436
1.88737	-1.28575	P12658	P12658	Calbindin	Calb1	Color2 [A=255, R=169, G=169, B=169]	1	4					5	5	5	24.1	24.1	24.1	29.994	0	9.9086	59192000	8	15.1367	15.1119	14.6733	13.5156	14.6231	15.1006	16.3827	15.9962	16.5668	15.443
1.88734	0.36346	Q9JJ28	Q9JJ28	Protein flightless-1 homolog	Flii	Color2 [A=255, R=169, G=169, B=169]	1	4					11	11	11	13	13	13	144.8	0	63.632	91226000	24	17.4038	17.3706	17.3433	17.5831	17.2114	17.0599	16.6672	16.9975	17.1213	17.2491
1.88394	0.502181	Q9JKR6	Q9JKR6	Hypoxia up-regulated protein 1	Hyou1	Color2 [A=255, R=169, G=169, B=169]	1	4					25	25	25	32.3	32.3	32.3	111.18	0	130.34	1069900000	61	18.9608	18.8749	18.7745	19.4447	18.6853	18.3892	18.1541	18.612	18.6264	18.4476
1.88233	0.396543	P47856-2;P47856	P47856-2;P47856	Glutamine--fructose-6-phosphate aminotransferase [isomerizing] 1	Gfpt1	Color2 [A=255, R=169, G=169, B=169]	1	4					11	11	9	19.7	19.7	15.4	76.722	0	66.478	110390000	20	16.0075	15.9064	15.9029	16.3609	15.9558	15.7096	15.3287	15.5294	15.7377	15.8455
1.87742	0.323129	Q9CZ30;Q9CZ30-2	Q9CZ30	Obg-like ATPase 1	Ola1	Color2 [A=255, R=169, G=169, B=169]	1	4					13	13	13	37.1	37.1	37.1	44.729	0	39.838	460440000	26	18.3876	18.3031	18.2431	18.4244	18.1446	17.8471	17.6948	18.0643	18.1494	18.1314
1.87561	0.403783	Q9QZE5	Q9QZE5	Coatomer subunit gamma-1	Copg1	Color2 [A=255, R=169, G=169, B=169]	1	4					15	15	15	24.4	24.4	24.4	97.512	0	177.66	566660000	35	18.199	18.1654	18.1057	18.3954	17.9833	17.7985	17.3626	17.766	17.9873	17.9154
1.87518	0.45728	Q69ZN7;Q69ZN7-4;Q69ZN7-2;Q69ZN7-3;REV__Q8QZT1	Q69ZN7;Q69ZN7-4;Q69ZN7-2	Myoferlin	Myof	Color2 [A=255, R=169, G=169, B=169]	1	4					66	66	64	36.1	36.1	35.1	233.32	0	323.31	1348700000	154	20.1194	20.0504	20.0191	20.2248	19.8666	19.5256	19.1456	19.7527	19.6361	19.934
1.87487	0.34372	O70194	O70194	Eukaryotic translation initiation factor 3 subunit D	Eif3d	Color2 [A=255, R=169, G=169, B=169]	1	4					13	13	13	37.8	37.8	37.8	63.988	0	103.52	315160000	29	17.4361	17.3153	17.3298	17.432	17.1371	16.9888	16.6327	17.0662	17.1886	17.0554
1.87203	0.491215	Q8BGS7-2;Q8BGS7	Q8BGS7-2;Q8BGS7	Choline/ethanolaminephosphotransferase 1	Cept1	Color2 [A=255, R=169, G=169, B=169]	1	4					2	2	2	4.8	4.8	4.8	46.538	0.0014755	2.5518	15901000	3	12.7711	12.8718	12.9254	13.0691	12.7669	12.3345	11.9288	12.7094	12.2825	12.693
1.87077	0.58483	O70624	O70624	Myocilin;Myocilin, N-terminal fragment;Myocilin, C-terminal fragment	Myoc	Color2 [A=255, R=169, G=169, B=169]	1	4					12	12	12	29.8	29.8	29.8	55.313	0	64.214	342050000	32	18.1059	17.9199	17.7816	17.6621	17.5969	17.0576	16.7948	17.0932	17.668	17.5287
1.86704	0.416321	Q8BWQ6;Q8BWQ6-3;Q8BWQ6-2	Q8BWQ6;Q8BWQ6-3	UPF0505 protein C16orf62 homolog		Color2 [A=255, R=169, G=169, B=169]	1	4					15	15	15	18.1	18.1	18.1	109.08	0	42.003	131590000	31	17.578	17.4007	17.5316	17.8332	17.4661	17.0985	16.7416	17.2777	17.3571	17.2531
1.86624	0.323631	O35350	O35350	Calpain-1 catalytic subunit	Capn1	Color2 [A=255, R=169, G=169, B=169]	1	4					25	25	24	44.3	44.3	41.7	82.105	0	91.4	622900000	62	19.0283	18.8803	18.9167	19.2079	18.7584	18.6841	18.3969	18.5673	18.7607	18.7644
1.86489	0.43949	Q91YJ2	Q91YJ2	Sorting nexin-4	Snx4	Color2 [A=255, R=169, G=169, B=169]	1	4					4	4	4	12.4	12.4	12.4	51.777	0	7.8296	37442000	8	15.2684	15.1644	15.4378	15.489	15.0364	14.775	14.4825	14.7941	15.1247	15.0223
1.86482	0.444793	Q8CIE6	Q8CIE6	Coatomer subunit alpha;Xenin;Proxenin	Copa	Color2 [A=255, R=169, G=169, B=169]	1	4					34	34	34	30.5	30.5	30.5	138.43	0	168.7	1226100000	76	19.5799	19.4249	19.4486	19.8165	19.2904	19.0111	18.6632	19.198	19.2739	19.1901
1.86463	0.367828	Q80WQ2	Q80WQ2	Protein VAC14 homolog	Vac14	Color2 [A=255, R=169, G=169, B=169]	1	4					10	10	10	17	17	17	88.047	0	35.638	77285000	15	16.8825	16.9492	16.9328	17.1641	16.7465	16.5714	16.2287	16.6259	16.8194	16.5906
1.86422	0.376196	P61750	P61750	ADP-ribosylation factor 4	Arf4	Color2 [A=255, R=169, G=169, B=169]	1	4					9	4	4	64.4	27.8	27.8	20.396	0	58.677	350630000	16	17.0645	17.0622	17.107	17.3842	16.892	16.765	16.4011	16.9423	16.7985	16.7221
1.85809	0.418853	Q91WP0;Q91WP0-2	Q91WP0	Mannan-binding lectin serine protease 2;Mannan-binding lectin serine protease 2 A chain;Mannan-binding lectin serine protease 2 B chain	Masp2	Color2 [A=255, R=169, G=169, B=169]	1	4					3	3	3	5.7	5.7	5.7	75.516	0	3.6365	13168000	4	14.755	14.7904	14.7138	14.6295	14.3719	14.1594	13.901	14.2539	14.2627	14.5894
1.85574	0.33266	P14824	P14824	Annexin A6	Anxa6	Color2 [A=255, R=169, G=169, B=169]	1	4					44	44	43	69.1	69.1	69.1	75.884	0	323.31	7896400000	186	21.4887	21.3491	21.4201	21.7107	21.2529	21.0297	20.9015	21.0753	21.2705	21.2811
1.85473	0.448574	P97298;CON__Q95121	P97298	Pigment epithelium-derived factor	Serpinf1	Color2 [A=255, R=169, G=169, B=169]	1	4					10	10	10	27.3	27.3	27.3	46.233	0	76.997	195720000	22	17.3951	17.6577	17.8675	17.8157	17.447	17.1103	16.8286	17.2098	17.4597	17.3317
1.85463	0.242474	Q3TB82	Q3TB82	Pleckstrin homology domain-containing family F member 1	Plekhf1	Color2 [A=255, R=169, G=169, B=169]	1	4					5	5	5	28	28	28	31.157	0	17.842	29430000	10	14.7628	14.7797	14.6297	14.8185	14.5235	14.4168	14.2674	14.521	14.5732	14.5234
1.85322	0.26877	Q9Z2Z9	Q9Z2Z9	Glutamine--fructose-6-phosphate aminotransferase [isomerizing] 2	Gfpt2	Color2 [A=255, R=169, G=169, B=169]	1	4					5	3	3	9.2	5	5	77.008	0	5.3645	10730000	3	12.9582	12.8358	12.5894	12.8009	12.5389	12.4374	12.4008	12.6043	12.4572	12.4796
1.85035	0.417307	P62908	P62908	40S ribosomal protein S3	Rps3	Color2 [A=255, R=169, G=169, B=169]	1	4					16	16	16	70	70	70	26.674	0	103.91	2059700000	72	19.8525	19.6181	19.704	20.1844	19.5414	19.2255	19.1808	19.4346	19.561	19.412
1.84985	0.440106	P62342	P62342	Selenoprotein T	Selt	Color2 [A=255, R=169, G=169, B=169]	1	4					2	2	2	11.8	11.8	11.8	22.292	0	13.743	13062000	4	12.5553	12.4977	12.4207	12.5767	12.4315	12.038	11.8365	12.5188	11.7329	12.1552
1.84847	0.229179	Q8CC88;Q8CC88-2;Q8CC88-3	Q8CC88;Q8CC88-2	von Willebrand factor A domain-containing protein 8	Vwa8	Color2 [A=255, R=169, G=169, B=169]	1	4					18	18	18	12	12	12	213.42	0	49.644	88485000	30	16.922	16.7166	16.7071	16.9277	16.6813	16.5206	16.4161	16.6988	16.6333	16.54
1.84809	0.286493	Q3B7Z2;Q3B7Z2-2	Q3B7Z2	Oxysterol-binding protein 1	Osbp	Color2 [A=255, R=169, G=169, B=169]	1	4					11	11	10	24.7	24.7	23.4	88.796	0	105.94	156820000	22	17.6854	17.5948	17.548	17.658	17.3966	17.2236	17.0322	17.3153	17.4479	17.4314
1.84665	0.324874	B2RXC1	B2RXC1	Trafficking protein particle complex subunit 11	Trappc11	Color2 [A=255, R=169, G=169, B=169]	1	4					6	6	6	7.1	7.1	7.1	128.39	0	42.551	58189000	15	15.4015	15.4291	15.3353	15.6168	15.2559	14.9732	14.8016	15.2428	15.1766	15.2201
1.84645	0.782192	P50427	P50427	Steryl-sulfatase	Sts	Color2 [A=255, R=169, G=169, B=169]	1	4					3	3	3	6.6	6.6	6.6	66.59	0	4.8959	24677000	5	13.2187	12.8495	13.3298	13.4166	12.9153	11.5908	12.2548	12.6937	12.8982	12.3815
1.84542	0.333488	Q9CZB0	Q9CZB0	Succinate dehydrogenase cytochrome b560 subunit, mitochondrial	Sdhc	Color2 [A=255, R=169, G=169, B=169]	1	4					3	3	3	21.9	21.9	21.9	18.382	0	6.3209	155860000	5	15.8178	15.5601	15.6346	15.8855	15.4511	15.2131	15.1224	15.4654	15.4442	15.4366
1.84156	0.4391	P26041	P26041	Moesin	Msn	Color2 [A=255, R=169, G=169, B=169]	1	4					42	42	30	67.6	67.6	49.6	67.766	0	276.69	16989000000	231	22.4301	22.4559	22.4228	22.8207	22.3526	22.0975	21.6166	22.1106	22.2004	22.2615
1.8355	0.326403	Q9D7X3	Q9D7X3	Dual specificity protein phosphatase 3	Dusp3	Color2 [A=255, R=169, G=169, B=169]	1	4					5	5	5	40.5	40.5	40.5	20.472	0	60.314	325610000	19	16.8679	16.8507	16.8794	17.0336	16.6406	16.45	16.2301	16.6325	16.6706	16.6569
1.83537	0.357255	Q01279;P70424;Q61527-3;Q61527-2;Q61527	Q01279	Epidermal growth factor receptor	Egfr	Color2 [A=255, R=169, G=169, B=169]	1	4					13	13	13	13.3	13.3	13.3	134.85	0	37.867	169910000	20	16.1226	16.3759	16.1537	16.2865	16.0745	15.845	15.4572	15.96	16.0106	15.9541
1.8289	0.397453	P14869	P14869	60S acidic ribosomal protein P0	Rplp0	Color2 [A=255, R=169, G=169, B=169]	1	4					13	13	13	49.8	49.8	49.8	34.216	0	61.58	1823200000	50	20.7273	20.6165	20.4987	21.0465	20.398	20.2381	20.0281	20.3603	20.3803	20.2929
1.82707	0.401523	Q8BH61	Q8BH61	Coagulation factor XIII A chain	F13a1	Color2 [A=255, R=169, G=169, B=169]	1	4					10	10	10	18.3	18.3	18.3	83.206	0	26.866	133780000	18	16.7823	16.8739	16.5045	16.8969	16.4321	16.3681	16.0054	16.2318	16.3445	16.5322
1.82206	0.552588	Q71FD7	Q71FD7	Filamin-binding LIM protein 1	Fblim1	Color2 [A=255, R=169, G=169, B=169]	1	4					4	4	4	10.7	10.7	10.7	41.026	0	6.4956	10481000	5	13.7154	13.6186	13.7304	13.8167	13.1996	12.6496	12.877	13.0949	13.4841	13.2122
1.82013	0.356786	Q8C142	Q8C142	Low density lipoprotein receptor adapter protein 1	Ldlrap1	Color2 [A=255, R=169, G=169, B=169]	1	4					4	4	4	16.2	16.2	16.2	33.975	0	7.0057	19093000	5	13.5218	13.4621	13.4359	13.7844	13.3307	13.1535	12.8204	13.1962	13.3287	13.2522
1.81952	0.357902	Q8R5J9	Q8R5J9	PRA1 family protein 3	Arl6ip5	Color2 [A=255, R=169, G=169, B=169]	1	4					5	5	5	21.8	21.8	21.8	21.557	0	7.1337	449960000	16	18.244	18.0975	17.9711	18.2385	17.8241	17.4806	17.5498	17.8252	17.8916	17.8384
1.81891	0.414347	Q8R1F1	Q8R1F1	Niban-like protein 1	Fam129b	Color2 [A=255, R=169, G=169, B=169]	1	4					18	18	18	31.5	31.5	31.5	84.818	0	103.1	482760000	45	17.6645	17.3578	17.676	18.0441	17.5276	17.3278	16.966	17.2552	17.3905	17.2588
1.81774	0.388469	Q8VEH3	Q8VEH3	ADP-ribosylation factor-like protein 8A	Arl8a	Color2 [A=255, R=169, G=169, B=169]	1	4					10	5	5	64.5	24.7	24.7	21.39	0	47.316	514610000	18	18.0276	18.0074	18.0987	18.4562	17.866	17.6183	17.4425	17.8809	17.8276	17.7442
1.81774	0.397012	Q3TB48	Q3TB48	Transmembrane protein 104	Tmem104	Color2 [A=255, R=169, G=169, B=169]	1	4					4	4	4	7.7	7.7	7.7	55.838	0	8.5621	26489000	6	14.808	14.7853	14.8695	15.0631	14.7691	14.526	14.0314	14.4189	14.6637	14.67
1.81716	0.363177	P97821	P97821	Dipeptidyl peptidase 1;Dipeptidyl peptidase 1 exclusion domain chain;Dipeptidyl peptidase 1 heavy chain;Dipeptidyl peptidase 1 light chain	Ctsc	Color2 [A=255, R=169, G=169, B=169]	1	4					6	6	6	17.3	17.3	17.3	52.376	0	55.434	133800000	18	16.2048	16.1263	16.1815	16.3347	15.9353	15.8425	15.4065	15.8767	15.881	15.96
1.81503	0.791451	P21958	P21958	Antigen peptide transporter 1	Tap1	Color2 [A=255, R=169, G=169, B=169]	1	4					8	8	8	13.5	13.5	13.5	78.863	0	14.11	53524000	14	15.6337	15.6776	15.7312	16.6198	15.5658	15.0475	14.4795	14.9729	15.3246	15.4464
1.81466	0.519688	Q8BH43	Q8BH43	Wiskott-Aldrich syndrome protein family member 2	Wasf2	Color2 [A=255, R=169, G=169, B=169]	1	4					6	6	6	13.9	13.9	13.9	54.073	0	39.404	186340000	13	16.5001	16.4441	16.2943	16.4568	15.9553	15.407	15.6978	15.7648	16.2287	15.9539
1.81341	-0.691896	P62874	P62874	Guanine nucleotide-binding protein G(I)/G(S)/G(T) subunit beta-1	Gnb1	Color2 [A=255, R=169, G=169, B=169]	1	4					15	15	9	65.6	65.6	40.3	37.377	0	298.13	15560000000	179	20.8904	20.9911	20.4887	20.3144	20.3096	20.8105	21.2214	21.6625	21.7048	21.0546
1.81312	0.346212	P15532	P15532	Nucleoside diphosphate kinase A	Nme1	Color2 [A=255, R=169, G=169, B=169]	1	4					12	12	7	81.6	81.6	50.7	17.208	0	55.314	5051700000	89	20.3595	20.2718	20.2562	20.6694	20.1669	19.9445	19.7382	20.1193	20.104	20.0868
1.8126	-0.638621	P28738;P33175	P28738;P33175	Kinesin heavy chain isoform 5C;Kinesin heavy chain isoform 5A	Kif5c;Kif5a	Color2 [A=255, R=169, G=169, B=169]	1	4					9	2	2	10.9	2.5	2.5	109.27	0	4.8635	7306500	2	12.3245	12.6978	12.0485	12.2143	12.4926	12.5114	13.0305	13.5262	13.1685	12.7342
1.81236	0.30858	P97412;P97412-2	P97412;P97412-2	Lysosomal-trafficking regulator	Lyst	Color2 [A=255, R=169, G=169, B=169]	1	4					8	8	8	3	3	3	425.28	0	10.167	29073000	12	14.8759	14.875	14.9885	14.9717	14.7189	14.5416	14.2702	14.5732	14.7668	14.7351
1.81082	0.392442	Q9R0X4;Q32MW3	Q9R0X4;Q32MW3	Acyl-coenzyme A thioesterase 9, mitochondrial;Acyl-coenzyme A thioesterase 10, mitochondrial	Acot9;Acot10	Color2 [A=255, R=169, G=169, B=169]	1	4					15	15	15	37.6	37.6	37.6	50.56	0	59.622	299920000	30	17.7606	17.7477	17.7304	18.0353	17.4862	17.2352	17.0819	17.391	17.6289	17.461
1.80966	0.30533	P12815-2;P12815	P12815-2;P12815	Programmed cell death protein 6	Pdcd6	Color2 [A=255, R=169, G=169, B=169]	1	4					5	5	5	30.7	30.7	30.7	21.663	0	28.262	156680000	11	16.1823	16.0548	16.0813	16.2682	15.8439	15.6476	15.6156	15.7756	15.9848	15.8803
1.80737	0.46482	Q8K297	Q8K297	Procollagen galactosyltransferase 1	Colgalt1	Color2 [A=255, R=169, G=169, B=169]	1	4					5	5	5	12.6	12.6	12.6	71.06	0	17.077	20208000	9	14.4823	14.3665	14.7722	14.6848	14.4665	14.1465	13.5786	14.1476	14.3233	14.2521
1.80281	0.79274	P08226	P08226	Apolipoprotein E	Apoe	Color2 [A=255, R=169, G=169, B=169]	1	4					12	12	12	36.3	36.3	36.3	35.866	0	46.606	1602700000	53	18.5743	18.6877	19.0463	19.8316	18.6089	18.0699	17.9356	17.9578	18.4834	18.3384
1.8018	0.384561	Q9JIF7	Q9JIF7	Coatomer subunit beta	Copb1	Color2 [A=255, R=169, G=169, B=169]	1	4					33	33	33	43.1	43.1	43.1	107.06	0	137.72	1120100000	77	19.7009	19.6436	19.4697	19.8529	19.4495	19.175	18.8769	19.355	19.4577	19.3291
1.80095	0.291269	Q99LJ6	Q99LJ6	Glutathione peroxidase 7	Gpx7	Color2 [A=255, R=169, G=169, B=169]	1	4					4	4	4	26.3	26.3	26.3	21.061	0	7.1096	29671000	7	15.9374	15.8023	15.8247	16.0341	15.7191	15.4987	15.3061	15.6463	15.7534	15.6569
1.79936	0.368196	A6H8H2;A6H8H2-2	A6H8H2;A6H8H2-2	DENN domain-containing protein 4C	Dennd4c	Color2 [A=255, R=169, G=169, B=169]	1	4					6	6	6	4.6	4.6	4.6	211.46	0	14.341	32256000	10	14.3	14.2426	14.0317	14.2211	14.0026	13.6914	13.5979	13.6204	14.1576	13.8898
1.79829	0.261339	Q9QXT0	Q9QXT0	Protein canopy homolog 2	Cnpy2	Color2 [A=255, R=169, G=169, B=169]	1	4					5	5	5	36.3	36.3	36.3	20.767	0	40.067	200770000	14	15.7452	15.8265	15.7818	16.0831	15.7764	15.5644	15.3805	15.5933	15.7535	15.6146
1.79792	0.379065	Q91WD0-2;Q91WD0	Q91WD0-2;Q91WD0	Protein GPR108	Gpr108	Color2 [A=255, R=169, G=169, B=169]	1	4					2	2	2	6.2	6.2	6.2	63.248	0	6.6708	11257000	3	13.4995	13.5409	13.1511	13.7433	13.4736	12.8956	12.9377	13.2722	13.2704	13.1371
1.7962	0.358428	P21981	P21981	Protein-glutamine gamma-glutamyltransferase 2	Tgm2	Color2 [A=255, R=169, G=169, B=169]	1	4					22	22	22	43.9	43.9	43.9	77.06	0	265.46	2278200000	80	19.6983	19.6098	19.4815	20.0419	19.5774	19.2965	19.2423	19.1347	19.5186	19.4247
1.79494	0.440661	Q6ZWN5	Q6ZWN5	40S ribosomal protein S9	Rps9	Color2 [A=255, R=169, G=169, B=169]	1	4					10	10	10	38.1	38.1	38.1	22.591	0	15.113	1062400000	32	18.5859	18.3243	18.3417	18.6306	18.0332	17.9805	17.5604	18.102	18.0322	18.0372
1.79305	0.599363	Q99PL5;Q99PL5-12;Q99PL5-11;Q99PL5-10;Q99PL5-9;Q99PL5-8;Q99PL5-7;Q99PL5-6;Q99PL5-5;Q99PL5-4;Q99PL5-3;Q99PL5-2	Q99PL5	Ribosome-binding protein 1	Rrbp1	Color2 [A=255, R=169, G=169, B=169]	1	4					31	31	31	24.4	24.4	24.4	172.88	0	152.91	1066300000	73	19.4319	19.3371	19.7078	20.0705	19.2109	18.6477	18.865	18.8624	19.3977	18.9888
1.78779	0.418671	Q8BTZ7	Q8BTZ7	Mannose-1-phosphate guanyltransferase beta	Gmppb	Color2 [A=255, R=169, G=169, B=169]	1	4					5	5	5	17.5	17.5	17.5	39.916	0	15.723	97099000	8	15.7261	15.9171	15.7362	16.052	15.6128	15.4204	14.9927	15.3188	15.5999	15.6191
1.7869	0.518881	Q9CQT1	Q9CQT1	Methylthioribose-1-phosphate isomerase	Mri1	Color2 [A=255, R=169, G=169, B=169]	1	4					5	5	5	22	22	22	39.41	0	18.243	72797000	9	15.2672	15.0918	15.1924	15.346	14.7668	14.2374	14.346	14.7869	14.7283	14.9712
1.78401	0.340601	Q8BJW6;Q8BJW6-2	Q8BJW6;Q8BJW6-2	Eukaryotic translation initiation factor 2A;Eukaryotic translation initiation factor 2A, N-terminally processed	Eif2a	Color2 [A=255, R=169, G=169, B=169]	1	4					9	9	9	21.3	21.3	21.3	64.403	0	34.169	135480000	17	17.2148	17.1183	16.9885	17.4237	16.9863	16.7404	16.5409	16.8641	16.9964	16.8867
1.78312	0.331343	P97797-2;P97797;P97797-4;P97797-3	P97797-2;P97797;P97797-4	Tyrosine-protein phosphatase non-receptor type substrate 1	Sirpa	Color2 [A=255, R=169, G=169, B=169]	1	4					8	8	8	29.3	29.3	29.3	55.986	0	123.92	197720000	21	16.7855	16.6701	16.4991	16.7565	16.5317	16.0517	16.3192	16.5492	16.4889	16.1773
1.7806	0.368793	P28654	P28654	Decorin	Dcn	Color2 [A=255, R=169, G=169, B=169]	1	4					16	16	15	46.6	46.6	44.4	39.809	0	131.14	4451500000	75	20.8333	21.0686	20.8604	20.8748	20.6623	20.3042	20.3045	20.3858	20.8291	20.6317
1.77828	0.26834	Q8VI63;Q8VI63-2	Q8VI63;Q8VI63-2	MOB kinase activator 2	Mob2	Color2 [A=255, R=169, G=169, B=169]	1	4					3	3	3	14.5	14.5	14.5	26.851	0	4.3667	24676000	5	13.9982	14.0579	14.0437	14.1241	13.8448	13.6626	13.5188	13.7546	13.9703	13.8206
1.77749	0.505061	Q9JII6	Q9JII6	Alcohol dehydrogenase [NADP(+)]	Akr1a1	Color2 [A=255, R=169, G=169, B=169]	1	4					15	15	15	52	52	52	36.586	0	227.47	3573200000	66	20.0613	19.8391	20.2251	20.5881	20.0237	19.5105	19.3357	19.6418	19.9951	19.7288
1.77345	1.42531	Q9QZ85	Q9QZ85	Interferon-inducible GTPase 1	Iigp1	Color2 [A=255, R=169, G=169, B=169]	1	4					8	8	8	26.6	26.6	26.6	47.571	0	36.618	121940000	12	15.4418	15.4947	15.6121	17.6097	15.5728	14.7093	13.7904	14.4164	14.5104	15.1781
1.7727	0.267587	Q9QUM9	Q9QUM9	Proteasome subunit alpha type-6	Psma6	Color2 [A=255, R=169, G=169, B=169]	1	4					12	12	12	52.8	52.8	52.8	27.372	0	90.834	970230000	48	18.4695	18.3776	18.2697	18.5184	18.1124	17.9667	17.987	18.2113	18.1921	18.0527
1.77206	0.546073	Q60855	Q60855	Receptor-interacting serine/threonine-protein kinase 1	Ripk1	Color2 [A=255, R=169, G=169, B=169]	1	4					4	4	4	6.1	6.1	6.1	74.854	0	4.3707	16975000	6	14.9363	14.9455	14.9003	15.4244	14.8979	14.4448	13.9943	14.3563	14.7163	14.8625
1.77187	0.300719	Q99LR1;Q99LR1-2	Q99LR1;Q99LR1-2	Monoacylglycerol lipase ABHD12	Abhd12	Color2 [A=255, R=169, G=169, B=169]	1	4					12	12	12	36.7	36.7	36.7	45.269	0	72.199	364630000	29	16.8505	16.8289	16.8333	17.0144	16.7608	16.5095	16.2208	16.6751	16.7033	16.6757
1.77132	0.183024	P17742	P17742	Peptidyl-prolyl cis-trans isomerase A;Peptidyl-prolyl cis-trans isomerase A, N-terminally processed	Ppia	Color2 [A=255, R=169, G=169, B=169]	1	4					12	12	12	77.4	77.4	77.4	17.971	0	128.29	29543000000	171	22.1274	22.2292	21.9596	22.0777	22.0959	21.8766	21.787	22.0496	21.9257	21.9357
1.76994	-0.403711	P70259	P70259	G-protein coupled receptor 143	Gpr143	Color2 [A=255, R=169, G=169, B=169]	1	4					3	3	3	8.9	8.9	8.9	44.564	0	15	59432000	10	15.465	15.5688	15.0029	14.9727	15.1769	15.6836	15.4202	15.6204	15.7268	15.7537
1.76978	0.361665	Q6P5E4	Q6P5E4	UDP-glucose:glycoprotein glucosyltransferase 1	Uggt1	Color2 [A=255, R=169, G=169, B=169]	1	4					40	40	40	35.7	35.7	35.7	176.43	0	190.23	840940000	98	19.4804	19.3701	19.2916	19.6619	19.2089	18.9781	18.7235	19.077	19.2306	19.1955
1.76978	0.423747	Q3UMB9	Q3UMB9	WASH complex subunit 7	Kiaa1033	Color2 [A=255, R=169, G=169, B=169]	1	4					10	10	10	9.3	9.3	9.3	136.37	0	24.573	83950000	15	16.3283	16.2831	16.4054	16.609	16.1295	15.9072	15.4931	16.0373	16.1837	16.0153
1.76879	-0.693006	Q9JM62;Q9JM62-2	Q9JM62;Q9JM62-2	Receptor expression-enhancing protein 6	Reep6	Color2 [A=255, R=169, G=169, B=169]	1	4					2	2	2	16.4	16.4	16.4	22.204	0	9.229	17432000	5	13.3349	13.7307	12.8261	13.3808	13.2282	13.598	14.0997	14.1892	14.5047	13.5743
1.76768	0.359431	Q80X95;Q6NTA4	Q80X95;Q6NTA4	Ras-related GTP-binding protein A;Ras-related GTP-binding protein B	Rraga;Rragb	Color2 [A=255, R=169, G=169, B=169]	1	4					8	8	8	28.1	28.1	28.1	36.566	0	31.742	188940000	17	16.6814	16.6988	16.6263	16.9755	16.5996	16.3483	15.9863	16.4979	16.5502	16.4018
1.76602	0.394031	P62843	P62843	40S ribosomal protein S15	Rps15	Color2 [A=255, R=169, G=169, B=169]	1	4					3	3	3	42.1	42.1	42.1	17.04	0	11.452	324010000	17	17.7274	17.6476	17.6291	17.9142	17.4744	17.1799	16.8999	17.4074	17.4956	17.4397
1.76595	0.268859	Q8C7R4	Q8C7R4	Ubiquitin-like modifier-activating enzyme 6	Uba6	Color2 [A=255, R=169, G=169, B=169]	1	4					12	12	12	14.6	14.6	14.6	117.96	0	23.311	61034000	16	15.6435	15.5781	15.5047	15.6331	15.3961	15.2407	15.0253	15.3892	15.4811	15.2751
1.76322	0.90184	P29391;P49945	P29391;P49945	Ferritin light chain 1;Ferritin light chain 2	Ftl1;Ftl2	Color2 [A=255, R=169, G=169, B=169]	1	4					10	10	10	60.1	60.1	60.1	20.802	0	92.516	903590000	52	18.0057	17.8825	18.9043	19.1298	18.2346	17.1465	17.2681	17.371	18.0315	17.8307
1.76152	0.304049	P99026	P99026	Proteasome subunit beta type-4	Psmb4	Color2 [A=255, R=169, G=169, B=169]	1	4					5	5	5	32.6	32.6	32.6	29.116	0	67.226	337200000	26	17.417	17.3616	17.3426	17.6013	17.1115	16.9739	16.909	17.2356	17.1966	16.9985
1.75667	0.310147	Q60648	Q60648	Ganglioside GM2 activator	Gm2a	Color2 [A=255, R=169, G=169, B=169]	1	4					3	3	3	14.5	14.5	14.5	20.824	0	9.1788	149610000	13	15.9492	15.8637	15.9086	16.0902	15.6038	15.4931	15.3691	15.5705	15.738	15.6941
1.75366	0.287711	Q8BMB3	Q8BMB3	Eukaryotic translation initiation factor 4E type 2	Eif4e2	Color2 [A=255, R=169, G=169, B=169]	1	4					2	2	2	9.8	9.8	9.8	28.263	0	7.047	10020000	4	14.5442	14.5728	14.4896	14.676	14.4587	14.0173	14.1062	14.4949	14.4012	14.283
1.75317	0.272047	Q91YI0	Q91YI0	Argininosuccinate lyase	Asl	Color2 [A=255, R=169, G=169, B=169]	1	4					13	13	13	29.1	29.1	29.1	51.739	0	54.057	430470000	29	17.9928	17.8355	17.809	18.0763	17.725	17.5081	17.4276	17.781	17.7133	17.6484
1.75182	0.274578	P49586;Q811Q9-2;Q811Q9	P49586	Choline-phosphate cytidylyltransferase A	Pcyt1a	Color2 [A=255, R=169, G=169, B=169]	1	4					7	7	7	27.5	27.5	27.5	41.666	0	77.5	142420000	14	15.9281	15.8117	15.9038	16.0168	15.7097	15.5805	15.3132	15.6769	15.7353	15.6913
1.75055	0.296082	Q9D071;Q9D071-3;Q9D071-2	Q9D071;Q9D071-3;Q9D071-2	MMS19 nucleotide excision repair protein homolog	Mms19	Color2 [A=255, R=169, G=169, B=169]	1	4					2	2	2	2	2	2	113.09	0.00044228	3.1276	5202400	3	13.4209	13.3551	13.4219	13.6462	13.3822	13.0493	12.8736	13.2859	13.3443	13.1927
1.74936	0.443277	Q9D8V0;Q9D8V0-4;Q9D8V0-3	Q9D8V0;Q9D8V0-4;Q9D8V0-3	Minor histocompatibility antigen H13	Hm13	Color2 [A=255, R=169, G=169, B=169]	1	4					5	5	5	22.5	22.5	22.5	41.747	0	8.3498	107430000	12	16.6839	16.6722	16.5772	17.2293	16.5473	16.1399	16.1126	16.5542	16.2934	16.3932
1.74497	0.311233	Q9CWJ9	Q9CWJ9	Bifunctional purine biosynthesis protein PURH;Phosphoribosylaminoimidazolecarboxamide formyltransferase;IMP cyclohydrolase	Atic	Color2 [A=255, R=169, G=169, B=169]	1	4					21	21	21	47	47	47	64.217	0	107.87	888730000	64	19.3225	19.1926	19.1772	19.3629	19.1028	18.9551	18.5645	18.9622	19.1105	19.0096
1.74096	0.596223	Q9EPU4	Q9EPU4	Cleavage and polyadenylation specificity factor subunit 1	Cpsf1	Color2 [A=255, R=169, G=169, B=169]	1	4					6	6	6	4.4	4.4	4.4	160.82	0	6.961	69784000	9	15.4163	15.2188	15.3761	15.7436	15.2124	14.9351	14.1065	15.1126	14.8914	14.9406
1.73997	0.323148	Q9D2V7	Q9D2V7	Coronin-7	Coro7	Color2 [A=255, R=169, G=169, B=169]	1	4					17	17	17	24.4	24.4	24.4	100.81	0	121.64	275790000	40	17.9979	17.8351	17.8706	18.0583	17.7475	17.598	17.2171	17.6426	17.6886	17.7472
1.73904	0.411712	P59108	P59108	Copine-2	Cpne2	Color2 [A=255, R=169, G=169, B=169]	1	4					3	2	2	7.1	5.5	5.5	61.035	0	12.593	9793400	3	12.9187	13.0185	12.8802	12.9084	12.7841	12.4967	11.9747	12.5973	12.7179	12.6647
1.73812	0.302799	P51175	P51175	Protoporphyrinogen oxidase	Ppox	Color2 [A=255, R=169, G=169, B=169]	1	4					3	3	3	6.7	6.7	6.7	50.87	0	3.6386	2187800	5	13.3291	13.319	13.1432	13.3126	13.1906	12.6116	12.9116	13.1276	13.0068	13.1229
1.73791	0.338624	Q9R0E1	Q9R0E1	Procollagen-lysine,2-oxoglutarate 5-dioxygenase 3	Plod3	Color2 [A=255, R=169, G=169, B=169]	1	4					3	3	3	5.5	5.5	5.5	84.921	0	6.1439	18804000	6	13.9688	13.9156	13.8488	13.9323	13.7358	13.6323	13.1786	13.4453	13.6493	13.8026
1.73743	0.425916	Q80UP5;Q6PD24	Q80UP5	Ankyrin repeat domain-containing protein 13A	Ankrd13a	Color2 [A=255, R=169, G=169, B=169]	1	4					3	3	3	7	7	7	67.177	0	11.124	6962900	5	13.9128	13.5505	13.7426	13.9029	13.5833	13.0796	13.0311	13.5129	13.2746	13.6644
1.73611	0.357596	Q9CQC6	Q9CQC6	Basic leucine zipper and W2 domain-containing protein 1	Bzw1	Color2 [A=255, R=169, G=169, B=169]	1	4					11	11	11	26.7	26.7	26.7	48.043	0	21.503	218090000	26	17.3723	17.2013	17.1825	17.6209	17.2101	16.8977	16.6516	17.0363	17.1667	17.0467
1.73451	0.376999	Q6NZJ6;Q6NZJ6-2	Q6NZJ6;Q6NZJ6-2	Eukaryotic translation initiation factor 4 gamma 1	Eif4g1	Color2 [A=255, R=169, G=169, B=169]	1	4					26	26	22	17.9	17.9	15.6	176.07	0	103.39	566450000	57	18.6278	18.5296	18.4199	18.7775	18.3097	18.0672	17.8175	18.2519	18.3877	18.2552
1.73141	0.330753	O09172	O09172	Glutamate--cysteine ligase regulatory subunit	Gclm	Color2 [A=255, R=169, G=169, B=169]	1	4					5	5	5	23.4	23.4	23.4	30.534	0	19.373	88362000	11	15.4206	15.5306	15.3249	15.671	15.2314	14.9897	14.8435	15.238	15.1785	15.2749
1.72976	0.288466	Q91YH5;Q91YH5-2	Q91YH5;Q91YH5-2	Atlastin-3	Atl3	Color2 [A=255, R=169, G=169, B=169]	1	4					11	11	10	25.9	25.9	24.6	60.574	0	49.959	541980000	28	18.6455	18.711	18.5246	18.7872	18.4876	18.3359	18.039	18.427	18.4098	18.502
1.72966	0.771677	O88668	O88668	Protein CREG1	Creg1	Color2 [A=255, R=169, G=169, B=169]	1	4					2	2	2	13.2	13.2	13.2	24.452	0	9.4134	964480000	5	17.9019	17.8165	18.2112	18.6842	17.7249	17.6945	16.724	16.9586	17.4172	17.6861
1.72953	0.40978	P62830	P62830	60S ribosomal protein L23	Rpl23	Color2 [A=255, R=169, G=169, B=169]	1	4					6	6	6	49.3	49.3	49.3	14.865	0	48.671	675470000	23	18.3301	18.1503	18.1269	18.5579	17.9013	17.7636	17.4845	17.9065	17.9316	17.9316
1.72915	0.252096	Q9JIW9	Q9JIW9	Ras-related protein Ral-B	Ralb	Color2 [A=255, R=169, G=169, B=169]	1	4					7	7	5	35	35	19.9	23.349	0	44.329	342930000	18	17.7345	17.9316	17.6352	17.8538	17.6478	17.4669	17.2838	17.546	17.6288	17.6169
1.72414	0.245647	Q99LB6-2;Q99LB6	Q99LB6-2;Q99LB6	Methionine adenosyltransferase 2 subunit beta	Mat2b	Color2 [A=255, R=169, G=169, B=169]	1	4					3	3	3	14.6	14.6	14.6	36.21	0	64.113	23586000	6	13.752	13.5728	13.6231	13.8321	13.6345	13.3701	13.2152	13.4479	13.5419	13.6111
1.7237	0.562575	Q99KV1	Q99KV1	DnaJ homolog subfamily B member 11	Dnajb11	Color2 [A=255, R=169, G=169, B=169]	1	4					11	11	11	31.6	31.6	31.6	40.555	0	97.133	412340000	31	17.9761	18.0111	17.8174	18.5518	17.6742	17.3631	17.0101	17.5578	17.5999	17.6868
1.72305	0.282582	P47754	P47754	F-actin-capping protein subunit alpha-2	Capza2	Color2 [A=255, R=169, G=169, B=169]	1	4					13	13	11	67.8	67.8	58.4	32.967	0	187.26	1334300000	55	18.3639	18.3357	18.2752	18.5248	18.1447	17.9924	17.7789	18.1391	18.1526	18.1685
1.72225	0.295468	Q99KK7	Q99KK7	Dipeptidyl peptidase 3	Dpp3	Color2 [A=255, R=169, G=169, B=169]	1	4					18	18	18	34.8	34.8	34.8	82.897	0	136.79	464110000	40	18.0533	17.9536	17.9335	18.1636	17.848	17.6381	17.389	17.8224	17.7699	17.8552
1.72185	0.44495	O70492	O70492	Sorting nexin-3	Snx3	Color2 [A=255, R=169, G=169, B=169]	1	4					8	8	6	58	58	53.7	18.757	0	72.906	469580000	18	16.9441	16.9529	16.9702	17.4551	16.7127	16.3023	16.4639	16.6514	16.8449	16.5476
1.72144	0.328054	Q61508-2;Q61508	Q61508-2;Q61508	Extracellular matrix protein 1	Ecm1	Color2 [A=255, R=169, G=169, B=169]	1	4					5	5	5	15.2	15.2	15.2	48.356	0	18.14	60634000	8	15.4853	15.5435	15.1643	15.5765	15.3204	15.101	14.8296	15.1005	15.0771	15.3414
1.72024	0.263493	Q8R242-2;Q8R242	Q8R242-2;Q8R242	Di-N-acetylchitobiase	Ctbs	Color2 [A=255, R=169, G=169, B=169]	1	4					3	3	3	11.9	11.9	11.9	35.307	0	7.6109	44482000	7	15.0685	15.1042	15.2301	15.2082	14.9254	14.9302	14.6055	14.8157	14.8317	15.0358
1.71914	0.517715	Q9CQY5-2;Q9CQY5-3;Q9CQY5	Q9CQY5-2;Q9CQY5-3;Q9CQY5	Magnesium transporter protein 1	Magt1	Color2 [A=255, R=169, G=169, B=169]	1	4					4	4	4	13.1	13.1	13.1	34.568	0	7.1422	35210000	7	14.8073	14.817	14.5946	15.289	14.641	14.3545	13.973	14.075	14.5159	14.6419
1.71655	0.384913	Q60854	Q60854	Serpin B6	Serpinb6	Color2 [A=255, R=169, G=169, B=169]	1	4					20	20	20	61.4	61.4	61.4	42.598	0	182.92	2858100000	120	20.8294	20.7235	20.6965	20.9317	20.5853	20.3711	19.9491	20.3504	20.5295	20.6418
1.7136	0.538759	Q9D8E6	Q9D8E6	60S ribosomal protein L4	Rpl4	Color2 [A=255, R=169, G=169, B=169]	1	4					14	14	14	29.6	29.6	29.6	47.153	0	58.734	766130000	39	19.2367	18.6597	18.7933	19.0965	18.5582	18.3228	17.8511	18.5043	18.3449	18.6274
1.71125	0.570646	Q91WP6;Q5I2A0	Q91WP6	Serine protease inhibitor A3N	Serpina3n	Color2 [A=255, R=169, G=169, B=169]	1	4					7	5	5	18.9	15.3	15.3	46.717	0	12.565	166550000	18	17.1759	17.0507	17.0659	17.6136	16.6732	16.5948	16.2102	16.3288	16.908	16.6843
1.70663	0.612124	Q9D8V7	Q9D8V7	Signal peptidase complex catalytic subunit SEC11C	Sec11c	Color2 [A=255, R=169, G=169, B=169]	1	4					2	2	2	9.4	9.4	9.4	21.66	0.00086824	2.9179	22328000	6	14.732	14.7289	14.7007	15.4262	14.5645	14.1297	13.7106	14.3249	14.3472	14.5791
1.70637	0.392765	Q9R111	Q9R111	Guanine deaminase	Gda	Color2 [A=255, R=169, G=169, B=169]	1	4					9	9	9	20.9	20.9	20.9	51.012	0	16.585	118210000	15	16.4375	16.218	16.2084	16.6025	16.0354	16.0814	15.6132	15.7716	16.06	16.0118
1.70144	0.324939	P61358	P61358	60S ribosomal protein L27	Rpl27	Color2 [A=255, R=169, G=169, B=169]	1	4					5	5	5	41.9	41.9	41.9	15.798	0	6.8137	325080000	16	17.1952	17.0514	17.0778	17.1516	16.8132	16.7157	16.3942	16.8172	16.9139	16.8236
1.70109	0.346325	P49722	P49722	Proteasome subunit alpha type-2	Psma2	Color2 [A=255, R=169, G=169, B=169]	1	4					7	7	7	43.2	43.2	43.2	25.926	0	181.19	549820000	30	17.1255	16.9727	16.9911	17.3632	16.9471	16.8161	16.4128	16.8197	16.9462	16.6732
1.70012	0.455907	Q8C0L6;Q8C0L6-2	Q8C0L6;Q8C0L6-2	Peroxisomal N(1)-acetyl-spermine/spermidine oxidase	Paox	Color2 [A=255, R=169, G=169, B=169]	1	4					4	4	4	8.7	8.7	8.7	55.446	0	40.543	24668000	7	14.7252	14.4118	14.6187	14.4983	14.499	14.086	13.5348	14.288	14.1996	14.3651
1.69773	0.359845	P50608	P50608	Fibromodulin	Fmod	Color2 [A=255, R=169, G=169, B=169]	1	4					9	9	9	36.7	36.7	36.7	43.054	0	60.327	777250000	38	18.2002	18.2803	18.4301	18.1179	18.042	17.6145	17.8573	17.8099	18.2398	17.7498
1.69615	0.403758	Q8BPB5	Q8BPB5	EGF-containing fibulin-like extracellular matrix protein 1	Efemp1	Color2 [A=255, R=169, G=169, B=169]	1	4					13	13	13	40	40	40	54.952	0	87.335	433010000	29	16.8983	17.2957	17.1279	16.9663	16.9779	16.6349	16.2207	16.662	16.7905	16.9393
1.69515	0.314713	P40240	P40240	CD9 antigen	Cd9	Color2 [A=255, R=169, G=169, B=169]	1	4					5	5	5	26.5	26.5	26.5	25.258	0	36.649	460000000	20	17.2942	17.3223	17.244	17.4136	17.2393	16.938	16.6554	17.1719	16.9288	17.2457
1.69492	0.17357	P26516	P26516	26S proteasome non-ATPase regulatory subunit 7	Psmd7	Color2 [A=255, R=169, G=169, B=169]	1	4					8	8	8	31.8	31.8	31.8	36.539	0	18.743	126160000	12	16.6272	16.6133	16.5048	16.6918	16.4174	16.3373	16.2924	16.4502	16.4748	16.4319
1.69264	-0.795031	P20612;Q3V3I2	P20612	Guanine nucleotide-binding protein G(t) subunit alpha-1	Gnat1	Color2 [A=255, R=169, G=169, B=169]	1	4					20	20	14	58.3	58.3	42.3	39.966	0	323.31	12077000000	177	20.4487	20.5299	20.0922	19.5633	19.9652	20.3961	20.6672	21.4142	21.4296	20.6674
1.6926	0.305651	Q9WUR2;Q9WUR2-2;Q78JN3	Q9WUR2;Q9WUR2-2	Enoyl-CoA delta isomerase 2, mitochondrial	Eci2	Color2 [A=255, R=169, G=169, B=169]	1	4					8	8	8	26.1	26.1	26.1	43.267	0	28.771	279070000	21	17.7157	17.5633	17.5288	17.6977	17.3921	17.1992	16.9611	17.3927	17.416	17.4005
1.69108	-0.550064	P98200	P98200	Phospholipid-transporting ATPase IB	Atp8a2	Color2 [A=255, R=169, G=169, B=169]	1	4					4	3	3	4.1	3	3	129.42	0	5.2651	2114200	3	11.3922	11.4743	11.4146	11.0775	10.8665	11.3766	11.7153	12.3122	11.8296	11.7417
1.69022	0.323174	Q9EPE9	Q9EPE9	Manganese-transporting ATPase 13A1	Atp13a1	Color2 [A=255, R=169, G=169, B=169]	1	4					14	14	14	13	13	13	132.39	0	43.805	2097200000	21	17.0749	16.9608	16.9291	17.2704	16.8281	16.6922	16.3931	16.7296	16.9046	16.7279
1.69003	0.249244	Q99J99	Q99J99	3-mercaptopyruvate sulfurtransferase	Mpst	Color2 [A=255, R=169, G=169, B=169]	1	4					6	6	6	26.3	26.3	26.3	33.097	0	25.528	128160000	13	16.8261	16.5582	16.6394	16.6384	16.4707	16.2707	16.2264	16.3943	16.5898	16.4054
1.68781	0.277069	Q9D0K2	Q9D0K2	Succinyl-CoA:3-ketoacid coenzyme A transferase 1, mitochondrial	Oxct1	Color2 [A=255, R=169, G=169, B=169]	1	4					16	16	16	48.3	48.3	48.3	55.988	0	168.58	1849000000	80	19.6201	19.5039	19.3045	19.5952	19.3085	19.1968	18.9262	19.2889	19.2453	19.2896
1.68592	0.331931	Q8K354	Q8K354	Carbonyl reductase [NADPH] 3	Cbr3	Color2 [A=255, R=169, G=169, B=169]	1	4					14	13	13	64.6	61.7	61.7	30.953	0	98.255	586510000	44	18.3368	18.363	18.4686	18.7549	18.2528	18.0611	17.873	18.0752	18.3372	18.17
1.68579	0.653089	O54784	O54784	Death-associated protein kinase 3	Dapk3	Color2 [A=255, R=169, G=169, B=169]	1	4					3	3	3	7.1	7.1	7.1	51.421	0	6.6473	4233200	4	12.2539	11.6856	12.2159	11.9154	12.0318	11.5405	10.8473	11.4975	11.9627	10.9891
1.68521	0.27053	O88685	O88685	26S protease regulatory subunit 6A	Psmc3	Color2 [A=255, R=169, G=169, B=169]	1	4					17	17	17	47.7	47.7	47.7	49.548	0	69.908	455690000	42	18.7909	18.6674	18.6848	18.8334	18.4868	18.285	18.2372	18.4566	18.6325	18.4995
1.68443	-0.420057	Q99K46	Q99K46	Ubiquitin carboxyl-terminal hydrolase 11	Usp11	Color2 [A=255, R=169, G=169, B=169]	1	4					4	3	3	5.4	3.9	3.9	105.38	0	7.3903	10090000	5	11.9146	12.3661	11.8799	11.756	11.9234	12.0483	12.3544	12.6819	12.4775	12.3782
1.68441	0.468222	P12970	P12970	60S ribosomal protein L7a	Rpl7a	Color2 [A=255, R=169, G=169, B=169]	1	4					15	15	15	40.6	40.6	40.6	29.976	0	94.267	768750000	49	20.2794	19.9213	20.0879	20.2974	19.7799	19.4704	19.2192	19.6434	19.9942	19.6976
1.68214	0.336251	Q8BWY3	Q8BWY3	Eukaryotic peptide chain release factor subunit 1	Etf1	Color2 [A=255, R=169, G=169, B=169]	1	4					14	14	14	36.6	36.6	36.6	49.03	0	53.765	219850000	38	17.8892	17.7	17.7134	17.9455	17.5911	17.3939	17.068	17.5347	17.5974	17.564
1.68169	0.440998	Q9D2N9	Q9D2N9	Vacuolar protein sorting-associated protein 33A	Vps33a	Color2 [A=255, R=169, G=169, B=169]	1	4					4	4	4	6.5	6.5	6.5	67.554	0	4.0205	17851000	5	14.2021	14.2588	14.4595	14.4807	14.0494	13.7384	13.4293	13.8901	14.2172	13.9706
1.68165	0.371931	P70290	P70290	55 kDa erythrocyte membrane protein	Mpp1	Color2 [A=255, R=169, G=169, B=169]	1	4					8	8	8	24.2	24.2	24.2	52.227	0	27.438	72996000	18	16.475	16.2799	16.3537	16.5356	16.0687	16.0309	15.578	16.0768	16.144	16.0235
1.68004	0.281782	O35855	O35855	Branched-chain-amino-acid aminotransferase, mitochondrial	Bcat2	Color2 [A=255, R=169, G=169, B=169]	1	4					8	8	8	24.7	24.7	24.7	44.127	0	35.407	113290000	15	15.6676	15.5124	15.55	15.7027	15.2955	15.2563	15.0584	15.2183	15.3157	15.4706
1.67965	0.423389	Q9R0M5;Q9R0M5-3;Q9R0M5-2	Q9R0M5;Q9R0M5-3;Q9R0M5-2	Thiamin pyrophosphokinase 1	Tpk1	Color2 [A=255, R=169, G=169, B=169]	1	4					2	2	2	9.9	9.9	9.9	27.068	0.000228	3.492	3734900	2	12.6315	12.4937	12.891	12.6499	12.4715	12.2528	11.7942	12.1974	12.5951	12.1812
1.67801	0.316689	Q8BMP6	Q8BMP6	Golgi resident protein GCP60	Acbd3	Color2 [A=255, R=169, G=169, B=169]	1	4					6	6	6	17.1	17.1	17.1	60.18	0	24.526	70164000	12	15.5757	15.5434	15.5355	15.5839	15.5028	15.1853	14.8324	15.2928	15.4462	15.4013
1.67619	0.480314	Q64310	Q64310	Surfeit locus protein 4	Surf4	Color2 [A=255, R=169, G=169, B=169]	1	4					4	4	4	16.7	16.7	16.7	30.381	0	31.281	251570000	12	17.1241	16.8708	16.6898	17.0685	16.7633	16.476	15.8993	16.444	16.5024	16.7932
1.67414	0.401603	Q8BXA5	Q8BXA5	Cleft lip and palate transmembrane protein 1-like protein	Clptm1l	Color2 [A=255, R=169, G=169, B=169]	1	4					2	2	2	5.4	5.4	5.4	62.183	0	4.7355	13312000	4	14.4854	14.2874	14.3232	14.8528	14.264	14.0901	13.7541	14.1787	14.2418	13.9401
1.6736	0.244635	Q3TZZ7;Q3TZZ7-2	Q3TZZ7;Q3TZZ7-2	Extended synaptotagmin-2	Esyt2	Color2 [A=255, R=169, G=169, B=169]	1	4					14	14	14	23.8	23.8	23.8	94.138	0	98.486	193060000	32	16.4537	16.4272	16.3234	16.5268	16.1842	16.1022	15.9305	16.1366	16.2833	16.2397
1.67321	0.420206	Q0GNC1;Q0GNC1-3	Q0GNC1;Q0GNC1-3	Inverted formin-2	Inf2	Color2 [A=255, R=169, G=169, B=169]	1	4					5	5	5	6.1	6.1	6.1	138.56	0	24.029	44876000	8	14.6089	14.7899	14.4946	14.4604	14.5626	13.983	13.843	14.0162	14.4858	14.4873
1.67015	-0.81714	Q9WVL4	Q9WVL4	Rhodopsin kinase	Grk1	Color2 [A=255, R=169, G=169, B=169]	1	4					18	18	18	36.9	36.9	36.9	63.836	0	160.46	1035100000	51	18.7618	18.6333	18.1441	17.9713	18.1549	18.599	19.0897	19.8266	19.5658	18.6702
1.67015	0.289714	Q8BU33;Q8BU33-3;Q8BU33-2	Q8BU33;Q8BU33-3;Q8BU33-2	Acetolactate synthase-like protein	Ilvbl	Color2 [A=255, R=169, G=169, B=169]	1	4					7	7	7	19.6	19.6	19.6	68.155	0	54.807	51227000	17	15.8064	15.8065	15.8384	15.8385	15.6425	15.6146	15.1195	15.5832	15.5646	15.6018
1.66953	0.382388	Q8BYI6;Q8BYI6-2;Q8BYI6-3	Q8BYI6;Q8BYI6-2	Lysophosphatidylcholine acyltransferase 2	Lpcat2	Color2 [A=255, R=169, G=169, B=169]	1	4					4	4	4	10.8	10.8	10.8	60.253	0	16.958	49740000	5	14.0813	14.0162	13.9123	14.2995	13.9773	13.7728	13.2165	13.8627	13.7859	13.7367
1.6689	0.499951	P83741-4;P83741-5;P83741;P83741-2;P83741-3;P83741-6	P83741-4;P83741-5;P83741;P83741-2;P83741-3;P83741-6	Serine/threonine-protein kinase WNK1	Wnk1	Color2 [A=255, R=169, G=169, B=169]	1	4					4	4	4	2.1	2.1	2.1	225.4	0	6.4765	13617000	7	14.2803	13.8651	13.802	14.2059	13.6872	13.2495	13.0628	13.6552	13.6622	13.711
1.66844	0.37355	Q60631;Q60631-2	Q60631;Q60631-2	Growth factor receptor-bound protein 2	Grb2	Color2 [A=255, R=169, G=169, B=169]	1	4					5	5	5	25.3	25.3	25.3	25.238	0	77.13	182350000	11	16.3681	16.3036	16.3137	16.5892	16.0745	15.7277	15.7676	15.9444	16.2902	16.0514
1.66775	0.697939	C0HKG6;C0HKG5	C0HKG6;C0HKG5			Color2 [A=255, R=169, G=169, B=169]	1	4					4	4	4	16.2	16.2	16.2	29.608	0	13.448	80092000	10	15.5201	15.4237	15.8674	16.5934	15.4124	14.987	14.9075	14.9166	15.4514	15.0648
1.6662	0.355981	P62900	P62900	60S ribosomal protein L31	Rpl31	Color2 [A=255, R=169, G=169, B=169]	1	4					5	5	5	38.4	38.4	38.4	14.463	0	18.044	849160000	14	18.9173	18.7636	18.6549	18.9806	18.5036	18.442	18.0828	18.4838	18.6312	18.4003
1.66601	0.381256	Q8VE11;Q8VE11-2	Q8VE11;Q8VE11-2	Myotubularin-related protein 6	Mtmr6	Color2 [A=255, R=169, G=169, B=169]	1	4					5	5	5	9.6	9.6	9.6	70.932	0	11.271	17587000	6	14.5603	14.6986	14.486	14.918	14.7051	14.2373	13.8808	14.422	14.5014	14.4203
1.66526	0.360661	Q61598;Q61598-2	Q61598;Q61598-2	Rab GDP dissociation inhibitor beta	Gdi2	Color2 [A=255, R=169, G=169, B=169]	1	4					32	32	26	70.6	70.6	55.5	50.537	0	317.31	6647800000	137	22.0114	21.9408	21.8936	22.0086	21.8189	21.5589	21.1096	21.6975	21.7631	21.7408
1.66459	0.409845	Q9CPY7-2;Q9CPY7	Q9CPY7-2;Q9CPY7	Cytosol aminopeptidase	Lap3	Color2 [A=255, R=169, G=169, B=169]	1	4					14	14	14	39.3	39.3	39.3	52.75	0	68.36	393240000	31	17.5521	17.3899	17.348	17.7818	17.2725	16.9748	16.6563	17.2518	17.1823	17.2298
1.66235	0.308757	P62331	P62331	ADP-ribosylation factor 6	Arf6	Color2 [A=255, R=169, G=169, B=169]	1	4					4	4	4	33.1	33.1	33.1	20.082	0	25.019	519930000	28	18.8933	18.9369	18.767	19.0099	18.6954	18.5517	18.1952	18.6764	18.6936	18.6419
1.66194	0.303277	Q9D8N0	Q9D8N0	Elongation factor 1-gamma	Eef1g	Color2 [A=255, R=169, G=169, B=169]	1	4					21	21	21	53.5	53.5	53.5	50.06	0	104.79	2493700000	72	20.2604	20.1289	19.9753	20.3256	19.9242	19.7564	19.565	19.9346	19.9658	19.8763
1.66019	0.32752	Q9JLI6;Q9JLI6-2	Q9JLI6	Selenocysteine lyase	Scly	Color2 [A=255, R=169, G=169, B=169]	1	4					5	5	5	14.4	14.4	14.4	47.173	0	22.165	84432000	10	16.856	16.793	16.7268	17.1923	16.6333	16.5432	16.2623	16.5361	16.5942	16.628
1.6598	0.601856	P08003	P08003	Protein disulfide-isomerase A4	Pdia4	Color2 [A=255, R=169, G=169, B=169]	1	4					27	27	27	39	39	39	71.982	0	273.96	2719300000	99	20.1871	20.2106	19.9882	21.0578	20.0448	19.7193	19.3653	19.8255	19.7802	19.7891
1.65898	0.291318	Q68FH4	Q68FH4	N-acetylgalactosamine kinase	Galk2	Color2 [A=255, R=169, G=169, B=169]	1	4					6	6	6	19	19	19	50.503	0	74.539	157550000	15	16.0108	16.1014	15.9629	16.1288	15.8706	15.7871	15.3952	15.6702	15.8546	15.9108
1.65851	0.340638	Q99KC8	Q99KC8	von Willebrand factor A domain-containing protein 5A	Vwa5a	Color2 [A=255, R=169, G=169, B=169]	1	4					23	23	23	37.3	37.3	37.3	87.142	0	146.62	1101000000	60	19.5151	19.4212	19.4851	19.7351	19.3912	19.2427	18.824	19.1188	19.465	19.1942
1.65844	0.679575	Q9Z0E6;Q01514	Q9Z0E6	Interferon-induced guanylate-binding protein 2	Gbp2	Color2 [A=255, R=169, G=169, B=169]	1	4					15	15	14	35.1	35.1	31.9	66.739	0	168.33	887960000	35	18.1251	18.1135	18.1686	18.9381	17.9374	17.6091	17.0343	17.4961	17.6994	18.0457
1.65571	0.252941	P45377	P45377	Aldose reductase-related protein 2	Akr1b8	Color2 [A=255, R=169, G=169, B=169]	1	4					8	8	5	36.7	36.7	29.1	36.12	0	26.786	103010000	12	16.2593	16.2077	16.1684	16.4775	16.0849	15.9549	15.7784	16.0021	16.1362	16.0616
1.65454	1.04808	Q9ESP1	Q9ESP1	Stromal cell-derived factor 2-like protein 1	Sdf2l1	Color2 [A=255, R=169, G=169, B=169]	1	4					3	3	3	20.4	20.4	20.4	23.648	0	63.423	24134000	8	12.6883	12.5358	12.7576	13.6697	12.3853	11.7939	10.7417	12.4095	12.2546	11.5966
1.65272	0.24354	Q9Z0R4;Q9Z0R4-2;CON__ENSEMBL:ENSBTAP00000001528	Q9Z0R4;Q9Z0R4-2	Intersectin-1	Itsn1	Color2 [A=255, R=169, G=169, B=169]	1	4					9	9	7	6.4	6.4	5.2	194.29	0	44.549	90833000	15	16.0465	15.8949	15.881	15.7756	15.7665	15.5472	15.5002	15.833	15.7597	15.5066
1.65239	0.331729	Q11136	Q11136	Xaa-Pro dipeptidase	Pepd	Color2 [A=255, R=169, G=169, B=169]	1	4					12	12	11	30.6	30.6	27.4	55.028	0	70.145	253100000	24	17.2459	17.1796	17.0891	17.2158	17.0033	16.7924	16.4417	16.783	16.9875	17.0703
1.65039	0.465312	Q64674	Q64674	Spermidine synthase	Srm	Color2 [A=255, R=169, G=169, B=169]	1	4					5	5	4	20.2	20.2	14.6	33.995	0	19.904	31282000	7	14.0656	13.8551	13.6977	14.3543	14.0149	13.1016	13.446	13.6171	13.6873	13.8089
1.65015	0.492661	Q9D1R9	Q9D1R9	60S ribosomal protein L34	Rpl34	Color2 [A=255, R=169, G=169, B=169]	1	4					3	3	3	20.5	20.5	20.5	13.293	0	5.065	376300000	11	16.3081	16.1329	16.2366	16.7843	16.0184	15.7421	15.3843	16.0306	15.9223	15.9378
1.64711	0.353115	P38060	P38060	Hydroxymethylglutaryl-CoA lyase, mitochondrial	Hmgcl	Color2 [A=255, R=169, G=169, B=169]	1	4					6	6	6	20.9	20.9	20.9	34.238	0	14.677	133400000	9	16.6716	16.4604	16.4976	16.7973	16.3082	15.9883	15.9928	16.2704	16.4722	16.2459
1.64697	0.298176	P58021	P58021	Transmembrane 9 superfamily member 2	Tm9sf2	Color2 [A=255, R=169, G=169, B=169]	1	4					7	7	7	13	13	13	75.329	0	45.225	134790000	16	16.1786	16.2474	16.1002	16.4645	16.179	15.8815	15.6231	16.0641	16.0768	16.0332
1.64684	0.262503	P56399	P56399	Ubiquitin carboxyl-terminal hydrolase 5	Usp5	Color2 [A=255, R=169, G=169, B=169]	1	4					20	20	20	32.3	32.3	32.3	95.832	0	113.61	1324800000	52	19.0295	18.9869	18.7778	19.0264	18.8316	18.6014	18.4025	18.8416	18.7288	18.7653
1.64516	0.32989	Q3U1V6-2;Q3U1V6	Q3U1V6-2;Q3U1V6	Ubiquitin-conjugating enzyme E2 variant 3	Uevld	Color2 [A=255, R=169, G=169, B=169]	1	4					2	2	2	6.8	6.8	6.8	28.081	0.0022803	2.3622	2087500	2	11.9651	11.7063	11.5996	11.9113	11.5837	11.2707	11.4116	11.3923	11.2902	11.7519
1.64217	0.282209	Q64191	Q64191	N(4)-(beta-N-acetylglucosaminyl)-L-asparaginase;Glycosylasparaginase alpha chain;Glycosylasparaginase beta chain	Aga	Color2 [A=255, R=169, G=169, B=169]	1	4					2	2	2	12.4	12.4	12.4	37.022	0	11.592	62283000	6	15.0921	14.9595	14.9609	15.126	14.6906	14.7869	14.4774	14.5934	14.7348	14.8257
1.64192	0.593689	P19253	P19253	60S ribosomal protein L13a	Rpl13a	Color2 [A=255, R=169, G=169, B=169]	1	4					6	6	6	30	30	30	23.464	0	20.063	527370000	21	17.8951	17.5536	17.5217	17.7068	17.2896	17.0354	16.2766	17.268	17.2608	17.1575
1.64066	0.306384	P54729	P54729	NEDD8 ultimate buster 1	Nub1	Color2 [A=255, R=169, G=169, B=169]	1	4					7	7	7	14.7	14.7	14.7	70.306	0	14.793	90386000	12	16.32	15.93	16.0072	16.2061	16.0902	15.8373	15.4786	15.9209	15.9424	15.8423
1.6406	0.438519	Q8K4Q8	Q8K4Q8	Collectin-12	Colec12	Color2 [A=255, R=169, G=169, B=169]	1	4					11	11	11	16.2	16.2	16.2	81.303	0	64.557	152820000	21	16.3325	16.6336	16.3714	16.5858	16.4739	16.0192	15.5283	16.0245	16.2723	16.3602
1.638	0.328143	Q9D0R2	Q9D0R2	Threonine--tRNA ligase, cytoplasmic	Tars	Color2 [A=255, R=169, G=169, B=169]	1	4					16	16	16	25.5	25.5	25.5	83.355	0	50.05	353130000	34	17.7646	17.7232	17.5874	17.907	17.5819	17.2942	17.073	17.5472	17.6456	17.3633
1.63755	0.491507	Q8CAS9;Q8CAS9-2;Q8CAS9-3	Q8CAS9;Q8CAS9-2;Q8CAS9-3	Poly [ADP-ribose] polymerase 9	Parp9	Color2 [A=255, R=169, G=169, B=169]	1	4					6	6	6	8.1	8.1	8.1	96.658	0	7.4586	13531000	7	13.9184	13.4416	13.6309	14.3003	13.5834	13.2702	12.9538	13.3689	13.416	13.4081
1.63649	-0.271791	O54865	O54865	Guanylate cyclase soluble subunit beta-1	Gucy1b3	Color2 [A=255, R=169, G=169, B=169]	1	4					9	9	9	15.8	15.8	15.8	70.597	0	16.888	105340000	15	15.6559	15.5602	15.445	15.2824	15.2016	15.5716	15.637	15.6748	15.7949	15.8257
1.63597	0.501995	Q6PB93-2;Q6PB93	Q6PB93-2;Q6PB93	Polypeptide N-acetylgalactosaminyltransferase 2;Polypeptide N-acetylgalactosaminyltransferase 2 soluble form	Galnt2	Color2 [A=255, R=169, G=169, B=169]	1	4					5	5	5	10.4	10.4	10.4	60.985	0	19.062	33318000	7	14.7912	14.803	14.6499	15.0984	14.4772	14.4912	13.7076	14.2253	14.3888	14.4969
1.63566	0.356514	P49769;P49769-2	P49769;P49769-2	Presenilin-1;Presenilin-1 NTF subunit;Presenilin-1 CTF subunit;Presenilin-1 CTF12	Psen1	Color2 [A=255, R=169, G=169, B=169]	1	4					4	4	4	16.3	16.3	16.3	52.639	0	32.257	36709000	7	14.8455	15.0138	14.6142	14.9689	14.709	14.3876	14.1403	14.5152	14.5692	14.7564
1.63479	0.365525	Q7TSV4	Q7TSV4	Phosphoglucomutase-2	Pgm2	Color2 [A=255, R=169, G=169, B=169]	1	4					11	11	11	21.6	21.6	21.6	68.747	0	68.374	278500000	21	17.8789	17.9537	17.7376	17.9653	17.7125	17.5152	17.0622	17.4491	17.6146	17.7793
1.63115	0.24252	Q8BHT6;Q8BHT6-2	Q8BHT6;Q8BHT6-2	Beta-1,3-glucosyltransferase	B3galtl	Color2 [A=255, R=169, G=169, B=169]	1	4					4	4	4	11.5	11.5	11.5	55.357	0	4.3281	12430000	5	14.3933	14.2519	14.2079	14.2008	14.2874	14.1858	13.7458	14.1152	14.1235	13.9583
1.62913	0.395885	P24638	P24638	Lysosomal acid phosphatase	Acp2	Color2 [A=255, R=169, G=169, B=169]	1	4					4	4	4	9.5	9.5	9.5	48.508	0	6.3935	60140000	8	16.0722	16.0863	16.097	16.2295	15.9141	15.6089	15.2045	15.7845	15.87	15.9516
1.62865	0.249881	Q8CI04	Q8CI04	Conserved oligomeric Golgi complex subunit 3	Cog3	Color2 [A=255, R=169, G=169, B=169]	1	4					3	3	3	4.8	4.8	4.8	93.282	0	4.4776	10635000	3	13.0157	13.0544	13.1283	13.0333	13.0747	12.974	12.5196	12.9788	12.7136	12.8709
1.62798	-0.637427	O35600	O35600	Retinal-specific ATP-binding cassette transporter	Abca4	Color2 [A=255, R=169, G=169, B=169]	1	4					21	21	21	11.2	11.2	11.2	260.21	0	92.219	322540000	45	17.0646	17.1662	16.7786	16.6483	16.7753	17.0437	17.2369	18.0905	17.9399	17.3093
1.62789	0.415326	Q8CE50	Q8CE50	Sorting nexin-30	Snx30	Color2 [A=255, R=169, G=169, B=169]	1	4					2	2	2	5.3	5.3	5.3	49.52	0	4.1096	10072000	3	12.4431	12.3641	11.9445	12.3946	12.3458	11.5461	11.7127	11.9405	12.2385	11.9777
1.62783	0.454293	Q8K2V1-2;Q8K2V1	Q8K2V1-2;Q8K2V1	Serine/threonine-protein phosphatase 4 regulatory subunit 1	Ppp4r1	Color2 [A=255, R=169, G=169, B=169]	1	4					2	2	2	4	4	4	67.18	0.00087623	3.0225	16564000	5	14.565	14.5156	14.6543	14.9117	14.4765	14.1539	13.625	14.3255	14.3229	14.4244
1.6267	0.271124	Q6P1F6;Q6ZWR4-3;Q6ZWR4;Q6ZWR4-2;Q8BG02	Q6P1F6	Serine/threonine-protein phosphatase 2A 55 kDa regulatory subunit B alpha isoform	Ppp2r2a	Color2 [A=255, R=169, G=169, B=169]	1	4					9	9	5	24.4	24.4	12.1	51.691	0	49.437	274900000	18	17.2615	17.1708	16.9842	17.2709	16.9678	16.7371	16.64	16.9672	16.983	16.9724
1.62583	0.341768	Q9WU78;Q9WU78-3;Q9WU78-2	Q9WU78;Q9WU78-3	Programmed cell death 6-interacting protein	Pdcd6ip	Color2 [A=255, R=169, G=169, B=169]	1	4					35	35	34	44.8	44.8	43.7	96.023	0	145.9	1199800000	75	19.757	19.5767	19.6818	19.9438	19.4626	19.132	19.2414	19.3069	19.6763	19.3565
1.62358	0.34576	Q9CQ65	Q9CQ65	S-methyl-5-thioadenosine phosphorylase	Mtap	Color2 [A=255, R=169, G=169, B=169]	1	4					7	7	7	36.7	36.7	36.7	31.062	0	25.678	807690000	21	17.0931	17.0069	16.9403	16.8313	16.8369	16.5515	16.1925	16.6134	16.8273	16.7951
1.62015	0.351781	Q9CWP6;Q9CWP6-2;Q9CWP6-3;Q9CWP6-4	Q9CWP6;Q9CWP6-2;Q9CWP6-3;Q9CWP6-4	Motile sperm domain-containing protein 2	Mospd2	Color2 [A=255, R=169, G=169, B=169]	1	4					7	7	7	12.7	12.7	12.7	59.854	0	30.892	25156000	8	14.8525	14.8374	14.5059	14.8949	14.5745	14.4124	13.9995	14.5298	14.5233	14.4412
1.62	0.228114	Q8BP67	Q8BP67	60S ribosomal protein L24	Rpl24	Color2 [A=255, R=169, G=169, B=169]	1	4					6	6	6	36.3	36.3	36.3	17.779	0	24.707	287140000	20	16.7735	16.7134	16.7392	16.8654	16.4141	16.5087	16.3723	16.5519	16.4869	16.4453
1.6193	0.311491	Q8CDN6	Q8CDN6	Thioredoxin-like protein 1	Txnl1	Color2 [A=255, R=169, G=169, B=169]	1	4					10	10	10	51.6	51.6	51.6	32.237	0	89.484	614920000	39	18.0793	17.9127	17.8434	18.1204	17.8252	17.4892	17.3518	17.7993	17.8091	17.7741
1.61887	0.369152	P27659	P27659	60S ribosomal protein L3	Rpl3	Color2 [A=255, R=169, G=169, B=169]	1	4					11	11	11	26.3	26.3	26.3	46.109	0	49.312	1215200000	32	18.5202	18.4002	18.4354	18.8096	18.2239	18.0403	17.7973	18.3359	18.232	18.138
1.6183	0.616441	Q61805	Q61805	Lipopolysaccharide-binding protein	Lbp	Color2 [A=255, R=169, G=169, B=169]	1	4					2	2	2	4.2	4.2	4.2	53.055	0	4.6555	5861200	5	13.5483	13.5975	13.6232	13.6923	13.679	12.9733	12.4612	12.7076	13.7555	13.1607
1.6157	0.338923	Q8VCT3	Q8VCT3	Aminopeptidase B	Rnpep	Color2 [A=255, R=169, G=169, B=169]	1	4					17	17	17	31.1	31.1	31.1	72.415	0	61.301	808910000	36	17.9232	17.8235	17.8282	18.3332	17.8007	17.5674	17.3806	17.6538	17.8158	17.5966
1.6132	0.319227	Q8C0L8	Q8C0L8	Conserved oligomeric Golgi complex subunit 5	Cog5	Color2 [A=255, R=169, G=169, B=169]	1	4					6	6	6	10.3	10.3	10.3	91.39	0	15.061	24843000	9	13.7971	13.5231	13.7744	13.9428	13.5931	13.2696	13.2007	13.3913	13.702	13.4708
1.61059	0.365231	Q07113	Q07113	Cation-independent mannose-6-phosphate receptor	Igf2r	Color2 [A=255, R=169, G=169, B=169]	1	4					12	12	12	6	6	6	273.81	0	27.596	73780000	19	16.0276	15.8165	15.758	15.9465	15.5669	15.4132	15.0639	15.5901	15.6281	15.594
1.60916	-0.727951	P15499	P15499	Peripherin-2	Prph2	Color2 [A=255, R=169, G=169, B=169]	1	4					11	11	11	31.8	31.8	31.8	39.259	0	106.13	2806200000	58	19.376	19.5497	19.1287	18.8901	18.8797	19.286	19.7998	20.5158	20.2989	19.5635
1.60792	0.420153	Q91XE8	Q91XE8	Transmembrane protein 205	Tmem205	Color2 [A=255, R=169, G=169, B=169]	1	4					2	2	2	12.7	12.7	12.7	21.18	0	26.593	80890000	5	15.0375	15.1011	14.7206	15.0241	14.76	14.4763	14.0203	14.7632	14.6673	14.6157
1.60463	0.322491	Q9R1P4	Q9R1P4	Proteasome subunit alpha type-1	Psma1	Color2 [A=255, R=169, G=169, B=169]	1	4					9	9	9	42.2	42.2	42.2	29.546	0	74.912	723370000	30	19.1862	19.0371	19.1527	19.4679	18.9484	18.6342	18.7441	18.9243	19.081	18.7962
1.60431	0.331967	O54998	O54998	Peptidyl-prolyl cis-trans isomerase FKBP7	Fkbp7	Color2 [A=255, R=169, G=169, B=169]	1	4					4	4	4	19.7	19.7	19.7	24.913	0	4.5774	17080000	8	14.6094	14.7997	14.7075	14.7983	14.6126	14.2928	14.0025	14.3594	14.5734	14.6396
1.60393	0.672158	O88343;O88343-2	O88343;O88343-2	Electrogenic sodium bicarbonate cotransporter 1	Slc4a4	Color2 [A=255, R=169, G=169, B=169]	1	4					6	6	6	9.3	9.3	9.3	121.48	0	23.872	48881000	9	16.0894	15.2639	15.1004	15.527	15.1132	14.8622	14.5097	15.3259	14.5414	14.4939
1.60307	0.282866	Q9D2V8	Q9D2V8	Major facilitator superfamily domain-containing protein 10	Mfsd10	Color2 [A=255, R=169, G=169, B=169]	1	4					3	3	3	7.2	7.2	7.2	49.369	0	3.6784	38536000	3	14.0102	13.8864	13.9724	13.9365	13.6382	13.4779	13.386	13.8151	13.7309	13.6194
1.59988	-0.718999	Q9Z1L4	Q9Z1L4	Retinoschisin	Rs1	Color2 [A=255, R=169, G=169, B=169]	1	4					8	8	8	37.9	37.9	37.9	25.575	0	21.61	569830000	31	17.8625	17.8574	17.2506	17.2894	17.4183	17.7417	18.3775	18.7865	18.6484	17.7191
1.59967	0.381532	P62301	P62301	40S ribosomal protein S13	Rps13	Color2 [A=255, R=169, G=169, B=169]	1	4					10	10	10	49	49	49	17.222	0	44.159	945550000	40	18.7541	18.6299	18.736	19.0618	18.5701	18.2404	18.0154	18.4319	18.6423	18.5144
1.59925	0.352962	Q9R0M6	Q9R0M6	Ras-related protein Rab-9A	Rab9a	Color2 [A=255, R=169, G=169, B=169]	1	4					3	3	3	18.9	18.9	18.9	22.909	0	9.3341	99712000	6	15.0405	14.8787	15.0055	15.4992	15.0783	14.7504	14.463	14.8722	14.8278	14.8241
1.5988	0.284334	P70362	P70362	Ubiquitin fusion degradation protein 1 homolog	Ufd1l	Color2 [A=255, R=169, G=169, B=169]	1	4					6	6	6	23.8	23.8	23.8	34.481	0	15.22	101820000	11	15.5054	15.5054	15.4276	15.7373	15.2636	15.1659	14.9471	15.3246	15.3101	15.2699
1.59794	0.541181	O70362	O70362	Phosphatidylinositol-glycan-specific phospholipase D	Gpld1	Color2 [A=255, R=169, G=169, B=169]	1	4					5	5	5	7	7	7	93.254	0	14.212	21435000	8	12.8252	13.1791	13.1598	13.4502	12.756	12.7857	12.546	11.9584	12.7663	12.608
1.59711	0.407785	O70145	O70145	Neutrophil cytosol factor 2	Ncf2	Color2 [A=255, R=169, G=169, B=169]	1	4					3	3	3	5.7	5.7	5.7	59.485	0.00022748	3.4685	16343000	4	12.6266	12.6564	12.9411	13.2604	12.7975	12.6279	12.1568	12.6484	12.3216	12.4884
1.59696	0.348572	Q9EQH3	Q9EQH3	Vacuolar protein sorting-associated protein 35	Vps35	Color2 [A=255, R=169, G=169, B=169]	1	4					29	29	29	44.5	44.5	44.5	91.712	0	266.36	3230400000	89	20.8435	20.699	20.5686	20.927	20.6959	20.5007	19.9732	20.5068	20.6013	20.4092
1.59638	-0.222891	O89103	O89103	Complement component C1q receptor	Cd93	Color2 [A=255, R=169, G=169, B=169]	1	4					2	2	2	6.4	6.4	6.4	69.354	0	6.3413	7511300	3	12.032	12.2398	12.119	11.8549	11.8763	12.1138	12.2815	12.2783	12.2386	12.3243
1.59266	0.79429	Q9CYA0	Q9CYA0	Cysteine-rich with EGF-like domain protein 2	Creld2	Color2 [A=255, R=169, G=169, B=169]	1	4					7	7	7	24.6	24.6	24.6	38.219	0	27.996	58676000	11	15.6041	15.4266	15.5224	16.8286	15.5225	14.9945	14.5486	14.9749	15.1519	15.2629
1.58919	0.312796	P46467	P46467	Vacuolar protein sorting-associated protein 4B	Vps4b	Color2 [A=255, R=169, G=169, B=169]	1	4					10	10	6	27	27	18.7	49.419	0	39.03	150710000	21	17.2393	17.0632	17.0454	17.3772	16.9578	16.79	16.5031	16.9196	16.9801	16.926
1.58586	-0.249203	Q61391	Q61391	Neprilysin	Mme	Color2 [A=255, R=169, G=169, B=169]	1	4					6	6	6	10	10	10	85.701	0	17.911	13374000	8	14.2656	14.225	14.324	14.1287	14.1209	14.4652	14.1501	14.5021	14.6205	14.5722
1.58582	0.366303	P62281	P62281	40S ribosomal protein S11	Rps11	Color2 [A=255, R=169, G=169, B=169]	1	4					9	9	9	48.7	48.7	48.7	18.431	0	49.601	1136800000	29	18.6733	18.427	18.5095	18.9472	18.4167	18.1618	17.9301	18.3289	18.4719	18.2496
1.58515	0.431017	Q8BMS9;Q8CB96-2;Q8CB96	Q8BMS9	Ras association domain-containing protein 2	Rassf2	Color2 [A=255, R=169, G=169, B=169]	1	4					5	5	5	18.7	18.7	18.7	37.973	0	10.391	83717000	9	14.7821	14.4933	14.6901	15.1523	14.5311	14.1182	14.0133	14.5037	14.5546	14.304
1.58273	0.331386	P70699	P70699	Lysosomal alpha-glucosidase	Gaa	Color2 [A=255, R=169, G=169, B=169]	1	4					11	11	11	15.9	15.9	15.9	106.25	0	30.505	83413000	15	16.0399	16.1137	16.0405	16.0843	15.8442	15.5344	15.3285	15.8893	15.885	15.8285
1.58102	0.37347	Q8BX90	Q8BX90	Fibronectin type-III domain-containing protein 3A	Fndc3a	Color2 [A=255, R=169, G=169, B=169]	1	4					5	5	5	5.3	5.3	5.3	131.96	0	9.8179	25959000	7	14.2169	13.978	13.9453	14.618	14.116	13.8208	13.5771	13.8519	13.9753	13.7817
1.581	0.325791	O35344	O35344	Importin subunit alpha-4	Kpna3	Color2 [A=255, R=169, G=169, B=169]	1	4					6	2	2	11.7	6	6	57.772	0	39.319	33069000	4	13.2394	13.3634	13.0491	13.3029	13.0063	12.7234	12.6761	13.2221	12.9035	12.8071
1.57945	0.256787	Q3UV70	Q3UV70	[Pyruvate dehydrogenase [acetyl-transferring]]-phosphatase 1, mitochondrial	Pdp1	Color2 [A=255, R=169, G=169, B=169]	1	4					5	5	5	12.6	12.6	12.6	61.18	0	13.125	35722000	8	14.9857	14.8394	15.066	15.1322	14.7773	14.6974	14.4992	14.6267	14.8316	14.8616
1.57904	0.354584	Q80UM7	Q80UM7	Mannosyl-oligosaccharide glucosidase	Mogs	Color2 [A=255, R=169, G=169, B=169]	1	4					5	5	5	8.4	8.4	8.4	91.83	0	40.875	77433000	17	16.43	16.3668	16.3952	16.7206	16.1707	16.0223	15.7411	16.2856	16.2321	16.0293
1.57714	0.510378	Q9CZM2	Q9CZM2	60S ribosomal protein L15	Rpl15	Color2 [A=255, R=169, G=169, B=169]	1	4					3	3	3	19.1	19.1	19.1	24.146	0	25.104	327230000	9	17.271	17.0867	17.1655	17.2528	16.9009	16.6726	15.9591	16.7094	16.7892	16.9949
1.57632	0.35783	P47738	P47738	Aldehyde dehydrogenase, mitochondrial	Aldh2	Color2 [A=255, R=169, G=169, B=169]	1	4					26	24	23	55.9	54.1	52.6	56.537	0	211.69	13498000000	162	22.6543	22.5442	22.3849	22.621	22.3811	22.1876	21.7227	22.1473	22.3986	22.3402
1.57615	0.430768	Q8K2Q9;Q8K2Q9-2	Q8K2Q9;Q8K2Q9-2	Shootin-1	Kiaa1598	Color2 [A=255, R=169, G=169, B=169]	1	4					6	6	6	14.1	14.1	14.1	71.342	0	16.26	37702000	7	14.6191	14.2591	14.2176	14.7338	14.4701	14.0579	13.5824	14.1223	14.0453	14.338
1.57261	0.24829	P70206;P70208-2;P70208;Q80UG2	P70206	Plexin-A1	Plxna1	Color2 [A=255, R=169, G=169, B=169]	1	4					6	6	4	3.4	3.4	2.4	211.1	0	11.313	39098000	11	15.5687	15.5179	15.4529	15.5788	15.3346	15.1442	14.9726	15.3501	15.3739	15.3706
1.56876	0.332114	Q8VD65	Q8VD65	Phosphoinositide 3-kinase regulatory subunit 4	Pik3r4	Color2 [A=255, R=169, G=169, B=169]	1	4					10	10	10	8.6	8.6	8.6	152.6	0	17.665	30938000	14	15.8333	15.7785	15.6277	15.9025	15.6188	15.3228	15.0652	15.4186	15.6256	15.6679
1.56701	0.16695	Q9ERR7	Q9ERR7	15 kDa selenoprotein	Sep15	Color2 [A=255, R=169, G=169, B=169]	1	4					2	2	2	15.4	15.4	15.4	17.806	0	9.1632	66984000	5	16.0156	15.8883	15.8268	15.6976	15.8489	15.5797	15.7248	15.6709	15.7903	15.6766
1.56606	0.225521	Q91V41	Q91V41	Ras-related protein Rab-14	Rab14	Color2 [A=255, R=169, G=169, B=169]	1	4					12	12	11	71.6	71.6	66	23.897	0	81.574	1459600000	46	18.5545	18.5763	18.5229	18.8273	18.4261	18.2501	18.2396	18.4144	18.5065	18.3689
1.56578	0.313202	Q9D8U8	Q9D8U8	Sorting nexin-5	Snx5	Color2 [A=255, R=169, G=169, B=169]	1	4					19	19	18	44.1	44.1	44.1	46.797	0	134.5	586860000	58	18.479	18.5203	18.4058	18.671	18.2903	18.0763	17.8461	18.1488	18.3858	18.3433
1.56505	0.366508	P35831	P35831	Tyrosine-protein phosphatase non-receptor type 12	Ptpn12	Color2 [A=255, R=169, G=169, B=169]	1	4					2	2	2	2.7	2.7	2.7	86.525	0.00045086	3.3612	12124000	3	13.3754	13.084	12.9922	13.2966	13.1338	12.549	12.5203	12.8978	13.0888	12.9935
1.56439	0.451835	Q91V04	Q91V04	Translocating chain-associated membrane protein 1	Tram1	Color2 [A=255, R=169, G=169, B=169]	1	4					3	3	3	9.9	9.9	9.9	43.039	0	6.7387	28067000	5	15.4375	15.4606	15.4033	15.9793	15.2609	15.0254	14.6504	15.0583	15.2749	15.2734
1.56165	0.357647	Q99N57-2;Q99N57;P00532	Q99N57-2;Q99N57;P00532	RAF proto-oncogene serine/threonine-protein kinase	Raf1	Color2 [A=255, R=169, G=169, B=169]	1	4					7	7	2	12.9	12.9	4.8	75.15	0	14.347	60539000	9	15.0277	15.0551	14.9079	14.8963	14.6974	14.6052	14.0994	14.6689	14.7369	14.6857
1.56108	0.277929	Q3TJD7;Q3TJD7-3;Q3TJD7-2	Q3TJD7	PDZ and LIM domain protein 7	Pdlim7	Color2 [A=255, R=169, G=169, B=169]	1	4					8	8	8	25.6	25.6	25.6	50.118	0	16.964	127670000	12	15.8627	15.777	15.9554	15.9538	15.6653	15.4881	15.4013	15.3919	15.8167	15.7267
1.55751	0.411835	Q7TMR0;Q7TMR0-2	Q7TMR0	Lysosomal Pro-X carboxypeptidase	Prcp	Color2 [A=255, R=169, G=169, B=169]	1	4					4	4	4	8.1	8.1	8.1	55.026	0	5.5641	12688000	5	14.1949	14.0397	14.4585	14.6447	13.9932	13.7615	13.5998	14.1419	13.9101	13.8584
1.55525	0.28264	P11103;P11103-2	P11103;P11103-2	Poly [ADP-ribose] polymerase 1	Parp1	Color2 [A=255, R=169, G=169, B=169]	1	4					11	11	11	15.2	15.2	15.2	113.1	0	82.152	136100000	25	17.3174	17.2287	17.1171	17.4493	17.019	16.9268	16.6714	17.1076	16.9992	17.0132
1.55497	0.35794	Q91VH2	Q91VH2	Sorting nexin-9	Snx9	Color2 [A=255, R=169, G=169, B=169]	1	4					8	8	8	15.5	15.5	15.5	66.545	0	15.785	181320000	16	17.4961	17.3266	17.3049	17.589	17.2288	16.8561	16.7098	17.0322	17.3556	17.2018
1.55468	0.337349	P61211	P61211	ADP-ribosylation factor-like protein 1	Arl1	Color2 [A=255, R=169, G=169, B=169]	1	4					5	5	5	31.5	31.5	31.5	20.411	0	53.954	160020000	16	15.7742	15.7748	15.5524	15.8391	15.5165	15.3675	14.9441	15.4065	15.5056	15.5467
1.55336	-0.699435	Q8BYK4	Q8BYK4	Retinol dehydrogenase 12	Rdh12	Color2 [A=255, R=169, G=169, B=169]	1	4					10	10	10	29.7	29.7	29.7	35.292	0	36.147	83096000	17	16.1484	16.1103	15.6964	15.535	15.8802	16.1084	16.7548	17.2714	16.7295	16.0035
1.55298	0.478721	E9Q555	E9Q555	E3 ubiquitin-protein ligase RNF213	Rnf213	Color2 [A=255, R=169, G=169, B=169]	1	4					15	15	15	3.3	3.3	3.3	584.78	0	26.34	55913000	23	15.678	15.4917	15.6162	16.2891	15.447	15.2945	14.8681	15.2321	15.4147	15.319
1.55284	0.254314	Q7TPR4	Q7TPR4	Alpha-actinin-1	Actn1	Color2 [A=255, R=169, G=169, B=169]	1	4					50	29	29	64.3	41.1	41.1	103.07	0	304.95	4109700000	123	20.6568	20.5814	20.5001	20.6809	20.3533	20.1849	20.1293	20.2546	20.5372	20.3949
1.55277	0.407166	P62264	P62264	40S ribosomal protein S14	Rps14	Color2 [A=255, R=169, G=169, B=169]	1	4					7	7	7	32.5	32.5	32.5	16.273	0	119.36	704080000	21	18.0654	17.9466	17.7661	17.8346	17.3706	17.254	17.4676	17.1919	17.7263	17.3075
1.55234	0.327554	P60867	P60867	40S ribosomal protein S20	Rps20	Color2 [A=255, R=169, G=169, B=169]	1	4					3	3	3	22.7	22.7	22.7	13.373	0	13.443	560720000	17	19.4974	19.5113	19.3357	19.688	19.1087	19.0532	18.8447	19.1222	19.2687	19.2146
1.55058	0.244038	Q9CQ22	Q9CQ22	Ragulator complex protein LAMTOR1	Lamtor1	Color2 [A=255, R=169, G=169, B=169]	1	4					5	5	5	38.5	38.5	38.5	17.749	0	83.922	87345000	15	16.5837	16.6185	16.5681	16.7707	16.4597	16.3426	16.2603	16.1843	16.6338	16.3595
1.54791	0.208154	Q8VDK1-2;Q8VDK1	Q8VDK1-2;Q8VDK1	Nitrilase homolog 1	Nit1	Color2 [A=255, R=169, G=169, B=169]	1	4					3	3	3	12.8	12.8	12.8	31.886	0	7.218	35891000	6	14.3896	14.4058	14.2387	14.3385	14.2042	14.0562	13.9093	14.0765	14.1872	14.3068
1.54667	0.436112	Q62440-3;Q62440-2;Q62440-5;Q9WVB2;Q08122-2;Q62440;Q08122-1;Q08122;Q62441;Q08122-4;Q62440-4;Q62440-6	Q62440-3;Q62440-2;Q62440-5;Q9WVB2;Q08122-2;Q62440;Q08122-1;Q08122;Q62441;Q08122-4;Q62440-4;Q62440-6	Transducin-like enhancer protein 1;Transducin-like enhancer protein 2;Transducin-like enhancer protein 3;Transducin-like enhancer protein 4	Tle1;Tle2;Tle3;Tle4	Color2 [A=255, R=169, G=169, B=169]	1	4					2	2	2	3.4	3.4	3.4	70.257	0.00044277	3.1366	11329000	3	12.1957	11.9889	12.0496	12.434	12.0048	11.6865	11.1721	11.7592	11.9488	11.9258
1.54063	0.602999	P59999	P59999	Actin-related protein 2/3 complex subunit 4	Arpc4	Color2 [A=255, R=169, G=169, B=169]	1	4					7	7	6	54.2	54.2	47	19.667	0	38.754	525510000	23	17.5	17.5236	17.5932	18.3597	17.3065	16.8794	16.7204	17.0553	17.5247	17.0882
1.53715	0.187746	Q9ET01	Q9ET01	Glycogen phosphorylase, liver form	Pygl	Color2 [A=255, R=169, G=169, B=169]	1	4					30	26	25	40.2	34	32.9	97.462	0	124.78	490950000	64	18.6162	18.5292	18.5347	18.6354	18.4474	18.3679	18.1299	18.4903	18.4009	18.4351
1.53633	0.410823	Q64324	Q64324	Syntaxin-binding protein 2	Stxbp2	Color2 [A=255, R=169, G=169, B=169]	1	4					14	13	13	31.4	30.2	30.2	66.357	0	70.439	246220000	31	17.793	17.6949	17.6742	18.0791	17.6475	17.2825	16.8818	17.5131	17.5912	17.5659
1.53536	0.567776	Q05D44	Q05D44	Eukaryotic translation initiation factor 5B	Eif5b	Color2 [A=255, R=169, G=169, B=169]	1	4					7	7	7	8	8	8	137.61	0	16.591	36002000	10	16.5345	16.0672	16.3323	16.3408	15.8312	15.1888	15.797	15.5553	16.2384	15.4875
1.53404	0.463586	Q60710;Q60710-2	Q60710;Q60710-2	Deoxynucleoside triphosphate triphosphohydrolase SAMHD1	Samhd1	Color2 [A=255, R=169, G=169, B=169]	1	4					22	22	22	41.3	41.3	41.3	75.892	0	120.03	737760000	52	18.3724	18.2297	18.3836	18.8755	18.1137	17.9567	17.5026	17.918	18.1056	18.174
1.53303	0.594406	Q3UDR8	Q3UDR8	Protein YIPF3;Protein YIPF3, N-terminally processed	Yipf3	Color2 [A=255, R=169, G=169, B=169]	1	4					2	2	2	9.5	9.5	9.5	37.998	0	14.76	8474400	4	13.2836	13.6066	13.3846	13.3084	13.1221	12.8712	11.9214	12.8725	13.0828	12.9853
1.52758	0.288071	Q64514-2;Q64514	Q64514-2;Q64514	Tripeptidyl-peptidase 2	Tpp2	Color2 [A=255, R=169, G=169, B=169]	1	4					21	21	21	21.8	21.8	21.8	138.46	0	48.972	134170000	34	17.3559	17.2687	17.2097	17.3648	17.0683	16.8828	16.6399	17.1123	17.1672	17.0249
1.52736	0.434522	Q9QUJ7-2;Q9QUJ7	Q9QUJ7-2;Q9QUJ7	Long-chain-fatty-acid--CoA ligase 4	Acsl4	Color2 [A=255, R=169, G=169, B=169]	1	4					6	5	5	11.6	10	10	74.338	0	14.223	12301000	5	13.9764	13.7212	13.7869	14.0828	13.8661	13.2267	12.9723	13.7063	13.6073	13.7482
1.52705	0.28799	Q63961	Q63961	Endoglin	Eng	Color2 [A=255, R=169, G=169, B=169]	1	4					3	3	3	5.8	5.8	5.8	70.02	0	5.7637	48796000	6	13.4879	13.7526	13.6328	13.8062	13.6119	13.2745	13.1624	13.3342	13.3614	13.719
1.52628	0.465939	P35980	P35980	60S ribosomal protein L18	Rpl18	Color2 [A=255, R=169, G=169, B=169]	1	4					5	5	5	25	25	25	21.644	0	25.047	414870000	20	17.0763	16.7172	16.6583	16.937	16.4549	16.1622	15.8251	16.5912	16.4971	16.4386
1.52585	0.416841	P47963	P47963	60S ribosomal protein L13	Rpl13	Color2 [A=255, R=169, G=169, B=169]	1	4					5	5	5	23.2	23.2	23.2	24.305	0	22.328	895680000	20	18.0729	17.9283	18.0276	18.2722	17.7562	17.614	17.0785	17.7011	17.8113	17.7682
1.5254	0.504261	P18760	P18760	Cofilin-1	Cfl1	Color2 [A=255, R=169, G=169, B=169]	1	4					15	15	12	71.1	71.1	60.2	18.559	0	119.84	9498400000	79	22.2293	21.962	22.1972	22.8812	22.022	21.5946	21.5081	21.8522	22.0691	21.7465
1.52263	0.260507	Q8BH95	Q8BH95	Enoyl-CoA hydratase, mitochondrial	Echs1	Color2 [A=255, R=169, G=169, B=169]	1	4					11	11	11	42.1	42.1	42.1	31.474	0	62.612	1226200000	46	18.6894	18.4881	18.5474	18.8532	18.4467	18.2483	18.1788	18.3969	18.5578	18.3403
1.52238	0.297309	Q6PAM1;Q6PAM1-2	Q6PAM1;Q6PAM1-2	Alpha-taxilin	Txlna	Color2 [A=255, R=169, G=169, B=169]	1	4					6	6	5	15.3	15.3	14.1	62.368	0	9.2774	30388000	9	13.6026	13.602	13.7179	13.9344	13.5207	13.5205	13.1017	13.2603	13.4368	13.5718
1.52191	0.337799	P63276	P63276	40S ribosomal protein S17	Rps17	Color2 [A=255, R=169, G=169, B=169]	1	4					9	9	9	60	60	60	15.524	0	58.362	1345400000	33	19.8469	19.6638	19.7131	20.2044	19.62	19.4117	19.2177	19.5576	19.6303	19.542
1.52048	0.347803	Q8CHQ0	Q8CHQ0	F-box only protein 4	Fbxo4	Color2 [A=255, R=169, G=169, B=169]	1	4					2	2	2	4.7	4.7	4.7	43.776	0.00086599	2.8856	3789100	3	13.0609	12.8861	13.2099	13.2623	13.0806	12.6906	12.4995	12.629	13.1772	12.7646
1.52031	-0.663132	P52785	P52785	Guanylyl cyclase GC-E	Gucy2e	Color2 [A=255, R=169, G=169, B=169]	1	4					12	12	9	17.1	17.1	13.8	120.64	0	72.491	143610000	24	16.285	16.3505	15.9094	15.7511	15.7475	16.1591	16.347	17.2384	17.1296	16.485
1.51966	0.273114	Q8K411;Q8K411-2;Q8K411-3	Q8K411;Q8K411-2;Q8K411-3	Presequence protease, mitochondrial	Pitrm1	Color2 [A=255, R=169, G=169, B=169]	1	4					13	13	13	14.9	14.9	14.9	117.37	0	42.565	216710000	28	17.607	17.4921	17.4852	17.5824	17.3991	17.218	16.884	17.3037	17.4577	17.3368
1.51962	0.604224	Q80XK6	Q80XK6	Autophagy-related protein 2 homolog B	Atg2b	Color2 [A=255, R=169, G=169, B=169]	1	4					2	2	2	1.3	1.3	1.3	231.4	0.0084413	1.7671	77714000	5	15.5555	15.2423	15.7375	16.3702	15.4068	15.0528	14.8296	15.0243	15.5142	14.8703
1.51897	0.296486	Q8CBY8-2;Q8CBY8	Q8CBY8-2;Q8CBY8	Dynactin subunit 4	Dctn4	Color2 [A=255, R=169, G=169, B=169]	1	4					10	10	10	33.5	33.5	33.5	52.241	0	59.426	237170000	30	16.6363	16.6817	16.5274	16.7237	16.4744	16.3131	15.9255	16.4867	16.4822	16.3535
1.51882	0.402793	Q8BMF3	Q8BMF3	NADP-dependent malic enzyme, mitochondrial	Me3	Color2 [A=255, R=169, G=169, B=169]	1	4					5	5	5	7.1	7.1	7.1	67.098	0	4.6646	32453000	8	14.9417	15.1004	14.9657	15.2061	14.7496	14.5794	14.0919	14.6662	14.8448	14.7671
1.51857	0.32137	Q9JI10;Q9JI10-2	Q9JI10;Q9JI10-2	Serine/threonine-protein kinase 3;Serine/threonine-protein kinase 3 36kDa subunit;Serine/threonine-protein kinase 3 20kDa subunit	Stk3	Color2 [A=255, R=169, G=169, B=169]	1	4					12	12	7	28	28	17.7	56.855	0	35.648	102080000	23	16.7974	16.6417	16.6909	16.9044	16.5774	16.331	16.0077	16.5573	16.574	16.535
1.51857	0.217727	O08795;O08795-2	O08795;O08795-2	Glucosidase 2 subunit beta	Prkcsh	Color2 [A=255, R=169, G=169, B=169]	1	4					12	12	12	24	24	24	58.792	0	77.113	779180000	28	18.2726	18.3341	18.1581	18.2065	18.1721	17.8942	17.795	18.2254	18.1045	18.0357
1.51781	0.416719	Q9CY50	Q9CY50	Translocon-associated protein subunit alpha	Ssr1	Color2 [A=255, R=169, G=169, B=169]	1	4					4	4	4	21	21	21	32.065	0	30.735	453030000	12	17.1119	17.1355	17.1721	17.4793	16.9508	16.7661	16.2385	16.8691	16.913	16.9793
1.51604	-0.435546	Q8JZN7	Q8JZN7	Mitochondrial Rho GTPase 2	Rhot2	Color2 [A=255, R=169, G=169, B=169]	1	4					4	3	3	8.9	7.1	7.1	69.07	0	10.082	30285000	6	14.963	14.8089	14.4838	14.6012	14.5356	14.8387	14.9485	15.5746	15.2956	14.9126
1.5141	0.386338	Q8BH24	Q8BH24	Transmembrane 9 superfamily member 4	Tm9sf4	Color2 [A=255, R=169, G=169, B=169]	1	4					7	7	7	15.1	15.1	15.1	74.692	0	22.236	72861000	12	15.9669	15.8671	15.9071	16.194	15.4589	15.2922	15.2689	15.6477	15.6319	15.6215
1.51092	0.260303	Q9CXR1	Q9CXR1	Dehydrogenase/reductase SDR family member 7	Dhrs7	Color2 [A=255, R=169, G=169, B=169]	1	4					6	6	6	21.3	21.3	21.3	38.167	0	13.421	149010000	13	16.5168	16.5055	16.3472	16.7132	16.3363	16.1903	15.9928	16.2981	16.4313	16.2051
1.51086	0.211095	P26443	P26443	Glutamate dehydrogenase 1, mitochondrial	Glud1	Color2 [A=255, R=169, G=169, B=169]	1	4					27	27	27	53.2	53.2	53.2	61.336	0	166.32	3229000000	97	20.5699	20.4729	20.3751	20.6022	20.298	20.1524	20.1097	20.3092	20.4275	20.2638
1.51053	0.374957	Q61555	Q61555	Fibrillin-2	Fbn2	Color2 [A=255, R=169, G=169, B=169]	1	4					14	13	13	8.2	7.7	7.7	313.82	0	116.65	52953000	19	14.6998	15.2027	14.8248	14.9091	14.5277	14.4566	14.1253	14.5796	14.4944	14.6335
1.50954	0.364334	Q61194-2;Q61194	Q61194-2;Q61194	Phosphatidylinositol 4-phosphate 3-kinase C2 domain-containing subunit alpha	Pik3c2a	Color2 [A=255, R=169, G=169, B=169]	1	4					3	3	3	2.4	2.4	2.4	187.52	0.00086618	2.889	7561000	4	13.369	13.3574	13.2018	13.5508	13.3775	12.9312	12.561	13.035	13.2515	13.2561
1.50881	-0.840362	P34057	P34057	Recoverin	Rcvrn	Color2 [A=255, R=169, G=169, B=169]	1	4					10	10	10	46.5	46.5	46.5	23.406	0	106.25	1708100000	43	19.1751	18.9717	18.6421	18.4192	18.9574	18.9302	20.0446	20.2871	20.1064	18.999
1.50851	-0.407093	O54990-6;O54990-3;O54990-2;O54990;O54990-4;O54990-5	O54990-6;O54990-3;O54990-2;O54990;O54990-4;O54990-5	Prominin-1	Prom1	Color2 [A=255, R=169, G=169, B=169]	1	4					9	9	9	16.2	16.2	16.2	92.196	0	21.375	59016000	13	15.8954	15.9434	15.6979	15.6962	15.5925	15.9937	15.7692	16.4743	16.5032	16.1204
1.50767	0.355319	Q9Z1T1	Q9Z1T1	AP-3 complex subunit beta-1	Ap3b1	Color2 [A=255, R=169, G=169, B=169]	1	4					19	19	16	19.9	19.9	16.9	122.74	0	92.231	366650000	51	17.9562	17.8842	17.8234	18.1508	17.7418	17.5457	17.1146	17.6523	17.7903	17.6769
1.50732	0.775174	P15864;Q07133	P15864	Histone H1.2	Hist1h1c	Color2 [A=255, R=169, G=169, B=169]	1	4					11	11	3	39.2	39.2	11.8	21.266	0	30.271	5427700000	49	20.2965	20.061	20.3151	20.349	19.666	18.4558	19.5202	19.7153	19.9983	19.1221
1.50653	0.270358	P17225;B2RU80	P17225	Polypyrimidine tract-binding protein 1	Ptbp1	Color2 [A=255, R=169, G=169, B=169]	1	4					11	11	9	37.2	37.2	34.3	56.477	0	88.372	1564000000	37	18.4759	18.4833	18.3287	18.5012	18.1976	18.2749	17.8089	18.118	18.2735	18.1598
1.50652	0.304002	Q61576	Q61576	Peptidyl-prolyl cis-trans isomerase FKBP10	Fkbp10	Color2 [A=255, R=169, G=169, B=169]	1	4					3	3	3	8.1	8.1	8.1	64.697	0	11.285	15015000	6	14.63	14.0562	14.3525	14.4349	14.0494	14.088	13.9948	14.0521	13.9226	13.9456
1.50591	0.568999	Q62186	Q62186	Translocon-associated protein subunit delta	Ssr4	Color2 [A=255, R=169, G=169, B=169]	1	4					2	2	2	14	14	14	18.936	0	11.988	179830000	7	15.2712	15.2898	15.0344	15.5974	14.8755	14.6962	13.971	14.6667	15.0211	14.8683
1.50377	0.526087	P57759	P57759	Endoplasmic reticulum resident protein 29	Erp29	Color2 [A=255, R=169, G=169, B=169]	1	4					8	8	8	33.6	33.6	33.6	28.823	0	24.185	268690000	26	17.4073	17.253	17.4235	18.2205	17.2035	16.7634	16.8799	17.1058	17.216	16.9123
1.50361	0.516165	Q99JY3;Q99JY3-2	Q99JY3;Q99JY3-2	GTPase IMAP family member 4	Gimap4	Color2 [A=255, R=169, G=169, B=169]	1	4					10	10	10	38.4	38.4	38.4	38.044	0	35.219	284960000	26	16.891	16.89	16.9421	17.4827	16.7082	16.461	15.9494	16.4249	16.6701	16.8277
1.50307	0.203339	P54071	P54071	Isocitrate dehydrogenase [NADP], mitochondrial	Idh2	Color2 [A=255, R=169, G=169, B=169]	1	4					19	18	18	38.9	38.9	38.9	50.906	0	173.97	1924200000	55	19.4194	19.3632	19.2638	19.427	19.163	19.0604	18.9383	19.1217	19.2729	19.2264
1.50167	-0.334703	P56213	P56213	FAD-linked sulfhydryl oxidase ALR	Gfer	Color2 [A=255, R=169, G=169, B=169]	1	4					2	2	2	12.1	12.1	12.1	22.876	0	3.8877	5441100	3	12.953	13.0001	13.0429	13.1652	12.8619	13.3793	13.1817	13.7688	13.286	13.0809
1.50128	0.398911	Q3UFK8	Q3UFK8	FERM domain-containing protein 8	Frmd8	Color2 [A=255, R=169, G=169, B=169]	1	4					3	3	3	7.9	7.9	7.9	51.827	0	4.6514	15895000	5	14.0968	14.0193	13.9894	14.2233	13.9476	13.3902	13.3194	13.762	13.6775	14.1328
1.4983	0.30095	P47757-2;P47757-4	P47757-2;P47757-4	F-actin-capping protein subunit beta	Capzb	Color2 [A=255, R=169, G=169, B=169]	1	4					20	20	5	71	71	8.8	30.628	0	102.12	1923300000	64	18.8438	18.7898	18.7519	19.0458	18.6176	18.4179	18.2024	18.5387	18.7064	18.6787
1.49822	0.247571	Q6PDI5-2;Q6PDI5	Q6PDI5-2;Q6PDI5	Proteasome-associated protein ECM29 homolog	Ecm29	Color2 [A=255, R=169, G=169, B=169]	1	4					21	21	21	14.9	14.9	14.9	203.91	0	50.39	201470000	38	16.7712	16.6241	16.5858	16.9178	16.5578	16.4419	16.2076	16.4397	16.617	16.5127
1.49744	0.243123	O08677-3;O08677;O08677-2;CON__P01045-1;CON__Q2KJ62;CON__P01044-1	O08677-3;O08677;O08677-2	Kininogen-1;Kininogen-1 heavy chain;Bradykinin;Kininogen-1 light chain	Kng1	Color2 [A=255, R=169, G=169, B=169]	1	4					16	16	16	43.1	43.1	43.1	53.205	0	98.016	1624200000	52	18.6034	18.6383	18.7613	18.5765	18.4675	18.4344	18.174	18.211	18.393	18.6189
1.49638	0.83582	P36371	P36371	Antigen peptide transporter 2	Tap2	Color2 [A=255, R=169, G=169, B=169]	1	4					8	8	8	15.1	15.1	15.1	77.444	0	19.529	86077000	12	16.1576	16.1265	16.1529	17.3526	16.176	15.9808	14.7948	15.5109	15.5421	15.9579
1.49446	-0.432498	Q62219-7;Q62219-10;Q62219-9;Q62219-5;Q62219-4;Q62219-2;Q62219;Q62219-3	Q62219-7;Q62219-10;Q62219-9;Q62219-5;Q62219-4;Q62219-2;Q62219;Q62219-3	Transforming growth factor beta-1-induced transcript 1 protein	Tgfb1i1	Color2 [A=255, R=169, G=169, B=169]	1	4					5	5	5	21.7	21.7	21.7	38.289	0	10.248	15591000	9	12.24	12.4705	12.2913	12.0993	11.6214	12.445	12.822	12.7426	12.4556	12.4197
1.49381	0.550205	P28076;O35522	P28076;O35522	Proteasome subunit beta type-9	Psmb9	Color2 [A=255, R=169, G=169, B=169]	1	4					2	2	2	13.7	13.7	13.7	23.396	0	6.4156	18897000	6	14.7432	14.5912	14.6471	15.5767	14.8453	14.2369	13.9441	14.4177	14.4367	14.617
1.49187	0.260485	Q61543	Q61543	Golgi apparatus protein 1	Glg1	Color2 [A=255, R=169, G=169, B=169]	1	4					19	19	19	22.1	22.1	22.1	133.73	0	127.48	223300000	35	16.98	17.0238	16.8635	16.9709	16.7422	16.4389	16.5458	16.7149	16.9516	16.6269
1.49161	0.328878	Q62086	Q62086	Serum paraoxonase/arylesterase 2	Pon2	Color2 [A=255, R=169, G=169, B=169]	1	4					6	6	6	21.8	21.8	21.8	39.617	0	18.07	178620000	9	16.6576	16.6896	16.5219	16.7077	16.3366	16.2964	15.849	16.3004	16.346	16.4771
1.49081	0.337305	Q8R050-2;Q8R050	Q8R050-2;Q8R050	Eukaryotic peptide chain release factor GTP-binding subunit ERF3A	Gspt1	Color2 [A=255, R=169, G=169, B=169]	1	4					15	15	7	25.8	25.8	13.2	68.526	0	27.699	164080000	23	17.2422	17.3575	17.5595	17.6741	17.2195	17.1558	16.7561	16.9637	17.2114	17.2791
1.48679	0.303418	P47962	P47962	60S ribosomal protein L5	Rpl5	Color2 [A=255, R=169, G=169, B=169]	1	4					12	12	12	33.7	33.7	33.7	34.4	0	48.079	1043500000	58	19.1194	18.9939	18.9101	19.3546	18.8753	18.7559	18.4606	18.9475	18.7992	18.773
1.48656	0.382622	P46412;P21765	P46412	Glutathione peroxidase 3	Gpx3	Color2 [A=255, R=169, G=169, B=169]	1	4					6	6	6	32.3	32.3	32.3	25.424	0	55.674	1141700000	53	18.283	18.348	18.0353	18.4957	17.9003	17.7379	17.5703	17.7043	18.1006	18.0361
1.48203	0.328844	A2A8Z1;A2A8Z1-2	A2A8Z1;A2A8Z1-2	Oxysterol-binding protein-related protein 9	Osbpl9	Color2 [A=255, R=169, G=169, B=169]	1	4					5	5	5	7.6	7.6	7.6	83.108	0	15.182	42815000	9	14.8595	14.8433	14.8351	15.0159	14.8194	14.5369	14.0941	14.6865	14.8192	14.5922
1.47862	-0.818752	P32958	P32958	Rod outer segment membrane protein 1	Rom1	Color2 [A=255, R=169, G=169, B=169]	1	4					7	7	7	25.4	25.4	25.4	37.265	0	19.814	964110000	24	17.0125	17.1753	16.8104	15.8917	16.539	16.8478	17.3226	18.0584	17.9685	17.3253
1.47767	0.352277	Q921E2	Q921E2	Ras-related protein Rab-31	Rab31	Color2 [A=255, R=169, G=169, B=169]	1	4					4	4	2	26.3	26.3	14.9	21.331	0	9.7735	25085000	9	16.0485	16.0033	16.0242	16.3064	15.8335	15.6248	15.3644	15.5832	15.8579	16.0241
1.47668	0.270966	P68040	P68040	Guanine nucleotide-binding protein subunit beta-2-like 1;Guanine nucleotide-binding protein subunit beta-2-like 1, N-terminally processed	Gnb2l1	Color2 [A=255, R=169, G=169, B=169]	1	4					16	16	16	67.8	67.8	67.8	35.076	0	149.52	1073100000	54	18.3773	18.2653	18.1473	18.3802	18.0473	17.9069	17.6964	18.046	18.1971	18.0162
1.47593	0.380522	Q8BVI5	Q8BVI5	Syntaxin-16	Stx16	Color2 [A=255, R=169, G=169, B=169]	1	4					2	2	2	8.3	8.3	8.3	37.08	0	18.883	42063000	6	14.2113	14.2636	14.2538	14.1137	13.9376	13.4274	13.5728	13.7617	14.2076	13.908
1.47583	0.246337	Q9JHW2	Q9JHW2	Omega-amidase NIT2	Nit2	Color2 [A=255, R=169, G=169, B=169]	1	4					11	11	11	48.9	48.9	48.9	30.501	0	80.968	153330000	27	17.2043	17.0389	17.0631	17.1295	16.9106	16.7714	16.5428	16.8442	17.0365	16.9199
1.47581	0.302048	Q91WK2	Q91WK2	Eukaryotic translation initiation factor 3 subunit H	Eif3h	Color2 [A=255, R=169, G=169, B=169]	1	4					7	7	7	21.9	21.9	21.9	39.832	0	18.298	100100000	16	16.2078	16.0787	16.3743	16.5649	16.1085	15.9363	15.7697	16.0365	16.2104	15.8709
1.47573	0.248066	Q62188	Q62188	Dihydropyrimidinase-related protein 3	Dpysl3	Color2 [A=255, R=169, G=169, B=169]	1	4					23	20	19	59.1	51.6	50.4	61.936	0	323.31	2746000000	93	19.9333	19.7905	19.6433	19.7419	19.5502	19.3493	19.2856	19.6489	19.6099	19.5252
1.47421	0.307749	Q8BHL5-2;Q8BHL5;Q8BHL5-3	Q8BHL5-2;Q8BHL5;Q8BHL5-3	Engulfment and cell motility protein 2	Elmo2	Color2 [A=255, R=169, G=169, B=169]	1	4					9	9	9	19	19	19	82.542	0	24.244	72140000	19	15.8892	16.0126	15.8048	16.0922	15.8612	15.5848	15.3467	15.6561	16.0047	15.5288
1.4739	0.299308	Q91ZW2	Q91ZW2	GDP-fucose protein O-fucosyltransferase 1	Pofut1	Color2 [A=255, R=169, G=169, B=169]	1	4					3	3	3	13.5	13.5	13.5	44.688	0	8.6198	33485000	7	15.3962	15.2439	15.1251	15.2581	15.1619	14.995	14.5543	14.9913	15.2133	14.9347
1.47374	0.320261	Q9CWK8	Q9CWK8	Sorting nexin-2	Snx2	Color2 [A=255, R=169, G=169, B=169]	1	4					19	17	17	38	33.9	33.9	58.47	0	125.77	661330000	52	18.3629	18.1407	18.0637	18.5276	18.0961	17.8646	17.6243	17.9074	18.0856	18.1078
1.4734	0.342782	P35585;Q9WVP1;Q9WVP1-2	P35585	AP-1 complex subunit mu-1	Ap1m1	Color2 [A=255, R=169, G=169, B=169]	1	4					13	13	13	38.5	38.5	38.5	48.542	0	28.257	385320000	31	18.2002	18.2445	18.0032	18.3277	17.9936	17.8139	17.3612	17.9622	17.9747	17.9433
1.47234	0.213659	Q9DBR3;Q9DBR3-2;Q9DBR3-3	Q9DBR3;Q9DBR3-2;Q9DBR3-3	Armadillo repeat-containing protein 8	Armc8	Color2 [A=255, R=169, G=169, B=169]	1	4					5	5	5	8.9	8.9	8.9	75.363	0	8.9106	57786000	6	14.4174	14.286	14.3843	14.3701	14.1366	13.9906	13.9533	14.0927	14.3259	14.1637
1.46966	0.501812	Q9CPW4	Q9CPW4	Actin-related protein 2/3 complex subunit 5	Arpc5	Color2 [A=255, R=169, G=169, B=169]	1	4					7	7	7	66.9	66.9	66.9	16.288	0	49.492	342270000	27	16.7307	16.7364	16.91	17.5778	16.5893	16.2902	16.1412	16.5051	16.6633	16.4353
1.46869	0.321242	P51660	P51660	Peroxisomal multifunctional enzyme type 2;(3R)-hydroxyacyl-CoA dehydrogenase;Enoyl-CoA hydratase 2	Hsd17b4	Color2 [A=255, R=169, G=169, B=169]	1	4					16	16	16	31.6	31.6	31.6	79.481	0	90.09	515530000	42	18.2288	18.123	17.9495	18.236	17.8621	17.7096	17.3849	17.917	17.9192	17.8624
1.46815	0.315165	Q9DBS1	Q9DBS1	Transmembrane protein 43	Tmem43	Color2 [A=255, R=169, G=169, B=169]	1	4					7	7	7	30.2	30.2	30.2	44.783	0	34.538	156210000	21	16.7084	16.6148	16.5817	16.6737	16.3169	16.2463	15.9081	16.2346	16.4751	16.4556
1.46757	0.35302	Q91ZR1	Q91ZR1	Ras-related protein Rab-4B	Rab4b	Color2 [A=255, R=169, G=169, B=169]	1	4					6	6	4	34.3	34.3	23.5	23.629	0	12.796	69352000	8	16.259	16.287	15.9642	16.1857	15.9009	15.6422	15.3741	15.9474	15.9523	15.9157
1.46558	0.722652	Q61107	Q61107	Guanylate-binding protein 4	Gbp4	Color2 [A=255, R=169, G=169, B=169]	1	4					6	6	6	12.3	12.3	12.3	70.801	0	12.458	30393000	8	14.5657	14.5555	14.5419	15.4109	14.337	14.0551	13.1418	14.0164	14.2391	14.3454
1.46466	0.255424	O09061	O09061	Proteasome subunit beta type-1	Psmb1	Color2 [A=255, R=169, G=169, B=169]	1	4					11	11	11	58.8	58.8	58.8	26.372	0	94.89	749920000	35	18.0504	17.9861	17.9819	18.1381	17.8131	17.6646	17.476	17.8865	17.9555	17.7098
1.46358	0.2818	Q9D0I9	Q9D0I9	Arginine--tRNA ligase, cytoplasmic	Rars	Color2 [A=255, R=169, G=169, B=169]	1	4					18	18	18	33.6	33.6	33.6	75.673	0	113.18	435140000	38	17.8051	17.8033	17.7421	18.0795	17.6302	17.5005	17.2551	17.6557	17.7361	17.5037
1.46356	0.383518	Q9Z247	Q9Z247	Peptidyl-prolyl cis-trans isomerase FKBP9	Fkbp9	Color2 [A=255, R=169, G=169, B=169]	1	4					7	7	7	17.4	17.4	17.4	62.995	0	15.298	170190000	14	16.3804	16.4535	16.4068	16.1859	16.1893	15.8561	15.4576	15.9883	16.1133	16.283
1.463	0.26832	Q8VDG5;Q8VDG5-2	Q8VDG5;Q8VDG5-2	Phosphopantothenate--cysteine ligase	Ppcs	Color2 [A=255, R=169, G=169, B=169]	1	4					5	5	5	16.1	16.1	16.1	33.794	0	11.054	55577000	9	15.5723	15.5138	15.6858	15.9609	15.5577	15.4232	15.1308	15.4763	15.5154	15.4033
1.46145	0.324555	Q7TSI3	Q7TSI3	Serine/threonine-protein phosphatase 6 regulatory subunit 1	Ppp6r1	Color2 [A=255, R=169, G=169, B=169]	1	4					6	6	6	10.6	10.6	10.6	94.526	0	28.463	37441000	13	14.8887	14.7127	14.6756	14.7091	14.5141	14.3665	13.9941	14.3328	14.5096	14.6746
1.46109	0.332903	Q8BP48	Q8BP48	Methionine aminopeptidase 1	Metap1	Color2 [A=255, R=169, G=169, B=169]	1	4					4	4	4	14	14	14	43.221	0	8.9435	11572000	7	14.4934	14.3297	14.1768	14.3894	14.0555	13.8836	13.6407	13.9572	14.2957	14.0032
1.45809	0.322456	Q9D0J4	Q9D0J4	ADP-ribosylation factor-like protein 2	Arl2	Color2 [A=255, R=169, G=169, B=169]	1	4					5	5	5	30.4	30.4	30.4	20.864	0	11.593	104710000	12	15.3204	15.2153	15.2389	15.4756	15.0615	14.7511	14.6389	14.9879	15.1119	15.2097
1.45634	0.497543	P29788	P29788	Vitronectin	Vtn	Color2 [A=255, R=169, G=169, B=169]	1	4					6	6	6	17.8	17.8	17.8	54.848	0	57.716	238100000	10	16.4408	16.5682	16.8435	16.3913	16.0454	15.835	15.5532	16.1432	16.4166	15.8532
1.45356	0.394448	P62702	P62702	40S ribosomal protein S4, X isoform	Rps4x	Color2 [A=255, R=169, G=169, B=169]	1	4					10	10	10	41.1	41.1	41.1	29.597	0	126	1262300000	38	19.5168	19.2765	19.4543	19.5658	19.1322	18.9856	18.5344	18.9362	19.2427	19.2745
1.45211	0.387774	Q8VDP3;Q8VDP3-3;Q8VDP3-2	Q8VDP3;Q8VDP3-3;Q8VDP3-2	Protein-methionine sulfoxide oxidase MICAL1	Mical1	Color2 [A=255, R=169, G=169, B=169]	1	4					11	11	11	13.6	13.6	13.6	116.78	0	35.586	204340000	23	17.0922	17.0958	17.082	17.2436	16.835	16.6783	16.1546	16.8037	16.8284	16.9448
1.45196	0.343489	Q91YE6	Q91YE6	Importin-9	Ipo9	Color2 [A=255, R=169, G=169, B=169]	1	4					5	5	5	7.4	7.4	7.4	116.05	0	20.36	48504000	6	14.6498	14.7136	14.5581	14.743	14.3586	14.359	13.8019	14.3872	14.3112	14.4466
1.44989	0.276452	Q7TT50;P54265-4;P54265-6;P54265-5;P54265-7;P54265-10;P54265-2;P54265-3;P54265-9;P54265;P54265-8	Q7TT50	Serine/threonine-protein kinase MRCK beta	Cdc42bpb	Color2 [A=255, R=169, G=169, B=169]	1	4					21	21	18	14.2	14.2	12.6	194.75	0	83.99	229530000	51	17.5001	17.4494	17.3836	17.6526	17.3568	17.1596	16.8304	17.3285	17.3429	17.2988
1.44781	0.260033	Q7TNG5;Q7TNG5-2	Q7TNG5;Q7TNG5-2	Echinoderm microtubule-associated protein-like 2	Eml2	Color2 [A=255, R=169, G=169, B=169]	1	4					12	12	12	24	24	24	70.733	0	100.65	339700000	26	17.1097	17.1486	16.961	17.0804	16.8714	16.8021	16.4523	16.7589	16.8688	16.989
1.44718	0.420625	P62849-2;P62849-3;P62849	P62849-2;P62849-3;P62849	40S ribosomal protein S24	Rps24	Color2 [A=255, R=169, G=169, B=169]	1	4					4	4	4	30	30	30	15.069	0	17.785	410190000	18	18.0339	17.7062	17.749	18.2522	17.5707	17.3535	17.0473	17.5158	17.656	17.6364
1.44104	0.722712	P03958	P03958	Adenosine deaminase	Ada	Color2 [A=255, R=169, G=169, B=169]	1	4					4	4	4	12.2	12.2	12.2	39.991	0	6.652	37622000	6	14.3346	13.6914	14.0643	15.2613	14.0036	13.3103	13.423	13.5966	13.4875	13.9243
1.44007	0.615458	Q8C147;Q8C147-2	Q8C147	Dedicator of cytokinesis protein 8	Dock8	Color2 [A=255, R=169, G=169, B=169]	1	4					5	4	3	2.5	1.7	1.3	238.98	0	3.7989	5513700	5	13.1571	13.1322	13.3321	13.9009	13.352	12.8454	11.9636	12.9488	12.9746	13.0646
1.4394	0.4571	Q8BMK4	Q8BMK4	Cytoskeleton-associated protein 4	Ckap4	Color2 [A=255, R=169, G=169, B=169]	1	4					22	22	22	42.3	42.3	42.3	63.691	0	196.75	891350000	61	19.1371	19.0648	19.3439	19.7653	18.9286	18.5229	18.8907	18.7386	19.1557	18.6462
1.43752	0.353401	Q99P72-1	Q99P72-1	Reticulon-4	Rtn4	Color2 [A=255, R=169, G=169, B=169]	1	4					6	2	2	31.2	5	5	22.466	0.0014768	2.5631	107220000	5	14.704	14.5833	14.9601	15.2244	14.4962	14.3083	14.4797	14.3958	14.5893	14.4279
1.43731	-0.724799	Q91X97	Q91X97	Neurocalcin-delta	Ncald	Color2 [A=255, R=169, G=169, B=169]	1	4					5	3	3	28.5	19.2	19.2	22.245	0	6.3051	32422000	5	14.0403	13.6801	13.489	12.457	13.7476	14.0383	14.4506	14.3761	14.2509	13.9221
1.43691	0.295664	P62082	P62082	40S ribosomal protein S7	Rps7	Color2 [A=255, R=169, G=169, B=169]	1	4					8	8	7	40.2	40.2	36.6	22.127	0	23.224	1598100000	17	18.8754	18.7365	18.8232	19.0445	18.4919	18.4084	18.2796	18.4824	18.707	18.6157
1.43661	0.221821	Q99J83	Q99J83	Autophagy protein 5	Atg5	Color2 [A=255, R=169, G=169, B=169]	1	4					6	6	6	26.5	26.5	26.5	32.402	0	12.701	33221000	9	14.0855	14.2003	14.2191	14.32	14.2039	14.0153	13.6868	14.136	14.1118	13.9697
1.43514	0.388787	Q61702	Q61702	Inter-alpha-trypsin inhibitor heavy chain H1	Itih1	Color2 [A=255, R=169, G=169, B=169]	1	4					15	15	13	19.8	19.8	17.6	101.07	0	108.04	404270000	45	17.7178	17.91	17.8111	17.7067	17.4403	17.3829	16.8432	17.2751	17.5934	17.5473
1.43374	0.246753	Q8R1B4	Q8R1B4	Eukaryotic translation initiation factor 3 subunit C	Eif3c	Color2 [A=255, R=169, G=169, B=169]	1	4					19	19	19	20.6	20.6	20.6	105.53	0	67.832	422950000	39	18.8047	18.7981	18.6054	18.9037	18.5809	18.4731	18.2041	18.5742	18.6332	18.5746
1.43178	0.155458	O55131	O55131	Septin-7	Sept7	Color2 [A=255, R=169, G=169, B=169]	1	4					16	16	15	45.6	45.6	43.6	50.549	0	111.8	1744400000	49	19.3563	19.3735	19.2073	19.3258	19.1554	19.0514	18.993	19.1974	19.2203	19.1789
1.43171	0.29413	P27612	P27612	Phospholipase A-2-activating protein	Plaa	Color2 [A=255, R=169, G=169, B=169]	1	4					19	19	19	31.9	31.9	31.9	87.22	0	62.965	212850000	29	17.3643	17.2479	17.1744	17.4781	17.1029	16.9387	16.6205	17.1345	17.1406	17.0625
1.4313	0.337806	Q05793	Q05793	Basement membrane-specific heparan sulfate proteoglycan core protein;Endorepellin;LG3 peptide	Hspg2	Color2 [A=255, R=169, G=169, B=169]	1	4					79	79	79	32.3	32.3	32.3	398.29	0	323.31	7219200000	303	21.1446	21.3533	21.1673	21.1684	20.9825	20.7589	20.4407	20.7896	20.9593	21.1787
1.42883	0.189093	Q9Z1Z2	Q9Z1Z2	Serine-threonine kinase receptor-associated protein	Strap	Color2 [A=255, R=169, G=169, B=169]	1	4					12	12	12	50.9	50.9	50.9	38.442	0	91.152	305380000	23	17.075	17.0588	16.8979	17.0309	16.9443	16.7549	16.5866	16.9529	16.9436	16.8236
1.4258	-0.533859	Q8CJ40;Q8CJ40-2;Q8CJ40-3	Q8CJ40;Q8CJ40-2;Q8CJ40-3	Rootletin	Crocc	Color2 [A=255, R=169, G=169, B=169]	1	4					54	54	54	32.1	32.1	32.1	226.94	0	295.46	1332000000	111	18.9928	18.917	18.5616	18.8162	18.7958	18.8265	19.2983	19.8334	19.7831	19.0114
1.4244	0.329837	Q60875-5;Q60875-4;Q60875;Q60875-2;Q60875-3	Q60875-5;Q60875-4;Q60875;Q60875-2;Q60875-3	Rho guanine nucleotide exchange factor 2	Arhgef2	Color2 [A=255, R=169, G=169, B=169]	1	4					8	8	8	10.9	10.9	10.9	108.53	0	23.351	31571000	12	15.1746	15.1227	15.1466	15.2947	14.9665	14.6367	14.4254	14.9249	14.9905	15.0786
1.42418	0.312762	Q8C166	Q8C166	Copine-1	Cpne1	Color2 [A=255, R=169, G=169, B=169]	1	4					7	6	6	13.1	11.4	11.4	58.886	0	12.9	138290000	15	16.7972	16.8698	16.7674	17.0959	16.6886	16.5464	16.1535	16.5031	16.7342	16.718
1.42354	0.408246	Q9WUB0	Q9WUB0	RanBP-type and C3HC4-type zinc finger-containing protein 1	Rbck1	Color2 [A=255, R=169, G=169, B=169]	1	4					2	2	2	4.1	4.1	4.1	57.534	0	6.6632	14518000	3	12.1435	11.5978	11.4748	12.0439	11.3588	11.1537	11.3179	11.3046	11.3353	11.4661
1.42219	0.329452	Q6P8M1-2;Q6P8M1	Q6P8M1-2;Q6P8M1	Putative deoxyribonuclease TATDN1	Tatdn1	Color2 [A=255, R=169, G=169, B=169]	1	4					3	3	3	9.9	9.9	9.9	33.255	0	4.2	13988000	4	13.7111	13.8447	14.1193	14.0653	13.8868	13.6959	13.1874	13.8123	13.7213	13.5629
1.42045	0.271446	Q8BT60;Q9Z140;Q8BLR2;Q0VE82	Q8BT60	Copine-3	Cpne3	Color2 [A=255, R=169, G=169, B=169]	1	4					11	11	9	23.1	23.1	19.7	59.584	0	49.442	312360000	31	17.3269	17.3343	17.1233	17.3755	16.9885	16.8956	16.6821	16.9981	17.136	17.0794
1.41931	0.316757	Q9CPR4	Q9CPR4	60S ribosomal protein L17	Rpl17	Color2 [A=255, R=169, G=169, B=169]	1	4					5	5	5	27.7	27.7	27.7	21.423	0	70.716	524800000	18	18.0705	17.8099	17.8726	18.3444	17.7011	17.5646	17.4483	17.7293	17.7444	17.7279
1.41868	0.348389	P25444	P25444	40S ribosomal protein S2	Rps2	Color2 [A=255, R=169, G=169, B=169]	1	4					14	14	14	46.4	46.4	46.4	31.231	0	58.123	2134300000	39	20.9034	20.6088	20.7333	21.2295	20.6756	20.4191	20.1965	20.661	20.6555	20.4764
1.41588	0.326059	Q60790	Q60790	Ras GTPase-activating protein 3	Rasa3	Color2 [A=255, R=169, G=169, B=169]	1	4					11	11	11	16.3	16.3	16.3	95.986	0	39.038	73174000	25	15.8075	15.6929	15.7265	15.8535	15.6004	15.4586	14.9589	15.3706	15.6659	15.5966
1.4157	0.278984	Q8R4H9	Q8R4H9	Zinc transporter 5	Slc30a5	Color2 [A=255, R=169, G=169, B=169]	1	4					2	2	2	3	3	3	83.772	0.0028647	2.2329	5524600	3	14.4903	14.3763	14.3391	14.4553	14.3206	13.8862	13.8346	14.3383	14.2037	14.3239
1.41564	0.455341	P52196	P52196	Thiosulfate sulfurtransferase	Tst	Color2 [A=255, R=169, G=169, B=169]	1	4					7	7	7	30.3	30.3	30.3	33.466	0	30.43	194090000	16	17.5748	17.0073	16.9336	17.2476	16.9148	16.9213	16.8675	16.9121	16.3693	16.3312
1.4155	0.27781	Q6ZWU9	Q6ZWU9	40S ribosomal protein S27	Rps27	Color2 [A=255, R=169, G=169, B=169]	1	4					3	3	2	29.8	29.8	14.3	9.461	0	10.505	98735000	8	16.4125	16.2964	16.0767	16.6025	16.107	16.1448	15.8362	15.989	16.1218	16.0143
1.41519	0.349091	P98195-2;P98195	P98195-2;P98195	Probable phospholipid-transporting ATPase IIB	Atp9b	Color2 [A=255, R=169, G=169, B=169]	1	4					5	5	3	5.7	5.7	3.8	127.91	0	36.343	30235000	11	14.305	14.4263	14.1817	14.6644	14.0392	13.9272	13.6433	14.0608	14.1842	14.0557
1.41503	0.28728	Q64433	Q64433	10 kDa heat shock protein, mitochondrial	Hspe1	Color2 [A=255, R=169, G=169, B=169]	1	4					9	9	9	74.5	74.5	74.5	10.963	0	33.891	1747800000	35	19.0334	18.8693	18.7352	19.1338	18.667	18.4306	18.4737	18.7251	18.8283	18.5447
1.41381	0.340428	Q99MB1	Q99MB1	Toll-like receptor 3	Tlr3	Color2 [A=255, R=169, G=169, B=169]	1	4					4	4	4	5.1	5.1	5.1	103.67	0	5.9768	3403900	5	12.8529	12.4564	12.8185	12.7837	12.6528	12.5216	11.9189	12.4072	12.5728	12.4416
1.41199	0.409994	Q9CSH3	Q9CSH3	Exosome complex exonuclease RRP44	Dis3	Color2 [A=255, R=169, G=169, B=169]	1	4					5	5	5	8.6	8.6	8.6	108.84	0	10.278	37449000	7	13.5018	13.666	13.7664	13.7437	13.1927	12.7995	13.3036	12.9386	13.4928	13.2862
1.41061	0.259539	Q8R0G9	Q8R0G9	Nuclear pore complex protein Nup133	Nup133	Color2 [A=255, R=169, G=169, B=169]	1	4					5	5	5	6.6	6.6	6.6	128.62	0	26.923	23447000	6	13.647	13.7943	13.7675	13.9391	13.5245	13.3191	13.3503	13.6587	13.6728	13.3738
1.41034	0.415988	Q00724	Q00724	Retinol-binding protein 4	Rbp4	Color2 [A=255, R=169, G=169, B=169]	1	4					4	4	4	30.3	30.3	30.3	23.206	0	37.376	39398000	9	13.8813	14.0206	14.063	13.7257	13.9077	13.802	12.9109	13.5849	13.4902	13.7303
1.40931	0.303732	Q8BIJ7	Q8BIJ7	RUN and FYVE domain-containing protein 1	Rufy1	Color2 [A=255, R=169, G=169, B=169]	1	4					11	11	11	16.3	16.3	16.3	80.376	0	30.299	204010000	20	16.682	16.8179	16.8273	16.8837	16.5121	16.2966	16.2247	16.3003	16.6679	16.7149
1.40835	0.328451	Q9CX56	Q9CX56	26S proteasome non-ATPase regulatory subunit 8	Psmd8	Color2 [A=255, R=169, G=169, B=169]	1	4					7	7	7	27.2	27.2	27.2	39.93	0	22.127	119990000	14	17.013	17.175	17.0177	16.9977	16.6634	16.5278	16.3832	16.5976	16.998	16.7178
1.40775	0.532987	Q9JJH1	Q9JJH1	Ribonuclease 4	Rnase4	Color2 [A=255, R=169, G=169, B=169]	1	4					4	4	4	28.4	28.4	28.4	17.024	0	15.749	96903000	7	15.2619	15.2384	15.6552	15.4649	15.2387	14.8264	14.1766	14.7204	15.3628	15.108
1.40668	0.413362	P62918	P62918	60S ribosomal protein L8	Rpl8	Color2 [A=255, R=169, G=169, B=169]	1	4					6	6	6	25.7	25.7	25.7	28.024	0	71.599	338360000	24	16.3574	16.3742	16.0766	16.4214	15.9124	15.7108	15.3776	15.7871	16.117	16.0827
1.40667	0.312869	P58196	P58196	Phospholipid scramblase 4	Plscr4	Color2 [A=255, R=169, G=169, B=169]	1	4					4	4	3	17.2	17.2	11	36.579	0	4.8377	69520000	3	14.1622	14.2611	14.131	14.2627	14.0999	14.0179	13.3833	13.9746	14.0262	13.9504
1.40452	0.490285	Q6ZWV7	Q6ZWV7	60S ribosomal protein L35	Rpl35	Color2 [A=255, R=169, G=169, B=169]	1	4					2	2	2	13.8	13.8	13.8	14.552	0	5.2008	218800000	6	14.6173	14.1589	14.2741	14.6976	14.3474	13.8961	13.2867	14.2316	14.1871	14.0423
1.404	0.307853	Q91W86	Q91W86	Vacuolar protein sorting-associated protein 11 homolog	Vps11	Color2 [A=255, R=169, G=169, B=169]	1	4					5	5	5	8.4	8.4	8.4	107.72	0	11.228	38953000	10	15.7276	15.7158	15.5581	15.8252	15.4264	15.2325	15.0419	15.2967	15.6209	15.5218
1.40296	0.343327	Q924Z4	Q924Z4	Ceramide synthase 2	Cers2	Color2 [A=255, R=169, G=169, B=169]	1	4					2	2	2	6.6	6.6	6.6	45.024	0	4.6187	38257000	5	14.8623	14.852	14.7243	14.9793	14.6562	14.3639	14.0775	14.7067	14.7904	14.419
1.40121	0.259357	Q9JL56	Q9JL56	Glycerophosphodiester phosphodiesterase 1	Gde1	Color2 [A=255, R=169, G=169, B=169]	1	4					5	5	5	17.2	17.2	17.2	37.629	0	11.367	55050000	11	16.3249	16.2712	16.1038	16.3514	16.0873	15.8417	15.7039	16.2261	16.0496	16.0204
1.40008	0.2436	Q63844	Q63844	Mitogen-activated protein kinase 3	Mapk3	Color2 [A=255, R=169, G=169, B=169]	1	4					12	9	9	36.3	26.8	26.8	43.066	0	37.391	596210000	25	18.4452	18.3924	18.3787	18.3778	18.1955	18.124	17.7851	18.1358	18.3266	18.2
1.39937	0.347602	Q6EDY6-3;Q6EDY6	Q6EDY6-3;Q6EDY6	Leucine-rich repeat-containing protein 16A	Lrrc16a	Color2 [A=255, R=169, G=169, B=169]	1	4					4	4	4	3.6	3.6	3.6	148.17	0	5.1296	1612700	4	12.588	12.6371	12.6338	12.8447	12.3573	12.0889	12.1202	12.0152	12.6019	12.4966
1.39835	0.243283	Q8JZQ9	Q8JZQ9	Eukaryotic translation initiation factor 3 subunit B	Eif3b	Color2 [A=255, R=169, G=169, B=169]	1	4					22	22	21	39.5	39.5	37.5	91.369	0	122.8	446270000	58	17.9511	17.8441	17.7868	17.958	17.6359	17.5845	17.2874	17.7095	17.7127	17.6655
1.39778	-0.652302	P28663	P28663	Beta-soluble NSF attachment protein	Napb	Color2 [A=255, R=169, G=169, B=169]	1	4					6	4	4	28.5	17.1	17.1	33.557	0	7.9534	38011000	5	13.9351	13.732	13.7987	14.1686	13.474	13.7382	14.8158	14.737	14.9979	14.0808
1.39738	0.82071	Q9ERL7	Q9ERL7	Glia maturation factor gamma	Gmfg	Color2 [A=255, R=169, G=169, B=169]	1	4					5	4	4	31.7	25.4	25.4	16.748	0	7.5433	16975000	8	13.8744	13.7858	14.0389	15.2486	13.9328	13.0799	13.0981	13.0221	14.0603	13.5166
1.39572	0.34698	Q7TMQ7	Q7TMQ7	WD repeat-containing protein 91	Wdr91	Color2 [A=255, R=169, G=169, B=169]	1	4					14	14	14	22.1	22.1	22.1	83.42	0	35.063	130050000	27	16.5295	16.5439	16.6309	16.9018	16.3696	16.2919	15.8306	16.2485	16.3934	16.4764
1.39551	0.345465	P47911	P47911	60S ribosomal protein L6	Rpl6	Color2 [A=255, R=169, G=169, B=169]	1	4					10	10	10	34.1	34.1	34.1	33.509	0	46.996	1501700000	25	19.713	19.3025	19.5281	19.6037	19.2223	19.1526	18.7156	19.3227	19.2567	19.1945
1.39541	0.440258	Q8VC42	Q8VC42	Uncharacterized protein C18orf8 homolog	Mic1	Color2 [A=255, R=169, G=169, B=169]	1	4					4	4	4	10.4	10.4	10.4	74.922	0	11.385	24112000	8	15.4128	15.5186	15.419	15.8454	15.4474	15.0281	14.4929	15.2463	15.4034	15.2712
1.39539	0.286099	O35382	O35382	Exocyst complex component 4	Exoc4	Color2 [A=255, R=169, G=169, B=169]	1	4					10	10	10	14.4	14.4	14.4	110.54	0	74.688	100980000	18	16.3466	16.4536	16.3239	16.5701	16.2357	16.1003	15.7131	16.1747	16.2984	16.2129
1.39523	0.198598	Q64449;Q64449-2	Q64449	C-type mannose receptor 2	Mrc2	Color2 [A=255, R=169, G=169, B=169]	1	4					8	8	8	8.3	8.3	8.3	167.07	0	36.871	79314000	21	14.7794	14.8357	14.7468	14.8492	14.6875	14.5653	14.2997	14.7237	14.6949	14.6219
1.39426	0.423493	Q62230;Q62230-3;Q62230-2	Q62230;Q62230-3	Sialoadhesin	Siglec1	Color2 [A=255, R=169, G=169, B=169]	1	4					7	7	7	5.9	5.9	5.9	182.98	0	13.518	31281000	13	14.7941	14.5941	14.846	15.3234	14.8982	14.3859	14.1862	14.246	14.824	14.6961
1.39337	0.30914	O54941	O54941	SWI/SNF-related matrix-associated actin-dependent regulator of chromatin subfamily E member 1	Smarce1	Color2 [A=255, R=169, G=169, B=169]	1	4					5	4	4	15.1	13.4	13.4	46.638	0	10.553	53873000	7	15.2112	15.029	14.9937	15.0973	14.757	14.6043	14.6178	14.9562	14.9332	14.4309
1.39276	0.352511	Q9QWR8	Q9QWR8	Alpha-N-acetylgalactosaminidase	Naga	Color2 [A=255, R=169, G=169, B=169]	1	4					14	14	14	36.6	36.6	36.6	47.234	0	90.092	1273000000	53	19.5446	19.4867	19.5785	19.6747	19.3217	19.1267	18.6765	19.2707	19.4049	19.3646
1.38906	0.344021	Q8BVF7-2;Q8BVF7	Q8BVF7-2;Q8BVF7	Gamma-secretase subunit APH-1A	Aph1a	Color2 [A=255, R=169, G=169, B=169]	1	4					2	2	2	5.7	5.7	5.7	26.829	0	30.428	43597000	4	15.1528	15.2351	15.1386	15.2228	15.0125	14.7231	14.3408	15.0234	14.839	15.1155
1.38864	0.302654	Q3UMC0;Q9D3R6-3;Q9D3R6	Q3UMC0;Q9D3R6-3;Q9D3R6	Spermatogenesis-associated protein 5;Katanin p60 ATPase-containing subunit A-like 2	Spata5;Katnal2	Color2 [A=255, R=169, G=169, B=169]	1	4					2	2	2	2.9	2.9	2.9	97.255	0	6.8859	212180000	6	14.4335	14.2715	14.1874	14.4555	14.0938	13.9405	13.6141	14.1898	14.1519	14.032
1.3874	0.301724	Q9DBG7	Q9DBG7	Signal recognition particle receptor subunit alpha	Srpr	Color2 [A=255, R=169, G=169, B=169]	1	4					9	9	9	14.6	14.6	14.6	69.622	0	18.637	55268000	17	15.7832	15.5721	15.5949	15.8719	15.5642	15.2487	15.0168	15.5396	15.5833	15.4892
1.38665	0.263263	Q07417	Q07417	Short-chain specific acyl-CoA dehydrogenase, mitochondrial	Acads	Color2 [A=255, R=169, G=169, B=169]	1	4					11	11	11	31.1	31.1	31.1	44.889	0	79.553	440990000	30	17.4977	17.2892	17.3817	17.7173	17.3185	17.1807	16.8906	17.2516	17.3232	17.242
1.38607	0.247895	P51410	P51410	60S ribosomal protein L9	Rpl9	Color2 [A=255, R=169, G=169, B=169]	1	4					6	6	6	34.9	34.9	34.9	21.881	0	19.999	779400000	25	19.0323	18.9392	18.8597	19.2495	18.7954	18.8052	18.4781	18.7623	18.8386	18.7524
1.38599	0.41611	Q18PI6;Q18PI6-3	Q18PI6;Q18PI6-3	SLAM family member 5	Cd84	Color2 [A=255, R=169, G=169, B=169]	1	4					2	2	2	7.3	7.3	7.3	37.378	0.0044679	2.1535	2343100	3	13.2939	13.1422	13.0688	13.2869	13.1994	12.6231	12.2611	12.7647	13.0648	13.1968
1.38548	0.300995	Q80TY0-2;Q80TY0-3;Q80TY0;Q80TY0-5;Q80TY0-4	Q80TY0-2;Q80TY0-3;Q80TY0;Q80TY0-5;Q80TY0-4	Formin-binding protein 1	Fnbp1	Color2 [A=255, R=169, G=169, B=169]	1	4					12	12	12	24.2	24.2	24.2	64.139	0	18.772	190410000	20	16.3242	16.1431	16.1933	16.4603	16.1154	15.8772	15.5724	16.1091	16.1699	16.0029
1.38539	0.294616	P58252	P58252	Elongation factor 2	Eef2	Color2 [A=255, R=169, G=169, B=169]	1	4					39	39	39	57.3	57.3	57.3	95.313	0	249.23	6982900000	147	21.3043	21.1816	21.1461	21.5355	21.0861	20.977	20.6077	20.9968	21.1344	21.0647
1.38403	0.258283	P53395	P53395	Lipoamide acyltransferase component of branched-chain alpha-keto acid dehydrogenase complex, mitochondrial	Dbt	Color2 [A=255, R=169, G=169, B=169]	1	4					9	9	9	21.6	21.6	21.6	53.246	0	30.08	213190000	17	17.7433	17.6424	17.4638	17.6695	17.4104	17.3477	16.9967	17.4607	17.3841	17.449
1.3812	0.187053	O55229	O55229	Choline/ethanolamine kinase	Chkb	Color2 [A=255, R=169, G=169, B=169]	1	4					5	5	5	15.7	15.7	15.7	45.126	0	19.928	30406000	10	14.5919	14.759	14.4824	14.6876	14.5723	14.3326	14.2525	14.5151	14.5809	14.4768
1.38014	0.253742	Q5H8C4-2;Q5H8C4	Q5H8C4-2;Q5H8C4	Vacuolar protein sorting-associated protein 13A	Vps13a	Color2 [A=255, R=169, G=169, B=169]	1	4					4	4	4	1.7	1.7	1.7	346.72	0	12.201	20489000	9	14.779	14.5936	14.5508	14.8552	14.4691	14.407	14.2106	14.2405	14.5931	14.5277
1.37993	0.381146	Q922H1-2;Q922H1	Q922H1-2;Q922H1	Protein arginine N-methyltransferase 3	Prmt3	Color2 [A=255, R=169, G=169, B=169]	1	4					3	3	3	7	7	7	59.47	0	6.7073	13291000	5	13.4154	13.0949	12.9182	13.4793	12.9519	12.7756	12.4406	12.8348	13.1036	12.7993
1.37905	0.206206	O08573-3;O08573-2;O08573	O08573-3;O08573-2;O08573	Galectin-9	Lgals9	Color2 [A=255, R=169, G=169, B=169]	1	4					3	3	3	11	11	11	35.164	0	5.8754	9504600	6	13.7328	13.8798	13.6883	13.67	13.6251	13.6229	13.2365	13.4908	13.6113	13.6035
1.37513	0.279098	Q8K1R3;Q8K1R3-2	Q8K1R3	Polyribonucleotide nucleotidyltransferase 1, mitochondrial	Pnpt1	Color2 [A=255, R=169, G=169, B=169]	1	4					7	7	7	8	8	8	85.682	0	11.285	13463000	9	14.8008	14.6111	14.4833	14.6817	14.4224	14.1773	14.0367	14.4531	14.5471	14.3896
1.37501	-0.600112	Q925N0	Q925N0	Sideroflexin-5	Sfxn5	Color2 [A=255, R=169, G=169, B=169]	1	4					4	4	4	21.3	21.3	21.3	37.328	0	116.05	160330000	9	16.349	16.192	15.9071	16.0298	15.9625	16.164	16.9566	17.3246	16.8719	16.1238
1.37474	0.287492	P25799-4;P25799-2;P25799-3;P25799	P25799-4;P25799-2;P25799-3;P25799	Nuclear factor NF-kappa-B p105 subunit;Nuclear factor NF-kappa-B p50 subunit	Nfkb1	Color2 [A=255, R=169, G=169, B=169]	1	4					4	4	4	14.9	14.9	14.9	39.756	0	18.89	42259000	7	15.2408	15.172	15.1642	15.5396	14.9605	14.9902	14.6361	15.009	14.9736	15.0308
1.37311	0.373575	O35309	O35309	N-myc-interactor	Nmi	Color2 [A=255, R=169, G=169, B=169]	1	4					4	4	4	15	15	15	35.235	0	12.092	34873000	9	15.4471	15.3319	15.3921	15.8301	15.2475	15.1441	14.6575	15.1185	15.076	15.3847
1.37248	-0.392778	P54869	P54869	Hydroxymethylglutaryl-CoA synthase, mitochondrial	Hmgcs2	Color2 [A=255, R=169, G=169, B=169]	1	4					15	15	14	36	36	33.9	56.822	0	89.449	923660000	39	18.4826	18.5254	18.2958	18.4556	18.5033	18.8798	18.2402	19.0795	19.1095	18.9176
1.37047	0.303547	Q9DBP5	Q9DBP5	UMP-CMP kinase	Cmpk1	Color2 [A=255, R=169, G=169, B=169]	1	4					8	8	8	45.9	45.9	45.9	22.165	0	21.12	382140000	24	17.7596	17.7361	17.7153	18.0234	17.5401	17.2112	17.2441	17.5499	17.7405	17.5112
1.3704	0.427485	P45878	P45878	Peptidyl-prolyl cis-trans isomerase FKBP2	Fkbp2	Color2 [A=255, R=169, G=169, B=169]	1	4					4	4	4	24.3	24.3	24.3	15.344	0	15.855	148380000	12	16.2956	16.2177	16.3186	17.1075	16.204	16.0394	15.8949	16.064	16.1217	15.8859
1.36875	0.302214	Q8R1V4	Q8R1V4	Transmembrane emp24 domain-containing protein 4	Tmed4	Color2 [A=255, R=169, G=169, B=169]	1	4					4	3	3	25.6	18.1	18.1	26.022	0	6.2866	75972000	6	16.9203	16.9051	16.8475	16.9717	16.7034	16.4068	16.1843	16.7473	16.7822	16.7163
1.36506	0.270718	Q8VC30	Q8VC30	Bifunctional ATP-dependent dihydroxyacetone kinase/FAD-AMP lyase (cyclizing);ATP-dependent dihydroxyacetone kinase;FAD-AMP lyase (cyclizing)	Dak	Color2 [A=255, R=169, G=169, B=169]	1	4					5	5	5	14.7	14.7	14.7	59.69	0	14.041	30932000	6	14.3059	14.4592	13.9539	14.3021	14.1798	14.0161	13.6812	14.1126	13.9869	14.0505
1.36346	0.182845	O09106	O09106	Histone deacetylase 1	Hdac1	Color2 [A=255, R=169, G=169, B=169]	1	4					6	6	4	16.4	16.4	11.4	55.074	0	23.46	76395000	12	14.9521	14.9669	15.0416	15.1556	14.8561	14.8371	14.6211	14.7712	14.8565	14.9723
1.36328	0.389425	Q8VCM7	Q8VCM7	Fibrinogen gamma chain	Fgg	Color2 [A=255, R=169, G=169, B=169]	1	4					16	16	16	41.7	41.7	41.7	49.391	0	89.444	804450000	43	18.9193	19.0292	19.0176	18.8635	18.5885	18.3287	18.1504	18.4583	18.995	18.5386
1.36202	0.420452	P70429-2;P70429	P70429-2;P70429	Ena/VASP-like protein	Evl	Color2 [A=255, R=169, G=169, B=169]	1	4					4	4	4	13.7	13.7	13.7	42.122	0	11.747	30904000	6	15.0099	14.8355	14.7898	15.486	14.7009	14.5931	14.1656	14.4865	14.7653	14.7094
1.35995	0.319349	Q9CQC8;Q9CQC8-2	Q9CQC8;Q9CQC8-2	Maspardin	Spg21	Color2 [A=255, R=169, G=169, B=169]	1	4					7	7	7	25.6	25.6	25.6	34.952	0	20.379	129480000	19	16.7421	16.6551	16.7504	16.9424	16.6893	16.3417	16.0275	16.5568	16.7738	16.4827
1.35956	0.451168	P00687;P00688	P00687;P00688	Alpha-amylase 1;Pancreatic alpha-amylase	Amy1;Amy2	Color2 [A=255, R=169, G=169, B=169]	1	4					2	2	2	4.5	4.5	4.5	57.643	0	12.703	12787000	2	13.6638	13.2329	13.4133	13.3274	12.8202	12.9704	12.5254	12.5855	12.8971	13.2234
1.35708	-0.265937	P70265	P70265	6-phosphofructo-2-kinase/fructose-2,6-bisphosphatase 2;6-phosphofructo-2-kinase;Fructose-2,6-bisphosphatase	Pfkfb2	Color2 [A=255, R=169, G=169, B=169]	1	4					4	4	4	9.2	9.2	9.2	59.925	0	9.8782	16469000	7	14.9446	14.7972	14.49	14.6899	14.6324	14.7641	14.9232	15.0903	15.223	14.883
1.3569	0.478734	Q60766-2;Q60766	Q60766-2;Q60766	Immunity-related GTPase family M protein 1	Irgm1	Color2 [A=255, R=169, G=169, B=169]	1	4					12	12	11	33.6	33.6	27.5	44.887	0	87.846	805100000	35	18.5262	18.5289	18.5073	19.3004	18.4458	18.2357	17.7522	18.1457	18.3093	18.472
1.35649	0.259138	A6H5Y3	A6H5Y3	Methionine synthase	Mtr	Color2 [A=255, R=169, G=169, B=169]	1	4					10	10	10	10.1	10.1	10.1	139.07	0	34.298	74892000	20	16.2378	16.1064	16.1131	16.3649	16.0391	15.8847	15.6006	15.8858	16.0689	16.1255
1.35505	0.430907	P28665;P28666	P28665	Murinoglobulin-1	Mug1	Color2 [A=255, R=169, G=169, B=169]	1	4					23	23	23	21.8	21.8	21.8	165.3	0	156.14	640500000	58	18.6304	18.8078	19.1466	18.5218	18.2181	18.2748	17.9457	18.2915	18.1385	18.5196
1.3547	0.256083	Q99KH8	Q99KH8	Serine/threonine-protein kinase 24;Serine/threonine-protein kinase 24 35 kDa subunit;Serine/threonine-protein kinase 24 12 kDa subunit	Stk24	Color2 [A=255, R=169, G=169, B=169]	1	4					9	9	4	24.4	24.4	12.8	47.953	0	26.025	249580000	19	17.3222	17.3025	17.1872	17.4705	17.1667	17.099	16.6916	17.0088	17.2268	17.1425
1.35348	0.328052	P70268;P70268-2	P70268;P70268-2	Serine/threonine-protein kinase N1	Pkn1	Color2 [A=255, R=169, G=169, B=169]	1	4					9	9	9	12.4	12.4	12.4	104.41	0	24.783	57872000	18	16.0843	16.0496	16.0082	16.4052	16.0007	15.7328	15.359	15.8795	16.018	15.9184
1.35309	0.34021	P10630;P10630-2	P10630;P10630-2	Eukaryotic initiation factor 4A-II;Eukaryotic initiation factor 4A-II, N-terminally processed	Eif4a2	Color2 [A=255, R=169, G=169, B=169]	1	4					18	9	9	48.4	23.8	23.8	46.402	0	29.764	878430000	27	18.6322	18.9484	18.95	18.6856	19.0391	18.2704	18.2855	18.8766	18.6842	18.4376
1.35264	0.256063	Q9R1P0	Q9R1P0	Proteasome subunit alpha type-4	Psma4	Color2 [A=255, R=169, G=169, B=169]	1	4					12	12	12	51.7	51.7	51.7	29.47	0	76.189	759860000	44	18.179	18.1012	18.0294	18.44	17.924	17.7224	17.7438	18.0036	18.0221	17.9015
1.35052	0.294787	Q9CXA2	Q9CXA2	Trans-L-3-hydroxyproline dehydratase	L3hypdh	Color2 [A=255, R=169, G=169, B=169]	1	4					7	7	7	22	22	22	37.804	0	21.428	109090000	10	16.0675	16.1783	15.9472	16.007	15.875	15.787	15.3683	15.5722	16.0056	15.8679
1.35034	0.416665	Q99MK8;Q3UYH7	Q99MK8;Q3UYH7	Beta-adrenergic receptor kinase 1;Beta-adrenergic receptor kinase 2	Adrbk1;Adrbk2	Color2 [A=255, R=169, G=169, B=169]	1	4					2	2	2	4.4	4.4	4.4	79.638	0	60.497	13816000	4	12.8515	12.6607	12.8661	13.1669	12.7955	12.3457	11.9789	12.8303	12.7485	12.3539
1.34941	-0.855614	D3YYU8	D3YYU8	Obscurin-like protein 1	Obsl1	Color2 [A=255, R=169, G=169, B=169]	1	4					2	2	2	1.1	1.1	1.1	197.93	0.0084314	1.7601	8574700	2	12.4374	12.4089	11.9308	12.1653	12.1269	12.6727	12.3745	13.8222	12.4813	13.9966
1.34811	0.217982	P50580;P50580-2	P50580;P50580-2	Proliferation-associated protein 2G4	Pa2g4	Color2 [A=255, R=169, G=169, B=169]	1	4					16	16	16	48	48	48	43.698	0	125.49	637200000	46	18.0517	17.9441	17.8667	18.0988	17.7776	17.5677	17.5985	17.8973	17.8923	17.6933
1.34803	0.333743	Q3UDW8-2;Q3UDW8	Q3UDW8-2;Q3UDW8	Heparan-alpha-glucosaminide N-acetyltransferase	Hgsnat	Color2 [A=255, R=169, G=169, B=169]	1	4					3	3	3	5.8	5.8	5.8	69.099	0	10.423	95283000	7	14.9452	14.8725	14.8338	15.0808	14.7118	14.4704	14.1087	14.6435	14.7134	14.8394
1.34777	0.524522	Q810J8	Q810J8	Zinc finger FYVE domain-containing protein 1	Zfyve1	Color2 [A=255, R=169, G=169, B=169]	1	4					2	2	2	4.1	4.1	4.1	86.939	0.00022847	3.5257	4241100	3	12.755	13.1013	12.8202	12.6802	12.6565	12.6147	11.9628	12.3461	11.674	12.793
1.3466	0.262244	Q9JHR7	Q9JHR7	Insulin-degrading enzyme	Ide	Color2 [A=255, R=169, G=169, B=169]	1	4					14	14	14	16.3	16.3	16.3	117.77	0	25.482	175200000	25	17.6871	17.6222	17.5017	17.7534	17.4619	17.2481	17.0174	17.5135	17.5339	17.4023
1.34654	0.232375	Q6PHN9	Q6PHN9	Ras-related protein Rab-35	Rab35	Color2 [A=255, R=169, G=169, B=169]	1	4					6	6	6	31.8	31.8	31.8	23.025	0	15.436	272630000	15	17.5954	17.4906	17.3443	17.6624	17.3434	17.2629	16.9774	17.4131	17.3146	17.3062
1.34616	0.313651	Q9CPT4	Q9CPT4	Myeloid-derived growth factor	Mydgf	Color2 [A=255, R=169, G=169, B=169]	1	4					4	4	4	21.7	21.7	21.7	17.982	0	9.3975	269250000	10	16.49	16.4474	16.4511	16.8043	16.2618	16.2354	15.823	16.1303	16.2968	16.4008
1.34522	-0.57594	Q8VHP6	Q8VHP6	Cadherin-related family member 1	Cdhr1	Color2 [A=255, R=169, G=169, B=169]	1	4					3	3	3	6.1	6.1	6.1	94.026	0	36.895	23941000	5	13.1462	13.4683	12.9767	12.4737	13.1687	13.2279	13.3003	14.1604	13.9112	13.5136
1.34402	0.242037	Q01405	Q01405	Protein transport protein Sec23A	Sec23a	Color2 [A=255, R=169, G=169, B=169]	1	4					15	15	12	24.1	24.1	18.6	86.161	0	101.73	275690000	38	16.4841	16.3577	16.3308	16.4223	16.1326	16.0353	15.824	16.1718	16.3189	16.1673
1.34152	-0.591743	P23440;P23440-2	P23440;P23440-2	Rod cGMP-specific 3,5-cyclic phosphodiesterase subunit beta	Pde6b	Color2 [A=255, R=169, G=169, B=169]	1	4					30	19	19	37.1	26.5	26.5	98.534	0	143.45	610040000	52	18.4132	18.4789	18.0643	17.878	17.8621	18.1363	18.5688	19.1676	19.271	18.5116
1.33994	0.299334	Q61335	Q61335	B-cell receptor-associated protein 31	Bcap31	Color2 [A=255, R=169, G=169, B=169]	1	4					10	10	10	26.9	26.9	26.9	27.956	0	22.575	552680000	24	18.752	18.7569	18.8974	19.2426	18.6353	18.4618	18.454	18.4209	18.7773	18.6734
1.33894	0.22045	Q3TXS7	Q3TXS7	26S proteasome non-ATPase regulatory subunit 1	Psmd1	Color2 [A=255, R=169, G=169, B=169]	1	4					25	25	25	37.3	37.3	37.3	105.73	0	204.39	650340000	72	18.847	18.8117	18.7604	18.8857	18.6229	18.4315	18.3416	18.6152	18.8057	18.6316
1.33805	0.348814	O70172	O70172	Phosphatidylinositol 5-phosphate 4-kinase type-2 alpha	Pip4k2a	Color2 [A=255, R=169, G=169, B=169]	1	4					5	3	2	17	10.6	7.2	46.151	0	23.727	42233000	4	14.5156	14.6549	14.5974	14.9065	14.3817	14.3348	13.7971	14.3206	14.4769	14.3827
1.33789	0.523058	P61961	P61961	Ubiquitin-fold modifier 1	Ufm1	Color2 [A=255, R=169, G=169, B=169]	1	4					2	2	2	58.8	58.8	58.8	9.1175	0	10.206	122370000	3	14.7538	14.8861	14.6739	15.5774	14.4698	14.4265	13.9923	14.1755	14.6166	14.5348
1.33756	-0.709535	Q9Z273	Q9Z273	Tubby-related protein 1	Tulp1	Color2 [A=255, R=169, G=169, B=169]	1	4					4	4	4	11.4	11.4	11.4	60.335	0	15.372	25138000	6	14.061	14.0482	13.2192	13.2592	13.5695	13.9581	14.2648	14.8624	14.9061	13.7134
1.3354	0.224247	P31750;P31748	P31750;P31748	RAC-alpha serine/threonine-protein kinase	Akt1	Color2 [A=255, R=169, G=169, B=169]	1	4					8	8	4	20.4	20.4	10.6	55.707	0	26.431	195470000	12	15.5796	15.3542	15.6039	15.4773	15.4718	15.0108	15.2053	15.245	15.4914	15.4131
1.33517	0.279094	P35979	P35979	60S ribosomal protein L12	Rpl12	Color2 [A=255, R=169, G=169, B=169]	1	4					8	8	7	65.5	65.5	58.8	17.804	0	59.569	728150000	29	18.5762	18.5049	18.4515	18.988	18.3897	18.2092	18.2179	18.4148	18.4482	18.2248
1.33357	-0.526575	Q148R9	Q148R9	Regulator of G-protein signaling 9-binding protein	Rgs9bp	Color2 [A=255, R=169, G=169, B=169]	1	4					3	3	3	15.6	15.6	15.6	25.177	0	16.235	95034000	10	14.522	14.5701	14.3739	13.9758	13.9186	14.3321	14.6194	15.1817	15.2425	14.6175
1.33259	0.18383	Q920F6	Q920F6	Structural maintenance of chromosomes protein 1B	Smc1b	Color2 [A=255, R=169, G=169, B=169]	1	4					3	3	3	2.8	2.8	2.8	144.51	0.00022831	3.5176	18300000	4	14.7327	14.5255	14.5756	14.3496	14.4466	14.3814	14.2688	14.3217	14.4934	14.2457
1.33069	0.324552	Q7TQK5	Q7TQK5	Coiled-coil domain-containing protein 93	Ccdc93	Color2 [A=255, R=169, G=169, B=169]	1	4					16	16	16	27.7	27.7	27.7	72.602	0	71.577	162960000	30	17.4571	17.4402	17.4219	17.8704	17.2959	17.1115	16.8146	17.3053	17.295	17.3362
1.32935	0.264448	P63085	P63085	Mitogen-activated protein kinase 1	Mapk1	Color2 [A=255, R=169, G=169, B=169]	1	4					14	14	11	41.3	41.3	31.3	41.275	0	34.805	1114600000	50	19.3419	19.0788	19.1959	19.2039	19.0661	18.6294	18.7235	18.983	19.1392	19.0895
1.32843	0.174904	Q8BXZ1	Q8BXZ1	Protein disulfide-isomerase TMX3	Tmx3	Color2 [A=255, R=169, G=169, B=169]	1	4					8	8	8	23.5	23.5	23.5	51.847	0	17.519	126120000	14	17.2257	17.1849	17.0147	17.1614	16.9493	16.9162	16.7386	16.9762	17.0388	16.9918
1.32758	0.460243	Q9WVL2	Q9WVL2	Signal transducer and activator of transcription 2	Stat2	Color2 [A=255, R=169, G=169, B=169]	1	4					3	3	3	5.7	5.7	5.7	105.42	0	8.8022	12653000	5	13.1492	13.3845	13.0905	13.9884	13.4507	12.9294	12.6003	12.9039	13.3172	13.0113
1.32679	0.317454	P61255	P61255	60S ribosomal protein L26	Rpl26	Color2 [A=255, R=169, G=169, B=169]	1	4					6	6	6	29	29	29	17.258	0	8.5559	689620000	10	18.1806	18.0987	17.8561	18.254	17.6225	17.6519	17.4496	17.8163	17.836	17.6709
1.32477	0.389662	Q9JIG7	Q9JIG7	Coiled-coil domain-containing protein 22	Ccdc22	Color2 [A=255, R=169, G=169, B=169]	1	4					13	13	13	26.5	26.5	26.5	70.843	0	57.459	117980000	31	16.6349	16.5531	16.7151	17.299	16.5687	16.2261	16.0849	16.5007	16.5798	16.4311
1.32474	0.320503	Q8R4U7	Q8R4U7	Leucine zipper protein 1	Luzp1	Color2 [A=255, R=169, G=169, B=169]	1	4					7	7	7	7.7	7.7	7.7	119.31	0	20.153	33338000	12	15.1366	14.8966	14.875	15.3329	14.9368	14.6333	14.3555	14.9766	14.7843	14.8257
1.32469	0.345812	Q8R4Y4-2;Q8R4Y4	Q8R4Y4-2;Q8R4Y4	Stabilin-1	Stab1	Color2 [A=255, R=169, G=169, B=169]	1	4					5	5	5	3.2	3.2	3.2	258.59	0	22.164	12991000	7	13.7309	13.8874	13.5009	13.7585	13.3509	13.2898	12.9471	13.1966	13.589	13.477
1.32393	-0.547556	Q08331	Q08331	Calretinin	Calb2	Color2 [A=255, R=169, G=169, B=169]	1	4					8	8	8	32.5	32.5	32.5	31.372	0	21.012	500650000	21	18.178	17.8558	17.7297	17.6655	17.9008	17.6672	18.6936	18.6622	18.8515	18.1929
1.32361	-0.473207	Q9WUD8	Q9WUD8	Fas apoptotic inhibitory molecule 1	Faim	Color2 [A=255, R=169, G=169, B=169]	1	4					3	3	3	15.6	15.6	15.6	20.201	0.00045126	3.368	49907000	3	14.4433	14.4675	14.0305	13.8035	14.013	14.3168	14.6243	15.0213	14.9143	14.2472
1.32292	0.722268	P42225	P42225	Signal transducer and activator of transcription 1	Stat1	Color2 [A=255, R=169, G=169, B=169]	1	4					20	20	20	32.6	32.6	32.6	87.196	0	79.327	498280000	49	18.4688	18.3418	18.4355	19.8414	18.3982	18.0293	17.5384	17.9851	18.1611	18.1604
1.32123	0.21846	A2ADY9	A2ADY9	Protein DDI1 homolog 2	Ddi2	Color2 [A=255, R=169, G=169, B=169]	1	4					7	7	7	28.1	28.1	28.1	44.59	0	19.126	83837000	15	16.246	16.122	16.0545	16.2297	15.9753	15.9141	15.6179	15.9146	16.0611	16.0275
1.31987	0.284006	O35887	O35887	Calumenin	Calu	Color2 [A=255, R=169, G=169, B=169]	1	4					10	10	10	46.7	46.7	46.7	37.063	0	50.261	2095400000	38	20.2675	20.4348	19.8485	19.9999	19.9764	19.7453	19.6935	19.78	20.0267	19.8615
1.31956	0.240743	O08738	O08738	Caspase-6;Caspase-6 subunit p18;Caspase-6 subunit p11	Casp6	Color2 [A=255, R=169, G=169, B=169]	1	4					5	5	5	13.4	13.4	13.4	31.595	0	6.3149	23204000	5	14.8808	14.923	14.7816	14.8886	14.6008	14.5405	14.3171	14.5634	14.8509	14.5991
1.31773	0.289006	Q8BX10-2;Q8BX10	Q8BX10-2;Q8BX10	Serine/threonine-protein phosphatase PGAM5, mitochondrial	Pgam5	Color2 [A=255, R=169, G=169, B=169]	1	4					3	3	3	9.4	9.4	9.4	31.866	0	5.1826	35102000	4	14.4791	14.2943	14.5973	14.7416	14.1783	14.0021	14.035	14.317	14.3523	14.1391
1.31659	0.242662	Q99JR5	Q99JR5	Tubulointerstitial nephritis antigen-like	Tinagl1	Color2 [A=255, R=169, G=169, B=169]	1	4					10	10	10	37.3	37.3	37.3	52.664	0	112.78	1315400000	33	17.9241	17.9489	17.904	17.9543	17.7434	17.5367	17.3513	17.693	17.7676	17.9128
1.31135	0.441606	Q80X71	Q80X71	Transmembrane protein 106B	Tmem106b	Color2 [A=255, R=169, G=169, B=169]	1	4					3	3	3	9.8	9.8	9.8	31.172	0	7.4665	69224000	6	15.3059	15.3894	15.4155	16.0308	14.9455	14.9713	14.7148	14.9803	15.0375	15.1752
1.31079	0.285443	P61222	P61222	ATP-binding cassette sub-family E member 1	Abce1	Color2 [A=255, R=169, G=169, B=169]	1	4					8	8	8	15	15	15	67.314	0	29.999	189180000	17	16.7408	16.7868	16.553	16.8509	16.4631	16.2962	16.0706	16.5628	16.6222	16.4157
1.31028	0.23781	P46061	P46061	Ran GTPase-activating protein 1	Rangap1	Color2 [A=255, R=169, G=169, B=169]	1	4					12	12	12	21.4	21.4	21.4	63.53	0	19.043	60049000	17	15.6756	15.6642	15.6244	15.8421	15.5996	15.2441	15.265	15.738	15.5634	15.4064
1.3088	0.324004	Q3ULW8-2;Q3ULW8	Q3ULW8-2;Q3ULW8		Parp3	Color2 [A=255, R=169, G=169, B=169]	1	4					6	6	6	11.9	11.9	11.9	59.452	0	13.315	56691000	14	16.237	16.2385	16.071	16.1048	15.9869	15.6087	15.3994	16.1247	15.9461	15.9392
1.30847	0.209826	Q6DVA0	Q6DVA0	LEM domain-containing protein 2	Lemd2	Color2 [A=255, R=169, G=169, B=169]	1	4					6	6	6	12.9	12.9	12.9	57.506	0	12.953	59081000	11	15.5981	15.3168	15.5987	15.6423	15.6331	15.2951	15.1235	15.4235	15.3762	15.5217
1.30697	0.989824	Q921Z5;Q921Z5-2	Q921Z5;Q921Z5-2	Tumor necrosis factor alpha-induced protein 8	Tnfaip8	Color2 [A=255, R=169, G=169, B=169]	1	4					2	2	2	11.6	11.6	11.6	22.96	0	3.9329	7007100	2	12.2938	11.9058	12.6219	14.1255	12.4658	11.1388	11.6867	11.6864	12.3648	11.587
1.30671	0.290503	Q6PGC1	Q6PGC1	ATP-dependent RNA helicase Dhx29	Dhx29	Color2 [A=255, R=169, G=169, B=169]	1	4					3	3	3	2.4	2.4	2.4	153.97	0	4.324	11053000	3	13.5628	13.5392	13.3582	13.8632	13.5079	13.2229	12.9354	13.3282	13.4502	13.4421
1.30639	0.32272	Q9CXT7-2;Q9CXT7	Q9CXT7-2;Q9CXT7	Transmembrane protein 192	Tmem192	Color2 [A=255, R=169, G=169, B=169]	1	4					2	2	2	12.2	12.2	12.2	25.395	0	4.496	23581000	3	15.213	15.3194	15.2353	15.6446	15.2313	14.6866	14.8097	15.0752	15.1502	15.3083
1.30625	0.352079	P04186	P04186	Complement factor B;Complement factor B Ba fragment;Complement factor B Bb fragment	Cfb	Color2 [A=255, R=169, G=169, B=169]	1	4					14	14	14	21.8	21.8	21.8	85.004	0	43.067	198570000	25	17.4549	17.6565	17.642	17.4594	17.155	17.263	16.7559	16.9943	17.113	17.4811
1.3054	0.350259	Q8BHD7-2;Q8BHD7	Q8BHD7-2;Q8BHD7	Polypyrimidine tract-binding protein 3	Ptbp3	Color2 [A=255, R=169, G=169, B=169]	1	4					4	2	2	13.8	11	11	56.381	0	14.675	49470000	6	13.3851	12.7546	13.2421	13.1488	13.1433	12.7825	12.4094	12.7799	13.0901	12.8605
1.30475	0.517209	Q14CH1	Q14CH1	Molybdenum cofactor sulfurase	Mocos	Color2 [A=255, R=169, G=169, B=169]	1	4					3	3	3	6.5	6.5	6.5	95.012	0.00022727	3.4559	11221000	4	11.8621	11.8747	12.2222	12.5968	11.7501	11.6782	10.9505	11.5015	11.8937	11.696
1.30262	0.463501	O35099	O35099	Mitogen-activated protein kinase kinase kinase 5	Map3k5	Color2 [A=255, R=169, G=169, B=169]	1	4					6	6	6	4.9	4.9	4.9	154.51	0	9.3436	13273000	10	14.6286	14.541	14.3944	15.2318	14.3747	14.1873	13.7341	14.4124	14.4186	14.1007
1.30029	0.232409	Q6PAV2;Q6PAV2-2;Q6PAV2-3	Q6PAV2;Q6PAV2-2	Probable E3 ubiquitin-protein ligase HERC4	Herc4	Color2 [A=255, R=169, G=169, B=169]	1	4					6	6	6	6.9	6.9	6.9	118.41	0	9.8193	17865000	12	15.1396	14.9812	14.7971	14.9938	14.9243	14.6904	14.426	14.8736	14.876	14.8081
1.29743	0.8538	P01645;P01644;P01646;P01647;P04946;P01648;P01643	P01645;P01644;P01646;P01647	Ig kappa chain V-V region HP 93G7;Ig kappa chain V-V region HP R16.7;Ig kappa chain V-V region HP 123E6;Ig kappa chain V-V region HP 124E1		Color2 [A=255, R=169, G=169, B=169]	1	4					3	3	3	43.5	43.5	43.5	11.954	0	69.202	232830000	18	15.7853	15.6859	15.4275	17.3737	16.3482	14.9786	15.4471	14.9842	15.2815	15.6603
1.29728	0.259462	Q99L45	Q99L45	Eukaryotic translation initiation factor 2 subunit 2	Eif2s2	Color2 [A=255, R=169, G=169, B=169]	1	4					13	13	13	39	39	39	38.092	0	101.4	416100000	39	18.1571	18.0541	17.9717	18.1018	17.7153	17.5489	17.6194	17.8453	18.0036	17.6854
1.29709	0.259695	Q8K1R7	Q8K1R7	Serine/threonine-protein kinase Nek9	Nek9	Color2 [A=255, R=169, G=169, B=169]	1	4					11	11	11	12.9	12.9	12.9	107.14	0	26.808	88830000	19	15.9472	15.95	15.9987	15.975	15.719	15.6778	15.3044	15.6071	15.8266	15.8754
1.29528	0.312727	Q921I1;CON__Q2HJF0;CON__Q29443;CON__Q0IIK2	Q921I1	Serotransferrin	Tf	Color2 [A=255, R=169, G=169, B=169]	1	4					51	51	50	67.3	67.3	66.1	76.723	0	323.31	30958000000	366	22.9507	23.0234	23.0238	22.9518	22.6746	22.8852	22.3839	22.4443	22.424	22.9233
1.2939	0.231919	Q8C129	Q8C129	Leucyl-cystinyl aminopeptidase	Lnpep	Color2 [A=255, R=169, G=169, B=169]	1	4					12	12	12	13.8	13.8	13.8	117.3	0	80.02	116990000	26	16.2827	16.1317	16.0872	16.3589	16.0016	15.818	15.7091	16.0107	16.1341	16.0306
1.29276	0.224097	P24527	P24527	Leukotriene A-4 hydrolase	Lta4h	Color2 [A=255, R=169, G=169, B=169]	1	4					32	32	32	57.4	57.4	57.4	69.05	0	217.85	3406100000	112	20.7151	20.7024	20.7035	20.8597	20.5263	20.4779	20.1603	20.5563	20.5997	20.5923
1.29127	0.275565	P62835	P62835	Ras-related protein Rap-1A	Rap1a	Color2 [A=255, R=169, G=169, B=169]	1	4					12	12	5	63	63	29.9	20.987	0	66.087	2899200000	42	19.9195	20.1329	19.8948	19.9703	19.7324	19.7306	19.3371	19.5144	19.7844	19.9056
1.28841	0.423007	P14148	P14148	60S ribosomal protein L7	Rpl7	Color2 [A=255, R=169, G=169, B=169]	1	4					16	16	16	48.5	48.5	48.5	31.419	0	31.15	1038800000	35	19.3832	18.9705	18.9494	19.1001	18.8675	18.789	18.0068	18.9307	18.6799	18.7492
1.28824	0.255198	P62821	P62821	Ras-related protein Rab-1A	Rab1A	Color2 [A=255, R=169, G=169, B=169]	1	4					13	13	7	72.2	72.2	42.4	22.677	0	87.438	4637100000	48	20.7482	20.7747	20.6285	20.8503	20.5649	20.4411	20.0875	20.5492	20.6617	20.5511
1.28692	0.192939	Q9JI75	Q9JI75	Ribosyldihydronicotinamide dehydrogenase [quinone]	Nqo2	Color2 [A=255, R=169, G=169, B=169]	1	4					9	9	9	46.3	46.3	46.3	26.248	0	90.218	231880000	17	17.3296	17.3853	17.3602	17.2361	17.1424	17.132	16.8499	17.1145	17.0964	17.2963
1.28583	-1.15272	Q61012;Q61017;P61953	Q61012	Guanine nucleotide-binding protein G(T) subunit gamma-T1	Gngt1	Color2 [A=255, R=169, G=169, B=169]	1	4					4	4	4	50	50	50	8.5278	0	8.1718	102280000	6	14.5389	14.9777	14.8343	13.2352	14.3624	14.7551	15.3211	15.4955	17.0623	15.0781
1.2847	0.335485	O89051	O89051	Integral membrane protein 2B;BRI2, membrane form;BRI2 intracellular domain;BRI2C, soluble form;Bri23 peptide	Itm2b	Color2 [A=255, R=169, G=169, B=169]	1	4					6	6	6	34.2	34.2	34.2	30.26	0	22.836	52591000	10	14.5406	14.6009	14.506	14.6347	14.18	14.1761	13.7529	14.0473	14.4381	14.3703
1.28395	0.358271	Q04207-2;Q04207	Q04207-2;Q04207	Transcription factor p65	Rela	Color2 [A=255, R=169, G=169, B=169]	1	4					5	5	5	14.8	14.8	14.8	59.06	0	12.234	18120000	7	14.2458	14.112	13.929	14.3515	14.0161	13.6456	13.3123	13.9092	14.1185	13.8774
1.28328	0.331628	Q3V384	Q3V384	Lactation elevated protein 1	Lace1	Color2 [A=255, R=169, G=169, B=169]	1	4					3	3	3	6.7	6.7	6.7	54.313	0.00044435	3.1901	2627800	3	12.9184	12.716	12.3468	12.8406	12.5323	12.3235	12.1134	12.5899	12.1193	12.55
1.28288	0.277219	P84078;P61205	P84078;P61205	ADP-ribosylation factor 1;ADP-ribosylation factor 3	Arf1;Arf3	Color2 [A=255, R=169, G=169, B=169]	1	4					12	12	3	79	79	30.4	20.697	0	218.61	6549800000	101	21.1964	21.302	21.0976	21.4214	21.1018	20.9077	20.5589	21.1453	21.0912	21.0299
1.28203	0.378621	Q8K4I3	Q8K4I3	Rho guanine nucleotide exchange factor 6	Arhgef6	Color2 [A=255, R=169, G=169, B=169]	1	4					5	3	3	7.1	4.2	4.2	87.051	0	13.158	14489000	6	14.6774	14.375	14.4877	14.6153	14.1243	14.0528	13.6038	14.153	14.4313	14.1459
1.2807	0.270985	P11688	P11688	Integrin alpha-5;Integrin alpha-5 heavy chain;Integrin alpha-5 light chain	Itga5	Color2 [A=255, R=169, G=169, B=169]	1	4					6	6	6	6.8	6.8	6.8	115.04	0	9.5945	54376000	11	15.8578	15.7744	15.9175	15.8784	15.5998	15.4508	15.1859	15.5756	15.6506	15.8101
1.27849	0.299154	P14206	P14206	40S ribosomal protein SA	Rpsa	Color2 [A=255, R=169, G=169, B=169]	1	4					11	11	10	51.2	51.2	49.2	32.838	0	115.24	679540000	46	17.4198	17.3345	17.3039	17.8242	17.1677	16.9555	17.0186	17.1484	17.3626	17.0692
1.2784	0.323521	Q8R2Z3	Q8R2Z3	Anion exchange transporter	Slc26a7	Color2 [A=255, R=169, G=169, B=169]	1	4					6	6	6	11.3	11.3	11.3	71.829	0	18.573	58090000	11	15.9786	16.1901	15.6996	15.8914	16.0499	15.7184	15.2221	15.5828	15.757	15.9116
1.27812	0.176826	Q8VE47	Q8VE47	Ubiquitin-like modifier-activating enzyme 5	Uba5	Color2 [A=255, R=169, G=169, B=169]	1	4					8	8	8	31.3	31.3	31.3	44.789	0	46.123	141240000	23	16.2	16.0729	15.9671	16.0635	16.0201	15.7406	15.8225	15.832	16.1364	15.9081
1.27767	0.227134	Q9ERE7	Q9ERE7	LDLR chaperone MESD	Mesdc2	Color2 [A=255, R=169, G=169, B=169]	1	4					6	6	6	32.1	32.1	32.1	25.206	0	13.756	77304000	9	16.4437	16.2629	16.1625	16.4791	16.0298	15.9466	15.9228	16.1235	16.2068	16.0427
1.27655	0.223821	Q8VDM4	Q8VDM4	26S proteasome non-ATPase regulatory subunit 2	Psmd2	Color2 [A=255, R=169, G=169, B=169]	1	4					22	22	21	30.7	30.7	30.1	100.2	0	120.37	720590000	54	19.3756	19.2282	19.1419	19.313	18.9808	18.894	18.7687	19.0427	19.1801	19.0349
1.27655	0.382133	Q921X9	Q921X9	Protein disulfide-isomerase A5	Pdia5	Color2 [A=255, R=169, G=169, B=169]	1	4					5	5	5	10.4	10.4	10.4	59.266	0	6.3623	24045000	8	14.3	14.2675	14.4283	14.2877	14.2214	13.8977	13.3593	13.8459	14.173	14.3183
1.27615	0.285717	Q91ZX7;Q91VN0	Q91ZX7	Prolow-density lipoprotein receptor-related protein 1;Low-density lipoprotein receptor-related protein 1 85 kDa subunit;Low-density lipoprotein receptor-related protein 1 515 kDa subunit;Low-density lipoprotein receptor-related protein 1 intracellular domain	Lrp1	Color2 [A=255, R=169, G=169, B=169]	1	4					74	74	73	20.5	20.5	20.4	504.74	0	323.31	1775200000	165	20.1146	20.1442	19.9114	20.0849	19.9232	19.7037	19.3234	19.8264	19.9554	19.9408
1.27426	0.279271	E9PV24-2;E9PV24	E9PV24-2;E9PV24	Fibrinogen alpha chain;Fibrinopeptide A;Fibrinogen alpha chain	Fga	Color2 [A=255, R=169, G=169, B=169]	1	4					15	15	15	37.5	37.5	37.5	61.325	0	261.91	1701100000	50	18.6113	18.7359	18.691	18.8537	18.2835	18.2584	18.2588	18.2513	18.6534	18.3571
1.27418	0.209986	Q8CIN4;Q61036-2;Q61036	Q8CIN4	Serine/threonine-protein kinase PAK 2;PAK-2p27;PAK-2p34	Pak2	Color2 [A=255, R=169, G=169, B=169]	1	4					19	19	15	50.4	50.4	38.9	57.93	0	112.98	434070000	52	18.3205	18.2718	18.0958	18.2875	18.0657	17.896	17.7707	18.1156	18.1973	18.0119
1.27083	0.202486	Q9ERG0;Q9ERG0-2	Q9ERG0;Q9ERG0-2	LIM domain and actin-binding protein 1	Lima1	Color2 [A=255, R=169, G=169, B=169]	1	4					18	18	18	29.7	29.7	29.7	84.059	0	111.3	527790000	41	17.8175	17.7693	17.5575	17.87	17.6493	17.5111	17.2866	17.5456	17.7026	17.6052
1.27063	0.2893	Q6PAR5-5;Q6PAR5-2;Q6PAR5-6;Q6PAR5;Q6PAR5-4;Q6PAR5-3	Q6PAR5-5;Q6PAR5-2;Q6PAR5-6;Q6PAR5;Q6PAR5-4;Q6PAR5-3	GTPase-activating protein and VPS9 domain-containing protein 1	Gapvd1	Color2 [A=255, R=169, G=169, B=169]	1	4					10	10	10	8.2	8.2	8.2	159.98	0	18.312	38009000	14	15.6016	15.3897	15.4893	15.7946	15.3739	15.3506	14.853	15.3741	15.4021	15.2229
1.26854	0.248277	Q9ESB3	Q9ESB3	Histidine-rich glycoprotein	Hrg	Color2 [A=255, R=169, G=169, B=169]	1	4					8	8	8	15.4	15.4	15.4	59.162	0	21.822	201320000	14	16.4895	16.6036	16.7436	16.4878	16.3844	16.4445	16.0243	16.2378	16.2171	16.5437
1.26842	0.247744	Q810B6;Q810B6-2	Q810B6	Rabankyrin-5	Ankfy1	Color2 [A=255, R=169, G=169, B=169]	1	4					11	11	10	12.5	12.5	11.6	128.65	0	32.006	101200000	22	16.8151	16.7656	16.7267	16.8697	16.6581	16.4727	16.1538	16.5352	16.7187	16.716
1.26702	0.241732	P22892;O88512	P22892	AP-1 complex subunit gamma-1	Ap1g1	Color2 [A=255, R=169, G=169, B=169]	1	4					18	18	18	21	21	21	91.349	0	87.227	402660000	42	17.7681	17.7127	17.6198	18.0148	17.6204	17.4336	17.2345	17.6454	17.6588	17.5547
1.26629	0.164555	Q3ULJ0-2;Q3ULJ0	Q3ULJ0-2;Q3ULJ0	Glycerol-3-phosphate dehydrogenase 1-like protein	Gpd1l	Color2 [A=255, R=169, G=169, B=169]	1	4					6	5	5	20.9	17.5	17.5	34.634	0	10.179	137930000	11	16.8125	16.6901	16.6342	16.7892	16.5097	16.4329	16.3949	16.6522	16.59	16.5429
1.2658	0.278827	Q9CQN1	Q9CQN1	Heat shock protein 75 kDa, mitochondrial	Trap1	Color2 [A=255, R=169, G=169, B=169]	1	4					16	16	16	31.2	31.2	31.2	80.208	0	106.67	217120000	37	17.6293	17.4588	17.3288	17.6634	17.2526	17.2336	16.8227	17.3344	17.3203	17.2278
1.26512	0.311382	Q9D289	Q9D289	Trafficking protein particle complex subunit 6B	Trappc6b	Color2 [A=255, R=169, G=169, B=169]	1	4					5	5	5	29.7	29.7	29.7	17.936	0	6.6346	33438000	9	14.6728	14.6759	14.6092	15.0057	14.43	14.3274	14.0848	14.539	14.6503	14.2352
1.26399	0.487464	Q9D8N2	Q9D8N2	Protein FAM45A	Fam45a	Color2 [A=255, R=169, G=169, B=169]	1	4					3	3	3	8.1	8.1	8.1	40.42	0.00044092	3.0926	30642000	4	14.256	14.2982	13.8912	14.2089	13.9598	13.6926	12.8751	13.6868	13.9092	14.0129
1.26392	0.376994	P20152;CON__Q61726;CON__O43790;CON__Q6NT21;CON__P78385;CON__Q14533;CON__P78386;CON__Q8N1N4-2;CON__Q7RTT2;Q9ERE2;P97861;Q6IMF0;Q9Z2T6	P20152	Vimentin	Vim	Color2 [A=255, R=169, G=169, B=169]	1	4					48	48	40	81.1	81.1	70.2	53.687	0	323.31	113520000000	648	24.0784	24.0107	24.0682	24.1731	23.474	23.236	23.441	23.8721	23.7393	23.631
1.26109	0.444809	Q8BXC6	Q8BXC6	COMM domain-containing protein 2	Commd2	Color2 [A=255, R=169, G=169, B=169]	1	4					2	2	2	8.5	8.5	8.5	22.848	0.0028589	2.2259	7407700	2	13.0923	12.9191	13.3294	13.8153	13.1069	12.7342	12.5408	12.7935	13.2709	12.6995
1.26082	0.264768	Q6NSR8	Q6NSR8	Probable aminopeptidase NPEPL1	Npepl1	Color2 [A=255, R=169, G=169, B=169]	1	4					6	6	6	16	16	16	55.939	0	44.772	63478000	13	14.8934	15.0352	15.033	15.0086	14.9023	14.7679	14.2815	14.7749	14.9627	14.7618
1.26011	0.187679	Q08481-2;Q08481-3;Q08481;Q08481-4	Q08481-2;Q08481-3;Q08481;Q08481-4	Platelet endothelial cell adhesion molecule	Pecam1	Color2 [A=255, R=169, G=169, B=169]	1	4					4	4	4	7.5	7.5	7.5	77.916	0	8.1829	34254000	7	13.9742	14.1929	13.9773	13.858	14.0816	13.7647	13.8134	13.712	13.7894	14.0662
1.26003	0.487804	P70460	P70460	Vasodilator-stimulated phosphoprotein	Vasp	Color2 [A=255, R=169, G=169, B=169]	1	4					2	2	2	6.9	6.9	6.9	39.666	0	4.9484	11589000	3	12.4289	12.3209	11.9347	12.5816	11.6793	11.5811	12.0173	11.2424	11.9569	11.7086
1.25624	0.145103	Q9ESX5	Q9ESX5	H/ACA ribonucleoprotein complex subunit 4	Dkc1	Color2 [A=255, R=169, G=169, B=169]	1	4					4	4	4	7.5	7.5	7.5	57.401	0	4.7013	24051000	5	13.9451	13.7734	13.8205	13.8111	13.8247	13.477	13.6587	13.7855	13.783	13.745
1.25435	0.338017	O88351;Q60680-2;Q60680-3;Q60680	O88351	Inhibitor of nuclear factor kappa-B kinase subunit beta	Ikbkb	Color2 [A=255, R=169, G=169, B=169]	1	4					7	7	7	11.1	11.1	11.1	86.689	0	11.766	34803000	9	15.1553	14.9491	15.1367	15.5935	14.9777	14.813	14.451	14.9585	14.9762	14.9235
1.25393	0.264788	Q5EG47;Q8BRK8	Q5EG47	5-AMP-activated protein kinase catalytic subunit alpha-1	Prkaa1	Color2 [A=255, R=169, G=169, B=169]	1	4					8	8	8	18.8	18.8	18.8	63.928	0	17.96	65561000	15	17.1453	17.1061	16.9288	17.2961	16.8806	16.859	16.4542	16.8815	16.8535	16.9848
1.25347	0.23196	Q8BSS9	Q8BSS9	Liprin-alpha-2	Ppfia2	Color2 [A=255, R=169, G=169, B=169]	1	4					2	2	2	1.8	1.8	1.8	143.23	0	17.05	302740000	3	14.1673	14.1279	14.2902	14.1612	14.2583	14.0999	13.5854	14.0417	14.1304	13.9875
1.25271	0.188086	Q8CEC0-3;Q8CEC0-2;Q8CEC0	Q8CEC0-3;Q8CEC0-2;Q8CEC0	Nuclear pore complex protein Nup88	Nup88	Color2 [A=255, R=169, G=169, B=169]	1	4					2	2	2	4.2	4.2	4.2	83.665	0	4.8411	8386700	2	11.9392	11.856	11.818	11.7727	11.5726	11.6437	11.4899	11.5285	11.8112	11.5447
1.25218	0.476631	P26262	P26262	Plasma kallikrein;Plasma kallikrein heavy chain;Plasma kallikrein light chain	Klkb1	Color2 [A=255, R=169, G=169, B=169]	1	4					4	4	4	7.1	7.1	7.1	71.382	0	11.379	32717000	7	14.5016	14.5989	14.5672	14.73	14.3894	14.3277	13.4799	14.2427	13.7404	14.6132
1.25169	0.300897	P61027	P61027	Ras-related protein Rab-10	Rab10	Color2 [A=255, R=169, G=169, B=169]	1	4					10	9	8	39	33.5	30	22.541	0	47.367	987980000	23	18.5319	18.4305	18.3481	18.6163	18.2304	18.0231	17.7214	18.348	18.265	18.2953
1.25079	0.299994	Q8BTJ4-2;Q8BTJ4	Q8BTJ4-2;Q8BTJ4	Bis(5-adenosyl)-triphosphatase enpp4	Enpp4	Color2 [A=255, R=169, G=169, B=169]	1	4					3	3	3	8	8	8	47.903	0	8.8038	67500000	7	16.3225	16.4596	16.266	16.455	16.1395	15.8865	15.6211	16.1783	16.2287	16.228
1.25016	0.293993	P14685	P14685	26S proteasome non-ATPase regulatory subunit 3	Psmd3	Color2 [A=255, R=169, G=169, B=169]	1	4					18	18	18	33.4	33.4	33.4	60.718	0	55.901	562760000	42	18.8055	18.6936	18.8341	19.0124	18.6438	18.3015	18.194	18.5854	18.8395	18.5989
1.24947	0.223613	Q62159	Q62159	Rho-related GTP-binding protein RhoC	Rhoc	Color2 [A=255, R=169, G=169, B=169]	1	4					10	2	2	65.8	18.7	18.7	22.006	0	6.5846	184020000	6	15.1659	15.3223	15.2794	15.5125	15.0109	15.1214	14.8266	15.0635	15.0244	15.1369
1.2494	0.271352	P14115	P14115	60S ribosomal protein L27a	Rpl27a	Color2 [A=255, R=169, G=169, B=169]	1	4					5	5	5	28.4	28.4	28.4	16.605	0	12.226	388530000	16	19.1322	18.8243	18.8914	19.2061	18.676	18.5689	18.4483	18.8366	18.7655	18.7538
1.24909	0.188317	Q9EP71;Q2M3X8-2;Q2M3X8;Q2M3X8-3;Q2M3X8-4	Q9EP71	Ankycorbin	Rai14	Color2 [A=255, R=169, G=169, B=169]	1	4					14	14	14	16.8	16.8	16.8	108.85	0	35.8	84547000	21	17.221	16.9911	16.9601	17.2678	16.9497	16.8884	16.8344	16.7379	17.0113	16.976
1.24825	0.402147	Q80WJ7	Q80WJ7	Protein LYRIC	Mtdh	Color2 [A=255, R=169, G=169, B=169]	1	4					16	16	16	39.7	39.7	39.7	63.845	0	90.272	286270000	30	17.5566	17.427	17.4854	17.4955	16.9981	16.5688	16.8754	16.9044	17.4697	17.1335
1.24559	0.338721	Q8BTS4	Q8BTS4	Nuclear pore complex protein Nup54	Nup54	Color2 [A=255, R=169, G=169, B=169]	1	4					4	4	4	10	10	10	55.731	0	9.2348	17233000	5	14.412	14.2736	14.2185	14.323	14.0164	13.7898	13.4454	14.1526	14.2006	13.9615
1.24556	0.257938	Q922Q1	Q922Q1	Mitochondrial amidoxime reducing component 2	Marc2	Color2 [A=255, R=169, G=169, B=169]	1	4					11	11	9	31.4	31.4	29	38.194	0	46.595	334480000	19	17.4474	17.1977	17.052	17.4041	16.9613	16.882	16.7497	17.1472	16.9947	16.9992
1.24526	0.304895	Q8K0E8;CON__P02676	Q8K0E8	Fibrinogen beta chain;Fibrinopeptide B;Fibrinogen beta chain	Fgb	Color2 [A=255, R=169, G=169, B=169]	1	4					22	22	22	50.1	50.1	50.1	54.752	0	179.65	1346000000	66	18.6476	18.769	18.7767	18.7729	18.3989	18.2247	18.1093	18.3319	18.7938	18.3808
1.24485	-0.260587	P97315	P97315	Cysteine and glycine-rich protein 1	Csrp1	Color2 [A=255, R=169, G=169, B=169]	1	4					9	9	9	56	56	56	20.583	0	124.44	1040100000	30	17.6638	17.7689	17.3481	17.5876	17.4258	17.7587	17.717	17.6097	17.8856	18.1263
1.24406	0.246386	Q8R310-2;Q8R310	Q8R310-2;Q8R310	Transmembrane and coiled-coil domains protein 3	Tmcc3	Color2 [A=255, R=169, G=169, B=169]	1	4					4	4	4	13.2	13.2	13.2	50.172	0	37.368	21232000	8	14.8135	14.7317	14.5866	14.8896	14.5416	14.4466	14.1525	14.4778	14.5629	14.6913
1.24359	0.374293	Q61712	Q61712	DnaJ homolog subfamily C member 1	Dnajc1	Color2 [A=255, R=169, G=169, B=169]	1	4					6	6	6	12.7	12.7	12.7	63.869	0	26.903	27669000	8	15.0658	15.0318	14.9968	15.5222	14.7941	14.8478	14.255	14.6944	14.8315	14.9104
1.24242	0.240121	Q9WV85	Q9WV85	Nucleoside diphosphate kinase 3	Nme3	Color2 [A=255, R=169, G=169, B=169]	1	4					3	3	3	18.3	18.3	18.3	19.099	0	6.9224	66095000	8	15.5132	15.3451	15.4712	15.5278	15.2703	15.0462	14.9123	15.1864	15.3425	15.4396
1.24235	0.29674	O70503;O70503-2	O70503;O70503-2	Very-long-chain 3-oxoacyl-CoA reductase	Hsd17b12	Color2 [A=255, R=169, G=169, B=169]	1	4					12	12	12	44.9	44.9	44.9	34.741	0	76.788	931580000	28	17.7346	17.7544	17.5485	17.6507	17.3962	17.3127	16.8883	17.5614	17.4733	17.365
1.24221	0.267844	Q921T2-2;Q921T2;Q921T2-3	Q921T2-2;Q921T2;Q921T2-3	Torsin-1A-interacting protein 1	Tor1aip1	Color2 [A=255, R=169, G=169, B=169]	1	4					12	12	11	33.5	33.5	31.8	64.844	0	43.875	228110000	28	17.2952	17.2044	17.2731	17.6563	17.0834	16.9342	16.8677	17.0301	17.2984	17.0427
1.24152	0.261338	P84084	P84084	ADP-ribosylation factor 5	Arf5	Color2 [A=255, R=169, G=169, B=169]	1	4					11	6	5	64.4	35.6	27.8	20.529	0	32.177	341830000	22	17.613	17.5736	17.3235	17.6013	17.3253	17.0284	16.9603	17.3769	17.4416	17.323
1.24061	0.297545	Q9DBL2;Q9DBL2-2	Q9DBL2;Q9DBL2-2	Ganglioside-induced differentiation-associated protein 2	Gdap2	Color2 [A=255, R=169, G=169, B=169]	1	4					5	5	5	10	10	10	56.268	0	7.3905	136290000	6	15.4332	15.5293	15.2544	15.7583	15.3304	15.1756	14.7685	15.2593	15.3043	15.3102
1.2383	0.239868	Q8BXA1	Q8BXA1	Golgi integral membrane protein 4	Golim4	Color2 [A=255, R=169, G=169, B=169]	1	4					5	5	5	9.5	9.5	9.5	76.784	0	14.321	27762000	10	15.6697	15.5187	15.5283	15.744	15.5391	15.2032	15.0732	15.4813	15.4207	15.6219
1.23705	-0.414173	Q9CWF6	Q9CWF6	Bardet-Biedl syndrome 2 protein homolog	Bbs2	Color2 [A=255, R=169, G=169, B=169]	1	4					5	5	5	8.2	8.2	8.2	79.931	0	24.907	34662000	6	14.6833	14.7629	14.3776	14.1927	14.4704	14.5278	14.7481	15.3127	15.2518	14.7173
1.2368	0.210328	Q61490	Q61490	CD166 antigen	Alcam	Color2 [A=255, R=169, G=169, B=169]	1	4					11	11	11	23.8	23.8	23.8	65.091	0	49.798	277460000	23	17.499	17.3994	17.1317	17.4038	17.3611	17.2651	16.9319	17.0163	17.2441	17.2859
1.23615	0.325916	Q5Y5T1-2;Q5Y5T1	Q5Y5T1-2;Q5Y5T1	Probable palmitoyltransferase ZDHHC20	Zdhhc20	Color2 [A=255, R=169, G=169, B=169]	1	4					2	2	2	9.8	9.8	9.8	42.559	0	15.954	12137000	4	13.0813	12.9644	13.3076	13.2994	13.102	12.718	12.4031	12.8177	13.1735	13.0128
1.23555	0.216171	Q01853	Q01853	Transitional endoplasmic reticulum ATPase	Vcp	Color2 [A=255, R=169, G=169, B=169]	1	4					42	42	41	64.3	64.3	63.4	89.321	0	323.31	8019200000	165	21.3903	21.3327	21.1687	21.5207	21.1622	21.0192	20.8721	21.2237	21.2553	21.1234
1.23518	0.25779	Q9Z2M7	Q9Z2M7	Phosphomannomutase 2	Pmm2	Color2 [A=255, R=169, G=169, B=169]	1	4					8	8	7	33.5	33.5	26.9	27.656	0	46.255	242970000	14	16.7123	16.4713	16.5691	17.0374	16.7296	16.4308	16.2341	16.652	16.4429	16.4707
1.23503	-0.56644	Q8K480-2;Q8K480	Q8K480-2;Q8K480	Membrane frizzled-related protein	Mfrp	Color2 [A=255, R=169, G=169, B=169]	1	4					3	3	3	6.1	6.1	6.1	63.066	0	3.7971	5422200	4	11.6429	10.683	11.0411	11.7226	10.9575	11.2565	11.7647	12.1787	11.6739	12.0056
1.23299	0.374375	Q5SNZ0-3;Q5SNZ0-2;Q5SNZ0	Q5SNZ0-3;Q5SNZ0-2;Q5SNZ0	Girdin	Ccdc88a	Color2 [A=255, R=169, G=169, B=169]	1	4					2	2	2	1.9	1.9	1.9	205.97	0.0046437	2.0908	129380000	5	15.5915	15.1147	15.186	15.8622	15.5599	15.1934	14.8359	15.4072	15.0334	14.9726
1.23223	0.268357	Q80X73	Q80X73	Protein pelota homolog	Pelo	Color2 [A=255, R=169, G=169, B=169]	1	4					3	3	3	7.8	7.8	7.8	43.349	0	9.492	14403000	5	13.7894	13.6517	13.8039	13.9952	13.5339	13.5241	13.212	13.3711	13.7709	13.5542
1.22932	0.294054	Q9EQG9;Q9EQG9-2;Q9EQG9-3	Q9EQG9;Q9EQG9-2;Q9EQG9-3	Collagen type IV alpha-3-binding protein	Col4a3bp	Color2 [A=255, R=169, G=169, B=169]	1	4					8	8	8	15.4	15.4	15.4	71.11	0	16.622	151000000	10	16.2167	16.3551	16.1519	16.4924	16.0851	15.9738	15.5535	16.003	16.0774	16.2231
1.22698	0.360391	Q64726	Q64726	Zinc-alpha-2-glycoprotein	Azgp1	Color2 [A=255, R=169, G=169, B=169]	1	4					5	5	5	20.8	20.8	20.8	35.332	0	24.807	63749000	11	15.2845	15.3458	15.6919	15.6145	15.3442	15.3077	14.6978	15.0161	14.9473	15.5102
1.22364	0.371903	Q99J77	Q99J77		Nans	Color2 [A=255, R=169, G=169, B=169]	1	4					8	8	8	25.6	25.6	25.6	40.024	0	32.164	196140000	12	16.6036	16.2802	16.472	16.8582	16.1129	16.0535	15.7007	16.3026	16.3032	16.1072
1.22249	0.298684	Q8CFI0;Q8CFI0-3;Q8CFI0-2	Q8CFI0;Q8CFI0-3;Q8CFI0-2	E3 ubiquitin-protein ligase NEDD4-like	Nedd4l	Color2 [A=255, R=169, G=169, B=169]	1	4					5	4	4	5	4	4	115.42	0	6.0991	54914000	8	14.857	14.8867	14.6012	15.0358	14.706	14.409	14.1519	14.6725	14.545	14.815
1.22207	0.320641	P82343;P82343-2	P82343;P82343-2	N-acylglucosamine 2-epimerase	Renbp	Color2 [A=255, R=169, G=169, B=169]	1	4					11	11	10	29.8	29.8	26.7	49.771	0	46.624	223310000	18	17.3483	17.1793	17.214	17.5102	17.3804	16.9789	16.5112	17.2575	17.0619	17.2194
1.22192	0.158603	Q9CRA8	Q9CRA8	Exosome complex component RRP46	Exosc5	Color2 [A=255, R=169, G=169, B=169]	1	4					2	2	2	12.8	12.8	12.8	25.194	0	12.216	12168000	3	12.7726	13.0365	12.8201	12.9635	12.6791	12.6507	12.6341	12.723	12.8115	12.6594
1.2219	0.206075	O54781	O54781	SRSF protein kinase 2;SRSF protein kinase 2 N-terminal;SRSF protein kinase 2 C-terminal	Srpk2	Color2 [A=255, R=169, G=169, B=169]	1	4					2	2	2	3.1	3.1	3.1	76.756	0.0016701	2.4531	16657000	3	13.4803	13.5041	13.4121	13.4602	13.206	12.9592	13.1114	13.358	13.3648	13.2391
1.22115	0.311673	P62242	P62242	40S ribosomal protein S8	Rps8	Color2 [A=255, R=169, G=169, B=169]	1	4					10	10	10	51.4	51.4	51.4	24.205	0	74.521	1503300000	41	19.2841	18.9706	18.9955	19.4129	18.7947	18.6701	18.4918	18.9357	18.95	18.8518
1.22095	-0.521012	P27664	P27664	Rod cGMP-specific 3,5-cyclic phosphodiesterase subunit alpha	Pde6a	Color2 [A=255, R=169, G=169, B=169]	1	4					35	35	24	38.1	38.1	27.5	99.529	0	185.7	2040000000	94	19.8184	19.834	19.4714	19.5218	19.3867	19.5484	19.9464	20.6665	20.6126	19.8633
1.21909	0.360165	Q9DB26	Q9DB26	Phytanoyl-CoA dioxygenase domain-containing protein 1	Phyhd1	Color2 [A=255, R=169, G=169, B=169]	1	4					5	5	5	28.5	28.5	28.5	32.517	0	15.475	135330000	10	15.6869	15.7396	15.4154	15.8488	15.6913	15.1129	14.8421	15.4291	15.6367	15.5604
1.21867	0.351679	Q91X72	Q91X72	Hemopexin	Hpx	Color2 [A=255, R=169, G=169, B=169]	1	4					23	23	23	47.6	47.6	47.6	51.317	0	144.72	3501000000	91	20.2444	20.3125	20.6004	20.4442	20.1016	20.1509	19.5786	19.8096	20.0374	20.3682
1.21484	-0.742742	Q8BLQ9-3;Q8BLQ9-2;Q8BLQ9	Q8BLQ9-3;Q8BLQ9-2;Q8BLQ9	Cell adhesion molecule 2	Cadm2	Color2 [A=255, R=169, G=169, B=169]	1	4					6	6	6	20.5	20.5	20.5	43.517	0	104.2	263520000	21	16.6393	16.4598	15.8811	15.6816	16.1678	16.3955	17.1918	17.7562	17.072	16.1279
1.21422	0.265417	Q9Z2U0;Q9CWH6	Q9Z2U0	Proteasome subunit alpha type-7	Psma7	Color2 [A=255, R=169, G=169, B=169]	1	4					9	9	9	47.2	47.2	47.2	27.855	0	122.08	910700000	35	18.0818	17.9451	18.0035	18.4024	17.8386	17.5813	17.6506	17.9658	17.9293	17.8174
1.21421	0.23288	P29341	P29341	Polyadenylate-binding protein 1	Pabpc1	Color2 [A=255, R=169, G=169, B=169]	1	4					17	17	17	27.8	27.8	27.8	70.67	0	106.41	925010000	49	18.9013	18.7889	18.7042	18.9393	18.5429	18.459	18.4047	18.6431	18.8069	18.3986
1.21401	0.24692	P26039	P26039	Talin-1	Tln1	Color2 [A=255, R=169, G=169, B=169]	1	4					97	97	86	52.9	52.9	49.2	269.82	0	323.31	7900500000	345	21.6531	21.7323	21.6579	21.8683	21.4955	21.4166	21.1511	21.3146	21.6516	21.6385
1.21398	0.270637	Q9WUN2	Q9WUN2	Serine/threonine-protein kinase TBK1	Tbk1	Color2 [A=255, R=169, G=169, B=169]	1	4					5	5	5	7.7	7.7	7.7	83.424	0	10.131	19517000	7	13.5704	13.5727	13.7352	13.8981	13.3004	13.2261	13.123	13.4349	13.5367	13.403
1.21324	0.278724	Q9JJF9	Q9JJF9	Signal peptide peptidase-like 2A	Sppl2a	Color2 [A=255, R=169, G=169, B=169]	1	4					2	2	2	7.5	7.5	7.5	58.128	0	13.723	28807000	7	14.5267	14.4241	14.562	14.9388	14.3985	14.248	13.9918	14.4764	14.3926	14.3477
1.21208	-0.434071	P31428	P31428	Dipeptidase 1	Dpep1	Color2 [A=255, R=169, G=169, B=169]	1	4					7	7	7	25.4	25.4	25.4	45.722	0	22.15	107210000	17	17.1468	16.9084	16.3972	16.7303	17.0253	17.181	17.0266	16.9169	17.5593	17.6945
1.21176	0.410528	P97461	P97461	40S ribosomal protein S5;40S ribosomal protein S5, N-terminally processed	Rps5	Color2 [A=255, R=169, G=169, B=169]	1	4					2	2	2	14.7	14.7	14.7	22.889	0	75.984	254040000	7	13.3182	13.104	13.3502	13.8269	12.7922	12.5535	12.8769	12.9943	13.0193	12.895
1.2115	0.474496	P97310	P97310	DNA replication licensing factor MCM2	Mcm2	Color2 [A=255, R=169, G=169, B=169]	1	4					2	2	2	2.8	2.8	2.8	102.08	0.00045157	3.3725	835700	3	11.9904	12.2168	12.3859	12.9377	11.7697	11.8319	11.8627	11.4613	11.7646	12.0074
1.20948	0.27645	Q8BGC4	Q8BGC4	Zinc-binding alcohol dehydrogenase domain-containing protein 2	Zadh2	Color2 [A=255, R=169, G=169, B=169]	1	4					9	9	9	29.2	29.2	29.2	40.528	0	29.598	368300000	19	16.9613	16.6436	16.6515	16.614	16.4088	16.3634	16.0388	16.4952	16.5684	16.4312
1.20694	0.247387	Q6ZQ58	Q6ZQ58	La-related protein 1	Larp1	Color2 [A=255, R=169, G=169, B=169]	1	4					10	10	10	13.7	13.7	13.7	121.12	0	22.047	86706000	14	16.1629	16.0681	15.9604	16.1816	15.7868	15.5175	15.6491	15.9145	15.9945	15.8473
1.20687	-0.461659	P62881-2;P62881	P62881-2;P62881	Guanine nucleotide-binding protein subunit beta-5	Gnb5	Color2 [A=255, R=169, G=169, B=169]	1	4					8	8	8	26.9	26.9	26.9	38.731	0	46.715	141760000	17	16.3752	16.3423	15.8012	15.7991	16.0466	16.1062	16.4064	16.9448	16.9358	16.2795
1.20665	0.243798	Q6PGF7	Q6PGF7	Exocyst complex component 8	Exoc8	Color2 [A=255, R=169, G=169, B=169]	1	4					8	8	8	13.5	13.5	13.5	81.034	0	29.693	43760000	13	14.7981	14.7519	14.7307	15.1744	14.9469	14.4265	14.4836	14.8152	14.7393	14.7183
1.2052	0.291604	O88456;Q9D7J7	O88456	Calpain small subunit 1	Capns1	Color2 [A=255, R=169, G=169, B=169]	1	4					8	8	7	38.7	38.7	35.3	28.463	0	75.028	857200000	18	17.662	17.5297	17.4788	17.6822	17.3928	17.2451	16.9055	17.1354	17.35	17.6516
1.20474	0.395614	P97384	P97384	Annexin A11	Anxa11	Color2 [A=255, R=169, G=169, B=169]	1	4					13	13	13	29.2	29.2	29.2	54.079	0	72.003	672410000	37	18.604	18.3477	18.7069	18.9316	18.2254	17.8627	18.1337	17.9864	18.637	18.2179
1.20322	0.316061	Q60994	Q60994	Adiponectin	Adipoq	Color2 [A=255, R=169, G=169, B=169]	1	4					5	5	5	19.4	19.4	19.4	26.809	0	11.877	76684000	13	15.4269	15.4466	15.4892	15.7115	15.3126	15.139	14.7096	15.2259	15.2085	15.5233
1.20246	0.247857	Q7TMB8;Q7TMB8-2	Q7TMB8;Q7TMB8-2	Cytoplasmic FMR1-interacting protein 1	Cyfip1	Color2 [A=255, R=169, G=169, B=169]	1	4					29	29	19	27.3	27.3	18.3	145.24	0	66.659	629070000	52	18.2297	18.207	18.2466	18.5381	18.1543	17.9282	17.7515	18.1028	18.3103	18.0436
1.20201	0.192585	Q8C1B7-3;Q8C1B7-2;Q8C1B7	Q8C1B7-3;Q8C1B7-2;Q8C1B7	Septin-11	Sept11	Color2 [A=255, R=169, G=169, B=169]	1	4					13	13	7	36.5	36.5	19.3	48.964	0	180.4	581190000	42	18.3371	18.2784	18.152	18.3253	18.1363	17.828	17.8997	18.1947	18.1708	18.173
1.20179	0.30538	Q9QZW0-2;Q9QZW0	Q9QZW0-2;Q9QZW0	Phospholipid-transporting ATPase 11C	Atp11c	Color2 [A=255, R=169, G=169, B=169]	1	4					5	4	4	6.7	6	6	127.51	0	14.144	31198000	8	13.6098	13.7541	13.4768	13.7119	13.5409	13.2314	12.8399	13.4873	13.4238	13.5842
1.20056	0.354774	Q9DBB9	Q9DBB9	Carboxypeptidase N subunit 2	Cpn2	Color2 [A=255, R=169, G=169, B=169]	1	4					8	8	8	16.6	16.6	16.6	60.478	0	13.528	48170000	9	15.731	16.0075	15.9726	15.4096	15.4276	15.5296	15.086	15.1954	15.3199	15.6435
1.19898	0.307319	P35278	P35278	Ras-related protein Rab-5C	Rab5c	Color2 [A=255, R=169, G=169, B=169]	1	4					8	5	5	53.2	38.4	38.4	23.412	0	125.79	296320000	13	15.4852	15.631	15.6554	16.0606	15.4598	15.3125	15.071	15.4776	15.6207	15.2736
1.19887	0.297779	O70152	O70152	Dolichol-phosphate mannosyltransferase subunit 1	Dpm1	Color2 [A=255, R=169, G=169, B=169]	1	4					7	7	7	28.8	28.8	28.8	29.174	0	12.275	196110000	13	15.873	15.5725	15.7523	16.2065	15.6237	15.4724	15.2706	15.7278	15.6316	15.4367
1.19877	0.218888	P60766	P60766	Cell division control protein 42 homolog	Cdc42	Color2 [A=255, R=169, G=169, B=169]	1	4					8	7	2	48.2	42.4	14.1	21.258	0	22.002	2021300000	24	20.416	20.4839	20.3342	20.3497	20.3402	20.1502	19.8171	20.1694	20.3106	20.3824
1.19778	0.169934	Q78J03	Q78J03	Methionine-R-sulfoxide reductase B2, mitochondrial	Msrb2	Color2 [A=255, R=169, G=169, B=169]	1	4					3	3	3	19.4	19.4	19.4	19.157	0	4.555	8350900	4	13.2984	13.314	12.9533	13.4122	13.2837	13.0518	13.0992	13.0655	13.0791	13.1163
1.19745	-0.484399	O54828-2;O54828	O54828-2;O54828	Regulator of G-protein signaling 9	Rgs9	Color2 [A=255, R=169, G=169, B=169]	1	4					13	13	13	28.1	28.1	28.1	56.94	0	24.296	136650000	22	16.2857	16.3932	16.19	16.3453	16.1215	16.2715	16.5119	17.2508	17.3097	16.4138
1.19611	0.34747	Q3TLI0	Q3TLI0	Trafficking protein particle complex subunit 10	Trappc10	Color2 [A=255, R=169, G=169, B=169]	1	4					2	2	2	2.1	2.1	2.1	141.59	0	11.474	6788900	3	12.8362	12.9213	12.6509	12.7882	12.8981	12.5739	11.9231	12.615	12.8441	12.4012
1.19046	0.183086	Q9Z2C5	Q9Z2C5	Myotubularin	Mtm1	Color2 [A=255, R=169, G=169, B=169]	1	4					3	3	3	7.1	7.1	7.1	69.558	0	10.063	13676000	6	14.2073	14.089	14.2337	14.2439	14.2851	13.8274	13.9281	13.9677	14.2538	14.1666
1.18601	0.258804	O55142	O55142	60S ribosomal protein L35a	Rpl35a	Color2 [A=255, R=169, G=169, B=169]	1	4					3	3	3	15.5	15.5	15.5	12.554	0	4.9403	342760000	10	16.1413	16.3368	16.1905	16.5042	15.954	15.9644	15.7105	15.958	16.2006	15.9994
1.18442	0.251011	Q8BVG4;Q8BVG4-2	Q8BVG4;Q8BVG4-2	Dipeptidyl peptidase 9	Dpp9	Color2 [A=255, R=169, G=169, B=169]	1	4					5	5	5	7.2	7.2	7.2	98	0	12.448	28250000	8	15.7274	15.8063	15.4861	15.7619	15.4995	15.393	15.0382	15.5279	15.5041	15.5629
1.18355	0.246251	Q3UN02	Q3UN02	Lysocardiolipin acyltransferase 1	Lclat1	Color2 [A=255, R=169, G=169, B=169]	1	4					3	3	3	10.6	10.6	10.6	44.399	0	10.723	13794000	4	14.6069	14.5907	14.2139	14.5399	14.2883	14.016	13.9907	14.3514	14.3396	14.3108
1.18318	0.386677	P55194	P55194	SH3 domain-binding protein 1	Sh3bp1	Color2 [A=255, R=169, G=169, B=169]	1	4					5	5	5	9.6	9.6	9.6	74.172	0	20.91	17622000	7	14.3039	14.2394	14.1783	14.8424	14.0283	13.7441	13.9702	13.8098	14.3713	13.7636
1.183	0.653518	Q91WT8-2;Q91WT8	Q91WT8-2;Q91WT8	RNA-binding protein 47	Rbm47	Color2 [A=255, R=169, G=169, B=169]	1	4					2	2	2	6.4	6.4	6.4	42.188	0	5.0305	11504000	5	13.0863	13.3919	12.6707	13.3728	13.0897	12.6276	11.3944	12.5454	12.9077	12.8687
1.18235	0.179304	P27641	P27641	X-ray repair cross-complementing protein 5	Xrcc5	Color2 [A=255, R=169, G=169, B=169]	1	4					8	8	8	14.5	14.5	14.5	83.056	0	23.754	43433000	15	15.8964	15.7219	15.6413	15.8971	15.6138	15.5181	15.3738	15.6896	15.6618	15.6308
1.1822	0.203563	Q8C7X2;Q8C7X2-2;Q8C7X2-3	Q8C7X2;Q8C7X2-2	ER membrane protein complex subunit 1	Emc1	Color2 [A=255, R=169, G=169, B=169]	1	4					12	12	12	14	14	14	111.6	0	31.797	231270000	27	17.2814	17.2307	17.0822	17.412	17.1113	16.9292	16.7831	17.1992	17.1364	17.0519
1.18086	0.282159	P97855	P97855	Ras GTPase-activating protein-binding protein 1	G3bp1	Color2 [A=255, R=169, G=169, B=169]	1	4					9	9	9	30.1	30.1	30.1	51.828	0	108.23	230870000	21	16.5852	16.2437	16.2547	16.3231	16.0168	15.9097	15.7132	15.97	16.2639	16.1559
1.17979	0.282397	Q9WTK5	Q9WTK5	Nuclear factor NF-kappa-B p100 subunit;Nuclear factor NF-kappa-B p52 subunit	Nfkb2	Color2 [A=255, R=169, G=169, B=169]	1	4					3	3	3	5.5	5.5	5.5	96.831	0	5.6263	16074000	5	14.2045	14.0814	13.8222	14.2255	13.8756	13.7292	13.53	13.624	14.1372	13.7767
1.17708	-0.432049	Q9WTQ5-2;Q9WTQ5	Q9WTQ5-2;Q9WTQ5	A-kinase anchor protein 12	Akap12	Color2 [A=255, R=169, G=169, B=169]	1	4					50	50	50	45.1	45.1	45.1	169.74	0	323.31	3899800000	156	20.5612	20.7119	20.0359	19.6984	20.4579	20.704	20.4445	20.6989	20.8734	20.9047
1.17613	0.250136	Q8CCJ3;Q8CCJ3-1;Q8CCJ3-2	Q8CCJ3;Q8CCJ3-1	E3 UFM1-protein ligase 1	Ufl1	Color2 [A=255, R=169, G=169, B=169]	1	4					11	11	10	15.4	15.4	14.5	89.519	0	24.443	106370000	17	16.2051	16.1651	16.0271	16.3971	16.1548	15.9456	15.5568	15.9771	16.129	16.09
1.17244	0.251257	Q9DB27-2;Q9DB27;Q9CQ21	Q9DB27-2;Q9DB27	Malignant T-cell-amplified sequence 1	Mcts1	Color2 [A=255, R=169, G=169, B=169]	1	4					5	5	5	36.3	36.3	36.3	20.55	0	15.367	178310000	9	15.2482	15.2864	15.2572	15.3395	14.9346	14.6779	14.8197	15.0318	15.2128	15.0674
1.1711	0.449774	Q91W96	Q91W96	Anaphase-promoting complex subunit 4	Anapc4	Color2 [A=255, R=169, G=169, B=169]	1	4					2	2	2	2.7	2.7	2.7	91.707	0	4.6086	4554900	4	12.1177	12.0119	11.8782	11.3981	11.6571	11.0096	11.0704	11.4634	11.3165	11.9541
1.16861	-0.204198	Q00899;Q3TTC2	Q00899;Q3TTC2	Transcriptional repressor protein YY1;Transcription factor YY2	Yy1;Yy2	Color2 [A=255, R=169, G=169, B=169]	1	4					2	2	2	6.8	6.8	6.8	44.716	0	13.06	14056000	5	14.3433	14.3503	14.2162	14.3435	14.3727	14.4724	14.4657	14.811	14.6389	14.2588
1.16775	0.22373	P42208	P42208	Septin-2	Sept2	Color2 [A=255, R=169, G=169, B=169]	1	4					12	12	12	51.8	51.8	51.8	41.525	0	318.05	1781200000	60	19.921	19.9145	19.809	20.0524	19.7577	19.5861	19.3449	19.7273	19.835	19.8428
1.16707	0.195926	Q9D358;Q9D358-2	Q9D358;Q9D358-2	Low molecular weight phosphotyrosine protein phosphatase	Acp1	Color2 [A=255, R=169, G=169, B=169]	1	4					3	3	3	24.1	24.1	24.1	18.192	0	25.175	70996000	6	14.8762	14.879	14.6243	14.8146	14.621	14.5027	14.3896	14.5751	14.5402	14.8278
1.16687	0.265458	Q6Q899;Q6Q899-2;Q6Q899-3;Q6Q899-4	Q6Q899;Q6Q899-2	Probable ATP-dependent RNA helicase DDX58	Ddx58	Color2 [A=255, R=169, G=169, B=169]	1	4					12	12	12	14.4	14.4	14.4	105.97	0	21.163	176340000	21	16.6953	16.6663	16.5362	16.882	16.5722	16.4766	15.9826	16.4196	16.6178	16.5281
1.16679	0.189924	Q61165	Q61165	Sodium/hydrogen exchanger 1	Slc9a1	Color2 [A=255, R=169, G=169, B=169]	1	4					9	9	9	18.8	18.8	18.8	91.467	0	55.924	66125000	19	16.2161	16.1296	15.9577	16.0907	15.9945	15.8644	15.6177	15.8797	16.0387	16.0386
1.1653	0.320087	Q2PFD7-3;Q2PFD7-4;Q2PFD7-5;Q2PFD7-2;Q2PFD7	Q2PFD7-3;Q2PFD7-4;Q2PFD7-5;Q2PFD7-2;Q2PFD7	PH and SEC7 domain-containing protein 3	Psd3	Color2 [A=255, R=169, G=169, B=169]	1	4					2	2	2	5.6	5.6	5.6	58.466	0.00044248	3.1308	15135000	4	13.6323	13.4207	13.0875	13.4562	13.2537	12.8698	12.8058	13.2784	13.3996	12.8965
1.1636	0.22107	O09044	O09044	Synaptosomal-associated protein 23	Snap23	Color2 [A=255, R=169, G=169, B=169]	1	4					7	6	6	52.9	48.1	48.1	23.261	0	71.999	131350000	17	16.533	16.4885	16.4685	16.6239	16.4324	16.2155	15.9882	16.2165	16.5005	16.5201
1.16301	0.287527	P97363	P97363	Serine palmitoyltransferase 2	Sptlc2	Color2 [A=255, R=169, G=169, B=169]	1	4					4	4	4	8.9	8.9	8.9	62.981	0	4.1847	23826000	5	12.9255	12.9111	12.7206	13.2564	12.9283	12.8745	12.3657	12.9326	12.5527	12.5788
1.16142	0.199436	Q7TSE6;Q7TSE6-2	Q7TSE6;Q7TSE6-2	Serine/threonine-protein kinase 38-like	Stk38l	Color2 [A=255, R=169, G=169, B=169]	1	4					7	7	5	21.1	21.1	17	53.771	0	20.199	34274000	12	14.2472	14.4624	14.3566	14.5245	14.3308	13.9598	14.0366	14.3772	14.3313	14.2194
1.15919	-1.07655	Q9D3H2	Q9D3H2		Obp1a	Color2 [A=255, R=169, G=169, B=169]	1	4					9	9	9	44.2	44.2	44.2	18.469	0	112.53	4037700000	45	17.8165	18.3451	16.7079	17.9163	18.7032	18.5777	18.3645	18.5051	18.9493	20.475
1.15751	-0.311033	O55042;O55042-2	O55042;O55042-2	Alpha-synuclein	Snca	Color2 [A=255, R=169, G=169, B=169]	1	4					7	7	5	79.3	79.3	71.4	14.485	0	52.495	332170000	12	18.0762	17.965	17.6125	17.5747	17.8193	17.8822	17.9009	18.348	18.4209	18.0508
1.15651	0.245886	Q9D4H8-2;Q9D4H8	Q9D4H8-2;Q9D4H8	Cullin-2	Cul2	Color2 [A=255, R=169, G=169, B=169]	1	4					5	5	5	6.9	6.9	6.9	82.27	0	7.184	96977000	10	15.8446	15.9233	15.9348	15.5997	15.753	15.4349	15.2917	15.512	15.8	15.7873
1.15439	-0.755934	P15105	P15105	Glutamine synthetase	Glul	Color2 [A=255, R=169, G=169, B=169]	1	4					15	15	15	39.1	39.1	39.1	42.119	0	166.99	4765400000	103	19.8191	19.362	18.6784	18.5719	19.1657	19.3712	20.362	20.4819	20.1007	19.061
1.15426	0.415888	Q3U186	Q3U186	Probable arginine--tRNA ligase, mitochondrial	Rars2	Color2 [A=255, R=169, G=169, B=169]	1	4					2	2	2	3.8	3.8	3.8	65.335	0.0012728	2.6255	24130000	3	13.4467	13.9921	14.0051	14.4827	13.8065	13.4838	13.1394	13.6125	13.7565	13.6614
1.15417	0.271918	Q9QUI0	Q9QUI0	Transforming protein RhoA	Rhoa	Color2 [A=255, R=169, G=169, B=169]	1	4					11	11	3	72	72	24.9	21.782	0	75.732	3731500000	62	20.1538	20.101	19.9998	19.9783	19.7809	19.5991	19.4073	19.6767	19.9551	20.016
1.15391	0.216504	Q9DC23	Q9DC23	DnaJ homolog subfamily C member 10	Dnajc10	Color2 [A=255, R=169, G=169, B=169]	1	4					9	9	9	13.5	13.5	13.5	90.582	0	30.609	34353000	19	15.4254	15.2754	15.2272	15.5363	15.3561	15.1639	14.8706	15.1726	15.4227	15.1082
1.15351	0.298563	Q5XPI3;Q5XPI3-2	Q5XPI3;Q5XPI3-2	E3 ubiquitin-protein ligase RNF123	Rnf123	Color2 [A=255, R=169, G=169, B=169]	1	4					3	3	3	2.3	2.3	2.3	148.65	0.00045228	3.4011	6246400	3	12.9413	12.8857	12.6273	12.8916	12.451	12.5388	12.273	12.2072	12.4722	12.8129
1.15286	0.289725	Q3UM45	Q3UM45	Protein phosphatase 1 regulatory subunit 7	Ppp1r7	Color2 [A=255, R=169, G=169, B=169]	1	4					13	13	13	40.2	40.2	40.2	41.291	0	58.958	423480000	21	17.1258	17.0087	17.1426	17.5181	16.9379	16.6152	16.7384	17.0292	17.1305	16.7713
1.15263	0.328671	P62855	P62855	40S ribosomal protein S26	Rps26	Color2 [A=255, R=169, G=169, B=169]	1	4					2	2	2	23.5	23.5	23.5	13.015	0	4.9115	160900000	13	16.8572	16.6091	16.9535	17.2745	16.532	16.2391	16.4972	16.5723	16.7723	16.502
1.15228	0.32345	Q3V3Q7	Q3V3Q7	Phosphofurin acidic cluster sorting protein 2	Pacs2	Color2 [A=255, R=169, G=169, B=169]	1	4					4	4	4	7.4	7.4	7.4	94.931	0	49.469	31007000	6	13.2933	13.3771	12.9833	13.647	13.2443	12.8209	12.6434	13.0359	13.2292	13.1984
1.14997	0.294255	Q91Z67;Q91Z69	Q91Z67	SLIT-ROBO Rho GTPase-activating protein 2	Srgap2	Color2 [A=255, R=169, G=169, B=169]	1	4					5	5	5	6.2	6.2	6.2	120.8	0	10.444	29146000	8	15.7055	15.5835	15.5834	15.9572	15.2796	15.4357	14.975	15.3594	15.4305	15.4372
1.14845	-0.449996	Q8CBC4-3;Q8CBC4	Q8CBC4-3;Q8CBC4	Consortin	Cnst	Color2 [A=255, R=169, G=169, B=169]	1	4					2	2	2	6.9	6.9	6.9	45.413	0	4.6301	12526000	4	13.9217	13.9364	13.5384	12.9397	13.8481	14.0284	13.7563	14.161	14.4124	14.0761
1.14762	0.305801	Q08093	Q08093	Calponin-2	Cnn2	Color2 [A=255, R=169, G=169, B=169]	1	4					7	6	6	32.1	28.5	28.5	33.155	0	16.552	142570000	11	16.4384	16.3134	16.2881	16.6247	16.012	15.9228	15.8229	15.8411	16.3683	16.1925
1.14661	0.231779	O54950;Q91WG5-2;Q91WG5;Q8BGM7-2;Q8BGM7	O54950	5-AMP-activated protein kinase subunit gamma-1	Prkag1	Color2 [A=255, R=169, G=169, B=169]	1	4					10	10	9	42.7	42.7	32.7	37.52	0	46.153	117500000	18	16.3553	16.2464	16.4652	16.5894	16.2583	16.1447	15.8139	16.3466	16.253	16.1975
1.14622	0.277299	P23116	P23116	Eukaryotic translation initiation factor 3 subunit A	Eif3a	Color2 [A=255, R=169, G=169, B=169]	1	4					27	27	27	21.7	21.7	21.7	161.93	0	81.973	552410000	50	18.8398	18.757	18.6827	19.0934	18.5572	18.3987	18.1986	18.6044	18.7829	18.5591
1.14297	0.532927	Q03963	Q03963	Interferon-induced, double-stranded RNA-activated protein kinase	Eif2ak2	Color2 [A=255, R=169, G=169, B=169]	1	4					4	4	3	9.9	9.9	7.8	58.279	0	8.2318	14385000	5	13.9009	13.6087	13.9699	14.4793	13.9323	13.5805	12.6223	13.4535	13.7904	13.7799
1.14288	0.500155	Q8BUH8	Q8BUH8	Sentrin-specific protease 7	Senp7	Color2 [A=255, R=169, G=169, B=169]	1	4					2	2	2	2.7	2.7	2.7	116.34	0.00044603	3.2264	32490000	3	15.3164	15.702	14.9882	15.5904	14.9837	14.5824	14.2727	14.7367	15.2539	15.2343
1.14214	-0.383116	Q6PDS3-3;Q6PDS3;Q6PDS3-2	Q6PDS3-3;Q6PDS3;Q6PDS3-2	Sterile alpha and TIR motif-containing protein 1	Sarm1	Color2 [A=255, R=169, G=169, B=169]	1	4					2	2	2	2.7	2.7	2.7	84.005	0.00086674	2.8961	9490600	4	12.8433	13.1398	12.8158	12.7805	12.9211	12.7336	13.3148	13.6013	13.6811	13.0853
1.14207	0.279062	Q9D404	Q9D404	3-oxoacyl-[acyl-carrier-protein] synthase, mitochondrial	Oxsm	Color2 [A=255, R=169, G=169, B=169]	1	4					2	2	2	6.3	6.3	6.3	48.627	0	21.504	37285000	6	15.2704	15.0763	15.0365	15.3085	14.9042	14.9851	14.4144	15.0138	14.969	14.8182
1.14168	0.343028	O35375-5;O35375-6;O35375-2;O35375-3;O35375-4;O35375	O35375-5;O35375-6;O35375-2;O35375-3;O35375-4;O35375	Neuropilin-2	Nrp2	Color2 [A=255, R=169, G=169, B=169]	1	4					6	6	6	9.1	9.1	9.1	101.42	0	13.159	26628000	11	15.5043	15.4033	15.249	15.5742	15.1738	15.0766	14.5588	14.8806	15.3115	15.3619
1.14123	0.179529	Q9D0W5	Q9D0W5	Peptidyl-prolyl cis-trans isomerase-like 1	Ppil1	Color2 [A=255, R=169, G=169, B=169]	1	4					5	5	5	33.1	33.1	33.1	18.237	0	35.162	139790000	11	17.2197	16.99	16.9048	16.9482	16.9191	16.6922	16.6709	17.0005	16.9293	16.7914
1.14104	-0.364314	P50114	P50114	Protein S100-B	S100b	Color2 [A=255, R=169, G=169, B=169]	1	4					2	2	2	40.2	40.2	40.2	10.728	0	6.2925	468080000	9	15.3397	15.1588	15.4457	14.5516	15.1756	15.5888	15.3956	15.2382	15.7212	15.5493
1.14059	0.224603	Q3TWL2	Q3TWL2	Type 1 phosphatidylinositol 4,5-bisphosphate 4-phosphatase	Tmem55b	Color2 [A=255, R=169, G=169, B=169]	1	4					4	3	3	19	15.5	15.5	30.047	0	14.353	42236000	13	13.7136	13.9591	13.7197	14.0023	13.7329	13.6501	13.3459	13.4788	13.8603	13.6693
1.13971	-0.197029	Q8BZF8	Q8BZF8	Phosphoglucomutase-like protein 5	Pgm5	Color2 [A=255, R=169, G=169, B=169]	1	4					5	5	5	7.9	7.9	7.9	62.219	0	9.1134	57931000	8	14.0889	14.1931	14.0392	14.4084	14.1614	14.1953	14.3754	14.5486	14.5169	14.2399
1.13884	0.258055	Q3UM29	Q3UM29	Conserved oligomeric Golgi complex subunit 7	Cog7	Color2 [A=255, R=169, G=169, B=169]	1	4					3	3	3	4.4	4.4	4.4	86.072	0	9.9332	11741000	5	13.7838	13.8397	13.7808	13.923	13.6066	13.6505	13.1868	13.3589	13.8271	13.6205
1.13841	0.344772	Q9CXE7	Q9CXE7	Transmembrane emp24 domain-containing protein 5	Tmed5	Color2 [A=255, R=169, G=169, B=169]	1	4					3	3	3	14.8	14.8	14.8	26.172	0	3.6271	6315100	4	14.443	14.1131	14.3589	14.7758	14.1753	13.7632	13.8494	13.9003	14.3287	14.3006
1.13797	0.24971	Q68FL4;Q68FL4-2	Q68FL4;Q68FL4-2	Putative adenosylhomocysteinase 3	Ahcyl2	Color2 [A=255, R=169, G=169, B=169]	1	4					14	6	6	25.1	11.4	11.4	66.899	0	42.98	129310000	13	16.616	16.2876	16.097	16.4575	16.1815	16.0067	15.8789	16.2627	16.2511	15.9917
1.13718	0.207976	Q9WUM4	Q9WUM4	Coronin-1C	Coro1c	Color2 [A=255, R=169, G=169, B=169]	1	4					19	19	18	40.1	40.1	38.6	53.12	0	60.193	2074600000	53	20.2182	20.1258	20.1125	20.4307	20.0078	19.9117	19.751	19.9387	20.1344	20.1191
1.13678	0.222084	O09164	O09164	Extracellular superoxide dismutase [Cu-Zn]	Sod3	Color2 [A=255, R=169, G=169, B=169]	1	4					6	6	6	37.1	37.1	37.1	27.392	0	23.678	64124000	12	16.1796	16.2052	15.9088	16.3227	15.9855	15.7876	15.6529	16.0087	16.0546	15.9877
1.13641	-0.379031	Q8BWF0	Q8BWF0	Succinate-semialdehyde dehydrogenase, mitochondrial	Aldh5a1	Color2 [A=255, R=169, G=169, B=169]	1	4					9	9	9	21.4	21.4	21.4	55.968	0	29.287	114120000	16	15.9505	15.5276	15.1639	15.5187	15.4625	15.6359	15.8731	16.3327	16.0558	15.6208
1.13567	0.396427	P10107;A2BH40-4;A2BH40-2;A2BH40-3;A2BH40	P10107	Annexin A1	Anxa1	Color2 [A=255, R=169, G=169, B=169]	1	4					25	25	25	70.8	70.8	70.8	38.734	0	323.31	5595400000	106	20.5756	20.4501	20.7673	21.4168	20.4439	20.2776	20.3884	20.157	20.5438	20.3049
1.13417	0.351843	Q6PFD9	Q6PFD9	Nuclear pore complex protein Nup98-Nup96;Nuclear pore complex protein Nup98;Nuclear pore complex protein Nup96	Nup98	Color2 [A=255, R=169, G=169, B=169]	1	4					8	8	8	5.2	5.2	5.2	197.24	0	46.552	141440000	13	16.2268	16.1592	15.9809	16.0704	15.8653	15.604	15.1683	15.7247	16.0445	16.0016
1.13293	0.534735	Q9DCJ9	Q9DCJ9	N-acetylneuraminate lyase	Npl	Color2 [A=255, R=169, G=169, B=169]	1	4					10	10	10	40	40	40	35.13	0	36.272	63520000	19	15.2811	15.165	15.5996	16.3385	15.5057	14.797	14.6229	15.3332	15.472	14.9911
1.13234	0.198396	Q70IV5-2;Q70IV5;Q70IV5-3	Q70IV5-2;Q70IV5	Synemin	Synm	Color2 [A=255, R=169, G=169, B=169]	1	4					20	20	20	23.4	23.4	23.4	140.87	0	203.84	518260000	44	17.7917	17.7726	17.7143	17.868	17.5495	17.3501	17.4946	17.4042	17.695	17.7602
1.13221	-0.372019	P52840	P52840	Sulfotransferase 1A1	Sult1a1	Color2 [A=255, R=169, G=169, B=169]	1	4					3	3	3	11.7	11.7	11.7	33.974	0	5.8216	17461000	5	12.9087	12.6942	12.8843	12.6565	13.3301	13.2043	12.9224	13.0534	13.6373	13.5164
1.1313	0.123284	Q99LC8	Q99LC8	Translation initiation factor eIF-2B subunit alpha	Eif2b1	Color2 [A=255, R=169, G=169, B=169]	1	4					4	4	4	17.4	17.4	17.4	33.816	0	10.4	54363000	7	13.7248	13.7617	13.7623	13.8075	13.5392	13.5004	13.5636	13.7097	13.6521	13.5535
1.12993	0.32967	Q9ESK9	Q9ESK9	RB1-inducible coiled-coil protein 1	Rb1cc1	Color2 [A=255, R=169, G=169, B=169]	1	4					2	2	2	1.5	1.5	1.5	182.35	0.0014771	2.568	130980000	3	14.8913	15.1509	15.2011	14.8966	14.8503	14.2685	14.7188	14.448	15.084	14.8227
1.12976	0.359752	P70698	P70698	CTP synthase 1	Ctps1	Color2 [A=255, R=169, G=169, B=169]	1	4					4	3	3	7.6	5.6	5.6	66.682	0	12.701	29476000	8	14.0507	14.0585	13.7996	14.4321	14.0294	13.3061	13.4786	14.0559	13.9734	13.7576
1.12962	0.194853	Q9CYR6	Q9CYR6	Phosphoacetylglucosamine mutase	Pgm3	Color2 [A=255, R=169, G=169, B=169]	1	4					10	10	10	22.7	22.7	22.7	59.452	0	47.354	113860000	19	16.7951	16.7608	16.7672	17.0462	16.6397	16.5877	16.3702	16.6005	16.7521	16.7242
1.12879	0.453796	P62751	P62751	60S ribosomal protein L23a	Rpl23a	Color2 [A=255, R=169, G=169, B=169]	1	4					7	7	7	38.5	38.5	38.5	17.695	0	10.646	865820000	18	19.8044	19.0927	19.4817	19.5531	19.0843	18.9705	18.2887	19.1472	19.0776	19.263
1.1285	0.319032	P46737;P46737-2	P46737;P46737-2	Lys-63-specific deubiquitinase BRCC36	Brcc3	Color2 [A=255, R=169, G=169, B=169]	1	4					4	4	4	14.8	14.8	14.8	33.34	0	38.766	21576000	7	14.2225	14.5258	14.3859	14.5231	14.1728	13.9789	13.5496	14.1624	14.2063	14.3378
1.12831	0.312749	Q9CX00	Q9CX00	IST1 homolog	Ist1	Color2 [A=255, R=169, G=169, B=169]	1	4					3	3	3	7.2	7.2	7.2	39.468	0	5.8302	99809000	7	15.0437	15.056	15.229	15.4087	14.8446	14.5967	14.8375	14.5798	15.238	14.7663
1.12774	0.284259	P58242	P58242	Acid sphingomyelinase-like phosphodiesterase 3b	Smpdl3b	Color2 [A=255, R=169, G=169, B=169]	1	4					2	2	2	4.8	4.8	4.8	51.599	0	4.5145	24220000	3	13.5577	13.939	13.6908	13.6256	13.9139	13.3617	13.073	13.4998	13.6448	13.7264
1.12721	0.258923	Q9JHW4	Q9JHW4	Selenocysteine-specific elongation factor	Eefsec	Color2 [A=255, R=169, G=169, B=169]	1	4					4	4	4	9.1	9.1	9.1	63.538	0	17.02	10708000	6	13.921	13.9341	13.8926	14.3106	13.7893	13.696	13.4316	13.9976	13.7303	13.6976
1.12721	0.323886	Q02357-7;Q02357-8	Q02357-7;Q02357-8	Ankyrin-1	Ank1	Color2 [A=255, R=169, G=169, B=169]	1	4					6	3	3	47.7	23.2	23.2	17.539	0	26.483	19830000	4	12.3702	12.3301	12.5341	12.482	12.4066	11.6557	12.2571	11.988	12.0216	12.5811
1.12671	0.315586	Q8BKE6	Q8BKE6	Cytochrome P450 20A1	Cyp20a1	Color2 [A=255, R=169, G=169, B=169]	1	4					6	6	6	15.2	15.2	15.2	52.149	0	15.564	40332000	8	15.2486	15.2145	15.1864	15.547	15.1207	14.8162	14.5871	14.8132	15.2219	15.3009
1.12623	0.300789	Q80UJ7	Q80UJ7	Rab3 GTPase-activating protein catalytic subunit	Rab3gap1	Color2 [A=255, R=169, G=169, B=169]	1	4					6	6	6	8.7	8.7	8.7	110.2	0	21.4	41532000	9	15.8909	15.6819	15.5336	16.0465	15.5662	15.297	15.0882	15.6289	15.6609	15.5403
1.12447	0.364302	P14847	P14847	C-reactive protein	Crp	Color2 [A=255, R=169, G=169, B=169]	1	4					2	2	2	12	12	12	25.36	0	3.7662	15182000	5	14.9551	15.181	15.1423	14.9266	14.4741	14.9034	14.3093	14.2454	14.7079	14.6916
1.12397	0.353567	Q3UHQ6-2;Q3UHQ6	Q3UHQ6-2;Q3UHQ6	Protein dopey-2	Dopey2	Color2 [A=255, R=169, G=169, B=169]	1	4					2	2	2	1	1	1	244	0.0099106	1.6789	3427800	2	11.72	11.6522	11.8229	11.863	11.835	11.5102	11.0081	11.0589	11.7118	11.8363
1.12364	0.263668	E9PVA8	E9PVA8		Gcn1l1	Color2 [A=255, R=169, G=169, B=169]	1	4					29	29	28	12.4	12.4	12.4	293.02	0	79.092	152480000	51	17.3706	17.25	17.2354	17.4499	17.0986	16.9664	16.6264	17.0714	17.3264	17.0955
1.1232	0.425438	P62754	P62754	40S ribosomal protein S6	Rps6	Color2 [A=255, R=169, G=169, B=169]	1	4					6	6	6	24.5	24.5	24.5	28.68	0	44.364	1310800000	29	19.7048	19.3754	19.3241	19.6731	19.2787	19.2099	18.3237	19.4098	19.0959	19.1896
1.12138	0.194442	P84091	P84091	AP-2 complex subunit mu	Ap2m1	Color2 [A=255, R=169, G=169, B=169]	1	4					17	17	17	45.5	45.5	45.5	49.654	0	57.006	922390000	56	18.7229	18.6173	18.5322	18.7122	18.4773	18.3127	18.2168	18.6469	18.5746	18.3388
1.12135	0.228134	P14602;P14602-2;P14602-3	P14602;P14602-2;P14602-3	Heat shock protein beta-1	Hspb1	Color2 [A=255, R=169, G=169, B=169]	1	4					8	8	8	54.5	54.5	54.5	23.014	0	32.787	863930000	29	18.7199	18.6558	18.562	18.6259	18.2993	18.3782	18.5082	18.0191	18.4381	18.3788
1.12128	0.35826	Q78PG9	Q78PG9	Coiled-coil domain-containing protein 25	Ccdc25	Color2 [A=255, R=169, G=169, B=169]	1	4					2	2	2	12.5	12.5	12.5	24.48	0.00087013	2.9496	10605000	3	14.7287	14.2521	14.3129	14.1547	14.1491	13.7106	13.5775	14.2363	14.279	14.0028
1.1207	0.349285	Q9R099	Q9R099	Transducin beta-like protein 2	Tbl2	Color2 [A=255, R=169, G=169, B=169]	1	4					4	4	4	11.1	11.1	11.1	49.583	0	8.8428	8695000	6	13.9365	13.9389	13.8837	14.5628	14.0428	13.7158	13.2779	13.8446	13.8414	13.9386
1.1191	0.174177	Q9JK81	Q9JK81	UPF0160 protein MYG1, mitochondrial	Myg1	Color2 [A=255, R=169, G=169, B=169]	1	4					7	7	7	22.1	22.1	22.1	42.722	0	18.343	72343000	12	16.1427	16.0612	15.8008	15.984	15.8952	15.6837	15.6557	15.9741	15.8032	15.8963
1.11874	-0.510438	Q924K1	Q924K1	Aryl-hydrocarbon-interacting protein-like 1	Aipl1	Color2 [A=255, R=169, G=169, B=169]	1	4					2	2	2	8.5	8.5	8.5	38.212	0.00085874	2.7703	11282000	4	13.6423	13.4649	13.065	13.2617	13.4425	13.42	14.1688	14.3292	14.2729	13.2378
1.1186	0.239535	Q80YD1	Q80YD1	ATP-dependent RNA helicase SUPV3L1, mitochondrial	Supv3l1	Color2 [A=255, R=169, G=169, B=169]	1	4					3	3	3	5.8	5.8	5.8	87.004	0	4.8874	6411000	4	12.7132	12.8673	13.0097	12.8053	12.753	12.4947	12.2772	12.8517	12.7989	12.5282
1.11694	0.326666	Q8BWW9;Q8BWW9-2;Q8BWW9-3	Q8BWW9;Q8BWW9-2;Q8BWW9-3	Serine/threonine-protein kinase N2	Pkn2	Color2 [A=255, R=169, G=169, B=169]	1	4					5	5	5	9	9	9	111.61	0	9.5815	11382000	6	12.8693	12.8268	12.565	12.838	12.3579	12.2313	11.9855	12.5279	12.3552	12.7238
1.11532	0.330969	Q60759	Q60759	Glutaryl-CoA dehydrogenase, mitochondrial	Gcdh	Color2 [A=255, R=169, G=169, B=169]	1	4					6	6	6	13.9	13.9	13.9	48.605	0	14.347	40368000	11	15.5839	15.1962	15.2458	15.5255	15.1888	14.938	14.5064	15.1821	15.2152	15.2437
1.11457	-0.418083	P14231	P14231	Sodium/potassium-transporting ATPase subunit beta-2	Atp1b2	Color2 [A=255, R=169, G=169, B=169]	1	4					9	9	9	30.7	30.7	30.7	33.344	0	25.034	645040000	20	17.1145	16.8764	16.611	16.5449	16.676	16.6572	17.4006	17.6461	17.3082	16.9011
1.11453	0.238919	Q69ZS7-2;Q69ZS7	Q69ZS7-2;Q69ZS7	HBS1-like protein	Hbs1l	Color2 [A=255, R=169, G=169, B=169]	1	4					4	4	4	10.5	10.5	10.5	65.282	0	13.263	48876000	9	14.6306	14.8163	14.6681	14.7028	14.5757	14.3482	14.1016	14.6435	14.718	14.3876
1.1139	0.248301	Q5SVR0-2;Q5SVR0;Q3UYK3	Q5SVR0-2;Q5SVR0	TBC1 domain family member 9B	Tbc1d9b	Color2 [A=255, R=169, G=169, B=169]	1	4					10	10	10	10.3	10.3	10.3	139.92	0	25.063	88501000	18	16.2504	16.2748	16.102	16.3965	16.0996	16.075	15.5455	16.1367	16.0545	16.0701
1.11364	0.29328	Q99LJ1	Q99LJ1	Tissue alpha-L-fucosidase	Fuca1	Color2 [A=255, R=169, G=169, B=169]	1	4					3	3	3	5.8	5.8	5.8	52.28	0	5.513	61245000	5	14.528	14.5346	14.6733	14.7735	14.3046	14.439	13.8471	14.1482	14.4755	14.4377
1.11182	0.332138	Q8R1U1	Q8R1U1	Conserved oligomeric Golgi complex subunit 4	Cog4	Color2 [A=255, R=169, G=169, B=169]	1	4					6	6	6	9.8	9.8	9.8	88.66	0	13.383	22671000	10	14.7741	14.8818	14.9071	15.3216	14.7461	14.3883	14.3355	14.4894	15.0219	14.7349
1.10999	0.487806	Q06770	Q06770	Corticosteroid-binding globulin	Serpina6	Color2 [A=255, R=169, G=169, B=169]	1	4					7	7	7	22.2	22.2	22.2	44.769	0	13.389	264590000	18	18.3366	18.4145	18.4826	18.0666	18.3118	18.2338	17.6342	17.7617	17.1199	18.4234
1.10987	0.312559	Q99J27	Q99J27	Acetyl-coenzyme A transporter 1	Slc33a1	Color2 [A=255, R=169, G=169, B=169]	1	4					2	2	2	3.8	3.8	3.8	61.075	0	3.6509	12644000	5	14.161	14.0158	13.8043	14.4977	14.0206	13.6568	13.47	14.0441	13.8032	13.9624
1.10939	0.144889	P35282	P35282	Ras-related protein Rab-21	Rab21	Color2 [A=255, R=169, G=169, B=169]	1	4					9	9	9	53.2	53.2	53.2	24.106	0	36.988	214410000	21	17.1438	17.1629	17.0381	17.1311	16.9021	16.9421	16.8115	16.8144	17.0056	17.08
1.10785	0.174267	Q9WU84	Q9WU84	Copper chaperone for superoxide dismutase	Ccs	Color2 [A=255, R=169, G=169, B=169]	1	4					2	2	2	8	8	8	28.911	0	21.451	49346000	6	13.9984	13.9278	14.0366	14.2723	14.1277	13.8762	13.6793	13.9177	13.9606	14.0577
1.10634	0.320189	Q80U87	Q80U87	Ubiquitin carboxyl-terminal hydrolase 8	Usp8	Color2 [A=255, R=169, G=169, B=169]	1	4					6	6	6	7.2	7.2	7.2	122.61	0	16.494	1954900000	8	13.8585	13.7394	13.9145	14.23	13.7249	13.4234	13.1805	13.6697	13.9556	13.6373
1.10607	0.194643	Q91V64	Q91V64	Isochorismatase domain-containing protein 1	Isoc1	Color2 [A=255, R=169, G=169, B=169]	1	4					7	7	7	31.6	31.6	31.6	32.032	0	114.05	231250000	17	16.5521	16.3488	16.3888	16.607	16.22	16.1056	16.0509	16.3528	16.3875	16.2466
1.10568	0.241413	P0C605;P0C605-2;Q61410	P0C605;P0C605-2	cGMP-dependent protein kinase 1	Prkg1	Color2 [A=255, R=169, G=169, B=169]	1	4					11	11	10	17.6	17.6	16.2	76.35	0	22.045	166370000	22	16.5469	16.5226	16.4648	16.6062	16.3032	16.1991	15.8617	16.3086	16.5006	16.3665
1.10399	0.213227	Q9EP72	Q9EP72	ER membrane protein complex subunit 7	Emc7	Color2 [A=255, R=169, G=169, B=169]	1	4					3	3	3	16.2	16.2	16.2	26.31	0	7.6879	75196000	6	15.813	15.5842	15.5266	15.6605	15.3974	15.2531	15.1342	15.5213	15.4768	15.5303
1.10295	0.207754	Q9JMA1	Q9JMA1	Ubiquitin carboxyl-terminal hydrolase 14	Usp14	Color2 [A=255, R=169, G=169, B=169]	1	4					14	14	14	36.9	36.9	36.9	56.001	0	108.7	338630000	33	17.5117	17.5278	17.4401	17.5577	17.2822	17.1888	16.9487	17.4884	17.351	17.3037
1.10237	0.326153	O35682	O35682	Myeloid-associated differentiation marker	Myadm	Color2 [A=255, R=169, G=169, B=169]	1	4					4	4	4	18.8	18.8	18.8	35.284	0	30.53	138060000	19	15.6961	16.0672	15.7386	15.7203	15.5366	15.4493	15.0134	15.2713	15.5671	15.8269
1.10194	0.212257	P62192	P62192	26S protease regulatory subunit 4	Psmc1	Color2 [A=255, R=169, G=169, B=169]	1	4					16	16	16	42.5	42.5	42.5	49.184	0	99.011	647320000	37	18.244	18.2069	18.1176	18.3416	18.025	17.8409	17.7309	18.0195	18.2621	18.0204
1.10098	0.249953	A6H6A9-2;A6H6A9	A6H6A9-2;A6H6A9	Rab GTPase-activating protein 1-like	Rabgap1l	Color2 [A=255, R=169, G=169, B=169]	1	4					2	2	2	5.2	5.2	5.2	53.067	0	4.6145	8859300	5	14.1936	14.063	13.8759	14.2068	13.8894	13.5413	13.73	13.6389	14.0238	14.0451
1.09924	0.288812	Q8K0G5	Q8K0G5	Protein TSSC1	Tssc1	Color2 [A=255, R=169, G=169, B=169]	1	4					5	5	5	16.8	16.8	16.8	43.126	0	41.6	35683000	9	14.3453	14.36	13.9913	14.2135	14.0493	13.5717	13.6354	14.1036	14.108	14.0965
1.09915	0.428909	Q9Z110-2;Q9Z110	Q9Z110-2;Q9Z110	Delta-1-pyrroline-5-carboxylate synthase;Glutamate 5-kinase;Gamma-glutamyl phosphate reductase	Aldh18a1	Color2 [A=255, R=169, G=169, B=169]	1	4					2	2	2	3.5	3.5	3.5	87.052	0	14.752	14130000	4	13.6502	13.5242	13.6139	14.2163	13.5424	12.7332	13.1255	13.6964	13.5715	13.2757
1.09851	0.223958	Q9Z0N1;Q9Z0N2	Q9Z0N1;Q9Z0N2	Eukaryotic translation initiation factor 2 subunit 3, X-linked;Eukaryotic translation initiation factor 2 subunit 3, Y-linked	Eif2s3x;Eif2s3y	Color2 [A=255, R=169, G=169, B=169]	1	4					16	16	16	43	43	43	51.065	0	94.909	423670000	37	18.2832	18.1213	17.9683	18.4245	18.0311	17.7969	17.7818	18.1227	18.1093	17.8978
1.09812	-0.411374	Q8K2G4;Q8K2G4-2;Q8K2G4-3	Q8K2G4;Q8K2G4-2	Bardet-Biedl syndrome 7 protein homolog	Bbs7	Color2 [A=255, R=169, G=169, B=169]	1	4					8	8	8	14.4	14.4	14.4	80.319	0	19.977	53357000	14	15.8196	15.8113	15.4312	15.4761	15.5497	15.614	15.7058	16.4847	16.4695	15.8707
1.09798	0.387937	Q8VD66	Q8VD66	Abhydrolase domain-containing protein 4	Abhd4	Color2 [A=255, R=169, G=169, B=169]	1	4					3	3	3	10.8	10.8	10.8	38.86	0	4.8274	6541100	4	11.9124	12.0915	11.634	12.0835	11.9511	11.4909	11.2985	12.104	11.7381	11.1013
1.09703	0.236826	P70452	P70452	Syntaxin-4	Stx4	Color2 [A=255, R=169, G=169, B=169]	1	4					4	4	4	20.8	20.8	20.8	34.165	0	35.446	157190000	12	15.6975	15.6874	15.5856	15.7723	15.4782	15.3432	15.1454	15.3747	15.3759	15.7976
1.0958	0.31352	P58742	P58742	Aladin	Aaas	Color2 [A=255, R=169, G=169, B=169]	1	4					2	2	2	6.8	6.8	6.8	59.43	0	9.4867	7141500	3	12.7698	12.613	12.6889	13.0045	12.5011	11.9846	12.2039	12.6019	12.6682	12.5511
1.09488	0.216113	P54923	P54923	[Protein ADP-ribosylarginine] hydrolase	Adprh	Color2 [A=255, R=169, G=169, B=169]	1	4					10	10	10	32.6	32.6	32.6	40.068	0	64.097	244880000	23	17.1125	17.1248	16.9582	16.9489	16.9252	16.731	16.5369	16.9543	17.0888	16.678
1.09413	0.198199	Q99MN1	Q99MN1	Lysine--tRNA ligase	Kars	Color2 [A=255, R=169, G=169, B=169]	1	4					22	22	21	35.1	35.1	35.1	67.839	0	89.94	585760000	50	18.841	18.7729	18.6339	18.9978	18.6387	18.5156	18.3476	18.6458	18.7823	18.6021
1.09199	0.258139	P60521	P60521	Gamma-aminobutyric acid receptor-associated protein-like 2	Gabarapl2	Color2 [A=255, R=169, G=169, B=169]	1	4					3	3	3	29.1	29.1	29.1	13.667	0	7.1219	27053000	5	14.1409	14.1235	13.7747	14.023	13.652	13.4689	13.4925	13.7787	13.8142	13.869
1.09042	0.172884	P35293	P35293	Ras-related protein Rab-18	Rab18	Color2 [A=255, R=169, G=169, B=169]	1	4					9	9	8	54.9	54.9	50	23.035	0	31.582	484680000	28	18.0278	17.9443	17.7647	18.0143	17.7125	17.6559	17.5252	17.7877	17.8376	17.7926
1.08833	0.404033	Q9QZC2	Q9QZC2	Plexin-C1	Plxnc1	Color2 [A=255, R=169, G=169, B=169]	1	4					3	2	2	2.5	2	2	176.47	0	6.1074	23306000	4	12.6698	12.8924	12.6381	13.0896	12.1133	12.0895	11.9149	12.3409	12.5168	12.521
1.0878	0.262248	Q9CQ80-2;Q9CQ80	Q9CQ80-2;Q9CQ80	Vacuolar protein-sorting-associated protein 25	Vps25	Color2 [A=255, R=169, G=169, B=169]	1	4					3	3	3	26.4	26.4	26.4	17.488	0	20.299	55617000	4	15.4629	15.4099	15.3063	15.7671	15.2626	15.0327	14.9136	15.1862	15.4679	15.2973
1.08605	-0.328942	Q811G0;Q811G0-2;Q811G0-4	Q811G0;Q811G0-2	Protein PTHB1	Bbs9	Color2 [A=255, R=169, G=169, B=169]	1	4					10	10	10	12.2	12.2	12.2	99.056	0	18.56	39915000	15	15.5404	15.49	15.2804	15.4572	15.3124	15.4026	15.4631	16.117	16.125	15.6175
1.08503	0.353541	Q6A065;Q6A065-2;Q6A065-3	Q6A065	Centrosomal protein of 170 kDa	Cep170	Color2 [A=255, R=169, G=169, B=169]	1	4					5	5	5	3.8	3.8	3.8	175.05	0	6.9208	7762500	7	12.743	12.8132	12.6043	12.9727	12.586	12.2217	12.0292	12.7591	12.8055	12.136
1.08456	0.308272	Q9QYA2	Q9QYA2	Mitochondrial import receptor subunit TOM40 homolog	Tomm40	Color2 [A=255, R=169, G=169, B=169]	1	4					7	7	7	29.9	29.9	29.9	37.895	0	28.368	68870000	12	16.0146	15.9049	15.8033	16.0521	15.4985	15.3414	15.2284	15.6513	15.9034	15.6077
1.08453	0.277654	Q8CFX1	Q8CFX1	GDH/6PGL endoplasmic bifunctional protein;Glucose 1-dehydrogenase;6-phosphogluconolactonase	H6pd	Color2 [A=255, R=169, G=169, B=169]	1	4					6	6	6	9.4	9.4	9.4	88.927	0	37.034	24605000	11	14.5386	14.3392	14.5342	14.5832	14.4232	14.1055	13.8099	14.4287	14.5631	14.123
1.08429	0.255922	Q9Z2H5-3;Q9Z2H5-2;Q9Z2H5	Q9Z2H5-3;Q9Z2H5-2;Q9Z2H5	Band 4.1-like protein 1	Epb41l1	Color2 [A=255, R=169, G=169, B=169]	1	4					9	7	7	16.7	13	13	81.959	0	24.117	61351000	11	16.0598	15.643	15.4571	15.6849	15.3403	15.3931	15.2766	15.5159	15.3791	15.3408
1.08371	0.156069	Q9Z2N8	Q9Z2N8	Actin-like protein 6A	Actl6a	Color2 [A=255, R=169, G=169, B=169]	1	4					5	5	5	14.9	14.9	14.9	47.447	0	26.634	43900000	7	14.2715	14.0331	13.9004	14.0919	13.914	13.8623	13.9321	13.8433	14.0133	13.7797
1.08255	0.266224	Q9D020-1;Q9D020	Q9D020-1;Q9D020	Cytosolic 5-nucleotidase 3A	Nt5c3a	Color2 [A=255, R=169, G=169, B=169]	1	4					9	9	9	37	37	37	33.79	0	36.916	76135000	13	16.2899	16.022	16.2084	16.5879	16.1188	15.822	15.6962	16.1668	16.1374	16.0735
1.08142	0.243638	Q3V0Q1	Q3V0Q1	Dynein heavy chain 12, axonemal	Dnah12	Color2 [A=255, R=169, G=169, B=169]	1	4					2	2	2	0.6	0.6	0.6	356.23	0.0076862	1.811	18270000	2	12.6818	12.6561	12.8108	12.712	12.7817	12.5077	12.3246	12.51	12.896	12.186
1.08066	-0.498715	P34884	P34884	Macrophage migration inhibitory factor	Mif	Color2 [A=255, R=169, G=169, B=169]	1	4					2	2	2	17.4	17.4	17.4	12.504	0	4.0085	512470000	9	14.574	14.4752	14.3125	13.323	14.2565	14.6618	14.5512	14.6276	15.1304	14.4638
1.08009	0.187441	Q9JHU9	Q9JHU9	Inositol-3-phosphate synthase 1	Isyna1	Color2 [A=255, R=169, G=169, B=169]	1	4					6	6	6	17.1	17.1	17.1	60.931	0	36.769	218060000	11	15.9045	15.91	15.7194	15.9315	15.5714	15.4452	15.4955	15.6945	15.6887	15.7758
1.08009	0.762892	Q91Z96-2;Q91Z96	Q91Z96-2;Q91Z96	BMP-2-inducible protein kinase	Bmp2k	Color2 [A=255, R=169, G=169, B=169]	1	4					2	2	2	4.2	4.2	4.2	72.514	0.0012725	2.6248	9740900	3	11.8781	11.8535	12.2022	12.6293	12.0144	11.7319	10.0493	11.4092	12.2006	11.3721
1.07984	0.294371	Q9WUH1	Q9WUH1	Transmembrane protein 115	Tmem115	Color2 [A=255, R=169, G=169, B=169]	1	4					2	2	2	6.9	6.9	6.9	38.098	0	6.7266	14903000	6	12.3778	12.4198	12.2944	12.7321	12.4308	11.8403	11.9014	12.1953	12.3141	12.5319
1.07967	0.254945	Q9ES74	Q9ES74	Serine/threonine-protein kinase Nek7	Nek7	Color2 [A=255, R=169, G=169, B=169]	1	4					9	9	9	38.7	38.7	38.7	34.537	0	22.025	110460000	14	17.0726	17.0673	17.0099	17.322	16.9185	16.7943	16.4132	16.9565	17.0429	16.9087
1.07833	0.225787	Q9ES28-8;Q9ES28-4;Q9ES28-3;Q9ES28-2;Q9ES28-7;Q9ES28;Q9ES28-6;Q9ES28-5	Q9ES28-8;Q9ES28-4;Q9ES28-3;Q9ES28-2;Q9ES28-7;Q9ES28;Q9ES28-6;Q9ES28-5	Rho guanine nucleotide exchange factor 7	Arhgef7	Color2 [A=255, R=169, G=169, B=169]	1	4					11	11	9	19	19	15.7	79.695	0	21.303	170770000	19	17.6134	17.5402	17.464	17.8407	17.4091	17.3119	17.0319	17.4036	17.5	17.4911
1.07512	0.290322	P28271	P28271	Cytoplasmic aconitate hydratase	Aco1	Color2 [A=255, R=169, G=169, B=169]	1	4					22	22	22	34.3	34.3	34.3	98.124	0	150.49	1112200000	57	19.413	19.3541	19.3096	19.6608	19.1957	19.0967	18.657	19.0543	19.3803	19.2933
1.07361	0.190301	Q9EPU0-2;Q9EPU0	Q9EPU0-2;Q9EPU0	Regulator of nonsense transcripts 1	Upf1	Color2 [A=255, R=169, G=169, B=169]	1	4					22	22	22	28	28	28	122.66	0	70.322	217710000	36	17.6706	17.5889	17.426	17.6303	17.4052	17.1879	17.2034	17.4624	17.607	17.3089
1.07279	0.452127	Q8R2Q4-3;Q8R2Q4-2;Q8R2Q4	Q8R2Q4-3;Q8R2Q4-2;Q8R2Q4	Ribosome-releasing factor 2, mitochondrial	Gfm2	Color2 [A=255, R=169, G=169, B=169]	1	4					4	4	4	8.5	8.5	8.5	83.127	0	10.772	6509000	5	12.572	11.9916	12.1442	12.4904	12.5133	11.5863	11.2926	11.9879	12.3523	12.2318
1.07259	-0.243584	O88543	O88543	COP9 signalosome complex subunit 3	Cops3	Color2 [A=255, R=169, G=169, B=169]	1	4					11	11	10	35.2	35.2	32.4	47.832	0	62.011	218670000	21	15.8584	16.02	15.7483	15.7993	15.8359	15.7859	16.0097	16.1416	16.4918	16.0509
1.0724	0.203473	Q80W93	Q80W93	Hydrocephalus-inducing protein	Hydin	Color2 [A=255, R=169, G=169, B=169]	1	4					2	2	2	0.3	0.3	0.3	581.52	0.0076817	1.8069	126700000	4	16.6197	16.6597	16.6147	16.7066	16.3383	16.2808	16.1379	16.4622	16.6099	16.4309
1.07233	0.235644	P37040	P37040	NADPH--cytochrome P450 reductase	Por	Color2 [A=255, R=169, G=169, B=169]	1	4					21	21	21	35.3	35.3	35.3	77.043	0	74.606	760210000	48	18.9073	18.8332	18.7056	18.9711	18.6256	18.5085	18.2052	18.6635	18.7519	18.7355
1.07123	0.200887	Q9Z1Z0;Q9Z1Z0-2;Q9Z1Z0-4;Q9Z1Z0-3	Q9Z1Z0;Q9Z1Z0-2;Q9Z1Z0-4	General vesicular transport factor p115	Uso1	Color2 [A=255, R=169, G=169, B=169]	1	4					23	23	23	33	33	33	106.98	0	197.64	520110000	58	18.3787	18.2267	18.1991	18.4762	18.2607	17.964	17.8517	18.2208	18.3374	18.1632
1.07048	0.148115	Q9CQ26	Q9CQ26	STAM-binding protein	Stambp	Color2 [A=255, R=169, G=169, B=169]	1	4					3	3	3	11.3	11.3	11.3	48.513	0	20.548	23097000	6	14.067	14.0555	14.1183	14.1519	13.8717	13.7804	13.7532	13.958	14.0314	14.0009
1.06698	0.286959	Q9Z1Q9	Q9Z1Q9	Valine--tRNA ligase	Vars	Color2 [A=255, R=169, G=169, B=169]	1	4					24	24	24	23	23	23	140.21	0	129.89	496340000	49	18.5349	18.4392	18.3987	18.9424	18.2943	18.1111	17.9496	18.312	18.5015	18.3005
1.06671	0.332911	P70188-2;P70188	P70188-2;P70188	Kinesin-associated protein 3	Kifap3	Color2 [A=255, R=169, G=169, B=169]	1	4					4	3	3	4.9	4	4	89.015	0	7.5471	18619000	4	12.805	12.5954	12.348	13.019	12.5725	12.1125	12.0779	12.641	12.6391	12.2048
1.06603	1.14189	Q45VK7-2;Q45VK7;Q45VK7-3	Q45VK7-2;Q45VK7	Cytoplasmic dynein 2 heavy chain 1	Dync2h1	Color2 [A=255, R=169, G=169, B=169]	1	4					4	4	4	1.2	1.2	1.2	493.13	0.00022671	3.4289	106410000	4	14.0711	16.0024	16.4103	14.1764	16.0765	13.9365	13.41	15.0621	14.6627	13.956
1.06436	0.22892	Q3U9G9	Q3U9G9	Lamin-B receptor	Lbr	Color2 [A=255, R=169, G=169, B=169]	1	4					11	11	11	16.5	16.5	16.5	71.439	0	41.681	159770000	20	17.2174	17.0378	16.9995	17.184	16.7618	16.719	16.6901	16.6184	17.0193	17.0091
1.0643	0.370767	Q9EP89	Q9EP89	Serine beta-lactamase-like protein LACTB, mitochondrial	Lactb	Color2 [A=255, R=169, G=169, B=169]	1	4					4	4	4	8.9	8.9	8.9	60.705	0	11.455	15500000	6	13.7756	13.5632	13.2889	13.0965	13.1368	13.0905	12.5813	12.8471	13.4103	13.0778
1.06375	0.669139	Q9JL62	Q9JL62	Glycolipid transfer protein	Gltp	Color2 [A=255, R=169, G=169, B=169]	1	4					5	5	5	26.3	26.3	26.3	23.689	0	11.366	67544000	10	16.4671	16.3195	16.8724	17.6171	15.9923	15.6914	15.5045	15.9197	16.6401	16.1671
1.06275	0.220085	Q8VCH8	Q8VCH8	UBX domain-containing protein 4	Ubxn4	Color2 [A=255, R=169, G=169, B=169]	1	4					3	3	3	12.1	12.1	12.1	56.471	0	25.809	104440000	8	15.0678	14.8571	14.8684	15.1571	14.8571	14.6016	14.4495	14.8301	14.9473	14.8786
1.06273	0.225607	Q80UG5;Q80UG5-3;Q80UG5-2	Q80UG5;Q80UG5-3;Q80UG5-2	Septin-9	Sept9	Color2 [A=255, R=169, G=169, B=169]	1	4					14	14	14	32.6	32.6	32.6	65.574	0	27.058	348600000	30	18.3187	18.2644	18.1609	18.4617	18.14	18.1078	17.6792	17.9977	18.212	18.221
1.06188	0.281323	Q9D2L1	Q9D2L1	Arylsulfatase K	Arsk	Color2 [A=255, R=169, G=169, B=169]	1	4					2	2	2	3.3	3.3	3.3	62.8	0.00044903	3.2937	21613000	4	13.082	13.2439	13.5977	13.6992	13.1731	12.9721	12.8354	13.1647	13.1511	13.2659
1.06083	0.244521	Q8BHZ0	Q8BHZ0	Protein FAM49A	Fam49a	Color2 [A=255, R=169, G=169, B=169]	1	4					10	10	8	40.9	40.9	34.1	37.342	0	109.17	195360000	26	16.9797	16.9303	16.9536	17.1905	16.7722	16.5371	16.4334	16.7362	16.996	16.901
1.05963	0.276335	P97351	P97351	40S ribosomal protein S3a	Rps3a	Color2 [A=255, R=169, G=169, B=169]	1	4					14	14	14	50.4	50.4	50.4	29.885	0	119.3	1500100000	42	19.4045	19.1366	19.2758	19.8235	19.2162	19.0486	18.8252	19.2059	19.1934	19.2018
1.05936	0.248275	Q9DBD0	Q9DBD0	Inhibitor of carbonic anhydrase	Ica	Color2 [A=255, R=169, G=169, B=169]	1	4					15	14	14	23.7	22.6	22.6	76.765	0	32.438	123150000	21	16.6233	16.8031	16.626	16.7932	16.398	16.5302	16.0944	16.2425	16.4563	16.6789
1.05919	0.237885	O70475	O70475	UDP-glucose 6-dehydrogenase	Ugdh	Color2 [A=255, R=169, G=169, B=169]	1	4					14	14	14	36.7	36.7	36.7	54.831	0	95.65	273350000	32	17.6656	17.4021	17.3393	17.5054	17.2533	17.1762	16.8857	17.0994	17.3811	17.4338
1.05894	0.210433	Q6P069-2;Q6P069	Q6P069-2;Q6P069	Sorcin	Sri	Color2 [A=255, R=169, G=169, B=169]	1	4					8	8	8	50.3	50.3	50.3	20.296	0	51.064	372930000	19	16.9867	16.9317	17.0017	17.0879	16.7477	16.461	16.7598	16.6287	16.9927	16.8614
1.05882	0.200011	Q8R0H9	Q8R0H9	ADP-ribosylation factor-binding protein GGA1	Gga1	Color2 [A=255, R=169, G=169, B=169]	1	4					5	5	4	7.6	7.6	6.5	69.971	0	13.835	95958000	10	15.932	15.8533	15.7045	16.0507	15.7183	15.5038	15.4585	15.6548	15.888	15.7537
1.05738	0.242291	Q3UHD6-2;Q3UHD6	Q3UHD6-2;Q3UHD6	Sorting nexin-27	Snx27	Color2 [A=255, R=169, G=169, B=169]	1	4					6	6	6	12.4	12.4	12.4	59.533	0	11.852	101160000	14	16.3294	16.315	16.2534	16.5792	16.1502	16.0451	15.7003	16.2093	16.2659	16.1951
1.05731	0.227633	Q9CZD3	Q9CZD3	Glycine--tRNA ligase	Gars	Color2 [A=255, R=169, G=169, B=169]	1	4					14	14	14	21.7	21.7	21.7	81.877	0	30.499	366470000	26	17.8407	17.7915	17.7084	17.7537	17.492	17.2816	17.2449	17.5658	17.7805	17.5754
1.05726	0.489946	Q9JM76	Q9JM76	Actin-related protein 2/3 complex subunit 3	Arpc3	Color2 [A=255, R=169, G=169, B=169]	1	4					4	4	4	21.3	21.3	21.3	20.524	0	11.595	64223000	7	15.2307	15.2605	15.494	16.1184	14.9274	14.5723	14.6436	14.9658	15.4414	14.958
1.05456	0.353345	Q80ZD3;Q80ZD3-2	Q80ZD3;Q80ZD3-2	Sodium-independent sulfate anion transporter	Slc26a11	Color2 [A=255, R=169, G=169, B=169]	1	4					3	3	3	6.6	6.6	6.6	64.109	0	12.673	16307000	4	12.7556	12.6359	12.6711	12.9844	12.5345	12.2793	11.7483	12.5792	12.6004	12.6076
1.05325	0.20192	Q99KN9;Q99KN9-2	Q99KN9;Q99KN9-2	Clathrin interactor 1	Clint1	Color2 [A=255, R=169, G=169, B=169]	1	4					8	8	8	15.8	15.8	15.8	68.512	0	33.877	256140000	20	16.6979	16.5767	16.4122	16.7298	16.5094	16.3254	16.0749	16.5252	16.5388	16.452
1.05323	0.193222	Q99K01-3;Q99K01;Q99K01-2;Q99K01-4;Q99K01-5	Q99K01-3;Q99K01;Q99K01-2;Q99K01-4	Pyridoxal-dependent decarboxylase domain-containing protein 1	Pdxdc1	Color2 [A=255, R=169, G=169, B=169]	1	4					17	17	16	27.3	27.3	26.3	78.542	0	41.633	177900000	26	17.2466	17.1204	16.8764	16.9809	17.0006	16.8081	16.579	16.9723	17.0117	16.8877
1.05312	0.436871	P13634	P13634	Carbonic anhydrase 1	Ca1	Color2 [A=255, R=169, G=169, B=169]	1	4					6	6	6	39.1	39.1	39.1	28.33	0	70.763	207330000	15	16.762	16.2641	17.1634	16.0089	16.3663	15.992	15.7978	16.3625	16.0062	16.2218
1.05296	0.264589	Q921Y0-2;Q921Y0;Q8BPB0	Q921Y0-2;Q921Y0;Q8BPB0	MOB kinase activator 1A;MOB kinase activator 1B	Mob1a;Mob1b	Color2 [A=255, R=169, G=169, B=169]	1	4					2	2	2	12.9	12.9	12.9	16.336	0.0008617	2.8309	27312000	3	15.2409	15.0694	15.0239	15.4638	14.9786	14.6923	14.7112	14.7928	15.2279	15.0295
1.05263	0.189811	P62814	P62814	V-type proton ATPase subunit B, brain isoform	Atp6v1b2	Color2 [A=255, R=169, G=169, B=169]	1	4					18	18	18	51.3	51.3	51.3	56.55	0	263.81	2583100000	91	19.1047	19.1084	18.9965	19.2672	19.0379	18.7507	18.722	19.125	19.1092	18.8587
1.04992	0.315346	Q8R307	Q8R307	Vacuolar protein sorting-associated protein 18 homolog	Vps18	Color2 [A=255, R=169, G=169, B=169]	1	4					10	10	10	14.9	14.9	14.9	110.22	0	65.144	61805000	16	14.9488	14.7392	14.9903	15.3314	14.7854	14.5798	14.2066	14.6644	14.9193	14.8483
1.04932	0.248975	Q9CQU3	Q9CQU3	Protein RER1	Rer1	Color2 [A=255, R=169, G=169, B=169]	1	4					4	4	4	28.6	28.6	28.6	22.988	0	13.051	85795000	9	16.8021	16.7754	16.4702	16.7935	16.4207	16.1977	16.1472	16.5533	16.6238	16.4949
1.04769	0.360114	B2RY04	B2RY04	Dedicator of cytokinesis protein 5	Dock5	Color2 [A=255, R=169, G=169, B=169]	1	4					9	8	8	5.5	5	5	214.43	0	12.831	20784000	8	13.8092	14.0147	14.1559	14.0465	14.1405	13.784	13.0229	13.6154	13.9981	13.9458
1.04756	0.226816	Q9D281	Q9D281	Protein Noxp20	Fam114a1	Color2 [A=255, R=169, G=169, B=169]	1	4					7	7	7	17.6	17.6	17.6	61.012	0	18.426	77809000	15	16.148	16.1693	16.1427	16.1831	15.9913	16.0388	15.5201	15.7725	16.0394	16.1296
1.04667	-0.411641	P49194	P49194	Retinol-binding protein 3	Rbp3	Color2 [A=255, R=169, G=169, B=169]	1	4					51	51	51	64.5	64.5	64.5	134.45	0	323.31	23938000000	362	22.9248	22.9016	22.3012	22.368	22.3213	22.6845	22.5714	23.2836	23.3715	22.9641
1.04569	0.315452	O88428	O88428	Bifunctional 3-phosphoadenosine 5-phosphosulfate synthase 2;Sulfate adenylyltransferase;Adenylyl-sulfate kinase	Papss2	Color2 [A=255, R=169, G=169, B=169]	1	4					6	6	5	11.3	11.3	9	70.35	0	13.561	15598000	7	14.6143	13.8437	13.7513	14.1831	13.9367	13.9192	13.72	13.7979	13.5983	13.7165
1.04541	0.258928	P28741	P28741	Kinesin-like protein KIF3A	Kif3a	Color2 [A=255, R=169, G=169, B=169]	1	4					7	7	6	11.4	11.4	9.8	80.169	0	17.086	33288000	10	14.9107	14.7278	14.5597	14.8689	14.8193	14.3774	14.1201	14.6752	14.7687	14.6503
1.04518	0.279001	Q9CZN7-2;Q9CZN7	Q9CZN7-2;Q9CZN7	Serine hydroxymethyltransferase	Shmt2	Color2 [A=255, R=169, G=169, B=169]	1	4					9	9	9	26.5	26.5	26.5	55.42	0	43.701	94195000	16	16.3886	16.1718	16.2303	16.682	16.0656	15.8531	15.8045	16.3031	16.2038	15.9787
1.04459	0.489741	Q80V26	Q80V26	Inositol monophosphatase 3	Impad1	Color2 [A=255, R=169, G=169, B=169]	1	4					2	2	2	5.6	5.6	5.6	38.616	0.0054282	2.0488	1656200	2	12.828	12.6972	12.719	12.5053	12.3017	11.9933	11.3323	12.2893	12.1978	12.7898
1.04457	-0.511823	Q9Z2R6	Q9Z2R6	Protein unc-119 homolog A	Unc119	Color2 [A=255, R=169, G=169, B=169]	1	4					4	4	3	22.1	22.1	18.3	27.01	0	22.713	117360000	9	15.72	15.3413	15.1607	15.1595	15.0786	15.1688	16.1699	16.1562	16.2527	15.2717
1.04361	0.272615	P45376	P45376	Aldose reductase	Akr1b1	Color2 [A=255, R=169, G=169, B=169]	1	4					17	17	17	57.6	57.6	57.6	35.732	0	55.396	2062000000	66	20.2892	20.2353	20.341	20.9009	20.2413	20.0545	20.0014	20.0368	20.3419	20.2101
1.04251	0.24481	Q91VH6	Q91VH6	Protein MEMO1	Memo1	Color2 [A=255, R=169, G=169, B=169]	1	4					2	2	2	6.7	6.7	6.7	33.692	0	7.7682	21577000	3	13.4346	13.5935	13.0974	13.5167	13.3397	13.0514	12.9148	13.4592	13.2544	13.078
1.04245	0.238156	Q8CGC7	Q8CGC7	Bifunctional glutamate/proline--tRNA ligase;Glutamate--tRNA ligase;Proline--tRNA ligase	Eprs	Color2 [A=255, R=169, G=169, B=169]	1	4					33	33	33	28.2	28.2	28.2	170.08	0	252.45	678950000	74	18.9506	18.8316	18.7317	19.1885	18.7235	18.6085	18.3288	18.7585	18.8492	18.6901
1.04197	0.189454	P35279-2;P35279	P35279-2;P35279	Ras-related protein Rab-6A	Rab6a	Color2 [A=255, R=169, G=169, B=169]	1	4					10	10	4	53.4	53.4	27.4	23.545	0	46.582	1817400000	48	18.6403	18.6316	18.4663	18.7161	18.3428	18.2342	18.1759	18.5394	18.4984	18.4021
1.04113	0.27599	P35550	P35550	rRNA 2-O-methyltransferase fibrillarin	Fbl	Color2 [A=255, R=169, G=169, B=169]	1	4					8	8	6	31.8	31.8	24.2	34.306	0	33.582	289100000	15	18.0096	17.7587	17.6682	17.7914	17.5071	17.1559	17.4319	17.6358	17.8227	17.3088
1.04019	0.306232	Q9CYL5	Q9CYL5	Golgi-associated plant pathogenesis-related protein 1	Glipr2	Color2 [A=255, R=169, G=169, B=169]	1	4					4	4	4	33.1	33.1	33.1	17.09	0	33.759	32442000	5	14.502	14.4267	14.6123	14.8075	14.4011	14.1523	13.7735	14.3814	14.2813	14.6301
1.03982	-0.489703	P50149	P50149	Guanine nucleotide-binding protein G(t) subunit alpha-2	Gnat2	Color2 [A=255, R=169, G=169, B=169]	1	4					12	5	5	41.5	23.7	23.7	40.117	0	26.491	98949000	11	15.0393	14.831	14.2778	14.3233	14.3076	14.4372	15.0328	15.5962	15.3296	14.8318
1.03975	0.318533	Q91YW3	Q91YW3	DnaJ homolog subfamily C member 3	Dnajc3	Color2 [A=255, R=169, G=169, B=169]	1	4					10	10	10	22.4	22.4	22.4	57.463	0	28.557	260030000	20	16.7483	16.9038	16.6111	17.2321	16.6867	16.468	16.1094	16.4655	16.716	16.8305
1.03654	-0.511948	Q8C437-3;Q8C437;Q8C437-4	Q8C437-3;Q8C437	PEX5-related protein	Pex5l	Color2 [A=255, R=169, G=169, B=169]	1	4					3	3	3	8	8	8	68.527	0	6.0444	16552000	5	14.4563	14.0363	13.6731	13.5144	13.9274	13.8556	14.4545	15.0073	14.7714	14.0785
1.03643	-0.297606	Q9D517	Q9D517	1-acyl-sn-glycerol-3-phosphate acyltransferase gamma	Agpat3	Color2 [A=255, R=169, G=169, B=169]	1	4					12	12	12	28.7	28.7	28.7	43.295	0	37.568	308130000	24	17.5764	17.6196	17.24	17.1767	17.4134	17.3773	17.502	18.0709	17.913	17.6509
1.03428	0.217928	Q8CGA0	Q8CGA0	Protein phosphatase 1F	Ppm1f	Color2 [A=255, R=169, G=169, B=169]	1	4					8	8	8	17.5	17.5	17.5	49.61	0	25.49	88591000	15	15.9282	15.6769	15.7243	15.9467	15.6164	15.4375	15.2755	15.7579	15.5875	15.7444
1.03365	-0.400477	P30275	P30275	Creatine kinase U-type, mitochondrial	Ckmt1	Color2 [A=255, R=169, G=169, B=169]	1	4					10	8	8	36.1	30.1	30.1	47.003	0	141.59	297570000	21	17.0374	16.942	16.4698	16.4263	16.6065	16.7791	17.1213	17.581	17.3303	16.6727
1.03186	0.220213	Q99JI6	Q99JI6	Ras-related protein Rap-1b	Rap1b	Color2 [A=255, R=169, G=169, B=169]	1	4					11	4	4	63	29.3	29.3	20.825	0	26.032	269650000	11	17.2897	17.2058	17.2142	17.7597	17.2418	17.0466	16.9789	17.2044	17.2242	17.1559
1.03185	0.277968	Q8R0P4;Q8R0P4-2	Q8R0P4;Q8R0P4-2	Mth938 domain-containing protein	Aamdc	Color2 [A=255, R=169, G=169, B=169]	1	4					3	3	3	22.1	22.1	22.1	13.244	0	5.6111	27472000	7	13.7432	13.6789	13.5975	13.8959	13.4406	13.0264	13.191	13.4617	13.5936	13.6935
1.03063	0.43974	Q9CXF4	Q9CXF4	TBC1 domain family member 15	Tbc1d15	Color2 [A=255, R=169, G=169, B=169]	1	4					4	4	4	6.3	6.3	6.3	76.526	0	7.3937	12716000	6	13.8468	13.6335	13.5414	14.1446	13.5503	13.1162	12.6172	13.6186	13.7277	13.4382
1.02952	0.207554	Q00422	Q00422	GA-binding protein alpha chain	Gabpa	Color2 [A=255, R=169, G=169, B=169]	1	4					6	6	6	14.1	14.1	14.1	51.344	0	11.829	18950000	9	14.137	14.011	14.0326	14.1219	13.8475	13.755	13.4849	14.0087	13.9914	13.8723
1.02909	0.28433	Q61193;Q03385	Q61193;Q03385	Ral guanine nucleotide dissociation stimulator-like 2;Ral guanine nucleotide dissociation stimulator	Rgl2;Ralgds	Color2 [A=255, R=169, G=169, B=169]	1	4					2	2	2	2.2	2.2	2.2	83.825	0.0073456	1.882	1511100	3	11.8902	11.7899	11.968	12.1727	12.135	11.7909	11.2418	12.0172	11.8404	11.6439
1.02893	0.22818	Q8BL66	Q8BL66	Early endosome antigen 1	Eea1	Color2 [A=255, R=169, G=169, B=169]	1	4					42	42	42	35.4	35.4	35.4	160.91	0	200.58	501740000	75	18.9054	18.7578	18.8501	19.2623	18.7468	18.5301	18.4993	18.7188	18.9069	18.7264
1.02871	0.24021	Q9R1P3	Q9R1P3	Proteasome subunit beta type-2	Psmb2	Color2 [A=255, R=169, G=169, B=169]	1	4					5	5	5	26.9	26.9	26.9	22.906	0	12.651	252340000	14	17.1145	16.8954	17.0256	17.471	16.9304	16.7737	16.7484	17.046	16.9929	16.6749
1.02791	0.220204	Q8CGB3-2;Q8CGB3;Q8CGB3-3	Q8CGB3-2;Q8CGB3;Q8CGB3-3	Uveal autoantigen with coiled-coil domains and ankyrin repeats	Uaca	Color2 [A=255, R=169, G=169, B=169]	1	4					8	8	8	9	9	9	116.52	0	15.4	74851000	10	15.1429	15.3369	15.2814	15.6346	15.2499	15.0212	14.8525	15.1118	15.2783	15.2807
1.0269	0.268225	Q9CZV8-4;Q9CZV8;Q9CZV8-3;Q8BH16	Q9CZV8-4;Q9CZV8;Q9CZV8-3	F-box/LRR-repeat protein 20	Fbxl20	Color2 [A=255, R=169, G=169, B=169]	1	4					3	3	3	6.9	6.9	6.9	46.719	0	3.9302	11355000	4	14.0059	14.0733	13.9833	13.8273	13.9872	13.3343	13.4727	13.8032	13.8361	14.0895
1.02673	0.22701	P50516;P50516-2	P50516;P50516-2	V-type proton ATPase catalytic subunit A	Atp6v1a	Color2 [A=255, R=169, G=169, B=169]	1	4					25	25	25	52.4	52.4	52.4	68.325	0	238.67	3688300000	122	20.3369	20.1484	20.111	20.4193	20.0261	19.7932	19.7937	20.2876	20.0918	19.9404
1.02493	0.220176	Q9Z2L7-2;Q9Z2L7	Q9Z2L7-2;Q9Z2L7	Cytokine receptor-like factor 3	Crlf3	Color2 [A=255, R=169, G=169, B=169]	1	4					3	3	3	11.6	11.6	11.6	39.153	0	10.909	31218000	5	13.4036	13.5054	13.5189	13.712	13.3993	13.0951	13.172	13.5463	13.5203	13.1045
1.02425	0.160095	O35345	O35345	Importin subunit alpha-7	Kpna6	Color2 [A=255, R=169, G=169, B=169]	1	4					5	5	3	11.2	11.2	7.1	59.964	0	21.572	43516000	8	15.1914	15.1647	15.0225	15.254	15.0085	14.9473	14.7134	15.0717	15.1047	15.0037
1.02234	0.225762	Q9ESW4;Q9ESW4-2	Q9ESW4	Acylglycerol kinase, mitochondrial	Agk	Color2 [A=255, R=169, G=169, B=169]	1	4					8	8	8	24.7	24.7	24.7	46.975	0	15.293	45362000	10	15.7073	15.5104	15.6251	15.6353	15.3615	15.2833	14.9636	15.466	15.5032	15.4947
1.02223	0.726043	Q91VS7	Q91VS7	Microsomal glutathione S-transferase 1	Mgst1	Color2 [A=255, R=169, G=169, B=169]	1	4					3	3	3	21.9	21.9	21.9	17.551	0	22.318	75012000	6	15.5254	14.8991	15.768	16.9588	15.1056	14.7695	15.2573	14.8988	15.1615	14.5396
1.02179	-0.311177	Q811P8;Q811P8-2	Q811P8;Q811P8-2	Rho GTPase-activating protein 32	Arhgap32	Color2 [A=255, R=169, G=169, B=169]	1	4					4	4	4	2.5	2.5	2.5	229.72	0	20.391	14380000	5	12.2523	12.0208	12.0675	11.7113	11.5655	11.9294	12.0588	12.3574	12.5278	12.2999
1.02167	0.192129	P18654;Q7TPS0-2;Q7TPS0-3;Q7TPS0	P18654	Ribosomal protein S6 kinase alpha-3	Rps6ka3	Color2 [A=255, R=169, G=169, B=169]	1	4					19	19	13	34.2	34.2	25.3	83.693	0	53.793	394310000	36	18.3907	18.3138	18.2883	18.5436	18.1495	18.1005	17.9197	18.1056	18.4007	18.199
1.02156	0.19035	P46638;P62492	P46638;P62492	Ras-related protein Rab-11B;Ras-related protein Rab-11A	Rab11b;Rab11a	Color2 [A=255, R=169, G=169, B=169]	1	4					10	10	10	50	50	50	24.489	0	53.884	2300900000	54	18.7824	18.6481	18.5578	18.9301	18.5531	18.3176	18.3506	18.6507	18.6027	18.5982
1.02131	0.181446	Q9D1E6	Q9D1E6	Tubulin-folding cofactor B	Tbcb	Color2 [A=255, R=169, G=169, B=169]	1	4					6	6	6	29.9	29.9	29.9	27.385	0	41.916	182280000	11	16.0799	16.2035	15.7894	16.1336	15.8813	15.7718	15.6983	15.8696	16.0277	15.8131
1.01998	0.286163	Q8VDG7	Q8VDG7	Platelet-activating factor acetylhydrolase 2, cytoplasmic	Pafah2	Color2 [A=255, R=169, G=169, B=169]	1	4					4	4	4	12.6	12.6	12.6	43.561	0	5.8701	12975000	6	14.4291	14.3958	14.2857	14.4737	14.1877	14.2699	13.549	14.0796	14.0673	14.3754
1.01987	0.325648	O88879-2;O88879	O88879-2;O88879	Apoptotic protease-activating factor 1	Apaf1	Color2 [A=255, R=169, G=169, B=169]	1	4					2	2	2	2	2	2	139.89	0.00044199	3.1221	3937700	2	12.1729	12.0047	11.8723	12.7486	12.2097	11.7646	11.8014	12.1456	11.6718	11.9965
1.01967	0.147851	Q9EST5;Q9EST5-2	Q9EST5;Q9EST5-2	Acidic leucine-rich nuclear phosphoprotein 32 family member B	Anp32b	Color2 [A=255, R=169, G=169, B=169]	1	4					5	3	3	21	15.1	15.1	31.078	0	15.796	77065000	10	15.1526	15.1248	14.9965	15.256	15.0768	14.8927	14.8182	15.1638	15.091	14.9019
1.01885	0.204793	O88487	O88487	Cytoplasmic dynein 1 intermediate chain 2	Dync1i2	Color2 [A=255, R=169, G=169, B=169]	1	4					8	8	7	21.6	21.6	19.6	68.393	0	34.454	645910000	17	18.1549	18.108	18.0345	18.1958	17.9004	17.7338	17.5709	17.9751	18.0687	18.0212
1.01861	0.374845	Q9D662	Q9D662	Protein transport protein Sec23B	Sec23b	Color2 [A=255, R=169, G=169, B=169]	1	4					8	5	5	14.9	9.4	9.4	86.436	0	18.606	28337000	11	13.5937	13.3294	13.5268	14.0231	13.1521	13.3602	12.6665	13.1214	13.4321	13.1705
1.01855	-0.443133	P30681	P30681	High mobility group protein B2	Hmgb2	Color2 [A=255, R=169, G=169, B=169]	1	4					9	8	8	46.2	40.5	40.5	24.162	0	33.668	696560000	20	18.9106	18.9006	18.3381	18.5207	18.6888	18.866	19.3494	19.6376	19.2727	18.4488
1.01836	0.234134	P55772	P55772	Ectonucleoside triphosphate diphosphohydrolase 1	Entpd1	Color2 [A=255, R=169, G=169, B=169]	1	4					7	7	7	16.3	16.3	16.3	57.205	0	44.164	280960000	21	16.9392	17.1741	17.0221	17.1802	16.8741	16.7491	16.5132	16.6665	16.9764	17.1139
1.01806	0.231324	Q8JZK9	Q8JZK9	Hydroxymethylglutaryl-CoA synthase, cytoplasmic	Hmgcs1	Color2 [A=255, R=169, G=169, B=169]	1	4					5	4	4	11	8.8	8.8	57.568	0	12.897	18277000	6	13.6162	13.0095	13.232	13.2774	13.0718	12.8499	12.9338	13.1182	13.1857	12.9627
1.01744	0.164389	Q1HFZ0;Q1HFZ0-2	Q1HFZ0;Q1HFZ0-2	tRNA (cytosine(34)-C(5))-methyltransferase	Nsun2	Color2 [A=255, R=169, G=169, B=169]	1	4					9	9	9	15.6	15.6	15.6	85.451	0	29.576	48236000	14	16.2212	16.1694	16.019	16.3373	16.0076	15.9778	15.7698	16.1433	16.0147	16.0268
1.01692	-0.644675	Q03717	Q03717	Potassium voltage-gated channel subfamily B member 1	Kcnb1	Color2 [A=255, R=169, G=169, B=169]	1	4					3	3	3	4.1	4.1	4.1	95.59	0	6.3971	6401100	4	12.2521	12.5105	11.3741	11.4374	11.9014	11.7908	12.6705	12.9261	13.2027	12.1088
1.01592	0.140529	B9EKI3	B9EKI3	TATA element modulatory factor	Tmf1	Color2 [A=255, R=169, G=169, B=169]	1	4					3	3	3	4.6	4.6	4.6	121.8	0	4.0313	8725000	6	13.8812	13.5797	13.7273	13.7983	13.819	13.5313	13.5438	13.5467	13.6696	13.8114
1.01435	-0.290926	Q9D6G9-2;Q9D6G9	Q9D6G9-2;Q9D6G9	CKLF-like MARVEL transmembrane domain-containing protein 5	Cmtm5	Color2 [A=255, R=169, G=169, B=169]	1	4					2	2	2	29.6	29.6	29.6	11.783	0	52.586	74534000	8	15.9524	15.8201	15.9266	15.9619	15.8226	16.4698	15.6748	16.2881	16.0319	16.4737
1.01382	0.246915	Q64737;Q64737-2	Q64737;Q64737-2	Trifunctional purine biosynthetic protein adenosine-3;Phosphoribosylamine--glycine ligase;Phosphoribosylformylglycinamidine cyclo-ligase;Phosphoribosylglycinamide formyltransferase	Gart	Color2 [A=255, R=169, G=169, B=169]	1	4					19	19	19	26.5	26.5	26.5	107.5	0	124.38	505950000	39	17.8355	17.7935	17.6781	17.8515	17.4665	17.3423	17.1409	17.4813	17.6978	17.7282
1.01313	0.242913	Q9R1T4-2;Q9R1T4-3;Q9R1T4	Q9R1T4-2;Q9R1T4-3;Q9R1T4	Septin-6	Sept6	Color2 [A=255, R=169, G=169, B=169]	1	4					10	5	5	33.5	20.8	20.8	48.763	0	49.563	31856000	9	14.675	14.5118	14.4401	14.5472	14.2539	13.9971	14.1078	14.4668	14.5413	14.1007
1.01295	0.173365	Q9DCH4	Q9DCH4	Eukaryotic translation initiation factor 3 subunit F	Eif3f	Color2 [A=255, R=169, G=169, B=169]	1	4					7	7	7	23.8	23.8	23.8	37.984	0	28.251	42321000	13	15.9999	15.7517	15.9986	16.1316	15.8571	15.6759	15.6921	15.9577	15.9043	15.642
1.01286	-0.687561	Q91ZZ3	Q91ZZ3	Beta-synuclein	Sncb	Color2 [A=255, R=169, G=169, B=169]	1	4					4	2	2	44.4	29.3	29.3	14.051	0	42.963	133980000	8	18.1181	17.7282	17.0892	16.8381	17.4604	17.4246	18.5395	18.5873	18.6791	17.4414
1.01258	0.237827	Q61699-2;Q61699	Q61699-2;Q61699	Heat shock protein 105 kDa	Hsph1	Color2 [A=255, R=169, G=169, B=169]	1	4					21	20	20	34.8	33	33	91.696	0	127.08	401150000	47	18.0115	17.9999	17.7316	18.2048	17.7211	17.6822	17.3797	17.737	17.8995	17.7814
1.00965	0.271774	Q921W0	Q921W0	Charged multivesicular body protein 1a	Chmp1a	Color2 [A=255, R=169, G=169, B=169]	1	4					3	3	2	13.3	13.3	8.7	21.607	0.0010645	2.6629	33912000	3	13.619	13.3597	13.561	13.9373	13.3012	13.1758	13.1552	13.3707	13.6046	13.1131
1.00747	0.238476	Q91V01	Q91V01	Lysophospholipid acyltransferase 5	Lpcat3	Color2 [A=255, R=169, G=169, B=169]	1	4					4	4	4	10.5	10.5	10.5	56.146	0	46.044	30962000	6	13.4984	13.4049	13.3289	13.5199	13.072	13.3178	12.803	13.2302	13.2854	12.9953
1.00665	-0.688043	Q80WM3	Q80WM3	Complexin-4	Cplx4	Color2 [A=255, R=169, G=169, B=169]	1	4					6	6	5	33.8	33.8	33.8	18.35	0	30.596	94086000	13	14.9103	14.8392	14.7316	14.0863	15.0462	14.6772	15.8914	16.0319	15.9077	14.5456
1.00503	0.208267	Q8BJS4-3;Q8BJS4-2;Q8BJS4	Q8BJS4-3;Q8BJS4-2;Q8BJS4	SUN domain-containing protein 2	Sun2	Color2 [A=255, R=169, G=169, B=169]	1	4					12	12	12	25.2	25.2	25.2	78.178	0	61.729	227070000	25	18.0209	17.8631	17.8253	17.9714	17.7131	17.639	17.3212	17.6881	17.8412	17.8629
1.00455	0.249937	P50428	P50428	Arylsulfatase A	Arsa	Color2 [A=255, R=169, G=169, B=169]	1	4					3	3	3	12.8	12.8	12.8	53.748	0	13.109	102970000	7	14.0854	14.2813	14.0428	14.2238	14.026	14.2514	13.4906	13.7869	13.9634	13.9174
1.0039	0.182187	P28656	P28656	Nucleosome assembly protein 1-like 1	Nap1l1	Color2 [A=255, R=169, G=169, B=169]	1	4					11	9	9	35.8	33.2	33.2	45.345	0	96.239	348200000	30	18.07	18.0146	17.8444	17.809	17.7433	17.5863	17.4871	17.8369	17.8696	17.7904
1.00275	-0.428195	Q8R3Y8-2;Q8R3Y8	Q8R3Y8-2;Q8R3Y8	Interferon regulatory factor 2-binding protein 1	Irf2bp1	Color2 [A=255, R=169, G=169, B=169]	1	4					3	3	3	6	6	6	59.513	0	4.5523	17792000	4	11.8037	12.0038	11.9165	12.6507	11.8107	12.4927	11.9312	12.7856	12.8341	12.2827
1.00213	0.340846	A2AJ15	A2AJ15	Endoplasmic reticulum mannosyl-oligosaccharide 1,2-alpha-mannosidase	Man1b1	Color2 [A=255, R=169, G=169, B=169]	1	4					2	2	2	3.8	3.8	3.8	75.149	0	4.4888	8534200	5	13.7219	13.5426	13.4668	14.0608	13.6	12.8755	13.0846	13.5477	13.5513	13.6288
1.00136	0.323886	Q6DID7;Q6DID7-2	Q6DID7;Q6DID7-2	Protein wntless homolog	Wls	Color2 [A=255, R=169, G=169, B=169]	1	4					6	6	5	7.8	7.8	5.4	62.188	0	5.5398	32331000	9	14.9068	14.9733	14.7466	14.9625	14.7359	14.4076	13.9545	14.7623	14.7004	14.881
1.00014	0.255977	Q91WC0-2;Q91WC0;Q91WC0-4;Q91WC0-3	Q91WC0-2;Q91WC0;Q91WC0-4;Q91WC0-3	Histone-lysine N-methyltransferase setd3	Setd3	Color2 [A=255, R=169, G=169, B=169]	1	4					2	2	2	5.9	5.9	5.9	46.072	0	13.359	17886000	4	13.1971	12.9475	12.9628	13.0921	12.985	12.4184	12.6398	12.6991	13.1219	13.0253
0.998067	0.179925	P46935	P46935	E3 ubiquitin-protein ligase NEDD4	Nedd4	Color2 [A=255, R=169, G=169, B=169]	1	4					21	21	20	31.7	31.7	30.6	102.71	0	188.66	875080000	48	18.6195	18.5123	18.3213	18.5772	18.2364	18.2173	18.0635	18.2982	18.3932	18.3948
0.997813	0.24856	Q920B9	Q920B9	FACT complex subunit SPT16	Supt16h	Color2 [A=255, R=169, G=169, B=169]	1	4					12	12	12	11.4	11.4	11.4	119.82	0	21.067	79201000	18	16.2292	15.9323	15.8853	15.9983	15.6879	15.4177	15.6274	15.7267	16.0447	15.6736
0.993892	0.210169	Q9CPX6	Q9CPX6	Ubiquitin-like-conjugating enzyme ATG3	Atg3	Color2 [A=255, R=169, G=169, B=169]	1	4					6	6	5	20.4	20.4	17.5	35.796	0	12.648	167910000	10	15.1413	14.9619	14.8476	15.0788	15.0384	14.6791	14.5373	14.9904	15.085	14.7252
0.993008	-0.193495	Q8C0M9	Q8C0M9	Isoaspartyl peptidase/L-asparaginase;Isoaspartyl peptidase/L-asparaginase alpha chain;Isoaspartyl peptidase/L-asparaginase beta chain	Asrgl1	Color2 [A=255, R=169, G=169, B=169]	1	4					8	8	8	29.8	29.8	29.8	33.95	0	21.698	174370000	19	17.849	17.6235	17.5527	17.7711	17.6341	17.658	17.7147	18.13	18.027	17.8683
0.991258	0.240242	Q9DC16	Q9DC16	Endoplasmic reticulum-Golgi intermediate compartment protein 1	Ergic1	Color2 [A=255, R=169, G=169, B=169]	1	4					6	6	6	25.9	25.9	25.9	32.562	0	38.204	284010000	27	17.0637	17.1124	16.7752	17.3104	16.874	16.742	16.452	16.93	16.8967	16.9137
0.988465	0.281927	Q3V1T4;Q3V1T4-2;Q3V1T4-3	Q3V1T4;Q3V1T4-2;Q3V1T4-3	Prolyl 3-hydroxylase 1	Lepre1	Color2 [A=255, R=169, G=169, B=169]	1	4					5	5	5	10.7	10.7	10.7	83.65	0	39.357	17437000	8	13.5358	13.2088	13.7468	13.8594	13.2555	13.1303	13.0127	13.4749	13.2154	13.3634
0.987759	0.206317	Q9D4H1	Q9D4H1	Exocyst complex component 2	Exoc2	Color2 [A=255, R=169, G=169, B=169]	1	4					10	10	10	12.2	12.2	12.2	103.96	0	17.718	60115000	15	15.3053	15.3347	15.1736	15.3726	15.1138	15.0027	14.6981	15.1066	15.1688	15.2922
0.98737	0.275609	Q6PF93-2;Q6PF93	Q6PF93-2;Q6PF93	Phosphatidylinositol 3-kinase catalytic subunit type 3	Pik3c3	Color2 [A=255, R=169, G=169, B=169]	1	4					7	7	7	9.8	9.8	9.8	96.868	0	8.4348	38614000	11	13.9645	14.0614	13.574	13.9903	13.8991	13.6467	13.2248	13.8958	13.4911	13.8529
0.986876	0.266988	Q8BMJ2	Q8BMJ2	Leucine--tRNA ligase, cytoplasmic	Lars	Color2 [A=255, R=169, G=169, B=169]	1	4					18	18	18	20.4	20.4	20.4	134.19	0	77.907	226370000	28	17.5758	17.3791	17.2945	17.6967	17.2397	17.0241	16.7967	17.299	17.4607	17.2704
0.986187	0.193613	P08752	P08752	Guanine nucleotide-binding protein G(i) subunit alpha-2	Gnai2	Color2 [A=255, R=169, G=169, B=169]	1	4					19	16	10	63.7	56.9	37.5	40.489	0	153.64	2572500000	76	19.3242	19.3326	19.2159	19.3144	19.086	19.0008	18.7241	19.2329	19.2248	19.1224
0.984996	0.314897	Q9Z1G3;Q99L60-3;Q99L60;Q99L60-2	Q9Z1G3	V-type proton ATPase subunit C 1	Atp6v1c1	Color2 [A=255, R=169, G=169, B=169]	1	4					18	18	17	51	51	47.9	43.887	0	69.109	833210000	37	18.7124	18.5847	18.8236	19.3491	18.6542	18.2447	18.4176	18.8212	18.6684	18.3977
0.984681	0.209943	Q64008	Q64008	Ras-related protein Rab-34	Rab34	Color2 [A=255, R=169, G=169, B=169]	1	4					9	9	9	30.9	30.9	30.9	29.1	0	28.833	130100000	23	16.56	16.6663	16.5171	16.7536	16.3819	16.3455	16.0296	16.358	16.5355	16.5606
0.984363	0.208867	Q922B2	Q922B2	Aspartate--tRNA ligase, cytoplasmic	Dars	Color2 [A=255, R=169, G=169, B=169]	1	4					23	23	23	53.3	53.3	53.3	57.147	0	128.56	851050000	62	18.7617	18.6619	18.5858	18.8439	18.4843	18.2887	18.1952	18.6193	18.6881	18.5019
0.982894	0.275788	Q9D1G1	Q9D1G1	Ras-related protein Rab-1B	Rab1b	Color2 [A=255, R=169, G=169, B=169]	1	4					11	5	5	69.7	39.3	39.3	22.187	0	68.736	1669800000	36	18.6686	18.7349	18.4448	18.6525	18.5025	18.1033	17.8951	18.4344	18.6085	18.5832
0.982846	0.317403	Q920Q4;Q920Q4-2	Q920Q4;Q920Q4-2	Vacuolar protein sorting-associated protein 16 homolog	Vps16	Color2 [A=255, R=169, G=169, B=169]	1	4					6	6	6	9.3	9.3	9.3	94.927	0	27.492	36081000	12	15.5783	15.2591	15.3246	15.8455	15.1577	14.9313	14.7424	15.2749	15.3929	15.2366
0.98238	-0.292672	P57724	P57724	Poly(rC)-binding protein 4	Pcbp4	Color2 [A=255, R=169, G=169, B=169]	1	4					5	4	4	17.1	15.1	15.1	41.398	0	8.7231	19142000	6	14.2505	14.0538	13.6143	13.9538	13.8522	13.9191	14.1997	14.5109	14.5089	14.0494
0.979158	-0.554574	Q99N28	Q99N28	Cell adhesion molecule 3	Cadm3	Color2 [A=255, R=169, G=169, B=169]	1	4					2	2	2	7.6	7.6	7.6	42.964	0	23.126	19386000	5	13.1636	12.7825	12.5499	12.3624	12.3991	12.5102	13.6523	13.9059	13.2345	12.7272
0.979147	0.232327	Q5DTU0;Q5DTU0-2	Q5DTU0;Q5DTU0-2	Actin filament-associated protein 1-like 2	Afap1l2	Color2 [A=255, R=169, G=169, B=169]	1	4					3	3	3	6.8	6.8	6.8	92.174	0	29.62	9557000	6	13.3253	13.2464	13.3436	13.3329	13.2153	12.7967	12.7819	13.0393	13.3005	13.3834
0.979008	0.201494	Q6P1H6-3;Q6P1H6-2;Q6P1H6;Q6P1H6-4	Q6P1H6-3;Q6P1H6-2;Q6P1H6	Ankyrin repeat and LEM domain-containing protein 2	Ankle2	Color2 [A=255, R=169, G=169, B=169]	1	4					5	5	5	7.2	7.2	7.2	97.985	0	12.56	13081000	7	14.0409	13.8449	13.8687	14.0326	13.7489	13.7861	13.4169	13.6203	13.9917	13.7135
0.978422	0.29051	Q61112;Q61112-2;Q9BRK5-2;Q9BRK5;Q9BRK5-5;Q9BRK5-4;Q9BRK5-3;Q9BRK5-6	Q61112;Q61112-2;Q9BRK5-2;Q9BRK5	45 kDa calcium-binding protein	Sdf4;SDF4	Color2 [A=255, R=169, G=169, B=169]	1	4					4	4	4	13	13	13	42.064	0	6.5843	33904000	5	15.0741	15.352	15.1816	14.6646	14.9802	14.7973	14.5678	14.4775	14.8577	15.0998
0.978037	0.260734	O35609	O35609	Secretory carrier-associated membrane protein 3	Scamp3	Color2 [A=255, R=169, G=169, B=169]	1	4					3	3	3	14.9	14.9	14.9	38.458	0	24.3	38495000	6	14.3947	14.2421	13.8409	14.1087	13.9302	13.6512	13.6423	13.786	14.1764	13.9569
0.977824	0.294031	Q61210-2;Q61210;Q61210-5;Q61210-3;Q61210-4	Q61210-2;Q61210;Q61210-5;Q61210-3;Q61210-4	Rho guanine nucleotide exchange factor 1	Arhgef1	Color2 [A=255, R=169, G=169, B=169]	1	4					9	9	9	12.9	12.9	12.9	102.73	0	17.057	33756000	13	14.9406	14.7761	14.923	15.436	14.8771	14.7456	14.2753	14.6969	14.9328	14.8322
0.977043	-0.193787	Q99K85	Q99K85	Phosphoserine aminotransferase	Psat1	Color2 [A=255, R=169, G=169, B=169]	1	4					13	13	13	40.5	40.5	40.5	40.472	0	53.978	388630000	32	18.0865	17.9637	17.6322	17.931	17.8753	17.9363	17.9023	18.2641	18.2441	18.1109
0.9768	0.250315	Q9WTI7-2;Q9WTI7-3;Q9WTI7;Q9WTI7-4	Q9WTI7-2;Q9WTI7-3;Q9WTI7;Q9WTI7-4	Unconventional myosin-Ic	Myo1c	Color2 [A=255, R=169, G=169, B=169]	1	4					31	31	31	37.5	37.5	37.5	118.15	0	322.61	1688000000	108	19.5468	19.6874	19.551	19.7453	19.5084	19.4224	18.8756	19.3334	19.5812	19.5747
0.975345	0.282731	Q9Z0M6-2;Q9Z0M6-3;Q9Z0M6	Q9Z0M6-2;Q9Z0M6-3;Q9Z0M6	CD97 antigen	Cd97	Color2 [A=255, R=169, G=169, B=169]	1	4					4	4	4	7.6	7.6	7.6	80.433	0	26.105	25528000	7	14.0361	13.9559	13.8771	14.1009	13.9046	13.7713	13.1679	13.5833	13.9573	13.9812
0.97511	-0.840221	P19123	P19123	Troponin C, slow skeletal and cardiac muscles	Tnnc1	Color2 [A=255, R=169, G=169, B=169]	1	4					3	3	3	23	23	23	18.42	0	11.111	39074000	7	14.1546	13.3056	12.9973	13.7465	13.0342	13.376	15.0849	14.4624	15.1989	13.3172
0.9751	0.272692	Q91ZE0	Q91ZE0	Trimethyllysine dioxygenase, mitochondrial	Tmlhe	Color2 [A=255, R=169, G=169, B=169]	1	4					2	2	2	5.5	5.5	5.5	49.609	0.0073195	1.8492	8718400	2	13.372	13.2937	13.3452	13.6609	13.1419	12.854	12.7789	13.3311	13.3974	13.089
0.973491	0.254231	P22682;P23092	P22682;P23092	E3 ubiquitin-protein ligase CBL	Cbl	Color2 [A=255, R=169, G=169, B=169]	1	4					2	2	2	3.5	3.5	3.5	100.56	0	22.344	8541100	3	11.5606	10.8096	11.3063	11.3806	11.1563	10.8333	10.9255	11.0533	10.9483	11.1818
0.972847	-0.502747	P20443	P20443	S-arrestin	Sag	Color2 [A=255, R=169, G=169, B=169]	1	4					26	26	25	79.7	79.7	77.2	44.93	0	323.31	24082000000	239	22.077	22.1382	21.3977	21.6371	21.6484	21.6869	22.3644	22.9342	22.6208	21.8059
0.972711	0.201374	P08122	P08122	Collagen alpha-2(IV) chain;Canstatin	Col4a2	Color2 [A=255, R=169, G=169, B=169]	1	4					7	7	7	6.3	6.3	6.3	167.32	0	22.195	310260000	17	17.0825	17.1398	16.9381	16.9456	16.6974	16.5156	16.6385	16.8281	16.9609	16.8535
0.972356	0.491639	Q01149	Q01149	Collagen alpha-2(I) chain	Col1a2	Color2 [A=255, R=169, G=169, B=169]	1	4					6	6	6	6	6	6	129.56	0	37.225	99446000	14	15.4114	15.5239	16.3614	16.3939	15.3686	14.92	15.1422	15.4358	15.7383	15.3647
0.97165	0.211297	Q9DAW6	Q9DAW6	U4/U6 small nuclear ribonucleoprotein Prp4	Prpf4	Color2 [A=255, R=169, G=169, B=169]	1	4					6	6	6	13.4	13.4	13.4	58.369	0	24.102	28090000	8	14.0574	13.9514	14.2362	14.3352	14.0813	13.7436	13.7948	14.1497	14.1522	13.7647
0.971224	0.193781	P63001;P60764	P63001;P60764	Ras-related C3 botulinum toxin substrate 1;Ras-related C3 botulinum toxin substrate 3	Rac1;Rac3	Color2 [A=255, R=169, G=169, B=169]	1	4					8	7	4	39.1	33.3	19.8	21.45	0	38.267	2057600000	40	20.0205	19.8041	19.7544	20.1372	19.8342	19.6241	19.4673	19.916	19.8209	19.7531
0.970737	0.210865	Q99K41	Q99K41	EMILIN-1	Emilin1	Color2 [A=255, R=169, G=169, B=169]	1	4					10	10	10	13.1	13.1	13.1	107.58	0	57.107	156300000	20	16.2366	16.1734	16.268	16.1958	15.9474	15.8272	15.6426	15.9894	16.0782	16.2296
0.969634	0.20945	Q99K23	Q99K23	Ufm1-specific protease 2	Ufsp2	Color2 [A=255, R=169, G=169, B=169]	1	4					6	6	6	19.1	19.1	19.1	52.515	0	10.16	24067000	8	14.6366	14.4215	14.6704	14.741	14.7448	14.2839	14.1193	14.6309	14.5925	14.5406
0.968519	0.203151	Q8R0N6-2;Q8R0N6	Q8R0N6-2;Q8R0N6	Hydroxyacid-oxoacid transhydrogenase, mitochondrial	Adhfe1	Color2 [A=255, R=169, G=169, B=169]	1	4					2	2	2	6.9	6.9	6.9	45.014	0.00087127	2.9698	9565700	4	12.9055	12.2801	12.6735	12.6776	12.7028	12.3984	12.3588	12.6171	12.3744	12.4751
0.968224	0.865737	P25318-2;P25318	P25318-2;P25318	Collagen alpha-2(VIII) chain	Col8a2	Color2 [A=255, R=169, G=169, B=169]	1	4					3	3	3	7	7	7	61.83	0	6.1326	12091000	4	11.942	12.9926	13.3985	11.6911	13.1522	10.6072	12.2494	12.5094	11.9491	11.5327
0.96759	-0.603437	Q9JI60	Q9JI60	Lecithin retinol acyltransferase	Lrat	Color2 [A=255, R=169, G=169, B=169]	1	4					7	7	7	40.7	40.7	40.7	25.82	0	27.365	266320000	15	16.3659	16.482	15.727	16.6043	16.4625	16.955	15.8189	17.3436	17.4963	17.0452
0.967283	0.175868	P18052-2;P18052	P18052-2;P18052	Receptor-type tyrosine-protein phosphatase alpha	Ptpra	Color2 [A=255, R=169, G=169, B=169]	1	4					9	9	8	12.7	12.7	11.7	89.956	0	20.65	94504000	14	16.195	16.0921	16.0031	15.9817	15.8743	15.799	15.5754	15.9807	16.0362	15.8755
0.966539	0.16987	Q9QUR7	Q9QUR7	Peptidyl-prolyl cis-trans isomerase NIMA-interacting 1	Pin1	Color2 [A=255, R=169, G=169, B=169]	1	4					4	4	4	37.6	37.6	37.6	18.37	0	41.479	81547000	10	14.9208	14.9104	14.6313	14.7582	14.6844	14.44	14.4549	14.8125	14.727	14.6212
0.965407	0.52445	Q9JIK5	Q9JIK5	Nucleolar RNA helicase 2	Ddx21	Color2 [A=255, R=169, G=169, B=169]	1	4					7	7	7	10.8	10.8	10.8	93.55	0	26.812	40641000	15	16.1718	15.7412	15.9601	15.6827	15.161	14.5557	15.5202	15.1849	15.9168	14.9167
0.964707	0.17257	Q68FL6	Q68FL6	Methionine--tRNA ligase, cytoplasmic	Mars	Color2 [A=255, R=169, G=169, B=169]	1	4					14	14	14	18.2	18.2	18.2	101.43	0	45.747	142650000	25	16.9046	16.8071	16.7525	17.0435	16.6651	16.6036	16.4809	16.7161	16.8986	16.6108
0.964637	0.176208	O35343	O35343	Importin subunit alpha-3	Kpna4	Color2 [A=255, R=169, G=169, B=169]	1	4					10	10	6	27.3	27.3	21.5	57.922	0	91.301	179820000	18	15.8598	15.6859	15.8154	15.7883	15.6369	15.498	15.3586	15.8819	15.6503	15.5163
0.96437	-0.538584	Q62420	Q62420	Endophilin-A1	Sh3gl2	Color2 [A=255, R=169, G=169, B=169]	1	4					9	9	7	28.1	28.1	22.7	39.955	0	37.677	226270000	28	17.3211	17.0291	16.5638	16.5822	16.9397	16.8378	17.8448	18.0421	17.6314	16.7727
0.964306	-0.436972	P97822;P97822-2;P97822-3	P97822;P97822-2	Acidic leucine-rich nuclear phosphoprotein 32 family member E	Anp32e	Color2 [A=255, R=169, G=169, B=169]	1	4					7	7	7	35.8	35.8	35.8	29.622	0	101.3	1507800000	20	19.2374	18.9623	18.7164	18.7645	19.0515	18.9363	19.7125	19.9889	19.4521	18.8272
0.963977	-0.47174	P50096	P50096	Inosine-5-monophosphate dehydrogenase 1	Impdh1	Color2 [A=255, R=169, G=169, B=169]	1	4					14	14	14	40.5	40.5	40.5	55.278	0	108.8	276910000	30	16.921	16.796	16.3903	16.2262	16.5601	16.5475	17.1878	17.6304	17.396	16.4907
0.963369	0.709501	Q62293;Q3T9E4	Q62293;Q3T9E4		Tgtp1	Color2 [A=255, R=169, G=169, B=169]	1	4					8	8	7	19.5	19.5	16.9	47.12	0	16.811	122480000	11	16.3967	16.329	16.6233	18.0795	16.4823	16.3374	15.3242	15.8906	16.24	16.5711
0.963073	0.161021	Q62165	Q62165	Dystroglycan;Alpha-dystroglycan;Beta-dystroglycan	Dag1	Color2 [A=255, R=169, G=169, B=169]	1	4					12	12	12	11.8	11.8	11.8	96.904	0	41.539	347630000	23	18.5324	18.4652	18.1803	18.3593	18.1514	18.1088	18.0478	18.1722	18.2347	18.3202
0.96301	0.34582	Q6NV83-3;Q6NV83-2;Q6NV83	Q6NV83-3;Q6NV83-2;Q6NV83	U2 snRNP-associated SURP motif-containing protein	U2surp	Color2 [A=255, R=169, G=169, B=169]	1	4					4	4	4	5.3	5.3	5.3	113.26	0	24.113	41191000	7	13.6706	13.3025	13.4604	13.8685	13.0222	12.6845	13.2626	13.0137	13.3819	13.2524
0.962964	-0.387672	Q8BLK3	Q8BLK3	Limbic system-associated membrane protein	Lsamp	Color2 [A=255, R=169, G=169, B=169]	1	4					7	7	7	29	29	29	38.086	0	84.594	288350000	13	16.2495	16.2685	15.8813	15.7232	15.7238	15.9135	16.3411	16.8688	16.6194	16.0419
0.962956	0.229317	Q99MN9	Q99MN9	Propionyl-CoA carboxylase beta chain, mitochondrial	Pccb	Color2 [A=255, R=169, G=169, B=169]	1	4					17	17	17	42.3	42.3	42.3	58.408	0	139.14	517150000	44	19.2058	19.0616	18.8082	19.0931	18.8269	18.7704	18.3853	18.9417	18.8464	18.9053
0.962256	0.24328	Q9CS42	Q9CS42	Ribose-phosphate pyrophosphokinase 2	Prps2	Color2 [A=255, R=169, G=169, B=169]	1	4					13	6	6	46.9	21.1	21.1	34.786	0	19.702	49525000	8	14.9387	15.1269	14.9065	15.1733	14.9573	14.8152	14.307	14.9352	15.0162	14.8126
0.960879	0.128153	O89086	O89086	RNA-binding protein 3	Rbm3	Color2 [A=255, R=169, G=169, B=169]	1	4					2	2	2	20.9	20.9	20.9	16.604	0	23.475	112700000	9	15.3691	15.3115	15.3398	15.1706	15.1231	15.1624	14.9751	15.0732	15.2813	15.1813
0.958722	0.279679	O35129	O35129	Prohibitin-2	Phb2	Color2 [A=255, R=169, G=169, B=169]	1	4					13	13	13	49.5	49.5	49.5	33.296	0	56.027	720170000	41	17.7941	17.6906	17.8115	18.3117	17.6879	17.3897	17.3915	17.7833	17.8753	17.4577
0.957097	-0.355695	Q80X80	Q80X80	C2 domain-containing protein 2-like	C2cd2l	Color2 [A=255, R=169, G=169, B=169]	1	4					7	7	7	14.4	14.4	14.4	76.328	0	82.946	86005000	15	15.5255	15.3297	14.9662	14.9536	15.1694	15.2713	15.6083	16.0381	15.7061	15.0991
0.956873	-0.315648	Q9QXD8	Q9QXD8	LIM domain-containing protein 1	Limd1	Color2 [A=255, R=169, G=169, B=169]	1	4					6	6	5	14.1	14.1	12.1	71.421	0	71.356	30404000	13	13.6785	14.0889	13.2455	13.616	13.7768	13.8201	13.751	13.9063	14.1589	14.3476
0.956744	0.211631	P70398	P70398	Probable ubiquitin carboxyl-terminal hydrolase FAF-X	Usp9x	Color2 [A=255, R=169, G=169, B=169]	1	4					26	26	26	12	12	12	290.71	0	185.49	276860000	45	18.006	17.7929	17.838	18.0233	17.7268	17.568	17.3216	17.7553	17.9155	17.7684
0.956333	0.217441	Q9WVJ9	Q9WVJ9	EGF-containing fibulin-like extracellular matrix protein 2	Efemp2	Color2 [A=255, R=169, G=169, B=169]	1	4					4	4	4	13.8	13.8	13.8	49.425	0	15.641	39574000	7	14.6096	14.5494	14.3009	14.3441	14.4502	14.1029	13.9738	14.1193	14.4993	14.4719
0.955995	0.255509	Q9CQF9	Q9CQF9	Prenylcysteine oxidase	Pcyox1	Color2 [A=255, R=169, G=169, B=169]	1	4					12	12	12	32.7	32.7	32.7	56.494	0	47.237	295900000	26	17.7981	17.6896	17.4125	17.5893	17.341	17.1743	16.94	17.3724	17.5734	17.493
0.955452	-0.870366	P55088-3;P55088;P55088-2	P55088-3;P55088;P55088-2	Aquaporin-4	Aqp4	Color2 [A=255, R=169, G=169, B=169]	1	4					3	3	3	12.4	12.4	12.4	37.977	0	3.7232	78175000	5	14.7208	14.0376	13.3119	13.0792	14.1981	14.0285	15.2618	15.7959	14.8766	13.7368
0.954699	0.226773	Q9QYE6	Q9QYE6	Golgin subfamily A member 5	Golga5	Color2 [A=255, R=169, G=169, B=169]	1	4					9	9	9	18.9	18.9	18.9	82.367	0	45.775	24530000	14	15.1627	14.9545	15.1974	15.5971	15.1428	14.9582	14.7239	15.0372	15.1065	15.0947
0.953343	0.141621	Q8CAY6	Q8CAY6	Acetyl-CoA acetyltransferase, cytosolic	Acat2	Color2 [A=255, R=169, G=169, B=169]	1	4					6	6	6	28.7	28.7	28.7	41.297	0	34.19	224690000	25	17.2938	17.1874	16.976	17.2094	17.0117	16.9077	16.85	17.0178	17.1215	17.0731
0.951918	0.205325	P11499	P11499	Heat shock protein HSP 90-beta	Hsp90ab1	Color2 [A=255, R=169, G=169, B=169]	1	4					46	46	31	64.6	64.6	47.2	83.28	0	323.31	22341000000	262	22.0441	22.031	21.7359	22.0684	21.709	21.6346	21.4297	21.8472	21.8811	21.7692
0.951584	0.192669	P63017	P63017	Heat shock cognate 71 kDa protein	Hspa8	Color2 [A=255, R=169, G=169, B=169]	1	4					42	42	29	73.7	73.7	50.5	70.87	0	323.31	27063000000	410	23.1697	23.1283	22.889	23.0765	22.8068	22.6896	22.6033	23.0076	23.0026	22.8039
0.951044	0.222322	Q9D666-5;Q9D666-2;Q9D666-4;Q9D666-3;Q9D666	Q9D666-5;Q9D666-2;Q9D666-4;Q9D666-3;Q9D666	SUN domain-containing protein 1	Sun1	Color2 [A=255, R=169, G=169, B=169]	1	4					6	6	6	10.7	10.7	10.7	84.67	0	21.211	63214000	10	15.1417	15.079	14.8285	15.1133	14.7564	14.6904	14.4855	14.686	15.033	14.9123
0.950798	0.217476	Q8VD75	Q8VD75	Huntingtin-interacting protein 1	Hip1	Color2 [A=255, R=169, G=169, B=169]	1	4					14	14	13	19.2	19.2	18.3	115.2	0	41.929	96709000	23	15.6719	15.6738	15.702	15.7968	15.5312	15.3673	15.1015	15.4115	15.7351	15.6728
0.950289	0.281006	Q6ZWV3;P86048	Q6ZWV3;P86048	60S ribosomal protein L10;60S ribosomal protein L10-like	Rpl10;Rpl10l	Color2 [A=255, R=169, G=169, B=169]	1	4					8	8	8	38.8	38.8	38.8	24.604	0	77.19	539480000	38	18.6941	18.4066	18.4898	19.1467	18.5142	18.3608	18.1409	18.6301	18.465	18.2494
0.949575	0.353494	P97333	P97333	Neuropilin-1	Nrp1	Color2 [A=255, R=169, G=169, B=169]	1	4					8	8	8	12.7	12.7	12.7	103	0	161.34	74023000	11	14.9258	15.3413	15.3597	14.867	15.4601	14.3019	15.0846	14.9303	15.1708	14.699
0.948289	0.266424	Q8BM72;Q8BM72-2	Q8BM72	Heat shock 70 kDa protein 13	Hspa13	Color2 [A=255, R=169, G=169, B=169]	1	4					3	3	3	7.6	7.6	7.6	51.709	0	14.08	7527100	6	13.5273	13.0704	13.1237	13.7836	13.3144	12.9333	12.9459	13.2258	13.2751	13.1072
0.948182	0.278877	Q3UBX0	Q3UBX0	Transmembrane protein 109	Tmem109	Color2 [A=255, R=169, G=169, B=169]	1	4					2	2	2	5.3	5.3	5.3	26.306	0	19.403	278570000	8	16.0363	15.994	16.078	16.7049	16.0426	15.8082	15.6342	15.9995	15.9159	16.1036
0.947907	-0.275183	Q9JI59	Q9JI59	Junctional adhesion molecule B	Jam2	Color2 [A=255, R=169, G=169, B=169]	1	4					2	2	2	9.1	9.1	9.1	33.047	0	18.759	10775000	3	13.2672	12.8843	12.7676	13.0184	12.8514	12.7711	13.3266	13.5069	13.1719	13.3884
0.947557	0.204294	Q8BY87-2;Q8BY87	Q8BY87-2;Q8BY87	Ubiquitin carboxyl-terminal hydrolase 47	Usp47	Color2 [A=255, R=169, G=169, B=169]	1	4					15	15	15	15.2	15.2	15.2	154.84	0	49.249	86969000	25	16.3272	16.1371	15.9917	16.2305	16.0402	15.9123	15.5883	16.1174	16.117	15.9703
0.947554	1.84696	Q9WVJ5	Q9WVJ5	Beta-crystallin B1;Beta-crystallin B1B	Crybb1	Color2 [A=255, R=169, G=169, B=169]	1	4					13	13	13	64.8	64.8	64.8	28.002	0	82.773	943130000	44	15.3144	19.0013	19.3424	15.7011	19.4682	15.1911	15.0419	17.5631	16.3052	15.4914
0.946857	0.223078	Q91ZA3	Q91ZA3	Propionyl-CoA carboxylase alpha chain, mitochondrial	Pcca	Color2 [A=255, R=169, G=169, B=169]	1	4					25	25	25	41	41	41	79.921	0	120.74	561360000	60	19.0197	18.8219	18.7235	19.0183	18.7014	18.5363	18.2683	18.7677	18.7592	18.838
0.945722	0.829819	Q91VW3	Q91VW3	SH3 domain-binding glutamic acid-rich-like protein 3	Sh3bgrl3	Color2 [A=255, R=169, G=169, B=169]	1	4					2	2	2	20.4	20.4	20.4	10.477	0	11.379	153300000	5	14.097	13.9247	14.5119	16.1818	13.8594	13.8655	13.2896	13.3366	14.2468	13.6871
0.945303	0.252676	Q9Z2M6	Q9Z2M6	Ubiquitin-like protein 3	Ubl3	Color2 [A=255, R=169, G=169, B=169]	1	4					2	2	2	20.5	20.5	20.5	13.18	0.0044444	2.1015	4473800	2	12.7197	12.737	12.736	12.8001	12.7705	12.5906	12.0057	12.489	12.8826	12.5321
0.943118	0.200992	Q8BJ71;Q8BJ71-2	Q8BJ71;Q8BJ71-2	Nuclear pore complex protein Nup93	Nup93	Color2 [A=255, R=169, G=169, B=169]	1	4					15	15	15	19.3	19.3	19.3	93.28	0	29.608	183180000	24	17.2327	17.2533	17.021	17.3841	17.0384	16.8188	16.7669	17.1799	17.2034	16.9556
0.942766	-0.580724	P15409	P15409	Rhodopsin	Rho	Color2 [A=255, R=169, G=169, B=169]	1	4					8	8	8	31	31	31	39.069	0	76.074	11230000000	56	22.1059	22.5799	21.9521	21.3319	21.7272	22.0195	22.0009	22.9375	23.2777	22.3652
0.94274	0.53045	O08734	O08734	Bcl-2 homologous antagonist/killer	Bak1	Color2 [A=255, R=169, G=169, B=169]	1	4					2	2	2	16.3	16.3	16.3	23.294	0	21.745	38558000	3	12.725	12.561	13.0527	14.1771	12.7281	12.3738	12.4343	12.4665	12.6397	12.6774
0.942699	0.195839	Q8BP47	Q8BP47	Asparagine--tRNA ligase, cytoplasmic	Nars	Color2 [A=255, R=169, G=169, B=169]	1	4					16	16	16	33.6	33.6	33.6	64.279	0	123.27	425450000	50	17.9629	17.6656	17.626	18.0159	17.6543	17.4684	17.3939	17.7707	17.7184	17.5941
0.942678	0.27679	P59235	P59235	Nucleoporin Nup43	Nup43	Color2 [A=255, R=169, G=169, B=169]	1	4					2	2	2	6.3	6.3	6.3	41.989	0	13.149	9532600	4	14.3782	14.5115	14.3058	14.1684	14.0386	14.0191	13.5382	14.0704	14.3653	14.0257
0.941564	0.29184	Q99KI3	Q99KI3	ER membrane protein complex subunit 3	Emc3	Color2 [A=255, R=169, G=169, B=169]	1	4					6	6	6	20.7	20.7	20.7	29.98	0	25.72	39023000	11	15.5476	15.276	15.4622	15.526	14.9769	14.8972	14.794	14.9004	15.4024	15.3356
0.940488	0.185424	O09110;O09110-2	O09110;O09110-2	Dual specificity mitogen-activated protein kinase kinase 3	Map2k3	Color2 [A=255, R=169, G=169, B=169]	1	4					5	4	4	18.2	15.9	15.9	39.296	0	7.1926	18007000	8	14.7201	14.6306	14.8299	14.6522	14.4017	14.4308	14.2147	14.425	14.6808	14.556
0.940066	-0.754342	Q8R1B5	Q8R1B5	Complexin-3	Cplx3	Color2 [A=255, R=169, G=169, B=169]	1	4					4	3	3	33.5	28.5	28.5	17.585	0	41.711	64254000	7	15.2032	15.0106	14.6248	13.7038	15.0645	14.7068	15.9098	16.1341	15.9816	14.6463
0.939602	0.200636	P24668	P24668	Cation-dependent mannose-6-phosphate receptor	M6pr	Color2 [A=255, R=169, G=169, B=169]	1	4					4	4	4	22.3	22.3	22.3	31.172	0	68.253	246550000	13	17.0528	16.9287	16.7974	16.9558	16.6359	16.5286	16.4557	16.678	16.7507	16.9542
0.938432	0.303871	P97371	P97371	Proteasome activator complex subunit 1	Psme1	Color2 [A=255, R=169, G=169, B=169]	1	4					16	16	16	61.8	61.8	61.8	28.673	0	68.45	736810000	33	18.2864	18.2282	18.5938	18.7347	18.2395	17.8919	17.9729	17.8991	18.6193	18.1801
0.936038	-0.383493	Q8C3F2-3;Q8C3F2	Q8C3F2-3;Q8C3F2	Constitutive coactivator of PPAR-gamma-like protein 2	Fam120c	Color2 [A=255, R=169, G=169, B=169]	1	4					5	3	3	6.7	4.5	4.5	109.58	0	4.385	29385000	5	13.6587	13.6971	13.5657	13.5915	13.5602	13.594	13.5675	14.1836	14.7336	13.9121
0.935895	0.197198	Q9D7N9	Q9D7N9	Adipocyte plasma membrane-associated protein	Apmap	Color2 [A=255, R=169, G=169, B=169]	1	4					13	13	13	34.9	34.9	34.9	46.434	0	80.547	420410000	27	17.1958	17.1678	16.9228	17.2612	16.9754	16.9145	16.5611	17.0784	16.9797	17.0033
0.93523	0.199852	Q9R0N0	Q9R0N0	Galactokinase	Galk1	Color2 [A=255, R=169, G=169, B=169]	1	4					7	7	7	25.3	25.3	25.3	42.295	0	17.922	228190000	17	16.8305	16.8312	16.6274	16.8853	16.7479	16.57	16.1956	16.643	16.7906	16.7239
0.933882	0.176759	P31230	P31230	Aminoacyl tRNA synthase complex-interacting multifunctional protein 1;Endothelial monocyte-activating polypeptide 2	Aimp1	Color2 [A=255, R=169, G=169, B=169]	1	4					6	6	6	26.5	26.5	26.5	33.997	0	25.345	137260000	11	15.7636	15.6946	15.6988	15.9814	15.5541	15.3855	15.4224	15.5869	15.7823	15.6315
0.933387	0.1797	Q64442	Q64442	Sorbitol dehydrogenase	Sord	Color2 [A=255, R=169, G=169, B=169]	1	4					8	8	8	29.4	29.4	29.4	38.249	0	32.242	718500000	26	18.7259	18.5592	18.4269	18.464	18.4453	18.3484	18.0243	18.3949	18.4189	18.5364
0.933162	0.24361	P55937-1;P55937	P55937-1;P55937	Golgin subfamily A member 3	Golga3	Color2 [A=255, R=169, G=169, B=169]	1	4					13	13	13	12	12	12	162.82	0	24.053	66566000	19	15.4464	15.4285	15.2752	15.7475	15.2949	15.0623	14.9881	15.0082	15.5175	15.3983
0.931266	-0.288714	Q9QYG0-2;Q9QYG0	Q9QYG0-2;Q9QYG0	Protein NDRG2	Ndrg2	Color2 [A=255, R=169, G=169, B=169]	1	4					11	11	11	49	49	49	39.28	0	173.75	1468600000	39	18.7776	18.6332	18.3547	18.0903	18.458	18.6828	18.3484	19.012	18.9056	18.8085
0.930695	0.141593	Q9JIM1-2;Q9JIM1	Q9JIM1-2;Q9JIM1	Equilibrative nucleoside transporter 1	Slc29a1	Color2 [A=255, R=169, G=169, B=169]	1	4					3	3	3	8.1	8.1	8.1	50.076	0	30.048	38330000	7	14.8349	14.768	14.646	14.8004	14.6635	14.6494	14.3169	14.6705	14.6978	14.6702
0.92996	0.172736	P42567;P42567-2	P42567	Epidermal growth factor receptor substrate 15	Eps15	Color2 [A=255, R=169, G=169, B=169]	1	4					10	10	9	16.2	16.2	13.9	98.47	0	46.996	91033000	19	16.4736	16.2804	16.1697	16.1659	16.1405	15.9281	15.8752	16.084	16.2702	16.2089
0.928795	0.335226	O08746-2;O08746	O08746-2;O08746	Matrilin-2	Matn2	Color2 [A=255, R=169, G=169, B=169]	1	4					7	7	7	8.4	8.4	8.4	104.66	0	33.451	45546000	11	14.9422	15.3679	14.8845	15.3785	14.831	14.594	14.2702	14.967	14.7747	15.1222
0.926424	0.472922	Q60739-2;Q60739	Q60739-2;Q60739	BAG family molecular chaperone regulator 1	Bag1	Color2 [A=255, R=169, G=169, B=169]	1	4					5	5	5	24.2	24.2	24.2	24.874	0	20.033	27466000	9	14.4073	15.1693	15.4659	14.6482	15.291	13.8996	14.6264	14.9711	14.7249	14.395
0.926141	-0.287254	Q9WUL7	Q9WUL7	ADP-ribosylation factor-like protein 3	Arl3	Color2 [A=255, R=169, G=169, B=169]	1	4					8	8	8	67	67	67	20.486	0	75.023	193570000	27	16.6932	16.5466	16.4365	16.7661	16.4838	16.4716	16.8823	17.2618	17.1466	16.6003
0.926081	0.212245	Q5SSZ5;Q5SSZ5-2	Q5SSZ5;Q5SSZ5-2	Tensin-3	Tns3	Color2 [A=255, R=169, G=169, B=169]	1	4					13	12	12	10.9	10	10	155.59	0	67.407	176780000	29	16.8435	16.8495	16.6913	16.835	16.5981	16.5375	16.172	16.5051	16.7899	16.7519
0.926078	-0.203873	Q6PE15-2;Q6PE15	Q6PE15-2;Q6PE15	Mycophenolic acid acyl-glucuronide esterase, mitochondrial	Abhd10	Color2 [A=255, R=169, G=169, B=169]	1	4					4	4	4	16.8	16.8	16.8	32.115	0	6.8435	37012000	7	14.6315	14.3932	14.4338	14.4442	14.2074	14.3701	14.6653	14.9221	14.6925	14.4794
0.924874	0.248547	Q9QUH0	Q9QUH0	Glutaredoxin-1	Glrx	Color2 [A=255, R=169, G=169, B=169]	1	4					3	3	3	18.7	18.7	18.7	11.871	0	4.7516	50886000	7	15.8946	15.8854	16.0016	16.1856	15.4708	15.6759	15.4203	15.4882	15.8381	15.7728
0.923692	0.212215	P51885;CON__Q05443	P51885	Lumican	Lum	Color2 [A=255, R=169, G=169, B=169]	1	4					14	14	14	45.9	45.9	45.9	38.265	0	235.39	6138200000	85	21.4434	21.741	21.6024	21.5685	21.5405	21.2678	21.1106	21.2088	21.7151	21.5324
0.923265	0.134151	A2AWA9;A2AWA9-2;A2AWA9-3;A6H6A9-3	A2AWA9	Rab GTPase-activating protein 1	Rabgap1	Color2 [A=255, R=169, G=169, B=169]	1	4					9	9	9	10.9	10.9	10.9	120.8	0	25.336	70054000	15	16.075	16.0164	15.9443	16.202	15.968	15.837	15.7026	15.9912	16.0475	15.9566
0.922561	0.264494	Q8CI11-2;Q8CI11	Q8CI11-2;Q8CI11	Guanine nucleotide-binding protein-like 3	Gnl3	Color2 [A=255, R=169, G=169, B=169]	1	4					3	3	3	7.7	7.7	7.7	57.187	0	4.597	14105000	5	13.4618	13.0799	13.0802	13.1974	12.7406	12.8224	12.478	13.0136	12.9556	12.968
0.921555	0.194273	Q8BZA9	Q8BZA9	Fructose-2,6-bisphosphatase TIGAR	Tigar	Color2 [A=255, R=169, G=169, B=169]	1	4					4	4	4	20.1	20.1	20.1	29.19	0	8.6287	23105000	6	14.2671	14.3724	14.3606	14.6146	14.2934	14.0101	13.915	14.3454	14.3236	14.3426
0.920495	0.260284	Q6A028	Q6A028	Switch-associated protein 70	Swap70	Color2 [A=255, R=169, G=169, B=169]	1	4					12	12	12	26.5	26.5	26.5	68.995	0	42.049	145430000	19	16.3751	16.3851	16.3619	16.9195	16.3869	16.2388	15.8245	16.3438	16.3391	16.3808
0.919982	0.272181	Q8CHW4	Q8CHW4	Translation initiation factor eIF-2B subunit epsilon	Eif2b5	Color2 [A=255, R=169, G=169, B=169]	1	4					3	3	3	8.5	8.5	8.5	80.085	0	6.5969	6888300	4	13.0159	12.8409	12.7754	12.9874	12.9195	12.5124	12.2762	12.6767	13.1775	12.5354
0.918894	0.163244	P36916;P36916-2	P36916;P36916-2	Guanine nucleotide-binding protein-like 1	Gnl1	Color2 [A=255, R=169, G=169, B=169]	1	4					8	8	8	16.1	16.1	16.1	68.77	0	17.032	62143000	16	15.28	15.1344	15.1402	15.2041	14.9926	14.9033	14.7163	15.0349	15.1723	15.1082
0.91861	0.250022	Q8C3X8	Q8C3X8	Lipase maturation factor 2	Lmf2	Color2 [A=255, R=169, G=169, B=169]	1	4					2	2	2	4.8	4.8	4.8	79.996	0	5.2153	8644600	3	13.1124	13.0051	13.2675	13.4533	13.2902	12.9611	12.6787	13.2274	12.7395	13.2718
0.917554	0.178372	P80316	P80316	T-complex protein 1 subunit epsilon	Cct5	Color2 [A=255, R=169, G=169, B=169]	1	4					24	24	23	48.1	48.1	44.5	59.623	0	62.472	1451700000	59	19.4746	19.3679	19.2083	19.3667	19.1536	18.9133	18.9953	19.3112	19.3422	19.1173
0.917448	0.180842	Q9Z2W0	Q9Z2W0	Aspartyl aminopeptidase	Dnpep	Color2 [A=255, R=169, G=169, B=169]	1	4					13	13	13	31.3	31.3	31.3	52.206	0	60.706	458870000	31	17.5255	17.36	17.1985	17.6042	17.3638	17.1374	17.0478	17.4822	17.3153	17.1651
0.916952	0.170364	O08529	O08529	Calpain-2 catalytic subunit	Capn2	Color2 [A=255, R=169, G=169, B=169]	1	4					24	24	24	45.7	45.7	45.7	79.871	0	134.88	1012200000	75	18.6137	18.6368	18.534	18.8103	18.4924	18.4125	18.1574	18.4805	18.5458	18.6391
0.915418	0.16255	Q8BK63-2;Q8BK63	Q8BK63-2;Q8BK63	Casein kinase I isoform alpha	Csnk1a1	Color2 [A=255, R=169, G=169, B=169]	1	4					8	8	8	30.8	30.8	30.8	37.567	0	27.02	74244000	17	16.3122	16.1308	16.1163	16.1293	15.9431	15.8795	15.7322	16.0746	16.1496	15.9831
0.91491	0.207808	P62196	P62196	26S protease regulatory subunit 8	Psmc5	Color2 [A=255, R=169, G=169, B=169]	1	4					15	15	15	43.1	43.1	43.1	45.626	0	82.192	510640000	46	18.2922	18.2019	18.1563	18.5727	18.0812	17.8646	17.8828	18.2749	18.2219	18.0211
0.913893	-0.269033	Q9Z2Q6	Q9Z2Q6	Septin-5	Sept5	Color2 [A=255, R=169, G=169, B=169]	1	4					9	9	9	33.3	33.3	33.3	42.747	0	45.878	146070000	20	16.9931	16.8564	16.5815	16.4894	16.8302	16.7778	17.173	17.3725	17.0715	16.701
0.913221	0.220974	P10287	P10287	Cadherin-3	Cdh3	Color2 [A=255, R=169, G=169, B=169]	1	4					7	6	6	11.9	10.6	10.6	90.611	0	44.662	59480000	11	15.8618	15.9392	15.677	15.9042	15.765	15.6176	15.1479	15.7402	15.7614	15.7752
0.912629	0.19643	Q8BZR9;Q8BZR9-2;Q8BZR9-3	Q8BZR9	Uncharacterized protein C17orf85 homolog		Color2 [A=255, R=169, G=169, B=169]	1	4					3	3	3	5.5	5.5	5.5	70.042	0.0008569	2.7541	4508000	3	13.4269	13.2585	13.183	13.4436	13.2007	13.0609	12.8738	13.2687	13.3954	12.9317
0.9119	0.18474	Q8CI71;Q8CI71-2;Q8CI71-3	Q8CI71;Q8CI71-2;Q8CI71-3	Coiled-coil domain-containing protein 132	Ccdc132	Color2 [A=255, R=169, G=169, B=169]	1	4					6	6	6	8.9	8.9	8.9	111.17	0	44.925	41761000	10	15.1339	15.0635	14.9352	15.2223	14.9446	14.8816	14.5467	14.8733	15.0998	14.9744
0.910193	0.187377	O88746;O88746-2	O88746	Target of Myb protein 1	Tom1	Color2 [A=255, R=169, G=169, B=169]	1	4					6	6	6	16.3	16.3	16.3	54.325	0	33.299	123050000	19	15.6143	15.5978	15.5383	15.7024	15.3473	15.2631	15.0951	15.3852	15.6171	15.5027
0.909409	0.273986	Q64152-2;Q64152	Q64152-2;Q64152	Transcription factor BTF3	Btf3	Color2 [A=255, R=169, G=169, B=169]	1	4					5	5	5	54.9	54.9	54.9	17.699	0	43.979	245690000	15	14.9214	14.8224	14.7417	15.2413	14.7518	14.3165	14.3352	14.6553	14.8575	14.944
0.909353	0.293624	Q80T21	Q80T21	ADAMTS-like protein 4	Adamtsl4	Color2 [A=255, R=169, G=169, B=169]	1	4					3	3	3	3.8	3.8	3.8	113.22	0	36.628	32759000	5	14.0816	14.1478	13.9557	14.1676	13.6919	13.6871	13.2316	13.6247	13.9749	14.0581
0.908047	0.222378	Q8CFV9	Q8CFV9	Riboflavin kinase	Rfk	Color2 [A=255, R=169, G=169, B=169]	1	4					2	2	2	12.9	12.9	12.9	17.437	0	5.3652	46061000	4	15.9375	15.9768	15.7893	16.0262	15.6696	15.628	15.2943	15.6439	15.7347	15.9869
0.907107	-0.587202	P51491	P51491	Short-wave-sensitive opsin 1	Opn1sw	Color2 [A=255, R=169, G=169, B=169]	1	4					5	5	5	19.7	19.7	19.7	38.921	0	48.142	212620000	16	18.1465	17.6691	17.0215	16.9933	16.4843	17.6366	17.7967	18.4534	17.9825	17.3815
0.906495	0.17387	Q8BIJ6	Q8BIJ6	Isoleucine--tRNA ligase, mitochondrial	Iars2	Color2 [A=255, R=169, G=169, B=169]	1	4					16	16	16	20.2	20.2	20.2	112.8	0	44.677	428620000	27	18.3239	18.1048	18.1362	18.2135	18.0409	17.7748	17.7967	18.1187	18.2245	18.0352
0.906302	0.280436	O88531	O88531	Palmitoyl-protein thioesterase 1	Ppt1	Color2 [A=255, R=169, G=169, B=169]	1	4					7	7	7	24.8	24.8	24.8	34.49	0	44.64	293580000	17	17.4655	17.7711	17.6339	17.9797	17.3119	17.3454	16.9377	17.3836	17.6302	17.463
0.906098	0.419383	Q91X52	Q91X52	L-xylulose reductase	Dcxr	Color2 [A=255, R=169, G=169, B=169]	1	4					5	5	5	24.2	24.2	24.2	25.746	0	11.541	20236000	7	14.4188	14.4354	14.5242	15.5538	14.2975	14.023	14.0779	14.2028	14.3947	14.4345
0.905651	0.191442	Q3UI43	Q3UI43	BRISC and BRCA1-A complex member 1	Babam1	Color2 [A=255, R=169, G=169, B=169]	1	4					3	3	3	19.5	19.5	19.5	36.793	0	20.524	42776000	6	15.0819	15.0425	14.7971	14.8003	14.9615	14.8728	14.4119	14.7383	14.7341	14.9689
0.90512	-0.185455	Q62433	Q62433	Protein NDRG1	Ndrg1	Color2 [A=255, R=169, G=169, B=169]	1	4					9	9	9	39.6	39.6	39.6	43.008	0	122.65	986100000	41	19.1551	19.287	19.0269	19.1041	19.0756	19.2331	18.9801	19.3484	19.516	19.4983
0.904884	0.361064	Q99ME9	Q99ME9	Nucleolar GTP-binding protein 1	Gtpbp4	Color2 [A=255, R=169, G=169, B=169]	1	4					2	2	2	3	3	3	74.112	0	4.2215	4322700	4	13.4988	13.1718	13.5755	13.6859	12.6721	12.8818	12.8748	12.8763	13.3674	12.7984
0.903935	0.10807	Q9WVJ2	Q9WVJ2	26S proteasome non-ATPase regulatory subunit 13	Psmd13	Color2 [A=255, R=169, G=169, B=169]	1	4					11	11	11	31.9	31.9	31.9	42.809	0	35.886	287920000	26	17.4629	17.3885	17.6191	17.5093	17.379	17.3181	17.2406	17.4344	17.4954	17.3299
0.903788	0.275422	Q8C0Z1	Q8C0Z1	Protein ITFG3	Itfg3	Color2 [A=255, R=169, G=169, B=169]	1	4					3	3	3	7.6	7.6	7.6	60.575	0	12.31	23800000	6	13.9292	13.9352	13.867	13.8487	13.8782	13.3583	13.2228	13.5253	13.9368	14.038
0.903532	0.268616	Q3UYC0;Q3UYC0-2	Q3UYC0;Q3UYC0-2	Protein phosphatase 1H	Ppm1h	Color2 [A=255, R=169, G=169, B=169]	1	4					5	5	5	14.2	14.2	14.2	56.379	0	11.922	8861300	6	13.332	13.1061	12.8212	12.9647	12.8964	12.4345	12.5274	12.9342	13.1318	12.7495
0.902599	-0.467321	Q8K3K7	Q8K3K7	1-acyl-sn-glycerol-3-phosphate acyltransferase beta	Agpat2	Color2 [A=255, R=169, G=169, B=169]	1	4					2	2	2	8.3	8.3	8.3	31.01	0.0028789	2.2895	43336000	2	14.4418	13.9249	13.6648	13.8441	14.2393	13.9972	14.6773	15.2197	14.5927	13.9646
0.902456	0.303423	Q9EQ61	Q9EQ61	Pescadillo homolog	Pes1	Color2 [A=255, R=169, G=169, B=169]	1	4					3	3	3	9.1	9.1	9.1	67.795	0	48.762	20267000	5	13.3086	13.2167	12.8378	12.8694	12.8459	12.5987	12.1965	12.9888	12.9225	12.8548
0.901684	0.220653	P07356;REV__Q8BND4	P07356	Annexin A2	Anxa2	Color2 [A=255, R=169, G=169, B=169]	1	4					28	28	28	72	72	72	38.676	0	323.31	14244000000	189	21.6502	21.4445	21.695	22.0152	21.4198	21.3152	21.3109	21.317	21.6647	21.5135
0.901669	0.281095	Q924X2	Q924X2	Carnitine O-palmitoyltransferase 1, muscle isoform	Cpt1b	Color2 [A=255, R=169, G=169, B=169]	1	4					10	9	9	14.8	13.5	13.5	88.216	0	22.153	255100000	15	17.4252	17.1454	17.3648	17.8661	17.1869	17.0891	16.8063	17.0102	17.2976	17.3796
0.899661	-0.120856	P62869	P62869	Transcription elongation factor B polypeptide 2	Tceb2	Color2 [A=255, R=169, G=169, B=169]	1	4					8	8	7	92.4	92.4	83.9	13.17	0	17.47	355050000	21	17.5449	17.3027	17.4723	17.4212	17.3113	17.3996	17.5326	17.5324	17.7204	17.4716
0.899188	0.217276	Q8R0F6;Q8R0F6-2	Q8R0F6;Q8R0F6-2	Integrin-linked kinase-associated serine/threonine phosphatase 2C	Ilkap	Color2 [A=255, R=169, G=169, B=169]	1	4					4	4	4	10.2	10.2	10.2	42.774	0	6.6589	31169000	5	14.1102	14.1253	13.6557	13.8595	13.8166	13.5109	13.4864	13.7003	13.9499	13.8333
0.898621	0.171401	Q9JIF0-2;Q9JIF0-3;Q9JIF0;Q6PAK3	Q9JIF0-2;Q9JIF0-3;Q9JIF0	Protein arginine N-methyltransferase 1	Prmt1	Color2 [A=255, R=169, G=169, B=169]	1	4					13	13	13	42.8	42.8	42.8	40.522	0	35.394	294660000	23	18.6071	18.3337	18.2546	18.4792	18.162	18.1122	18.0579	18.3817	18.299	18.1289
0.898569	-0.172083	Q9JM96	Q9JM96	Cdc42 effector protein 4	Cdc42ep4	Color2 [A=255, R=169, G=169, B=169]	1	4					7	7	7	26.6	26.6	26.6	37.869	0	84.443	72943000	13	16.0033	16.1705	15.7764	15.8418	15.72	15.9673	15.9413	16.0973	16.2702	16.0963
0.897937	0.66065	Q9D3P8	Q9D3P8	Plasminogen receptor (KT)	Plgrkt	Color2 [A=255, R=169, G=169, B=169]	1	4					2	2	2	14.3	14.3	14.3	17.261	0	3.6588	11068000	4	12.7369	12.5379	13.0455	14.34	12.3708	12.1756	12.1253	12.2836	12.9849	12.1584
0.896233	0.241961	Q9WUQ2	Q9WUQ2	Prolactin regulatory element-binding protein	Preb	Color2 [A=255, R=169, G=169, B=169]	1	4					6	6	6	19.2	19.2	19.2	45.437	0	52.216	123290000	11	16.9231	16.9084	16.6826	17.2068	16.639	16.4341	16.3783	16.6705	16.9089	16.7583
0.895621	-0.310968	Q99KL7	Q99KL7	Ras-related protein Rab-28	Rab28	Color2 [A=255, R=169, G=169, B=169]	1	4					4	4	4	23.1	23.1	23.1	24.728	0	21.655	63056000	8	15.3255	15.2424	14.9393	14.8925	14.8793	14.9988	15.0912	15.835	15.6007	15.308
0.895527	0.225301	P07147	P07147	5,6-dihydroxyindole-2-carboxylic acid oxidase	Tyrp1	Color2 [A=255, R=169, G=169, B=169]	1	4					13	13	13	30.7	30.7	30.7	60.761	0	90.419	758420000	49	18.4681	18.3283	18.4337	18.8411	18.1434	18.1183	18.1704	18.1445	18.4804	18.1743
0.894862	0.294629	Q62432-2;Q62432;Q8BUN5;Q9JIW5	Q62432-2;Q62432;Q8BUN5;Q9JIW5	Mothers against decapentaplegic homolog 2;Mothers against decapentaplegic homolog 3;Mothers against decapentaplegic homolog 9	Smad2;Smad3;Smad9	Color2 [A=255, R=169, G=169, B=169]	1	4					2	2	2	5.5	5.5	5.5	48.955	0.0002266	3.4234	10465000	5	12.7977	12.8792	12.4993	12.7745	12.0603	12.2101	12.1621	12.4911	12.1309	12.5435
0.894791	0.170604	Q9DCW4	Q9DCW4	Electron transfer flavoprotein subunit beta	Etfb	Color2 [A=255, R=169, G=169, B=169]	1	4					13	13	13	55.3	55.3	55.3	27.623	0	109.1	2329600000	63	19.6803	19.4892	19.5426	19.8711	19.4059	19.3522	19.2372	19.4958	19.5598	19.491
0.894213	0.313602	O70404	O70404	Vesicle-associated membrane protein 8	Vamp8	Color2 [A=255, R=169, G=169, B=169]	1	4					2	2	2	21.8	21.8	21.8	11.451	0	9.4402	124590000	7	15.3875	15.2343	15.4404	16.0672	15.1732	15.0737	14.9898	14.9371	15.4009	15.3331
0.893643	0.230291	Q7TSQ8	Q7TSQ8	Pyruvate dehydrogenase phosphatase regulatory subunit, mitochondrial	Pdpr	Color2 [A=255, R=169, G=169, B=169]	1	4					7	7	7	10.4	10.4	10.4	99.229	0	25.882	41186000	11	14.6886	14.573	14.6525	14.5883	14.5553	14.3962	13.8796	14.4175	14.6051	14.6078
0.893505	0.275655	Q62245	Q62245	Son of sevenless homolog 1	Sos1	Color2 [A=255, R=169, G=169, B=169]	1	4					2	2	2	1.5	1.5	1.5	150.88	0.0056281	2.047	14112000	4	13.9642	14.1095	13.9671	14.3661	13.8362	13.8048	13.4395	14.1199	14.005	13.4957
0.893344	0.144243	Q91W53;Q91W53-2	Q91W53;Q91W53-2	Golgin subfamily A member 7	Golga7	Color2 [A=255, R=169, G=169, B=169]	1	4					2	2	2	19	19	19	15.792	0	6.789	19479000	4	14.8868	14.9086	14.7495	15.0838	14.7046	14.6326	14.5805	14.8228	14.8514	14.7247
0.893251	-0.187476	O88507	O88507	Ciliary neurotrophic factor receptor subunit alpha	Cntfr	Color2 [A=255, R=169, G=169, B=169]	1	4					2	2	2	5.4	5.4	5.4	40.801	0.0012701	2.6047	26193000	6	14.8252	14.9783	14.665	14.5586	14.7464	14.6902	14.8063	15.0106	15.1496	15.0541
0.891744	0.490593	O54782	O54782	Epididymis-specific alpha-mannosidase	Man2b2	Color2 [A=255, R=169, G=169, B=169]	1	4					3	3	3	3.2	3.2	3.2	115.61	0	3.9015	13871000	4	13.0816	12.8906	12.5747	13.7302	12.5855	12.2397	11.9397	12.4146	13.0701	12.7455
0.890851	0.29208	Q99MZ7	Q99MZ7	Peroxisomal trans-2-enoyl-CoA reductase	Pecr	Color2 [A=255, R=169, G=169, B=169]	1	4					3	3	3	10.2	10.2	10.2	32.41	0	7.1287	17160000	4	13.2029	13.0565	12.9158	13.4636	12.7712	13.0151	12.789	12.3174	12.8688	12.9593
0.890443	0.159749	Q60598	Q60598	Src substrate cortactin	Cttn	Color2 [A=255, R=169, G=169, B=169]	1	4					13	13	13	27.8	27.8	27.8	61.249	0	56.872	601480000	35	18.243	18.2812	17.9846	18.1515	17.9325	17.9624	17.7169	17.9926	18.0899	18.0323
0.890281	-1.06251	Q91XV3	Q91XV3	Brain acid soluble protein 1	Basp1	Color2 [A=255, R=169, G=169, B=169]	1	4					13	13	13	78.8	78.8	78.8	22.086	0	83.473	2003500000	36	20.8366	20.8968	20.5062	17.9134	20.9334	20.7742	21.0272	21.3236	22.1584	21.1157
0.890165	0.0983723	Q99KP3	Q99KP3	Lambda-crystallin homolog	Cryl1	Color2 [A=255, R=169, G=169, B=169]	1	4					11	11	11	46.4	46.4	46.4	35.208	0	80.536	1097100000	17	17.1698	17.0598	16.9672	17.1431	17.0982	16.9953	16.8322	16.9871	17.0119	17.1198
0.889778	0.225718	Q91ZJ5;Q91ZJ5-2	Q91ZJ5;Q91ZJ5-2	UTP--glucose-1-phosphate uridylyltransferase	Ugp2	Color2 [A=255, R=169, G=169, B=169]	1	4					21	21	21	47.4	47.4	47.4	56.979	0	132.01	2525900000	64	19.5694	19.6452	19.5724	19.7991	19.4382	19.4276	18.9232	19.4191	19.5056	19.6204
0.889039	0.191494	Q9D6K5-2;Q9D6K5;Q9D6K5-4;Q9D6K5-3	Q9D6K5-2;Q9D6K5;Q9D6K5-4;Q9D6K5-3	Synaptojanin-2-binding protein	Synj2bp	Color2 [A=255, R=169, G=169, B=169]	1	4					2	2	2	22	22	22	12.993	0	17.346	28867000	4	15.2972	15.4416	15.1273	15.2567	15.0564	14.8259	14.8839	15.165	15.3224	15.0246
0.889009	0.34631	Q08642	Q08642	Protein-arginine deiminase type-2	Padi2	Color2 [A=255, R=169, G=169, B=169]	1	4					10	10	10	20.1	20.1	20.1	76.249	0	99.448	315560000	28	16.5146	16.6646	16.4346	16.6671	16.3834	16.1814	15.4304	16.3813	16.4626	16.477
0.888888	0.189233	P23591	P23591	GDP-L-fucose synthase	Tsta3	Color2 [A=255, R=169, G=169, B=169]	1	4					5	5	5	23.7	23.7	23.7	35.877	0	24.057	105470000	9	16.5407	16.5289	16.313	16.6119	16.3582	16.1155	16.0042	16.5273	16.3668	16.3928
0.8887	-0.272255	Q3UUI3	Q3UUI3	Acyl-coenzyme A thioesterase THEM4	Them4	Color2 [A=255, R=169, G=169, B=169]	1	4					4	4	4	20.4	20.4	20.4	26.031	0	8.5324	17765000	7	13.876	13.9672	13.6559	13.6036	13.3605	13.6124	13.9918	14.3287	14.0714	13.8201
0.888516	0.197386	Q9JMH9-1;Q9JMH9;Q9JMH9-6;Q9JMH9-4;Q9JMH9-5;Q9JMH9-7;Q9JMH9-2	Q9JMH9-1;Q9JMH9;Q9JMH9-6;Q9JMH9-4;Q9JMH9-5;Q9JMH9-7;Q9JMH9-2	Unconventional myosin-XVIIIa	Myo18a	Color2 [A=255, R=169, G=169, B=169]	1	4					21	21	21	12.5	12.5	12.5	230.9	0	85.607	236670000	37	17.4676	17.3404	17.2397	17.561	17.1139	16.9975	16.8912	17.3193	17.2909	17.2368
0.888455	-0.537003	Q80Z24	Q80Z24	Neuronal growth regulator 1	Negr1	Color2 [A=255, R=169, G=169, B=169]	1	4					2	2	2	9.5	9.5	9.5	37.9	0	12.075	22057000	3	14.007	13.7021	13.1902	13.1951	13.1845	13.324	14.3222	14.6898	14.223	13.4049
0.88778	0.339169	Q9JK53	Q9JK53	Prolargin	Prelp	Color2 [A=255, R=169, G=169, B=169]	1	4					15	15	15	45.5	45.5	45.5	43.292	0	118.35	2079200000	69	18.7088	18.8585	19.1105	19.4689	18.7153	18.3313	18.5501	18.5066	19.1595	18.6187
0.887696	0.656837	P43275	P43275	Histone H1.1	Hist1h1a	Color2 [A=255, R=169, G=169, B=169]	1	4					4	3	2	28.6	24.4	14.6	21.785	0	3.9964	50500000	3	15.0865	14.6312	14.9557	14.8662	14.1336	12.9541	14.4975	14.5318	14.8286	13.5771
0.887686	-0.151515	Q9CPS6	Q9CPS6	Histidine triad nucleotide-binding protein 3	Hint3	Color2 [A=255, R=169, G=169, B=169]	1	4					5	5	5	33.3	33.3	33.3	18.787	0	20.577	120390000	7	16.1116	16.1108	15.7716	15.9747	15.9742	16.1429	16.0893	16.2473	16.294	15.9269
0.887298	0.543939	Q8R395	Q8R395	COMM domain-containing protein 5	Commd5	Color2 [A=255, R=169, G=169, B=169]	1	4					3	3	3	16.1	16.1	16.1	24.493	0	3.9139	5154400	4	13.33	13.2112	13.7053	14.7072	13.0729	12.8561	12.7545	13.1424	13.4994	13.0545
0.8865	0.288296	P16045	P16045	Galectin-1	Lgals1	Color2 [A=255, R=169, G=169, B=169]	1	4					8	8	8	83.7	83.7	83.7	14.866	0	82.129	4290300000	69	20.0633	19.9553	20.1025	19.2215	19.9244	19.6474	19.3629	19.6096	19.5319	19.6736
0.886488	0.302985	Q9CQR2	Q9CQR2	40S ribosomal protein S21	Rps21	Color2 [A=255, R=169, G=169, B=169]	1	4					4	4	4	57.8	57.8	57.8	9.1413	0	16.652	264600000	12	15.5388	15.3704	15.2329	15.9659	15.2037	14.9251	14.9604	15.1868	15.5614	15.1631
0.885928	0.305695	Q6PGB6-3;Q6PGB6-2;Q6PGB6;Q6PGB6-4;Q6PGB6-5	Q6PGB6-3;Q6PGB6-2;Q6PGB6;Q6PGB6-4;Q6PGB6-5	N-alpha-acetyltransferase 50	Naa50	Color2 [A=255, R=169, G=169, B=169]	1	4					5	5	5	36.4	36.4	36.4	14.902	0	29.409	31000000	10	15.3348	15.3264	15.4075	16.0669	15.2114	15.0183	15.0296	15.1373	15.5447	15.0885
0.885851	0.237414	Q9QXX4	Q9QXX4	Calcium-binding mitochondrial carrier protein Aralar2	Slc25a13	Color2 [A=255, R=169, G=169, B=169]	1	4					12	8	8	20.4	15.1	15.1	74.466	0	22.134	117690000	16	16.7592	16.6738	16.6161	16.9526	16.6758	16.5014	16.0168	16.7	16.7262	16.5459
0.883957	0.265146	Q8VDM6;Q8VDM6-2;Q8VDM6-3	Q8VDM6;Q8VDM6-2	Heterogeneous nuclear ribonucleoprotein U-like protein 1	Hnrnpul1	Color2 [A=255, R=169, G=169, B=169]	1	4					9	9	9	14.4	14.4	14.4	96.001	0	93.287	105680000	11	16.5654	16.5005	16.3414	16.2347	16.1338	15.6379	15.987	16.2336	16.448	16.1434
0.882822	0.178564	Q60870	Q60870	Receptor expression-enhancing protein 5	Reep5	Color2 [A=255, R=169, G=169, B=169]	1	4					2	2	2	10.3	10.3	10.3	21.05	0.00045208	3.391	182210000	4	17.9416	17.8091	17.4529	17.8711	17.6906	17.4524	17.4902	17.4861	17.6696	17.7741
0.882784	0.125261	P28474	P28474	Alcohol dehydrogenase class-3	Adh5	Color2 [A=255, R=169, G=169, B=169]	1	4					12	12	11	36.4	36.4	34.2	39.547	0	57.343	1289800000	37	18.6792	18.6022	18.4327	18.6393	18.4285	18.4539	18.2278	18.5118	18.4509	18.5111
0.882352	0.327292	O88738-3;O88738-2;O88738;REV__Q5NCS9;REV__O88738-3;REV__O88738-2;REV__O88738	O88738-3;O88738-2;O88738	Baculoviral IAP repeat-containing protein 6	Birc6	Color2 [A=255, R=169, G=169, B=169]	1	4					6	6	6	2	2	2	530.51	0	9.3073	20511000	7	13.3408	13.2301	13.236	13.3827	13.3996	13.2569	12.256	12.9695	13.213	13.2574
0.882171	0.209131	Q9Z127;Q8BGK6-2;Q8BGK6	Q9Z127	Large neutral amino acids transporter small subunit 1	Slc7a5	Color2 [A=255, R=169, G=169, B=169]	1	4					5	5	5	11.3	11.3	11.3	55.872	0	28.529	223420000	9	16.3414	16.694	16.4474	16.2415	16.3012	15.9897	15.9631	16.3223	16.2505	16.4543
0.881452	0.539852	Q8BTI8-3;Q8BTI8-2;Q8BTI8	Q8BTI8-3;Q8BTI8-2;Q8BTI8	Serine/arginine repetitive matrix protein 2	Srrm2	Color2 [A=255, R=169, G=169, B=169]	1	4					5	5	5	2.7	2.7	2.7	285.15	0	9.8562	23405000	7	14.0374	14.8778	14.8673	13.6159	14.6583	13.1755	14.0287	14.3123	14.1409	13.7001
0.881219	0.223509	Q9WV80;REV__A2AJB1	Q9WV80	Sorting nexin-1	Snx1	Color2 [A=255, R=169, G=169, B=169]	1	4					21	21	19	37.7	37.7	33.7	58.951	0	144.45	1535900000	70	19.5766	19.6675	19.5987	19.9795	19.478	19.4971	19.0647	19.392	19.5938	19.6351
0.88081	-0.459331	P60879;P60879-2	P60879;P60879-2	Synaptosomal-associated protein 25	Snap25	Color2 [A=255, R=169, G=169, B=169]	1	4					14	14	12	63.1	63.1	55.8	23.315	0	114.39	422780000	36	17.4767	17.1222	17.1088	17.0838	17.1256	17.0358	18.1181	18.1105	17.9835	16.9658
0.880222	0.213768	Q9WTR1	Q9WTR1	Transient receptor potential cation channel subfamily V member 2	Trpv2	Color2 [A=255, R=169, G=169, B=169]	1	4					7	7	7	12.3	12.3	12.3	85.964	0	47.489	47455000	13	15.1688	15.4202	15.3481	15.4171	14.9914	14.8844	14.9671	14.893	15.1359	15.3965
0.879443	0.259368	O55201;O55201-2	O55201;O55201-2	Transcription elongation factor SPT5	Supt5h	Color2 [A=255, R=169, G=169, B=169]	1	4					6	6	6	10.8	10.8	10.8	120.66	0	31.487	22162000	10	13.6962	13.4142	13.4243	13.6631	13.356	12.756	13.1659	13.5319	13.4426	13.3606
0.879173	-0.204626	Q63918	Q63918	Serum deprivation-response protein	Sdpr	Color2 [A=255, R=169, G=169, B=169]	1	4					8	8	8	31.8	31.8	31.8	46.763	0	36.533	437620000	21	16.7641	16.8713	16.4555	16.6704	16.5882	16.8082	16.5778	16.7992	17.1212	17.0662
0.878995	-0.254237	O35474	O35474	EGF-like repeat and discoidin I-like domain-containing protein 3	Edil3	Color2 [A=255, R=169, G=169, B=169]	1	4					2	2	2	4.2	4.2	4.2	53.711	0	4.6022	9079400	4	12.7767	12.7769	12.3497	12.6046	12.4678	12.9933	12.4901	13.2228	12.8583	12.6823
0.878655	-0.191861	Q9QYI5;Q9QYI5-1;Q9QYI5-2	Q9QYI5;Q9QYI5-1;Q9QYI5-2	DnaJ homolog subfamily B member 2	Dnajb2	Color2 [A=255, R=169, G=169, B=169]	1	4					3	3	3	10.8	10.8	10.8	35.593	0	6.369	11832000	6	13.1942	13.1475	12.9617	13.3128	12.9984	13.25	13.2259	13.4693	13.5816	13.0471
0.878126	0.187145	O70433	O70433	Four and a half LIM domains protein 2	Fhl2	Color2 [A=255, R=169, G=169, B=169]	1	4					8	8	8	38.4	38.4	38.4	32.072	0	20.44	72746000	13	16.0192	16.1567	15.8576	15.9787	15.908	15.815	15.5807	15.6207	15.8282	16.1398
0.877003	0.248912	Q3UQN2;Q3UQN2-3;Q3UQN2-2	Q3UQN2	F-BAR domain only protein 2	Fcho2	Color2 [A=255, R=169, G=169, B=169]	1	4					8	8	8	14.1	14.1	14.1	88.733	0	26.999	39388000	14	15.5758	15.266	15.5719	15.787	15.3587	15.2313	14.8408	15.2845	15.4479	15.5104
0.875533	0.178752	Q99LC5	Q99LC5	Electron transfer flavoprotein subunit alpha, mitochondrial	Etfa	Color2 [A=255, R=169, G=169, B=169]	1	4					16	16	16	58.3	58.3	58.3	35.009	0	197.35	2624800000	54	20.0741	19.7431	19.8272	19.9887	19.6763	19.6265	19.4145	19.7228	19.8189	19.8331
0.874916	0.157454	Q91V61;Q91V61-2	Q91V61;Q91V61-2	Sideroflexin-3	Sfxn3	Color2 [A=255, R=169, G=169, B=169]	1	4					11	11	11	51.4	51.4	51.4	35.406	0	74.833	778200000	28	17.8282	17.6653	17.6337	17.6857	17.5648	17.4145	17.322	17.7136	17.724	17.4164
0.874807	0.244382	Q9D1P4	Q9D1P4	Cysteine and histidine-rich domain-containing protein 1	Chordc1	Color2 [A=255, R=169, G=169, B=169]	1	4					4	4	4	14.8	14.8	14.8	37.35	0	10.671	76223000	7	16.2321	16.2315	15.7865	16.3081	15.9761	15.7685	15.4968	15.9645	16.1408	15.9418
0.873834	-0.467991	Q9CQ19	Q9CQ19	Myosin regulatory light polypeptide 9	Myl9	Color2 [A=255, R=169, G=169, B=169]	1	4					8	3	3	50.6	17.4	17.4	19.854	0	45.146	144060000	10	14.7078	14.5294	14.6824	15.2368	14.8908	15.1552	16.2749	14.9034	14.9853	15.0685
0.873323	-0.322565	Q9Z275	Q9Z275	Retinaldehyde-binding protein 1	Rlbp1	Color2 [A=255, R=169, G=169, B=169]	1	4					14	14	14	54.9	54.9	54.9	36.408	0	246.77	7969400000	108	20.5943	20.5549	20.1059	20.4842	20.6211	20.6248	20.2971	21.1246	21.2159	20.7109
0.87269	0.173413	Q8R0S2;Q8R0S2-2;Q5DU25	Q8R0S2;Q8R0S2-2	IQ motif and SEC7 domain-containing protein 1	Iqsec1	Color2 [A=255, R=169, G=169, B=169]	1	4					7	7	7	9.9	9.9	9.9	108.01	0	8.0505	33182000	11	15.2206	15.1588	15.1866	15.0796	14.9373	14.7572	14.7644	15.2248	15.0745	14.8949
0.871383	0.217194	P57776;P57776-2;P57776-3	P57776;P57776-2;P57776-3	Elongation factor 1-delta	Eef1d	Color2 [A=255, R=169, G=169, B=169]	1	4					7	7	7	36.7	36.7	36.7	31.293	0	111.26	584950000	37	17.7129	17.6542	17.742	18.1733	17.5904	17.4353	17.4166	17.5346	17.8614	17.5389
0.870915	1.30448	P02525	P02525	Beta-crystallin A1	Cryba1	Color2 [A=255, R=169, G=169, B=169]	1	4					9	9	9	60.6	60.6	60.6	23.401	0	58.906	846170000	33	17.2797	19.8598	20.1621	17.3889	20.4453	17.2825	17.7744	19.0501	17.5329	16.9734
0.870151	0.31027	Q9QZN4	Q9QZN4	F-box only protein 6	Fbxo6	Color2 [A=255, R=169, G=169, B=169]	1	4					2	2	2	10.2	10.2	10.2	34.492	0	3.9698	44303000	4	13.4205	13.313	13.3615	13.4274	13.1844	12.517	13.0172	13.528	13.3155	12.7777
0.870073	-0.334346	Q9D7V9	Q9D7V9	N-acylethanolamine-hydrolyzing acid amidase;N-acylethanolamine-hydrolyzing acid amidase subunit alpha;N-acylethanolamine-hydrolyzing acid amidase subunit beta	Naaa	Color2 [A=255, R=169, G=169, B=169]	1	4					3	3	3	10.8	10.8	10.8	40.074	0	4.3666	30287000	5	15.5433	15.945	15.2969	15.6844	15.4364	15.985	15.2547	16.1522	16.0645	16.1214
0.869589	-0.773579	Q9WTX5	Q9WTX5	S-phase kinase-associated protein 1	Skp1	Color2 [A=255, R=169, G=169, B=169]	1	4					6	6	6	37.4	37.4	37.4	18.672	0	43.985	300810000	11	16.9796	16.7885	16.907	14.6287	16.7608	16.8204	17.396	17.2145	17.5091	16.9923
0.86948	0.238643	O35435	O35435	Dihydroorotate dehydrogenase (quinone), mitochondrial	Dhodh	Color2 [A=255, R=169, G=169, B=169]	1	4					5	5	5	17.7	17.7	17.7	42.699	0	9.1784	51776000	7	13.7717	13.6036	13.7356	14.2907	13.6311	13.5072	13.378	13.8038	13.5297	13.6208
0.869172	-0.211942	P97863-3;P97863-2;P97863;Q02780-6;Q02780-2;Q02780-5;Q02780-3;Q02780-7;Q02780-4;Q02780	P97863-3;P97863-2;P97863;Q02780-6;Q02780-2;Q02780-5;Q02780-3;Q02780-7;Q02780-4;Q02780	Nuclear factor 1 B-type;Nuclear factor 1 A-type	Nfib;Nfia	Color2 [A=255, R=169, G=169, B=169]	1	4					2	2	2	6.7	6.7	6.7	47.471	0.005609	2.0116	7186100	3	12.8087	12.4992	12.3005	12.4933	12.1948	12.6453	12.6246	12.7014	12.9169	12.468
0.869051	0.339194	P99029-2;P99029	P99029-2;P99029	Peroxiredoxin-5, mitochondrial	Prdx5	Color2 [A=255, R=169, G=169, B=169]	1	4					11	11	11	73.5	73.5	73.5	17.015	0	114.95	2465900000	38	19.3375	19.0871	19.3346	20.0151	18.9928	18.8458	19.0795	19.0319	19.3375	18.7764
0.867954	0.183379	P61514	P61514	60S ribosomal protein L37a	Rpl37a	Color2 [A=255, R=169, G=169, B=169]	1	4					4	4	4	51.1	51.1	51.1	10.275	0	54.306	356610000	12	17.6014	17.4801	17.4163	17.7378	17.2964	17.4402	17.0545	17.2211	17.4364	17.4628
0.866812	0.22268	Q8K400;Q8K400-2	Q8K400;Q8K400-2	Syntaxin-binding protein 5	Stxbp5	Color2 [A=255, R=169, G=169, B=169]	1	4					4	4	4	5.8	5.8	5.8	127.65	0	9.6199	4604000	6	13.0282	12.8579	12.6111	13.0085	12.8816	12.3444	12.4734	12.7622	12.979	12.715
0.866312	-0.42618	Q8R5M8-4;Q8R5M8-3;Q8R5M8-2;Q8R5M8;Q8R5M8-7;Q8R5M8-6;Q8R5M8-5	Q8R5M8-4;Q8R5M8-3;Q8R5M8-2;Q8R5M8;Q8R5M8-7;Q8R5M8-6;Q8R5M8-5	Cell adhesion molecule 1	Cadm1	Color2 [A=255, R=169, G=169, B=169]	1	4					11	11	11	37.6	37.6	37.6	45.779	0	154.05	461620000	29	17.8499	17.7619	17.2845	16.9907	17.5371	17.568	18.05	18.5067	18.0737	17.3567
0.865919	0.258419	O88492-2;O88492	O88492-2;O88492	Perilipin-4	Plin4	Color2 [A=255, R=169, G=169, B=169]	1	4					10	10	10	19.5	19.5	19.5	100.77	0	98.847	770390000	19	16.8032	16.4804	16.3931	16.5089	16.2608	16.25	15.8781	16.0148	16.5481	16.4633
0.865187	0.207824	Q80X90	Q80X90	Filamin-B	Flnb	Color2 [A=255, R=169, G=169, B=169]	1	4					84	77	74	43.3	41.3	39.6	277.82	0	323.31	1869000000	174	20.2495	20.1771	19.9602	20.1004	19.9179	19.7559	19.5051	19.961	20.0714	20.0725
0.864232	-0.289804	P54227	P54227	Stathmin	Stmn1	Color2 [A=255, R=169, G=169, B=169]	1	4					5	5	4	30.2	30.2	24.2	17.274	0	11.647	197840000	13	17.0659	17.0702	17.1158	17.2344	16.9103	16.8504	17.5806	17.3869	17.833	17.1948
0.864115	0.221215	Q99L27	Q99L27	GMP reductase 2	Gmpr2	Color2 [A=255, R=169, G=169, B=169]	1	4					5	5	4	14.7	14.7	12.6	38.018	0	7.9291	52959000	7	14.9709	14.8613	14.416	14.6208	14.3591	14.3152	14.284	14.6158	14.4504	14.4567
0.863401	-0.375973	O88848-2;O88848	O88848-2;O88848	ADP-ribosylation factor-like protein 6	Arl6	Color2 [A=255, R=169, G=169, B=169]	1	4					8	8	8	50.3	50.3	50.3	21.778	0	31.417	160080000	19	16.9334	16.7653	16.4509	16.6322	16.6508	16.5287	16.9304	17.6451	17.4665	16.7417
0.861238	0.169465	Q9DCR2	Q9DCR2	AP-3 complex subunit sigma-1	Ap3s1	Color2 [A=255, R=169, G=169, B=169]	1	4					2	2	2	13	13	13	21.732	0	21.985	50242000	5	15.4444	15.2046	15.2737	15.1544	15.2134	15.0279	14.842	15.1936	15.3693	15.0102
0.861076	0.229572	B1AZP2-3;B1AZP2-2;B1AZP2	B1AZP2-3;B1AZP2-2;B1AZP2	Disks large-associated protein 4	Dlgap4	Color2 [A=255, R=169, G=169, B=169]	1	4					4	4	4	10.4	10.4	10.4	49.46	0	7.8717	32361000	7	15.9763	15.7069	15.9472	16.3194	15.8137	15.5296	15.5537	15.7281	16.0479	15.7564
0.860552	0.25621	Q8VEE1	Q8VEE1	LIM and cysteine-rich domains protein 1	Lmcd1	Color2 [A=255, R=169, G=169, B=169]	1	4					11	11	11	35.1	35.1	35.1	40.996	0	20.137	159640000	14	16.9655	16.8652	17.0079	16.6659	16.7261	16.5453	16.1204	16.5319	16.9309	16.821
0.860392	-0.680669	Q61548-3;Q61548-2;Q61548	Q61548-3;Q61548-2;Q61548	Clathrin coat assembly protein AP180	Snap91	Color2 [A=255, R=169, G=169, B=169]	1	4					9	7	7	10.4	8.1	8.1	88.828	0	17.26	58856000	13	16.142	15.622	14.8913	14.6323	15.615	15.3425	16.6835	16.4611	16.5452	15.2735
0.85989	0.22236	P06684	P06684	Complement C5;Complement C5 beta chain;Complement C5 alpha chain;C5a anaphylatoxin;Complement C5 alpha chain	C5	Color2 [A=255, R=169, G=169, B=169]	1	4					9	9	9	8.2	8.2	8.2	188.88	0	22.547	33204000	13	15.3337	15.4192	15.528	15.294	15.1188	15.1127	14.7934	14.9973	15.5032	15.1752
0.85893	-0.372691	P13595	P13595	Neural cell adhesion molecule 1	Ncam1	Color2 [A=255, R=169, G=169, B=169]	1	4					25	25	4	34.6	34.6	6.4	119.43	0	323.31	3165400000	101	20.3511	20.1185	19.706	19.7113	19.9445	19.974	20.541	20.913	20.391	19.8758
0.858167	0.162892	Q922J3;Q922J3-2	Q922J3;Q922J3-2	CAP-Gly domain-containing linker protein 1	Clip1	Color2 [A=255, R=169, G=169, B=169]	1	4					21	21	17	17.8	17.8	14.9	155.81	0	67.818	288010000	40	18.2275	18.1497	18.1124	18.1894	18.0441	17.9793	17.6247	18.0473	18.1525	18.1049
0.85771	0.159858	Q61879	Q61879	Myosin-10	Myh10	Color2 [A=255, R=169, G=169, B=169]	1	4					76	52	51	42.4	31.3	30.8	228.99	0	323.31	2198400000	119	19.9463	19.7196	19.572	19.7787	19.5682	19.4435	19.3919	19.7504	19.6643	19.5353
0.856155	0.210212	P68037	P68037	Ubiquitin-conjugating enzyme E2 L3	Ube2l3	Color2 [A=255, R=169, G=169, B=169]	1	4					7	7	7	64.9	64.9	64.9	17.861	0	61.596	1049600000	22	18.7268	18.4522	18.6749	19.0647	18.5612	18.3632	18.3129	18.5726	18.7293	18.4507
0.855055	0.224017	Q91W92	Q91W92	Cdc42 effector protein 1	Cdc42ep1	Color2 [A=255, R=169, G=169, B=169]	1	4					2	2	2	9.5	9.5	9.5	43.095	0.0016712	2.4639	11206000	2	12.2362	12.2368	11.953	11.7648	11.6914	11.7258	11.5319	11.6703	11.9401	11.894
0.854978	0.232537	P21614	P21614	Vitamin D-binding protein	Gc	Color2 [A=255, R=169, G=169, B=169]	1	4					28	28	28	68.3	68.3	68.3	53.6	0	323.31	2461300000	109	19.7356	19.9204	19.9558	19.8338	19.5761	19.6644	19.24	19.3247	19.7437	19.8861
0.852584	0.260203	Q8BP40	Q8BP40	Lysophosphatidic acid phosphatase type 6	Acp6	Color2 [A=255, R=169, G=169, B=169]	1	4					3	3	3	8.6	8.6	8.6	47.624	0	7.7481	29177000	4	15.4615	15.5166	15.3531	15.4201	14.9664	14.9599	14.6541	15.177	15.3074	15.3183
0.85161	0.128616	Q61235	Q61235	Beta-2-syntrophin	Sntb2	Color2 [A=255, R=169, G=169, B=169]	1	4					14	12	12	33.7	31	31	56.381	0	78.334	463280000	27	17.5896	17.6023	17.4335	17.8002	17.4389	17.5001	17.2837	17.459	17.4745	17.5041
0.850593	0.284297	Q8BJU2	Q8BJU2	Tetraspanin-9	Tspan9	Color2 [A=255, R=169, G=169, B=169]	1	4					3	3	3	20.1	20.1	20.1	26.738	0	7.0472	33916000	5	14.9823	14.9974	14.639	14.6763	14.6245	14.3762	14.0112	14.5963	14.574	14.9405
0.849952	0.234328	Q9CZE3	Q9CZE3	Ras-related protein Rab-32	Rab32	Color2 [A=255, R=169, G=169, B=169]	1	4					10	10	9	61.4	61.4	56.5	25.068	0	65.072	277810000	18	17.4058	17.5567	17.6898	18.0568	17.3619	17.2963	17.2403	17.2688	17.5998	17.4942
0.849784	-0.477421	P06837	P06837	Neuromodulin	Gap43	Color2 [A=255, R=169, G=169, B=169]	1	4					6	6	5	37.9	37.9	33.9	23.632	0	20.291	90444000	11	15.9759	16.093	15.9343	14.8767	16.2727	15.9602	16.7115	16.5848	16.3532	15.9299
0.849572	0.203681	Q80YC5	Q80YC5	Coagulation factor XII;Coagulation factor XIIa heavy chain;Coagulation factor XIIa light chain	F12	Color2 [A=255, R=169, G=169, B=169]	1	4					3	3	3	5.9	5.9	5.9	65.701	0	5.0672	8817400	4	12.4803	12.6361	12.698	12.5095	12.894	12.6983	12.1213	12.3625	12.4149	12.6024
0.849477	0.353804	Q99L04	Q99L04	Dehydrogenase/reductase SDR family member 1	Dhrs1	Color2 [A=255, R=169, G=169, B=169]	1	4					9	9	9	33.9	33.9	33.9	34.005	0	38.977	160430000	16	17.193	16.5001	16.3955	16.8111	16.6188	16.4663	16.5172	16.8022	16.1019	15.8618
0.848207	0.267681	P51807	P51807	Dynein light chain Tctex-type 1	Dynlt1	Color2 [A=255, R=169, G=169, B=169]	1	4					3	3	3	38.9	38.9	38.9	12.483	0	8.6456	58675000	5	14.8329	14.5131	14.7061	14.7632	14.513	14.6503	13.9262	14.1598	14.5712	14.6825
0.847194	0.225282	Q8K0D0-2;Q8K0D0;Q04899	Q8K0D0-2;Q8K0D0;Q04899	Cyclin-dependent kinase 17;Cyclin-dependent kinase 18	Cdk17;Cdk18	Color2 [A=255, R=169, G=169, B=169]	1	4					4	3	3	8.6	6.7	6.7	48.974	0.00085966	2.79	12665000	5	13.0518	13.256	13.4701	13.1988	13.0325	12.8424	12.7727	13.1109	13.36	12.7969
0.846884	0.324605	P53026	P53026	60S ribosomal protein L10a	Rpl10a	Color2 [A=255, R=169, G=169, B=169]	1	4					7	7	7	26.3	26.3	26.3	24.916	0	19.063	641220000	30	18.819	18.6894	18.8669	19.5686	18.639	18.3938	18.4147	18.6124	18.9882	18.5507
0.845065	0.161291	P19221;CON__P00735	P19221	Prothrombin;Activation peptide fragment 1;Activation peptide fragment 2;Thrombin light chain;Thrombin heavy chain	F2	Color2 [A=255, R=169, G=169, B=169]	1	4					17	17	17	29.9	29.9	29.9	70.268	0	56.483	401130000	34	18.2385	18.3509	18.2016	18.2454	18.0597	18.099	17.775	18.0672	18.0257	18.3227
0.84379	0.17225	O55023;P29218;P29218-3	O55023	Inositol monophosphatase 1	Impa1	Color2 [A=255, R=169, G=169, B=169]	1	4					13	13	12	46.6	46.6	40.8	30.436	0	74.261	727360000	31	18.1975	18.0842	17.9005	18.0848	17.8446	17.6019	17.7091	18.0444	17.9816	17.9133
0.843776	0.216591	Q925E7	Q925E7	Serine/threonine-protein phosphatase 2A 55 kDa regulatory subunit B delta isoform	Ppp2r2d	Color2 [A=255, R=169, G=169, B=169]	1	4					6	3	3	17.2	8.8	8.8	51.957	0	3.8292	45331000	4	14.3823	14.433	14.1759	14.419	14.1216	13.8962	13.7577	14.156	14.4	14.239
0.842785	0.22625	Q99LB2	Q99LB2	Dehydrogenase/reductase SDR family member 4	Dhrs4	Color2 [A=255, R=169, G=169, B=169]	1	4					9	9	9	34.4	34.4	34.4	29.884	0	82.068	235850000	18	17.6537	17.2621	17.3597	17.4839	17.2086	16.8868	16.9189	17.2098	17.4262	17.395
0.842762	0.216167	P62960;Q9Z2C8-2;Q9Z2C8	P62960	Nuclease-sensitive element-binding protein 1	Ybx1	Color2 [A=255, R=169, G=169, B=169]	1	4					4	4	3	29.5	29.5	24.2	35.73	0	65.294	377840000	15	15.8771	15.7427	15.5071	16.0152	15.488	15.4559	15.3131	15.7565	15.6564	15.3673
0.842352	0.146975	Q9CQM9	Q9CQM9	Glutaredoxin-3	Glrx3	Color2 [A=255, R=169, G=169, B=169]	1	4					9	9	9	35	35	35	37.778	0	28.495	148190000	16	17.8976	17.5936	17.5867	17.8643	17.6598	17.4331	17.428	17.7161	17.6856	17.6043
0.842328	-0.238199	Q8BR90-2;Q8BR90	Q8BR90-2;Q8BR90	UPF0600 protein C5orf51 homolog		Color2 [A=255, R=169, G=169, B=169]	1	4					2	2	2	11.9	11.9	11.9	26.13	0	8.1177	10149000	2	12.3704	12.1879	12.0073	12.1802	12.055	12.5463	11.944	12.7252	12.4802	12.2962
0.842014	0.187376	Q8K0L9;Q8K0L9-2;Q52KG4	Q8K0L9;Q8K0L9-2	Zinc finger and BTB domain-containing protein 20	Zbtb20	Color2 [A=255, R=169, G=169, B=169]	1	4					3	3	3	6.3	6.3	6.3	81.033	0	13.564	12501000	10	12.9116	12.6521	12.7917	12.938	12.6027	12.7617	12.4063	12.7496	12.7195	12.3219
0.842006	0.215023	P52633	P52633	Signal transducer and transcription activator 6	Stat6	Color2 [A=255, R=169, G=169, B=169]	1	4					5	4	4	6.5	5.6	5.6	93.496	0	13.255	20711000	7	14.5922	14.3923	14.5823	14.8596	14.3836	14.4697	13.9985	14.47	14.5482	14.2486
0.841686	0.0954193	Q8CDG3-2;Q8CDG3	Q8CDG3-2;Q8CDG3	Deubiquitinating protein VCIP135	Vcpip1	Color2 [A=255, R=169, G=169, B=169]	1	4					6	6	6	9.6	9.6	9.6	100.37	0	8.6125	17187000	7	14.2929	14.2449	14.2787	14.4075	14.0971	14.1378	14.0935	14.2766	14.1933	14.1428
0.841591	-0.492211	Q91Z31;Q91Z31-2	Q91Z31;Q91Z31-2	Polypyrimidine tract-binding protein 2	Ptbp2	Color2 [A=255, R=169, G=169, B=169]	1	4					7	7	7	20	20	20	57.488	0	63.839	149730000	18	16.3505	16.0984	15.6377	15.4656	16.0653	15.8738	16.7246	17.0407	16.703	15.7367
0.841434	0.215403	P08775	P08775	DNA-directed RNA polymerase II subunit RPB1	Polr2a	Color2 [A=255, R=169, G=169, B=169]	1	4					7	7	7	4.4	4.4	4.4	217.17	0	17.045	32181000	13	15.1666	15.036	14.9166	14.8334	14.8222	14.3713	14.706	14.902	15.0554	14.663
0.841343	0.161661	Q8BMJ3;Q60872	Q8BMJ3;Q60872	Eukaryotic translation initiation factor 1A, X-chromosomal;Eukaryotic translation initiation factor 1A	Eif1ax;Eif1a	Color2 [A=255, R=169, G=169, B=169]	1	4					5	5	5	47.2	47.2	47.2	16.46	0	24.537	623330000	14	18.3142	18.2638	18.0261	18.2551	17.9794	17.9566	17.7818	18.116	18.2049	17.971
0.840539	0.253028	O70161-2;O70161-3;O70161;P70182-2;P70181-2;P70181;P70182;P70182-3	O70161-2;O70161-3;O70161;P70182-2;P70181-2;P70181;P70182;P70182-3	Phosphatidylinositol 4-phosphate 5-kinase type-1 gamma;Phosphatidylinositol 4-phosphate 5-kinase type-1 alpha;Phosphatidylinositol 4-phosphate 5-kinase type-1 beta	Pip5k1c;Pip5k1a;Pip5k1b	Color2 [A=255, R=169, G=169, B=169]	1	4					4	4	4	8.1	8.1	8.1	69.198	0	7.3008	29483000	5	14.5348	14.6684	14.7527	14.5536	14.5687	13.9815	14.2393	14.7113	14.7242	14.1569
0.840295	0.287347	A2A5R2	A2A5R2	Brefeldin A-inhibited guanine nucleotide-exchange protein 2	Arfgef2	Color2 [A=255, R=169, G=169, B=169]	1	4					17	17	12	12.1	12.1	9	202.24	0	61.798	184180000	35	17.0779	17.0864	16.6111	17.1532	16.877	16.5874	16.1342	16.8214	16.9308	16.8951
0.840023	0.449992	P62911	P62911	60S ribosomal protein L32	Rpl32	Color2 [A=255, R=169, G=169, B=169]	1	4					4	4	4	32.6	32.6	32.6	15.86	0	10.206	168150000	13	17.0213	16.7176	16.8888	17.2075	16.784	16.6446	15.5635	16.9517	16.2338	16.9756
0.840004	0.302149	Q8K4G1-2;Q8K4G1-3;Q8K4G1	Q8K4G1-2;Q8K4G1-3;Q8K4G1	Latent-transforming growth factor beta-binding protein 4	Ltbp4	Color2 [A=255, R=169, G=169, B=169]	1	4					3	3	3	3.8	3.8	3.8	171.3	0	14.735	12400000	5	11.9189	11.7784	12.1567	11.9329	11.8058	11.7905	11.1364	11.4882	12.1781	11.4887
0.839671	0.158452	Q791V5	Q791V5	Mitochondrial carrier homolog 2	Mtch2	Color2 [A=255, R=169, G=169, B=169]	1	4					6	6	6	31	31	31	33.499	0	23.462	213420000	16	16.9435	16.7868	16.6765	17.0193	16.5416	16.5553	16.5073	16.7325	16.6501	16.7303
0.839193	0.192121	P42859-2;P42859	P42859-2;P42859	Huntingtin	Htt	Color2 [A=255, R=169, G=169, B=169]	1	4					13	13	13	6.6	6.6	6.6	290.7	0	51.411	55993000	17	15.6022	15.446	15.7034	15.5876	15.2051	15.2822	15.0525	15.5418	15.4221	15.2851
0.838163	0.130333	P02469	P02469	Laminin subunit beta-1	Lamb1	Color2 [A=255, R=169, G=169, B=169]	1	4					34	34	34	23.5	23.5	23.5	197.09	0	173.2	730990000	70	18.9186	18.7966	18.6718	18.6942	18.628	18.375	18.6371	18.6592	18.7366	18.6497
0.837593	0.266505	Q61730-2;Q61730;Q61730-3	Q61730-2;Q61730;Q61730-3	Interleukin-1 receptor accessory protein	Il1rap	Color2 [A=255, R=169, G=169, B=169]	1	4					5	5	5	17.2	17.2	17.2	41.567	0	14.078	56462000	11	15.7133	15.7365	15.9409	15.5102	15.2769	15.498	15.1535	15.3815	15.0699	15.7423
0.836796	0.162746	O08919	O08919	Numb-like protein	Numbl	Color2 [A=255, R=169, G=169, B=169]	1	4					3	3	2	3.3	3.3	2	64.13	0.0010641	2.6582	28068000	4	13.9739	13.7778	13.638	14.0399	13.7742	13.5026	13.5378	13.8728	13.7131	13.7639
0.835981	0.254854	Q9Z0W3;Q9Z0W3-2	Q9Z0W3;Q9Z0W3-2	Nuclear pore complex protein Nup160	Nup160	Color2 [A=255, R=169, G=169, B=169]	1	4					5	5	5	4.3	4.3	4.3	158.23	0	6.976	15753000	6	13.7859	13.5087	13.2804	13.7693	13.5559	13.2467	12.9248	13.6808	13.5019	13.2719
0.835928	0.199536	P63073	P63073	Eukaryotic translation initiation factor 4E	Eif4e	Color2 [A=255, R=169, G=169, B=169]	1	4					5	5	4	35.9	35.9	19.8	25.053	0	8.9628	69341000	8	15.5023	15.425	15.3002	15.6094	15.08	15.0392	14.9595	15.376	15.3652	15.1793
0.835464	-0.610687	Q8BG39;Q69ZS6	Q8BG39	Synaptic vesicle glycoprotein 2B	Sv2b	Color2 [A=255, R=169, G=169, B=169]	1	4					7	7	7	10.4	10.4	10.4	77.456	0	23.617	164150000	12	16.8779	16.5815	15.9138	15.8849	16.552	16.5606	17.4496	17.7964	17.0888	15.9681
0.835231	-0.532636	Q8BP92	Q8BP92	Reticulocalbin-2	Rcn2	Color2 [A=255, R=169, G=169, B=169]	1	4					13	13	13	40.9	40.9	40.9	37.27	0	156.78	681470000	61	17.7984	17.4154	17.4347	16.0472	17.7268	17.6759	17.8017	18.1298	17.8608	17.6174
0.834278	-0.632329	Q3TXX4	Q3TXX4	Vesicular glutamate transporter 1	Slc17a7	Color2 [A=255, R=169, G=169, B=169]	1	4					3	3	3	4.5	4.5	4.5	61.637	0	4.543	26059000	4	14.9144	14.5266	13.8971	13.9869	14.6854	14.5204	15.5354	15.8638	15.2468	14.0057
0.834095	0.176476	Q06890	Q06890	Clusterin;Clusterin beta chain;Clusterin alpha chain	Clu	Color2 [A=255, R=169, G=169, B=169]	1	4					15	15	15	32.6	32.6	32.6	51.655	0	105.86	747040000	39	18.3922	18.3407	18.1506	18.1797	18.2215	18.0183	17.72	18.2466	18.2459	18.1716
0.833605	0.176114	Q68FD5	Q68FD5	Clathrin heavy chain 1	Cltc	Color2 [A=255, R=169, G=169, B=169]	1	4					81	81	81	60.2	60.2	60.2	191.55	0	323.31	16953000000	391	22.9076	22.8433	22.7377	22.9475	22.663	22.4249	22.47	22.8223	22.9111	22.5903
0.832294	0.228316	Q61510	Q61510	E3 ubiquitin/ISG15 ligase TRIM25	Trim25	Color2 [A=255, R=169, G=169, B=169]	1	4					11	11	11	19.7	19.7	19.7	71.726	0	20.193	104530000	20	16.1038	16.2028	16.0877	16.4624	16.0473	15.8781	15.5129	16.0636	16.144	16.1638
0.831984	0.196389	P60122	P60122	RuvB-like 1	Ruvbl1	Color2 [A=255, R=169, G=169, B=169]	1	4					11	11	11	32.7	32.7	32.7	50.213	0	67.514	253540000	25	17.9128	17.613	17.5057	17.8252	17.4468	17.3933	17.2348	17.5942	17.7043	17.395
0.830729	-0.274985	Q8K440-2;Q8K440	Q8K440-2;Q8K440	ATP-binding cassette sub-family A member 8-B	Abca8b	Color2 [A=255, R=169, G=169, B=169]	1	4					8	8	8	7.2	7.2	7.2	176.16	0	30.123	47357000	15	14.6068	14.7769	14.3724	14.9398	14.5394	14.6212	14.8954	15.3506	15.114	14.6291
0.830518	-0.233293	Q8BGT0	Q8BGT0	Osteopetrosis-associated transmembrane protein 1	Ostm1	Color2 [A=255, R=169, G=169, B=169]	1	4					2	2	2	8.3	8.3	8.3	37.999	0	5.2233	46635000	3	13.7267	13.9366	13.8682	13.2728	13.666	14.0529	13.6652	13.7822	13.9966	14.1399
0.830295	0.149019	P56528	P56528	ADP-ribosyl cyclase/cyclic ADP-ribose hydrolase 1	Cd38	Color2 [A=255, R=169, G=169, B=169]	1	4					4	4	4	15.8	15.8	15.8	34.407	0	9.2515	35092000	7	14.7731	14.8362	14.7314	14.9629	14.6714	14.542	14.4337	14.6707	14.6813	14.9022
0.829963	0.28589	Q9D8S4	Q9D8S4	Oligoribonuclease, mitochondrial	Rexo2	Color2 [A=255, R=169, G=169, B=169]	1	4					6	6	6	27	27	27	26.738	0	10.402	124340000	10	16.1991	16.2273	16.3452	16.9575	16.2411	15.9428	15.8957	16.1009	16.5026	16.0988
0.829599	0.179443	Q791T5-2;Q791T5	Q791T5-2;Q791T5	Mitochondrial carrier homolog 1	Mtch1	Color2 [A=255, R=169, G=169, B=169]	1	4					5	5	5	14.2	14.2	14.2	39.94	0	13.452	120600000	13	15.3396	15.2787	15.0458	15.2329	14.865	14.9578	14.7232	15.1539	15.0367	14.9931
0.829058	0.176696	Q8R146-2;Q8R146	Q8R146-2;Q8R146	Acylamino-acid-releasing enzyme	Apeh	Color2 [A=255, R=169, G=169, B=169]	1	4					14	14	14	25.9	25.9	25.9	79.964	0	102.4	320300000	38	17.8512	17.7363	17.6175	17.8719	17.5834	17.5386	17.2039	17.7405	17.6468	17.647
0.828598	0.247348	P36536	P36536	GTP-binding protein SAR1a	Sar1a	Color2 [A=255, R=169, G=169, B=169]	1	4					5	5	3	33.8	33.8	17.2	22.371	0	38.689	529840000	13	17.1732	17.3778	17.2116	17.4625	17.0441	16.9927	16.5429	16.9404	17.2795	17.277
0.828405	0.18136	P70335;P70335-2	P70335;P70335-2	Rho-associated protein kinase 1	Rock1	Color2 [A=255, R=169, G=169, B=169]	1	4					17	15	15	15.1	13.1	13.1	158.17	0	30.638	153980000	28	17.1271	16.9284	16.9409	17.1858	16.954	16.7955	16.4756	16.9841	17.0085	16.9658
0.827002	0.196585	Q9Z1K5	Q9Z1K5	E3 ubiquitin-protein ligase ARIH1	Arih1	Color2 [A=255, R=169, G=169, B=169]	1	4					4	4	4	7.7	7.7	7.7	64.016	0	16.138	48813000	6	15.9549	15.8522	15.6663	16.1426	15.7729	15.5985	15.3854	15.8954	15.8551	15.6716
0.825797	0.219716	Q9JHH9	Q9JHH9	Coatomer subunit zeta-2	Copz2	Color2 [A=255, R=169, G=169, B=169]	1	4					2	2	2	14.1	14.1	14.1	22.934	0	16.746	35495000	3	14.0296	14.3751	14.1364	13.9607	13.8854	13.8088	13.666	13.5954	14.1059	14.1126
0.825776	0.233376	Q8C079-4;Q8C079-3;Q8C079;Q8C079-2;Q8C9H6-3;Q8C9H6;Q8C9H6-4	Q8C079-4;Q8C079-3;Q8C079;Q8C079-2;Q8C9H6-3;Q8C9H6	Striatin-interacting protein 1;Striatin-interacting proteins 2	Strip1;Strip2	Color2 [A=255, R=169, G=169, B=169]	1	4					4	4	4	5.9	5.9	5.9	81.617	0	6.9333	22554000	8	14.5215	14.3101	14.2861	14.5647	13.8674	14.0167	13.8371	14.2018	14.2867	14.0406
0.825594	-0.34978	Q6GQS1	Q6GQS1	Calcium-binding mitochondrial carrier protein SCaMC-3	Slc25a23	Color2 [A=255, R=169, G=169, B=169]	1	4					2	2	2	8.6	8.6	8.6	52.496	0	20.436	11016000	4	12.3515	12.4161	12.5471	11.5654	12.3279	12.4592	12.2267	12.9597	12.8388	12.4725
0.82557	0.130737	Q6P5D8	Q6P5D8	Structural maintenance of chromosomes flexible hinge domain-containing protein 1	Smchd1	Color2 [A=255, R=169, G=169, B=169]	1	4					9	9	9	5.8	5.8	5.8	225.65	0	19.035	44917000	13	14.7362	14.518	14.3625	14.6171	14.5375	14.3596	14.4174	14.5585	14.5225	14.2596
0.824326	0.214914	P14576;P14576-2	P14576	Signal recognition particle 54 kDa protein	Srp54	Color2 [A=255, R=169, G=169, B=169]	1	4					10	10	10	24.4	24.4	24.4	55.72	0	45.881	99692000	17	16.8521	16.6219	16.6981	16.9501	16.6679	16.3255	16.2246	16.6887	16.8829	16.5939
0.823931	0.183945	Q8BVU0;P62046	Q8BVU0	Leucine-rich repeat and calponin homology domain-containing protein 3	Lrch3	Color2 [A=255, R=169, G=169, B=169]	1	4					4	4	4	6.7	6.7	6.7	86.34	0	6.7791	14084000	6	13.8347	13.7291	13.9337	14.0389	13.9566	13.5783	13.4086	13.907	13.9607	13.7188
0.82296	0.305379	Q8R2U0-2;Q8R2U0	Q8R2U0-2;Q8R2U0	Nucleoporin SEH1	Seh1l	Color2 [A=255, R=169, G=169, B=169]	1	4					3	3	3	16.2	16.2	16.2	39.422	0	22.796	15315000	4	12.4928	12.4557	12.1366	12.3416	12.5072	12.0846	11.6227	11.7976	12.6481	12.254
0.822764	-0.967332	A2AEP0	A2AEP0		Obp1b	Color2 [A=255, R=169, G=169, B=169]	1	4					6	6	6	35.7	35.7	35.7	19.394	0	36.685	552050000	20	16.1167	16.9933	14.5781	16.2771	16.7993	16.7487	16.444	16.3577	17.3318	18.7189
0.82257	0.123555	P57780	P57780	Alpha-actinin-4	Actn4	Color2 [A=255, R=169, G=169, B=169]	1	4					50	39	33	59.1	46.4	38.9	104.98	0	323.31	8465900000	219	21.7484	21.6852	21.5262	21.7605	21.5107	21.5484	21.3143	21.537	21.6543	21.5592
0.821645	-0.243169	O88851	O88851	Putative hydrolase RBBP9	Rbbp9	Color2 [A=255, R=169, G=169, B=169]	1	4					8	8	8	62.4	62.4	62.4	20.911	0	113	246200000	29	17.3897	17.3721	17.3736	16.7461	17.2046	17.2584	17.341	17.3511	17.7411	17.6104
0.821597	-0.638607	O08585	O08585	Clathrin light chain A	Clta	Color2 [A=255, R=169, G=169, B=169]	1	4					6	6	6	20	20	20	25.604	0	7.1883	125460000	9	17.043	17.0114	17.1142	15.3469	16.9729	16.7802	17.626	17.405	17.9464	16.9239
0.818753	0.278036	O70494-3;O70494-2;O70494	O70494-3;O70494-2;O70494	Transcription factor Sp3	Sp3	Color2 [A=255, R=169, G=169, B=169]	1	4					2	2	2	3.5	3.5	3.5	76.728	0	18.614	19062000	2	12.4619	12.6513	12.5868	12.946	12.3803	12.1565	11.9081	12.5785	12.7212	12.2717
0.818339	0.299083	Q91YL3	Q91YL3	Uridine-cytidine kinase-like 1	Uckl1	Color2 [A=255, R=169, G=169, B=169]	1	4					2	2	2	6.4	6.4	6.4	60.841	0	11.912	11831000	4	13.5861	13.3425	13.1733	13.8468	13.1433	12.8491	12.8086	13.1474	13.2595	13.5318
0.817402	0.173376	Q9Z2I8-2;Q9Z2I8	Q9Z2I8-2;Q9Z2I8	Succinyl-CoA ligase [GDP-forming] subunit beta, mitochondrial	Suclg2	Color2 [A=255, R=169, G=169, B=169]	1	4					17	17	17	48.7	48.7	48.7	41.349	0	98.898	462610000	40	18.2899	17.945	17.8639	18.127	17.8515	17.7201	17.6509	18.0406	17.9098	17.889
0.817254	-0.534078	Q8VED9	Q8VED9	Galectin-related protein	Lgalsl	Color2 [A=255, R=169, G=169, B=169]	1	4					5	5	5	32.6	32.6	32.6	18.955	0	18.385	79855000	7	15.0761	14.7695	14.6746	13.2953	14.5487	14.7012	14.9429	15.3492	15.3202	14.7211
0.81692	0.244897	Q91VU1	Q91VU1	Protein YIPF1	Yipf1	Color2 [A=255, R=169, G=169, B=169]	1	4					2	2	2	10.1	10.1	10.1	34.257	0.0038689	2.19	9537300	3	14.4174	14.5996	14.1886	14.4738	14.2721	14.0587	13.6517	14.3094	14.4192	14.2879
0.816785	-0.612718	P84089	P84089	Enhancer of rudimentary homolog	Erh	Color2 [A=255, R=169, G=169, B=169]	1	4					3	3	3	37.5	37.5	37.5	12.259	0	16.731	40580000	5	14.446	14.1155	14.5028	12.764	14.4136	14.2332	14.8554	14.5049	15.3707	14.3413
0.816202	0.261624	Q8K1E0-2;Q8K1E0	Q8K1E0-2;Q8K1E0	Syntaxin-5	Stx5	Color2 [A=255, R=169, G=169, B=169]	1	4					3	3	3	17.3	17.3	17.3	34.103	0	17.487	26123000	7	14.1574	14.2113	14.0228	14.4984	14.3211	13.9155	13.538	13.9438	14.4404	14.0651
0.815826	0.313528	Q64430;Q64446	Q64430	Copper-transporting ATPase 1	Atp7a	Color2 [A=255, R=169, G=169, B=169]	1	4					4	4	4	3.2	3.2	3.2	161.96	0	6.349	23412000	7	13.5281	13.6296	13.5718	13.6184	13.3223	13.0933	12.5391	13.3928	13.459	13.6183
0.815627	0.182928	Q8JZU2	Q8JZU2	Tricarboxylate transport protein, mitochondrial	Slc25a1	Color2 [A=255, R=169, G=169, B=169]	1	4					3	3	3	11.3	11.3	11.3	33.931	0	16.292	96927000	9	15.4636	15.391	15.2141	15.7178	15.2457	15.3057	14.9526	15.1981	15.3057	15.3555
0.815278	0.319912	P22599;Q00898	P22599	Alpha-1-antitrypsin 1-2	Serpina1b	Color2 [A=255, R=169, G=169, B=169]	1	4					16	7	6	50.1	25.7	20.3	45.974	0	58.592	2428500000	57	19.0519	19.332	19.2505	19.2458	18.914	19.2432	18.484	18.7015	18.4405	19.3254
0.814691	0.208055	Q8BHG2;Q8BHG2-3;Q8BHG2-2	Q8BHG2;Q8BHG2-3;Q8BHG2-2	UPF0587 protein C1orf123 homolog		Color2 [A=255, R=169, G=169, B=169]	1	4					5	5	5	40	40	40	18.02	0	12.465	66873000	8	15.9058	15.9288	15.7097	15.8549	15.5723	15.2987	15.3392	15.6825	15.8684	15.7425
0.813938	-0.129716	Q8BH31	Q8BH31	Major facilitator superfamily domain-containing protein 8	Mfsd8	Color2 [A=255, R=169, G=169, B=169]	1	4					4	4	4	10.6	10.6	10.6	57.569	0	46.744	19276000	7	12.9841	12.7994	12.8098	12.9583	12.8245	12.9852	12.7737	13.1025	13.2018	12.9617
0.813424	0.317104	Q8BUE4;Q8BUE4-2	Q8BUE4;Q8BUE4-2	Apoptosis-inducing factor 2	Aifm2	Color2 [A=255, R=169, G=169, B=169]	1	4					3	3	3	9.9	9.9	9.9	40.634	0	4.3885	24705000	3	13.086	12.6096	13.151	13.5896	12.5754	12.7423	12.4211	12.6674	12.8149	12.7805
0.813278	0.205956	B2RQC6;B2RQC6-2;Q8C196	B2RQC6;B2RQC6-2	CAD protein;Glutamine-dependent carbamoyl-phosphate synthase;Aspartate carbamoyltransferase;Dihydroorotase	Cad	Color2 [A=255, R=169, G=169, B=169]	1	4					24	24	24	14.5	14.5	14.5	243.24	0	102.81	146900000	46	16.7534	16.6879	16.5855	16.8211	16.525	16.4031	16.0328	16.5919	16.6938	16.6215
0.812972	0.193075	P29758	P29758	Ornithine aminotransferase, mitochondrial	Oat	Color2 [A=255, R=169, G=169, B=169]	1	4					19	19	19	60.8	60.8	60.8	48.354	0	131.39	2283800000	53	19.5304	19.2553	19.1544	19.5522	19.1519	19.0296	18.8738	19.1523	19.3309	19.2924
0.811471	0.222346	Q3UJB9-2;Q3UJB9	Q3UJB9-2;Q3UJB9	Enhancer of mRNA-decapping protein 4	Edc4	Color2 [A=255, R=169, G=169, B=169]	1	4					8	8	8	7.9	7.9	7.9	150.65	0	29.407	55295000	12	15.9495	15.8079	15.7741	15.9164	15.6218	15.3496	15.2895	15.8007	15.9622	15.5561
0.811178	0.332895	P83882	P83882	60S ribosomal protein L36a	Rpl36a	Color2 [A=255, R=169, G=169, B=169]	1	4					2	2	2	17	17	17	12.441	0.002676	2.3016	81150000	3	15.6056	15.3176	15.3409	14.6977	14.5947	14.6283	14.5606	14.8678	14.8867	14.9485
0.811168	0.261821	Q61035	Q61035	Histidine--tRNA ligase, cytoplasmic	Hars	Color2 [A=255, R=169, G=169, B=169]	1	4					13	13	11	28.3	28.3	24.6	57.432	0	35.925	281710000	27	17.6667	17.4088	17.4737	18.13	17.4904	17.2605	17.0636	17.5025	17.6649	17.369
0.811148	0.203212	Q6DFW4	Q6DFW4	Nucleolar protein 58	Nop58	Color2 [A=255, R=169, G=169, B=169]	1	4					8	8	8	17.7	17.7	17.7	60.342	0	11.938	99534000	12	17.1533	16.9397	16.9776	17.2143	16.7266	16.4862	16.755	16.9133	17.0677	16.7732
0.809472	0.302427	Q5SWT3	Q5SWT3	Solute carrier family 25 member 35	Slc25a35	Color2 [A=255, R=169, G=169, B=169]	1	4					3	3	3	9.3	9.3	9.3	32.63	0	4.8715	20107000	7	13.4143	13.5688	13.0398	13.3309	13.1627	12.9736	12.3672	13.1105	13.3162	13.2368
0.808478	0.109617	Q8BH69	Q8BH69	Selenide, water dikinase 1	Sephs1	Color2 [A=255, R=169, G=169, B=169]	1	4					4	4	4	14.8	14.8	14.8	42.906	0	13.536	55459000	9	15.8633	15.7067	15.6952	15.581	15.4991	15.5126	15.4854	15.5838	15.6721	15.5434
0.807352	0.141584	Q920I9-2;Q920I9	Q920I9-2;Q920I9	WD repeat-containing protein 7	Wdr7	Color2 [A=255, R=169, G=169, B=169]	1	4					13	13	13	12.6	12.6	12.6	160.32	0	42.408	48903000	24	16.3074	16.3556	16.1801	16.3499	16.1126	15.9387	15.9614	16.2776	16.3014	16.1185
0.807161	0.119516	Q9D1M0	Q9D1M0	Protein SEC13 homolog	Sec13	Color2 [A=255, R=169, G=169, B=169]	1	4					7	7	7	32.6	32.6	32.6	35.565	0	72.724	122020000	15	15.9375	16.0379	15.7362	16.1106	15.8905	15.8347	15.6621	15.8581	15.8809	15.8793
0.806875	-0.191697	Q99J08	Q99J08	SEC14-like protein 2	Sec14l2	Color2 [A=255, R=169, G=169, B=169]	1	4					2	2	2	5	5	5	46.3	0	3.9224	8073600	3	13.4946	13.5772	13.1963	13.2807	12.9893	13.4688	13.3554	13.7303	13.448	13.4942
0.806395	-0.573357	O88704	O88704	Potassium/sodium hyperpolarization-activated cyclic nucleotide-gated channel 1	Hcn1	Color2 [A=255, R=169, G=169, B=169]	1	4					2	2	2	3.5	3.5	3.5	102.43	0.0010688	2.7112	15058000	3	13.5837	13.3825	12.8058	12.7326	13.2966	12.7727	13.9262	14.6207	14.1065	13.2419
0.805801	0.312304	Q07076	Q07076	Annexin A7	Anxa7	Color2 [A=255, R=169, G=169, B=169]	1	4					13	13	13	29.2	29.2	29.2	49.925	0	63.297	548690000	34	18.4738	18.3231	18.6512	18.818	18.0646	17.8238	18.2467	17.9077	18.6805	18.1106
0.805263	0.693975	P97372	P97372	Proteasome activator complex subunit 2	Psme2	Color2 [A=255, R=169, G=169, B=169]	1	4					6	6	6	31	31	31	27.057	0	16.875	214380000	13	16.9386	16.7511	17.3983	18.9458	16.8163	16.4893	16.4876	16.3305	17.2928	16.78
0.804317	0.177349	Q9DCN1;Q9DCN1-2	Q9DCN1;Q9DCN1-2	Peroxisomal NADH pyrophosphatase NUDT12	Nudt12	Color2 [A=255, R=169, G=169, B=169]	1	4					3	3	3	7.4	7.4	7.4	51.51	0.0069693	1.9111	11234000	4	14.6058	14.6979	14.5394	14.7487	14.3259	14.2954	14.1206	14.5045	14.5365	14.5739
0.803987	0.235499	Q9D110	Q9D110	5-formyltetrahydrofolate cyclo-ligase	Mthfs	Color2 [A=255, R=169, G=169, B=169]	1	4					4	4	4	19.7	19.7	19.7	23.201	0	4.1001	12569000	4	13.3375	13.3503	13.446	13.7108	13.0988	13.116	12.8763	12.9516	13.4751	13.3469
0.802519	0.277284	Q9R049-2;Q9R049	Q9R049-2;Q9R049	E3 ubiquitin-protein ligase AMFR	Amfr	Color2 [A=255, R=169, G=169, B=169]	1	4					3	3	3	10	10	10	72.752	0	17.451	19874000	4	12.3803	12.1859	11.9244	11.9467	11.9333	11.8301	11.2664	12.1407	11.7071	12.0398
0.80242	0.194824	Q8C1D8;Q8C1D8-2	Q8C1D8	Protein IWS1 homolog	Iws1	Color2 [A=255, R=169, G=169, B=169]	1	4					4	4	4	6	6	6	85.247	0	5.8625	10617000	5	13.9869	13.8034	13.7722	14.113	13.6054	13.4944	13.5001	13.8282	13.9179	13.5662
0.801585	0.314229	Q8BSM7	Q8BSM7	Large neutral amino acids transporter small subunit 3	Slc43a1	Color2 [A=255, R=169, G=169, B=169]	1	4					3	3	3	10.5	10.5	10.5	62.644	0	4.302	10780000	4	13.1737	12.3739	12.7295	13.1358	12.6056	12.1052	12.25	12.6959	12.6629	12.7333
0.801456	0.245273	P47758	P47758	Signal recognition particle receptor subunit beta	Srprb	Color2 [A=255, R=169, G=169, B=169]	1	4					7	7	7	35.3	35.3	35.3	29.579	0	51.055	134780000	21	16.9797	17.0371	16.8975	17.6031	16.8563	16.7067	16.6284	16.9619	17.0591	16.7911
0.800224	0.20938	Q61191	Q61191	Host cell factor 1;HCF N-terminal chain 1;HCF N-terminal chain 2;HCF N-terminal chain 3;HCF N-terminal chain 4;HCF N-terminal chain 5;HCF N-terminal chain 6;HCF C-terminal chain 1;HCF C-terminal chain 2;HCF C-terminal chain 3;HCF C-terminal chain 4;HCF C-terminal chain 5;HCF C-terminal chain 6	Hcfc1	Color2 [A=255, R=169, G=169, B=169]	1	4					15	15	15	9.1	9.1	9.1	210.43	0	35.24	140630000	29	17.0814	17.154	16.9758	16.7552	17.0212	16.4846	16.8404	17.0352	17.0302	16.5503
0.800163	0.180605	Q61941	Q61941	NAD(P) transhydrogenase, mitochondrial	Nnt	Color2 [A=255, R=169, G=169, B=169]	1	4					28	28	28	29.2	29.2	29.2	113.84	0	150.15	1912900000	88	20.0147	19.8837	19.7445	20.0757	19.6815	19.6106	19.3961	19.7914	19.8811	19.8179
0.799521	0.106639	Q9WUB4	Q9WUB4	Dynactin subunit 6	Dctn6	Color2 [A=255, R=169, G=169, B=169]	1	4					4	4	4	26.8	26.8	26.8	20.67	0	21.163	40323000	9	14.9501	14.8763	14.838	14.8367	14.7598	14.6222	14.6099	14.7939	14.7592	14.9425
0.798549	0.456744	Q9EPB4	Q9EPB4	Apoptosis-associated speck-like protein containing a CARD	Pycard	Color2 [A=255, R=169, G=169, B=169]	1	4					3	3	3	18.7	18.7	18.7	21.458	0	5.2289	35312000	6	13.7017	13.5465	14.0467	15.0708	13.8038	13.5563	13.5293	13.6251	13.94	13.235
0.798406	0.178022	Q7TMK9-2;Q7TMK9	Q7TMK9-2;Q7TMK9	Heterogeneous nuclear ribonucleoprotein Q	Syncrip	Color2 [A=255, R=169, G=169, B=169]	1	4					21	21	21	41.6	41.6	41.6	62.672	0	117.36	1265200000	50	18.8255	18.705	18.6363	18.8594	18.5036	18.4007	18.2715	18.7013	18.7832	18.483
0.798394	0.205587	P82349	P82349	Beta-sarcoglycan	Sgcb	Color2 [A=255, R=169, G=169, B=169]	1	4					7	7	6	29.7	29.7	23.1	34.872	0	83.168	104260000	12	15.3292	15.365	15.027	15.4957	15.0778	14.9564	14.8034	14.9732	15.3724	15.1613
0.797686	0.210202	Q921H8;Q8VCH0	Q921H8;Q8VCH0	3-ketoacyl-CoA thiolase A, peroxisomal;3-ketoacyl-CoA thiolase B, peroxisomal	Acaa1a;Acaa1b	Color2 [A=255, R=169, G=169, B=169]	1	4					13	13	13	52.4	52.4	52.4	43.953	0	151.4	492260000	37	17.9237	17.8772	17.6169	17.947	17.6149	17.6375	17.147	17.738	17.7759	17.6302
0.796834	-0.552711	Q99PJ0	Q99PJ0	Neurotrimin	Ntm	Color2 [A=255, R=169, G=169, B=169]	1	4					3	3	3	12.5	12.5	12.5	37.984	0	14.53	30521000	6	14.3429	14.1389	13.3648	13.7437	13.3008	13.7794	14.5913	15.1489	14.5741	13.5611
0.796814	0.169429	Q61464-4;Q61464	Q61464-4;Q61464	Zinc finger protein 638	Znf638	Color2 [A=255, R=169, G=169, B=169]	1	4					2	2	2	1.3	1.3	1.3	214.46	0	11.106	2923000	4	12.3083	12.0665	12.0123	12.2602	12.2224	11.8185	11.8959	12.357	11.9528	11.9983
0.795651	0.223159	P97479;P97479-2;Q99MZ6	P97479;P97479-2	Unconventional myosin-VIIa	Myo7a	Color2 [A=255, R=169, G=169, B=169]	1	4					43	43	43	24	24	24	254.94	0	201.33	574150000	94	18.5659	18.6732	18.5531	18.7113	18.5662	18.4349	17.8542	18.4397	18.5711	18.654
0.791289	0.154284	Q8R0A0	Q8R0A0	General transcription factor IIF subunit 2	Gtf2f2	Color2 [A=255, R=169, G=169, B=169]	1	4					5	5	5	22.9	22.9	22.9	28.381	0	7.8825	20930000	7	15.3631	15.2028	15.241	15.4332	15.0363	14.9672	15.0704	15.3254	15.2035	14.9385
0.790816	0.25159	Q3UKC1	Q3UKC1	Tax1-binding protein 1 homolog	Tax1bp1	Color2 [A=255, R=169, G=169, B=169]	1	4					3	3	3	3.6	3.6	3.6	93.629	0	3.9796	21194000	5	13.6929	13.197	13.0979	13.6071	13.1099	12.7445	12.9707	13.2265	13.2605	13.2447
0.790549	0.539708	Q9CPQ8	Q9CPQ8	ATP synthase subunit g, mitochondrial	Atp5l	Color2 [A=255, R=169, G=169, B=169]	1	4					3	3	3	34	34	34	11.424	0	9.4729	265960000	7	16.7203	16.4174	16.8188	18.0671	16.2205	15.9944	16.2593	16.473	16.7436	16.0751
0.789754	0.157169	P28828	P28828	Receptor-type tyrosine-protein phosphatase mu	Ptprm	Color2 [A=255, R=169, G=169, B=169]	1	4					10	10	10	9.1	9.1	9.1	163.65	0	32.8	60303000	15	15.9571	16.0939	15.8288	16.0418	15.8648	15.7787	15.4661	15.8887	15.9662	15.9009
0.789282	-0.657543	P70689	P70689	Gap junction beta-6 protein	Gjb6	Color2 [A=255, R=169, G=169, B=169]	1	4					2	2	2	13.8	13.8	13.8	30.366	0.00087642	3.028	7644000	2	11.1632	11.09	10.408	10.4643	10.4721	11.6357	10.0174	11.0596	11.8957	12.2769
0.788996	0.247379	O35074	O35074	Prostacyclin synthase	Ptgis	Color2 [A=255, R=169, G=169, B=169]	1	4					16	16	16	42.7	42.7	42.7	57.046	0	109.78	509470000	36	17.737	17.6671	17.5388	17.7945	17.5406	17.3175	16.8641	17.5265	17.7458	17.5872
0.788292	0.153389	O88322	O88322	Nidogen-2	Nid2	Color2 [A=255, R=169, G=169, B=169]	1	4					28	27	27	30.2	29.5	29.5	153.91	0	323.31	2557200000	88	19.6172	19.8395	19.6195	19.4655	19.4508	19.4546	19.2059	19.4129	19.5127	19.6397
0.788141	0.125923	Q9CQR6	Q9CQR6	Serine/threonine-protein phosphatase 6 catalytic subunit;Serine/threonine-protein phosphatase 6 catalytic subunit, N-terminally processed	Ppp6c	Color2 [A=255, R=169, G=169, B=169]	1	4					10	10	10	38.4	38.4	38.4	35.159	0	23.737	123240000	14	16.4726	16.4674	16.2797	16.3244	16.1933	16.1627	16.0443	16.2129	16.4162	16.2715
0.788013	0.241778	Q7TPH6-2;Q7TPH6	Q7TPH6-2;Q7TPH6	E3 ubiquitin-protein ligase MYCBP2	Mycbp2	Color2 [A=255, R=169, G=169, B=169]	1	4					4	4	4	1.3	1.3	1.3	520.85	0	7.0016	28500000	4	13.0501	12.9923	12.8683	12.9425	13.0133	12.5423	12.2107	12.964	12.962	12.9785
0.787983	0.220261	P67778	P67778	Prohibitin	Phb	Color2 [A=255, R=169, G=169, B=169]	1	4					12	12	12	54	54	54	29.82	0	54.338	898450000	33	18.1727	18.0757	18.2445	18.5883	18.0159	17.769	17.8131	18.157	18.3075	17.9493
0.785382	0.139782	Q6Y685;Q6Y685-2	Q6Y685;Q6Y685-2	Transforming acidic coiled-coil-containing protein 1	Tacc1	Color2 [A=255, R=169, G=169, B=169]	1	4					7	7	5	10.5	10.5	8	83.951	0	14.984	39548000	8	14.3542	14.2781	14.3264	14.2762	14.4126	13.9298	14.1727	14.2414	14.4719	14.1327
0.785047	-0.171608	P03888	P03888	NADH-ubiquinone oxidoreductase chain 1	Mtnd1	Color2 [A=255, R=169, G=169, B=169]	1	4					2	2	2	8.8	8.8	8.8	36.059	0	10.742	19745000	9	13.8564	13.5058	13.7651	13.7184	13.3893	13.9704	13.7892	13.8632	13.5593	13.911
0.784853	0.242404	Q3UDP0;Q3UDP0-2	Q3UDP0;Q3UDP0-2	WD repeat-containing protein 41	Wdr41	Color2 [A=255, R=169, G=169, B=169]	1	4					4	4	4	12.2	12.2	12.2	51.51	0	10.635	10310000	6	13.6482	13.6706	13.4672	14.0209	13.8302	13.6569	13.131	13.8565	13.4803	13.3004
0.784534	0.269684	E9PYK3	E9PYK3		Parp4	Color2 [A=255, R=169, G=169, B=169]	1	4					5	5	5	3.3	3.3	3.3	216.13	0	9.7287	14090000	6	13.5316	13.2187	13.1485	13.4177	13.0026	13.0976	12.4612	12.9322	13.1347	13.3449
0.784315	-0.39857	P52503	P52503	NADH dehydrogenase [ubiquinone] iron-sulfur protein 6, mitochondrial	Ndufs6	Color2 [A=255, R=169, G=169, B=169]	1	4					6	6	6	59.5	59.5	59.5	13.02	0	54.792	270070000	16	18.5177	18.2704	18.0119	17.1343	18.2044	18.2106	18.5119	18.6025	18.6688	18.1378
0.784048	0.226446	Q99M51	Q99M51	Cytoplasmic protein NCK1	Nck1	Color2 [A=255, R=169, G=169, B=169]	1	4					5	5	5	14.9	14.9	14.9	42.89	0	14.661	42121000	10	15.3075	15.3859	15.1598	15.6801	15.1446	14.853	14.9102	15.1034	15.4756	15.2035
0.783779	0.258662	P23953;Q8VCC2;Q91WU0	P23953	Carboxylesterase 1C	Ces1c	Color2 [A=255, R=169, G=169, B=169]	1	4					18	18	15	36.3	36.3	30.9	61.055	0	209.19	3812700000	77	20.9567	20.9864	20.9667	20.8258	20.7724	20.9269	20.3632	20.5891	20.2367	21.0989
0.783667	0.137753	Q9DCL9	Q9DCL9	Multifunctional protein ADE2;Phosphoribosylaminoimidazole-succinocarboxamide synthase;Phosphoribosylaminoimidazole carboxylase	Paics	Color2 [A=255, R=169, G=169, B=169]	1	4					15	15	15	38.1	38.1	38.1	47.006	0	61.276	459050000	44	18.7792	18.6778	18.5897	18.7838	18.5789	18.4441	18.2866	18.7163	18.6414	18.6321
0.782789	-0.56608	Q9D2U9;Q8CGP0;Q64524	Q9D2U9;Q8CGP0;Q64524	Histone H2B type 3-A;Histone H2B type 3-B;Histone H2B type 2-E	Hist3h2ba;Hist3h2bb;Hist2h2be	Color2 [A=255, R=169, G=169, B=169]	1	4					6	2	2	42.1	7.9	7.9	13.994	0	6.0004	355420000	8	17.8881	17.2283	17.0738	16.9032	17.1969	17.3079	18.3702	18.6371	17.951	16.8546
0.782605	0.244157	Q60590;P07361	Q60590	Alpha-1-acid glycoprotein 1	Orm1	Color2 [A=255, R=169, G=169, B=169]	1	4					4	4	4	18.4	18.4	18.4	23.895	0	14.199	121520000	9	15.2939	15.6788	15.8359	15.8652	15.2828	15.4231	14.9872	15.3208	15.4946	15.5101
0.782521	0.196772	O89020;O89020-3;O89020-2;CON__REFSEQ:XP_585019	O89020;O89020-3;O89020-2	Afamin	Afm	Color2 [A=255, R=169, G=169, B=169]	1	4					10	10	10	19.4	19.4	19.4	69.378	0	65.48	118010000	17	16.2598	16.3776	16.402	16.1067	15.9562	16.1877	15.8844	15.9433	15.7913	16.3115
0.782063	0.23751	O54774	O54774	AP-3 complex subunit delta-1	Ap3d1	Color2 [A=255, R=169, G=169, B=169]	1	4					19	19	19	20.8	20.8	20.8	135.08	0	135.09	348380000	38	17.7438	17.5463	17.4979	17.3996	17.1675	16.8694	17.1785	17.2856	17.6404	17.1936
0.781783	0.183188	Q6PDL0	Q6PDL0	Cytoplasmic dynein 1 light intermediate chain 2	Dync1li2	Color2 [A=255, R=169, G=169, B=169]	1	4					13	12	12	35	32.3	32.3	54.218	0	55.148	207480000	23	16.9995	16.9731	16.7749	17.1801	16.6925	16.5978	16.4868	16.8576	16.8941	16.8678
0.781694	-0.310177	P46938-2;P46938	P46938-2;P46938	Transcriptional coactivator YAP1	Yap1	Color2 [A=255, R=169, G=169, B=169]	1	4					5	5	5	20.3	20.3	20.3	50.703	0	27.974	61515000	9	13.9767	13.7336	13.6325	12.8492	13.6523	13.8731	13.7406	13.8064	14.1533	13.822
0.781309	-0.356634	P24288	P24288	Branched-chain-amino-acid aminotransferase, cytosolic	Bcat1	Color2 [A=255, R=169, G=169, B=169]	1	4					7	7	7	20.7	20.7	20.7	42.791	0	23.647	251210000	14	17.0876	16.8163	16.1878	16.3209	16.5105	16.5175	16.721	17.4722	17.1329	16.8627
0.780694	0.306766	Q8R121-2;Q8R121	Q8R121-2;Q8R121	Protein Z-dependent protease inhibitor	Serpina10	Color2 [A=255, R=169, G=169, B=169]	1	4					2	2	2	6.6	6.6	6.6	45.297	0	9.1567	7927300	3	13.4192	13.5168	13.6436	13.5895	12.8953	13.3073	12.5888	13.1816	12.9995	13.4533
[truncated: 2,527 more rows]
