# Supplementary material for: Neuroretinal degeneration in a mouse model of systemic chronic immune activation observed by proteomics
Source: Front Immunol. 2024 Apr 11;15:1374617. doi: 10.3389/fimmu.2024.1374617 (PMC11043527; doi:10.3389/fimmu.2024.1374617)
Supplement: Supplementary Table 1 — (A) Retina, 1 week, Identified and differentially expressed proteins. (B). Retina, 8 weeks, Identified and differentially expressed proteins. (C). Retina, 28 weeks, Identified and differentially expressed proteins. [file DataSheet_1.zip › Supplementary Tables submission/Supplementary Tables 1-4, Protein identifications/2. RPE-choroid/Table S2B RPE,choroid, 8 weeks FP5911CD.xlsx]

## Sheet: Sheet1
=-LOG(P-value)	Difference	Protein IDs	Majority protein IDs	Protein names	Gene names	id	Symbol color	Symbol type	Symbol size	Show label	Only identified by site	Reverse	Potential contaminant	Peptides	Razor + unique peptides	Unique peptides	Sequence coverage [%]	Unique + razor sequence coverage [%]	Unique sequence coverage [%]	Mol. weight [kDa]	Q-value	Score	Intensity	MS/MS count	1 RPE,Choroidea FP5911CD LCMV	2 RPE,Choroidea FP5911CD LCMV	3 RPE,Choroidea FP5911CD LCMV	4 RPE,Choroidea FP5911CD LCMV	5 RPE,Choroidea FP5911CD LCMV	6 RPE,Choroidea FP5911CD LCMV	7 RPE,Choroidea FP5911CD LCMV	8 RPE,Choroidea FP5911CD LCMV	9 RPE,Choroidea FP5911CD LCMV	10 RPE,Choroidea FP5911CD LCMV
7.9575	2.19024	Q9QZ85	Q9QZ85	Interferon-inducible GTPase 1	Iigp1	4749	Color2 [DarkGray]	1	4					12	12	12	41.6	41.6	41.6	47.571	0	98.785	578170000	28	18.9144	18.5932	19.0523	18.7464	18.8112	16.7025	16.4936	16.787	16.6137	16.5695
7.87737	2.32097	Q62293;Q3T9E4	Q62293;Q3T9E4		Tgtp1	1748	Color2 [DarkGray]	1	4					8	8	8	20.5	20.5	20.5	47.12	0	14.362	307890000	16	19.259	19.0516	19.4379	19.1416	19.3307	17.0627	16.8777	17.1297	16.7599	16.7859
7.4649	5.49545	Q9D8I1	Q9D8I1	Marginal zone B- and B1-cell-specific protein	Mzb1	4310	Color2 [DarkGray]	1	4					2	2	2	12.2	12.2	12.2	20.58	0	89.614	78817000	6	16.9546	16.7308	16.3332	16.3393	16.1578	11.8964	10.7255	10.9211	10.7818	10.7137
7.42957	1.61477	Q60766-2;Q60766	Q60766-2;Q60766	Immunity-related GTPase family M protein 1	Irgm1	2039	Color2 [DarkGray]	1	4					10	10	10	31	31	31	44.887	0	55.995	1464100000	31	20.0957	19.8791	20.1617	19.8514	20.0536	18.3548	18.4246	18.5673	18.2539	18.367
7.38115	1.28204	P13597-2;P13597	P13597-2;P13597	Intercellular adhesion molecule 1	Icam1	694	Color2 [DarkGray]	1	4					7	7	7	13	13	13	58.752	0	46.276	275250000	17	18.6652	18.4618	18.6011	18.3289	18.4587	17.2137	17.2678	17.1856	17.2871	17.1513
7.34135	1.4978	P42225	P42225	Signal transducer and activator of transcription 1	Stat1	1030	Color2 [DarkGray]	1	4					21	21	21	29.9	29.9	29.9	87.196	0	84.815	722990000	61	19.8491	19.6038	19.8467	19.7508	19.6126	18.3318	18.2957	18.3358	18.0868	18.1239
7.00425	1.45655	Q61107	Q61107	Guanylate-binding protein 4	Gbp4	2087	Color2 [DarkGray]	1	4					11	11	11	19	19	19	70.801	0	20.52	372440000	23	18.5599	18.2159	18.4674	18.3939	18.385	17.0751	16.9823	17.0565	16.7726	16.853
6.71484	1.07807	O35955	O35955	Proteasome subunit beta type-10	Psmb10	302	Color2 [DarkGray]	1	4					4	4	4	15.4	15.4	15.4	29.063	0	10.216	186190000	8	16.7873	16.4874	16.7826	16.5487	16.5804	15.5623	15.5462	15.5858	15.6152	15.4866
6.63969	2.99452	P09992;P07400	P09992			625	Color2 [DarkGray]	1	4					8	8	8	19.4	19.4	19.4	62.177	0	35.122	414240000	14	18.5088	17.7919	18.263	17.571	17.7698	15.2236	14.8269	14.8916	14.9932	14.9966
6.60939	2.68121	P01868;P01869	P01868;P01869	Ig gamma-1 chain C region secreted form;Ig gamma-1 chain C region, membrane-bound form	Ighg1	520	Color2 [DarkGray]	1	4					4	4	4	20.4	20.4	20.4	35.704	0	34.084	491890000	26	18.4873	18.1309	18.6678	18.4432	18.8142	15.8677	16.081	15.9727	15.8525	15.3633
6.46456	2.64324	P01837	P01837	Ig kappa chain C region		516	Color2 [DarkGray]	1	4					6	6	6	80.4	80.4	80.4	11.934	0	78.95	5120300000	50	20.3538	20.4274	20.5762	20.4161	20.4443	18.003	17.5199	17.6496	18.3659	17.4631
6.32059	3.3811	P01864;P01863;P01865	P01864	Ig gamma-2A chain C region secreted form		518	Color2 [DarkGray]	1	4					4	4	4	17	17	17	36.595	0	14.731	3676900000	46	20.545	20.4105	20.8013	20.4373	20.7072	17.3516	16.8741	16.9368	17.9939	16.8394
6.28485	1.16218	O89053	O89053	Coronin-1A	Coro1a	484	Color2 [DarkGray]	1	4					8	8	8	18.4	18.4	18.4	50.989	0	46.732	1302800000	23	19.5079	19.3311	19.5898	19.2244	19.2439	18.2852	18.2137	18.3012	18.1157	18.1703
6.27518	1.69919	P21958	P21958	Antigen peptide transporter 1	Tap1	820	Color2 [DarkGray]	1	4					10	10	10	16.7	16.7	16.7	78.863	0	55.517	306640000	24	18.8324	18.4097	18.8988	18.3919	18.5496	17.019	16.8944	17.0216	16.7357	16.9158
5.95768	1.75555	Q9R233-2;Q9R233	Q9R233-2;Q9R233	Tapasin	Tapbp	4823	Color2 [DarkGray]	1	4					4	4	4	9.2	9.2	9.2	46.62	0	8.2467	84589000	7	17.0181	16.5471	17.0908	16.6762	16.552	15.0478	15.1049	15.1635	15.0171	14.7731
5.93229	1.33472	P36371	P36371	Antigen peptide transporter 2	Tap2	1000	Color2 [DarkGray]	1	4					11	11	11	20.8	20.8	20.8	77.444	0	36.46	227020000	22	18.2271	17.8392	18.3244	17.9464	17.9974	16.6125	16.7782	16.8144	16.8391	16.6168
5.56794	1.14575	Q09014	Q09014	Neutrophil cytosol factor 1	Ncf1	1716	Color2 [DarkGray]	1	4					2	2	2	4.4	4.4	4.4	44.666	0.0088623	1.6406	18784000	2	13.9942	13.575	14.052	13.8102	13.7495	12.5461	12.7053	12.7938	12.7865	12.6203
5.5521	1.18723	Q9Z0E6;Q01514	Q9Z0E6	Interferon-induced guanylate-binding protein 2	Gbp2	4908	Color2 [DarkGray]	1	4					9	9	9	20	20	20	66.739	0	78.03	1545600000	29	20.381	20.2485	20.7308	20.3289	20.1617	19.1845	19.246	19.2259	19.1937	19.0646
5.40252	2.44487	P01878	P01878	Ig alpha chain C region		522	Color2 [DarkGray]	1	4					2	2	2	6.7	6.7	6.7	36.875	0	5.1796	68380000	7	16.5585	17.0707	16.1891	16.6379	17.1753	14.6961	14.2421	14.0667	14.423	13.9791
5.35938	2.21833	P06330;P01757;P01756;P01750;P01749;P06329;P03980	P06330;P01757;P01756	Ig heavy chain V region AC38 205.12;Ig heavy chain V region J558;Ig heavy chain V region MOPC 104E		569	Color2 [DarkGray]	1	4					4	4	4	43.2	43.2	43.2	12.934	0	15.254	940350000	18	18.6777	18.791	19.5398	18.7404	18.7509	16.9214	16.3121	16.6424	16.9859	16.5463
5.05524	1.04723	Q61233	Q61233	Plastin-2	Lcp1	2111	Color2 [DarkGray]	1	4					25	25	21	50.2	50.2	44	70.148	0	145.94	3703900000	133	21.3246	20.9562	21.3849	20.9408	20.972	20.1869	20.0192	20.1278	20.0191	19.9892
5.03848	2.31057	P01843	P01843	Ig lambda-1 chain C region		517	Color2 [DarkGray]	1	4					2	2	2	34.3	34.3	34.3	11.575	0	39.338	166850000	5	15.8411	15.6767	16.6391	15.6389	16.1855	13.7449	13.3832	13.4904	14.1854	13.6245
5.01266	0.695453	Q3U5Q7	Q3U5Q7	UMP-CMP kinase 2, mitochondrial	Cmpk2	1814	Color2 [DarkGray]	1	4					8	8	8	22.8	22.8	22.8	50.036	0	123.87	147550000	18	17.1598	16.9043	17.0936	16.9779	16.8011	16.35	16.3505	16.3153	16.2077	16.2359
4.93106	1.13582	Q05816	Q05816	Fatty acid-binding protein, epidermal	Fabp5	1683	Color2 [DarkGray]	1	4					6	6	6	59.3	59.3	59.3	15.137	0	40.47	510880000	35	19.48	19.2816	19.6826	19.2083	19.0835	18.3681	18.239	18.2677	18.0735	18.1086
4.90355	0.601733	P03958	P03958	Adenosine deaminase	Ada	541	Color2 [DarkGray]	1	4					6	6	6	16.2	16.2	16.2	39.991	0	7.3735	67369000	8	16.974	16.7884	16.8882	16.7639	16.7542	16.2034	16.1762	16.3814	16.2893	16.1098
4.90249	1.00172	O35601-2;O35601	O35601-2;O35601	FYN-binding protein	Fyb	271	Color2 [DarkGray]	1	4					2	2	2	2.7	2.7	2.7	84.869	0	3.8684	11139000	3	13.2655	13.1349	13.5578	13.0527	13.1901	12.1416	12.2183	12.1124	12.267	12.453
4.87759	1.42127	O70370	O70370	Cathepsin S	Ctss	392	Color2 [DarkGray]	1	4					3	3	3	12.9	12.9	12.9	38.474	0	10.833	373280000	8	17.3088	16.6034	17.3341	16.833	16.7924	15.5617	15.4924	15.6289	15.624	15.4582
4.84237	-0.548395	P70175	P70175	Disks large homolog 3	Dlg3	1467	Color2 [DarkGray]	1	4					2	2	2	4	4	4	93.481	0	8.4368	32388000	6	13.9956	14.132	14.1572	13.9095	13.9832	14.5307	14.5226	14.678	14.6625	14.5257
4.80916	0.559714	Q9WVL2	Q9WVL2	Signal transducer and activator of transcription 2	Stat2	4901	Color2 [DarkGray]	1	4					2	2	2	3.9	3.9	3.9	105.42	0	5.8214	20722000	4	14.1199	14.1072	14.2842	14.108	14.0558	13.6677	13.6413	13.6333	13.5106	13.4236
4.77406	0.94394	P49710	P49710	Hematopoietic lineage cell-specific protein	Hcls1	1119	Color2 [DarkGray]	1	4					6	6	6	15.4	15.4	15.4	54.24	0	17.024	204360000	18	17.9249	17.725	18.0512	17.5573	17.5804	16.9422	16.7396	16.8682	16.7537	16.8156
4.67715	2.32029	Q02105	Q02105	Complement C1q subcomponent subunit C	C1qc	1652	Color2 [DarkGray]	1	4					2	2	2	11.4	11.4	11.4	25.991	0	4.8423	45735000	7	15.1992	14.9494	15.953	14.532	14.8459	12.5632	12.9653	13.0959	12.6088	12.6448
4.47112	0.827399	P97371	P97371	Proteasome activator complex subunit 1	Psme1	1564	Color2 [DarkGray]	1	4					11	11	11	53	53	53	28.673	0	43.387	1272900000	62	20.8289	20.5639	20.9271	20.6322	20.5732	20.0162	19.9351	20.0069	19.7132	19.717
4.4634	1.02233	P27870	P27870	Proto-oncogene vav	Vav1	890	Color2 [DarkGray]	1	4					4	4	4	4.6	4.6	4.6	98.136	0	4.6073	29597000	8	15.3803	14.9963	15.3085	14.8006	14.8649	14.1003	14.0355	14.1349	14.0674	13.9008
4.43596	-0.269238	Q9D880	Q9D880	Mitochondrial import inner membrane translocase subunit TIM50	Timm50	4300	Color2 [DarkGray]	1	4					5	5	5	16.1	16.1	16.1	39.776	0	10.809	114260000	12	15.4169	15.3751	15.4643	15.43	15.3428	15.5991	15.7173	15.735	15.6847	15.6392
4.37445	1.16175	P01901;P14426;P04223-2;P04223;P14428;P03991	P01901;P14426;P04223-2;P04223	H-2 class I histocompatibility antigen, K-B alpha chain;H-2 class I histocompatibility antigen, D-K alpha chain;H-2 class I histocompatibility antigen, K-K alpha chain	H2-K1;H2-D1	526	Color2 [DarkGray]	1	4					5	4	3	16.5	13.8	10.6	41.301	0	18.149	148320000	13	16.8912	16.6065	17.0514	16.4862	16.3249	15.5867	15.3904	15.6749	15.3726	15.5268
4.34	-0.952086	O35308	O35308	Monocarboxylate transporter 3	Slc16a8	241	Color2 [DarkGray]	1	4					5	5	5	17.1	17.1	17.1	51.556	0	59.172	654940000	55	17.7823	18.2076	18.1608	17.8022	17.6317	18.9048	18.8853	18.9699	18.7338	18.8512
4.31085	1.09775	P11835	P11835	Integrin beta-2	Itgb2	670	Color2 [DarkGray]	1	4					7	7	7	11.7	11.7	11.7	85.025	0	74.836	136060000	20	17.4234	16.9563	17.4757	16.9707	16.8281	15.8812	16.124	16.0657	16.0892	16.0054
4.27222	1.12376	Q61093	Q61093	Cytochrome b-245 heavy chain	Cybb	2084	Color2 [DarkGray]	1	4					2	2	2	3.3	3.3	3.3	65.304	0	3.5946	19118000	3	14.5769	14.0808	14.669	14.0264	14.1911	13.2117	12.9782	13.2824	13.3096	13.1434
4.26986	-0.465962	P70399;P70399-5;P70399-6	P70399;P70399-5;P70399-6	Tumor suppressor p53-binding protein 1	Tp53bp1	1504	Color2 [DarkGray]	1	4					3	3	3	2.7	2.7	2.7	212.73	0	5.9721	23013000	3	12.3039	12.4158	12.391	12.5774	12.2739	12.8061	12.8629	12.9337	12.7879	12.9012
4.24961	-0.435927	Q91VS8	Q91VS8	FERM, RhoGEF and pleckstrin domain-containing protein 2	Farp2	3593	Color2 [DarkGray]	1	4					2	2	2	2.6	2.6	2.6	121.28	0	4.4055	7653800	5	13.8548	13.7504	13.7307	13.8972	13.6193	14.1867	14.3064	14.1354	14.2126	14.1911
4.23688	2.54726	P01645;P01644;P01646;P01647;P01643	P01645;P01644;P01646;P01647;P01643	Ig kappa chain V-V region HP 93G7;Ig kappa chain V-V region HP R16.7;Ig kappa chain V-V region HP 123E6;Ig kappa chain V-V region HP 124E1;Ig kappa chain V-V region MOPC 173		508	Color2 [DarkGray]	1	4					2	2	2	36.1	36.1	36.1	11.954	0	35.321	102160000	11	14.547	14.5794	15.9319	15.8149	15.6163	12.9369	12.7992	13.0597	12.6562	12.3011
4.21836	0.996245	Q3TRM8	Q3TRM8	Hexokinase-3	Hk3	1788	Color2 [DarkGray]	1	4					5	3	3	7.2	4.3	4.3	100.1	0	29.062	15744000	5	14.8483	14.4096	14.9055	14.4573	14.2915	13.5531	13.6234	13.6406	13.6738	13.4401
4.18574	1.05106	Q64282	Q64282	Interferon-induced protein with tetratricopeptide repeats 1	Ifit1	2267	Color2 [DarkGray]	1	4					7	7	7	18.6	18.6	18.6	53.737	0	18.774	116160000	18	17.1977	16.9477	17.0764	16.8542	16.5174	15.8417	16.0114	16.063	15.7773	15.6447
4.17676	-0.69366	O55234	O55234	Proteasome subunit beta type-5	Psmb5	367	Color2 [DarkGray]	1	4					8	8	8	29.9	29.9	29.9	28.532	0	15.066	350960000	12	17.8537	17.7927	17.4798	17.817	17.7172	18.4423	18.5567	18.5674	18.2687	18.2935
4.1423	0.549464	Q9CPY7-2;Q9CPY7	Q9CPY7-2;Q9CPY7	Cytosol aminopeptidase	Lap3	3954	Color2 [DarkGray]	1	4					15	15	15	37.3	37.3	37.3	52.75	0	54.54	555330000	35	18.8989	18.6863	18.9985	18.7403	18.7383	18.2842	18.384	18.3145	18.2067	18.1255
4.12572	1.0211	P14438;P14434;P14437;P14436;P14435;P23150;P04228;P01910	P14438;P14434;P14437;P14436;P14435;P23150;P04228;P01910	H-2 class II histocompatibility antigen, A-U alpha chain;H-2 class II histocompatibility antigen, A-B alpha chain;H-2 class II histocompatibility antigen, A-S alpha chain;H-2 class II histocompatibility antigen, A-R alpha chain;H-2 class II histocompatibility antigen, A-F alpha chain;H-2 class II histocompatibility antigen, I-E alpha chain;H-2 class II histocompatibility antigen, A-D alpha chain;…	H2-Aa	709	Color2 [DarkGray]	1	4					2	2	2	8.8	8.8	8.8	25.135	0.00068823	2.5768	15151000	5	16.861	16.6329	17.2614	16.7127	16.461	15.7194	15.7573	15.8244	15.7013	15.8211
4.12501	0.857751	P49935	P49935	Pro-cathepsin H;Cathepsin H mini chain;Cathepsin H;Cathepsin H heavy chain;Cathepsin H light chain	Ctsh	1124	Color2 [DarkGray]	1	4					2	2	2	6.6	6.6	6.6	37.17	0	13.058	127440000	3	16.8723	16.7194	17.0069	16.6841	16.7246	16.0822	15.9567	16.2246	15.6952	15.7598
4.1235	-0.609932	O55026;O55026-2	O55026	Ectonucleoside triphosphate diphosphohydrolase 2	Entpd2	342	Color2 [DarkGray]	1	4					7	7	7	16.8	16.8	16.8	54.319	0	22.514	353370000	22	16.6973	17.0477	16.9883	16.861	16.8606	17.4943	17.5128	17.6794	17.3281	17.49
4.08571	-0.464764	Q9DCS3	Q9DCS3	Trans-2-enoyl-CoA reductase, mitochondrial	Mecr	4427	Color2 [DarkGray]	1	4					5	5	5	15.8	15.8	15.8	40.342	0	11.399	49741000	13	14.9844	15.1057	15.0296	15.2717	15.1389	15.6678	15.4306	15.554	15.6119	15.5899
4.04012	0.422717	Q99KQ4	Q99KQ4	Nicotinamide phosphoribosyltransferase	Nampt	3852	Color2 [DarkGray]	1	4					12	12	12	31.4	31.4	31.4	55.446	0	34.523	609680000	34	18.108	17.8939	18.1257	17.966	17.9822	17.6644	17.5619	17.6997	17.5396	17.4965
4.03122	0.7352	P01029;CON__ENSEMBL:ENSBTAP00000007350;CON__P01030	P01029	Complement C4-B;Complement C4 beta chain;Complement C4 alpha chain;C4a anaphylatoxin;Complement C4 gamma chain	C4b	501	Color2 [DarkGray]	1	4					11	11	10	7.2	7.2	6.8	192.91	0	27.858	262090000	25	18.433	18.4256	18.4904	18.3188	18.0615	17.7618	17.4613	17.7877	17.5165	17.5261
4.01466	-0.423717	Q8K2F8	Q8K2F8	Protein LSM14 homolog A	Lsm14a	3261	Color2 [DarkGray]	1	4					2	2	2	4.5	4.5	4.5	50.545	0	5.4435	20336000	3	13.6299	13.826	13.6914	13.6234	13.6225	14.1773	14.1344	14.2048	14.0155	13.9798
3.98564	1.29703	P08905;P17897	P08905;P17897	Lysozyme C-2;Lysozyme C-1	Lyz2;Lyz1	613	Color2 [DarkGray]	1	4					3	3	3	19.6	19.6	19.6	16.689	0	6.163	131160000	7	17.4005	16.4768	17.2128	16.6429	16.7556	15.6302	15.5924	15.7838	15.4898	15.5072
3.97176	1.28479	P14106	P14106	Complement C1q subcomponent subunit B	C1qb	701	Color2 [DarkGray]	1	4					3	3	3	15.4	15.4	15.4	26.717	0	13.57	303170000	12	17.0777	16.9118	17.7013	16.7535	16.7453	15.7459	15.7033	15.9066	15.6392	15.7707
3.82842	-0.332703	D3Z7P3	D3Z7P3	Glutaminase kidney isoform, mitochondrial	Gls	123	Color2 [DarkGray]	1	4					9	9	3	20.8	20.8	6.2	73.963	0	55.46	225670000	26	17.4936	17.424	17.3974	17.4101	17.3207	17.774	17.8126	17.7453	17.5841	17.7933
3.81612	1.41717	P98086	P98086	Complement C1q subcomponent subunit A	C1qa	1612	Color2 [DarkGray]	1	4					4	4	4	15.5	15.5	15.5	25.974	0	44.677	106500000	12	16.3879	16.1734	16.9888	15.8192	15.9518	14.7789	14.8772	15.0197	14.7242	14.8351
3.80369	-0.568901	P50136	P50136	2-oxoisovalerate dehydrogenase subunit alpha, mitochondrial	Bckdha	1127	Color2 [DarkGray]	1	4					2	2	2	6.6	6.6	6.6	50.37	0.00024649	3.2368	7241800	4	12.1215	12.03	12.2383	12.4104	12.3476	12.8403	12.9018	12.7223	12.6488	12.8792
3.78687	-0.353428	Q9EQJ0;Q9EQJ0-2	Q9EQJ0;Q9EQJ0-2	Two pore calcium channel protein 1	Tpcn1	4475	Color2 [DarkGray]	1	4					3	3	3	4.2	4.2	4.2	94.495	0	7.1984	22512000	8	13.9224	13.7734	13.8762	13.7526	13.7143	14.0503	14.1893	14.2715	14.1603	14.1345
3.77256	0.559202	Q9WUU7	Q9WUU7	Cathepsin Z	Ctsz	4868	Color2 [DarkGray]	1	4					7	7	7	28.1	28.1	28.1	33.996	0	19.871	863740000	24	19.2553	18.9373	19.2388	18.9128	18.9207	18.5745	18.5299	18.5125	18.4322	18.4198
3.72668	0.82474	Q05117	Q05117	Tartrate-resistant acid phosphatase type 5	Acp5	1679	Color2 [DarkGray]	1	4					2	2	2	8	8	8	36.807	0.00023987	3.0223	8672100	3	13.4289	13.1219	13.2956	13.0427	12.9227	12.4014	12.1201	12.2283	12.6447	12.2936
3.72326	1.16657	P16110	P16110	Galectin-3	Lgals3	738	Color2 [DarkGray]	1	4					5	5	5	21.2	21.2	21.2	27.515	0	16.166	332970000	24	18.5923	18.0364	18.7406	18.1109	17.8919	17.1955	17.2182	17.2436	16.9009	16.9811
3.71154	1.60372	P01741	P01741	Ig heavy chain V region		513	Color2 [DarkGray]	1	4					2	2	2	21.9	21.9	21.9	12.555	0.0017579	2.1951	51241000	2	13.5438	13.9863	14.5177	14.1033	14.1521	12.7838	12.2037	12.8571	12.6033	11.8366
3.70332	-0.321413	P20444;P63318	P20444	Protein kinase C alpha type	Prkca	801	Color2 [DarkGray]	1	4					7	7	6	11.3	11.3	8.9	76.851	0	16.396	216320000	13	16.3118	16.376	16.3428	16.3683	16.1438	16.6395	16.6709	16.6287	16.5339	16.6769
3.692	-0.49422	P62071	P62071	Ras-related protein R-Ras2	Rras2	1347	Color2 [DarkGray]	1	4					6	4	4	33.3	20.1	20.1	23.399	0	19.118	301110000	9	17.3514	17.4643	17.4793	17.2159	17.1355	17.8712	17.8738	17.9007	17.72	17.7517
3.66796	1.04598	P06800-6;P06800-5;P06800	P06800-6;P06800-5;P06800	Receptor-type tyrosine-protein phosphatase C	Ptprc	575	Color2 [DarkGray]	1	4					8	8	8	6.9	6.9	6.9	130.85	0	16.987	116550000	10	17.2929	16.8785	17.4015	16.6742	16.5996	16.0135	15.8898	15.9551	15.8604	15.898
3.63612	0.998708	P04441-2;P04441	P04441-2;P04441	H-2 class II histocompatibility antigen gamma chain	Cd74	552	Color2 [DarkGray]	1	4					3	3	3	15.3	15.3	15.3	24.454	0	46.406	26038000	5	15.7202	15.0963	15.6966	15.2983	15.0531	14.5717	14.1521	14.3407	14.4212	14.3853
3.6248	0.712497	P05555-2;P05555	P05555-2;P05555	Integrin alpha-M	Itgam	564	Color2 [DarkGray]	1	4					3	3	3	2.7	2.7	2.7	115.19	0	4.4056	63258000	4	15.3709	15.0617	15.2835	14.9808	14.9403	14.5375	14.2698	14.648	14.3185	14.3008
3.59937	0.6055	Q60710;Q60710-2	Q60710;Q60710-2	Deoxynucleoside triphosphate triphosphohydrolase SAMHD1	Samhd1	2031	Color2 [DarkGray]	1	4					18	18	18	33.9	33.9	33.9	75.892	0	52.175	873780000	41	19.8915	19.7701	20.1016	19.613	19.6305	19.2202	19.1834	19.3185	19.1168	19.1402
3.57826	1.93431	P01639	P01639	Ig kappa chain V-V region MOPC 41	Gm5571	506	Color2 [DarkGray]	1	4					2	2	2	26.9	26.9	26.9	14.311	0	12.576	55267000	8	15.4072	16.1689	15.6515	16.0421	15.3688	13.3714	14.0728	13.522	14.7112	13.2895
3.56777	0.752663	P08101-2;P08508;P08101-3;P08101	P08101-2;P08508;P08101-3;P08101	Low affinity immunoglobulin gamma Fc region receptor II;Low affinity immunoglobulin gamma Fc region receptor III	Fcgr2;Fcgr3	598	Color2 [DarkGray]	1	4					3	3	3	11.3	11.3	11.3	31.881	0	8.784	32715000	9	15.0276	14.9777	15.4668	14.8099	15.0942	14.2742	14.173	14.3928	14.4976	14.2752
3.5496	0.667926	P97372	P97372	Proteasome activator complex subunit 2	Psme2	1565	Color2 [DarkGray]	1	4					5	5	5	23.8	23.8	23.8	27.057	0	54.249	289730000	15	17.3254	16.8893	17.4299	17.1886	17.2696	16.5849	16.5056	16.7681	16.4612	16.4434
3.53251	0.730918	Q8K1B8	Q8K1B8	Fermitin family homolog 3	Fermt3	3232	Color2 [DarkGray]	1	4					12	12	12	24.7	24.7	24.7	75.634	0	44.196	220810000	27	17.6585	17.3138	17.6945	17.1769	17.1603	16.6652	16.619	16.7842	16.6038	16.6771
3.49657	0.864166	P70248	P70248	Unconventional myosin-If	Myo1f	1476	Color2 [DarkGray]	1	4					6	3	3	6.3	3.5	3.5	125.95	0	8.282	49222000	7	16.5234	16.3641	16.8243	16.1859	16.0172	15.5595	15.3782	15.5304	15.5704	15.5556
3.48479	-0.271498	Q8K4G1-2;Q8K4G1-3;Q8K4G1	Q8K4G1-2;Q8K4G1-3;Q8K4G1	Latent-transforming growth factor beta-binding protein 4	Ltbp4	3304	Color2 [DarkGray]	1	4					4	4	4	3.4	3.4	3.4	171.3	0	5.2016	20771000	4	15.1439	15.1001	15.1199	15.0351	15.0006	15.3645	15.4464	15.2459	15.2937	15.4065
3.48435	-0.526221	Q61391	Q61391	Neprilysin	Mme	2126	Color2 [DarkGray]	1	4					6	6	6	8.9	8.9	8.9	85.701	0	13.237	104730000	13	16.3272	16.4751	16.6704	16.3516	16.3805	16.9629	16.955	17.1836	16.7997	16.9346
3.47971	1.002	A1L314	A1L314	Macrophage-expressed gene 1 protein	Mpeg1	1	Color2 [DarkGray]	1	4					3	3	3	5	5	5	78.39	0	52.45	37897000	6	15.2737	14.7444	15.2735	14.5592	14.7462	14.0943	13.8408	14.0354	13.6571	13.9595
3.47689	0.590571	Q9EQH2	Q9EQH2	Endoplasmic reticulum aminopeptidase 1	Erap1	4472	Color2 [DarkGray]	1	4					14	14	14	17	17	17	106.6	0	42.281	322270000	30	18.5753	18.3536	18.555	18.2676	18.2027	17.8808	17.7889	17.995	17.6277	17.7089
3.47416	-0.960004	P16406	P16406	Glutamyl aminopeptidase	Enpep	744	Color2 [DarkGray]	1	4					21	21	20	22.2	22.2	22.2	107.96	0	37.065	963990000	42	18.1771	18.734	18.7454	18.2072	17.9831	19.3096	19.3902	19.4438	19.2232	19.28
3.46796	0.669943	Q9DCJ9	Q9DCJ9	N-acetylneuraminate lyase	Npl	4419	Color2 [DarkGray]	1	4					9	9	9	31.9	31.9	31.9	35.13	0	30.461	225910000	21	17.3617	17.2881	17.2753	17.158	17.3444	16.8944	16.6646	16.7758	16.3354	16.4076
3.43195	-0.37825	Q3UH68;Q3UH68-2;Q3UH68-3	Q3UH68;Q3UH68-2;Q3UH68-3	LIM and calponin homology domains-containing protein 1	Limch1	1838	Color2 [DarkGray]	1	4					17	17	17	21.8	21.8	21.8	118.19	0	111.92	219780000	36	17.3303	17.3917	17.413	17.3286	17.1467	17.6935	17.7997	17.8007	17.6115	17.596
3.42834	-0.525372	Q99M71;Q99M71-2	Q99M71	Mammalian ependymin-related protein 1	Epdr1	3900	Color2 [DarkGray]	1	4					5	5	5	24.6	24.6	24.6	25.485	0	6.5135	104840000	11	15.77	15.9806	15.9565	15.8691	15.9007	16.4647	16.4471	16.6894	16.2652	16.2374
3.42602	0.583299	Q9Z0J0	Q9Z0J0	Epididymal secretory protein E1	Npc2	4916	Color2 [DarkGray]	1	4					5	5	5	34.2	34.2	34.2	16.442	0	7.5579	149010000	9	16.2179	15.8996	16.3931	16.178	16.0814	15.5578	15.6995	15.7038	15.4592	15.4333
3.42082	1.19611	Q6GQT1	Q6GQT1	Alpha-2-macroglobulin-P	A2mp	2348	Color2 [DarkGray]	1	4					23	22	19	18.7	18.2	15.9	164.35	0	108.04	1073500000	66	19.947	19.9011	19.4847	19.9541	20.0501	18.885	18.8503	19.1172	18.3258	18.1782
3.41163	-0.483032	Q9WTQ5;Q9WTQ5-2	Q9WTQ5;Q9WTQ5-2	A-kinase anchor protein 12	Akap12	4833	Color2 [DarkGray]	1	4					55	55	55	48.9	48.9	48.9	180.69	0	323.31	6055300000	207	20.9385	21.2633	21.2602	21.1529	20.9977	21.5827	21.618	21.7536	21.6251	21.4483
3.38963	-0.860721	Q60696	Q60696	Melanocyte protein PMEL;M-alpha;M-beta	Pmel	2030	Color2 [DarkGray]	1	4					6	6	6	10.7	10.7	10.7	65.979	0	12.697	765910000	14	16.6494	17.2662	17.067	16.7891	16.628	17.7004	17.9085	17.9336	17.4972	17.6636
3.38383	1.01171	O89017	O89017	Legumain	Lgmn	479	Color2 [DarkGray]	1	4					3	3	3	8.5	8.5	8.5	49.372	0	152.96	757830000	9	19.1274	18.5169	19.1371	18.2892	18.7129	17.701	17.7239	17.9382	17.6353	17.7265
3.37015	0.417938	Q61362-3;Q61362-2;Q61362	Q61362-3;Q61362-2;Q61362	Chitinase-3-like protein 1	Chi3l1	2124	Color2 [DarkGray]	1	4					7	7	7	21.4	21.4	21.4	42.804	0	15.187	52874000	14	16.2259	16.1082	16.0892	16.105	16.1289	15.9512	15.7141	15.7139	15.529	15.6593
3.36824	0.518034	Q6Q899;Q6Q899-2;Q6Q899-4;Q6Q899-3	Q6Q899;Q6Q899-2	Probable ATP-dependent RNA helicase DDX58	Ddx58	2459	Color2 [DarkGray]	1	4					9	9	9	9.4	9.4	9.4	105.97	0	11.12	107730000	16	18.0177	17.8866	18.1403	17.8578	17.7565	17.4799	17.4736	17.5716	17.2707	17.2729
3.3641	0.337212	O70458-2;O70458	O70458-2;O70458	Oncostatin-M-specific receptor subunit beta	Osmr	402	Color2 [DarkGray]	1	4					3	3	3	3.8	3.8	3.8	110.1	0	4.1911	70404000	5	15.0028	14.8818	14.8282	14.9397	14.9272	14.6753	14.6025	14.6951	14.4457	14.4751
3.33965	-0.44436	P09470;P09470-2	P09470;P09470-2	Angiotensin-converting enzyme;Angiotensin-converting enzyme, soluble form	Ace	619	Color2 [DarkGray]	1	4					8	8	8	6.6	6.6	6.6	150.92	0	84.788	254680000	17	18.0585	18.4282	18.1506	18.0545	18.1707	18.5798	18.5573	18.7665	18.5781	18.6027
3.32718	-0.483547	P28661-4;P28661-2;P28661;P28661-5;P28661-3;P28661-6	P28661-4;P28661-2;P28661;P28661-5;P28661-3;P28661-6	Septin-4	Sept4	905	Color2 [DarkGray]	1	4					4	4	4	12.9	12.9	12.9	43.788	0	5.8138	1528700000	7	16.5683	16.7438	16.6972	16.5821	16.3035	17.0065	17.1425	17.1181	16.9435	17.1021
3.3231	-0.718277	Q923B6	Q923B6	Metalloreductase STEAP4	Steap4	3770	Color2 [DarkGray]	1	4					4	4	4	13	13	13	52.993	0	52.453	57365000	8	15.1597	15.5779	15.486	15.1341	14.9034	15.8604	16.033	15.9998	15.977	15.9823
3.3081	1.01883	Q9JJX6-3;Q9JJX6;Q9JJX6-4;Q9JJX6-2	Q9JJX6-3;Q9JJX6;Q9JJX6-4;Q9JJX6-2	P2X purinoceptor 4	P2rx4	4610	Color2 [DarkGray]	1	4					2	2	2	6	6	6	41.269	0	4.9024	50782000	3	14.494	14.0334	14.6096	13.8833	13.7131	13.1808	13.1991	13.19	12.9338	13.1355
3.30103	0.504615	P28867-2;P28867;REV__Q6ZPL9	P28867-2;P28867	Protein kinase C delta type;Protein kinase C delta type regulatory subunit;Protein kinase C delta type catalytic subunit	Prkcd	915	Color2 [DarkGray]	1	4					6	6	5	8.3	8.3	6.9	80.293	0	13.209	77471000	14	16.0162	15.7782	16.1306	15.718	15.74	15.4019	15.3831	15.4692	15.2588	15.3468
3.27823	-0.333477	Q8BGH2	Q8BGH2	Sorting and assembly machinery component 50 homolog	Samm50	2729	Color2 [DarkGray]	1	4					10	10	10	29.4	29.4	29.4	51.863	0	34.102	198360000	24	16.1915	16.1209	16.1761	16.3155	16.2291	16.4058	16.6426	16.5958	16.6252	16.4312
3.27303	0.662337	Q9D8T2	Q9D8T2	Gasdermin-D	Gsdmdc1	4319	Color2 [DarkGray]	1	4					3	3	3	6.2	6.2	6.2	53.237	0	6.9037	37167000	6	15.7251	15.2595	15.6899	15.2108	15.3179	14.8497	14.6327	14.8884	14.7803	14.7406
3.26718	-0.432597	Q9R0Q6	Q9R0Q6	Actin-related protein 2/3 complex subunit 1A	Arpc1a	4797	Color2 [DarkGray]	1	4					6	6	6	17.3	17.3	17.3	41.626	0	12.119	173610000	17	16.747	16.8559	16.7966	16.7309	16.6159	17.241	17.2871	17.3268	16.9708	17.0836
3.22863	-0.320907	Q9CXS4;Q9CXS4-2	Q9CXS4	Centromere protein V	Cenpv	4099	Color2 [DarkGray]	1	4					4	4	4	25	25	25	27.541	0	14.15	214860000	9	16.1354	16.1432	16.2148	16.1122	15.8989	16.3934	16.4295	16.5135	16.3842	16.3884
3.20167	0.273234	Q01341	Q01341	Adenylate cyclase type 6	Adcy6	1644	Color2 [DarkGray]	1	4					2	2	2	2.1	2.1	2.1	130.32	0	3.4539	50396000	6	16.5476	16.4821	16.5627	16.4382	16.39	16.2562	16.3172	16.2323	16.1447	16.1041
3.18506	-0.263201	Q8R3B1	Q8R3B1	1-phosphatidylinositol 4,5-bisphosphate phosphodiesterase delta-1	Plcd1	3398	Color2 [DarkGray]	1	4					10	10	10	17.1	17.1	17.1	85.872	0	25.148	384790000	23	18.7169	18.6521	18.6546	18.6362	18.5496	18.9486	18.9074	19.0318	18.8053	18.8322
3.17809	0.321104	P97290	P97290	Plasma protease C1 inhibitor	Serping1	1549	Color2 [DarkGray]	1	4					8	8	8	20.6	20.6	20.6	55.584	0	14.127	138170000	15	17.3349	17.2891	17.2376	17.2999	17.371	16.9982	16.999	17.1777	16.8766	16.8755
3.17195	0.433067	Q61599	Q61599	Rho GDP-dissociation inhibitor 2	Arhgdib	2156	Color2 [DarkGray]	1	4					7	7	7	50.5	50.5	50.5	22.851	0	23.216	1444900000	22	20.3196	20.3205	20.401	20.095	20.2662	20.0091	19.8297	19.9716	19.7227	19.7038
3.17153	0.983579	P29351-2;P29351;P29351-3	P29351-2;P29351;P29351-3	Tyrosine-protein phosphatase non-receptor type 6	Ptpn6	917	Color2 [DarkGray]	1	4					11	11	11	21.9	21.9	21.9	67.716	0	41.555	213120000	20	18.2415	17.9032	18.5395	17.7132	17.7645	17.1448	16.6803	17.115	17.0797	17.2241
3.17055	1.0605	P51569	P51569	Alpha-galactosidase A	Gla	1149	Color2 [DarkGray]	1	4					2	2	2	6	6	6	47.642	0	4.6712	28817000	3	15.4592	14.5021	15.2991	14.6224	14.9684	13.9099	14.0257	14.0891	13.8136	13.7104
3.15103	0.666403	Q8R5F7-2;Q8R5F7	Q8R5F7-2;Q8R5F7	Interferon-induced helicase C domain-containing protein 1	Ifih1	3436	Color2 [DarkGray]	1	4					2	2	2	2.4	2.4	2.4	110.84	0	3.684	4253900	5	13.746	13.587	13.8684	13.7956	13.4965	13.1042	13.3237	13.0545	12.6745	13.0045
3.14813	-0.547607	O54818	O54818	Tumor protein D53	Tpd52l1	317	Color2 [DarkGray]	1	4					2	2	2	15.2	15.2	15.2	22.515	0	7.6216	6055100	3	11.5061	11.5777	11.3509	11.1753	11.5628	11.9008	11.7964	12.1241	12.1599	11.9297
3.14632	0.56661	Q8CAS9;Q8CAS9-2;Q8CAS9-3	Q8CAS9;Q8CAS9-2;Q8CAS9-3	Poly [ADP-ribose] polymerase 9	Parp9	3081	Color2 [DarkGray]	1	4					6	6	6	8.9	8.9	8.9	96.658	0	9.1747	15542000	9	14.831	14.7164	14.8453	14.5045	14.3315	14.0143	14.014	14.1959	14.0259	14.1457
3.1439	-0.564396	Q148R9	Q148R9	Regulator of G-protein signaling 9-binding protein	Rgs9bp	1726	Color2 [DarkGray]	1	4					4	4	4	22.8	22.8	22.8	25.177	0	13.056	66896000	11	15.9825	16.0356	15.9325	16.2321	16.292	16.8198	16.67	16.8279	16.4069	16.5721
3.14172	0.388804	Q00519;Q3TYQ9	Q00519	Xanthine dehydrogenase/oxidase;Xanthine dehydrogenase;Xanthine oxidase	Xdh	1625	Color2 [DarkGray]	1	4					15	15	14	12.3	12.3	11.5	146.56	0	46.78	270880000	28	17.9978	17.9366	18.1849	17.9205	17.9245	17.6041	17.6426	17.7831	17.5016	17.4888
3.13986	1.14902	Q64339	Q64339	Ubiquitin-like protein ISG15	Isg15	2276	Color2 [DarkGray]	1	4					3	3	3	29.8	29.8	29.8	17.897	0	4.2328	31496000	4	15.0079	14.2807	14.4554	14.1054	13.9406	13.4157	13.5424	13.096	12.9469	13.0439
3.12531	-0.392944	Q91VJ2	Q91VJ2	Protein kinase C delta-binding protein	Prkcdbp	3580	Color2 [DarkGray]	1	4					2	2	2	8.1	8.1	8.1	27.853	0.00068587	2.5357	26542000	4	13.9887	13.922	13.9793	14.1374	14.0591	14.3865	14.5483	14.559	14.2192	14.3383
3.10696	-0.53746	O89032-3;O89032-2;O89032	O89032-3;O89032-2;O89032	SH3 and PX domain-containing protein 2A	Sh3pxd2a	482	Color2 [DarkGray]	1	4					3	3	3	5.7	5.7	5.7	119.03	0	7.3673	19692000	4	12.592	12.7615	12.8021	12.7939	12.6452	13.5614	13.3568	13.2012	13.0226	13.1401
3.10346	0.519309	Q3UIR3;Q3UIR3-2	Q3UIR3;Q3UIR3-2	E3 ubiquitin-protein ligase DTX3L	Dtx3l	1853	Color2 [DarkGray]	1	4					5	5	5	8.2	8.2	8.2	83.043	0	7.9463	39874000	7	14.5319	14.4874	14.7588	14.3843	14.2983	13.9977	13.8373	14.1846	13.9767	13.8679
3.10223	0.293593	Q9JMH6-2;Q9JMH6	Q9JMH6-2;Q9JMH6	Thioredoxin reductase 1, cytoplasmic	Txnrd1	4678	Color2 [DarkGray]	1	4					10	10	9	24	24	21	54.544	0	25.457	476650000	22	18.1081	17.9275	17.9863	17.9544	17.9555	17.7996	17.6933	17.7913	17.6039	17.5759
3.092	-0.364249	Q8CEE7	Q8CEE7	Retinol dehydrogenase 13	Rdh13	3109	Color2 [DarkGray]	1	4					2	2	2	7.8	7.8	7.8	36.464	0	6.0383	10896000	3	13.3727	13.3068	13.5881	13.4539	13.47	13.7319	13.9396	13.6656	13.7772	13.8984
3.07855	0.339676	P42227-2;P42227-3;P42227	P42227-2;P42227-3;P42227	Signal transducer and activator of transcription 3	Stat3	1031	Color2 [DarkGray]	1	4					8	8	8	11.6	11.6	11.6	83.125	0	31.261	134960000	14	17.0053	16.9801	17.061	16.8334	16.9194	16.5997	16.6357	16.8093	16.4965	16.5597
3.07775	0.717133	Q18PI6;Q18PI6-2;Q18PI6-3	Q18PI6;Q18PI6-2;Q18PI6-3	SLAM family member 5	Cd84	1729	Color2 [DarkGray]	1	4					2	2	2	6.4	6.4	6.4	37.378	0	10.266	8063300	3	12.9738	12.6728	13.0465	12.5967	12.5813	12.1514	11.693	12.2539	12.0364	12.1507
3.05734	0.499317	P07091	P07091	Protein S100-A4	S100a4	580	Color2 [DarkGray]	1	4					2	2	2	16.8	16.8	16.8	11.721	0	3.4937	62774000	4	16.2776	16.4183	16.508	16.1212	16.3508	15.9406	15.9727	15.9402	15.6351	15.6905
3.05454	-1.37228	P27573	P27573	Myelin protein P0	Mpz	879	Color2 [DarkGray]	1	4					3	3	3	13.7	13.7	13.7	27.621	0	7.8898	58445000	8	14.4868	15.5274	15.3836	14.9712	15.0099	16.1848	15.9184	17.033	16.7093	16.3946
3.05316	-0.789282	Q69ZU6	Q69ZU6	Thrombospondin type-1 domain-containing protein 7A	Thsd7a	2328	Color2 [DarkGray]	1	4					4	4	4	2.7	2.7	2.7	183.53	0	4.678	37315000	6	14.6715	14.7661	14.9469	14.5972	14.059	15.2574	15.4224	15.4566	15.4462	15.4046
3.05176	-0.594025	Q9WVC3	Q9WVC3	Caveolin-2	Cav2	4891	Color2 [DarkGray]	1	4					3	3	3	28.4	28.4	28.4	18.227	0	14.742	255070000	11	16.2717	16.518	16.563	16.2111	16.0371	16.6975	16.9904	17.0628	16.9107	16.9096
3.04298	-0.245892	Q9CQY6	Q9CQY6	Ubiquinol-cytochrome-c reductase complex assembly factor 2	Uqcc2	4024	Color2 [DarkGray]	1	4					2	2	2	16.2	16.2	16.2	16.32	0	13.551	41657000	4	14.681	14.5554	14.5996	14.6704	14.4553	14.7783	14.8325	14.8799	14.7941	14.9064
3.0344	-0.244829	Q8R480	Q8R480	Nuclear pore complex protein Nup85	Nup85	3416	Color2 [DarkGray]	1	4					4	4	4	5.9	5.9	5.9	74.775	0	3.8944	28873000	4	13.9466	13.7815	13.9408	13.8055	13.8555	14.2281	14.0917	14.1296	14.0813	14.0234
3.03215	-0.33704	Q9JHU2	Q9JHU2	Palmdelphin	Palmd	4557	Color2 [DarkGray]	1	4					5	5	5	9.8	9.8	9.8	62.699	0	11.903	33584000	6	14.3928	14.5617	14.396	14.522	14.5009	14.81	14.9319	14.8662	14.8509	14.5997
3.02671	0.956681	P30355	P30355	Arachidonate 5-lipoxygenase-activating protein	Alox5ap	931	Color2 [DarkGray]	1	4					2	2	2	12.4	12.4	12.4	18.136	0	3.5078	33624000	3	13.88	13.2093	13.9204	13.3446	13.1565	12.5932	12.4989	12.7595	12.2316	12.6442
3.01478	0.467768	Q8C0L6;Q8C0L6-2	Q8C0L6;Q8C0L6-2	Peroxisomal N(1)-acetyl-spermine/spermidine oxidase	Paox	3018	Color2 [DarkGray]	1	4					4	4	4	11.3	11.3	11.3	55.446	0	8.2617	40268000	6	15.5616	15.3223	15.5038	15.1625	15.4316	15.0553	14.9076	15.0715	14.7708	14.8377
2.99713	-0.412895	Q9ESL4-2;Q9ESL4-3;Q9ESL4	Q9ESL4-2	Mitogen-activated protein kinase kinase kinase MLT	Zak	4529	Color2 [DarkGray]	1	4					4	4	4	11.7	11.7	11.7	51.366	0	6.6614	19641000	6	14.1293	14.366	14.3669	14.3529	14.2161	14.5607	14.7468	14.9106	14.7228	14.5547
2.99647	-0.260574	Q923G2	Q923G2	DNA-directed RNA polymerases I, II, and III subunit RPABC3	Polr2h	3773	Color2 [DarkGray]	1	4					3	3	2	26.7	26.7	18	17.143	0.00071006	2.8956	11781000	3	12.744	12.7222	12.5482	12.6381	12.6508	12.8178	12.9596	13.0455	12.902	12.8813
2.9951	0.597644	Q9D1A2	Q9D1A2	Cytosolic non-specific dipeptidase	Cndp2	4194	Color2 [DarkGray]	1	4					15	15	15	46.1	46.1	46.1	52.767	0	122.89	1768400000	47	19.8041	19.5637	19.7516	19.6371	19.6173	19.3165	19.1079	19.312	18.7974	18.8518
2.99142	-0.625751	Q9JM96	Q9JM96	Cdc42 effector protein 4	Cdc42ep4	4666	Color2 [DarkGray]	1	4					7	7	7	25.8	25.8	25.8	37.869	0	136.41	144740000	12	15.7522	16.0754	16.0174	15.5552	15.4745	16.4277	16.3625	16.4169	16.2996	16.4969
2.98183	0.455153	Q8BYW1-2;Q8BYW1-3;Q8BYW1	Q8BYW1-2;Q8BYW1-3;Q8BYW1	Rho GTPase-activating protein 25	Arhgap25	2994	Color2 [DarkGray]	1	4					4	4	4	8.6	8.6	8.6	62.873	0	8.5655	28809000	7	15.6663	15.5564	15.9436	15.538	15.4471	15.2057	15.1809	15.2452	15.0641	15.1797
2.97446	0.435359	P29533;P29533-2	P29533;P29533-2	Vascular cell adhesion protein 1	Vcam1	921	Color2 [DarkGray]	1	4					6	6	6	8.3	8.3	8.3	81.317	0	10.919	45245000	9	16.0798	15.9125	16.1839	15.8879	15.8271	15.4443	15.5082	15.6028	15.4265	15.7326
2.95521	0.401852	P08113	P08113	Endoplasmin	Hsp90b1	600	Color2 [DarkGray]	1	4					33	32	32	44.3	42.8	42.8	92.475	0	323.31	9905400000	217	22.0741	21.8987	21.9693	21.7551	21.7282	21.5619	21.4988	21.6011	21.3323	21.422
2.91722	0.684058	Q64345	Q64345	Interferon-induced protein with tetratricopeptide repeats 3	Ifit3	2277	Color2 [DarkGray]	1	4					10	10	10	27.5	27.5	27.5	47.222	0	23.584	357100000	26	18.417	18.1627	18.0549	18.0333	17.5751	17.4441	17.3901	17.3399	17.3854	17.2633
2.91296	0.63721	Q07797	Q07797	Galectin-3-binding protein	Lgals3bp	1701	Color2 [DarkGray]	1	4					6	6	6	14.4	14.4	14.4	64.49	0	14.38	120880000	17	17.2732	17.1317	17.4571	17.1903	16.8036	16.5331	16.7149	16.6855	16.3466	16.3897
2.90059	0.875507	Q9EPB4	Q9EPB4	Apoptosis-associated speck-like protein containing a CARD	Pycard	4450	Color2 [DarkGray]	1	4					4	4	4	24.9	24.9	24.9	21.458	0	23.921	139100000	12	17.0812	16.7937	17.111	16.8514	16.77	16.5469	16.0107	16.2729	15.7065	15.6928
2.89092	0.752317	P14483;P06346;P06345;P06344	P14483;P06346;P06345;P06344	H-2 class II histocompatibility antigen, A beta chain;H-2 class II histocompatibility antigen, A-F beta chain;H-2 class II histocompatibility antigen, A-S beta chain;H-2 class II histocompatibility antigen, A-U beta chain	H2-Ab1	710	Color2 [DarkGray]	1	4					2	2	2	7.9	7.9	7.9	30.128	0.0017633	2.2303	16593000	2	13.5465	13.3828	13.7262	13.257	13.1727	12.9635	12.8085	12.5571	12.2666	12.728
2.89061	-0.579655	P16014	P16014	Secretogranin-1;CCB peptide;PE-11	Chgb	734	Color2 [DarkGray]	1	4					2	2	2	3.7	3.7	3.7	77.968	0	16.614	16987000	2	12.6978	12.9373	13.2085	12.7817	12.902	13.5594	13.4723	13.4796	13.2041	13.7103
2.88925	-0.241545	Q9D832	Q9D832	DnaJ homolog subfamily B member 4	Dnajb4	4296	Color2 [DarkGray]	1	4					5	5	5	15.4	15.4	15.4	37.781	0	10.175	79286000	13	16.1689	16.14	16.1477	16.1238	15.964	16.3063	16.4251	16.4217	16.3485	16.2507
2.88195	-0.425967	Q99LD8	Q99LD8	N(G),N(G)-dimethylarginine dimethylaminohydrolase 2	Ddah2	3877	Color2 [DarkGray]	1	4					10	9	9	47.7	44.9	44.9	29.645	0	76.031	1042000000	35	18.6946	18.7617	18.8276	18.6319	18.4516	19.13	19.1814	19.2183	18.8733	19.0943
2.874	-0.333796	Q6P9J5	Q6P9J5	KN motif and ankyrin repeat domain-containing protein 4	Kank4	2404	Color2 [DarkGray]	1	4					6	5	5	7.7	7	7	110.4	0	30.087	86108000	10	15.5184	15.6239	15.7409	15.4132	15.4151	15.8573	15.8106	15.8246	15.9334	15.9548
2.86673	-0.536751	Q91V27	Q91V27	Melanophilin	Mlph	3560	Color2 [DarkGray]	1	4					7	7	7	14.2	14.2	14.2	65.052	0	27.083	364830000	18	17.7299	18.0542	18.0288	17.8912	17.4767	18.3424	18.4085	18.4199	18.4372	18.2566
2.86597	-0.302327	Q8BWM0	Q8BWM0	Prostaglandin E synthase 2;Prostaglandin E synthase 2 truncated form	Ptges2	2953	Color2 [DarkGray]	1	4					2	2	2	4.2	4.2	4.2	43.323	0.00047664	2.9674	50907000	4	16.2991	16.2101	16.1317	16.2781	16.0279	16.5182	16.5132	16.5659	16.3423	16.5189
2.82668	0.647209	P24452	P24452	Macrophage-capping protein	Capg	845	Color2 [DarkGray]	1	4					8	8	7	29.8	29.8	22.7	39.24	0	50.177	1052600000	40	19.7746	19.529	19.934	19.4235	19.3108	19.0996	19.0012	19.0959	18.7375	18.8016
2.82469	0.324177	P19973-2;P19973	P19973-2;P19973	Lymphocyte-specific protein 1	Lsp1	793	Color2 [DarkGray]	1	4					5	5	5	25.9	25.9	25.9	36.548	0	192.03	149030000	9	15.6393	15.6703	15.8044	15.5515	15.4694	15.293	15.3553	15.4062	15.2846	15.175
2.8186	-0.222301	Q8K3H0	Q8K3H0	DCC-interacting protein 13-alpha	Appl1	3289	Color2 [DarkGray]	1	4					12	12	12	22.1	22.1	22.1	79.327	0	33.977	240900000	25	17.2274	17.1969	17.3128	17.2156	17.1116	17.4282	17.4767	17.5397	17.339	17.3921
2.81527	-0.339199	P28828	P28828	Receptor-type tyrosine-protein phosphatase mu	Ptprm	913	Color2 [DarkGray]	1	4					6	6	6	4.4	4.4	4.4	163.65	0	10.703	23612000	10	14.4489	14.7354	14.6478	14.6035	14.3625	14.9161	14.9225	14.9604	14.8135	14.8818
2.80026	0.423253	Q61549	Q61549	EGF-like module-containing mucin-like hormone receptor-like 1	Emr1	2144	Color2 [DarkGray]	1	4					2	2	2	2.1	2.1	2.1	102.13	0	4.6627	30887000	5	15.3914	15.0686	15.4354	15.1739	15.0237	14.7805	14.7668	14.9139	14.7013	14.8143
2.7943	-0.439383	Q9DC07	Q9DC07	LIM zinc-binding domain-containing Nebulette	Nebl	4395	Color2 [DarkGray]	1	4					9	9	9	31.5	31.5	31.5	31.113	0	32.036	444220000	18	18.1271	18.4126	18.361	18.491	18.2555	18.792	18.8572	18.9378	18.7298	18.5273
2.79235	-0.329588	Q9WV91	Q9WV91	Prostaglandin F2 receptor negative regulator	Ptgfrn	4885	Color2 [DarkGray]	1	4					5	5	5	7.4	7.4	7.4	98.72	0	40.55	77675000	7	15.8781	15.9728	16.0246	15.7476	15.6933	16.1523	16.2797	16.2444	16.1075	16.1805
2.79203	-0.316291	O54941	O54941	SWI/SNF-related matrix-associated actin-dependent regulator of chromatin subfamily E member 1	Smarce1	327	Color2 [DarkGray]	1	4					8	7	7	25.3	23.6	23.6	46.638	0	18.9	90652000	14	15.9231	16.0496	16.0134	15.7821	15.7222	16.1843	16.2514	16.146	16.2145	16.2757
2.79189	-0.28424	P12367	P12367	cAMP-dependent protein kinase type II-alpha regulatory subunit	Prkar2a	677	Color2 [DarkGray]	1	4					10	10	9	30.7	30.7	26.9	45.389	0	51.118	778570000	38	18.792	18.8821	18.7868	18.8874	18.65	19.1045	19.2024	19.1275	18.9471	19.038
2.77154	2.40507	P01635	P01635	Ig kappa chain V-V region K2		504	Color2 [DarkGray]	1	4					2	2	2	20	20	20	12.581	0	4.1484	14474000	4	13.2384	14.0885	13.5623	13.4105	14.8159	11.2991	10.8577	11.3414	13.05	10.542
2.76774	0.449535	P20060	P20060	Beta-hexosaminidase subunit beta	Hexb	795	Color2 [DarkGray]	1	4					12	12	12	22.9	22.9	22.9	61.115	0	64.548	1634000000	42	20.0142	19.8083	19.9412	19.6508	19.9345	19.5399	19.409	19.6276	19.2653	19.2593
2.76606	-0.357492	Q91ZJ5;Q91ZJ5-2	Q91ZJ5;Q91ZJ5-2	UTP--glucose-1-phosphate uridylyltransferase	Ugp2	3698	Color2 [DarkGray]	1	4					21	21	21	46.7	46.7	46.7	56.979	0	106.37	2374900000	87	20.2369	20.2859	20.3988	20.4928	20.251	20.6741	20.7296	20.852	20.7147	20.4824
2.75352	-0.460546	Q99K28;Q99K28-2	Q99K28;Q99K28-2	ADP-ribosylation factor GTPase-activating protein 2	Arfgap2	3826	Color2 [DarkGray]	1	4					3	3	3	6	6	6	56.598	0	4.7554	59397000	6	15.1216	15.3341	15.0344	14.965	15.0049	15.445	15.5676	15.5005	15.4135	15.8362
2.74843	0.626287	Q8C3J5	Q8C3J5	Dedicator of cytokinesis protein 2	Dock2	3040	Color2 [DarkGray]	1	4					4	4	4	2.7	2.7	2.7	211.7	0	19.777	32329000	8	15.1005	14.6511	14.8625	14.3113	14.5696	14.0962	14.1267	14.1196	14.0433	13.9778
2.7389	1.19679	P01867-2;P01867	P01867-2;P01867	Ig gamma-2B chain C region	Igh-3	519	Color2 [DarkGray]	1	4					6	6	6	26.6	26.6	26.6	36.587	0	72.315	280500000	37	18.2406	18.1302	18.3052	18.1997	17.9137	17.1482	16.4135	16.9259	17.817	16.5008
2.73157	-0.648726	Q9JI60	Q9JI60	Lecithin retinol acyltransferase	Lrat	4572	Color2 [DarkGray]	1	4					10	10	10	46.3	46.3	46.3	25.82	0	40.67	613130000	26	17.8253	17.6419	17.5062	17.3923	17.7554	18.4982	18.2407	18.5615	17.9128	18.1515
2.73028	0.213293	A6X935;A6X935-2	A6X935;A6X935-2	Inter alpha-trypsin inhibitor, heavy chain 4	Itih4	56	Color2 [DarkGray]	1	4					12	12	9	15	15	12.2	104.66	0	57.49	351930000	32	18.1093	18.1326	18.1944	18.0522	18.1626	17.9493	17.7904	18.0154	17.8628	17.9667
2.71935	-0.386206	P63158	P63158	High mobility group protein B1	Hmgb1	1434	Color2 [DarkGray]	1	4					9	9	8	41.9	41.9	36.3	24.893	0	56.807	1970100000	63	20.3024	20.4717	20.4273	20.3009	20.1595	20.7046	20.8692	20.8033	20.485	20.7308
2.70748	-0.348057	Q0HA38	Q0HA38	Tetratricopeptide repeat protein 21B	Ttc21b	1718	Color2 [DarkGray]	1	4					2	2	2	1.7	1.7	1.7	150.79	0.00047517	2.9458	3791400	2	12.4229	12.7778	12.7082	12.5111	12.5138	13.036	13.0139	12.9064	12.8387	12.879
2.70488	0.613303	Q8CFB4;Q8CFB4-2	Q8CFB4;Q8CFB4-2	Guanylate-binding protein 5	Gbp5	3112	Color2 [DarkGray]	1	4					3	3	3	5.3	5.3	5.3	66.929	0	4.1709	9094700	5	13.8119	13.35	14.0059	13.5482	13.4304	12.8356	13.154	13.034	12.933	13.1233
2.70404	0.479281	O54824-2;O54824	O54824-2;O54824	Pro-interleukin-16;Interleukin-16	Il16	318	Color2 [DarkGray]	1	4					2	2	2	3.2	3.2	3.2	66.471	0	4.3686	19482000	4	14.5266	14.5532	14.8897	14.4971	14.4683	14.1696	14.1784	14.2921	13.8646	14.0339
2.7035	0.38506	P51910	P51910	Apolipoprotein D	Apod	1161	Color2 [DarkGray]	1	4					4	4	4	26.5	26.5	26.5	21.53	0	10.35	111460000	9	16.7816	16.8718	16.7774	16.6696	16.8064	16.401	16.3869	16.6617	16.1659	16.3661
2.70153	-0.705003	Q80TZ3-2;Q80TZ3;Q80TZ3-3	Q80TZ3-2;Q80TZ3;Q80TZ3-3	Putative tyrosine-protein phosphatase auxilin	Dnajc6	2590	Color2 [DarkGray]	1	4					5	3	3	6.4	4.2	4.2	98.52	0	7.9274	10479000	6	12.3651	12.9334	12.4788	12.5217	12.71	13.5453	13.3167	13.1469	12.9432	13.5821
2.70127	-0.275842	Q9JKB3-2;Q9JKB3;Q9Z2C8-2;Q9Z2C8	Q9JKB3-2;Q9JKB3	Y-box-binding protein 3	Ybx3	4619	Color2 [DarkGray]	1	4					7	7	4	41.8	41.8	21.6	30.764	0	42.665	365260000	29	18.2836	18.3919	18.3593	18.5133	18.2331	18.6008	18.7793	18.5849	18.5717	18.6237
2.69295	-0.588977	Q8VCH7	Q8VCH7	Retinol dehydrogenase 10	Rdh10	3459	Color2 [DarkGray]	1	4					6	6	6	22.6	22.6	22.6	38.075	0	16.357	219300000	15	17.6216	17.3956	17.2364	17.314	17.1928	18.2116	17.9434	18.146	17.7033	17.7009
2.68895	-0.325331	Q61595;Q61595-5;Q61595-15;Q61595-10;Q61595-7;Q61595-11;Q61595-12;Q61595-3;Q61595-6;Q61595-4;Q61595-9;Q61595-8;Q61595-2;Q61595-16;Q61595-14;Q61595-13	Q61595;Q61595-5;Q61595-15;Q61595-10;Q61595-7;Q61595-11;Q61595-12;Q61595-3;Q61595-6;Q61595-4;Q61595-9;Q61595-8;Q61595-2;Q61595-16;Q61595-14;Q61595-13	Kinectin	Ktn1	2153	Color2 [DarkGray]	1	4					21	21	21	18.8	18.8	18.8	152.59	0	183.3	386460000	36	18.5721	18.6208	18.5962	18.5644	18.2582	18.8469	18.9522	18.8461	18.7962	18.797
2.686	-0.47935	P20612;Q3V3I2	P20612	Guanine nucleotide-binding protein G(t) subunit alpha-1	Gnat1	803	Color2 [DarkGray]	1	4					16	16	11	53.1	53.1	38.3	39.966	0	290.16	9642400000	249	21.89	21.6547	21.532	21.6794	21.9512	22.3528	22.2702	22.3531	21.9607	22.1673
2.68537	-0.495031	Q9ES97-3;Q9ES97-4;Q9ES97-5;Q9ES97-2;Q9ES97	Q9ES97-3;Q9ES97-4;Q9ES97-5;Q9ES97-2;Q9ES97	Reticulon-3	Rtn3	4523	Color2 [DarkGray]	1	4					3	3	3	26.6	26.6	26.6	25.428	0	39.744	648760000	8	17.8642	17.7517	17.6688	17.6976	17.3094	18.2796	18.0841	18.2992	17.9908	18.1131
2.68217	0.306254	Q9D110	Q9D110	5-formyltetrahydrofolate cyclo-ligase	Mthfs	4189	Color2 [DarkGray]	1	4					2	2	2	14.3	14.3	14.3	23.201	0.00024643	3.2354	9244300	3	14.4686	14.2756	14.3488	14.3724	14.4047	14.0011	14.1541	14.2575	13.9195	14.0066
2.68094	-0.697021	Q61490	Q61490	CD166 antigen	Alcam	2137	Color2 [DarkGray]	1	4					6	6	6	9.4	9.4	9.4	65.091	0	8.4971	184630000	11	17.1491	17.4741	17.4896	16.9306	16.7238	17.881	17.8534	17.9851	17.806	17.7268
2.67048	-0.70421	Q8BY89-2;Q8BY89	Q8BY89-2;Q8BY89	Choline transporter-like protein 2	Slc44a2	2980	Color2 [DarkGray]	1	4					5	5	5	8.5	8.5	8.5	79.923	0	8.747	201770000	9	16.7668	17.0365	17.1034	16.6003	16.2706	17.4641	17.5159	17.595	17.3457	17.378
2.64624	0.727297	P28798	P28798	Granulins;Acrogranin;Granulin-1;Granulin-2;Granulin-3;Granulin-4;Granulin-5;Granulin-6;Granulin-7	Grn	912	Color2 [DarkGray]	1	4					4	4	4	9.7	9.7	9.7	63.458	0	12.345	31008000	6	13.5537	13.5282	14.3364	13.6349	13.7786	13.1455	12.8938	13.2393	12.874	13.0426
2.63225	-0.268176	Q8CHH9;Q8CHH9-2	Q8CHH9;Q8CHH9-2	Septin-8	Sept8	3148	Color2 [DarkGray]	1	4					11	9	9	35.4	29.1	29.1	49.812	0	23.79	250820000	24	17.1288	17.1765	17.2722	17.0346	17.0955	17.4413	17.4097	17.5191	17.2394	17.4389
2.62084	0.537733	Q91WP6;Q5I2A0	Q91WP6	Serine protease inhibitor A3N	Serpina3n	3636	Color2 [DarkGray]	1	4					7	6	6	19.9	16.5	16.5	46.717	0	16.766	52772000	9	15.966	16.3675	16.285	16.4015	16.277	15.8942	15.6796	15.9915	15.5197	15.5233
2.61364	-0.453626	P34057	P34057	Recoverin	Rcvrn	963	Color2 [DarkGray]	1	4					14	14	14	68.8	68.8	68.8	23.406	0	87.95	4268100000	80	20.9862	20.961	20.6453	20.9232	20.8889	21.459	21.5377	21.3213	21.0433	21.3114
2.61317	0.655365	Q91VS7	Q91VS7	Microsomal glutathione S-transferase 1	Mgst1	3592	Color2 [DarkGray]	1	4					2	2	2	18.7	18.7	18.7	17.551	0	15.208	39434000	3	14.4354	14.0777	14.3139	14.2727	14.1327	13.5264	13.9535	13.7893	13.5349	13.1516
2.61054	-0.24188	Q9JMD0-4;Q9JMD0-3;Q9JMD0-2;Q9JMD0	Q9JMD0-4;Q9JMD0-3;Q9JMD0-2;Q9JMD0	BUB3-interacting and GLEBS motif-containing protein ZNF207	Znf207	4672	Color2 [DarkGray]	1	4					2	2	2	4.3	4.3	4.3	49.409	0.0034483	2.0242	27456000	5	15.2112	15.2465	15.242	15.2496	15.0526	15.5094	15.4258	15.5267	15.2953	15.454
2.60845	-0.607757	Q64314-2;Q64314	Q64314-2;Q64314	Hematopoietic progenitor cell antigen CD34	Cd34	2270	Color2 [DarkGray]	1	4					2	2	2	6.5	6.5	6.5	35.262	0	5.2002	38867000	4	14.5312	14.8791	14.884	14.88	15.1043	15.2966	15.3667	15.8659	15.3118	15.4764
2.59018	-0.161617	Q8R310-2;Q8R310	Q8R310-2;Q8R310	Transmembrane and coiled-coil domains protein 3	Tmcc3	3390	Color2 [DarkGray]	1	4					4	4	4	10.1	10.1	10.1	50.172	0	7.2901	10134000	5	13.8373	13.8784	13.9075	13.9226	13.8389	13.9516	14.1459	14.0745	14.0169	14.0039
2.5883	0.728142	P10605	P10605	Cathepsin B;Cathepsin B light chain;Cathepsin B heavy chain	Ctsb	643	Color2 [DarkGray]	1	4					10	10	10	35.7	35.7	35.7	37.279	0	125.32	2636500000	49	21.1306	20.6423	21.0581	20.6091	20.5309	20.3692	20.0364	20.2798	19.777	19.8678
2.58391	-0.4209	Q62417;Q62417-3;Q62417-2;Q62417-5;Q62417-6;Q62417-4;Q62417-7	Q62417;Q62417-3;Q62417-2;Q62417-5;Q62417-6;Q62417-4;Q62417-7	Sorbin and SH3 domain-containing protein 1	Sorbs1	2233	Color2 [DarkGray]	1	4					16	16	16	15	15	15	143.07	0	40.874	564160000	43	18.5137	18.657	18.7766	18.4703	18.2634	18.8883	18.9236	19.1303	18.9475	18.8957
2.5813	-0.513869	P18572;P18572-2	P18572;P18572-2	Basigin	Bsg	774	Color2 [DarkGray]	1	4					10	10	10	31.4	31.4	31.4	42.444	0	73.812	9866500000	109	22.5435	22.5064	22.4854	22.3035	22.3193	23.0521	23.0669	23.2178	22.6232	22.7675
2.57608	0.358401	P47713	P47713	Cytosolic phospholipase A2;Phospholipase A2;Lysophospholipase	Pla2g4a	1070	Color2 [DarkGray]	1	4					5	5	5	8.4	8.4	8.4	85.221	0	9.499	59077000	11	15.4711	15.2829	15.5154	15.2541	15.2749	15.2045	15.0024	15.0528	14.905	14.8416
2.57513	-0.6994	P50114	P50114	Protein S100-B	S100b	1126	Color2 [DarkGray]	1	4					3	3	3	23.9	23.9	23.9	10.728	0	14.855	711900000	28	18.2238	18.6504	18.4886	18.393	18.1388	19.3871	19.2469	19.2345	18.8497	18.6732
2.55639	-0.409116	E9Q6P5	E9Q6P5		Ttc7b	142	Color2 [DarkGray]	1	4					3	3	3	4.2	4.2	4.2	94.202	0	6.1869	40182000	3	14.4337	14.281	14.4715	14.2898	14.0677	14.82	14.7985	14.8374	14.5094	14.624
2.55469	-0.302116	P30275	P30275	Creatine kinase U-type, mitochondrial	Ckmt1	930	Color2 [DarkGray]	1	4					8	6	6	27.5	21.5	21.5	47.003	0	58.464	344110000	15	16.2044	16.067	16.0586	16.134	15.9615	16.5085	16.3146	16.4525	16.1938	16.4667
2.55179	-0.394592	Q9CWF6	Q9CWF6	Bardet-Biedl syndrome 2 protein homolog	Bbs2	4066	Color2 [DarkGray]	1	4					5	5	5	8.3	8.3	8.3	79.931	0	9.0779	55560000	8	15.5733	15.6015	15.3587	15.6505	15.6877	16.0784	16.0239	16.1471	15.822	15.7731
2.54356	-0.355464	P97467	P97467	Peptidyl-glycine alpha-amidating monooxygenase;Peptidylglycine alpha-hydroxylating monooxygenase;Peptidyl-alpha-hydroxyglycine alpha-amidating lyase	Pam	1585	Color2 [DarkGray]	1	4					4	4	4	3.7	3.7	3.7	108.96	0	5.9762	26714000	6	14.2901	14.4752	14.3602	14.212	14.0253	14.6614	14.7528	14.5707	14.5458	14.6094
2.52979	0.492561	Q9WV32	Q9WV32	Actin-related protein 2/3 complex subunit 1B	Arpc1b	4874	Color2 [DarkGray]	1	4					4	4	4	12.1	12.1	12.1	41.063	0	43.182	429890000	21	18.8067	18.586	18.9383	18.4181	18.4392	18.1658	18.2349	18.2933	17.9998	18.0317
2.52888	0.50525	O89110	O89110	Caspase-8;Caspase-8 subunit p18;Caspase-8 subunit p10	Casp8	489	Color2 [DarkGray]	1	4					3	3	3	6.2	6.2	6.2	55.356	0	3.5565	25173000	4	14.8267	14.6787	15.0121	14.5605	14.6689	14.2232	14.4218	14.3923	14.2727	13.9106
2.51039	0.52131	P56542	P56542	Deoxyribonuclease-2-alpha	Dnase2	1237	Color2 [DarkGray]	1	4					4	4	4	10.8	10.8	10.8	38.81	0	4.7266	70305000	7	15.8509	15.6331	15.7197	15.3158	15.4355	15.1075	15.096	15.3334	14.9147	14.8968
2.50753	-0.416563	P62874	P62874	Guanine nucleotide-binding protein G(I)/G(S)/G(T) subunit beta-1	Gnb1	1402	Color2 [DarkGray]	1	4					12	12	7	42.1	42.1	25.9	37.377	0	189.03	11597000000	134	22.3669	22.181	21.9917	22.1796	22.3509	22.7734	22.6678	22.7655	22.3839	22.5623
2.50623	0.421841	Q921M7	Q921M7	Protein FAM49B	Fam49b	3735	Color2 [DarkGray]	1	4					9	9	8	35.2	35.2	32.4	36.776	0	35.097	472610000	23	18.9156	18.7921	18.9902	18.8779	18.916	18.7062	18.4355	18.6936	18.2778	18.2697
2.50393	0.175765	Q9QUM9	Q9QUM9	Proteasome subunit alpha type-6	Psma6	4685	Color2 [DarkGray]	1	4					10	10	10	41.1	41.1	41.1	27.372	0	43.943	602940000	33	17.8017	17.6512	17.7775	17.7453	17.7394	17.5542	17.636	17.6538	17.4972	17.4951
2.49489	-0.209997	Q91V92	Q91V92	ATP-citrate synthase	Acly	3567	Color2 [DarkGray]	1	4					25	25	25	27.5	27.5	27.5	119.73	0	64.638	1445700000	67	20.8478	20.8337	20.7625	20.7972	20.7571	21.1316	21.0066	21.0652	20.8473	20.9975
2.49114	-0.457051	Q6P9K8-2;Q6P9K8;Q6P9K8-3;Q6P9K8-4	Q6P9K8-2;Q6P9K8;Q6P9K8-3	Caskin-1	Caskin1	2406	Color2 [DarkGray]	1	4					17	17	17	19	19	19	142.69	0	60.404	159840000	32	16.8542	16.9878	16.9034	16.6408	16.4845	17.2607	17.3301	17.3238	17.0003	17.2411
2.48744	-0.525826	P17809	P17809	Solute carrier family 2, facilitated glucose transporter member 1	Slc2a1	765	Color2 [DarkGray]	1	4					7	7	7	12.6	12.6	12.6	53.984	0	36.593	6084500000	47	21.0377	21.0544	20.9545	20.5593	20.8046	21.5033	21.4732	21.6169	21.1046	21.3417
2.48491	-0.490747	P98203-4;P98203-5;P98203-2;P98203	P98203-4;P98203-5;P98203-2;P98203	Armadillo repeat protein deleted in velo-cardio-facial syndrome homolog	Arvcf	1616	Color2 [DarkGray]	1	4					7	7	7	14.1	14.1	14.1	97.164	0	24.483	52107000	11	14.7389	14.855	14.8275	14.6394	14.2145	15.1442	15.0773	15.1533	15.1335	15.2208
2.48356	-0.608751	Q810U4-2;Q810U4;Q810U4-3;Q810U4-4;Q810U4-5	Q810U4-2;Q810U4;Q810U4-3	Neuronal cell adhesion molecule	Nrcam	2687	Color2 [DarkGray]	1	4					5	5	5	6.3	6.3	6.3	131.27	0	15.26	52055000	8	15.0512	15.0891	15.2514	14.8082	14.4154	15.6085	15.4875	15.5645	15.5038	15.4948
2.48304	-0.535784	Q9DCT8	Q9DCT8	Cysteine-rich protein 2	Crip2	4432	Color2 [DarkGray]	1	4					4	4	4	37	37	37	22.727	0	19.334	355770000	18	17.355	17.5362	17.7576	17.138	17.299	17.8559	17.9876	18.2046	17.7621	17.9545
2.47087	0.372877	O70145	O70145	Neutrophil cytosol factor 2	Ncf2	372	Color2 [DarkGray]	1	4					3	3	3	4.8	4.8	4.8	59.485	0.00070159	2.7626	6828100	5	14.1479	13.8827	14.0255	13.9621	13.8375	13.6044	13.3696	13.7771	13.5221	13.7181
2.46714	0.398994	P23492	P23492	Purine nucleoside phosphorylase	Pnp	835	Color2 [DarkGray]	1	4					8	8	8	38.4	38.4	38.4	32.277	0	123.25	809870000	35	19.9001	19.7142	19.8564	19.6435	19.6927	19.5685	19.3082	19.5411	19.1348	19.2594
2.46711	0.319484	P35979	P35979	60S ribosomal protein L12	Rpl12	998	Color2 [DarkGray]	1	4					7	7	7	57.6	57.6	57.6	17.804	0	31.19	738570000	29	18.4852	18.3117	18.6815	18.365	18.4826	18.1497	18.1449	18.2778	17.9962	18.1601
2.46235	-0.504765	Q8BH64	Q8BH64	EH domain-containing protein 2	Ehd2	2760	Color2 [DarkGray]	1	4					19	18	18	45.5	43.8	43.8	61.174	0	70.332	1152300000	46	18.9434	19.247	19.3631	19.08	18.7116	19.4621	19.6704	19.6815	19.5721	19.4829
2.46214	-0.248452	Q8BFU3-3;Q8BFU3;Q8BFU3-4;Q8BFU3-5;Q8BFU3-2	Q8BFU3-3;Q8BFU3;Q8BFU3-4;Q8BFU3-5;Q8BFU3-2	RING finger protein 214	Rnf214	2699	Color2 [DarkGray]	1	4					5	5	5	9	9	9	68.253	0	67.961	75562000	9	16.1212	16.263	16.1632	16.2771	16.2581	16.4527	16.5103	16.639	16.353	16.3699
2.4595	-0.589262	Q925N0	Q925N0	Sideroflexin-5	Sfxn5	3787	Color2 [DarkGray]	1	4					4	4	4	14	14	14	37.328	0	5.6748	150410000	7	16.3579	15.9893	15.9198	15.9719	15.6485	16.6674	16.5084	16.4932	16.3191	16.8457
2.44865	0.29578	Q91W90	Q91W90	Thioredoxin domain-containing protein 5	Txndc5	3615	Color2 [DarkGray]	1	4					10	10	10	36.9	36.9	36.9	46.415	0	61.992	564380000	32	17.8351	17.7494	17.8243	17.7707	17.5392	17.3702	17.5524	17.5804	17.3882	17.3486
2.44533	-0.334343	Q05909	Q05909	Receptor-type tyrosine-protein phosphatase gamma	Ptprg	1685	Color2 [DarkGray]	1	4					2	2	2	1.4	1.4	1.4	161.24	0.00024096	3.0507	2981500	3	13.6617	13.7938	13.7952	13.5511	13.4779	14.0342	14.0567	14.0484	13.7836	14.0285
2.44513	-0.589648	P58774-2	P58774-2	Tropomyosin beta chain	Tpm2	1269	Color2 [DarkGray]	1	4					22	2	2	51.8	8.8	8.8	32.957	0	64.899	487850000	15	16.2296	16.915	16.5601	16.2046	16.248	16.9297	17.0936	17.1301	17.0604	16.8918
2.44423	0.643136	Q62230;Q62230-3;Q62230-2	Q62230;Q62230-3	Sialoadhesin	Siglec1	2214	Color2 [DarkGray]	1	4					6	6	6	5.3	5.3	5.3	182.98	0	15.008	33301000	10	15.5549	15.4751	15.9862	15.2454	15.1279	14.7175	14.9106	15.0006	14.7259	14.8192
2.44387	-0.472773	O54828-2;O54828	O54828-2;O54828	Regulator of G-protein signaling 9	Rgs9	319	Color2 [DarkGray]	1	4					13	13	13	25.2	25.2	25.2	56.94	0	25.694	600660000	29	18.7146	18.5628	18.3861	18.6444	18.9083	19.2666	19.1497	19.2858	18.8799	18.998
2.44293	-0.252695	P34914;P34914-2	P34914;P34914-2	Bifunctional epoxide hydrolase 2;Cytosolic epoxide hydrolase 2;Lipid-phosphate phosphatase	Ephx2	966	Color2 [DarkGray]	1	4					9	9	9	22.7	22.7	22.7	62.515	0	34.916	188520000	15	17.1899	17.3074	17.2014	17.4477	17.2859	17.5551	17.5739	17.6223	17.5643	17.3802
2.43089	-0.482187	Q6WVG3;Q50H33-2;Q5DTY9;Q50H33	Q6WVG3	BTB/POZ domain-containing protein KCTD12	Kctd12	2471	Color2 [DarkGray]	1	4					7	7	7	27.5	27.5	27.5	35.892	0	65.708	848370000	34	17.7515	18.0606	18.2075	17.7339	17.5801	18.3442	18.3738	18.4467	18.2807	18.2993
2.4286	-0.478163	Q62433	Q62433	Protein NDRG1	Ndrg1	2240	Color2 [DarkGray]	1	4					6	6	6	23.9	23.9	23.9	43.008	0	102.89	1721400000	49	18.664	19.0173	18.9883	18.6672	18.634	19.3477	19.2744	19.535	19.0781	19.1263
2.4277	-0.417715	Q9QYG0-2;Q9QYG0	Q9QYG0-2;Q9QYG0	Protein NDRG2	Ndrg2	4732	Color2 [DarkGray]	1	4					8	8	8	36.1	36.1	36.1	39.28	0	46.078	1101300000	31	17.6687	17.8897	17.7927	18.1878	18.0036	18.3915	18.3658	18.465	18.1859	18.2229
2.42243	0.455982	O35309	O35309	N-myc-interactor	Nmi	242	Color2 [DarkGray]	1	4					3	3	3	10.5	10.5	10.5	35.235	0	5.9789	29849000	5	15.1666	15.2283	15.3833	15.0375	14.9423	14.8876	14.7276	14.8526	14.5509	14.4594
2.41179	-0.63542	Q8CGB6-2;Q8CGB6-4;Q8CGB6;Q8CGB6-3;Q8BZ33	Q8CGB6-2;Q8CGB6-4;Q8CGB6;Q8CGB6-3	Tensin-2	Tns2	3130	Color2 [DarkGray]	1	4					12	12	10	9.9	9.9	8.4	149.5	0	54.523	252280000	23	17.1594	17.4315	17.5616	17.0103	16.7051	17.7105	17.8735	17.9352	17.7197	17.8061
2.4098	-0.379863	Q9WTP7	Q9WTP7	GTP:AMP phosphotransferase AK3, mitochondrial	Ak3	4832	Color2 [DarkGray]	1	4					13	13	13	57.7	57.7	57.7	25.426	0	141.73	2495200000	61	20.7258	20.8017	20.7744	20.5501	20.641	21.2223	21.1214	21.2779	20.8785	20.8924
2.40938	-0.30752	P15208;Q9WTL4	P15208	Insulin receptor;Insulin receptor subunit alpha;Insulin receptor subunit beta	Insr	722	Color2 [DarkGray]	1	4					8	8	6	6.3	6.3	4.8	155.61	0	10.171	48782000	11	15.3503	15.286	15.3715	15.1524	15.1219	15.5859	15.6516	15.7119	15.4709	15.3994
2.40435	-0.416409	O35566	O35566	CD151 antigen	Cd151	265	Color2 [DarkGray]	1	4					2	2	2	7.1	7.1	7.1	28.246	0	4.0758	85732000	6	14.3522	14.2245	14.6606	14.3497	14.1141	14.8069	14.7004	14.9283	14.6623	14.6851
2.39512	-0.481285	P52785;Q3UWA6-2;Q3UWA6	P52785	Guanylyl cyclase GC-E	Gucy2e	1175	Color2 [DarkGray]	1	4					14	14	12	17	17	15	120.64	0	34.263	605870000	39	17.8743	17.8029	17.6603	17.8111	18.0899	18.5185	18.3619	18.5567	18.0619	18.146
2.39367	-0.346645	Q8BW75	Q8BW75	Amine oxidase [flavin-containing] B	Maob	2948	Color2 [DarkGray]	1	4					6	6	6	15	15	15	58.557	0	14.549	171200000	23	17.1853	17.4415	17.2736	17.1926	16.9406	17.5681	17.5764	17.6498	17.5114	17.4611
2.39158	0.447575	O35405	O35405	Phospholipase D3	Pld3	255	Color2 [DarkGray]	1	4					4	4	4	8.4	8.4	8.4	54.388	0	12.093	178010000	11	17.4753	17.1426	17.3778	16.9735	17.0021	16.7912	16.7348	16.8878	16.7457	16.574
2.38322	-0.472031	Q61738-4;Q61738-2;Q61738-5;Q61738-3;Q61738-6;Q61738	Q61738-4;Q61738-2;Q61738-5;Q61738-3;Q61738-6;Q61738	Integrin alpha-7;Integrin alpha-7 heavy chain;Integrin alpha-7 light chain	Itga7	2172	Color2 [DarkGray]	1	4					7	7	7	8.1	8.1	8.1	122.15	0	17.58	170970000	10	15.6652	15.8695	15.9495	15.8378	15.3352	16.0967	16.2996	16.2328	16.2995	16.0887
2.38291	-0.278821	Q99M51	Q99M51	Cytoplasmic protein NCK1	Nck1	3899	Color2 [DarkGray]	1	4					6	6	5	19.6	19.6	17.5	42.89	0	51.924	75640000	10	15.5944	15.7378	15.7684	15.5657	15.4239	15.9368	15.8562	15.9636	15.7897	15.938
2.3829	-0.367075	Q8CJ19;Q8CJ19-2;Q8CJ19-3;Q8CJ19-4	Q8CJ19	Protein-methionine sulfoxide oxidase MICAL3	Mical3	3182	Color2 [DarkGray]	1	4					3	3	3	2.2	2.2	2.2	223.72	0	3.3249	41931000	4	14.5309	14.5557	14.5515	14.4985	14.4591	14.9964	14.9004	15.1356	14.5984	14.8002
2.37956	0.50312	P18242	P18242	Cathepsin D	Ctsd	769	Color2 [DarkGray]	1	4					11	11	11	40.7	40.7	40.7	44.953	0	69.667	8313200000	82	22.2719	21.8659	22.1197	21.8706	21.9163	21.6124	21.5863	21.7734	21.2678	21.2889
2.36959	-0.62668	P52430	P52430	Serum paraoxonase/arylesterase 1	Pon1	1166	Color2 [DarkGray]	1	4					7	7	7	21.7	21.7	21.7	39.565	0	38.456	822830000	19	18.6755	18.3829	18.1771	18.2371	18.5099	19.2579	18.9266	19.3857	18.6748	18.8709
2.36383	-0.429086	Q8VCT4	Q8VCT4	Carboxylesterase 1D	Ces1d	3469	Color2 [DarkGray]	1	4					8	6	6	16.1	12	12	61.787	0	12.541	150530000	15	17.0462	17.2532	17.526	17.2866	17.2357	17.5726	17.6785	17.9713	17.7399	17.5309
2.36379	-0.350863	Q3V3N7	Q3V3N7		Bbs1	1917	Color2 [DarkGray]	1	4					2	2	2	5.1	5.1	5.1	65.094	0	5.9761	31427000	3	14.5706	14.7459	14.4436	14.9032	14.741	15.0003	15.1013	15.0481	15.118	14.8911
2.35777	-0.475329	Q8BYW9	Q8BYW9	EGF domain-specific O-linked N-acetylglucosamine transferase	Eogt	2995	Color2 [DarkGray]	1	4					3	3	3	6.1	6.1	6.1	61.445	0	5.197	29601000	7	14.7317	14.9034	15.0114	14.533	14.4671	15.218	15.288	15.3638	15.0026	15.1509
2.35758	-0.417123	Q5SRX1-2;Q5SRX1;Q5SRX1-3;Q5SRX1-4;Q5SRX1-5	Q5SRX1-2;Q5SRX1;Q5SRX1-3;Q5SRX1-4	TOM1-like protein 2	Tom1l2	1979	Color2 [DarkGray]	1	4					9	9	9	27.5	27.5	27.5	53.382	0	26.202	369880000	21	17.3801	17.5665	17.4403	17.3605	17.2665	18.0044	17.884	18.0174	17.6062	17.5875
2.349	-0.369422	Q9Z2Q6	Q9Z2Q6	Septin-5	Sept5	5004	Color2 [DarkGray]	1	4					6	6	6	20.6	20.6	20.6	42.747	0	11.649	113330000	13	17.5363	17.5037	17.5993	17.2656	17.2448	17.7217	17.8186	17.8487	17.6266	17.9812
2.3485	0.251993	Q8R5A3	Q8R5A3	Amyloid beta A4 precursor protein-binding family B member 1-interacting protein	Apbb1ip	3432	Color2 [DarkGray]	1	4					5	5	5	9.1	9.1	9.1	74.318	0	12.488	40187000	11	14.6669	14.7437	14.8534	14.5334	14.6864	14.505	14.4971	14.4987	14.3091	14.4139
2.3443	-0.180427	Q91XD7	Q91XD7	Cysteine-rich with EGF-like domain protein 1	Creld1	3653	Color2 [DarkGray]	1	4					3	3	3	6.9	6.9	6.9	45.717	0	25.893	44777000	7	15.3917	15.4182	15.3256	15.4939	15.2504	15.5156	15.577	15.6206	15.56	15.5089
2.33885	-0.369598	Q8R3T5	Q8R3T5	Syntaxin-binding protein 6	Stxbp6	3409	Color2 [DarkGray]	1	4					2	2	2	8.6	8.6	8.6	23.671	0.0069052	1.7594	15576000	4	13.7091	13.7677	13.9631	14.0011	13.8353	14.1738	14.2601	14.4048	14.3275	13.9582
2.33417	-0.412723	Q62148	Q62148	Retinal dehydrogenase 2	Aldh1a2	2202	Color2 [DarkGray]	1	4					9	7	6	18.9	15.8	13.7	56.625	0	57.173	258380000	16	16.4388	16.8563	16.4926	16.6739	16.5358	17.1185	16.9446	17.2395	16.9494	16.8091
2.33367	-0.553912	Q64332-2;Q64332	Q64332-2;Q64332	Synapsin-2	Syn2	2273	Color2 [DarkGray]	1	4					7	6	5	20.5	17.1	15.4	52.451	0	33.519	69560000	12	14.9089	15.1913	15.251	14.8434	14.6086	15.315	15.3656	15.6338	15.5152	15.7433
2.33334	-0.498836	Q9ES46	Q9ES46	Beta-parvin	Parvb	4519	Color2 [DarkGray]	1	4					7	6	6	26.8	23.3	23.3	41.669	0	34.566	170740000	19	16.6006	16.7599	16.9953	16.6787	16.2419	17.0501	17.219	17.2219	17.2058	17.0738
2.32181	-0.202502	O54998	O54998	Peptidyl-prolyl cis-trans isomerase FKBP7	Fkbp7	337	Color2 [DarkGray]	1	4					3	3	3	12.8	12.8	12.8	24.913	0.00024056	3.0418	15175000	6	14.7048	14.6806	14.7104	14.5834	14.5799	14.938	14.8931	14.9227	14.816	14.7017
2.30733	-0.192775	O35638	O35638	Cohesin subunit SA-2	Stag2	276	Color2 [DarkGray]	1	4					8	8	5	7.7	7.7	5.7	141.28	0	9.405	50043000	12	15.5258	15.6641	15.631	15.6223	15.408	15.7976	15.7405	15.8064	15.706	15.7645
2.30712	-0.283551	Q8K2G4;Q8K2G4-2;Q8K2G4-3	Q8K2G4;Q8K2G4-2	Bardet-Biedl syndrome 7 protein homolog	Bbs7	3262	Color2 [DarkGray]	1	4					8	8	8	12.7	12.7	12.7	80.319	0	25.497	209130000	17	16.0674	16.0346	15.9819	16.1152	16.2378	16.4687	16.4366	16.4939	16.203	16.2525
2.30593	-0.319412	Q80W04	Q80W04	Transmembrane and coiled-coil domains protein 2	Tmcc2	2625	Color2 [DarkGray]	1	4					2	2	2	4	4	4	77.053	0	4.2647	4304200	3	11.8323	11.9719	12.0174	11.8488	11.7545	12.1476	12.3682	12.338	11.9966	12.1716
2.2956	0.482771	Q923D2	Q923D2	Flavin reductase (NADPH)	Blvrb	3771	Color2 [DarkGray]	1	4					7	7	7	51	51	51	22.197	0	23.964	1036000000	25	19.9495	19.3987	19.6872	19.2577	19.3998	19.0785	18.9884	19.1138	19.0201	19.0782
2.29508	-0.540241	Q62165	Q62165	Dystroglycan;Alpha-dystroglycan;Beta-dystroglycan	Dag1	2204	Color2 [DarkGray]	1	4					7	7	7	10.6	10.6	10.6	96.904	0	33.26	676030000	21	18.2424	18.536	18.6069	18.2836	17.8322	18.7088	18.8837	18.9034	18.8956	18.8107
2.29238	-0.367343	P11688	P11688	Integrin alpha-5;Integrin alpha-5 heavy chain;Integrin alpha-5 light chain	Itga5	668	Color2 [DarkGray]	1	4					4	4	4	3.6	3.6	3.6	115.04	0	5.3598	28374000	6	14.0742	14.2457	14.2996	13.9395	13.8207	14.5015	14.5136	14.36	14.4763	14.3651
2.29168	-0.243942	O08919	O08919	Numb-like protein	Numbl	202	Color2 [DarkGray]	1	4					4	4	3	7.8	7.8	6.5	64.13	0	9.1649	61203000	7	15.4103	15.5023	15.4634	15.3991	15.1886	15.6789	15.5314	15.7322	15.6293	15.6116
2.28744	-0.450138	Q8CGB3-2;Q8CGB3;Q8CGB3-3	Q8CGB3-2;Q8CGB3;Q8CGB3-3	Uveal autoantigen with coiled-coil domains and ankyrin repeats	Uaca	3129	Color2 [DarkGray]	1	4					10	10	10	10.4	10.4	10.4	116.52	0	18.186	232500000	12	16.7142	17.123	16.8773	17.2427	16.8215	17.4377	17.5472	17.4441	17.4443	17.1562
2.28276	-0.491349	Q9WVL4	Q9WVL4	Rhodopsin kinase	Grk1	4903	Color2 [DarkGray]	1	4					19	19	19	38.5	38.5	38.5	63.836	0	119.38	1619900000	56	19.6262	19.4053	19.3279	19.5803	19.8444	20.2161	20.054	20.2347	19.7222	20.0138
2.27668	-0.14833	Q3TDQ1	Q3TDQ1	Dolichyl-diphosphooligosaccharide--protein glycosyltransferase subunit STT3B	Stt3b	1760	Color2 [DarkGray]	1	4					3	3	3	3.8	3.8	3.8	93.245	0	50.188	121870000	9	14.8029	14.8201	14.7769	14.818	14.6642	14.8463	15.0012	14.9011	14.9179	14.9572
2.2745	-0.603539	Q62470-2;Q62470;Q62470-3	Q62470-2;Q62470;Q62470-3	Integrin alpha-3;Integrin alpha-3 heavy chain;Integrin alpha-3 light chain	Itga3	2244	Color2 [DarkGray]	1	4					5	5	5	5.4	5.4	5.4	118.88	0	12.83	53304000	10	15.9998	16.0928	16.3319	15.6776	15.5122	16.478	16.6001	16.7101	16.3412	16.5026
2.26957	-0.61264	P09803	P09803	Cadherin-1;E-Cad/CTF1;E-Cad/CTF2;E-Cad/CTF3	Cdh1	624	Color2 [DarkGray]	1	4					6	5	5	9.4	8.1	8.1	98.255	0	22.433	67042000	14	15.4652	15.7571	15.9541	15.3178	15.0884	16.1051	16.075	16.3186	16.0259	16.1211
2.26753	-0.299386	O55057	O55057	Retinal rod rhodopsin-sensitive cGMP 3,5-cyclic phosphodiesterase subunit delta	Pde6d	346	Color2 [DarkGray]	1	4					2	2	2	16	16	16	17.348	0	6.5716	79201000	7	16.8	16.7498	16.7552	16.81	16.7091	17.1718	17.092	17.1289	16.7613	17.167
2.26694	0.293811	Q60855	Q60855	Receptor-interacting serine/threonine-protein kinase 1	Ripk1	2049	Color2 [DarkGray]	1	4					5	5	4	7.9	7.9	6.4	74.854	0	11.504	33526000	8	15.6603	15.4409	15.7503	15.4529	15.4803	15.3901	15.3103	15.2674	15.239	15.1088
2.26348	-0.423807	Q64008	Q64008	Ras-related protein Rab-34	Rab34	2255	Color2 [DarkGray]	1	4					6	6	6	25.5	25.5	25.5	29.1	0	12.657	61132000	11	15.4423	15.7059	15.6364	15.2517	15.2077	15.9032	15.908	16.0323	15.7371	15.7825
2.2628	-0.364861	Q61703;CON__Q9TRI1	Q61703	Inter-alpha-trypsin inhibitor heavy chain H2	Itih2	2165	Color2 [DarkGray]	1	4					13	13	13	17.1	17.1	17.1	105.93	0	70.662	1001800000	31	18.7041	18.8341	18.8336	18.487	18.4443	18.9898	19.1038	19.1754	18.9315	18.9269
2.26094	-0.468248	Q3UMF0-3;Q3UMF0-4;Q3UMF0-2;Q3UMF0	Q3UMF0-3;Q3UMF0-4;Q3UMF0-2;Q3UMF0	Cordon-bleu protein-like 1	Cobll1	1870	Color2 [DarkGray]	1	4					7	7	7	8.1	8.1	8.1	129.45	0	30.71	80495000	12	15.7755	16.0201	15.8823	15.5782	15.4097	16.2095	16.3286	16.3409	16.0783	16.0497
2.25818	-0.511631	Q8CJH3	Q8CJH3	Plexin-B1	Plxnb1	3190	Color2 [DarkGray]	1	4					7	7	6	4	4	3.6	231.37	0	13.846	45922000	11	15.3565	15.5926	15.5385	15.0527	15.1233	15.8025	15.9819	16.0333	15.5606	15.8435
2.25708	0.424306	Q99PG2;Q99PG2-2	Q99PG2;Q99PG2-2	Opioid growth factor receptor	Ogfr	3932	Color2 [DarkGray]	1	4					6	6	6	23.4	23.4	23.4	70.678	0	14.149	192770000	11	18.5339	18.5877	18.3727	18.7621	18.7118	18.3679	18.2491	18.3184	17.9415	17.9698
2.25622	0.345214	Q9QZ08	Q9QZ08	N-acetyl-D-glucosamine kinase	Nagk	4745	Color2 [DarkGray]	1	4					5	5	5	15.2	15.2	15.2	37.268	0	20.2	77707000	11	15.8057	15.7448	15.9235	15.5369	15.6334	15.4985	15.3927	15.5366	15.2874	15.203
2.25068	-0.310514	Q8CHU3-2;Q8CHU3	Q8CHU3-2;Q8CHU3	Epsin-2	Epn2	3156	Color2 [DarkGray]	1	4					6	6	6	15.3	15.3	15.3	62.253	0	44.811	60139000	15	15.6545	15.7499	15.8816	15.696	15.4052	15.9901	16.0342	16.0352	15.996	15.8843
2.23628	-0.152522	P32261;CON__P41361	P32261	Antithrombin-III	Serpinc1	953	Color2 [DarkGray]	1	4					16	16	16	44.5	44.5	44.5	52.003	0	47.675	2524700000	57	20.2873	20.3413	20.3233	20.2624	20.3605	20.4329	20.3876	20.6059	20.4622	20.4489
2.23623	-0.322896	Q920Q6-3;Q920Q6-2;Q920Q6	Q920Q6-3;Q920Q6-2;Q920Q6	RNA-binding protein Musashi homolog 2	Msi2	3719	Color2 [DarkGray]	1	4					6	6	5	25.9	25.9	21.6	30.893	0	10.47	157400000	14	17.14	17.2447	17.1611	17.1721	16.9018	17.533	17.5265	17.518	17.1956	17.4612
2.22862	0.55312	P0DOV1;P0DOV1-2;Q8CGE8	P0DOV1;P0DOV1-2			635	Color2 [DarkGray]	1	4					5	3	2	20.5	13.6	11.5	46.977	0	21.849	38471000	6	15.3585	15.246	15.6473	15.1955	14.8366	14.9214	14.724	14.773	14.5461	14.5538
2.22617	-0.626152	O70423-2;O70423;Q812C9	O70423-2;O70423	Membrane primary amine oxidase	Aoc3	396	Color2 [DarkGray]	1	4					9	9	9	20	20	20	69.526	0	20.381	148310000	33	17.1113	17.3618	17.6365	16.9621	16.6904	17.6665	17.7782	17.9385	17.7406	17.769
2.22596	-0.561523	Q68FH0-2;Q68FH0;Q68FH0-3;O35927-2;O35927	Q68FH0-2;Q68FH0	Plakophilin-4	Pkp4	2313	Color2 [DarkGray]	1	4					14	14	14	15.6	15.6	15.6	126.78	0	35.463	114190000	16	16.4163	16.6154	16.5419	15.9667	15.9695	16.9754	16.8225	17.013	16.7028	16.8037
2.22263	-0.235389	Q05BC3-2;Q05BC3;Q05BC3-3	Q05BC3-2;Q05BC3;Q05BC3-3	Echinoderm microtubule-associated protein-like 1	Eml1	1687	Color2 [DarkGray]	1	4					10	10	10	14.3	14.3	14.3	86.41	0	27.18	136720000	22	16.776	16.8652	16.8724	16.6694	16.6132	17.0018	17.0026	17.1187	16.9545	16.8955
2.21552	-0.302144	P58242	P58242	Acid sphingomyelinase-like phosphodiesterase 3b	Smpdl3b	1260	Color2 [DarkGray]	1	4					3	3	3	8.3	8.3	8.3	51.599	0	6.4547	19727000	6	14.7223	14.8403	14.8843	14.6538	14.4916	15.0248	15.049	14.9909	14.8888	15.1497
2.21422	-0.418485	P21278;P30677	P21278	Guanine nucleotide-binding protein subunit alpha-11	Gna11	808	Color2 [DarkGray]	1	4					9	5	5	30.1	19.5	19.5	42.024	0	15.778	277730000	14	16.6752	16.7134	16.9018	16.4366	16.3224	17.0406	17.0625	17.1793	16.9157	16.9437
2.21369	-0.662628	Q9ESD7-3;Q9ESD7-2;Q9ESD7	Q9ESD7-3;Q9ESD7-2;Q9ESD7	Dysferlin	Dysf	4525	Color2 [DarkGray]	1	4					14	13	13	7.7	7.4	7.4	235.9	0	24.61	111200000	19	16.1168	16.5626	16.6567	16.4883	15.7369	16.7838	17.1071	16.9927	17.0571	16.9337
2.20665	-0.369381	Q80YD1	Q80YD1	ATP-dependent RNA helicase SUPV3L1, mitochondrial	Supv3l1	2665	Color2 [DarkGray]	1	4					2	2	2	3.1	3.1	3.1	87.004	0	3.763	14771000	2	12.7256	13.0002	12.9479	12.7077	12.5588	13.1142	13.2977	13.2811	13.1054	12.9889
2.20637	-0.559033	Q9D6G9-2;Q9D6G9	Q9D6G9-2;Q9D6G9	CKLF-like MARVEL transmembrane domain-containing protein 5	Cmtm5	4258	Color2 [DarkGray]	1	4					2	2	2	29.6	29.6	29.6	11.783	0	7.3719	42342000	4	15.0454	15.1138	15.2728	14.7305	14.4742	15.4659	15.4426	15.6694	15.484	15.37
2.19545	-0.526151	Q3UTJ2-2;Q3UTJ2-5;Q3UTJ2;Q3UTJ2-4;Q3UTJ2-3;Q3UTJ2-6;Q3UTJ2-7	Q3UTJ2-2;Q3UTJ2-5;Q3UTJ2;Q3UTJ2-4;Q3UTJ2-3	Sorbin and SH3 domain-containing protein 2	Sorbs2	1892	Color2 [DarkGray]	1	4					16	16	16	15	15	15	145.01	0	58.955	603900000	49	18.499	18.504	18.7637	18.167	18.1673	19.0147	18.8799	19.2474	18.7323	18.8575
2.19443	-0.576864	Q8BX02;Q8BX02-2	Q8BX02;Q8BX02-2	KN motif and ankyrin repeat domain-containing protein 2	Kank2	2961	Color2 [DarkGray]	1	4					15	15	13	26.5	26.5	22.7	90.244	0	36.082	278140000	25	17.5087	17.9718	17.9844	17.6854	17.1646	18.1457	18.3261	18.2837	18.278	18.1658
2.19287	-0.239746	Q9QYI5;Q9QYI5-1;Q9QYI5-2	Q9QYI5;Q9QYI5-1;Q9QYI5-2	DnaJ homolog subfamily B member 2	Dnajb2	4736	Color2 [DarkGray]	1	4					4	3	3	13	9.9	9.9	35.593	0	3.5431	13109000	5	14.6503	14.688	14.5992	14.7021	14.5994	15.0191	14.9837	14.9585	14.724	14.7524
2.18925	-0.190754	Q8K4Q0;Q8K4Q0-2;Q8K4Q0-4;Q8K4Q0-5;Q8K4Q0-3	Q8K4Q0;Q8K4Q0-2	Regulatory-associated protein of mTOR	Rptor	3309	Color2 [DarkGray]	1	4					4	4	4	3.7	3.7	3.7	149.47	0	4.435	6174800	5	13.4724	13.2402	13.358	13.1972	13.2373	13.5234	13.4578	13.4973	13.4656	13.5149
2.18766	-0.482841	P15105	P15105	Glutamine synthetase	Glul	721	Color2 [DarkGray]	1	4					15	15	15	45.6	45.6	45.6	42.119	0	67.218	2023300000	122	20.4457	20.2345	20.2333	20.5125	20.2215	21.0684	20.7352	20.7762	20.4328	21.0493
2.18282	-0.305041	P31324	P31324	cAMP-dependent protein kinase type II-beta regulatory subunit	Prkar2b	939	Color2 [DarkGray]	1	4					6	5	5	23.1	19.5	19.5	46.167	0	31.875	54288000	12	15.431	15.3056	15.4036	15.136	15.0069	15.5625	15.5964	15.5817	15.48	15.5877
2.18128	0.268693	Q8K2K6-3;Q8K2K6-1;Q8K2K6;Q8K2K6-2	Q8K2K6-3;Q8K2K6-1;Q8K2K6;Q8K2K6-2	Arf-GAP domain and FG repeat-containing protein 1	Agfg1	3267	Color2 [DarkGray]	1	4					5	5	5	13.8	13.8	13.8	55.067	0	10.345	18161000	6	14.4523	14.2061	14.5751	14.4055	14.3821	14.169	14.1576	14.2465	14.1227	13.9818
2.18032	-0.286468	Q8CJG0	Q8CJG0	Protein argonaute-2	Ago2	3188	Color2 [DarkGray]	1	4					8	8	6	11.6	11.6	9.2	97.303	0	32.816	192080000	15	17.3815	17.3684	17.4861	17.213	17.1388	17.6214	17.6182	17.6933	17.4207	17.6665
2.17008	-0.416838	P82347	P82347	Delta-sarcoglycan	Sgcd	1530	Color2 [DarkGray]	1	4					4	4	4	16.6	16.6	16.6	32.133	0	16.161	163880000	17	16.3715	16.3959	16.8001	16.4853	16.2162	16.6345	16.8786	16.9993	16.9204	16.9202
2.16904	0.604721	P28063	P28063	Proteasome subunit beta type-8	Psmb8	892	Color2 [DarkGray]	1	4					6	6	6	25.4	25.4	25.4	30.26	0	27.339	386370000	22	18.6575	18.6046	18.9572	18.9713	18.4093	17.7576	18.4234	18.1525	18.3456	17.8975
2.16262	-0.303534	Q8VD37;Q8VD37-8;Q8VD37-6;Q8VD37-4;Q8VD37-3;Q8VD37-5;Q8VD37-2	Q8VD37;Q8VD37-8;Q8VD37-6;Q8VD37-4;Q8VD37-3	SH3-containing GRB2-like protein 3-interacting protein 1	Sgip1	3476	Color2 [DarkGray]	1	4					3	3	3	5.6	5.6	5.6	86.062	0	11.443	64923000	8	15.6495	15.5673	15.6899	15.8341	15.5847	16.2203	15.9371	15.9056	15.8027	15.9774
2.16043	0.252831	O08808	O08808	Protein diaphanous homolog 1	Diaph1	193	Color2 [DarkGray]	1	4					7	7	7	5.5	5.5	5.5	139.34	0	10.766	75240000	10	16.0589	15.9821	16.0819	15.9093	15.8327	15.8009	15.7212	15.8688	15.6018	15.608
2.16009	-0.338253	Q9ESN6	Q9ESN6	Tripartite motif-containing protein 2	Trim2	4530	Color2 [DarkGray]	1	4					5	5	5	8.5	8.5	8.5	81.444	0	23.311	41874000	11	14.8322	14.7443	14.6229	14.5077	14.3742	15.0454	14.8398	15.0174	14.8446	15.0255
2.15407	-0.537058	O35316	O35316	Sodium- and chloride-dependent taurine transporter	Slc6a6	243	Color2 [DarkGray]	1	4					4	4	4	8.7	8.7	8.7	69.855	0	11.135	64599000	6	15.622	15.8387	15.6879	15.2591	15.181	16.1849	16.0558	16.1573	15.7536	16.1224
2.15079	0.550241	O08807	O08807	Peroxiredoxin-4	Prdx4	192	Color2 [DarkGray]	1	4					6	5	5	27.4	24.5	24.5	31.052	0	12.147	2112800000	19	19.6388	19.1561	19.5498	19.0102	19.1431	18.9561	18.6748	18.9699	18.5299	18.6159
2.14954	0.374642	P08003	P08003	Protein disulfide-isomerase A4	Pdia4	594	Color2 [DarkGray]	1	4					24	24	24	39.8	39.8	39.8	71.982	0	172.99	4713900000	116	21.7601	21.6445	21.6897	21.4357	21.3567	21.3029	21.2545	21.3734	20.9931	21.0897
2.14817	-0.582738	P49817;P49817-2	P49817;P49817-2	Caveolin-1	Cav1	1123	Color2 [DarkGray]	1	4					8	8	6	46.6	46.6	41	20.538	0	18.051	2121500000	21	20.4905	20.6767	21.0181	20.577	20.082	20.9419	21.2212	21.294	21.1807	21.1202
2.14407	-0.50374	Q9QW08	Q9QW08	Phosducin	Pdc	4690	Color2 [DarkGray]	1	4					8	8	8	49.2	49.2	49.2	28.016	0	54.271	1258100000	71	19.1281	19.1718	18.7602	19.3486	19.1334	19.7901	19.7133	19.5054	19.258	19.7938
2.14354	-0.641632	O54724	O54724	Polymerase I and transcript release factor	Ptrf	307	Color2 [DarkGray]	1	4					12	12	12	34.7	34.7	34.7	43.953	0	68.676	2720600000	75	19.9071	20.3301	20.4102	20.2197	19.4836	20.5451	20.8238	20.7503	20.83	20.6096
2.13752	0.459262	P97429	P97429	Annexin A4	Anxa4	1575	Color2 [DarkGray]	1	4					14	13	13	47	44.8	44.8	35.915	0	166.38	2363300000	62	20.4539	20.2094	20.6571	20.1193	19.9678	19.8078	19.8917	19.927	19.7685	19.7162
2.13411	-0.199988	P70279	P70279	Surfeit locus protein 6	Surf6	1483	Color2 [DarkGray]	1	4					4	4	4	10.1	10.1	10.1	41.234	0	6.4224	43026000	7	15.3172	15.4024	15.2504	15.3179	15.0748	15.4679	15.4672	15.4675	15.4467	15.5134
2.12829	-0.507654	P06837	P06837	Neuromodulin	Gap43	578	Color2 [DarkGray]	1	4					6	6	6	45.4	45.4	45.4	23.632	0	32.762	397150000	13	17.5074	17.7703	17.7233	17.3914	17.0323	18.0471	17.9219	17.9403	17.8818	18.1719
2.127	-0.339858	P97872	P97872	Dimethylaniline monooxygenase [N-oxide-forming] 5	Fmo5	1607	Color2 [DarkGray]	1	4					4	4	4	8.6	8.6	8.6	60	0	5.2584	10471000	5	14.1491	14.291	14.2661	13.9981	13.8979	14.3096	14.4778	14.664	14.4125	14.4376
2.12698	0.315	P10639	P10639	Thioredoxin	Txn	647	Color2 [DarkGray]	1	4					5	5	5	40	40	40	11.675	0	11.594	3184800000	42	20.8679	20.7731	21.0116	20.7646	20.772	20.6645	20.5218	20.7134	20.3793	20.3353
2.12611	-0.255537	Q60692	Q60692	Proteasome subunit beta type-6	Psmb6	2029	Color2 [DarkGray]	1	4					2	2	2	8.8	8.8	8.8	25.378	0	7.8713	225130000	7	16.8202	16.7804	16.6175	16.6682	16.6255	17.0796	16.8722	17.112	16.8116	16.9142
2.12431	-0.707856	Q9CQ19	Q9CQ19	Myosin regulatory light polypeptide 9	Myl9	3958	Color2 [DarkGray]	1	4					6	2	2	40.1	12.2	12.2	19.854	0.00047574	2.9537	101140000	6	15.707	16.5236	16.3449	15.6485	15.655	16.5459	16.6294	16.9097	16.7053	16.628
2.12083	-0.324111	P52795	P52795	Ephrin-B1	Efnb1	1176	Color2 [DarkGray]	1	4					4	4	4	16.8	16.8	16.8	37.859	0	36.403	14996000	6	13.1283	13.0704	13.1624	12.8373	12.9032	13.1934	13.4939	13.4459	13.4068	13.1822
2.11981	-0.37587	Q80U63;Q80U63-2	Q80U63;Q80U63-2	Mitofusin-2	Mfn2	2597	Color2 [DarkGray]	1	4					7	7	7	12.5	12.5	12.5	86.187	0	8.908	44926000	9	15.6933	15.8322	15.93	15.5855	15.3433	15.998	16.09	16.1499	16.0152	16.0103
2.11976	0.940218	Q80SY3	Q80SY3	V-type proton ATPase subunit d 2	Atp6v0d2	2572	Color2 [DarkGray]	1	4					2	2	2	12.6	12.6	12.6	40.493	0	8.2454	35628000	6	13.5857	12.8957	13.7354	12.918	12.9587	12.453	12.7489	12.5495	11.8117	11.8295
2.11808	0.349564	Q9D958	Q9D958	Signal peptidase complex subunit 1	Spcs1	4332	Color2 [DarkGray]	1	4					2	2	2	8.1	8.1	8.1	18.186	0	3.9238	35429000	4	15.6913	15.3302	15.5872	15.3272	15.1739	15.0942	15.0603	15.1642	14.9898	15.0535
2.11608	-0.224763	P23506;P23506-2	P23506;P23506-2	Protein-L-isoaspartate(D-aspartate) O-methyltransferase	Pcmt1	836	Color2 [DarkGray]	1	4					5	5	5	27.8	27.8	27.8	24.634	0	22.781	380630000	21	18.5572	18.5777	18.5307	18.6007	18.4343	18.8147	18.8572	18.8918	18.6502	18.6104
2.11464	-0.421041	P62881-2;P62881	P62881-2;P62881	Guanine nucleotide-binding protein subunit beta-5	Gnb5	1405	Color2 [DarkGray]	1	4					6	6	6	19.3	19.3	19.3	38.731	0	14.05	128040000	12	16.1682	15.7941	15.8693	15.9902	16.1992	16.5485	16.4805	16.6374	16.1383	16.3214
2.11151	-0.329454	Q9Z2A5;Q9Z2A5-2	Q9Z2A5;Q9Z2A5-2	Arginyl-tRNA--protein transferase 1	Ate1	4982	Color2 [DarkGray]	1	4					4	4	4	10.9	10.9	10.9	59.146	0	8.4366	19074000	9	15.194	15.3284	15.2993	15.3335	15.5921	15.6426	15.6298	15.8904	15.4902	15.7414
2.11124	0.40891	Q6PB93;Q6PB93-2;O08832	Q6PB93;Q6PB93-2	Polypeptide N-acetylgalactosaminyltransferase 2;Polypeptide N-acetylgalactosaminyltransferase 2 soluble form	Galnt2	2418	Color2 [DarkGray]	1	4					6	6	6	11.9	11.9	11.9	64.514	0	11.007	44373000	7	14.9216	14.5017	14.8712	14.6133	14.5842	14.474	14.0334	14.1839	14.3366	14.4194
2.11064	-0.34524	O09117-2;O09117	O09117-2;O09117	Synaptophysin-like protein 1	Sypl1	213	Color2 [DarkGray]	1	4					2	2	2	7.4	7.4	7.4	26.751	0	3.6581	30314000	3	13.4542	13.4935	13.4713	13.1745	13.1122	13.6437	13.767	13.853	13.5577	13.6105
2.11017	-0.223181	Q64133	Q64133	Amine oxidase [flavin-containing] A	Maoa	2262	Color2 [DarkGray]	1	4					11	11	11	21.5	21.5	21.5	59.601	0	23.114	259600000	22	17.7111	17.5996	17.7752	17.4709	17.5131	17.7735	17.8345	17.9046	17.7856	17.8875
2.10992	0.659274	P35441;CON__Q28194	P35441	Thrombospondin-1	Thbs1	982	Color2 [DarkGray]	1	4					28	28	27	28.8	28.8	28.2	129.65	0	230.46	2727600000	84	20.4445	20.7503	21.1384	20.2182	20.1386	19.8594	19.8494	19.8259	19.8473	20.0116
2.10927	-0.494311	Q8C1Z7	Q8C1Z7	Bardet-Biedl syndrome 4 protein homolog	Bbs4	3035	Color2 [DarkGray]	1	4					6	6	5	12.9	12.9	11.2	58.255	0	10.796	94491000	11	16.2797	16.3091	16.1335	16.2628	16.6669	16.9987	16.9502	17.0187	16.4596	16.6964
2.10874	0.516723	Q9CQI6	Q9CQI6	Coactosin-like protein	Cotl1	3995	Color2 [DarkGray]	1	4					7	7	7	53.5	53.5	53.5	15.944	0	91.075	3291800000	88	21.4919	21.1327	21.4884	21.0128	21.1719	20.9518	20.824	20.9645	20.4224	20.5514
2.10855	-0.205193	Q91YN5-2;Q91YN5-3;Q91YN5	Q91YN5-2;Q91YN5-3;Q91YN5	UDP-N-acetylhexosamine pyrophosphorylase;UDP-N-acetylgalactosamine pyrophosphorylase;UDP-N-acetylglucosamine pyrophosphorylase	Uap1	3674	Color2 [DarkGray]	1	4					4	3	3	8.3	5.7	5.7	56.897	0.00070688	2.8591	33059000	5	14.4153	14.3672	14.3896	14.3668	14.395	14.6661	14.705	14.6287	14.3766	14.5834
2.10743	-0.231423	Q8BH74	Q8BH74	Nuclear pore complex protein Nup107	Nup107	2763	Color2 [DarkGray]	1	4					4	4	4	5.7	5.7	5.7	106.72	0	4.3977	10162000	4	13.8256	13.8664	13.7518	13.7207	13.5762	14.0013	14.0736	14.0626	13.8834	13.877
2.10435	0.554784	P35330	P35330	Intercellular adhesion molecule 2	Icam2	981	Color2 [DarkGray]	1	4					2	2	2	7.6	7.6	7.6	31.39	0	4.2111	104410000	6	15.7108	15.9638	16.0983	15.8332	15.3115	14.9956	15.3623	15.3241	15.3949	15.0668
2.1043	-0.43643	P50429-2;P50429	P50429-2;P50429	Arylsulfatase B	Arsb	1135	Color2 [DarkGray]	1	4					3	3	3	8.1	8.1	8.1	47.933	0	5.2358	60345000	5	16.2631	16.303	16.4259	16.0898	16.1299	16.8037	16.6407	16.9801	16.3253	16.6441
2.10325	-0.22503	Q5U458	Q5U458	DnaJ homolog subfamily C member 11	Dnajc11	2003	Color2 [DarkGray]	1	4					6	6	6	11.4	11.4	11.4	63.232	0	12.065	133030000	8	16.5752	16.4369	16.4663	16.5102	16.2723	16.6001	16.7451	16.7538	16.5663	16.7207
2.09816	-0.461155	Q8BGS1;Q8BGS1-2;Q8BGS1-3	Q8BGS1;Q8BGS1-2;Q8BGS1-3	Band 4.1-like protein 5	Epb41l5	2737	Color2 [DarkGray]	1	4					4	4	4	8.6	8.6	8.6	81.635	0	14.661	35647000	7	14.8011	14.822	14.9475	14.3393	14.3601	15.1564	15.1076	15.1622	14.9829	15.1665
2.0968	-0.704603	O08638;O08638-2	O08638;O08638-2	Myosin-11	Myh11	176	Color2 [DarkGray]	1	4					70	59	54	38.7	33.2	31.1	227.03	0	323.31	5154600000	204	21.1802	21.8987	21.7607	21.042	20.9413	21.9894	21.9968	22.2546	22.0803	22.0247
2.09557	-0.493591	Q8JZP2	Q8JZP2	Synapsin-3	Syn3	3195	Color2 [DarkGray]	1	4					3	2	2	6.4	5	5	63.314	0	5.0692	5856000	2	11.9418	11.5153	11.8516	11.5253	12.1409	12.1147	12.1403	12.3065	12.4052	12.4762
2.09508	-0.417547	P14231	P14231	Sodium/potassium-transporting ATPase subunit beta-2	Atp1b2	708	Color2 [DarkGray]	1	4					4	4	4	13.1	13.1	13.1	33.344	0	17.435	530820000	12	17.4482	17.3864	17.2571	17.2393	17.1312	17.7165	17.8265	17.7896	17.3083	17.9089
2.09194	-0.384833	Q9JL35	Q9JL35	High mobility group nucleosome-binding domain-containing protein 5	Hmgn5	4636	Color2 [DarkGray]	1	4					9	9	9	25.6	25.6	25.6	45.343	0	19.232	328420000	20	18.1745	18.3027	18.1929	18.3121	17.7327	18.4531	18.5951	18.4678	18.563	18.56
2.08527	0.400753	Q6YGZ1	Q6YGZ1	Heparanase;Heparanase 8 kDa subunit;Heparanase 50 kDa subunit	Hpse	2476	Color2 [DarkGray]	1	4					2	2	2	3.7	3.7	3.7	60.065	0.0017617	2.2196	21659000	3	14.6102	14.1838	14.5815	14.0662	14.2746	13.9878	13.8314	14.0475	13.9611	13.8848
2.08445	-0.445916	Q69ZR2	Q69ZR2	E3 ubiquitin-protein ligase HECTD1	Hectd1	2325	Color2 [DarkGray]	1	4					3	3	3	2.2	2.2	2.2	290.08	0	7.205	10679000	4	12.809	12.2088	12.6623	12.2711	12.5904	13.0565	12.9915	13.0463	12.9191	12.7578
2.08315	-0.4829	Q61235	Q61235	Beta-2-syntrophin	Sntb2	2113	Color2 [DarkGray]	1	4					15	15	14	36.5	36.5	35.2	56.381	0	59.646	553790000	31	18.346	18.6106	18.6504	18.1845	17.9339	18.7994	18.7834	18.9553	18.7511	18.8506
2.08312	-0.281857	Q80TN4	Q80TN4	DnaJ homolog subfamily C member 16	Dnajc16	2586	Color2 [DarkGray]	1	4					2	2	2	3.5	3.5	3.5	89.135	0	4.7642	17081000	5	14.3885	14.4355	14.5039	14.4623	14.1224	14.5635	14.7503	14.5558	14.7597	14.6927
2.08179	-0.276654	Q9QYF9	Q9QYF9	Protein NDRG3	Ndrg3	4731	Color2 [DarkGray]	1	4					4	4	4	13.3	13.3	13.3	41.555	0	9.9593	53224000	6	15.0814	14.9573	14.9938	14.96	15.0519	15.3708	15.2952	15.3733	14.9916	15.3966
2.07856	0.427629	P08226	P08226	Apolipoprotein E	Apoe	604	Color2 [DarkGray]	1	4					12	12	12	40.2	40.2	40.2	35.866	0	127.36	1920700000	64	19.9904	19.9353	20.1136	19.6471	19.6874	19.6402	19.4871	19.5967	19.1972	19.3144
2.07833	-0.172413	Q9D0L8;Q9D0L8-3;Q9D0L8-2	Q9D0L8;Q9D0L8-3	mRNA cap guanine-N7 methyltransferase	Rnmt	4180	Color2 [DarkGray]	1	4					5	5	5	10.5	10.5	10.5	53.291	0	7.8026	31061000	10	15.9293	15.8599	15.9137	15.8616	15.7542	15.9293	16.1145	15.9556	16.077	16.1043
2.07516	-0.204241	Q9EPK7-2;Q9EPK7	Q9EPK7-2;Q9EPK7	Exportin-7	Xpo7	4456	Color2 [DarkGray]	1	4					12	12	12	12.8	12.8	12.8	120.38	0	21.227	87537000	18	16.8057	16.7654	16.8544	16.6409	16.7074	16.9847	17.0015	17.0601	16.7897	16.9589
2.07299	-0.335484	Q8VC33	Q8VC33	Nucleoredoxin-like protein 1	Nxnl1	3450	Color2 [DarkGray]	1	4					2	2	2	17.5	17.5	17.5	24.912	0	8.3382	18965000	4	13.5058	13.3708	13.2261	13.5725	13.5472	13.8895	13.6254	13.9645	13.8187	13.6017
2.0645	0.431045	Q3UUQ7	Q3UUQ7	GPI inositol-deacylase	Pgap1	1897	Color2 [DarkGray]	1	4					4	4	4	4	4	4	104.58	0	4.5243	19275000	6	15.5199	15.0143	15.5067	15.1751	14.9651	14.8381	14.9191	14.6824	14.8208	14.7654
2.06437	0.393811	P12265	P12265	Beta-glucuronidase	Gusb	676	Color2 [DarkGray]	1	4					3	3	3	7.3	7.3	7.3	74.194	0	9.4869	26084000	6	15.0716	14.7166	15.0977	14.6116	14.7679	14.5617	14.3906	14.5564	14.262	14.5256
2.06264	-0.234619	Q9ERG2	Q9ERG2	Striatin-3	Strn3	4504	Color2 [DarkGray]	1	4					6	6	6	8	8	8	87.149	0	35.455	54318000	7	15.6754	15.7221	15.7815	15.7162	15.4176	15.8634	15.9925	15.8695	15.8787	15.8816
2.06197	-0.410001	Q8K0L9-2;Q8K0L9	Q8K0L9-2;Q8K0L9	Zinc finger and BTB domain-containing protein 20	Zbtb20	3219	Color2 [DarkGray]	1	4					2	2	2	6.1	6.1	6.1	73.381	0.00024438	3.1495	8545400	2	12.8932	12.6844	12.843	12.7066	12.3697	13.1598	13.2143	13.3059	12.9546	12.9124
2.06014	-0.552842	Q91W92	Q91W92	Cdc42 effector protein 1	Cdc42ep1	3616	Color2 [DarkGray]	1	4					2	2	2	8.6	8.6	8.6	43.095	0	14.396	35249000	7	13.8544	14.1842	13.9255	13.3494	13.4439	14.3775	14.3643	14.1826	14.2456	14.3516
2.05943	-0.608974	Q3U0S6	Q3U0S6	Ras-interacting protein 1	Rasip1	1805	Color2 [DarkGray]	1	4					7	7	7	11.3	11.3	11.3	103.56	0	45.591	54552000	12	15.639	15.8584	16.0382	15.4495	15.0288	16.1411	16.1554	16.2809	16.2472	16.2342
2.05844	0.7999	Q9QXH4	Q9QXH4	Integrin alpha-X	Itgax	4703	Color2 [DarkGray]	1	4					4	4	4	4.2	4.2	4.2	129.15	0	8.3451	21552000	5	13.8705	13.8156	14.532	13.8375	13.1556	13.0549	13.2826	12.8485	13.1382	12.8874
2.05744	-0.243596	P28740-2;P28740;P28740-1	P28740-2;P28740;P28740-1	Kinesin-like protein KIF2A	Kif2a	910	Color2 [DarkGray]	1	4					6	6	6	9.9	9.9	9.9	74.844	0	9.1417	88568000	14	16.8492	16.8138	17.0288	17.0505	16.8516	17.0508	17.1864	17.1425	17.3405	17.0916
2.05564	-0.598549	Q7TMS5	Q7TMS5	ATP-binding cassette sub-family G member 2	Abcg2	2535	Color2 [DarkGray]	1	4					3	3	3	4.7	4.7	4.7	72.977	0	4.9578	23596000	4	14.2874	14.6838	14.4271	14.2118	13.6708	14.7193	14.8098	14.9648	14.968	14.8118
2.05191	0.284357	P47811-4;P47811;P47811-2;P47811-3	P47811-4;P47811;P47811-2;P47811-3	Mitogen-activated protein kinase 14	Mapk14	1082	Color2 [DarkGray]	1	4					3	3	3	13.4	13.4	13.4	32.327	0	7.1639	45607000	5	15.4319	15.2702	15.5006	15.3782	15.2864	15.1481	15.1938	15.2588	14.9093	14.9356
2.05146	-0.39173	Q04736	Q04736	Tyrosine-protein kinase Yes	Yes1	1676	Color2 [DarkGray]	1	4					6	4	4	10.4	7	7	60.629	0	3.9507	53721000	6	15.246	15.3771	15.4155	15.2017	14.8018	15.4865	15.6147	15.5961	15.6101	15.6934
2.05108	0.259242	Q922H4	Q922H4	Mannose-1-phosphate guanyltransferase alpha	Gmppa	3754	Color2 [DarkGray]	1	4					4	4	4	14.3	14.3	14.3	46.244	0	21.371	64121000	10	15.0382	14.9081	15.0899	14.9743	14.9355	14.8706	14.5709	14.8781	14.575	14.7552
2.05079	0.365115	Q9D8Y0;Q9D4J1	Q9D8Y0	EF-hand domain-containing protein D2	Efhd2	4325	Color2 [DarkGray]	1	4					9	9	9	38.8	38.8	38.8	26.791	0	53.971	1081500000	31	19.469	19.2711	19.4293	19.1917	19.2577	19.15	18.9671	19.1692	18.7085	18.7985
2.05023	-0.209551	Q61249	Q61249	Immunoglobulin-binding protein 1	Igbp1	2116	Color2 [DarkGray]	1	4					4	4	4	14.4	14.4	14.4	38.97	0	21.059	16115000	10	15.6474	15.5588	15.6326	15.5086	15.4536	15.8811	15.7106	15.8935	15.6603	15.7033
2.04995	-0.447023	Q922B9-3;Q922B9	Q922B9-3;Q922B9	Sperm-specific antigen 2 homolog	Ssfa2	3746	Color2 [DarkGray]	1	4					2	2	2	2.2	2.2	2.2	120.17	0.0011128	2.3142	9337300	3	14.0865	14.2944	14.344	13.8369	13.9989	14.6563	14.6402	14.7996	14.3228	14.3768
2.04544	-0.287178	Q9CQF9	Q9CQF9	Prenylcysteine oxidase	Pcyox1	3991	Color2 [DarkGray]	1	4					8	8	8	21.4	21.4	21.4	56.494	0	57.407	103590000	17	16.7902	16.8554	16.7957	16.5858	16.5808	17.0541	17.025	17.1915	16.8211	16.952
2.04157	-0.271932	Q9QZ06	Q9QZ06	Toll-interacting protein	Tollip	4744	Color2 [DarkGray]	1	4					7	7	7	38.7	38.7	38.7	30.345	0	22.891	249380000	18	16.5506	16.6029	16.6131	16.4275	16.4312	16.9265	16.8538	16.9365	16.6111	16.657
2.04003	-0.38292	P28660;P28660-2	P28660;P28660-2	Nck-associated protein 1	Nckap1	904	Color2 [DarkGray]	1	4					16	16	16	15.5	15.5	15.5	128.78	0	49.088	388010000	35	18.391	18.5483	18.623	18.2677	18.0503	18.7803	18.8098	18.887	18.6209	18.6969
2.03293	0.330661	P40124	P40124	Adenylyl cyclase-associated protein 1	Cap1	1014	Color2 [DarkGray]	1	4					19	19	18	54.4	54.4	52.7	51.564	0	160.22	2378900000	85	20.8731	20.6598	20.9003	20.6384	20.6941	20.5571	20.4492	20.615	20.1804	20.3107
2.03082	-0.284499	P70195	P70195	Proteasome subunit beta type-7	Psmb7	1470	Color2 [DarkGray]	1	4					5	5	5	21.3	21.3	21.3	29.891	0	11.529	848260000	16	19.2547	19.3878	19.2651	19.4141	19.0778	19.6242	19.6982	19.6513	19.4208	19.4275
2.0306	-0.657695	Q80TL0	Q80TL0	Protein phosphatase 1E	Ppm1e	2583	Color2 [DarkGray]	1	4					2	2	2	3.7	3.7	3.7	83.418	0	11.816	14228000	4	13.4768	14.1195	13.7265	13.4914	13.3887	14.6006	13.8677	14.0897	14.3649	14.5685
2.02826	0.411336	P35700	P35700	Peroxiredoxin-1	Prdx1	989	Color2 [DarkGray]	1	4					11	11	10	55.3	55.3	51.3	22.176	0	24.112	16576000000	179	23.0503	22.8558	23.1277	22.6602	22.754	22.6264	22.5116	22.6771	22.2477	22.3285
2.02769	0.328331	Q9DCD0	Q9DCD0	6-phosphogluconate dehydrogenase, decarboxylating	Pgd	4412	Color2 [DarkGray]	1	4					15	15	15	39.1	39.1	39.1	53.247	0	119.06	3027600000	66	20.1407	19.9084	20.127	19.9122	19.9496	19.849	19.6954	19.8644	19.4837	19.5038
2.02553	0.368408	E9Q555	E9Q555	E3 ubiquitin-protein ligase RNF213	Rnf213	137	Color2 [DarkGray]	1	4					18	18	18	4.3	4.3	4.3	584.78	0	95.511	105230000	25	17.1096	16.884	17.2224	17.062	16.7101	16.5044	16.7496	16.5999	16.7896	16.5026
2.02225	-1.26366	Q8CGP0;Q9D2U9;Q64524	Q8CGP0;Q9D2U9;Q64524	Histone H2B type 3-B;Histone H2B type 3-A;Histone H2B type 2-E	Hist3h2bb;Hist3h2ba;Hist2h2be	3136	Color2 [DarkGray]	1	4					8	2	2	49.2	7.9	7.9	13.908	0	3.9429	14745000	3	12.8519	12.7109	13.2489	12.822	12.3987	13.0866	13.9821	14.3675	13.7353	15.1792
2.01926	-0.239493	Q91YM2	Q91YM2	Rho GTPase-activating protein 35	Arhgap35	3671	Color2 [DarkGray]	1	4					4	4	4	2.5	2.5	2.5	170.39	0	23.923	15248000	7	14.4998	14.3876	14.3055	14.324	14.38	14.6061	14.768	14.751	14.5075	14.4616
2.01716	-0.543141	Q9CZJ2	Q9CZJ2	Heat shock 70 kDa protein 12B	Hspa12b	4143	Color2 [DarkGray]	1	4					10	9	9	16.9	15.2	15.2	76.118	0	17.279	88461000	14	16.5241	16.6449	16.9256	16.3776	15.9782	16.9572	17.1044	17.1315	17.0139	16.9591
2.01063	-0.125008	Q9Z108	Q9Z108	Double-stranded RNA-binding protein Staufen homolog 1	Stau1	4937	Color2 [DarkGray]	1	4					5	5	5	12.1	12.1	12.1	53.924	0	8.016	24002000	8	15.2133	15.2393	15.2476	15.1998	15.1701	15.3961	15.3092	15.4094	15.36	15.2205
2.00854	-0.461443	Q8CI85	Q8CI85	Carbonic anhydrase 12	Ca12	3170	Color2 [DarkGray]	1	4					2	2	2	5.4	5.4	5.4	39.695	0	3.2954	105670000	4	14.7449	15.0918	15.0879	14.5562	14.6204	15.1946	15.3836	15.5087	15.0718	15.2496
2.00854	-0.590212	P16330-2;P16330	P16330-2;P16330	2,3-cyclic-nucleotide 3-phosphodiesterase	Cnp	741	Color2 [DarkGray]	1	4					10	10	10	32.5	32.5	32.5	44.654	0	59.092	310890000	22	18.0969	18.5343	18.6652	18.104	17.8646	18.8758	18.6707	19.1463	18.8873	18.6361
2.00528	-0.441964	Q62465	Q62465	Synaptic vesicle membrane protein VAT-1 homolog	Vat1	2243	Color2 [DarkGray]	1	4					8	8	8	27.8	27.8	27.8	43.096	0	168.46	9823300000	118	20.9543	21.187	21.1701	20.8171	20.7109	21.4917	21.5506	21.6235	21.187	21.1963
2.00418	-0.262062	Q8VI36-2;Q8VI36	Q8VI36-2;Q8VI36	Paxillin	Pxn	3548	Color2 [DarkGray]	1	4					5	5	5	13.3	13.3	13.3	60.811	0	11.509	235000000	13	17.0572	17.1403	17.173	17.3551	17.0153	17.3225	17.4499	17.4601	17.5514	17.2673
2.00268	-0.906529	P15864;Q07133	P15864	Histone H1.2	Hist1h1c	732	Color2 [DarkGray]	1	4					11	11	5	38.7	38.7	20.8	21.266	0	28.464	11853000000	63	21.1216	21.161	21.2122	21.0807	20.4294	21.2531	22.2621	21.6923	21.7741	22.5559
1.99983	-0.362471	O35600	O35600	Retinal-specific ATP-binding cassette transporter	Abca4	270	Color2 [DarkGray]	1	4					24	24	24	12.8	12.8	12.8	260.21	0	97.195	748630000	58	19.0354	18.9134	18.7627	18.8364	19.1325	19.4321	19.3405	19.4858	19.0076	19.2268
1.99973	-0.377627	Q8CHS8-2;Q8CHS8-3;Q8CHS8	Q8CHS8-2;Q8CHS8-3;Q8CHS8	Vacuolar protein sorting-associated protein 37A	Vps37a	3154	Color2 [DarkGray]	1	4					3	3	3	12.1	12.1	12.1	38.452	0	41.246	15376000	6	14.9717	15.1301	15.1536	14.7603	14.6219	15.3761	15.2644	15.4161	15.1677	15.3015
1.99579	-0.332697	P61022	P61022	Calcineurin B homologous protein 1	Chp1	1309	Color2 [DarkGray]	1	4					2	2	2	16.4	16.4	16.4	22.432	0	3.3697	28122000	6	13.8192	13.8638	13.909	13.4411	13.7798	14.1058	13.8867	14.1453	14.1393	14.1994
1.99406	-0.461529	P09055;P09055-2	P09055;P09055-2	Integrin beta-1	Itgb1	614	Color2 [DarkGray]	1	4					16	16	16	21.6	21.6	21.6	88.231	0	53.134	1552000000	40	18.9978	19.2307	19.4117	18.9394	18.6168	19.4263	19.5159	19.5679	19.4488	19.5452
1.98808	-0.769852	P60202;P60202-2	P60202;P60202-2	Myelin proteolipid protein	Plp1	1289	Color2 [DarkGray]	1	4					4	4	4	15.2	15.2	15.2	30.077	0	6.8901	44859000	6	14.2435	14.6022	14.7076	14.2778	14.3317	15.1736	15.055	15.9681	15.1398	14.6757
1.98642	-0.467806	Q99N50-4;Q99N50;Q99N50-11;Q99N50-5;Q99N50-3;Q99N50-6;Q99N50-8;Q99N50-7	Q99N50-4;Q99N50;Q99N50-11;Q99N50-5;Q99N50-3	Synaptotagmin-like protein 2	Sytl2	3916	Color2 [DarkGray]	1	4					24	24	14	27.5	27.5	13.8	105.05	0	122.96	771850000	44	18.7352	18.9564	19.0856	18.5682	18.4471	19.2491	19.3183	19.4211	18.9743	19.1686
1.98606	-0.256391	P41317	P41317	Mannose-binding protein C	Mbl2	1025	Color2 [DarkGray]	1	4					4	4	4	20.1	20.1	20.1	25.957	0	10.019	182060000	7	15.8852	15.7735	15.8643	15.7463	15.4799	16.0404	16.0283	16.0195	15.9037	16.0394
1.98564	-0.251941	Q8BG51;Q8BG51-2;Q8BG51-3;Q8BG51-4	Q8BG51;Q8BG51-2;Q8BG51-3;Q8BG51-4	Mitochondrial Rho GTPase 1	Rhot1	2713	Color2 [DarkGray]	1	4					8	8	7	14.4	14.4	12.7	72.241	0	21.875	75189000	18	15.9766	15.8589	15.7309	15.9952	15.9574	16.146	16.2355	16.3239	15.9996	16.0737
1.98244	-0.377533	Q6NV83-3;Q6NV83-2;Q6NV83	Q6NV83-3;Q6NV83-2;Q6NV83	U2 snRNP-associated SURP motif-containing protein	U2surp	2361	Color2 [DarkGray]	1	4					3	3	3	4.7	4.7	4.7	113.26	0	6.1908	28504000	7	15.2202	15.5288	15.5826	15.3737	14.9891	15.672	15.8022	15.7918	15.6234	15.6927
1.98063	-0.32582	Q64331	Q64331	Unconventional myosin-VI	Myo6	2272	Color2 [DarkGray]	1	4					19	19	19	17	17	17	146.41	0	50.103	614090000	44	18.8542	18.8814	18.889	18.6032	18.5058	19.1253	19.1005	19.2126	18.8732	19.051
1.97517	-0.426728	P35276	P35276	Ras-related protein Rab-3D	Rab3d	971	Color2 [DarkGray]	1	4					5	2	2	26.5	10.5	10.5	24.416	0	5.7447	46696000	7	15.2694	15.2298	15.1029	15.2045	15.3409	15.6405	15.8167	15.8483	15.1872	15.7884
1.9747	0.303802	Q99KF1	Q99KF1	Transmembrane emp24 domain-containing protein 9	Tmed9	3838	Color2 [DarkGray]	1	4					4	3	3	22.1	14.9	14.9	27.127	0	9.4219	217240000	7	16.5618	16.284	16.3754	16.125	16.1428	15.9779	15.9302	16.1472	15.8957	16.019
1.97244	-0.225345	Q9CRD0-3;Q9CRD0-2;Q9CRD0	Q9CRD0-3;Q9CRD0-2;Q9CRD0	OCIA domain-containing protein 1	Ociad1	4049	Color2 [DarkGray]	1	4					3	3	3	22.2	22.2	22.2	20.848	0	9.4496	74412000	7	15.6978	15.8326	15.6713	15.6785	15.6922	16.0959	15.9486	16.0501	15.8122	15.7922
1.97029	0.228648	Q9R257	Q9R257	Heme-binding protein 1	Hebp1	4824	Color2 [DarkGray]	1	4					3	3	3	22.1	22.1	22.1	21.067	0	6.7765	58851000	5	15.3596	15.2214	15.3935	15.1379	15.0986	15.1096	14.9963	15.0876	14.9282	14.9459
1.96945	-0.424094	P30999;P30999-2;P30999-3	P30999;P30999-2;P30999-3	Catenin delta-1	Ctnnd1	935	Color2 [DarkGray]	1	4					21	21	20	32.8	32.8	32.8	104.92	0	131.09	679550000	42	18.7906	18.9649	19.056	18.6374	18.3891	19.2027	19.2687	19.3132	19.0481	19.1257
1.96778	-0.17801	Q60866-2;Q60866	Q60866-2;Q60866	Phosphotriesterase-related protein	Pter	2052	Color2 [DarkGray]	1	4					6	6	6	26.2	26.2	26.2	28.617	0	17.048	69065000	11	14.9496	14.9016	14.9208	15.0399	14.7438	15.0746	15.1088	15.1504	15.1071	15.0049
1.96756	-0.249	Q60996-2;Q60996-3;Q60996-4;Q60996	Q60996-2;Q60996-3;Q60996-4;Q60996	Serine/threonine-protein phosphatase 2A 56 kDa regulatory subunit gamma isoform	Ppp2r5c	2069	Color2 [DarkGray]	1	4					3	3	3	6.2	6.2	6.2	52.817	0.0040773	1.9828	6032500	4	14.635	14.6143	14.4854	14.5399	14.7175	14.8851	14.8468	15.0314	14.6323	14.8415
1.96715	0.371517	C0HKG6;C0HKG5	C0HKG6;C0HKG5			84	Color2 [DarkGray]	1	4					2	2	2	7.3	7.3	7.3	29.608	0	32.591	30512000	6	15.1533	14.9887	15.1519	14.8608	14.8989	14.7824	14.5693	14.8886	14.3412	14.6145
1.96187	-0.320839	Q9JKK7;Q9JKK7-2;Q9JKK7-3	Q9JKK7;Q9JKK7-2	Tropomodulin-2	Tmod2	4625	Color2 [DarkGray]	1	4					10	9	9	36.2	33.9	33.9	39.51	0	27.656	150390000	15	16.4209	16.2351	16.3747	16.2099	15.9761	16.3856	16.5846	16.6998	16.6679	16.483
1.95902	-0.292285	Q3UIL6-6;Q3UIL6-2;Q3UIL6-4;Q3UIL6-3;Q3UIL6-5;Q3UIL6	Q3UIL6-6;Q3UIL6-2;Q3UIL6-4;Q3UIL6-3;Q3UIL6-5;Q3UIL6	Pleckstrin homology domain-containing family A member 7	Plekha7	1852	Color2 [DarkGray]	1	4					13	13	13	12.5	12.5	12.5	138.5	0	19.649	108220000	20	16.5173	16.4241	16.3676	16.1244	16.2815	16.6824	16.7128	16.7854	16.4996	16.4961
1.95762	0.250736	Q9CY64	Q9CY64	Biliverdin reductase A	Blvra	4114	Color2 [DarkGray]	1	4					9	9	9	31.9	31.9	31.9	33.524	0	33.949	861330000	33	19.1908	19.0658	19.261	19.1244	19.1341	18.9988	19.0009	19.0424	18.7795	18.7008
1.95538	-0.407484	O70589-2;O70589-3;O70589-4;O70589-5;O70589	O70589-2;O70589-3;O70589-4;O70589-5;O70589	Peripheral plasma membrane protein CASK	Cask	414	Color2 [DarkGray]	1	4					8	8	8	14.2	14.2	14.2	74.906	0	12.393	97839000	12	16.946	17.0314	17.1437	16.7874	16.4509	17.2605	17.2553	17.3435	17.1881	17.3495
1.95531	-0.459394	Q8BFW7;Q8BFW7-4;Q8BFW7-5;Q8BFW7-3;Q8BFW7-2	Q8BFW7;Q8BFW7-4;Q8BFW7-5	Lipoma-preferred partner homolog	Lpp	2702	Color2 [DarkGray]	1	4					8	8	7	21.7	21.7	20.2	65.89	0	37.412	109560000	13	14.9104	15.2125	15.3374	14.8267	14.6714	15.3278	15.4379	15.6604	15.3045	15.5247
1.95217	-0.24955	Q9Z0J1	Q9Z0J1	Reversion-inducing cysteine-rich protein with Kazal motifs	Reck	4917	Color2 [DarkGray]	1	4					3	3	3	3.2	3.2	3.2	106.08	0	7.4804	65508000	5	15.2286	15.3616	15.5419	15.1406	15.2042	15.4726	15.5052	15.6027	15.5392	15.6049
1.95087	0.200599	Q9R1P4	Q9R1P4	Proteasome subunit alpha type-1	Psma1	4814	Color2 [DarkGray]	1	4					12	12	12	49.8	49.8	49.8	29.546	0	124.29	1626600000	33	19.7783	19.6788	19.7963	19.6439	19.7346	19.6188	19.4671	19.6879	19.4424	19.4127
1.95051	0.265051	Q8K2Q9;Q8K2Q9-2	Q8K2Q9;Q8K2Q9-2	Shootin-1	Kiaa1598	3271	Color2 [DarkGray]	1	4					8	8	8	15.7	15.7	15.7	71.342	0	22.974	57902000	12	16.1697	15.9988	16.1184	16.0927	15.9903	15.9173	15.8192	16.0132	15.6683	15.6266
1.94979	-0.193029	P58802	P58802	TBC1 domain family member 10A	Tbc1d10a	1270	Color2 [DarkGray]	1	4					2	2	2	3.6	3.6	3.6	56.202	0.0015511	2.2748	10660000	3	12.6849	12.443	12.5567	12.4102	12.4749	12.5804	12.7383	12.72	12.7631	12.733
1.94797	0.395611	Q61207	Q61207	Prosaposin	Psap	2108	Color2 [DarkGray]	1	4					12	12	12	22.4	22.4	22.4	61.422	0	26.352	2089200000	34	19.8507	19.7437	19.8417	19.6298	19.4536	19.3873	19.4764	19.5138	19.117	19.047
1.94764	-0.124138	Q8BUK6	Q8BUK6	Protein Hook homolog 3	Hook3	2923	Color2 [DarkGray]	1	4					11	11	11	16.6	16.6	16.6	83.217	0	20.293	200750000	15	16.9259	16.905	16.9476	16.9103	16.7754	17.0143	17.0796	17.0454	17.0027	16.9429
1.9472	0.450245	O08677;O08677-3;O08677-2	O08677;O08677-3;O08677-2	Kininogen-1;Kininogen-1 heavy chain;Bradykinin;Kininogen-1 light chain	Kng1	178	Color2 [DarkGray]	1	4					12	12	12	17.9	17.9	17.9	73.101	0	53.23	2256100000	47	20.343	20.3094	20.2532	20.4834	20.669	20.1281	19.8531	20.3299	19.7544	19.7413
1.94463	-0.286812	Q6PER3	Q6PER3	Microtubule-associated protein RP/EB family member 3	Mapre3	2438	Color2 [DarkGray]	1	4					7	6	5	27	23.8	20.3	31.966	0	11.255	187460000	12	16.7473	16.6633	16.6897	16.5965	16.4718	17.0235	16.9381	17.0283	16.632	16.9807
1.94235	-0.432788	P61148	P61148	Fibroblast growth factor 1	Fgf1	1317	Color2 [DarkGray]	1	4					3	3	3	17.4	17.4	17.4	17.417	0	4.7764	42796000	4	14.7945	14.7497	14.6554	14.7316	14.9536	15.4036	15.14	15.574	15.0274	14.9037
1.94062	-0.161185	P42567;P42567-2	P42567;P42567-2	Epidermal growth factor receptor substrate 15	Eps15	1033	Color2 [DarkGray]	1	4					14	14	14	22.9	22.9	22.9	98.47	0	38.906	188010000	22	16.9219	17.0306	17.0863	16.9561	16.8417	17.1443	17.0539	17.1788	17.179	17.0865
1.94024	-0.39819	Q64727	Q64727	Vinculin	Vcl	2303	Color2 [DarkGray]	1	4					48	48	48	53.3	53.3	53.3	116.72	0	323.31	7206900000	209	21.8947	22.0471	22.158	21.716	21.502	22.2247	22.2791	22.3897	22.2135	22.2019
1.93862	-0.476818	P29974;Q9JJZ8	P29974	cGMP-gated cation channel alpha-1	Cnga1	927	Color2 [DarkGray]	1	4					8	8	8	14.6	14.6	14.6	79.46	0	23.533	230910000	28	17.2617	17.2102	17.0081	17.4214	17.4349	18.0915	17.8569	17.8251	17.3763	17.5706
1.93731	-0.29283	Q08288	Q08288	Cell growth-regulating nucleolar protein	Lyar	1707	Color2 [DarkGray]	1	4					6	6	6	13.1	13.1	13.1	43.735	0	17.069	115320000	13	16.743	16.6205	16.6311	16.637	16.4249	16.8809	16.9642	16.832	16.7	17.1434
1.93704	-0.464389	A2AQ25;A2AQ25-2;A2AQ25-4;A2AQ25-3;A2AQ25-9;A2AQ25-6;A2AQ25-5;A2AQ25-8;A2AQ25-7	A2AQ25;A2AQ25-2;A2AQ25-4;A2AQ25-3;A2AQ25-9;A2AQ25-6;A2AQ25-5;A2AQ25-8	Sickle tail protein	Skt	31	Color2 [DarkGray]	1	4					21	21	21	13.1	13.1	13.1	213.03	0	66.034	233320000	32	17.5652	17.8655	17.9604	17.5953	17.1703	18.0115	18.1679	18.189	18.0741	18.0362
1.93569	-0.19762	P48455	P48455	Serine/threonine-protein phosphatase 2B catalytic subunit gamma isoform	Ppp3cc	1100	Color2 [DarkGray]	1	4					4	3	3	8.8	6.8	6.8	58.699	0	8.0972	36142000	6	14.6863	14.789	14.607	14.7123	14.5397	14.9347	14.963	14.8794	14.7235	14.8219
1.93095	-0.344389	O88935-1;O88935;O88935-3	O88935-1;O88935;O88935-3	Synapsin-1	Syn1	470	Color2 [DarkGray]	1	4					11	11	10	27.2	27.2	24.8	70.034	0	64.316	188980000	29	17.1192	17.0359	16.9917	16.9952	16.6582	17.3496	17.3107	17.2007	17.1231	17.5381
1.92745	-0.301532	Q811I0	Q811I0	ATP synthase mitochondrial F1 complex assembly factor 1	Atpaf1	2690	Color2 [DarkGray]	1	4					2	2	2	6.5	6.5	6.5	36.354	0.00024594	3.2148	9655500	3	13.2269	13.3898	13.222	13.3014	13.4562	13.7508	13.5861	13.8046	13.6225	13.3399
1.92594	-0.461777	Q9EPC1	Q9EPC1	Alpha-parvin	Parva	4451	Color2 [DarkGray]	1	4					7	7	6	21.8	21.8	18.3	42.329	0	91.501	401980000	23	17.6574	17.9025	18.1024	17.5502	17.2895	18.1324	18.1972	18.2301	18.1466	18.1046
1.92067	-0.42079	P82349	P82349	Beta-sarcoglycan	Sgcb	1532	Color2 [DarkGray]	1	4					6	6	6	23.8	23.8	23.8	34.872	0	21.965	132330000	17	16.0529	16.1208	16.4102	16.3841	15.7913	16.3301	16.6858	16.6128	16.6073	16.6271
1.91914	-0.254815	P61922;P61922-2	P61922;P61922-2	4-aminobutyrate aminotransferase, mitochondrial	Abat	1337	Color2 [DarkGray]	1	4					18	18	18	43.2	43.2	43.2	56.451	0	103.31	1128700000	60	19.0881	19.0145	18.9564	18.8836	18.8887	19.3909	19.2035	19.3386	18.9997	19.1727
1.91822	-0.337798	Q8BHY3-2;Q8BHY3	Q8BHY3-2;Q8BHY3	Anoctamin-1	Ano1	2790	Color2 [DarkGray]	1	4					3	3	3	2.6	2.6	2.6	110.49	0	4.0742	5451000	4	13.3689	13.6692	13.7114	13.2145	13.3436	13.712	13.8316	13.8442	13.9018	13.7069
1.91601	-0.323771	Q99M28-2;Q99M28	Q99M28-2;Q99M28	RNA-binding protein with serine-rich domain 1	Rnps1	3898	Color2 [DarkGray]	1	4					2	2	2	9.6	9.6	9.6	31.709	0	26.558	54909000	9	15.4974	15.501	15.5842	15.3292	15.1812	15.7434	15.8028	15.7375	15.5003	15.9279
1.91419	-0.514562	O35678;O35678-2	O35678	Monoglyceride lipase	Mgll	283	Color2 [DarkGray]	1	4					10	10	10	43.6	43.6	43.6	33.387	0	35.147	2413800000	56	20.334	20.6486	20.6841	20.16	20.0229	20.9719	20.9576	21.1336	20.6139	20.7454
1.90999	-0.403295	Q8C8R3-2;Q8C8R3;Q8C8R3-5;Q8C8R3-8;Q8C8R3-7;Q8C8R3-6	Q8C8R3-2;Q8C8R3;Q8C8R3-5	Ankyrin-2	Ank2	3072	Color2 [DarkGray]	1	4					32	32	2	11.6	11.6	0.6	428.76	0	141.64	743510000	76	19.0012	18.9302	18.9647	18.6745	18.3584	19.1592	19.1306	19.272	19.125	19.2587
1.90313	-0.320155	P01027;P01027-2;CON__Q2UVX4	P01027	Complement C3;Complement C3 beta chain;C3-beta-c;Complement C3 alpha chain;C3a anaphylatoxin;Acylation stimulating protein;Complement C3b alpha chain;Complement C3c alpha chain fragment 1;Complement C3dg fragment;Complement C3g fragment;Complement C3d fragment;Complement C3f fragment;Complement C3c alpha chain fragment 2	C3	500	Color2 [DarkGray]	1	4					44	44	44	31.3	31.3	31.3	186.48	0	186.1	3226700000	142	20.8629	20.9633	20.8935	20.7897	20.8283	21.0876	21.1442	21.5162	20.9452	21.2453
1.90293	-0.49199	Q8CIB5	Q8CIB5	Fermitin family homolog 2	Fermt2	3172	Color2 [DarkGray]	1	4					20	20	20	35.6	35.6	35.6	77.8	0	64.214	1050600000	47	19.7897	20.1463	20.2663	19.7733	19.4635	20.3508	20.4869	20.5215	20.2404	20.2994
1.90059	0.4298	P21614	P21614	Vitamin D-binding protein	Gc	814	Color2 [DarkGray]	1	4					16	16	16	43.5	43.5	43.5	53.6	0	59.972	1202400000	52	19.1772	19.3581	19.1376	19.5451	19.5252	19.0963	18.892	19.2085	18.7408	18.6567
1.89807	-0.575293	P46735-2;P46735	P46735-2;P46735	Unconventional myosin-Ib	Myo1b	1062	Color2 [DarkGray]	1	4					7	7	7	5.9	5.9	5.9	125.02	0	10.159	55206000	11	15.6879	15.7567	15.8422	15.3847	14.8725	15.9579	16.0989	16.0864	16.1307	16.1466
1.89353	-0.20859	Q9JLZ3;Q9JLZ3-3;Q9JLZ3-2	Q9JLZ3	Methylglutaconyl-CoA hydratase, mitochondrial	Auh	4659	Color2 [DarkGray]	1	4					6	6	6	18.5	18.5	18.5	33.395	0	15.034	69281000	13	16.0082	15.8347	15.8883	15.7361	15.6665	16.0593	16.0966	16.0799	15.9744	15.9664
1.89265	-0.589043	Q63918	Q63918	Serum deprivation-response protein	Sdpr	2251	Color2 [DarkGray]	1	4					10	10	10	25.1	25.1	25.1	46.763	0	23.901	723360000	23	18.0605	18.5315	18.6275	18.5033	17.696	18.7401	19.0252	18.8877	18.9485	18.7624
1.89094	-0.392355	Q61548-3;Q61548-2;Q61548	Q61548-3;Q61548-2;Q61548	Clathrin coat assembly protein AP180	Snap91	2143	Color2 [DarkGray]	1	4					9	8	8	9.8	8.4	8.4	88.828	0	16.945	259830000	18	17.5141	17.4665	17.2702	17.6142	17.1713	17.9568	17.9525	17.6334	17.5218	17.9336
1.88874	-0.40249	Q5SDA5	Q5SDA5	Retinal guanylyl cyclase 2	Gucy2f	1975	Color2 [DarkGray]	1	4					4	2	2	3.7	1.7	1.7	124.42	0	3.4946	9451200	3	13.3882	13.0562	13.101	13.3097	13.5641	13.9281	13.7046	13.7823	13.5883	13.4283
1.88823	0.262265	Q922R8	Q922R8	Protein disulfide-isomerase A6	Pdia6	3764	Color2 [DarkGray]	1	4					11	11	11	35	35	35	48.1	0	66.609	1797400000	56	20.0076	19.8454	19.8818	19.8257	19.7405	19.7201	19.6864	19.7262	19.4032	19.4538
1.88701	-0.394001	P97449	P97449	Aminopeptidase N	Anpep	1579	Color2 [DarkGray]	1	4					25	25	25	32.1	32.1	32.1	109.65	0	172.9	4044500000	96	21.0885	21.3311	21.4661	21.097	20.8514	21.5184	21.6395	21.7654	21.4192	21.4615
1.88659	-0.427277	Q99JW4	Q99JW4	LIM and senescent cell antigen-like-containing domain protein 1	Lims1	3816	Color2 [DarkGray]	1	4					2	2	2	7.7	7.7	7.7	37.24	0	4.5249	27017000	5	16.1347	16.2006	16.4742	15.8953	15.7612	16.416	16.526	16.7104	16.4438	16.506
1.88465	-0.215392	Q60604;Q60604-2	Q60604;Q60604-2	Adseverin	Scin	2019	Color2 [DarkGray]	1	4					8	8	8	15.8	15.8	15.8	80.253	0	14.415	65164000	9	15.2747	15.3969	15.4466	15.2859	15.3025	15.6814	15.6783	15.5681	15.4777	15.3779
1.88317	-0.632096	Q9R069	Q9R069	Basal cell adhesion molecule	Bcam	4773	Color2 [DarkGray]	1	4					10	10	10	21.7	21.7	21.7	67.669	0	162.37	364350000	28	17.35	17.711	17.8895	17.3002	16.7502	17.9301	18.0951	18.0921	17.9813	18.0626
1.87869	-0.421146	Q9Z0P4;Q9Z0P4-2	Q9Z0P4;Q9Z0P4-2	Paralemmin-1	Palm	4923	Color2 [DarkGray]	1	4					12	12	12	42	42	42	41.614	0	58.989	386730000	30	17.5032	17.5441	17.5953	17.2511	16.9115	17.7268	17.7066	17.8286	17.7351	17.914
1.87865	-0.584132	Q6Q477-2;Q6Q477	Q6Q477-2;Q6Q477	Calcium-transporting ATPase	Atp2b4	2458	Color2 [DarkGray]	1	4					14	7	7	16.6	9	9	122.29	0	24.68	215110000	25	16.858	17.0476	17.175	16.644	16.1706	17.3277	17.4082	17.5097	17.1871	17.3832
1.87857	-0.540985	Q9EQ06;Q9EQ06-2;Q8VCR2-2;Q8VCR2	Q9EQ06;Q9EQ06-2	Estradiol 17-beta-dehydrogenase 11	Hsd17b11	4465	Color2 [DarkGray]	1	4					10	10	10	39.9	39.9	39.9	32.88	0	26.106	1561600000	38	19.5841	19.8451	19.945	19.2981	19.1824	20.172	20.2449	20.3053	19.8515	19.9859
1.87404	0.298069	Q9Z1Q5	Q9Z1Q5	Chloride intracellular channel protein 1	Clic1	4957	Color2 [DarkGray]	1	4					8	8	8	50.2	50.2	50.2	27.013	0	183.77	1314100000	51	19.0536	18.9695	19.1799	19.0085	19.0037	18.9099	18.7761	18.9445	18.4997	18.5946
1.86989	-0.261779	P0C605;Q61410	P0C605	cGMP-dependent protein kinase 1	Prkg1	629	Color2 [DarkGray]	1	4					8	8	2	12.7	12.7	3.6	76.35	0	12.197	94219000	14	16.1784	16.4586	16.4797	16.1425	16.1807	16.4451	16.5334	16.6746	16.5601	16.5357
1.86981	-0.286965	Q8BHD8	Q8BHD8	Protein-L-isoaspartate O-methyltransferase domain-containing protein 2	Pcmtd2	2772	Color2 [DarkGray]	1	4					6	6	6	19.2	19.2	19.2	40.755	0	6.8558	29229000	6	14.4421	14.5931	14.4984	14.5452	14.1341	14.6327	14.66	14.7102	14.7898	14.8551
1.86832	-0.297419	P46638;P62492	P46638;P62492	Ras-related protein Rab-11B;Ras-related protein Rab-11A	Rab11b;Rab11a	1058	Color2 [DarkGray]	1	4					11	11	11	54.1	54.1	54.1	24.489	0	43.212	1803200000	57	19.6555	19.8307	19.818	19.6276	19.3207	19.9931	19.9537	19.9775	19.8762	19.939
1.86227	-0.185947	P62141	P62141	Serine/threonine-protein phosphatase PP1-beta catalytic subunit	Ppp1cb	1352	Color2 [DarkGray]	1	4					9	2	2	34.3	7	7	37.186	0	9.4167	123010000	6	15.4586	15.5451	15.7393	15.6939	15.4952	15.7821	15.7854	15.8279	15.6994	15.767
1.85944	-0.194809	Q91VM9;Q91VM9-2	Q91VM9;Q91VM9-2	Inorganic pyrophosphatase 2, mitochondrial	Ppa2	3587	Color2 [DarkGray]	1	4					9	9	9	32.1	32.1	32.1	38.114	0	27.358	363960000	21	18.2389	18.2497	18.2114	18.5075	18.3186	18.5002	18.5689	18.5583	18.4777	18.3951
1.85554	-0.262635	Q9D2N4-7;Q9D2N4-4;Q9D2N4-3;Q9D2N4-2;Q9D2N4;Q9D2N4-6;Q9D2N4-5;O70585-2;O70585	Q9D2N4-7;Q9D2N4-4;Q9D2N4-3;Q9D2N4-2;Q9D2N4	Dystrobrevin alpha	Dtna	4228	Color2 [DarkGray]	1	4					7	7	7	17	17	17	58.86	0	18.326	102100000	14	16.4774	16.5855	16.741	16.8104	16.5098	16.7572	16.8885	17.0014	17.0091	16.7811
1.85449	-0.193531	Q791V5	Q791V5	Mitochondrial carrier homolog 2	Mtch2	2523	Color2 [DarkGray]	1	4					5	5	5	23.8	23.8	23.8	33.499	0	11.041	129540000	15	16.5703	16.4943	16.6584	16.6116	16.4515	16.6972	16.8811	16.8532	16.634	16.6883
1.85398	-0.911077	P12658	P12658	Calbindin	Calb1	679	Color2 [DarkGray]	1	4					11	10	10	41.8	37.5	37.5	29.994	0	28.533	177250000	19	16.2934	16.2583	16.2301	16.7732	16.8362	18.1497	17.2109	17.8201	16.7694	16.9964
1.85264	-0.335567	Q9Z0J4;Q9Z0J4-5;Q9Z0J4-2;Q9Z0J4-3;Q9Z0J4-4	Q9Z0J4;Q9Z0J4-5;Q9Z0J4-2;Q9Z0J4-3;Q9Z0J4-4	Nitric oxide synthase, brain	Nos1	4918	Color2 [DarkGray]	1	4					11	11	11	7.9	7.9	7.9	160.47	0	24.107	90651000	16	16.0829	16.3436	16.454	16.2952	16.0014	16.3372	16.6473	16.7268	16.6178	16.5259
1.85165	0.439743	Q9CQE5	Q9CQE5	Regulator of G-protein signaling 10	Rgs10	3985	Color2 [DarkGray]	1	4					4	4	4	19.3	19.3	19.3	21.151	0	9.4325	41797000	4	15.8166	15.6718	15.8313	15.6919	15.9956	15.7752	15.1345	15.5443	15.1338	15.2206
1.85095	-0.354764	Q64521	Q64521	Glycerol-3-phosphate dehydrogenase, mitochondrial	Gpd2	2295	Color2 [DarkGray]	1	4					19	19	19	30.1	30.1	30.1	80.953	0	47.697	1163500000	69	19.5636	19.8261	19.807	19.63	19.3079	19.8643	20.1438	20.0979	19.9824	19.8202
1.84899	-0.332498	Q9DBR7-2;Q9DBR7	Q9DBR7-2;Q9DBR7	Protein phosphatase 1 regulatory subunit 12A	Ppp1r12a	4383	Color2 [DarkGray]	1	4					22	22	21	27.5	27.5	26	111.81	0	121.22	768280000	60	18.9829	19.2328	19.2892	18.8994	18.7462	19.3379	19.3981	19.4635	19.3183	19.2953
1.84858	-0.612372	O35682	O35682	Myeloid-associated differentiation marker	Myadm	284	Color2 [DarkGray]	1	4					2	2	2	8.4	8.4	8.4	35.284	0	109.94	364120000	13	14.2698	14.4011	14.6776	13.9118	13.6304	14.8113	14.7228	14.8981	14.5702	14.9502
1.84846	-0.352198	Q8VDN2;Q64436	Q8VDN2	Sodium/potassium-transporting ATPase subunit alpha-1	Atp1a1	3496	Color2 [DarkGray]	1	4					38	38	24	41.9	41.9	24.5	112.98	0	323.31	19187000000	441	22.7946	22.8251	22.8188	22.5614	22.3146	23.0392	23.0986	23.1307	22.8363	22.9707
1.84723	-0.353252	P97300-1;P97300;P97300-4;P97300-3	P97300-1;P97300;P97300-4;P97300-3	Neuroplastin	Nptn	1551	Color2 [DarkGray]	1	4					7	7	7	22.4	22.4	22.4	31.277	0	10.824	318400000	11	18.664	18.5761	18.7195	18.3558	18.177	18.7742	18.9058	18.9044	18.699	18.9752
1.84708	-0.233103	P58871	P58871	182 kDa tankyrase-1-binding protein	Tnks1bp1	1272	Color2 [DarkGray]	1	4					18	18	18	16.2	16.2	16.2	181.82	0	43.372	204910000	29	17.258	17.3421	17.3915	17.1824	17.0261	17.4688	17.4764	17.6111	17.3902	17.4192
1.84244	-0.284675	Q8CFI7	Q8CFI7	DNA-directed RNA polymerase II subunit RPB2	Polr2b	3119	Color2 [DarkGray]	1	4					7	7	7	7.7	7.7	7.7	133.91	0	27.021	75389000	13	15.5494	15.727	15.5873	15.8251	15.485	15.9102	16.0113	15.8315	16.1148	15.7294
1.83794	-0.370581	O88952;O88951	O88952	Protein lin-7 homolog C	Lin7c	472	Color2 [DarkGray]	1	4					4	4	3	26.9	26.9	21.8	21.834	0	12.241	125830000	8	15.6631	15.7548	15.6852	15.4031	15.2089	15.9026	16.1051	15.9811	15.7598	15.8193
1.83606	0.224946	O35639	O35639	Annexin A3	Anxa3	277	Color2 [DarkGray]	1	4					13	13	13	41.5	41.5	41.5	36.384	0	232.56	2142400000	51	19.7708	19.6065	19.8204	19.5074	19.6862	19.4845	19.4492	19.6059	19.3901	19.3367
1.83512	-0.464926	Q9CZR2	Q9CZR2	N-acetylated-alpha-linked acidic dipeptidase 2	Naalad2	4149	Color2 [DarkGray]	1	4					17	17	17	27.8	27.8	27.8	82.8	0	74.396	340540000	30	17.3187	17.5448	17.7676	17.1661	16.9488	17.7594	17.8447	17.9632	17.6918	17.8115
1.83276	-0.240495	O08579	O08579	Emerin	Emd	168	Color2 [DarkGray]	1	4					7	7	6	37.5	37.5	30.9	29.435	0	17.887	252000000	15	17.8618	17.85	17.9768	17.667	17.5755	17.9346	18.1042	18.0597	18.0128	18.0222
1.8323	-0.430788	Q02013	Q02013	Aquaporin-1	Aqp1	1650	Color2 [DarkGray]	1	4					3	3	3	14.5	14.5	14.5	28.793	0	79.585	436540000	37	17.4889	17.4569	17.602	17.431	16.8275	17.7073	17.8667	17.8166	17.775	17.7947
1.83095	-0.313499	Q8C5Q4	Q8C5Q4	G-rich sequence factor 1	Grsf1	3054	Color2 [DarkGray]	1	4					2	2	2	4.6	4.6	4.6	53.076	0.000693	2.6345	1904100	4	12.9632	12.7241	13.2615	13.018	12.9891	13.211	13.2556	13.3393	13.2157	13.5019
1.82913	-0.24544	Q8C1B7-3;Q8C1B7-2;Q8C1B7	Q8C1B7-3;Q8C1B7-2;Q8C1B7	Septin-11	Sept11	3032	Color2 [DarkGray]	1	4					12	12	6	36.5	36.5	20.9	48.964	0	81.198	962790000	42	18.9361	18.9531	19.0649	18.6897	18.7176	19.0531	19.1291	19.207	19.0363	19.163
1.82764	-0.325015	Q5U5V2-2;Q5U5V2	Q5U5V2-2;Q5U5V2	Hydroxylysine kinase	Hykk	2006	Color2 [DarkGray]	1	4					2	2	2	15.3	15.3	15.3	17.819	0.00069461	2.6806	9010000	3	12.9008	12.8889	12.8391	12.8412	12.556	13.2373	13.2404	13.2976	13.0242	12.8516
1.82623	-0.267302	Q6URW6;Q6URW6-2;Q6URW6-3	Q6URW6;Q6URW6-2;Q6URW6-3	Myosin-14	Myh14	2465	Color2 [DarkGray]	1	4					57	49	49	33.4	29.8	29.8	228.58	0	323.31	2698500000	149	20.3278	20.3112	20.2661	20.1347	20.0831	20.5991	20.5387	20.6717	20.3219	20.3279
1.82551	-0.447878	Q6NVG5	Q6NVG5	Melanoregulin	Mreg	2365	Color2 [DarkGray]	1	4					2	2	2	8.9	8.9	8.9	25.009	0	4.6043	7527500	2	12.9893	13.5647	13.569	13.1882	12.9582	13.6594	13.6333	13.8867	13.5652	13.7641
1.82232	0.642517	P03987-2;P03987	P03987-2;P03987	Ig gamma-3 chain C region		544	Color2 [DarkGray]	1	4					5	5	5	18.8	18.8	18.8	36.228	0	13.536	216620000	16	17.6206	17.6265	17.4483	18.1143	17.9314	16.532	16.9515	17.2835	17.5296	17.2319
1.82147	-0.349353	P49813	P49813	Tropomodulin-1	Tmod1	1122	Color2 [DarkGray]	1	4					13	13	11	50.1	50.1	44.8	40.466	0	29.665	497180000	27	17.7816	17.9883	18.1331	18.037	17.5382	18.1756	18.3333	18.3072	18.2805	18.1283
1.81853	-0.294244	Q9QYI4	Q9QYI4	DnaJ homolog subfamily B member 12	Dnajb12	4735	Color2 [DarkGray]	1	4					2	2	2	5.9	5.9	5.9	41.987	0	3.563	16847000	3	13.677	13.7417	13.821	13.514	13.3706	13.7638	13.9722	13.8365	14.0006	14.0225
1.81452	-0.396501	Q99L88;Q99L88-2	Q99L88;Q99L88-2	Beta-1-syntrophin	Sntb1	3868	Color2 [DarkGray]	1	4					11	10	9	26.1	24.8	21.6	58.081	0	21.251	263020000	20	18.1634	18.3085	18.2523	18.121	17.6534	18.5279	18.5719	18.634	18.314	18.4333
1.81449	-0.452435	O70258;O70258-2	O70258;O70258-2	Epsilon-sarcoglycan	Sgce	383	Color2 [DarkGray]	1	4					2	2	2	6.6	6.6	6.6	49.735	0.00024528	3.1835	47814000	2	15.1323	15.253	15.4022	14.7702	14.748	15.4261	15.5308	15.7537	15.3473	15.5098
1.81257	-0.245376	Q4VA53-3;Q4VA53;Q4VA53-2	Q4VA53-3;Q4VA53;Q4VA53-2	Sister chromatid cohesion protein PDS5 homolog B	Pds5b	1928	Color2 [DarkGray]	1	4					16	16	15	11.5	11.5	11	164.67	0	37.218	202900000	32	17.5596	17.5867	17.6498	17.4592	17.2313	17.7066	17.7556	17.761	17.6482	17.8422
1.80298	-0.450918	Q9QYC0;Q9QYC0-2	Q9QYC0;Q9QYC0-2	Alpha-adducin	Add1	4727	Color2 [DarkGray]	1	4					15	15	15	27.9	27.9	27.9	80.646	0	57.675	2193900000	56	20.3925	20.5045	20.5233	20.0715	19.8015	20.7362	20.7144	20.8669	20.6	20.6304
1.8022	-0.274035	P70236	P70236	Dual specificity mitogen-activated protein kinase kinase 6	Map2k6	1475	Color2 [DarkGray]	1	4					9	9	7	32	32	27.2	37.432	0	20.456	156840000	17	16.3378	16.4516	16.3713	16.5744	16.6401	16.8621	16.7546	16.9343	16.6149	16.5793
1.8015	0.228754	P14211	P14211	Calreticulin	Calr	707	Color2 [DarkGray]	1	4					19	19	19	56	56	56	47.994	0	98.557	10734000000	173	22.7837	22.6088	22.7323	22.5695	22.4863	22.4722	22.4306	22.5537	22.2983	22.2819
1.80121	-0.402925	Q3TJD7;Q3TJD7-3	Q3TJD7;Q3TJD7-3	PDZ and LIM domain protein 7	Pdlim7	1775	Color2 [DarkGray]	1	4					4	4	3	9.8	9.8	7.7	50.118	0	7.8895	58346000	7	14.3768	14.7965	14.7989	14.7265	14.2328	14.8195	15.1365	15.0163	15.0864	14.8875
1.80098	-0.276144	Q6PDI6;Q6PDI6-2;Q6PDI6-3	Q6PDI6;Q6PDI6-2;Q6PDI6-3	Protein FAM63B	Fam63b	2427	Color2 [DarkGray]	1	4					2	2	2	8.7	8.7	8.7	65.636	0	9.2571	28383000	3	13.3441	13.5188	13.2819	13.3341	13.211	13.6144	13.6742	13.8325	13.3704	13.5791
1.79791	-0.404912	Q02248	Q02248	Catenin beta-1	Ctnnb1	1654	Color2 [DarkGray]	1	4					20	20	17	27.8	27.8	25	85.47	0	73.948	1114800000	49	19.7339	19.8459	19.8771	19.4622	19.2472	20.0893	20.0754	20.1811	19.8544	19.9907
1.79599	-0.192357	P58281;P58281-2	P58281;P58281-2	Dynamin-like 120 kDa protein, mitochondrial;Dynamin-like 120 kDa protein, form S1	Opa1	1262	Color2 [DarkGray]	1	4					19	19	19	22.2	22.2	22.2	111.34	0	78.373	611610000	33	18.4379	18.4087	18.4137	18.3934	18.1145	18.5193	18.5755	18.6043	18.4987	18.5322
1.79486	0.239876	Q9Z2U0;Q9CWH6	Q9Z2U0;Q9CWH6	Proteasome subunit alpha type-7;Proteasome subunit alpha type-7-like	Psma7;Psma8	5006	Color2 [DarkGray]	1	4					6	6	6	29	29	29	27.855	0	136.59	926540000	36	18.6706	18.5138	18.6447	18.5494	18.3635	18.3182	18.448	18.4175	18.1717	18.1873
1.79465	-0.300143	P97314	P97314	Cysteine and glycine-rich protein 2	Csrp2	1552	Color2 [DarkGray]	1	4					5	5	5	32.6	32.6	32.6	20.926	0	15.093	134500000	10	16.6855	16.8888	16.9361	16.5465	16.4569	17.0456	16.9124	17.0665	16.9383	17.0517
1.79192	-0.242755	Q71LX4	Q71LX4	Talin-2	Tln2	2507	Color2 [DarkGray]	1	4					38	29	29	20.6	16.5	16.5	253.62	0	107.63	273270000	54	18.1144	18.0405	18.1763	18.251	17.8088	18.2496	18.285	18.3174	18.3611	18.3917
1.78874	-0.261239	O54946;O54946-2	O54946;O54946-2	DnaJ homolog subfamily B member 6	Dnajb6	329	Color2 [DarkGray]	1	4					4	4	2	14	14	8.2	39.807	0	13.283	136150000	13	16.5595	16.622	16.5565	16.46	16.2008	16.8596	16.7775	16.7804	16.6122	16.6753
1.78765	-0.558906	Q61555	Q61555	Fibrillin-2	Fbn2	2148	Color2 [DarkGray]	1	4					9	8	8	4.4	3.9	3.9	313.82	0	18.583	54211000	14	15.8741	15.7258	16.2252	15.5001	15.1252	16.2825	16.2119	16.2354	16.2356	16.2795
1.7876	-0.274709	Q9QZF2	Q9QZF2	Glypican-1;Secreted glypican-1	Gpc1	4758	Color2 [DarkGray]	1	4					11	11	11	32.1	32.1	32.1	61.359	0	34.107	253740000	18	16.2781	16.346	16.6602	16.3336	16.1937	16.499	16.6071	16.6951	16.7615	16.6225
1.78616	-0.391846	Q8VEK0;Q8BHG3	Q8VEK0	Cell cycle control protein 50A	Tmem30a	3527	Color2 [DarkGray]	1	4					7	7	7	23.6	23.6	23.6	41.06	0	26.054	180620000	11	16.5816	16.7814	16.6848	16.5077	16.1606	17.0944	17.0189	17.0386	16.708	16.8154
1.78465	0.383074	Q9EPL9	Q9EPL9	Peroxisomal acyl-coenzyme A oxidase 3	Acox3	4458	Color2 [DarkGray]	1	4					6	6	6	9.6	9.6	9.6	78.403	0	59.047	30873000	10	15.8876	15.761	15.8386	15.5078	15.4592	15.4271	15.4572	15.4856	15.0791	15.0899
1.7845	-0.400104	Q61164	Q61164	Transcriptional repressor CTCF	Ctcf	2097	Color2 [DarkGray]	1	4					3	3	3	3.5	3.5	3.5	83.745	0	130.62	85530000	4	14.0237	14.2954	14.2912	14.2053	13.7133	14.6389	14.5511	14.4926	14.2295	14.6174
1.78207	-0.347029	Q99L43	Q99L43	Phosphatidate cytidylyltransferase 2	Cds2	3865	Color2 [DarkGray]	1	4					3	3	3	10.4	10.4	10.4	51.313	0	43.437	791760000	29	17.8876	17.8401	17.8948	17.5874	17.3513	18.0391	18.0695	18.1305	17.9061	18.1512
1.78145	-0.500361	O55222	O55222	Integrin-linked protein kinase	Ilk	364	Color2 [DarkGray]	1	4					9	9	9	20.8	20.8	20.8	51.373	0	18.402	449680000	22	18.3687	18.7266	18.9014	18.3517	17.9933	18.9411	19.0356	19.0968	18.8158	18.9543
1.7778	-0.373736	Q9EQZ6-2;Q9EQZ6-3;Q9EQZ6	Q9EQZ6-2;Q9EQZ6-3;Q9EQZ6	Rap guanine nucleotide exchange factor 4	Rapgef4	4486	Color2 [DarkGray]	1	4					3	3	3	4.6	4.6	4.6	79.44	0	20.355	16617000	4	13.6523	13.6153	13.6439	13.2767	13.3604	13.8998	13.9813	14.1777	13.6538	13.7045
1.77189	-0.275116	P61965	P61965	WD repeat-containing protein 5	Wdr5	1341	Color2 [DarkGray]	1	4					3	3	3	10.2	10.2	10.2	36.588	0	7.2706	20117000	5	13.203	13.2505	13.5889	13.2574	13.1022	13.6104	13.4476	13.6051	13.4678	13.6468
1.77097	-1.05372	P10922	P10922	Histone H1.0;Histone H1.0, N-terminally processed	H1f0	654	Color2 [DarkGray]	1	4					4	4	4	22.7	22.7	22.7	20.861	0	18.973	2388300000	33	18.7767	19.1665	19.7214	19.0325	18.7877	19.1359	20.7978	19.8188	20.3289	20.672
1.76963	-0.5673	Q8C8R3-4;Q8C8R3-3	Q8C8R3-4;Q8C8R3-3	Ankyrin-2	Ank2	3073	Color2 [DarkGray]	1	4					32	2	2	12	1.1	1.1	432.86	0	8.1586	52598000	7	13.6733	14.2899	13.5335	14.0331	13.2441	14.3053	14.3464	14.2396	14.4669	14.2522
1.76708	-0.348482	P86046	P86046	Inward rectifier potassium channel 13	Kcnj13	1548	Color2 [DarkGray]	1	4					5	5	5	13.9	13.9	13.9	40.564	0	5.1919	357440000	16	17.7572	17.7016	17.7552	17.5303	17.6489	18.2279	18.0747	18.2824	17.7703	17.7804
1.76515	-0.301025	Q811G0;Q811G0-2;Q811G0-4	Q811G0;Q811G0-2	Protein PTHB1	Bbs9	2689	Color2 [DarkGray]	1	4					8	8	8	10.3	10.3	10.3	99.056	0	16.253	51785000	15	15.5125	15.464	15.494	15.7992	15.8167	15.9026	16.0468	16.0694	15.8362	15.7365
1.76304	-0.291531	Q9ERI6	Q9ERI6	Retinol dehydrogenase 14	Rdh14	4507	Color2 [DarkGray]	1	4					5	5	5	17.1	17.1	17.1	36.365	0	13.595	59059000	9	15.6642	15.6306	15.6148	15.4646	15.26	15.8795	15.8728	15.9896	15.6653	15.6847
1.76238	-0.376652	P56371	P56371	Ras-related protein Rab-4A	Rab4a	1226	Color2 [DarkGray]	1	4					3	2	2	14.7	8.3	8.3	24.408	0.00068462	2.5237	28032000	5	14.1247	13.8649	13.9807	14.0806	14.3396	14.5212	14.6715	14.6165	14.146	14.3185
1.75874	-0.17541	Q8K0Z7	Q8K0Z7	Translational activator of cytochrome c oxidase 1	Taco1	3226	Color2 [DarkGray]	1	4					2	2	2	8.8	8.8	8.8	32.314	0.0026224	2.1283	13273000	3	14.033	13.9118	13.9237	14.0694	13.7863	14.0966	14.2251	14.0438	14.1465	14.0893
1.7584	0.376207	Q9R0A0	Q9R0A0	Peroxisomal membrane protein PEX14	Pex14	4777	Color2 [DarkGray]	1	4					3	3	3	10.4	10.4	10.4	41.207	0	9.8009	89262000	6	16.5944	16.2631	16.8328	16.3933	16.1823	16.1446	16.0948	16.1866	16.0265	15.9325
1.75797	-0.281569	Q8VCM8	Q8VCM8	Nicalin	Ncln	3464	Color2 [DarkGray]	1	4					6	6	6	11	11	11	62.907	0	8.6816	65744000	10	16.5403	16.579	16.6053	16.3991	16.3242	16.7945	16.8243	16.9889	16.5137	16.7344
1.75693	-0.209202	P46061	P46061	Ran GTPase-activating protein 1	Rangap1	1049	Color2 [DarkGray]	1	4					8	8	8	14.8	14.8	14.8	63.53	0	23.026	71233000	12	15.6485	15.7539	15.9131	15.6301	15.577	15.8697	15.9946	15.975	15.7926	15.9368
1.75414	-0.384417	P56395	P56395	Cytochrome b5	Cyb5a	1233	Color2 [DarkGray]	1	4					4	4	4	41	41	41	15.241	0	22.933	1649300000	48	19.3115	19.5041	19.6318	19.2131	18.9746	19.7724	19.7724	19.8677	19.5533	19.5914
1.75399	-0.360225	P40237	P40237	CD82 antigen	Cd82	1016	Color2 [DarkGray]	1	4					3	3	3	12.8	12.8	12.8	29.628	0	23.622	163400000	9	17.1746	17.2205	17.1796	16.8925	17.0493	17.5122	17.5357	17.7882	17.1769	17.3047
1.75299	-0.37461	Q922V4	Q922V4	Pleiotropic regulator 1	Plrg1	3767	Color2 [DarkGray]	1	4					4	4	4	10.7	10.7	10.7	56.937	0	8.6862	29684000	9	14.0702	14.0744	14.2608	14.077	13.6295	14.2724	14.3283	14.6139	14.263	14.5072
1.75258	0.276694	Q8BPU7;Q8BPU7-3;Q8BPU7-4;Q8BPU7-2	Q8BPU7;Q8BPU7-3	Engulfment and cell motility protein 1	Elmo1	2877	Color2 [DarkGray]	1	4					8	8	7	12.9	12.9	11.6	83.935	0	16.452	131460000	10	16.6703	16.5568	16.8135	16.502	16.4125	16.4191	16.1566	16.4923	16.2341	16.2696
1.75186	0.397015	P11438	P11438	Lysosome-associated membrane glycoprotein 1	Lamp1	662	Color2 [DarkGray]	1	4					4	4	4	11.8	11.8	11.8	43.865	0	37.82	2084900000	29	19.9184	19.6794	20.0318	19.4695	19.4853	19.3079	19.4102	19.5379	19.163	19.1804
1.75109	-0.52156	P54763;P54763-4;P54763-2	P54763;P54763-4;P54763-2	Ephrin type-B receptor 2	Ephb2	1204	Color2 [DarkGray]	1	4					3	2	2	4.2	3	3	109.9	0	3.8871	7670400	3	12.9582	12.6616	12.943	12.9133	13.4921	13.0785	13.5964	13.5962	13.6987	13.6063
1.75061	-0.396696	Q3UU96;Q3UU96-2	Q3UU96;Q3UU96-2	Serine/threonine-protein kinase MRCK alpha	Cdc42bpa	1894	Color2 [DarkGray]	1	4					10	7	7	6	4.4	4.4	195.53	0	19.595	49961000	12	15.8206	16.0944	16.1682	15.7619	15.6713	16.3757	16.1289	16.1546	16.2163	16.6245
1.74314	-0.243367	O08756	O08756	3-hydroxyacyl-CoA dehydrogenase type-2	Hsd17b10	187	Color2 [DarkGray]	1	4					6	6	6	32.2	32.2	32.2	27.418	0	57.922	315160000	12	16.7716	16.8275	16.9147	16.8893	16.5082	17.043	17.0929	17.1074	16.983	16.9018
1.74257	-0.232984	B9EJ80	B9EJ80		Pdzd8	77	Color2 [DarkGray]	1	4					3	3	3	3.5	3.5	3.5	127.74	0	7.902	26458000	4	14.5154	14.6559	14.6576	14.5565	14.362	14.9362	14.6418	14.6635	14.8115	14.8594
1.7418	-0.434363	P21447;P06795	P21447	Multidrug resistance protein 1A	Abcb1a	811	Color2 [DarkGray]	1	4					11	11	11	8.3	8.3	8.3	140.64	0	15.485	193460000	19	17.3048	17.3809	17.5977	17.0726	16.7501	17.6188	17.6665	17.6946	17.5816	17.7164
1.74018	-0.253457	Q6P9J9;Q6P9J9-2	Q6P9J9	Anoctamin-6	Ano6	2405	Color2 [DarkGray]	1	4					6	6	6	8.1	8.1	8.1	106.25	0	11.957	121660000	9	16.4954	16.6155	16.6655	16.4322	16.216	16.7261	16.7328	16.8645	16.688	16.6807
1.73982	-0.360591	Q9R1E6;Q9R1E6-3;Q9R1E6-2	Q9R1E6;Q9R1E6-3;Q9R1E6-2	Ectonucleotide pyrophosphatase/phosphodiesterase family member 2	Enpp2	4808	Color2 [DarkGray]	1	4					3	3	3	3	3	3	98.884	0	4.3046	20403000	4	14.2787	14.3889	14.2055	14.0078	14.3101	14.8928	14.4881	14.7315	14.2869	14.5946
1.73795	0.222945	O54983	O54983	Ketimine reductase mu-crystallin	Crym	333	Color2 [DarkGray]	1	4					7	7	7	30.4	30.4	30.4	33.523	0	23.215	332900000	23	18.362	18.4085	18.2815	18.4917	18.2975	18.2636	18.2157	18.1772	17.8933	18.1766
1.73533	-0.345705	P55288	P55288	Cadherin-11	Cdh11	1219	Color2 [DarkGray]	1	4					5	5	5	8.5	8.5	8.5	88.111	0	17.627	33977000	7	14.6188	14.7212	14.753	14.4299	14.1473	14.9384	14.7648	14.9111	14.9467	14.8377
1.73056	-0.26078	Q9CZH7	Q9CZH7	Matrix-remodeling-associated protein 7	Mxra7	4142	Color2 [DarkGray]	1	4					2	2	2	14	14	14	19.457	0	4.1529	47605000	4	13.7261	13.8916	13.5739	13.6852	13.5728	14.0056	13.9963	13.7607	14.1413	13.8495
1.72543	-0.265778	Q8K2A1;Q8K2A1-2	Q8K2A1;Q8K2A1-2	PTB domain-containing engulfment adapter protein 1	Gulp1	3254	Color2 [DarkGray]	1	4					5	5	5	15.5	15.5	15.5	34.47	0	14.077	120610000	11	16.7131	16.8544	16.8062	16.8	16.5348	17.0141	17.1838	17.1298	16.9148	16.7947
1.72532	-0.333469	Q6PDN3;Q6PDN3-3;Q6PDN3-2;Q6PDN3-4	Q6PDN3;Q6PDN3-3;Q6PDN3-2	Myosin light chain kinase, smooth muscle;Myosin light chain kinase, smooth muscle, deglutamylated form	Mylk	2430	Color2 [DarkGray]	1	4					23	23	23	12.9	12.9	12.9	212.92	0	97.192	836530000	58	18.9464	19.3927	19.3028	18.9232	18.8623	19.4095	19.4077	19.5424	19.3772	19.3581
1.72512	-0.276942	P61021	P61021	Ras-related protein Rab-5B	Rab5b	1308	Color2 [DarkGray]	1	4					9	9	6	59.1	59.1	44.2	23.707	0	54.102	1156700000	50	19.0197	19.0787	19.1755	18.9224	18.8838	19.3799	19.3455	19.51	19.1411	19.0883
1.72459	-0.336887	Q8QZZ8	Q8QZZ8	Ras-related protein Rab-38	Rab38	3326	Color2 [DarkGray]	1	4					4	2	2	20.4	10.4	10.4	23.776	0	3.6333	139800000	4	16.7812	16.9768	17.1501	16.6674	16.6221	17.2186	17.1771	17.3709	17.0481	17.0675
1.72447	-0.872425	P15331-3;P15331;P15331-2	P15331-3;P15331;P15331-2	Peripherin	Prph	724	Color2 [DarkGray]	1	4					16	12	12	32.5	26	26	52.686	0	31.007	867500000	37	18.9331	19.481	19.6789	18.8153	18.0753	19.7358	19.7234	20.2121	19.944	19.7304
1.72345	-0.370975	Q922S4-2;Q922S4-3;Q922S4	Q922S4-2;Q922S4-3;Q922S4	cGMP-dependent 3,5-cyclic phosphodiesterase	Pde2a	3765	Color2 [DarkGray]	1	4					4	4	4	5.9	5.9	5.9	103.29	0	5.0089	15373000	5	13.5684	13.2713	13.6448	13.1922	13.1457	13.7934	13.7459	13.98	13.6045	13.5534
1.72295	-0.330763	Q60520;Q60520-1	Q60520;Q60520-1	Paired amphipathic helix protein Sin3a	Sin3a	2015	Color2 [DarkGray]	1	4					3	3	3	3.8	3.8	3.8	145.09	0	10.021	11981000	9	12.8476	13.2717	13.1538	13.2038	12.9264	13.3627	13.5276	13.5151	13.1283	13.5234
1.72279	0.209641	P30412	P30412	Peptidyl-prolyl cis-trans isomerase C	Ppic	932	Color2 [DarkGray]	1	4					3	3	3	20.8	20.8	20.8	22.794	0	7.4535	27078000	5	13.7342	13.7632	14.0178	13.779	13.7852	13.4389	13.5828	13.638	13.7471	13.6245
1.72215	-0.442515	E9Q4P1	E9Q4P1		Wdfy1	136	Color2 [DarkGray]	1	4					4	4	4	12.2	12.2	12.2	46.217	0	6.669	67866000	7	14.9245	15.6399	15.5392	15.2172	15.074	15.7981	15.6227	15.5306	15.7522	15.9039
1.72001	-0.236534	Q60575-2;Q60575	Q60575-2;Q60575	Kinesin-like protein KIF1B	Kif1b	2016	Color2 [DarkGray]	1	4					10	3	3	7.8	3.1	3.1	198.92	0	7.7819	9194800	3	12.7436	12.7632	13.0388	12.5866	12.7307	12.9354	13.0312	13.128	12.9813	12.9697
1.71894	-0.464277	O70318	O70318	Band 4.1-like protein 2	Epb41l2	389	Color2 [DarkGray]	1	4					39	39	35	41.2	41.2	37.1	109.94	0	323.31	6181600000	144	21.9148	21.9674	21.9833	21.7349	21.2016	22.1664	22.3044	22.2138	22.0403	22.3986
1.71794	-0.246824	Q8BIK4;Q8BIK4-2	Q8BIK4;Q8BIK4-2	Dedicator of cytokinesis protein 9	Dock9	2798	Color2 [DarkGray]	1	4					8	8	8	5.4	5.4	5.4	235.31	0	18.319	66236000	14	16.0788	16.0552	16.0571	15.9031	15.7276	16.3119	16.2506	16.316	16.0873	16.0902
1.71794	-0.468209	P20443	P20443	S-arrestin	Sag	800	Color2 [DarkGray]	1	4					21	21	20	74.2	74.2	71.7	44.93	0	323.31	19656000000	356	23.5163	23.201	23.1317	23.5252	23.7341	24.1412	23.8438	24.028	23.4742	23.9622
1.71625	-0.454558	Q9Z1L4	Q9Z1L4	Retinoschisin	Rs1	4951	Color2 [DarkGray]	1	4					8	8	8	37.9	37.9	37.9	25.575	0	52.957	458160000	26	17.5473	17.3672	17.1374	17.6584	17.6828	18.0394	18.0247	18.1343	17.4723	17.9952
1.71203	-0.23368	O35711-2;O35711;O35711-4;O35711-3	O35711-2;O35711;O35711-4	Liprin-beta-2	Ppfibp2	288	Color2 [DarkGray]	1	4					13	13	12	19.4	19.4	18	97.584	0	31.112	129480000	26	16.7678	16.8974	16.9271	16.7153	16.6246	17.0635	17.0744	17.1518	16.8152	16.9958
1.70845	-0.392144	Q68FF6	Q68FF6	ARF GTPase-activating protein GIT1	Git1	2312	Color2 [DarkGray]	1	4					5	5	5	7.8	7.8	7.8	85.299	0	12.64	70444000	7	14.8663	15.0913	14.9814	14.8381	14.3482	15.2714	15.3049	15.2286	15.0513	15.2298
1.70423	-0.819496	P43274	P43274	Histone H1.4	Hist1h1e	1040	Color2 [DarkGray]	1	4					9	3	3	34.2	13.2	13.2	21.977	0	15.719	2056800000	19	17.245	17.1644	17.6748	17.1512	17.017	17.2926	18.4402	17.8019	18.0206	18.7944
1.70411	-0.218423	Q80SY6;Q80SY6-2;Q80SY6-3;Q80SY6-4	Q80SY6;Q80SY6-2	Adenosine deaminase-like protein	Adal	2573	Color2 [DarkGray]	1	4					3	3	3	7.5	7.5	7.5	41	0	3.2926	21554000	3	13.7917	13.9327	13.6715	13.9638	13.9535	14.0904	14.1627	14.1622	13.8949	14.0952
1.69626	-0.586416	O70443	O70443	Guanine nucleotide-binding protein G(z) subunit alpha	Gnaz	400	Color2 [DarkGray]	1	4					2	2	2	5.9	5.9	5.9	40.849	0.00068571	2.5352	33178000	4	16.5494	16.3398	16.2178	16.1999	15.5251	16.7127	16.7955	16.6454	16.4814	17.1292
1.69536	-0.371523	P39447	P39447	Tight junction protein ZO-1	Tjp1	1012	Color2 [DarkGray]	1	4					15	15	15	10.4	10.4	10.4	194.74	0	115.5	404740000	39	17.9496	18.0454	18.0489	17.6226	17.4525	18.1471	18.2116	18.3545	18.1193	18.144
1.69411	-0.514973	Q62261;Q62261-2	Q62261;Q62261-2	Spectrin beta chain, non-erythrocytic 1	Sptbn1	2218	Color2 [DarkGray]	1	4					107	107	103	56	56	54.1	274.22	0	323.31	21802000000	616	23.3108	23.4676	23.6288	23.0356	22.6464	23.6438	23.7459	23.8882	23.6797	23.7064
1.69368	-0.282382	Q8R1G2	Q8R1G2	Carboxymethylenebutenolidase homolog	Cmbl	3361	Color2 [DarkGray]	1	4					5	5	5	22	22	22	27.902	0	6.8989	86300000	9	15.9774	16.3023	16.176	16.4348	16.397	16.6261	16.5198	16.6758	16.4954	16.3822
1.69366	0.22731	Q9R0P3	Q9R0P3	S-formylglutathione hydrolase	Esd	4790	Color2 [DarkGray]	1	4					8	8	8	37.2	37.2	37.2	31.319	0	41.158	635690000	35	18.8817	18.7441	18.9071	18.9861	18.9201	18.8338	18.6774	18.7791	18.5015	18.5107
1.6934	-0.182967	Q9DBL1	Q9DBL1	Short/branched chain specific acyl-CoA dehydrogenase, mitochondrial	Acadsb	4375	Color2 [DarkGray]	1	4					8	8	8	25.9	25.9	25.9	47.874	0	48.139	314150000	18	17.2947	17.3188	17.2176	17.2469	17.1007	17.3849	17.5036	17.5415	17.4112	17.2523
1.69107	-0.338093	Q6GV12	Q6GV12	3-ketodihydrosphingosine reductase	Kdsr	2351	Color2 [DarkGray]	1	4					4	4	4	14.8	14.8	14.8	35.955	0	16.145	140770000	12	17.287	17.1059	17.1329	16.991	16.9783	17.5866	17.5272	17.6825	17.1514	17.2379
1.69083	-0.268401	O55137	O55137	Acyl-coenzyme A thioesterase 1	Acot1	360	Color2 [DarkGray]	1	4					9	9	3	24.8	24.8	8.6	46.135	0	23.535	841670000	21	18.2391	18.5047	18.4484	18.486	18.3749	18.7481	18.7569	18.88	18.5911	18.4191
1.68848	-0.405696	Q8C522	Q8C522	Endonuclease domain-containing 1 protein	Endod1	3048	Color2 [DarkGray]	1	4					10	10	10	29.5	29.5	29.5	55.262	0	32.784	291640000	33	17.1241	17.3633	17.4239	16.9652	16.6777	17.4856	17.5682	17.6162	17.4055	17.5071
1.68791	-0.167896	P35283	P35283	Ras-related protein Rab-12	Rab12	975	Color2 [DarkGray]	1	4					6	6	6	27.2	27.2	27.2	27.328	0	12.672	63368000	10	16.3918	16.512	16.5324	16.3348	16.2662	16.6113	16.583	16.6574	16.5126	16.5124
1.68481	-0.339688	Q9DBX3;Q9DBX3-3;Q9DBX3-2	Q9DBX3;Q9DBX3-3;Q9DBX3-2	Sushi domain-containing protein 2	Susd2	4392	Color2 [DarkGray]	1	4					6	6	6	7.7	7.7	7.7	90.641	0	17.172	90312000	18	16.6276	16.8493	16.9802	16.3956	16.4951	17.0456	16.8874	17.1161	16.911	17.086
1.68402	-0.19082	Q59J78	Q59J78	Mimitin, mitochondrial	Ndufaf2	1947	Color2 [DarkGray]	1	4					2	2	2	14.3	14.3	14.3	19.628	0	4.5523	36147000	5	15.1049	14.9929	14.9889	14.9895	14.7961	15.0638	15.0966	15.2587	15.1266	15.2807
1.6837	-0.68929	Q8BVA4	Q8BVA4	Leiomodin-1	Lmod1	2932	Color2 [DarkGray]	1	4					2	2	2	5.4	5.4	5.4	66.309	0.0017613	2.2152	7465500	3	11.6086	12.8882	12.304	12.8133	12.1761	12.9555	13.1574	12.9457	13.2125	12.9655
1.68319	-0.413426	Q99LG1	Q99LG1	Transmembrane protein 51	Tmem51	3882	Color2 [DarkGray]	1	4					3	3	3	21.3	21.3	21.3	27.398	0	14.546	70524000	5	14.4996	14.7084	14.7528	14.1479	14.1257	14.8545	14.9424	15.0078	14.7894	14.7074
1.68169	-0.449215	P52293	P52293	Importin subunit alpha-1	Kpna2	1164	Color2 [DarkGray]	1	4					3	3	3	8.1	8.1	8.1	57.927	0	8.5828	18365000	5	12.6453	12.3609	12.2657	12.3031	12.6278	13.294	12.8969	12.9867	12.4698	12.8013
1.68008	-0.258009	O55131;Q9DA97	O55131	Septin-7	Sept7	358	Color2 [DarkGray]	1	4					14	14	13	35.8	35.8	33.7	50.549	0	137.07	1605000000	66	19.8265	19.8981	20.0979	19.6695	19.7072	20.0692	20.0827	20.239	19.9509	20.1476
1.67504	-0.256402	Q9WVK4	Q9WVK4	EH domain-containing protein 1	Ehd1	4899	Color2 [DarkGray]	1	4					23	23	16	47.6	47.6	35.2	60.602	0	97.473	1025200000	54	19.2118	19.2931	19.4723	19.1327	19.042	19.5164	19.5042	19.655	19.3687	19.3896
1.67491	-0.412988	P97817	P97817	Cerebellar degeneration-related protein 2	Cdr2	1599	Color2 [DarkGray]	1	4					2	2	2	5.9	5.9	5.9	52.09	0	5.3059	12857000	2	12.8113	12.568	12.0676	12.5917	12.1758	12.9519	12.8708	12.8851	12.7113	12.8601
1.67334	-0.316011	Q9DBE8	Q9DBE8	Alpha-1,3/1,6-mannosyltransferase ALG2	Alg2	4365	Color2 [DarkGray]	1	4					4	4	4	12.5	12.5	12.5	47.404	0	8.533	19812000	6	14.0943	14.2751	14.0046	13.6441	13.8568	14.2933	14.3725	14.3087	14.1967	14.2838
1.66943	-0.409515	Q5DTX6	Q5DTX6	Junctional protein associated with coronary artery disease	Jcad	1951	Color2 [DarkGray]	1	4					3	3	3	3.9	3.9	3.9	144.8	0	6.7075	11817000	5	14.1387	14.5142	14.6262	14.117	13.8964	14.4811	14.7004	14.7568	14.7115	14.6902
1.66928	-0.59414	O35206	O35206	Collagen alpha-1(XV) chain;Restin	Col15a1	230	Color2 [DarkGray]	1	4					11	11	11	9.9	9.9	9.9	140.47	0	23.036	212080000	26	17.6791	17.7184	17.991	17.758	16.826	18.0343	18.285	18.3627	18.1511	18.1101
1.66641	-0.229375	Q9WTT4	Q9WTT4	V-type proton ATPase subunit G 2	Atp6v1g2	4837	Color2 [DarkGray]	1	4					3	3	3	35.6	35.6	35.6	13.651	0	6.6815	26727000	3	13.6374	13.3854	13.3946	13.3416	13.4777	13.7487	13.6886	13.7954	13.4432	13.7078
1.66599	-0.155315	Q99L13	Q99L13	3-hydroxyisobutyrate dehydrogenase, mitochondrial	Hibadh	3863	Color2 [DarkGray]	1	4					6	6	6	24.2	24.2	24.2	35.44	0	71.047	477330000	21	17.8423	17.763	17.8219	17.7545	17.8153	17.9647	18.015	18.0986	17.792	17.9032
1.66579	-0.296105	Q3URD3-5;Q3URD3-2;Q3URD3	Q3URD3-5;Q3URD3-2;Q3URD3	Sarcolemmal membrane-associated protein	Slmap	1887	Color2 [DarkGray]	1	4					11	11	2	29.2	29.2	7.6	52.98	0	38.42	334950000	25	17.3964	17.4833	17.4826	17.6982	17.0872	17.8438	17.6873	17.6576	17.716	17.7236
1.66359	-0.179441	Q9R020-2;Q9R020	Q9R020-2;Q9R020	Zinc finger Ran-binding domain-containing protein 2	Zranb2	4768	Color2 [DarkGray]	1	4					3	3	3	8.5	8.5	8.5	33.32	0	9.1664	76959000	9	15.7882	15.9319	15.8113	15.8963	15.9124	16.1993	16.0578	16.0484	15.8502	16.0815
1.66314	-0.416816	P21279	P21279	Guanine nucleotide-binding protein G(q) subunit alpha	Gnaq	809	Color2 [DarkGray]	1	4					10	10	6	35.1	35.1	24.5	42.158	0	33.515	854670000	38	18.8824	18.9165	19.0677	18.5382	18.2989	19.1284	19.1844	19.2907	19.0289	19.1555
1.65817	-0.30652	Q9R0Q4	Q9R0Q4	Mortality factor 4-like protein 2	Morf4l2	4796	Color2 [DarkGray]	1	4					2	2	2	6.9	6.9	6.9	32.183	0.00068681	2.556	2781600	2	13.0026	13.1361	13.3123	12.8925	12.8252	13.1053	13.3349	13.367	13.4117	13.4824
1.65801	-0.424491	Q91W98	Q91W98	Solute carrier family 15 member 4	Slc15a4	3619	Color2 [DarkGray]	1	4					3	3	3	6.6	6.6	6.6	62.255	0	14.607	43346000	4	14.3429	14.0724	14.3175	13.8144	14.2028	14.5835	14.6664	14.8562	14.159	14.6073
1.656	-0.30788	Q811D0-2;Q811D0;Q811D0-3	Q811D0-2;Q811D0;Q811D0-3	Disks large homolog 1	Dlg1	2688	Color2 [DarkGray]	1	4					7	7	6	10.8	10.8	10	99.629	0	13.911	194590000	16	17.5855	17.6452	17.6485	17.3215	17.1248	17.7865	17.7495	17.8378	17.665	17.8262
1.65471	-0.574838	Q9QXD8	Q9QXD8	LIM domain-containing protein 1	Limd1	4699	Color2 [DarkGray]	1	4					2	2	2	5.1	5.1	5.1	71.421	0	8.0805	9497500	3	11.8702	12.3945	12.2261	11.5449	11.4195	12.2939	12.6151	12.674	12.3264	12.42
1.65432	-0.250624	P12382	P12382	ATP-dependent 6-phosphofructokinase, liver type	Pfkl	678	Color2 [DarkGray]	1	4					20	17	16	33.1	29.4	26.9	85.359	0	84.798	2258400000	84	20.0119	20.0224	19.9085	19.8779	19.9017	20.3163	20.2495	20.3427	19.8801	20.1869
1.65364	-0.527036	Q80WM3	Q80WM3	Complexin-4	Cplx4	2637	Color2 [DarkGray]	1	4					8	8	7	49.4	49.4	44.4	18.35	0	39.433	655200000	16	19.4791	19.5827	19.1459	19.7041	19.1797	20.2091	20.0865	19.592	19.5766	20.2624
1.64915	-0.150347	Q01279;P70424;Q61527-3;Q61527-2;Q61527	Q01279	Epidermal growth factor receptor	Egfr	1642	Color2 [DarkGray]	1	4					7	7	7	5.6	5.6	5.6	134.85	0	16.206	92233000	13	16.6869	16.679	16.7577	16.5819	16.4781	16.7629	16.726	16.8248	16.7734	16.8483
1.64914	-0.466137	Q9CQT1	Q9CQT1	Methylthioribose-1-phosphate isomerase	Mri1	4011	Color2 [DarkGray]	1	4					2	2	2	6.2	6.2	6.2	39.41	0.00070356	2.8028	170770000	2	12.8308	12.6016	12.7461	13.182	13.2357	13.3046	13.3511	13.7226	13.0601	13.4886
1.64443	-0.583106	A6H6E2;A6H6E2-2	A6H6E2	Multimerin-2	Mmrn2	51	Color2 [DarkGray]	1	4					7	7	7	8.8	8.8	8.8	105.21	0	17.188	120800000	13	16.1062	16.3185	16.605	16.076	15.3625	16.5872	16.7114	16.7216	16.6841	16.6795
1.64333	-0.406006	Q99KW3-1;Q99KW3-4;Q99KW3;Q99KW3-2	Q99KW3-1;Q99KW3-4;Q99KW3;Q99KW3-2	TRIO and F-actin-binding protein	Triobp	3858	Color2 [DarkGray]	1	4					4	4	3	6.4	6.4	4.8	66.979	0	4.414	50528000	3	14.1145	14.4341	14.6219	14.2025	13.8336	14.5024	14.7974	14.7007	14.654	14.582
1.64304	-0.216564	Q8BVD5;Q8BVD5-2;Q8BVD5-5;Q8BVD5-4;Q8BVD5-3	Q8BVD5;Q8BVD5-2;Q8BVD5-5;Q8BVD5-4;Q8BVD5-3	MAGUK p55 subfamily member 7	Mpp7	2934	Color2 [DarkGray]	1	4					7	7	6	15.1	15.1	13.9	65.539	0	9.2098	72587000	12	15.7197	15.9303	16.0252	15.8967	15.7411	16.0655	16.0535	16.2722	16.0277	15.9769
1.64268	-0.276739	Q9WU40;Q9WU40-2	Q9WU40;Q9WU40-2	Inner nuclear membrane protein Man1	Lemd3	4842	Color2 [DarkGray]	1	4					2	2	2	3.8	3.8	3.8	100.31	0	12.216	18102000	3	13.8567	13.8293	14.1053	13.7808	13.5105	14.1555	14.0241	14.1304	14.1173	14.0391
1.64058	-0.279726	P63073	P63073	Eukaryotic translation initiation factor 4E	Eif4e	1428	Color2 [DarkGray]	1	4					4	4	4	24.4	24.4	24.4	25.053	0	12.108	61602000	7	16.0759	16.4925	16.3433	16.5579	16.1387	16.6111	16.6841	16.594	16.6235	16.4942
1.63648	-0.494748	O08715-2;O08715-5;O08715-3;O08715-6;O08715;O08715-4	O08715-2;O08715-5;O08715-3;O08715-6;O08715;O08715-4	A-kinase anchor protein 1, mitochondrial	Akap1	182	Color2 [DarkGray]	1	4					2	2	2	7.4	7.4	7.4	57.68	0	5.1041	5099200	3	10.9259	11.2399	10.7937	11.5038	10.9005	11.5067	11.7073	11.3383	11.9535	11.3319
1.63509	-0.166294	Q9D7B6	Q9D7B6	Isobutyryl-CoA dehydrogenase, mitochondrial	Acad8	4281	Color2 [DarkGray]	1	4					9	9	9	24.2	24.2	24.2	45.019	0	19.647	115670000	14	15.9588	15.9479	15.8125	16.1126	15.9445	16.1183	16.2118	16.1	16.1737	16.004
1.63403	0.41843	Q80TA9	Q80TA9	Ectopic P granules protein 5 homolog	Epg5	2579	Color2 [DarkGray]	1	4					2	2	2	0.8	0.8	0.8	290.8	0.00070389	2.8064	1037800	2	12.0485	12.1271	12.1518	12.1581	11.9721	11.9744	11.5599	11.7036	11.181	11.9466
1.63378	-0.193373	Q9QYR9;Q32Q92-2;Q32Q92;Q9QYR7-2;Q6Q2Z6;Q9QYR7	Q9QYR9	Acyl-coenzyme A thioesterase 2, mitochondrial	Acot2	4740	Color2 [DarkGray]	1	4					8	2	2	19.9	4.9	4.9	49.656	0.00024331	3.1158	70393000	3	14.8264	14.9148	14.9602	14.8406	14.6784	15.1722	15.0896	15.0795	14.9093	14.9367
1.63245	-0.356537	O89023	O89023	Tripeptidyl-peptidase 1	Tpp1	481	Color2 [DarkGray]	1	4					4	4	4	10.7	10.7	10.7	61.341	0	10.622	509400000	14	16.8802	16.7235	16.5945	16.4416	16.7756	16.9521	17.2058	17.3367	16.7633	16.9401
1.62712	-0.235427	P10637;P10637-2	P10637;P10637-2	Microtubule-associated protein tau	Mapt	645	Color2 [DarkGray]	1	4					13	13	7	24.4	24.4	15.6	76.243	0	32.803	434010000	31	18.3456	18.2619	18.3348	18.3622	18.2963	18.6945	18.3859	18.8072	18.4362	18.4542
1.62705	0.260727	P99026	P99026	Proteasome subunit beta type-4	Psmb4	1618	Color2 [DarkGray]	1	4					2	2	2	13.3	13.3	13.3	29.116	0	8.7857	118300000	8	15.8768	15.8747	15.8945	15.7511	15.6478	15.6024	15.7502	15.6686	15.3503	15.3697
1.62656	0.165477	P54729	P54729	NEDD8 ultimate buster 1	Nub1	1200	Color2 [DarkGray]	1	4					6	6	6	12.7	12.7	12.7	70.306	0	12.185	115640000	8	17.2284	17.2818	17.1481	17.0889	17.1532	17.0611	16.9856	17.178	16.8956	16.9527
1.62562	-0.299332	Q69ZS6	Q69ZS6	Synaptic vesicle glycoprotein 2C	Sv2c	2326	Color2 [DarkGray]	1	4					3	2	2	3.6	2.3	2.3	82.29	0.0021911	2.1593	8753400	4	13.9178	14.1556	14.1212	13.8669	13.6341	14.225	14.2534	14.3269	14.0525	14.3344
1.62462	-0.445146	O54901	O54901	OX-2 membrane glycoprotein	Cd200	324	Color2 [DarkGray]	1	4					2	2	2	8.3	8.3	8.3	31.256	0	16.867	87433000	4	16.9036	17.1804	17.3945	16.7986	16.5074	17.2959	17.531	17.3175	17.3971	17.4687
1.6235	-0.283586	P50285	P50285	Dimethylaniline monooxygenase [N-oxide-forming] 1	Fmo1	1131	Color2 [DarkGray]	1	4					7	7	7	17.7	17.7	17.7	59.914	0	26.457	325850000	21	16.8742	17.0441	17.0562	16.6089	16.7698	17.069	17.1613	17.3513	17.0201	17.1693
1.62302	-0.292789	Q9Z2R6	Q9Z2R6	Protein unc-119 homolog A	Unc119	5005	Color2 [DarkGray]	1	4					7	7	6	42.5	42.5	38.8	27.01	0	24.632	126660000	15	15.8214	15.6821	15.6528	15.8158	15.8075	16.2253	16.0842	16.1446	15.6648	16.1246
1.62215	-0.679663	Q8BLQ9-3;Q8BLQ9-2;Q8BLQ9	Q8BLQ9-3;Q8BLQ9-2;Q8BLQ9	Cell adhesion molecule 2	Cadm2	2837	Color2 [DarkGray]	1	4					5	5	5	23	23	23	43.517	0	25.185	250940000	14	17.2405	17.1312	16.9497	17.0471	16.0753	17.4602	17.7388	17.4472	17.2346	17.9613
1.6215	0.227988	Q9JK81	Q9JK81	UPF0160 protein MYG1, mitochondrial	Myg1	4617	Color2 [DarkGray]	1	4					5	5	5	16.6	16.6	16.6	42.722	0	19.171	110500000	13	15.7606	15.7108	15.7943	15.7203	15.5881	15.6433	15.3472	15.6761	15.4504	15.3171
1.61649	-0.196907	Q8VC03	Q8VC03	Echinoderm microtubule-associated protein-like 3	Eml3	3448	Color2 [DarkGray]	1	4					4	4	4	6.4	6.4	6.4	95.694	0	9.0493	25453000	6	13.8373	13.7164	13.8621	13.7372	13.7407	14.155	13.931	14.0996	13.8314	13.8613
1.61551	-0.475652	Q9Z273	Q9Z273	Tubby-related protein 1	Tulp1	4977	Color2 [DarkGray]	1	4					7	7	7	17.9	17.9	17.9	60.335	0	18.09	75266000	9	14.4932	14.2966	14.3511	14.3669	14.087	14.8979	15.0874	14.6217	14.2648	15.1014
1.61529	0.182946	Q9D0F3	Q9D0F3	Protein ERGIC-53	Lman1	4172	Color2 [DarkGray]	1	4					7	7	7	20.9	20.9	20.9	57.788	0	31.155	730540000	36	19.1642	19.1614	19.0665	19.0466	18.8614	18.9813	18.8525	18.9415	18.7918	18.8182
1.61516	0.45815	Q9Z0M5	Q9Z0M5	Lysosomal acid lipase/cholesteryl ester hydrolase	Lipa	4920	Color2 [DarkGray]	1	4					3	3	3	7.8	7.8	7.8	45.325	0	7.5003	36505000	6	15.2614	14.9513	15.2198	14.6838	14.8966	14.8124	14.5629	14.8251	14.209	14.3128
1.61503	0.459026	Q80SU7	Q80SU7	Interferon-induced very large GTPase 1	Gvin1	2570	Color2 [DarkGray]	1	4					15	15	15	6.3	6.3	6.3	280.81	0	31.289	146280000	22	17.3063	16.9236	17.5166	16.9233	16.6533	16.7719	16.5744	16.7015	16.4106	16.5696
1.61167	-0.75644	P25318-2;P25318	P25318-2;P25318	Collagen alpha-2(VIII) chain	Col8a2	856	Color2 [DarkGray]	1	4					2	2	2	3.6	3.6	3.6	61.83	0	10.633	31921000	3	14.009	13.7292	13.8792	12.955	12.7446	14.4054	14.2087	14.3696	13.8707	14.2448
1.60974	-0.887269	P43276	P43276	Histone H1.5	Hist1h1b	1042	Color2 [DarkGray]	1	4					8	6	6	32.7	25.6	25.6	22.576	0	20.716	1635900000	32	19.037	19.101	19.4311	19.124	18.7555	18.9898	20.4807	19.718	19.9882	20.7082
1.60911	-0.35752	Q80U72;Q80U72-4;Q80U72-2;Q80U72-3	Q80U72;Q80U72-4;Q80U72-2;Q80U72-3	Protein scribble homolog	Scrib	2598	Color2 [DarkGray]	1	4					7	7	6	5.8	5.8	5.1	174.06	0	16.606	55850000	10	15.2197	15.3771	15.4644	15.0625	14.7877	15.6472	15.5731	15.5661	15.3593	15.5533
1.60841	-0.306435	Q8K2T8	Q8K2T8	RNA polymerase II-associated factor 1 homolog	Paf1	3273	Color2 [DarkGray]	1	4					4	4	4	8	8	8	60.518	0	11.234	21657000	5	13.7168	13.5552	13.4274	13.6952	13.1466	13.9413	13.8122	13.7974	13.705	13.8175
1.60733	-0.166857	Q9EQN3;Q9Z2S7;P62500-2;Q9Z2S7-3;Q9Z2S7-4;P62500-3;P62500;Q9Z2S7-2	Q9EQN3;Q9Z2S7;P62500-2;Q9Z2S7-3;Q9Z2S7-4;P62500-3;P62500	TSC22 domain family protein 4;TSC22 domain family protein 3;TSC22 domain family protein 1	Tsc22d4;Tsc22d3;Tsc22d1	4479	Color2 [DarkGray]	1	4					4	4	4	12.4	12.4	12.4	39.978	0	6.7807	23187000	7	14.4339	14.3778	14.1981	14.5545	14.3369	14.5967	14.5289	14.5513	14.5029	14.5556
1.60551	-0.466649	P15499	P15499	Peripherin-2	Prph2	727	Color2 [DarkGray]	1	4					8	8	8	28	28	28	39.259	0	29.216	4581400000	45	20.6477	20.3854	20.1675	20.5026	20.964	21.1553	21.0804	21.2527	20.7094	20.8027
1.60524	-0.24949	O35963;P97950	O35963	Ras-related protein Rab-33B	Rab33b	303	Color2 [DarkGray]	1	4					4	4	4	21	21	21	25.766	0	8.9499	35041000	5	15.1779	15.3324	15.398	15.0962	15.0086	15.5613	15.4809	15.566	15.296	15.3563
1.60102	-0.406922	P26231;REV__Q9JMB1-2;REV__Q9JMB1;Q65CL1	P26231	Catenin alpha-1	Ctnna1	865	Color2 [DarkGray]	1	4					32	32	26	44.9	44.9	36.9	100.11	0	323.31	2471100000	103	20.1131	20.232	20.3278	19.7946	19.6072	20.4125	20.4731	20.6049	20.2503	20.3686
1.59902	-0.377166	O54931-5;O54931-4;O54931-3;O54931-2;O54931	O54931-5;O54931-4;O54931-3;O54931-2;O54931	A-kinase anchor protein 2	Akap2	326	Color2 [DarkGray]	1	4					12	12	12	22.4	22.4	22.4	84.076	0	49.877	292680000	25	17.8105	18.0915	18.1871	17.6674	17.4635	18.1951	18.2986	18.2964	18.1404	18.1753
1.59789	-0.356487	P52431	P52431	DNA polymerase delta catalytic subunit	Pold1	1167	Color2 [DarkGray]	1	4					2	2	2	2.4	2.4	2.4	123.79	0	6.0146	5751100	3	11.3617	11.1463	11.3262	11.5543	11.7203	12.0622	11.8148	11.6447	11.5738	11.7957
1.59326	-0.485127	Q62009-5;Q62009-3;Q62009-2;Q62009;Q62009-4;CON__Q2KJC7	Q62009-5;Q62009-3;Q62009-2;Q62009;Q62009-4	Periostin	Postn	2190	Color2 [DarkGray]	1	4					16	16	16	26.9	26.9	26.9	87.098	0	70.311	961560000	37	19.4084	19.4778	19.73	19.1073	18.8026	19.6213	19.643	19.7512	19.9687	19.9676
1.59311	-0.256411	Q9CU62	Q9CU62	Structural maintenance of chromosomes protein 1A	Smc1a	4059	Color2 [DarkGray]	1	4					25	25	25	21.1	21.1	21.1	143.23	0	88.921	603040000	53	18.8884	18.9318	19.0448	18.7932	18.5335	19.0212	19.0997	19.1633	19.0043	19.1853
1.59262	-0.291344	Q8R0S2;Q8R0S2-2;Q5DU25	Q8R0S2;Q8R0S2-2	IQ motif and SEC7 domain-containing protein 1	Iqsec1	3343	Color2 [DarkGray]	1	4					5	5	5	5.2	5.2	5.2	108.01	0	8.2004	49680000	7	15.7332	15.6538	15.6583	15.4167	15.2106	15.8754	15.8301	15.8571	15.6575	15.9091
1.58959	-0.328554	P70280	P70280	Vesicle-associated membrane protein 7	Vamp7	1484	Color2 [DarkGray]	1	4					5	5	5	21.4	21.4	21.4	24.967	0	20.075	191090000	13	17.3136	17.4347	17.4852	17.2475	16.8795	17.5912	17.7114	17.7202	17.4204	17.5601
1.58907	-0.333185	Q9JI39	Q9JI39	ATP-binding cassette sub-family B member 10, mitochondrial	Abcb10	4568	Color2 [DarkGray]	1	4					2	2	2	2.9	2.9	2.9	77.187	0.00090539	2.4502	8278600	3	13.3944	13.6465	13.7049	13.5241	13.0849	13.7428	13.9357	13.772	13.6599	13.9103
1.58494	-0.312286	P70206;P70208-2;P70208	P70206	Plexin-A1	Plxna1	1472	Color2 [DarkGray]	1	4					9	9	7	5.3	5.3	4.3	211.1	0	14.76	87232000	15	16.5791	16.6272	16.7493	16.2958	16.2099	16.8269	16.8641	16.9487	16.6604	16.7227
1.584	-0.241653	Q9DB60	Q9DB60	Prostamide/prostaglandin F synthase	Fam213b	4356	Color2 [DarkGray]	1	4					4	4	4	17.9	17.9	17.9	21.67	0	6.6641	47146000	7	15.4846	15.7325	15.6771	15.8559	15.836	16.0062	15.9493	16.1487	15.8886	15.8015
1.58124	-0.212747	Q61151	Q61151	Serine/threonine-protein phosphatase 2A 56 kDa regulatory subunit epsilon isoform	Ppp2r5e	2094	Color2 [DarkGray]	1	4					6	6	5	14.6	14.6	12	54.713	0	25.775	82332000	12	15.7302	15.7151	15.6303	15.7213	15.6347	15.9157	15.9654	16.086	15.6291	15.8991
1.58051	-0.363719	Q9QZQ1-2;Q9QZQ1	Q9QZQ1-2;Q9QZQ1	Afadin	Mllt4	4762	Color2 [DarkGray]	1	4					25	25	25	17	17	17	204.55	0	69.216	304780000	52	18.1852	18.3171	18.4244	17.9561	17.7307	18.4926	18.5431	18.6012	18.322	18.473
1.57912	-0.547603	O55103;O55103-2	O55103	Periaxin	Prx	353	Color2 [DarkGray]	1	4					14	14	14	15.3	15.3	15.3	147.69	0	28.522	236870000	23	17.0323	17.5141	17.5392	17.1619	16.6624	17.8782	17.474	18.0122	17.864	17.4196
1.57908	-0.310799	Q6NXK2-2;Q6NXK2	Q6NXK2-2;Q6NXK2	Zinc finger protein 532	Znf532	2369	Color2 [DarkGray]	1	4					3	3	3	4.2	4.2	4.2	95.449	0.0017641	2.2321	10411000	4	13.1953	12.9399	13.279	12.8768	12.7011	13.2423	13.202	13.3629	13.2938	13.4451
1.57898	-0.364934	Q99N28	Q99N28	Cell adhesion molecule 3	Cadm3	3915	Color2 [DarkGray]	1	4					2	2	2	8.8	8.8	8.8	42.964	0	11.055	30180000	6	14.5233	14.5596	14.5376	14.3493	13.923	14.5355	14.7564	14.7192	14.9046	14.8019
1.57727	-0.134132	Q9EPL8	Q9EPL8	Importin-7	Ipo7	4457	Color2 [DarkGray]	1	4					12	12	12	13.5	13.5	13.5	119.49	0	126.87	407400000	25	17.5966	17.4831	17.5689	17.5918	17.4106	17.6919	17.6689	17.7732	17.588	17.5998
1.57621	-0.216249	P84091	P84091	AP-2 complex subunit mu	Ap2m1	1543	Color2 [DarkGray]	1	4					14	14	14	37.2	37.2	37.2	49.654	0	29.593	658960000	33	18.6662	18.7582	18.7515	18.6552	18.4214	18.8014	18.9843	18.9166	18.7001	18.9312
1.57483	-0.221548	O35459	O35459	Delta(3,5)-Delta(2,4)-dienoyl-CoA isomerase, mitochondrial	Ech1	257	Color2 [DarkGray]	1	4					7	7	7	26.6	26.6	26.6	36.118	0	15.527	616070000	22	18.9674	18.8885	18.9982	18.9462	18.8175	19.1535	19.2146	19.3341	19.1475	18.8759
1.57334	-0.432351	O08599;O08599-2	O08599;O08599-2	Syntaxin-binding protein 1	Stxbp1	172	Color2 [DarkGray]	1	4					19	19	19	34.7	34.7	34.7	67.568	0	137.52	2439700000	73	20.8106	20.5887	20.5238	20.5612	20.061	21.0124	20.9878	20.7749	20.6723	21.2595
1.57306	-0.405043	Q9Z2D6-2;Q9Z2D6	Q9Z2D6-2;Q9Z2D6	Methyl-CpG-binding protein 2	Mecp2	4991	Color2 [DarkGray]	1	4					19	19	19	43.1	43.1	43.1	53.575	0	166.59	1500500000	58	19.7694	19.865	19.8105	19.7026	19.0807	19.9581	20.1057	20.0085	19.9962	20.185
1.57262	-0.476357	P32958	P32958	Rod outer segment membrane protein 1	Rom1	958	Color2 [DarkGray]	1	4					8	8	8	25.1	25.1	25.1	37.265	0	65.672	1539800000	36	19.0571	18.6116	18.6681	18.8697	19.3661	19.6292	19.3891	19.6388	19.1003	19.197
1.56867	-0.334161	O54965-2;O54965	O54965-2;O54965	E3 ubiquitin-protein ligase RNF13	Rnf13	332	Color2 [DarkGray]	1	4					3	3	3	14.6	14.6	14.6	30.249	0	8.9861	59248000	6	14.5957	14.8009	14.5601	14.4233	14.3467	14.9884	14.9767	15.0292	14.8971	14.506
1.56827	0.268926	P47791-2;P47791	P47791-2;P47791	Glutathione reductase, mitochondrial	Gsr	1079	Color2 [DarkGray]	1	4					8	8	8	21.3	21.3	21.3	51.073	0	33.573	419290000	18	17.3562	17.1246	17.3548	17.1238	17.3048	17.0677	17.0758	17.1942	16.7311	16.8507
1.56739	-0.156062	Q8JZN5	Q8JZN5	Acyl-CoA dehydrogenase family member 9, mitochondrial	Acad9	3193	Color2 [DarkGray]	1	4					16	16	16	29	29	29	68.721	0	37.339	352300000	32	18.2949	18.1857	18.2799	18.2248	17.9949	18.3166	18.4282	18.3521	18.3509	18.3125
1.5648	-0.407574	Q3THW5;P0C0S6	Q3THW5;P0C0S6	Histone H2A.V;Histone H2A.Z	H2afv;H2afz	628	Color2 [DarkGray]	1	4					4	2	2	31.2	18.8	18.8	13.509	0	7.5468	1626600000	60	20.1839	20.2659	20.3144	19.9659	19.6253	20.4099	20.5038	20.5157	20.2264	20.7376
1.56444	-0.26194	Q01730	Q01730	Ras suppressor protein 1	Rsu1	1647	Color2 [DarkGray]	1	4					7	7	7	41.5	41.5	41.5	31.55	0	54.08	682080000	19	17.9567	17.9999	18.226	17.7319	17.7149	18.2132	18.1602	18.2596	18.1282	18.1779
1.56236	0.236723	P19221;CON__P00735	P19221	Prothrombin;Activation peptide fragment 1;Activation peptide fragment 2;Thrombin light chain;Thrombin heavy chain	F2	786	Color2 [DarkGray]	1	4					7	7	7	13.6	13.6	13.6	70.268	0	14.712	149430000	10	17.0532	17.2089	17.0948	17.3054	17.337	17.0403	16.9667	17.1414	16.9355	16.7318
1.56068	-0.1516	Q922D4-2;Q922D4;Q922D4-4;Q922D4-3	Q922D4-2;Q922D4	Serine/threonine-protein phosphatase 6 regulatory subunit 3	Ppp6r3	3747	Color2 [DarkGray]	1	4					7	7	7	9.6	9.6	9.6	92.616	0	17.708	70316000	12	16.2418	16.4102	16.3773	16.3307	16.19	16.539	16.4012	16.5485	16.351	16.4683
1.55958	-0.20414	Q9DCT5	Q9DCT5	Stromal cell-derived factor 2	Sdf2	4431	Color2 [DarkGray]	1	4					2	2	2	18.5	18.5	18.5	23.159	0	10.557	20393000	6	14.3728	14.2484	14.2823	14.3567	14.1062	14.2923	14.6406	14.5613	14.4467	14.4462
1.55906	-0.266789	Q9CQU3	Q9CQU3	Protein RER1	Rer1	4014	Color2 [DarkGray]	1	4					3	3	3	18.9	18.9	18.9	22.988	0	4.7451	69781000	5	15.4655	15.3522	15.4232	15.1586	15.2814	15.5361	15.6339	15.7853	15.3192	15.7403
1.55792	-0.365136	Q8CIZ8;Q8CIZ8-2	Q8CIZ8	von Willebrand factor;von Willebrand antigen 2	Vwf	3181	Color2 [DarkGray]	1	4					12	12	12	6.2	6.2	6.2	309.27	0	25.596	117620000	22	16.612	16.6391	16.8879	16.3964	16.1153	16.8121	16.9848	16.9481	16.9482	16.7831
1.55754	-0.464091	Q61165	Q61165	Sodium/hydrogen exchanger 1	Slc9a1	2098	Color2 [DarkGray]	1	4					2	2	2	5	5	5	91.467	0	8.004	10153000	3	12.028	11.2594	11.8499	11.8174	11.2497	11.9229	12.2084	12.1643	11.9993	12.2299
1.55642	-0.205762	P42669	P42669	Transcriptional activator protein Pur-alpha	Pura	1034	Color2 [DarkGray]	1	4					9	9	9	45.8	45.8	45.8	34.883	0	44.236	1062200000	54	19.2664	19.178	19.1921	19.0545	18.9415	19.3794	19.3684	19.4346	19.1384	19.3406
1.55623	-0.173794	Q8K327	Q8K327	Chromosome alignment-maintaining phosphoprotein 1	Champ1	3277	Color2 [DarkGray]	1	4					3	3	3	4	4	4	87.56	0.0059072	1.8279	5244800	3	12.2305	12.4805	12.519	12.3666	12.3969	12.4774	12.6668	12.5721	12.4851	12.6611
1.55452	-0.29232	Q8JZN7	Q8JZN7	Mitochondrial Rho GTPase 2	Rhot2	3194	Color2 [DarkGray]	1	4					4	3	3	8.2	6.5	6.5	69.07	0	8.0691	33107000	7	15.5365	15.403	15.142	15.4799	15.4006	15.9373	15.7069	15.7597	15.422	15.5978
1.5517	-0.24803	P84089	P84089	Enhancer of rudimentary homolog	Erh	1542	Color2 [DarkGray]	1	4					3	3	3	37.5	37.5	37.5	12.259	0	10.551	93735000	7	16.4966	16.484	16.5373	16.6313	16.1342	16.6435	16.7545	16.6349	16.6617	16.8289
1.55117	-0.567602	P02468	P02468	Laminin subunit gamma-1	Lamc1	532	Color2 [DarkGray]	1	4					34	34	34	25.9	25.9	25.9	177.3	0	201.35	3862000000	114	20.3084	20.5842	20.8444	20.3786	19.5962	20.8038	20.9094	20.982	21.0083	20.8463
1.54876	-0.42326	Q9JMG7;Q9JMG7-2	Q9JMG7;Q9JMG7-2	Hepatoma-derived growth factor-related protein 3	Hdgfrp3	4677	Color2 [DarkGray]	1	4					4	4	4	23.3	23.3	23.3	22.43	0	9.9659	422860000	16	18.2415	18.2411	18.2594	18.0726	17.5759	18.4455	18.5872	18.5018	18.21	18.7622
1.5484	-0.307056	P06802-2;P06802	P06802-2;P06802	Ectonucleotide pyrophosphatase/phosphodiesterase family member 1;Alkaline phosphodiesterase I;Nucleotide pyrophosphatase	Enpp1	577	Color2 [DarkGray]	1	4					5	5	5	5.4	5.4	5.4	103.08	0	4.9948	36670000	6	15.2316	15.3177	15.589	15.3507	14.8897	15.5424	15.5878	15.6472	15.5957	15.5409
1.54762	-0.284483	Q91ZQ1-2;Q91ZQ1	Q91ZQ1-2;Q91ZQ1	Cone cGMP-specific 3,5-cyclic phosphodiesterase subunit alpha	Pde6c	3701	Color2 [DarkGray]	1	4					11	10	10	13.5	12.4	12.4	95.905	0	16.058	62480000	12	15.9728	15.838	15.7894	15.9887	15.9712	16.2804	16.2441	16.309	15.8084	16.3407
1.54725	-0.307529	Q60634-3;Q60634-2;Q60634	Q60634-3;Q60634-2;Q60634	Flotillin-2	Flot2	2022	Color2 [DarkGray]	1	4					8	8	8	25.9	25.9	25.9	41.658	0	32.992	307840000	25	17.637	17.5987	17.7824	17.4973	17.2145	17.9967	17.826	18.0142	17.7359	17.6947
1.54589	0.243779	Q6GU68	Q6GU68	Immunoglobulin superfamily containing leucine-rich repeat protein	Islr	2350	Color2 [DarkGray]	1	4					2	2	2	5.4	5.4	5.4	45.614	0	4.2372	35933000	3	11.9426	12.2173	12.1247	11.9118	12.1763	12.0102	11.7723	11.9717	11.6997	11.6999
1.54443	-0.318087	Q9ER00	Q9ER00	Syntaxin-12	Stx12	4487	Color2 [DarkGray]	1	4					8	8	8	37.6	37.6	37.6	31.195	0	24.051	485350000	28	17.7588	17.6975	17.8705	17.6643	17.2776	18.0764	18.0454	18.1019	17.7829	17.8525
1.54334	-0.487814	Q9R1Z8	Q9R1Z8	Vinexin	Sorbs3	4821	Color2 [DarkGray]	1	4					7	7	7	12.8	12.8	12.8	82.348	0	14.972	212960000	17	16.6863	16.8328	17.0464	16.4359	16.0525	16.9676	17.1222	17.3341	17.0016	17.0677
1.53973	-0.297297	P62984;P62983;P0CG49;P0CG50	P62984;P62983;P0CG49;P0CG50	Ubiquitin-60S ribosomal protein L40;Ubiquitin;60S ribosomal protein L40;Ubiquitin-40S ribosomal protein S27a;Ubiquitin;40S ribosomal protein S27a;Polyubiquitin-B;Ubiquitin;Polyubiquitin-C;Ubiquitin;Ubiquitin-related 1;Ubiquitin-related 2	Uba52;Rps27a;Ubb;Ubc	633	Color2 [DarkGray]	1	4					6	6	6	41.4	41.4	41.4	14.728	0	141.76	10899000000	123	22.041	22.0416	22.0378	21.8575	21.6065	22.3359	22.209	22.2883	21.937	22.3007
1.53965	0.214021	Q3UMW8	Q3UMW8	Ceroid-lipofuscinosis neuronal protein 5 homolog	Cln5	1874	Color2 [DarkGray]	1	4					2	2	2	5.3	5.3	5.3	39.329	0.0042708	1.94	12359000	3	12.9667	13.1733	13.1735	12.8748	13.0296	12.664	12.8626	12.7406	12.9545	12.926
1.53587	-0.260973	P35285;Q921E2	P35285;Q921E2	Ras-related protein Rab-22A;Ras-related protein Rab-31	Rab22a;Rab31	976	Color2 [DarkGray]	1	4					3	3	3	18	18	18	21.802	0	5.9186	33607000	6	14.7286	14.8587	14.9517	14.8288	14.4303	15.0838	15.1081	14.9146	14.9322	15.0642
1.53573	-0.195288	Q91W43	Q91W43	Glycine dehydrogenase (decarboxylating), mitochondrial	Gldc	3607	Color2 [DarkGray]	1	4					3	3	3	3	3	3	113.27	0.00089306	2.3409	30621000	4	13.6435	13.8261	13.5354	13.6621	13.6597	13.7308	13.9837	13.885	13.7246	13.9791
1.53291	-0.180894	P48024;Q9CXU9	P48024;Q9CXU9	Eukaryotic translation initiation factor 1;Eukaryotic translation initiation factor 1b	Eif1;Eif1b	1091	Color2 [DarkGray]	1	4					4	4	4	42.5	42.5	42.5	12.746	0	51.473	108020000	13	16.5306	16.6289	16.6574	16.5924	16.665	16.9836	16.8288	16.8597	16.6466	16.6601
1.53225	-0.446008	P26645	P26645	Myristoylated alanine-rich C-kinase substrate	Marcks	873	Color2 [DarkGray]	1	4					8	8	8	57.3	57.3	57.3	29.661	0	292.36	4898100000	48	20.1129	20.7756	20.3619	20.8091	20.0693	20.9351	21.0013	20.6628	20.9274	20.8322
1.53208	0.0749338	Q6PAV2;Q6PAV2-2;Q6PAV2-3	Q6PAV2;Q6PAV2-2	Probable E3 ubiquitin-protein ligase HERC4	Herc4	2414	Color2 [DarkGray]	1	4					8	8	8	8.9	8.9	8.9	118.41	0	10.456	42411000	10	15.3484	15.3322	15.3166	15.3017	15.2621	15.217	15.2487	15.3087	15.1608	15.251
1.53139	-0.533668	P62806	P62806	Histone H4	Hist1h4a	1389	Color2 [DarkGray]	1	4					10	10	10	64.1	64.1	64.1	11.367	0	44.276	56801000000	199	24.4723	24.4544	24.5818	24.0737	23.6852	24.6262	24.7615	24.9137	24.4873	25.147
1.53113	-0.139723	Q9JLV5	Q9JLV5	Cullin-3	Cul3	4657	Color2 [DarkGray]	1	4					14	14	14	19.8	19.8	19.8	88.947	0	119.27	302080000	24	17.9145	17.8879	17.9102	17.897	17.7547	18.1012	18.054	18.0689	17.8572	17.9816
1.53057	-0.316899	Q7JJ13-2;Q7JJ13	Q7JJ13-2;Q7JJ13	Bromodomain-containing protein 2	Brd2	2524	Color2 [DarkGray]	1	4					2	2	2	4.7	4.7	4.7	83.27	0	4.4508	7204700	5	12.9848	13.0562	13.2036	13.0018	12.6081	13.3062	13.2752	13.3757	13.0407	13.4412
1.52968	-0.325388	P70182-3;P70182;P70182-2	P70182-3;P70182;P70182-2	Phosphatidylinositol 4-phosphate 5-kinase type-1 alpha	Pip5k1a	1468	Color2 [DarkGray]	1	4					3	3	3	7.7	7.7	7.7	60.555	0	10.379	24130000	5	14.6706	14.7142	14.7245	14.4106	14.1023	14.8987	14.8354	14.8073	14.9244	14.7833
1.52966	-0.182206	P54823	P54823	Probable ATP-dependent RNA helicase DDX6	Ddx6	1208	Color2 [DarkGray]	1	4					8	8	8	23.4	23.4	23.4	54.191	0	23.239	217700000	22	17.5463	17.5262	17.6121	17.4215	17.4032	17.721	17.7936	17.7859	17.491	17.6286
1.52936	-0.659936	Q61292	Q61292	Laminin subunit beta-2	Lamb2	2118	Color2 [DarkGray]	1	4					37	37	37	25.6	25.6	25.6	196.58	0	297.54	3150300000	127	20.5101	20.6908	21.0357	20.3053	19.5535	21.0005	21.0469	21.1941	21.1046	21.049
1.51925	-0.157347	Q61187	Q61187	Tumor susceptibility gene 101 protein	Tsg101	2102	Color2 [DarkGray]	1	4					7	7	6	18.7	18.7	17.1	44.123	0	11.734	93540000	9	16.333	16.2866	16.272	16.331	16.1413	16.5128	16.5253	16.4752	16.2718	16.3656
1.51901	-0.213321	P51885;CON__Q05443	P51885	Lumican	Lum	1159	Color2 [DarkGray]	1	4					10	10	10	38.8	38.8	38.8	38.265	0	94.656	4961600000	79	21.4037	21.3686	21.6549	21.605	21.5307	21.6323	21.7923	21.7104	21.9142	21.5803
1.51763	-0.205774	Q8K3K8	Q8K3K8	Optineurin	Optn	3292	Color2 [DarkGray]	1	4					10	10	10	17.6	17.6	17.6	67.017	0	21.913	200470000	17	16.9375	16.8775	16.8895	16.7843	16.8996	17.1549	17.1601	17.2621	16.8376	17.0027
1.51523	-0.170245	Q6GQT9	Q6GQT9	Nodal modulator 1	Nomo1	2349	Color2 [DarkGray]	1	4					15	15	15	15.5	15.5	15.5	133.42	0	87.077	314600000	26	17.9639	17.9449	17.8539	17.7697	17.8366	18.1048	18.1036	18.16	17.8556	17.9962
1.51095	0.2294	P97770;P97770-2;P97770-3	P97770;P97770-2;P97770-3	THUMP domain-containing protein 3	Thumpd3	1594	Color2 [DarkGray]	1	4					4	4	4	7.7	7.7	7.7	56.431	0	8.2026	39886000	7	14.1063	13.7712	13.9664	13.8947	14.0931	13.7553	13.6696	13.932	13.5607	13.7671
1.51035	0.30474	Q9JII6	Q9JII6	Alcohol dehydrogenase [NADP(+)]	Akr1a1	4583	Color2 [DarkGray]	1	4					13	13	13	48.6	48.6	48.6	36.586	0	60.411	2401500000	62	19.9222	19.7267	19.9733	19.6178	19.8141	19.6716	19.537	19.7519	19.2544	19.3155
1.50919	-0.227938	P48722;P48722-2	P48722;P48722-2	Heat shock 70 kDa protein 4L	Hspa4l	1102	Color2 [DarkGray]	1	4					26	24	24	38.5	35	35	94.381	0	76.982	1019300000	66	19.6575	19.5966	19.5088	19.5546	19.4641	19.9741	19.8048	19.8555	19.488	19.7989
1.50804	-0.274879	P50096	P50096	Inosine-5-monophosphate dehydrogenase 1	Impdh1	1125	Color2 [DarkGray]	1	4					10	10	9	25.1	25.1	23.7	55.278	0	61.842	594130000	34	18.344	18.2471	18.0127	18.3268	18.2223	18.677	18.6085	18.4635	18.1857	18.5926
1.50687	-0.43803	Q03173-2;Q03173-6;Q03173-3;Q03173-4;Q03173-5;Q03173	Q03173-2;Q03173-6;Q03173-3;Q03173-4;Q03173-5;Q03173	Protein enabled homolog	Enah	1666	Color2 [DarkGray]	1	4					2	2	2	7.7	7.7	7.7	39.306	0	7.0901	21101000	4	13.2237	13.9728	13.5474	13.5141	13.0045	13.7503	13.9577	13.9049	13.9367	13.903
1.50503	-0.222997	Q6ZQ88	Q6ZQ88	Lysine-specific histone demethylase 1A	Kdm1a	2489	Color2 [DarkGray]	1	4					5	5	5	6.1	6.1	6.1	92.849	0	15.831	13914000	10	14.7729	14.9786	14.8517	14.7154	14.5026	14.9497	15.0315	15.0925	14.9082	14.9542
1.5033	-0.196346	Q8BWF0	Q8BWF0	Succinate-semialdehyde dehydrogenase, mitochondrial	Aldh5a1	2951	Color2 [DarkGray]	1	4					10	10	10	24.3	24.3	24.3	55.968	0	31.733	136650000	25	17.0519	16.8571	16.8085	16.7071	16.6948	17.0249	17.0313	17.0872	16.8741	17.0836
1.50294	-0.24957	P35288	P35288	Ras-related protein Rab-23	Rab23	977	Color2 [DarkGray]	1	4					3	3	3	15.2	15.2	15.2	26.678	0	7.5273	22955000	5	14.5459	14.5216	14.705	14.3178	14.2148	14.7276	14.7035	14.8458	14.6768	14.5993
1.50213	-0.337639	P49070	P49070	Calcium signal-modulating cyclophilin ligand	Camlg	1106	Color2 [DarkGray]	1	4					2	2	2	11.2	11.2	11.2	32.542	0	11.661	5871700	3	12.8884	13.2743	12.7089	13.0426	12.6105	13.0668	13.3921	13.2886	13.2411	13.2242
1.50192	-0.190595	Q6PE15-2;Q6PE15	Q6PE15-2;Q6PE15	Mycophenolic acid acyl-glucuronide esterase, mitochondrial	Abhd10	2435	Color2 [DarkGray]	1	4					4	4	4	16.8	16.8	16.8	32.115	0	6.9421	41405000	7	15.3347	15.2105	15.2059	15.1684	15.0149	15.4195	15.3316	15.4186	15.2034	15.5143
1.49991	-0.185522	Q7TNG5;Q7TNG5-2	Q7TNG5;Q7TNG5-2	Echinoderm microtubule-associated protein-like 2	Eml2	2540	Color2 [DarkGray]	1	4					5	5	5	8.6	8.6	8.6	70.733	0	16.087	297200000	18	18.0523	18.0995	18.1357	17.9786	17.8541	18.3369	18.2248	18.2806	18.041	18.1645
1.49718	0.276221	Q91X72	Q91X72	Hemopexin	Hpx	3646	Color2 [DarkGray]	1	4					16	16	16	39.8	39.8	39.8	51.317	0	42.998	3218100000	70	20.3456	20.3173	20.2098	20.4139	20.5582	20.3128	19.9465	20.3109	19.9425	19.9509
1.49643	-0.298207	Q8K2I3	Q8K2I3	Dimethylaniline monooxygenase [N-oxide-forming] 2	Fmo2	3264	Color2 [DarkGray]	1	4					3	3	3	4.3	4.3	4.3	60.974	0.004279	1.9586	16845000	4	14.1815	14.3604	14.6093	14.4722	14.7075	14.5505	14.9055	14.8789	14.6611	14.8258
1.49382	-0.322423	Q99JX7	Q99JX7	Nuclear RNA export factor 1	Nxf1	3819	Color2 [DarkGray]	1	4					3	3	3	4.9	4.9	4.9	70.299	0	3.8815	21695000	5	14.0842	14.415	14.4054	14.2156	13.7848	14.626	14.4505	14.4521	14.4035	14.585
1.49237	-0.741678	Q08091-2;Q08091	Q08091-2;Q08091	Calponin-1	Cnn1	1705	Color2 [DarkGray]	1	4					5	4	4	22.6	19.8	19.8	29.153	0	7.0992	50605000	6	13.6213	14.7093	14.0944	13.0987	13.7485	14.4373	14.8633	14.8296	14.3647	14.4857
1.4911	-0.361592	Q9WTI7-2;Q9WTI7-3;Q9WTI7;Q9WTI7-4	Q9WTI7-2;Q9WTI7-3;Q9WTI7;Q9WTI7-4	Unconventional myosin-Ic	Myo1c	4826	Color2 [DarkGray]	1	4					26	26	26	28.4	28.4	28.4	118.15	0	55.956	1328100000	61	19.5656	19.6761	19.85	19.3048	19.0975	19.8078	19.888	20.0049	19.7741	19.8271
1.49071	-0.213463	Q8VEJ9;Q8BPY9	Q8VEJ9	Vacuolar protein sorting-associated protein 4A	Vps4a	3526	Color2 [DarkGray]	1	4					6	3	3	13	6.6	6.6	48.906	0.0044709	1.9098	38547000	3	14.7647	14.5384	14.7111	14.7877	14.8912	15.0588	14.9926	15.0783	14.7785	14.8521
1.49007	-0.245872	P40630-2;P40630	P40630-2;P40630	Transcription factor A, mitochondrial	Tfam	1019	Color2 [DarkGray]	1	4					5	5	5	21.4	21.4	21.4	25.036	0	7.2928	112080000	9	16.5694	16.6086	16.5023	16.5518	16.1184	16.6357	16.816	16.6616	16.7487	16.7179
1.4868	0.162147	Q9Z2U1	Q9Z2U1	Proteasome subunit alpha type-5	Psma5	5007	Color2 [DarkGray]	1	4					9	9	9	50.6	50.6	50.6	26.411	0	68.68	731530000	27	19.2784	19.0827	19.1778	19.2158	19.1185	19.0445	19.1164	19.1239	18.8811	18.8967
1.48335	-0.142534	Q8R361	Q8R361	Rab11 family-interacting protein 5	Rab11fip5	3396	Color2 [DarkGray]	1	4					3	3	3	7.9	7.9	7.9	69.552	0	12.979	30053000	4	15.4341	15.2275	15.348	15.1828	15.2181	15.4961	15.4166	15.3766	15.4851	15.3487
1.48252	0.52413	Q71M36-2;Q71M36;Q71M36-3;Q71M36-4	Q71M36-2;Q71M36;Q71M36-3	Chondroitin sulfate proteoglycan 5	Cspg5	2508	Color2 [DarkGray]	1	4					5	5	5	12.6	12.6	12.6	57.339	0	15.407	287890000	18	17.9158	17.6006	17.6327	17.6735	18.0151	17.5221	17.4274	17.6713	16.8034	16.7929
1.48197	-0.226719	P10649	P10649	Glutathione S-transferase Mu 1	Gstm1	649	Color2 [DarkGray]	1	4					13	10	7	66.5	50.9	35.8	25.97	0	51.932	7007500000	63	20.7342	20.9212	20.8963	20.7725	20.948	21.2705	21.0805	21.2214	20.986	20.8475
1.48058	-0.366018	Q8R2Y2;Q8R2Y2-2	Q8R2Y2;Q8R2Y2-2	Cell surface glycoprotein MUC18	Mcam	3385	Color2 [DarkGray]	1	4					6	6	6	11	11	11	71.545	0	10.968	149610000	12	16.1676	16.3673	16.5407	16.0041	15.7517	16.4284	16.5298	16.6478	16.4936	16.5619
1.47911	-0.184878	Q9EPN1-4;Q9EPN1;Q9EPN1-3;Q9EPN1-2	Q9EPN1-4;Q9EPN1;Q9EPN1-3	Neurobeachin	Nbea	4459	Color2 [DarkGray]	1	4					6	6	6	2.6	2.6	2.6	326.15	0	15.368	27172000	8	14.3229	14.6095	14.5085	14.4863	14.4244	14.7405	14.6472	14.8027	14.4965	14.589
1.47809	-0.382055	Q8K0U4	Q8K0U4	Heat shock 70 kDa protein 12A	Hspa12a	3224	Color2 [DarkGray]	1	4					22	22	21	37.2	37.2	35.4	74.87	0	127.01	1261400000	62	19.6912	19.3989	19.6765	19.1975	19.0585	19.8043	19.5832	20.0582	19.7934	19.6938
1.4779	-0.417661	P27664	P27664	Rod cGMP-specific 3,5-cyclic phosphodiesterase subunit alpha	Pde6a	886	Color2 [DarkGray]	1	4					30	30	21	37.8	37.8	27.9	99.529	0	86.81	2873200000	113	20.4321	20.1812	19.9992	20.2805	20.7138	20.9837	20.7537	20.9663	20.4331	20.5583
1.47778	-0.193859	O55022	O55022	Membrane-associated progesterone receptor component 1	Pgrmc1	340	Color2 [DarkGray]	1	4					5	5	5	35.9	35.9	35.9	21.694	0	12.516	159700000	10	15.7896	15.8372	15.8593	15.6359	15.625	15.964	16.0668	16.0108	15.9413	15.7334
1.47528	-0.308443	Q6PDH0;Q6PDH0-2	Q6PDH0;Q6PDH0-2	Pleckstrin homology-like domain family B member 1	Phldb1	2425	Color2 [DarkGray]	1	4					4	4	4	3.3	3.3	3.3	150.07	0	8.1739	21606000	7	14.0468	14.1028	14.4054	13.7736	13.7975	14.244	14.4153	14.3051	14.2917	14.4123
1.4728	-0.171349	Q60737	Q60737	Casein kinase II subunit alpha	Csnk2a1	2034	Color2 [DarkGray]	1	4					6	6	6	19.2	19.2	19.2	45.133	0	22.08	265460000	22	17.6475	17.5493	17.5652	17.4427	17.3329	17.7355	17.7449	17.7354	17.5479	17.6305
1.47207	0.294261	Q07235	Q07235	Glia-derived nexin	Serpine2	1698	Color2 [DarkGray]	1	4					10	10	10	23.7	23.7	23.7	44.207	0	18.524	669430000	30	19.5508	19.4716	19.8586	19.2585	19.2444	19.2373	19.1524	19.2242	19.1926	19.1061
1.47171	-0.360661	Q99JY8	Q99JY8	Lipid phosphate phosphohydrolase 3	Ppap2b	3822	Color2 [DarkGray]	1	4					5	5	5	16.7	16.7	16.7	35.216	0	9.1444	103470000	8	14.7531	14.9637	15.2177	14.6918	14.3826	15.2282	15.1895	15.1214	15.1447	15.1283
1.47108	0.33035	Q8K2T1;Q8K2T1-3;Q8K2T1-2	Q8K2T1;Q8K2T1-3;Q8K2T1-2	NmrA-like family domain-containing protein 1	Nmral1	3272	Color2 [DarkGray]	1	4					4	4	4	12.3	12.3	12.3	34.376	0	6.4263	48550000	6	16.3865	16.1273	16.2569	15.9832	16.365	16.0368	16.0328	15.9022	15.4864	16.009
1.47104	-0.232539	Q8BJS4-3;Q8BJS4-2;Q8BJS4	Q8BJS4-3;Q8BJS4-2;Q8BJS4	SUN domain-containing protein 2	Sun2	2811	Color2 [DarkGray]	1	4					6	6	6	12.2	12.2	12.2	78.178	0	33.884	102180000	12	16.0667	16.2472	16.3787	16.2169	15.8791	16.3401	16.4326	16.4579	16.4256	16.2951
1.47075	-0.194415	Q8BUR4;Q8BUR4-2	Q8BUR4;Q8BUR4-2	Dedicator of cytokinesis protein 1	Dock1	2926	Color2 [DarkGray]	1	4					16	16	15	9.9	9.9	9.3	215.08	0	47.425	198030000	33	17.3756	17.3958	17.5163	17.1821	17.2589	17.4942	17.5962	17.7016	17.4168	17.4921
1.46827	-0.205342	P97427	P97427	Dihydropyrimidinase-related protein 1	Crmp1	1574	Color2 [DarkGray]	1	4					16	13	12	34.8	28.5	25.7	62.167	0	34.395	285920000	40	17.7652	17.5077	17.5649	17.5902	17.4838	17.8848	17.6364	17.9206	17.6317	17.8651
1.46812	-0.157404	Q9D0K2	Q9D0K2	Succinyl-CoA:3-ketoacid coenzyme A transferase 1, mitochondrial	Oxct1	4177	Color2 [DarkGray]	1	4					15	15	15	40.6	40.6	40.6	55.988	0	64.992	1149700000	62	20.2229	20.2404	20.3129	20.1558	20.1657	20.2409	20.4535	20.5335	20.3848	20.2721
1.46799	-0.149626	Q2NL51	Q2NL51	Glycogen synthase kinase-3 alpha	Gsk3a	1736	Color2 [DarkGray]	1	4					7	4	4	20.4	14.9	14.9	51.66	0	39.514	104360000	8	15.9155	15.8796	15.8218	15.8173	15.7896	16.0772	16.0479	16.0856	15.7963	15.9648
1.46783	-0.171317	Q8BRH0;Q8BRH0-2	Q8BRH0;Q8BRH0-2	Transmembrane and TPR repeat-containing protein 3	Tmtc3	2888	Color2 [DarkGray]	1	4					4	4	4	5	5	5	104.2	0	7.5653	21766000	4	14.0298	14.111	14.1011	14.0779	13.9547	14.249	14.3351	14.3672	14.0439	14.1361
1.46776	-0.507725	P11404	P11404	Fatty acid-binding protein, heart	Fabp3	661	Color2 [DarkGray]	1	4					9	9	8	75.2	75.2	68.4	14.819	0	12.543	1627200000	34	19.3468	19.9179	19.6982	20.1919	20.2536	20.5492	20.252	20.7335	20.2601	20.1521
1.46761	-0.471225	Q60675	Q60675	Laminin subunit alpha-2	Lama2	2026	Color2 [DarkGray]	1	4					37	37	37	14.9	14.9	14.9	343.81	0	160.9	1748700000	81	19.2697	19.6266	19.688	19.9558	19.0414	19.7171	20.0648	20.0088	20.2558	19.8911
1.46588	0.29492	O88668	O88668	Protein CREG1	Creg1	453	Color2 [DarkGray]	1	4					2	2	2	13.2	13.2	13.2	24.452	0	6.0718	467180000	3	17.2116	17.1379	17.3715	16.8551	17.0686	16.8398	16.7778	17.1081	16.6224	16.822
1.46375	-0.17254	Q91ZV0-3;Q91ZV0	Q91ZV0-3;Q91ZV0	Melanoma inhibitory activity protein 2	Mia2	3707	Color2 [DarkGray]	1	4					9	9	9	12.9	12.9	12.9	87.489	0	42.37	87802000	12	16.6574	16.9182	16.7701	16.7913	16.6351	16.9515	16.9783	17.03	16.908	16.7671
1.46371	-0.848012	P04370-7;P04370-5;P04370-9;P04370-10;P04370-4;P04370-14;P04370-8;P04370-13;P04370-6;P04370-11;P04370;P04370-2	P04370-7;P04370-5;P04370-9;P04370-10;P04370-4;P04370-14;P04370-8;P04370-13;P04370-6;P04370-11;P04370	Myelin basic protein	Mbp	551	Color2 [DarkGray]	1	4					4	4	4	27.2	27.2	27.2	17.24	0	29.869	799420000	18	18.6006	19.2387	19.6283	18.5592	18.2489	19.7836	19.2745	20.3464	19.9468	19.1643
1.46346	-0.324148	P35803-3;P35803-8;P35803;P35803-5;P35803-4;P35803-2	P35803-3;P35803-8;P35803	Neuronal membrane glycoprotein M6-b	Gpm6b	992	Color2 [DarkGray]	1	4					3	3	3	10.4	10.4	10.4	29.499	0	4.6954	170090000	6	18.0572	17.7967	17.7132	17.7432	17.5969	18.1542	18.2327	18.2718	17.7075	18.1618
1.4634	-0.329275	P10833	P10833	Ras-related protein R-Ras	Rras	651	Color2 [DarkGray]	1	4					8	8	6	34.9	34.9	22.5	23.764	0	23.459	559020000	19	17.4158	17.6013	17.6816	17.3044	16.968	17.6731	17.7717	17.817	17.7026	17.6533
1.46243	-0.295946	Q8VE19	Q8VE19	WD repeat-containing protein mio	Mios	3510	Color2 [DarkGray]	1	4					3	3	3	5.5	5.5	5.5	98.334	0	7.1977	15735000	4	13.3724	13.6585	13.623	13.2897	13.2644	13.9442	13.6645	13.8361	13.4687	13.7741
1.46112	0.270108	P52875;Q9HC07-2;Q9HC07	P52875;Q9HC07-2;Q9HC07	Transmembrane protein 165	Tmem165;TMEM165	1178	Color2 [DarkGray]	1	4					2	2	2	13.3	13.3	13.3	34.79	0	11.561	23320000	5	14.2475	13.995	14.4342	13.9072	13.9667	13.9409	13.7978	13.9161	13.7696	13.7755
1.46069	-0.272031	O35375-5;O35375-6;O35375-2;O35375-3;O35375-4;O35375	O35375-5;O35375-6;O35375-2;O35375-3;O35375-4;O35375	Neuropilin-2	Nrp2	251	Color2 [DarkGray]	1	4					3	3	3	4.3	4.3	4.3	101.42	0	9.604	13684000	5	14.1002	14.0263	14.0493	13.851	13.5513	14.2359	14.1478	14.2858	14.2007	14.068
1.46058	-0.16629	Q8BJH1;Q8BJH1-2	Q8BJH1;Q8BJH1-2	Zinc finger C2HC domain-containing protein 1A	Zc2hc1a	2808	Color2 [DarkGray]	1	4					2	2	2	6.5	6.5	6.5	35.152	0.0015497	2.2679	52437000	3	15.6915	15.5479	15.5952	15.4731	15.4398	15.7793	15.638	15.8676	15.6091	15.6849
1.45876	-0.207017	Q8CC35-2;Q8CC35-3;Q8CC35	Q8CC35-2;Q8CC35-3;Q8CC35	Synaptopodin	Synpo	3090	Color2 [DarkGray]	1	4					8	8	8	14.7	14.7	14.7	96.249	0	25.257	120950000	15	15.8948	15.9013	16.0186	16.0352	15.7128	15.9866	16.2237	16.2214	16.1944	15.9718
1.45835	-0.36678	P37804	P37804	Transgelin	Tagln	1005	Color2 [DarkGray]	1	4					9	9	9	48.3	48.3	48.3	22.576	0	129.9	1685000000	47	19.2882	19.7915	19.5644	19.087	19.2803	19.8746	19.7507	19.984	19.6862	19.5498
1.45701	0.279598	P18760	P18760	Cofilin-1	Cfl1	778	Color2 [DarkGray]	1	4					17	17	15	74.7	74.7	63.9	18.559	0	168.78	11003000000	79	22.1643	21.9117	22.1502	21.8562	22.0871	21.9528	21.7178	21.9582	21.4879	21.6549
1.45331	-0.386346	Q61029-3;Q61029;Q61029-2;Q61029-4;Q61033-2	Q61029-3;Q61029;Q61029-2;Q61029-4;Q61033-2	Lamina-associated polypeptide 2, isoforms beta/delta/epsilon/gamma;Lamina-associated polypeptide 2, isoforms alpha/zeta	Tmpo	2076	Color2 [DarkGray]	1	4					12	12	5	45.4	45.4	17	46.049	0	79.307	1062300000	50	18.5492	18.6244	18.8128	18.3626	17.9403	18.7658	18.9274	18.9029	18.7471	18.878
1.45156	-0.282121	O08917	O08917	Flotillin-1	Flot1	201	Color2 [DarkGray]	1	4					10	10	10	32	32	32	47.513	0	39.35	288910000	30	17.3079	17.4497	17.4832	17.2256	16.9375	17.5771	17.6226	17.72	17.4101	17.4846
1.44928	-0.275048	G3X9J0;Q80TE4-2;Q80TE4	G3X9J0		Sipa1l3	155	Color2 [DarkGray]	1	4					8	8	7	4.7	4.7	4.1	195.06	0	11.279	39452000	10	15.4608	15.5747	15.6391	15.238	15.2428	15.7918	15.7259	15.8448	15.4373	15.7308
1.44518	-0.238085	Q8CI33-2;Q8CI33	Q8CI33-2;Q8CI33	CWF19-like protein 1	Cwf19l1	3162	Color2 [DarkGray]	1	4					2	2	2	5.8	5.8	5.8	45.119	0.00069236	2.6242	57030000	4	13.7589	13.6706	13.8196	13.5519	13.5215	13.6496	14.1151	13.916	13.9538	13.8785
1.4439	-0.505647	Q05793	Q05793	Basement membrane-specific heparan sulfate proteoglycan core protein;Endorepellin;LG3 peptide	Hspg2	1682	Color2 [DarkGray]	1	4					52	52	52	20.6	20.6	20.6	398.29	0	216.45	4457600000	180	20.394	20.587	20.9018	20.2491	19.7065	20.7624	20.8756	20.9651	20.8585	20.905
1.4438	-0.290619	Q8K007	Q8K007	Extracellular sulfatase Sulf-1	Sulf1	3207	Color2 [DarkGray]	1	4					2	2	2	2.1	2.1	2.1	100.92	0.00024015	3.0271	24197000	2	13.5477	13.2581	13.309	13.0148	13.2166	13.6898	13.586	13.7585	13.3784	13.3867
1.44322	-0.191685	O35551-3;O35551;O35551-6;O35551-2;O35551-5;O35551-4	O35551-3;O35551;O35551-6;O35551-2;O35551-5	Rab GTPase-binding effector protein 1	Rabep1	264	Color2 [DarkGray]	1	4					11	11	11	14.5	14.5	14.5	95.025	0	32.154	137220000	21	16.9753	17.0681	17.1927	16.9723	16.8041	17.2523	17.2448	17.2811	17.0649	17.128
1.44312	-0.575199	Q8VI64	Q8VI64	Protein MGARP	Mgarp	3550	Color2 [DarkGray]	1	4					3	3	3	20.8	20.8	20.8	29.925	0	13.983	359590000	16	18.2964	18.7635	18.0907	18.7135	17.7709	19.0164	19.1827	18.4468	18.7937	19.0715
1.4427	-0.266532	Q9JHI5	Q9JHI5	Isovaleryl-CoA dehydrogenase, mitochondrial	Ivd	4547	Color2 [DarkGray]	1	4					10	10	10	28.5	28.5	28.5	46.325	0	53.242	1028600000	32	18.924	18.94	18.9303	19.2139	18.8771	19.1205	19.4049	19.3212	19.4073	18.964
1.44257	-0.146057	Q8CC88;Q8CC88-2;Q8CC88-3	Q8CC88;Q8CC88-2	von Willebrand factor A domain-containing protein 8	Vwa8	3092	Color2 [DarkGray]	1	4					17	17	17	10.4	10.4	10.4	213.42	0	44.782	132320000	26	17.212	17.1213	17.2127	17.2297	17.0822	17.1766	17.4124	17.3716	17.4098	17.2178
1.44192	-0.31413	Q3TZZ7;Q3TZZ7-2	Q3TZZ7	Extended synaptotagmin-2	Esyt2	1801	Color2 [DarkGray]	1	4					7	7	7	11.2	11.2	11.2	94.138	0	37.046	109470000	20	16.4533	16.6225	16.6726	16.1503	16.0699	16.6549	16.7307	16.7876	16.6404	16.7257
1.44163	-0.54732	Q61739-2;Q61739	Q61739-2;Q61739	Integrin alpha-6;Integrin alpha-6 heavy chain;Integrin alpha-6 light chain	Itga6	2173	Color2 [DarkGray]	1	4					8	8	8	9.6	9.6	9.6	119.6	0	63.284	120940000	17	16.9102	17.0445	17.4009	16.5998	16.1394	17.2742	17.3992	17.5193	17.2795	17.3592
1.4414	-0.353913	Q9R1C6	Q9R1C6	Diacylglycerol kinase epsilon	Dgke	4806	Color2 [DarkGray]	1	4					3	3	3	5.9	5.9	5.9	63.634	0	4.6433	22819000	4	14.2803	13.9125	13.8707	13.7956	13.6099	14.4068	14.3267	14.2815	13.9038	14.3198
1.44107	-0.368855	P32883;P32883-2;P01117	P32883;P32883-2;P01117	GTPase KRas;GTPase KRas, N-terminally processed	Kras	956	Color2 [DarkGray]	1	4					4	2	2	20.1	7.9	7.9	21.656	0	4.2926	30398000	5	15.9393	15.9048	16.0846	15.6604	15.4376	16.2479	16.1681	16.3737	15.8308	16.2504
1.44038	-0.20899	Q8R4H2	Q8R4H2	Rho guanine nucleotide exchange factor 12	Arhgef12	3420	Color2 [DarkGray]	1	4					14	14	14	14.2	14.2	14.2	172.35	0	35.863	144380000	24	16.4078	16.491	16.4968	16.268	16.1681	16.5557	16.6414	16.7416	16.4588	16.4792
1.43915	-0.262519	P14873	P14873	Microtubule-associated protein 1B;MAP1B heavy chain;MAP1 light chain LC1	Map1b	718	Color2 [DarkGray]	1	4					56	56	55	32.2	32.2	31.8	270.25	0	312.33	2671500000	130	20.9886	21.0239	20.7796	20.8465	20.4644	21.0955	21.0797	21.094	20.9742	21.1721
1.4387	-0.277731	Q65Z40	Q65Z40	Wings apart-like protein homolog	Wapal	2306	Color2 [DarkGray]	1	4					4	4	4	4.4	4.4	4.4	134.07	0	7.8071	15914000	6	14.4293	14.4464	14.3836	14.3141	13.9114	14.6495	14.6857	14.4114	14.5192	14.6077
1.4375	0.204673	P09103	P09103	Protein disulfide-isomerase	P4hb	615	Color2 [DarkGray]	1	4					25	25	25	58.9	58.9	58.9	57.058	0	183.1	7401700000	93	22.3812	22.2899	22.4251	22.2087	22.1085	22.1252	22.1771	22.208	21.9286	21.9511
1.43743	-0.308603	Q99L20	Q99L20		Gstt3	3864	Color2 [DarkGray]	1	4					3	3	3	17	17	17	27.403	0	18.797	103450000	10	14.9097	14.8527	14.8987	14.8679	15.1244	15.4391	15.3793	15.4312	14.8832	15.0636
1.4363	0.259774	Q80TA6;Q80TA6-2	Q80TA6;Q80TA6-2	Myotubularin-related protein 12	Mtmr12	2578	Color2 [DarkGray]	1	4					2	2	2	2.8	2.8	2.8	85.515	0.00090171	2.4154	5528800	2	13.1017	13.0269	13.3027	12.939	13.2947	12.9837	12.7145	13.1029	12.7407	12.8244
1.43552	-0.456945	Q80X19-2;Q80X19	Q80X19-2;Q80X19	Collagen alpha-1(XIV) chain	Col14a1	2641	Color2 [DarkGray]	1	4					31	31	31	22.8	22.8	22.8	191.36	0	187.01	2737000000	116	20.4012	20.7043	20.9997	20.2571	20.0066	20.7801	20.8265	21.0819	20.9391	21.026
1.43547	-0.263879	Q8C0M9	Q8C0M9	Isoaspartyl peptidase/L-asparaginase;Isoaspartyl peptidase/L-asparaginase alpha chain;Isoaspartyl peptidase/L-asparaginase beta chain	Asrgl1	3020	Color2 [DarkGray]	1	4					5	5	5	18.4	18.4	18.4	33.95	0	45.563	132360000	11	16.8465	16.7558	16.7224	16.8876	16.9179	17.2595	17.1819	17.2756	16.7616	16.9708
1.43433	-0.196945	Q9D824-3;Q9D824-2;Q9D824;Q9D824-4	Q9D824-3;Q9D824-2;Q9D824;Q9D824-4	Pre-mRNA 3-end-processing factor FIP1	Fip1l1	4295	Color2 [DarkGray]	1	4					5	5	5	14.2	14.2	14.2	60.187	0	29.707	43528000	13	15.5803	15.7166	15.6751	15.5822	15.304	15.7594	15.8087	15.8134	15.6479	15.8137
1.43419	-0.198725	Q8K2I4	Q8K2I4	Beta-mannosidase	Manba	3265	Color2 [DarkGray]	1	4					4	4	4	5.2	5.2	5.2	100.83	0	112.95	76123000	10	15.5247	15.3664	15.5179	15.2554	15.3784	15.747	15.5903	15.7476	15.4606	15.491
1.43075	-0.382172	O54990-6;O54990-3;O54990-2;O54990;O54990-4;O54990-5	O54990-6;O54990-3;O54990-2;O54990;O54990-4;O54990-5	Prominin-1	Prom1	336	Color2 [DarkGray]	1	4					10	10	10	14.7	14.7	14.7	92.196	0	51.177	137400000	19	16.9045	16.7724	16.5136	16.6615	17.1634	17.2841	17.2654	17.4876	16.9416	16.9477
1.4307	-0.134347	Q3UH60;Q3UH60-2	Q3UH60;Q3UH60-2	Disco-interacting protein 2 homolog B	Dip2b	1837	Color2 [DarkGray]	1	4					10	10	9	7.8	7.8	7.2	171.12	0	29.404	107140000	18	16.9102	16.8314	16.8831	16.7584	16.7223	17.011	16.9634	17.0591	16.8249	16.9187
1.43011	-0.30722	P32020;P32020-2	P32020;P32020-2	Non-specific lipid-transfer protein	Scp2	950	Color2 [DarkGray]	1	4					10	10	10	14.8	14.8	14.8	59.125	0	29.216	881360000	35	18.6077	18.4389	18.4028	18.2277	18.3668	18.8628	18.7718	19.0013	18.4352	18.5089
1.42902	-0.260347	P26043	P26043	Radixin	Rdx	864	Color2 [DarkGray]	1	4					30	16	15	49.7	29.7	28.5	68.542	0	102.26	3074000000	53	20.668	20.778	20.8726	20.54	20.365	20.9098	20.9934	21.0516	20.7723	20.7983
1.42895	-0.256929	Q9JLB0-2;Q9JLB0	Q9JLB0-2;Q9JLB0	MAGUK p55 subfamily member 6	Mpp6	4639	Color2 [DarkGray]	1	4					10	10	9	20	20	17.8	60.924	0	19.457	93276000	17	16.8165	16.9213	16.783	16.7391	16.3607	16.997	17.0169	17.0513	16.8333	17.0068
1.4284	-0.203237	P46414	P46414	Cyclin-dependent kinase inhibitor 1B	Cdkn1b	1054	Color2 [DarkGray]	1	4					5	5	5	43.1	43.1	43.1	22.193	0	61.4	144610000	11	16.2347	16.3234	16.2844	16.409	16.4595	16.7015	16.5384	16.6847	16.3176	16.4851
1.42783	-0.08524	Q3TIV5;Q3TIV5-2	Q3TIV5	Zinc finger CCCH domain-containing protein 15	Zc3h15	1772	Color2 [DarkGray]	1	4					3	3	3	7.5	7.5	7.5	48.327	0	4.4901	30537000	4	15.3056	15.3125	15.2821	15.2151	15.2254	15.3542	15.3936	15.4261	15.2665	15.3265
1.42721	-0.133796	Q7TSE6;Q7TSE6-2	Q7TSE6;Q7TSE6-2	Serine/threonine-protein kinase 38-like	Stk38l	2559	Color2 [DarkGray]	1	4					2	2	2	4.7	4.7	4.7	53.771	0.0025985	2.0623	28134000	4	14.7377	14.8409	14.8621	14.8356	14.8574	15.0304	14.8919	15.1077	14.8363	14.9364
1.42546	0.21694	Q8R238	Q8R238	Serine dehydratase-like	Sdsl	3377	Color2 [DarkGray]	1	4					3	3	3	9.7	9.7	9.7	34.732	0	21.254	27940000	4	14.1895	14.0919	14.1996	14.1232	13.9353	14.1562	13.8737	13.9054	13.7848	13.7347
1.42536	-0.272865	Q60932-2;Q60932	Q60932-2;Q60932	Voltage-dependent anion-selective channel protein 1	Vdac1	2059	Color2 [DarkGray]	1	4					18	18	18	80.6	80.6	80.6	30.755	0	323.31	7606700000	280	22.107	21.9814	21.9286	22.2773	21.7877	22.0701	22.3967	22.2223	22.4853	22.2719
1.42271	-0.331478	P48962	P48962	ADP/ATP translocase 1	Slc25a4	1105	Color2 [DarkGray]	1	4					15	15	8	50	50	26.5	32.904	0	58.001	16259000000	142	21.8724	21.8983	21.8208	22.2609	21.7958	21.988	22.441	22.2698	22.5285	22.0784
1.41971	-0.299235	P63094-2;P63094;Q6R0H7-4;Q6R0H7;P63094-3;Q8CGK7	P63094-2;P63094;Q6R0H7-4;Q6R0H7;P63094-3	Guanine nucleotide-binding protein G(s) subunit alpha isoforms short;Guanine nucleotide-binding protein G(s) subunit alpha isoforms XLas	Gnas	1432	Color2 [DarkGray]	1	4					11	9	9	33.9	29.7	29.7	44.265	0	25.675	1738400000	34	18.9114	18.9717	19.1672	18.6848	18.5389	19.1565	19.1945	19.3036	19.0069	19.1086
1.41765	-0.301627	Q61474-2;Q61474	Q61474-2;Q61474	RNA-binding protein Musashi homolog 1	Msi1	2136	Color2 [DarkGray]	1	4					5	4	4	18.9	15	15	34.029	0	7.8616	75091000	8	16.2267	16.1876	15.9305	16.1399	15.9044	16.565	16.4896	16.3666	15.9933	16.4828
1.41711	-0.464045	Q9Z2B3	Q9Z2B3	RPE-retinal G protein-coupled receptor	Rgr	4984	Color2 [DarkGray]	1	4					3	3	3	11.3	11.3	11.3	32.126	0	9.1683	806010000	23	19.0601	19.0407	18.8171	18.6594	19.0421	19.7128	19.5012	19.7397	18.8926	19.0933
1.41704	-0.259498	Q6PCP5-4;Q6PCP5-3;Q6PCP5-2;Q6PCP5	Q6PCP5-4;Q6PCP5-3;Q6PCP5-2;Q6PCP5	Mitochondrial fission factor	Mff	2419	Color2 [DarkGray]	1	4					3	3	3	23.4	23.4	23.4	25.073	0	17.263	22384000	11	14.2765	14.3422	14.3824	14.4901	14.0898	14.372	14.8414	14.5722	14.6401	14.4528
1.417	-0.307536	Q8C7K6	Q8C7K6	Prenylcysteine oxidase-like	Pcyox1l	3063	Color2 [DarkGray]	1	4					3	3	3	6.1	6.1	6.1	54.874	0	4.5245	116990000	6	15.2044	15.2945	15.2865	14.8632	14.7323	15.4728	15.3159	15.3975	15.2591	15.4735
1.41666	-0.532681	P56564;O35544	P56564	Excitatory amino acid transporter 1	Slc1a3	1239	Color2 [DarkGray]	1	4					6	6	6	16.9	16.9	16.9	59.622	0	24.194	313310000	16	17.3723	16.8706	16.8484	16.984	16.1231	17.2703	17.2613	17.4056	17.2805	17.6441
1.41632	-0.264313	Q8BX09-2;Q8BX09	Q8BX09-2;Q8BX09	Retinoblastoma-binding protein 5	Rbbp5	2962	Color2 [DarkGray]	1	4					2	2	2	5.9	5.9	5.9	40.763	0	7.1593	21395000	3	12.357	12.1166	12.1626	12.5062	12.0926	12.6289	12.6259	12.5964	12.263	12.4424
1.41607	-0.25165	P97434-4;P97434;P97434-2;P97434-3;P97434-5	P97434-4;P97434;P97434-2;P97434-3;P97434-5	Myosin phosphatase Rho-interacting protein	Mprip	1576	Color2 [DarkGray]	1	4					19	19	19	26.6	26.6	26.6	112.7	0	80.024	255530000	29	17.8708	18.122	18.1489	17.7564	17.6835	18.1693	18.1977	18.2873	18.0614	18.1242
1.41605	-0.135185	O54786;O54786-2	O54786;O54786-2	DNA fragmentation factor subunit alpha	Dffa	315	Color2 [DarkGray]	1	4					3	3	3	13.3	13.3	13.3	36.572	0	6.406	18341000	5	13.7414	13.764	13.667	13.73	13.8916	13.8778	13.8653	13.9264	14.0231	13.7774
1.41266	-0.55172	Q9EPX2	Q9EPX2	Papilin	Papln	4464	Color2 [DarkGray]	1	4					8	8	8	8.4	8.4	8.4	138.9	0	18.116	93080000	13	15.6906	16.0809	16.2642	15.4804	15.0247	16.2891	16.1865	16.3674	16.1575	16.2988
1.41238	-0.656413	Q9R0M4	Q9R0M4	Podocalyxin	Podxl	4787	Color2 [DarkGray]	1	4					4	4	4	6.4	6.4	6.4	53.389	0	12.87	143720000	11	16.6179	16.9729	17.1414	16.4329	15.6568	17.1224	17.3667	17.3547	17.1697	17.0905
1.41169	-0.130696	Q9DBS2	Q9DBS2	Tumor protein p63-regulated gene 1-like protein	Tprg1l	4385	Color2 [DarkGray]	1	4					2	2	2	15	15	15	29.814	0	5.9867	22411000	6	14.1441	14.0673	14.2105	14.2168	14.0212	14.2877	14.2883	14.34	14.1259	14.2714
1.4101	-0.380524	Q6PIC6;Q9WV27	Q6PIC6	Sodium/potassium-transporting ATPase subunit alpha-3	Atp1a3	2454	Color2 [DarkGray]	1	4					35	22	20	40.4	23.8	21.6	111.69	0	201.42	4832700000	115	20.6335	20.3677	20.2905	20.2	19.8294	20.6293	20.6624	20.6931	20.3639	20.8751
1.40817	-0.141467	Q8JZQ2	Q8JZQ2	AFG3-like protein 2	Afg3l2	3196	Color2 [DarkGray]	1	4					16	15	15	20.8	19.8	19.8	89.518	0	32.324	240190000	31	17.8091	17.6681	17.7331	17.7493	17.5158	17.728	17.875	17.8389	17.8784	17.8625
1.40699	-0.177652	Q8BIJ6	Q8BIJ6	Isoleucine--tRNA ligase, mitochondrial	Iars2	2796	Color2 [DarkGray]	1	4					13	13	13	15.3	15.3	15.3	112.8	0	83.704	319560000	28	17.8478	17.7495	17.8316	17.8466	17.5237	17.8345	17.9754	18.0431	17.961	17.8735
1.40698	-0.21642	Q9D898	Q9D898	Actin-related protein 2/3 complex subunit 5-like protein	Arpc5l	4303	Color2 [DarkGray]	1	4					6	6	6	40.5	40.5	40.5	16.98	0	10.188	127390000	13	15.9796	16.0882	16.0959	16.2834	15.8653	16.2909	16.373	16.3245	16.3367	16.0697
1.40282	-0.217611	Q9JME5	Q9JME5	AP-3 complex subunit beta-2	Ap3b2	4673	Color2 [DarkGray]	1	4					10	9	9	11.6	10.7	10.7	119.19	0	20.942	113910000	15	16.8216	16.7179	16.6244	16.8045	16.4416	16.9953	16.8763	16.8429	16.7384	17.0452
1.4007	-0.38385	Q8BR76	Q8BR76	Meckelin	Tmem67	2883	Color2 [DarkGray]	1	4					2	2	2	2.5	2.5	2.5	111.81	0	3.5078	7415400	3	11.5807	11.5153	12.0795	11.7476	11.5467	12.1202	12.0779	12.4543	11.7261	12.0106
1.40007	-0.258708	Q8K4B0	Q8K4B0	Metastasis-associated protein MTA1	Mta1	3302	Color2 [DarkGray]	1	4					6	4	4	9.1	6.7	6.7	80.797	0	8.7768	11587000	4	14.107	13.957	14.1101	13.917	13.6214	14.0007	14.2923	14.3226	14.1854	14.205
1.39987	-0.267698	A1IGU4-2;A1IGU4	A1IGU4-2;A1IGU4	Rho guanine nucleotide exchange factor 37	Arhgef37	0	Color2 [DarkGray]	1	4					4	4	4	7.5	7.5	7.5	60.434	0	7.8691	31982000	8	15.3767	15.5022	15.6141	15.2248	15.2149	15.7213	15.6834	15.8874	15.447	15.5322
1.39968	-0.46864	P13595	P13595	Neural cell adhesion molecule 1	Ncam1	692	Color2 [DarkGray]	1	4					31	31	6	36.1	36.1	7.6	119.43	0	214.95	2752400000	118	21.152	21.1115	21.0943	20.7684	20.2467	21.3637	21.3935	21.2869	21.0735	21.5984
1.39945	-0.15364	P54754;P54761;Q03137-2;Q8CBF3-2;Q8CBF3;Q03137;Q61772-2;Q61772-3;Q61772;Q62413	P54754	Ephrin type-B receptor 3	Ephb3	1203	Color2 [DarkGray]	1	4					6	6	5	8.4	8.4	7.3	109.66	0	12.435	56699000	13	15.7093	15.5533	15.606	15.4551	15.5143	15.7841	15.557	15.7477	15.8174	15.7002
1.39914	-0.373917	P40936	P40936	Indolethylamine N-methyltransferase	Inmt	1021	Color2 [DarkGray]	1	4					5	5	5	17.8	17.8	17.8	29.459	0	53.223	651820000	17	17.2582	17.7173	17.6486	17.3836	17.501	18.0914	18.0318	18.093	17.7085	17.4536
1.398	-0.15966	Q64010-2;Q64010	Q64010-2;Q64010	Adapter molecule crk	Crk	2256	Color2 [DarkGray]	1	4					6	6	6	42.6	42.6	42.6	22.847	0	323.31	337380000	11	16.4395	16.5584	16.4637	16.3849	16.342	16.7446	16.5644	16.7013	16.4743	16.502
1.39426	-0.421738	Q80W21	Q80W21	Glutathione S-transferase Mu 7	Gstm7	2627	Color2 [DarkGray]	1	4					8	3	3	41.7	18.3	18.3	25.709	0	11.678	45321000	4	14.5657	14.8143	14.6142	14.8364	15.0516	15.5782	15.1957	15.4712	14.79	14.9559
1.3939	-0.216522	Q8BI72	Q8BI72	CDKN2A-interacting protein	Cdkn2aip	2792	Color2 [DarkGray]	1	4					8	8	8	20.1	20.1	20.1	59.744	0	34.098	62948000	13	15.2783	15.2842	15.4491	15.2242	14.9515	15.4415	15.4426	15.4151	15.3788	15.5919
1.38959	-0.412466	Q8BG39	Q8BG39	Synaptic vesicle glycoprotein 2B	Sv2b	2711	Color2 [DarkGray]	1	4					7	7	6	12.6	12.6	11.3	77.456	0	28.433	324650000	18	18.2883	18.1979	18.0103	18.0067	17.7134	18.5295	18.517	18.1705	18.1595	18.9025
1.38929	-0.177933	Q60714	Q60714	Long-chain fatty acid transport protein 1	Slc27a1	2032	Color2 [DarkGray]	1	4					8	8	8	15.6	15.6	15.6	71.275	0	18.667	290040000	17	16.7165	16.6844	16.6172	16.6733	16.464	16.8539	16.8287	16.9575	16.8014	16.6036
1.38911	0.305846	P35821	P35821	Tyrosine-protein phosphatase non-receptor type 1	Ptpn1	993	Color2 [DarkGray]	1	4					6	6	6	16.4	16.4	16.4	49.593	0	12.286	64776000	8	16.2036	16.0917	16.3764	15.9936	15.7051	15.8464	15.8547	15.8114	15.7808	15.5479
1.38792	-0.263865	Q923D5	Q923D5	WW domain-binding protein 11	Wbp11	3772	Color2 [DarkGray]	1	4					5	5	5	9	9	9	69.874	0	14.678	80431000	8	16.1785	16.2625	16.2209	16.0117	15.7399	16.3601	16.3343	16.5008	16.1804	16.3572
1.38479	-0.260294	Q8CJG1;Q8CJF9;Q8CJF8-2;Q8CJF8	Q8CJG1;Q8CJF9	Protein argonaute-1;Protein argonaute-3	Ago1;Ago3	3189	Color2 [DarkGray]	1	4					7	5	5	11	8.5	8.5	97.213	0	9.1464	39075000	8	15.3383	15.4025	15.5691	15.2279	15.0789	15.6862	15.686	15.6002	15.3179	15.6279
1.38099	-0.180991	A2AGT5;A2AGT5-3;A2AGT5-2	A2AGT5;A2AGT5-3;A2AGT5-2	Cytoskeleton-associated protein 5	Ckap5	19	Color2 [DarkGray]	1	4					18	18	18	8.9	8.9	8.9	225.63	0	44.381	162280000	29	17.2459	17.1968	17.3348	17.0752	16.9898	17.4321	17.3093	17.4296	17.2044	17.3721
1.38092	-0.398663	P23440;P23440-2	P23440;P23440-2	Rod cGMP-specific 3,5-cyclic phosphodiesterase subunit beta	Pde6b	833	Color2 [DarkGray]	1	4					25	16	16	29.3	19.4	19.4	98.534	0	83.197	972060000	51	19.4989	19.1571	19.0513	19.3449	19.7374	20.0039	19.7774	19.9798	19.4386	19.5832
1.37992	-0.442331	P55284	P55284	Cadherin-5	Cdh5	1218	Color2 [DarkGray]	1	4					3	3	3	4.6	4.6	4.6	87.902	0	8.3766	41932000	6	15.3093	15.4718	15.87	15.3573	14.7653	15.6382	15.874	15.88	15.803	15.7901
1.37854	-0.385631	Q9JIM1-2;Q9JIM1	Q9JIM1-2;Q9JIM1	Equilibrative nucleoside transporter 1	Slc29a1	4585	Color2 [DarkGray]	1	4					5	5	5	14.4	14.4	14.4	50.076	0	25.756	111140000	9	16.2872	16.2995	16.5697	15.9305	15.6824	16.4994	16.577	16.5938	16.4233	16.6041
1.37786	0.238918	P09528	P09528	Ferritin heavy chain;Ferritin heavy chain, N-terminally processed	Fth1	620	Color2 [DarkGray]	1	4					6	6	6	40.7	40.7	40.7	21.066	0	22.345	955000000	20	19.4596	19.3487	19.5459	19.65	19.492	19.3794	19.195	19.4692	19.286	18.972
1.37685	-0.317305	Q9CQ69	Q9CQ69	Cytochrome b-c1 complex subunit 8	Uqcrq	3970	Color2 [DarkGray]	1	4					3	3	3	29.3	29.3	29.3	9.7681	0.00089566	2.3566	138180000	4	15.8945	15.7919	15.8753	16.1604	15.8684	15.9394	16.4972	16.3442	16.4152	15.9811
1.37537	-0.147955	Q9CT10	Q9CT10	Ran-binding protein 3	Ranbp3	4058	Color2 [DarkGray]	1	4					6	6	6	14.9	14.9	14.9	52.572	0	29.485	193700000	17	17.4756	17.5976	17.5835	17.4908	17.3611	17.7192	17.7003	17.6812	17.4772	17.6704
1.37533	-0.217633	Q9Z2Y8	Q9Z2Y8	Proline synthase co-transcribed bacterial homolog protein	Prosc	5012	Color2 [DarkGray]	1	4					9	9	9	35.4	35.4	35.4	30.048	0	16.146	181030000	16	16.7314	17.005	16.889	16.9201	16.8752	17.2202	17.1682	17.2894	16.9168	16.9143
1.37434	-0.209783	Q99P72;Q99P72-3;Q99P72-5;Q99P72-4	Q99P72;Q99P72-3;Q99P72-5;Q99P72-4	Reticulon-4	Rtn4	3929	Color2 [DarkGray]	1	4					18	18	13	28.1	28.1	22.6	126.61	0	96.463	4510000000	101	19.9687	19.9434	20.0513	19.9079	19.5552	20.0771	20.1383	20.0907	20.0603	20.1091
1.3736	-0.2439	Q9QXL2-3;Q9QXL2-2;Q9QXL2-4;Q9QXL2;B7ZNG0-2;B7ZNG0;Q7M6Z4	Q9QXL2-3;Q9QXL2-2;Q9QXL2-4;Q9QXL2	Kinesin-like protein KIF21A	Kif21a	4705	Color2 [DarkGray]	1	4					7	7	6	7.1	7.1	6.4	174.8	0	18.448	63040000	13	15.0968	15.1804	15.1862	14.9468	14.7869	15.4223	15.3289	15.3664	15.0419	15.2571
1.37196	-0.202144	Q8BK63;Q8BK63-2	Q8BK63;Q8BK63-2	Casein kinase I isoform alpha	Csnk1a1	2820	Color2 [DarkGray]	1	4					6	6	6	22.3	22.3	22.3	38.914	0	11.615	58841000	8	16.3637	16.2978	16.4131	16.1373	16.0247	16.5233	16.4001	16.5581	16.3244	16.4415
1.37155	-0.171867	Q91YY4	Q91YY4	ATP synthase mitochondrial F1 complex assembly factor 2	Atpaf2	3688	Color2 [DarkGray]	1	4					2	2	2	7.3	7.3	7.3	33.289	0	5.0315	16731000	5	14.2418	14.4258	14.4819	14.511	14.3275	14.6663	14.4713	14.7104	14.46	14.5393
1.3712	-0.239248	Q9CR95	Q9CR95	Adaptin ear-binding coat-associated protein 1	Necap1	4042	Color2 [DarkGray]	1	4					3	3	3	19.3	19.3	19.3	29.639	0	4.3591	88971000	7	15.3744	15.2554	15.2404	15.2626	15.1972	15.6029	15.5019	15.5845	15.1455	15.6914
1.37049	-0.460256	A2A8U2-2;A2A8U2-3;A2A8U2	A2A8U2-2;A2A8U2-3;A2A8U2	Transmembrane protein 201	Tmem201	9	Color2 [DarkGray]	1	4					3	3	3	10.7	10.7	10.7	43.548	0	6.8936	8505300	6	13.1137	13.5084	13.3984	12.6653	12.6669	13.3493	13.6887	13.5109	13.4062	13.699
1.37027	-0.368152	Q64704-2;Q64704;Q64704-3;Q64704-4	Q64704-2;Q64704;Q64704-3	Syntaxin-3	Stx3	2301	Color2 [DarkGray]	1	4					7	7	7	28.2	28.2	28.2	32.952	0	106.32	765760000	26	18.6268	18.4551	18.3062	18.3568	18.0089	18.7936	18.8941	18.6449	18.3114	18.9505
1.37024	-0.117201	Q9ER88;Q9ER88-2	Q9ER88;Q9ER88-2	28S ribosomal protein S29, mitochondrial	Dap3	4495	Color2 [DarkGray]	1	4					4	4	4	10.5	10.5	10.5	44.699	0	4.7969	23549000	5	15.0297	15.055	15.0422	15.0298	14.8697	15.1129	15.233	15.1563	15.0814	15.0287
1.37014	-0.239948	Q9WUD8	Q9WUD8	Fas apoptotic inhibitory molecule 1	Faim	4854	Color2 [DarkGray]	1	4					2	2	2	8.9	8.9	8.9	20.201	0	3.4421	88625000	3	15.9171	15.6557	15.5702	15.6199	15.7468	16.0209	16.0788	16.0306	15.6399	15.9392
1.36823	-0.150647	Q8R164	Q8R164	Valacyclovir hydrolase	Bphl	3353	Color2 [DarkGray]	1	4					4	4	4	19.2	19.2	19.2	32.851	0	11.953	88734000	8	15.8902	15.8541	15.9036	15.9118	15.9348	16.0077	16.1955	16.1868	15.9728	15.8849
1.36605	0.37599	Q62087	Q62087	Serum paraoxonase/lactonase 3	Pon3	2198	Color2 [DarkGray]	1	4					5	5	5	18.9	18.9	18.9	39.351	0	12.36	279350000	16	18.072	17.7252	17.8876	17.601	17.7424	17.6464	17.4807	17.7712	17.0612	17.1886
1.36555	-0.353254	Q91Z31;Q91Z31-2	Q91Z31;Q91Z31-2	Polypyrimidine tract-binding protein 2	Ptbp2	3689	Color2 [DarkGray]	1	4					4	4	4	11.3	11.3	11.3	57.488	0	9.7563	202440000	9	15.4944	15.4483	15.2948	15.4425	14.9625	15.7168	15.6797	15.5206	15.4237	16.0679
1.36504	0.235641	Q9Z210	Q9Z210	Peroxisomal membrane protein 11B	Pex11b	4973	Color2 [DarkGray]	1	4					3	3	3	20.8	20.8	20.8	28.709	0	5.7434	21896000	6	14.3876	14.1014	14.3537	14.1887	14.0165	14.1403	14.0512	13.9637	13.7351	13.9796
1.36497	-0.249009	P28663	P28663	Beta-soluble NSF attachment protein	Napb	906	Color2 [DarkGray]	1	4					7	6	6	30.9	26.5	26.5	33.557	0	22.507	137140000	10	16.7849	16.6121	16.5676	16.701	16.4664	17.1563	16.813	16.8923	16.6085	16.9068
1.36393	-0.356483	P97352	P97352	Protein S100-A13	S100a13	1560	Color2 [DarkGray]	1	4					4	4	4	25.5	25.5	25.5	11.158	0	4.5598	149460000	8	17.246	17.3153	17.4245	17.2249	16.7407	17.7135	17.5972	17.7549	17.3159	17.3523
1.36383	-0.152141	Q8CI94	Q8CI94	Glycogen phosphorylase, brain form	Pygb	3171	Color2 [DarkGray]	1	4					27	20	20	37.6	28.4	28.4	96.729	0	78.419	1929100000	58	20.5062	20.4467	20.4936	20.32	20.3534	20.6413	20.575	20.7222	20.4216	20.5205
1.36302	-0.144548	P62746	P62746	Rho-related GTP-binding protein RhoB	Rhob	1383	Color2 [DarkGray]	1	4					5	3	3	32.1	18.9	18.9	22.123	0	4.8073	6520800	4	12.8341	12.6164	12.5416	12.59	12.6576	12.8673	12.6854	12.8332	12.7462	12.8304
1.36202	-0.157421	O08788;O08788-2	O08788;O08788-2	Dynactin subunit 1	Dctn1	190	Color2 [DarkGray]	1	4					32	32	32	35.8	35.8	35.8	141.67	0	221.99	1450300000	78	19.5893	19.5322	19.5777	19.4339	19.3693	19.7209	19.6895	19.7818	19.4956	19.6018
1.36175	-0.10443	Q8CGU1	Q8CGU1	Calcium-binding and coiled-coil domain-containing protein 1	Calcoco1	3137	Color2 [DarkGray]	1	4					4	4	4	6.4	6.4	6.4	77.279	0	8.151	22547000	6	14.6394	14.6159	14.6108	14.5956	14.5106	14.7177	14.7512	14.7803	14.6812	14.564
1.36107	-0.317477	Q45VK7;Q45VK7-2	Q45VK7;Q45VK7-2	Cytoplasmic dynein 2 heavy chain 1	Dync2h1	1921	Color2 [DarkGray]	1	4					3	3	3	0.8	0.8	0.8	492.33	0.00090662	2.4626	3479600	4	12.84	12.6206	12.8499	12.2462	12.5958	12.7755	12.8521	13.2139	12.9706	12.9278
1.35955	-0.137849	P70297	P70297	Signal transducing adapter molecule 1	Stam	1489	Color2 [DarkGray]	1	4					3	3	3	6.2	6.2	6.2	59.771	0	5.2143	86502000	4	15.841	15.6882	15.6398	15.7133	15.7003	15.9049	15.8528	16.001	15.7369	15.7762
1.35922	-0.244202	Q99MR3	Q99MR3	Solute carrier family 12 member 9	Slc12a9	3909	Color2 [DarkGray]	1	4					5	5	4	5.7	5.7	4.5	96.329	0	19.357	23910000	5	14.6704	14.5095	14.6544	14.4326	14.3085	14.8893	14.7017	14.9499	14.5176	14.7379
1.35877	-0.276427	Q8BR63	Q8BR63	Protein FAM177A1	Fam177a1	2882	Color2 [DarkGray]	1	4					4	4	4	20.8	20.8	20.8	23.578	0	7.19	36759000	8	15.6054	15.5086	15.6429	15.172	15.2734	15.7473	15.7887	15.879	15.4682	15.7012
1.35833	-0.229054	Q9JKY5	Q9JKY5	Huntingtin-interacting protein 1-related protein	Hip1r	4633	Color2 [DarkGray]	1	4					10	9	9	10.8	9.8	9.8	119.43	0	21.82	98453000	13	16.0909	16.0933	16.2821	15.8921	15.8373	16.3636	16.306	16.3462	16.0685	16.2568
1.35489	-0.185001	Q61879	Q61879	Myosin-10	Myh10	2185	Color2 [DarkGray]	1	4					52	37	37	31.6	24.5	24.5	228.99	0	222.89	1631700000	87	19.5946	19.6658	19.6386	19.4402	19.2683	19.7406	19.6921	19.725	19.6273	19.7476
1.35449	-0.17488	Q8VHI3	Q8VHI3	GDP-fucose protein O-fucosyltransferase 2	Pofut2	3535	Color2 [DarkGray]	1	4					3	3	3	6.5	6.5	6.5	49.429	0	4.6947	46392000	4	15.6689	15.8873	15.9082	15.7196	15.58	16.0662	15.8612	15.9376	15.8759	15.8974
1.35421	-0.156775	Q70FJ1-3;Q70FJ1-2;Q70FJ1	Q70FJ1-3;Q70FJ1-2;Q70FJ1	A-kinase anchor protein 9	Akap9	2502	Color2 [DarkGray]	1	4					4	4	4	1	1	1	433.63	0	4.2963	17413000	4	13.6375	13.5511	13.6105	13.5668	13.3809	13.6236	13.795	13.8394	13.5913	13.6813
1.35346	0.371675	Q921I1;CON__Q29443;CON__Q0IIK2	Q921I1	Serotransferrin	Tf	3729	Color2 [DarkGray]	1	4					39	39	36	57.4	57.4	53.9	76.723	0	323.31	19935000000	237	23.5716	23.6409	23.3495	23.82	23.9265	23.5357	23.2206	23.5974	23.114	22.9825
1.35244	-0.330371	P54869	P54869	Hydroxymethylglutaryl-CoA synthase, mitochondrial	Hmgcs2	1209	Color2 [DarkGray]	1	4					9	9	8	18.1	18.1	15.9	56.822	0	51.738	1310300000	32	19.4924	19.6459	19.3083	19.1106	19.2136	19.8089	19.7752	19.9148	19.3535	19.5703
1.35189	-0.105121	P26516	P26516	26S proteasome non-ATPase regulatory subunit 7	Psmd7	870	Color2 [DarkGray]	1	4					3	3	3	14.3	14.3	14.3	36.539	0	11.211	57052000	6	16.3032	16.4278	16.3767	16.3959	16.314	16.4712	16.4403	16.6018	16.3749	16.455
1.35105	-0.238962	Q9Z1X2-2;Q9Z1X2	Q9Z1X2-2;Q9Z1X2	Phosphatidylserine synthase 2	Ptdss2	4968	Color2 [DarkGray]	1	4					2	2	2	7	7	7	34.762	0	7.7828	38634000	4	14.5092	14.3675	14.3142	14.2644	14.1838	14.5838	14.7142	14.7389	14.2683	14.5287
1.3503	-0.432742	A2ASQ1-3;A2ASQ1-2;A2ASQ1	A2ASQ1-3;A2ASQ1-2;A2ASQ1	Agrin;Agrin N-terminal 110 kDa subunit;Agrin C-terminal 110 kDa subunit;Agrin C-terminal 90 kDa fragment;Agrin C-terminal 22 kDa fragment	Agrn	34	Color2 [DarkGray]	1	4					16	16	16	11.1	11.1	11.1	198.33	0	47.241	277240000	29	17.2015	17.3369	17.5366	16.8544	16.5304	17.5285	17.5177	17.6288	17.427	17.5216
1.34968	-0.37225	P70170-3;P70170-2;P70170	P70170-3;P70170-2;P70170	ATP-binding cassette sub-family C member 9	Abcc9	1466	Color2 [DarkGray]	1	4					2	2	2	1.5	1.5	1.5	170.09	0.00070044	2.7575	7073200	3	13.1274	13.5692	13.6991	13.7443	13.1248	13.6111	14.0709	13.806	13.8929	13.7452
1.34582	-0.269948	Q8BXK9	Q8BXK9	Chloride intracellular channel protein 5	Clic5	2973	Color2 [DarkGray]	1	4					3	2	2	20.7	13.9	13.9	28.287	0	4.6142	6163000	4	12.4265	12.6102	12.6483	12.624	12.416	12.8837	13.031	12.9947	12.671	12.4944
1.34565	-0.23886	Q80TJ1-4;Q80TJ1;Q80TJ1-2;Q8BYR5-6;Q8BYR5-5;Q8BYR5-4;Q8BYR5-3;Q8BYR5;Q8BYR5-2	Q80TJ1-4;Q80TJ1;Q80TJ1-2	Calcium-dependent secretion activator 1	Cadps	2582	Color2 [DarkGray]	1	4					19	19	19	21.2	21.2	21.2	152.66	0	71.838	309250000	42	18.0509	18.0345	17.9796	18.2171	18.1056	18.5636	18.2578	18.4184	18.0079	18.3343
1.34546	-0.41545	Q9D0M3-2;Q9D0M3	Q9D0M3-2;Q9D0M3	Cytochrome c1, heme protein, mitochondrial	Cyc1	4182	Color2 [DarkGray]	1	4					4	4	4	22.2	22.2	22.2	29.497	0	9.6016	145580000	15	16.2037	16.3372	16.2499	16.7256	16.1649	16.3736	16.9232	16.6644	17.2025	16.5948
1.34531	-0.231996	Q8K2F0;Q8K2F0-2	Q8K2F0;Q8K2F0-2	Bromodomain-containing protein 3	Brd3	3260	Color2 [DarkGray]	1	4					5	5	5	7.2	7.2	7.2	79.761	0	7.7867	30477000	7	14.3273	14.4896	14.5633	14.4761	14.0359	14.528	14.6595	14.6606	14.5598	14.6442
1.34436	0.133951	Q8BX10-2;Q8BX10	Q8BX10-2;Q8BX10	Serine/threonine-protein phosphatase PGAM5, mitochondrial	Pgam5	2963	Color2 [DarkGray]	1	4					3	3	3	10.8	10.8	10.8	31.866	0	7.7117	39621000	5	15.4996	15.4598	15.6062	15.567	15.3569	15.3102	15.3042	15.3214	15.3891	15.4949
1.34288	-0.279061	Q80VP0;Q80VP0-2	Q80VP0;Q80VP0-2	Tectonin beta-propeller repeat-containing protein 1	Tecpr1	2619	Color2 [DarkGray]	1	4					11	11	11	13	13	13	130.26	0	91.778	247290000	18	16.9676	17.0742	17.172	16.7263	16.6714	17.2556	17.2446	17.361	16.9596	17.1859
1.34263	-0.201196	Q8CHG3	Q8CHG3	GRIP and coiled-coil domain-containing protein 2	Gcc2	3146	Color2 [DarkGray]	1	4					7	7	7	4.9	4.9	4.9	194.44	0	10.898	29024000	9	15.3637	15.4604	15.609	15.3824	15.149	15.6466	15.5186	15.7232	15.5097	15.5723
1.34025	-0.307162	Q9Z2E1	Q9Z2E1	Methyl-CpG-binding domain protein 2	Mbd2	4992	Color2 [DarkGray]	1	4					2	2	2	6.5	6.5	6.5	43.5	0	3.2736	10065000	3	13.8113	14.0753	14.1641	13.6925	13.5025	14.0424	14.179	14.2035	14.0675	14.2891
1.33902	-0.702072	Q91VC4	Q91VC4	Plasmalemma vesicle-associated protein	Plvap	3570	Color2 [DarkGray]	1	4					10	10	10	26	26	26	49.933	0	166.29	518220000	20	18.3973	18.5717	19.0212	18.1741	17.2696	19.0444	19.0705	19.154	18.793	18.8824
1.33738	-0.334289	Q922P9	Q922P9	Putative oxidoreductase GLYR1	Glyr1	3758	Color2 [DarkGray]	1	4					8	8	8	17.8	17.8	17.8	59.715	0	16.503	161990000	14	17.0984	17.0815	17.155	16.9816	16.4426	17.2026	17.3876	17.3276	17.1134	17.3994
1.3364	-0.345634	Q80TB8	Q80TB8	Synaptic vesicle membrane protein VAT-1 homolog-like	Vat1l	2580	Color2 [DarkGray]	1	4					10	10	10	28.3	28.3	28.3	45.817	0	32.752	3094000000	23	19.0509	19.2148	18.8019	19.1068	18.9838	19.6887	19.4403	19.589	18.9909	19.1775
1.33586	-0.130311	Q6PFD9	Q6PFD9	Nuclear pore complex protein Nup98-Nup96;Nuclear pore complex protein Nup98;Nuclear pore complex protein Nup96	Nup98	2440	Color2 [DarkGray]	1	4					8	8	8	5.8	5.8	5.8	197.24	0	9.5851	56623000	10	16.1933	16.1261	16.1833	16.0166	16.012	16.2513	16.2996	16.2874	16.085	16.2594
1.33553	-0.249004	Q8R0P4;Q8R0P4-2	Q8R0P4;Q8R0P4-2	Mth938 domain-containing protein	Aamdc	3342	Color2 [DarkGray]	1	4					4	4	4	36.1	36.1	36.1	13.244	0	8.8975	176850000	10	16.5097	16.7382	16.6189	16.8	16.7486	17.1073	16.9982	17.1217	16.7624	16.6708
1.335	0.213788	P27773	P27773	Protein disulfide-isomerase A3	Pdia3	888	Color2 [DarkGray]	1	4					27	27	27	55.8	55.8	55.8	56.678	0	124.61	9069800000	148	21.9212	21.7435	21.9487	21.618	21.6666	21.6177	21.5841	21.7493	21.3801	21.4979
1.33254	-0.194277	Q8R349	Q8R349	Cell division cycle protein 16 homolog	Cdc16	3395	Color2 [DarkGray]	1	4					5	5	5	9	9	9	71.459	0	10.848	28143000	6	15.0111	15.1068	15.209	15.1255	14.7558	15.1931	15.3007	15.2642	15.1542	15.2672
1.33251	-0.153374	E9PXF8-2;E9PXF8	E9PXF8-2;E9PXF8		Sbf2	128	Color2 [DarkGray]	1	4					4	3	3	3	2.5	2.5	207.63	0	6.6341	7584200	4	14.1145	13.9145	14.1884	14.0361	14.1295	14.1115	14.3123	14.2192	14.3491	14.1578
1.33229	-0.28576	P56480	P56480	ATP synthase subunit beta, mitochondrial	Atp5b	1235	Color2 [DarkGray]	1	4					25	25	25	70.7	70.7	70.7	56.3	0	290.89	35778000000	281	23.5749	23.5208	23.4756	23.9072	23.4727	23.6191	24.0316	23.9013	24.0998	23.7283
1.33129	-0.51877	P11627	P11627	Neural cell adhesion molecule L1	L1cam	666	Color2 [DarkGray]	1	4					5	5	5	5.6	5.6	5.6	140.97	0	8.11	39370000	9	14.5807	14.4948	14.7682	14.1897	13.5773	14.6272	14.7097	14.9856	14.9076	14.9744
1.33046	-0.125877	Q9D5V5	Q9D5V5	Cullin-5	Cul5	4253	Color2 [DarkGray]	1	4					16	16	16	19.5	19.5	19.5	90.973	0	33.528	281450000	28	18.1406	18.1013	18.0893	18.2434	18.0659	18.2589	18.3415	18.3557	18.135	18.1787
1.33035	-0.0896595	Q91VK1;Q2L4X1	Q91VK1;Q2L4X1	Basic leucine zipper and W2 domain-containing protein 2	Bzw2	1735	Color2 [DarkGray]	1	4					6	6	6	11.2	11.2	11.2	48.063	0	12.026	124900000	12	16.7582	16.7203	16.7976	16.7766	16.7359	16.9182	16.768	16.9098	16.7546	16.8861
1.32907	-0.399644	O35245-5;O35245-3;O35245;O35245-2;O35245-4	O35245-5;O35245-3;O35245;O35245-2;O35245-4	Polycystin-2	Pkd2	237	Color2 [DarkGray]	1	4					3	3	3	4.8	4.8	4.8	98.08	0	5.2579	11341000	4	12.9142	13.096	13.3919	12.651	12.4765	13.3168	13.3918	13.4446	13.1482	13.2265
1.32847	-0.458837	Q8BLK3	Q8BLK3	Limbic system-associated membrane protein	Lsamp	2835	Color2 [DarkGray]	1	4					5	5	5	19.1	19.1	19.1	38.086	0	10.133	296330000	14	16.5294	16.253	16.2681	15.9561	15.4281	16.4477	16.4329	16.5241	16.601	16.7231
1.32686	-0.185193	Q08509	Q08509	Epidermal growth factor receptor kinase substrate 8	Eps8	1710	Color2 [DarkGray]	1	4					4	4	4	5.7	5.7	5.7	91.736	0	7.8599	13699000	5	13.6976	13.7401	13.9463	13.7555	13.5449	14.0511	13.923	13.9938	13.8275	13.8149
1.32592	0.197918	P20029	P20029	78 kDa glucose-regulated protein	Hspa5	794	Color2 [DarkGray]	1	4					27	24	24	48.1	45.3	45.3	72.421	0	323.31	9466500000	184	21.8449	21.7202	21.8257	21.5779	21.5709	21.5721	21.5204	21.6852	21.3194	21.453
1.32385	-0.236513	B2RUR8	B2RUR8	OTU domain-containing protein 7B	Otud7b	70	Color2 [DarkGray]	1	4					2	2	2	2.5	2.5	2.5	91.982	0	5.0746	5550200	3	12.1034	12.5622	12.5065	12.4925	12.2697	12.4778	12.5402	12.7749	12.6653	12.6588
1.32348	-1.00699	Q6UGQ3	Q6UGQ3	Secretoglobin family 2B member 2	Scgb2b2	2464	Color2 [DarkGray]	1	4					2	2	2	24.6	24.6	24.6	12.857	0	12.637	65879000	5	14.2525	14.5741	14.3067	15.4241	15.6458	16.7045	15.9484	15.9938	14.7297	15.8617
1.32021	-0.224578	Q4VAA7	Q4VAA7	Sorting nexin-33	Snx33	1930	Color2 [DarkGray]	1	4					2	2	2	3.8	3.8	3.8	65.314	0.0015556	2.3036	17682000	5	15.1553	15.2339	15.1687	14.9382	14.8125	15.493	15.2025	15.2599	15.2008	15.2751
1.32017	-0.132066	Q3UHX2	Q3UHX2	28 kDa heat- and acid-stable phosphoprotein	Pdap1	1848	Color2 [DarkGray]	1	4					6	6	6	32	32	32	20.605	0	14.77	303280000	21	18.0701	18.0716	18.0622	17.9858	17.8397	18.2036	18.1664	18.2051	18.0276	18.0871
1.32008	-0.235801	Q9D6N5	Q9D6N5	Dr1-associated corepressor	Drap1	4265	Color2 [DarkGray]	1	4					3	3	3	21	21	21	22.278	0	7.0299	49733000	7	16.0242	16.2729	16.3141	16.1604	15.8414	16.4872	16.3196	16.425	16.1804	16.3799
1.3193	-0.291722	P10287	P10287	Cadherin-3	Cdh3	640	Color2 [DarkGray]	1	4					9	9	8	15.2	15.2	13.9	90.611	0	19.512	152050000	16	17.1494	17.208	17.1916	16.8366	16.7582	17.3937	17.4128	17.5066	17.047	17.2423
1.31899	-0.41898	B8JK39	B8JK39	Integrin alpha-9	Itga9	76	Color2 [DarkGray]	1	4					8	8	8	8.2	8.2	8.2	114.41	0	11.972	50769000	11	15.786	16.1888	16.3074	15.7351	15.3484	16.3251	16.3367	16.4489	16.1746	16.1754
1.31544	0.222209	P28571-1;P28571-2;P28571	P28571-1;P28571-2;P28571	Sodium- and chloride-dependent glycine transporter 1	Slc6a9	896	Color2 [DarkGray]	1	4					3	3	3	7	7	7	70.557	0	9.9888	248680000	10	16.0833	15.9145	15.7989	15.7236	15.8533	15.673	15.776	15.8161	15.4026	15.5949
1.31444	0.120037	P06684	P06684	Complement C5;Complement C5 beta chain;Complement C5 alpha chain;C5a anaphylatoxin;Complement C5 alpha chain	C5	571	Color2 [DarkGray]	1	4					5	5	5	3.4	3.4	3.4	188.88	0	25.74	31220000	8	15.2565	15.0789	15.1974	15.0508	15.2008	14.966	15.0463	15.1457	14.9665	15.0599
1.31361	-0.337778	Q9JM62;Q9JM62-2	Q9JM62;Q9JM62-2	Receptor expression-enhancing protein 6	Reep6	4664	Color2 [DarkGray]	1	4					2	2	2	16.4	16.4	16.4	22.204	0	4.2793	18878000	4	14.1759	13.7035	13.6914	13.9613	13.904	14.4158	14.2858	14.4297	13.8032	14.1904
1.31337	0.220818	P29391;P49945	P29391;P49945	Ferritin light chain 1;Ferritin light chain 2	Ftl1;Ftl2	919	Color2 [DarkGray]	1	4					8	8	8	59.6	59.6	59.6	20.802	0	61.93	1161100000	52	19.583	19.5247	19.7394	19.7683	19.7877	19.5738	19.4345	19.6487	19.4557	19.1863
1.31294	-0.19431	Q6PB66	Q6PB66	Leucine-rich PPR motif-containing protein, mitochondrial	Lrpprc	2416	Color2 [DarkGray]	1	4					27	27	27	19.6	19.6	19.6	156.61	0	113.1	583430000	50	18.8337	18.8403	18.7946	18.9651	18.5389	18.908	19.0796	19.0167	19.0829	18.8568
1.31226	-0.416123	Q8R5M8-4;Q8R5M8-3;Q8R5M8-2;Q8R5M8;Q8R5M8-7;Q8R5M8-6;Q8R5M8-5	Q8R5M8-4;Q8R5M8-3;Q8R5M8-2;Q8R5M8;Q8R5M8-7;Q8R5M8-6;Q8R5M8-5	Cell adhesion molecule 1	Cadm1	3440	Color2 [DarkGray]	1	4					6	6	6	24.9	24.9	24.9	45.779	0	28.193	280050000	17	17.4422	17.3745	17.4334	17.2483	16.6317	17.488	17.788	17.5361	17.4611	17.9377
1.3119	-0.292743	Q9QXY6	Q9QXY6	EH domain-containing protein 3	Ehd3	4715	Color2 [DarkGray]	1	4					18	11	11	33.3	20.6	20.6	60.82	0	46.08	427240000	27	18.7826	18.754	18.951	18.3668	18.5413	19.023	18.9502	19.2061	18.7442	18.9359
1.31167	-0.341396	P63321	P63321	Ras-related protein Ral-A	Rala	1441	Color2 [DarkGray]	1	4					6	6	5	27.7	27.7	22.3	23.553	0	117.08	592300000	21	18.6352	18.4567	18.4766	18.1087	17.8937	18.7676	18.5784	18.7987	18.4999	18.6331
1.31098	0.198372	Q99JY9;Q641P0;Q641P0-2	Q99JY9	Actin-related protein 3	Actr3	3823	Color2 [DarkGray]	1	4					13	13	13	34.4	34.4	34.4	47.357	0	88.042	1192900000	115	20.0535	19.9641	20.2008	19.8532	19.7985	19.864	19.7669	19.8905	19.6403	19.7164
1.31059	-0.261186	Q8K4G5-2;Q8K4G5;Q8K4G5-3;Q8K4G5-4;Q8K4G5-5	Q8K4G5-2;Q8K4G5;Q8K4G5-3;Q8K4G5-4	Actin-binding LIM protein 1	Ablim1	3305	Color2 [DarkGray]	1	4					12	12	12	20.3	20.3	20.3	78.96	0	35.714	541770000	32	18.5115	18.4247	18.6256	18.7301	18.1797	18.5693	18.8718	18.7244	18.9115	18.7006
1.31048	-0.331391	P60824	P60824	Cold-inducible RNA-binding protein	Cirbp	1301	Color2 [DarkGray]	1	4					2	2	2	12.8	12.8	12.8	18.607	0	6.0064	105140000	4	16.1352	16.1074	16.0043	15.9083	15.5908	16.339	16.3489	16.2687	15.9066	16.5399
1.31012	-0.245515	O88441	O88441	Metaxin-2	Mtx2	430	Color2 [DarkGray]	1	4					3	3	3	10.6	10.6	10.6	29.758	0	4.9608	22490000	6	14.5238	14.5846	14.6989	14.6667	14.1844	14.6209	14.9243	14.7641	14.8516	14.7252
1.30955	-0.865793	P43275	P43275	Histone H1.1	Hist1h1a	1041	Color2 [DarkGray]	1	4					5	3	3	26.8	19.2	19.2	21.785	0	10.571	421600000	10	15.5179	15.8709	16.0979	15.8858	15.0623	15.6297	17.1892	16.151	16.4111	17.3829
1.30854	-0.386071	A2A863-2;A2A863-3;A2A863	A2A863-2;A2A863-3;A2A863	Integrin beta-4	Itgb4	7	Color2 [DarkGray]	1	4					8	8	8	5.5	5.5	5.5	194.75	0	22.461	53520000	11	15.0823	14.9946	15.2959	14.7279	14.3352	15.217	15.2495	15.3401	15.27	15.2896
1.30842	-0.21968	P12815-2;P12815	P12815-2;P12815	Programmed cell death protein 6	Pdcd6	681	Color2 [DarkGray]	1	4					3	3	3	18	18	18	21.663	0	7.202	107840000	6	15.6642	15.7093	15.8457	15.5301	15.4857	15.9738	15.829	16.0773	15.7253	15.728
1.30751	-0.20292	P70259	P70259	G-protein coupled receptor 143	Gpr143	1479	Color2 [DarkGray]	1	4					2	2	2	5.4	5.4	5.4	44.564	0	4.3314	32805000	5	14.5661	14.7212	14.5685	14.7137	14.5038	14.7008	15.0626	14.9252	14.6638	14.7355
1.30751	-0.143145	Q8K3G9	Q8K3G9	DCC-interacting protein 13-beta	Appl2	3288	Color2 [DarkGray]	1	4					7	7	7	13.9	13.9	13.9	73.853	0	18.291	62344000	13	15.7207	15.5004	15.6149	15.4857	15.5098	15.7938	15.7146	15.8032	15.6594	15.5761
1.30728	0.228852	P08030	P08030	Adenine phosphoribosyltransferase	Aprt	595	Color2 [DarkGray]	1	4					4	4	4	20.6	20.6	20.6	19.724	0	5.8809	276470000	8	17.5414	17.4371	17.6304	17.5134	17.5306	17.5292	17.3379	17.4722	17.0799	17.0896
1.30719	0.211302	O89020;O89020-3;O89020-2;CON__REFSEQ:XP_585019	O89020;O89020-3;O89020-2	Afamin	Afm	480	Color2 [DarkGray]	1	4					9	9	9	14.1	14.1	14.1	69.378	0	9.661	69159000	12	16.2851	16.4358	16.2207	16.5919	16.5775	16.3443	16.1858	16.3203	16.1061	16.0981
1.30591	-0.182415	Q60598	Q60598	Src substrate cortactin	Cttn	2018	Color2 [DarkGray]	1	4					12	12	12	21.4	21.4	21.4	61.249	0	34.216	857630000	38	18.7386	18.7591	18.8373	18.5574	18.59	18.9437	18.8849	19.0444	18.6951	18.8263
1.30545	-0.324343	P56375	P56375	Acylphosphatase-2	Acyp2	1227	Color2 [DarkGray]	1	4					4	4	4	34.9	34.9	34.9	11.877	0	37.239	470890000	9	18.1619	18.3868	18.2814	18.6802	18.6086	18.9854	18.5439	18.9961	18.654	18.5612
1.30514	-0.282567	P56565	P56565	Protein S100-A1	S100a1	1240	Color2 [DarkGray]	1	4					2	2	2	29.8	29.8	29.8	10.505	0	125.84	356560000	16	16.8946	17.0963	17.0202	16.9804	16.9042	17.5635	17.2867	17.4612	16.9812	17.0161
1.30506	-0.418826	Q9WV34;Q9WV34-2	Q9WV34;Q9WV34-2	MAGUK p55 subfamily member 2	Mpp2	4875	Color2 [DarkGray]	1	4					9	8	8	18.5	16.3	16.3	61.554	0	21.641	256190000	19	16.8449	16.733	16.6521	16.3602	15.8933	16.8945	16.9663	16.8484	16.7551	17.1133
1.30424	-0.40765	P31809-3;P31809;P31809-4;Q925P2-2;P31809-2;Q925P2	P31809-3;P31809;P31809-4;Q925P2-2;P31809-2;Q925P2	Carcinoembryonic antigen-related cell adhesion molecule 1;Carcinoembryonic antigen-related cell adhesion molecule 2	Ceacam1;Ceacam2	947	Color2 [DarkGray]	1	4					2	2	2	7.9	7.9	7.9	37.271	0	17.591	21421000	3	12.8905	12.8784	13.0956	13.0326	12.1875	13.17	13.238	13.3292	12.997	13.3888
1.30308	-0.190121	Q5HZI9	Q5HZI9	Solute carrier family 25 member 51	Slc25a51	1962	Color2 [DarkGray]	1	4					3	3	3	8.4	8.4	8.4	33.689	0.00047472	2.9334	9350400	5	14.6341	14.7441	14.7405	14.623	14.5328	14.8396	14.8574	15.1051	14.7268	14.6961
1.30219	-0.183438	P59481	P59481	VIP36-like protein	Lman2l	1284	Color2 [DarkGray]	1	4					2	2	2	5.5	5.5	5.5	39.881	0.00047596	2.956	9504700	3	14.1093	13.98	14.0817	14.0943	13.7666	14.1116	14.3151	14.2867	14.154	14.0818
1.30153	-0.209216	Q80TV8-2;Q80TV8	Q80TV8-2;Q80TV8	CLIP-associating protein 1	Clasp1	2588	Color2 [DarkGray]	1	4					8	6	6	6.2	4.9	4.9	167.94	0	14.984	91328000	9	16.3169	16.3296	16.4833	16.5195	16.0269	16.4821	16.5903	16.6036	16.4858	16.5606
1.29964	0.322301	Q9QUH0	Q9QUH0	Glutaredoxin-1	Glrx	4681	Color2 [DarkGray]	1	4					2	2	2	17.8	17.8	17.8	11.871	0	3.3303	20218000	3	15.4543	15.3413	15.5792	15.9723	15.6202	15.4273	15.4588	15.3307	15.1685	14.9706
1.29956	-0.770652	P39061;P39061-1;P39061-2	P39061;P39061-1;P39061-2	Collagen alpha-1(XVIII) chain;Endostatin	Col18a1	1011	Color2 [DarkGray]	1	4					14	14	14	9.2	9.2	9.2	182.17	0	108.07	1249700000	39	17.9883	18.5479	18.5645	17.7193	16.7589	18.6454	18.7858	18.7811	18.65	18.5699
1.29865	-0.212951	Q91V09	Q91V09	WD repeat-containing protein 13	Wdr13	3557	Color2 [DarkGray]	1	4					5	5	5	14.4	14.4	14.4	53.663	0	12.382	44246000	9	14.7998	14.886	14.8878	14.8123	14.7407	15.1777	14.9931	15.2773	14.7683	14.9749
1.29828	-0.389299	Q06185	Q06185	ATP synthase subunit e, mitochondrial	Atp5i	1691	Color2 [DarkGray]	1	4					5	5	5	62	62	62	8.2355	0	23.416	386690000	15	16.6356	16.3772	16.6383	16.9017	16.024	16.9741	17.1151	16.9724	16.827	16.6346
1.29749	-0.233331	P70704-2;P70704-3;P70704	P70704-2;P70704-3;P70704	Phospholipid-transporting ATPase IA	Atp8a1	1519	Color2 [DarkGray]	1	4					15	15	14	15.1	15.1	14	129.77	0	35.864	122990000	24	16.522	16.6549	16.7073	16.4398	16.2133	16.7197	16.7937	16.9035	16.5984	16.6886
1.29704	-0.646291	Q61001	Q61001	Laminin subunit alpha-5	Lama5	2070	Color2 [DarkGray]	1	4					33	33	33	12.8	12.8	12.8	404.05	0	230.13	1280000000	108	19.4476	19.5975	20.0143	18.9438	18.4099	19.9263	19.7936	20.0745	19.9001	19.9502
1.29691	-0.25611	P18052-2;P18052	P18052-2;P18052	Receptor-type tyrosine-protein phosphatase alpha	Ptpra	768	Color2 [DarkGray]	1	4					7	7	6	10.1	10.1	9.1	89.956	0	42.253	119450000	16	16.5428	16.5468	16.5815	16.2295	16.0434	16.661	16.5829	16.7407	16.5812	16.6587
1.29667	-0.234657	Q61503	Q61503	5-nucleotidase	Nt5e	2138	Color2 [DarkGray]	1	4					4	4	4	7.6	7.6	7.6	63.864	0	7.4837	42093000	5	14.9254	14.8547	14.9118	14.7499	14.6867	15.3051	15.0866	15.1842	14.7882	14.9377
1.29475	-0.533459	P97927	P97927	Laminin subunit alpha-4	Lama4	1609	Color2 [DarkGray]	1	4					18	18	18	11.7	11.7	11.7	201.82	0	104.15	563180000	41	17.9471	18.2329	18.5137	17.8017	17.1531	18.3692	18.4847	18.5857	18.456	18.4201
1.29391	-0.166753	P51859	P51859	Hepatoma-derived growth factor	Hdgf	1155	Color2 [DarkGray]	1	4					11	11	11	56.5	56.5	56.5	26.268	0	46.392	2108500000	44	20.8027	20.8784	20.8969	20.9018	20.7778	21.1349	21.088	21.0937	20.757	21.0179
1.2928	0.256081	P57759	P57759	Endoplasmic reticulum resident protein 29	Erp29	1249	Color2 [DarkGray]	1	4					6	6	6	25.2	25.2	25.2	28.823	0	17.664	223530000	16	17.3174	17.0252	17.3483	16.9823	16.8803	17.0034	16.7981	16.9965	16.7253	16.7497
1.29242	-0.360448	Q99K41	Q99K41	EMILIN-1	Emilin1	3828	Color2 [DarkGray]	1	4					9	9	9	11.5	11.5	11.5	107.58	0	17.365	104830000	18	15.611	15.6682	16.0736	15.3744	15.1556	15.9746	15.8372	16.0123	15.9643	15.8966
1.29147	-0.305109	Q8BVA2	Q8BVA2	Transmembrane protein 222	Tmem222	2931	Color2 [DarkGray]	1	4					2	2	2	19.7	19.7	19.7	23.18	0	8.5733	25885000	2	12.3744	12.807	12.7487	12.5196	12.3546	12.5791	13.0995	12.9762	12.7172	12.9578
1.28922	-0.427037	Q80VL1	Q80VL1	Tudor and KH domain-containing protein	Tdrkh	2618	Color2 [DarkGray]	1	4					2	2	2	5.2	5.2	5.2	62.133	0	5.4649	29800000	3	11.9248	11.9795	11.7921	11.2832	11.5431	12.4723	11.9332	12.1995	11.7274	12.3254
1.28633	-0.232993	P17156	P17156	Heat shock-related 70 kDa protein 2	Hspa2	752	Color2 [DarkGray]	1	4					24	12	10	41.1	24.3	21.3	69.641	0	41.914	756370000	24	19.1076	19.1743	19.0052	18.9693	18.9597	19.3005	19.4238	19.4902	18.9603	19.2062
1.28446	-0.17496	Q9CZP7-2;Q9CZP7-3;Q9CZP7-4;Q9CZP7	Q9CZP7-2;Q9CZP7-3;Q9CZP7-4;Q9CZP7	Hsp90 co-chaperone Cdc37-like 1	Cdc37l1	4147	Color2 [DarkGray]	1	4					2	2	2	5.9	5.9	5.9	35.406	0.0094147	1.596	15764000	3	14.0119	14.0513	13.9743	14.1672	13.8324	14.1792	14.1672	14.3534	14.199	14.0132
1.28387	-0.191062	Q6A4J8-3;Q6A4J8;Q6A4J8-2	Q6A4J8-3;Q6A4J8;Q6A4J8-2	Ubiquitin carboxyl-terminal hydrolase 7	Usp7	2339	Color2 [DarkGray]	1	4					13	13	13	13.3	13.3	13.3	127.99	0	25.253	184770000	18	17.5621	17.6945	17.6237	17.6265	17.2766	17.8168	17.8125	17.7681	17.5924	17.749
1.28204	-0.239923	P06151;P00342	P06151	L-lactate dehydrogenase A chain	Ldha	568	Color2 [DarkGray]	1	4					16	16	15	47.9	47.9	44.3	36.498	0	103.88	17816000000	147	23.1698	23.2426	23.0041	23.4075	23.3677	23.6885	23.5073	23.5572	23.2326	23.4056
1.28192	-0.209096	P35290	P35290	Ras-related protein Rab-24	Rab24	978	Color2 [DarkGray]	1	4					3	3	3	15.8	15.8	15.8	23.144	0	7.3965	53484000	7	15.5929	15.6052	15.612	15.4923	15.2151	15.7847	15.8552	15.7379	15.5997	15.5854
1.28191	-0.188366	Q8BHL5-2;Q8BHL5;Q8BHL5-3	Q8BHL5-2;Q8BHL5;Q8BHL5-3	Engulfment and cell motility protein 2	Elmo2	2781	Color2 [DarkGray]	1	4					7	6	6	14.2	12.8	12.8	82.542	0	18.657	199490000	10	15.7115	15.7847	15.9353	15.6522	15.568	15.9178	16.0254	16.0467	15.7576	15.8461
1.2802	-0.296406	Q9ESZ8-5;Q9ESZ8-4;Q9ESZ8-3;Q9ESZ8-6;Q9ESZ8-2;Q9ESZ8	Q9ESZ8-5;Q9ESZ8-4;Q9ESZ8-3;Q9ESZ8-6;Q9ESZ8-2;Q9ESZ8	General transcription factor II-I	Gtf2i	4536	Color2 [DarkGray]	1	4					16	16	14	22.3	22.3	19.3	106.05	0	29.498	273050000	27	17.9734	17.9565	17.9585	17.6232	17.3724	18.1445	18.1338	18.0766	17.8823	18.1288
1.27961	-0.253735	Q8BLY2	Q8BLY2	Probable threonine--tRNA ligase 2, cytoplasmic	Tarsl2	2841	Color2 [DarkGray]	1	4					2	2	2	2.7	2.7	2.7	91.317	0.00023912	2.9981	3860600	3	12.2379	12.3981	12.1108	12.4981	12.578	12.5138	12.8745	12.6617	12.5778	12.4637
1.27728	-0.340802	Q80U35;Q80U35-2	Q80U35;Q80U35-2	Rho guanine nucleotide exchange factor 17	Arhgef17	2592	Color2 [DarkGray]	1	4					4	4	4	2.6	2.6	2.6	221.67	0	4.8348	15040000	5	14.0147	14.2528	14.2185	13.9996	13.4537	14.3039	14.3923	14.329	14.1759	14.4423
1.27628	-0.430688	P14733	P14733	Lamin-B1	Lmnb1	714	Color2 [DarkGray]	1	4					30	28	27	52.7	51.2	49.3	66.785	0	205.71	4715700000	159	21.2043	21.2686	21.3467	20.9711	20.3406	21.4247	21.5184	21.4704	21.2804	21.5908
1.2745	-0.180251	P62880	P62880	Guanine nucleotide-binding protein G(I)/G(S)/G(T) subunit beta-2	Gnb2	1404	Color2 [DarkGray]	1	4					8	4	3	32.6	16.5	14.4	37.331	0	47.985	245480000	7	15.3582	15.3373	15.5849	15.3757	15.3663	15.6115	15.7008	15.7291	15.3752	15.5071
1.27422	-0.463905	P15409	P15409	Rhodopsin	Rho	726	Color2 [DarkGray]	1	4					5	5	5	19	19	19	39.069	0	172.54	27544000000	48	21.0918	20.853	20.416	20.6006	21.2958	21.6164	21.2752	21.5972	21.1183	20.9696
1.27399	0.214807	Q99PL5;Q99PL5-8;Q99PL5-7;Q99PL5-6;Q99PL5-5;Q99PL5-4;Q99PL5-3;Q99PL5-2;Q99PL5-11;Q99PL5-10;Q99PL5-9;Q99PL5-12	Q99PL5	Ribosome-binding protein 1	Rrbp1	3934	Color2 [DarkGray]	1	4					33	33	33	24.7	24.7	24.7	172.88	0	323.31	1752400000	81	20.5332	20.3869	20.554	20.2923	20.0437	20.1576	20.1606	20.1969	20.0856	20.1354
1.27322	0.224132	Q9CS42	Q9CS42	Ribose-phosphate pyrophosphokinase 2	Prps2	4054	Color2 [DarkGray]	1	4					5	2	2	21.4	10.4	10.4	34.786	0	7.1725	17155000	6	15.071	14.8224	15.003	14.825	14.9523	14.8486	14.7661	14.9164	14.5524	14.4695
1.27266	-0.241378	Q6Y685-2;Q6Y685;Q9JJG0-4;Q9JJG0-3;Q9JJG0-2;Q9JJG0	Q6Y685-2;Q6Y685;Q9JJG0-4;Q9JJG0-3;Q9JJG0-2;Q9JJG0	Transforming acidic coiled-coil-containing protein 1;Transforming acidic coiled-coil-containing protein 2	Tacc1;Tacc2	2474	Color2 [DarkGray]	1	4					2	2	2	4.6	4.6	4.6	41.11	0.002611	2.0979	21923000	4	15.7415	15.7027	16.0261	15.5606	15.5589	16.0739	15.8968	16.1475	15.8297	15.8487
1.27113	-0.250745	Q61686	Q61686	Chromobox protein homolog 5	Cbx5	2160	Color2 [DarkGray]	1	4					5	5	5	23.6	23.6	23.6	22.186	0	10.939	65215000	9	15.939	16.2135	16.128	16.0625	15.5888	16.2024	16.3078	16.2555	16.2077	16.2123
1.27113	-0.119048	P42232	P42232	Signal transducer and activator of transcription 5B	Stat5b	1032	Color2 [DarkGray]	1	4					13	13	3	18.1	18.1	4.6	90.001	0	46.021	230350000	22	17.5456	17.5387	17.7132	17.4802	17.5093	17.6809	17.6345	17.7969	17.5985	17.6714
1.2688	-0.179013	Q9QZE7	Q9QZE7	Translin-associated protein X	Tsnax	4757	Color2 [DarkGray]	1	4					6	6	6	30.7	30.7	30.7	32.926	0	16.76	108060000	16	16.0462	16.1324	16.1878	16.1337	16.0594	16.3748	16.3435	16.4411	16.0089	16.2863
1.26766	-0.25677	Q69Z99	Q69Z99	Zinc finger protein 512	Znf512	2319	Color2 [DarkGray]	1	4					6	6	6	14.9	14.9	14.9	63.908	0	16.271	158040000	12	16.0166	16.1099	16.1518	15.9447	15.577	16.1419	16.279	16.1587	16.1213	16.3829
1.26703	-0.375011	Q810U3	Q810U3	Neurofascin	Nfasc	2686	Color2 [DarkGray]	1	4					5	5	5	5.1	5.1	5.1	137.97	0	11.022	61213000	8	15.5198	15.4045	15.245	15.215	14.6706	15.3685	15.7133	15.432	15.6386	15.7775
1.26653	-0.852155	Q9D3H2	Q9D3H2		Obp1a	4241	Color2 [DarkGray]	1	4					3	3	3	22.1	22.1	22.1	18.469	0	111.64	1744200000	54	17.5332	17.932	17.6082	18.5589	18.9979	19.4797	19.1156	19.2145	18.0201	19.0611
1.26615	-0.185392	Q9WVE8	Q9WVE8	Protein kinase C and casein kinase substrate in neurons protein 2	Pacsin2	4892	Color2 [DarkGray]	1	4					11	11	11	28.2	28.2	28.2	55.832	0	31.769	488610000	25	18.7565	18.7893	18.7861	18.6349	18.4958	18.8559	18.9897	19.0281	18.7	18.816
1.26538	-0.289977	Q62394	Q62394	Zinc finger protein 185	Znf185	2230	Color2 [DarkGray]	1	4					4	4	4	10.8	10.8	10.8	38.322	0	9.1624	46704000	9	16.0194	16.5215	16.1472	16.1851	15.9681	16.6141	16.4512	16.6632	16.1962	16.3665
1.2653	-0.173911	Q80U93	Q80U93	Nuclear pore complex protein Nup214	Nup214	2600	Color2 [DarkGray]	1	4					4	4	4	2.5	2.5	2.5	212.98	0	8.0982	28178000	6	14.7929	14.6994	14.7823	14.964	14.6131	14.7845	15.0155	14.9544	15.0769	14.8899
1.26434	-0.301803	Q6PHU5;Q6PHU5-2	Q6PHU5;Q6PHU5-2	Sortilin	Sort1	2452	Color2 [DarkGray]	1	4					4	4	4	5.3	5.3	5.3	91.199	0	9.0788	67905000	11	16.0663	16.1743	16.1989	15.7605	15.6334	16.2465	16.3661	16.4611	16.046	16.2226
1.26434	-0.815	P97346-2;P97346	P97346-2;P97346	Nucleoredoxin	Nxn	1557	Color2 [DarkGray]	1	4					2	2	2	7.9	7.9	7.9	43.283	0	7.6107	47891000	3	12.5123	13.498	13.6025	12.3029	12.3857	13.8825	12.9224	13.4354	14.1889	13.9472
1.26167	-0.345825	Q80X80	Q80X80	C2 domain-containing protein 2-like	C2cd2l	2647	Color2 [DarkGray]	1	4					4	4	4	8.9	8.9	8.9	76.328	0	14.615	95448000	10	16.2603	16.1496	16.0355	16.0345	15.5759	16.4579	16.4807	16.2933	15.9945	16.5585
1.25941	0.184497	Q9D967	Q9D967	Magnesium-dependent phosphatase 1	Mdp1	4333	Color2 [DarkGray]	1	4					2	2	2	17.7	17.7	17.7	18.582	0	5.017	25238000	6	13.9478	13.7731	14.0017	14.0241	13.8951	13.9845	13.6583	13.8087	13.6604	13.6074
1.25625	-0.818499	P51491	P51491	Short-wave-sensitive opsin 1	Opn1sw	1148	Color2 [DarkGray]	1	4					3	3	3	11	11	11	38.921	0	139.84	509500000	13	18.1625	16.643	17.6461	18.4123	17.9252	18.9483	18.127	18.7366	18.0735	18.9961
1.25612	-0.251164	P08207	P08207	Protein S100-A10	S100a10	603	Color2 [DarkGray]	1	4					2	2	2	17.5	17.5	17.5	11.186	0	4.2049	220450000	10	15.6333	15.6948	15.7944	15.7265	15.2481	15.9863	15.9329	15.9675	15.7086	15.7577
1.25594	-0.374839	Q9DC11	Q9DC11	Plexin domain-containing protein 2	Plxdc2	4396	Color2 [DarkGray]	1	4					2	2	2	5.5	5.5	5.5	59.616	0	4.7761	3399300	2	12.2364	12.2092	12.0629	11.9524	11.694	11.9582	12.4546	12.7921	12.3298	12.4944
1.25565	-0.200667	Q8C2Q3;Q8C2Q3-2	Q8C2Q3;Q8C2Q3-2	RNA-binding protein 14	Rbm14	3038	Color2 [DarkGray]	1	4					11	11	11	19.4	19.4	19.4	69.448	0	27.274	348140000	25	17.2173	17.1931	17.2182	17.0631	16.8292	17.3214	17.3152	17.3439	17.1209	17.4227
1.25479	-0.261035	O88735;O88735-2	O88735;O88735-2	Ensconsin	Map7	457	Color2 [DarkGray]	1	4					5	5	5	7.5	7.5	7.5	82.021	0	19.836	47370000	12	15.3243	15.303	15.4295	15.0612	15.187	15.6315	15.5849	15.693	15.14	15.5607
1.25352	-0.280349	Q8R344	Q8R344	Coiled-coil domain-containing protein 12	Ccdc12	3394	Color2 [DarkGray]	1	4					2	2	2	19.9	19.9	19.9	18.891	0	6.9334	57112000	3	14.8641	14.9621	15.0893	15.0051	14.4348	15.3301	15.1274	15.0986	15.0307	15.1702
1.25349	-0.195221	Q9CSN1	Q9CSN1	SNW domain-containing protein 1	Snw1	4056	Color2 [DarkGray]	1	4					8	8	8	20.1	20.1	20.1	61.475	0	16.904	87306000	13	15.6606	15.5282	15.7073	15.6032	15.3484	15.797	15.8267	15.8668	15.5272	15.8062
1.25225	-0.523407	P10493	P10493	Nidogen-1	Nid1	641	Color2 [DarkGray]	1	4					19	18	18	19.8	19	19	136.54	0	150.38	1248600000	57	18.7937	19.1942	19.3705	18.7819	18.0419	19.2065	19.384	19.4301	19.4838	19.2948
1.252	-0.193521	Q8BKX1-4;Q8BKX1-3;Q8BKX1-2;Q8BKX1	Q8BKX1-4;Q8BKX1-3;Q8BKX1-2;Q8BKX1	Brain-specific angiogenesis inhibitor 1-associated protein 2	Baiap2	2829	Color2 [DarkGray]	1	4					3	3	3	6.6	6.6	6.6	53.274	0	4.4731	14560000	4	12.6015	12.8362	12.7715	12.8474	12.6115	13.1174	12.8111	13.0551	12.8826	12.7695
1.25115	-0.336938	Q9D172	Q9D172	ES1 protein homolog, mitochondrial	D10Jhu81e	4193	Color2 [DarkGray]	1	4					8	8	8	38	38	38	28.09	0	39.14	1946100000	31	20.8968	20.9926	20.9106	21.3645	20.8281	21.0945	21.5298	21.3586	21.6455	21.0491
1.24986	-0.195493	Q9D6Z1	Q9D6Z1	Nucleolar protein 56	Nop56	4273	Color2 [DarkGray]	1	4					9	9	9	19.5	19.5	19.5	64.464	0	42.437	129440000	19	16.783	16.8296	16.8379	16.653	16.3855	16.8703	16.8702	16.9226	16.8393	16.9639
1.24673	-0.333208	Q7TPW1	Q7TPW1	Nexilin	Nexn	2549	Color2 [DarkGray]	1	4					4	4	4	6.4	6.4	6.4	72.107	0	7.3746	46844000	8	15.0614	15.4971	15.5554	15.4664	15.0507	15.3588	15.8654	15.6673	15.8819	15.5237
1.24415	-0.255341	Q9CRG1	Q9CRG1	Transmembrane 7 superfamily member 3	Tm7sf3	4051	Color2 [DarkGray]	1	4					2	2	2	3.7	3.7	3.7	63.25	0	4.6817	19153000	3	13.0291	12.9419	12.6306	12.5914	12.8939	13.2003	13.2689	13.0108	12.8442	13.0394
1.24259	0.224396	Q9R1P3	Q9R1P3	Proteasome subunit beta type-2	Psmb2	4813	Color2 [DarkGray]	1	4					5	5	5	24.9	24.9	24.9	22.906	0	11.504	309190000	11	18.0051	17.8696	17.9814	17.9161	17.6264	17.7261	17.7996	17.8016	17.4855	17.4638
1.24128	-0.206193	Q9D0L4;Q9D0L4-2	Q9D0L4;Q9D0L4-2	Uncharacterized aarF domain-containing protein kinase 1	Adck1	4178	Color2 [DarkGray]	1	4					2	2	2	5.5	5.5	5.5	59.735	0	3.7401	24579000	5	14.222	14.3632	14.4808	14.3774	13.9991	14.4412	14.5323	14.6049	14.5292	14.3658
1.24033	-0.245117	P11881-8;P11881-7;P11881-6;P11881-5;P11881-4;P11881-2;P11881-3;P11881;Q9Z329-2;Q9Z329-3;Q9Z329	P11881-8;P11881-7;P11881-6;P11881-5;P11881-4;P11881-2;P11881-3;P11881	Inositol 1,4,5-trisphosphate receptor type 1	Itpr1	672	Color2 [DarkGray]	1	4					22	22	21	10	10	9.6	306.86	0	72.925	234170000	40	17.9018	17.8955	17.8944	17.5646	17.5504	18.1532	17.9245	18.1893	17.8002	17.965
1.23728	-0.137487	P10711;P10711-2	P10711;P10711-2	Transcription elongation factor A protein 1	Tcea1	650	Color2 [DarkGray]	1	4					7	7	7	32.9	32.9	32.9	33.88	0	19.888	262830000	12	16.8552	16.8729	16.8377	16.9706	16.7608	17.0744	17.1315	16.942	16.8316	17.0051
1.23712	-0.214173	Q3U0J8	Q3U0J8	TBC1 domain family member 2B	Tbc1d2b	1803	Color2 [DarkGray]	1	4					3	3	3	3.3	3.3	3.3	109.95	0	4.0029	5241900	3	13.2329	13.5327	13.4907	13.1919	13.0315	13.5706	13.4869	13.478	13.5499	13.4652
1.23699	0.214763	Q9CYG7-2;Q9CYG7	Q9CYG7-2;Q9CYG7	Mitochondrial import receptor subunit TOM34	Tomm34	4119	Color2 [DarkGray]	1	4					3	3	3	9.4	9.4	9.4	34.28	0	4.4992	18411000	4	14.9739	14.6858	14.9165	14.6403	14.8132	14.7451	14.4614	14.7821	14.4283	14.539
1.23679	-0.206617	P17563;Q63836	P17563;Q63836	Selenium-binding protein 1;Selenium-binding protein 2	Selenbp1;Selenbp2	759	Color2 [DarkGray]	1	4					15	15	15	47.5	47.5	47.5	52.513	0	85.499	894100000	50	18.5666	18.7224	18.5941	18.7911	18.8443	19.0814	18.8677	19.0957	18.7792	18.7275
1.23607	0.291999	P06728	P06728	Apolipoprotein A-IV	Apoa4	572	Color2 [DarkGray]	1	4					20	20	20	61.3	61.3	61.3	45.029	0	281.02	2530500000	81	20.1739	20.2121	20.2071	20.3534	20.3706	20.2794	19.9449	20.224	19.7875	19.6214
1.23544	-0.363525	Q3TEA8;Q3TEA8-2;Q3TEA8-3	Q3TEA8;Q3TEA8-2;Q3TEA8-3	Heterochromatin protein 1-binding protein 3	Hp1bp3	1761	Color2 [DarkGray]	1	4					14	14	13	23.5	23.5	23.3	60.866	0	36.613	1240500000	43	20.1623	20.2931	20.2595	20.0312	19.4752	20.279	20.4947	20.4203	20.2346	20.6103
1.23477	-0.176766	Q9CQX2	Q9CQX2	Cytochrome b5 type B	Cyb5b	4021	Color2 [DarkGray]	1	4					4	4	4	32.2	32.2	32.2	16.318	0	23.079	365530000	9	16.3038	16.4713	16.2459	16.1948	16.0454	16.4332	16.4664	16.5486	16.3849	16.3118
1.23378	-0.270811	Q4VBD2	Q4VBD2	Transmembrane anterior posterior transformation protein 1	Tapt1	1932	Color2 [DarkGray]	1	4					2	2	2	5	5	5	63.893	0	3.5246	33476000	4	14.1456	13.9997	14.095	13.8857	13.6292	14.0544	14.3357	14.2003	14.0496	14.4693
1.23377	-0.264598	Q8CJ40-2;Q8CJ40;Q8CJ40-3	Q8CJ40-2;Q8CJ40;Q8CJ40-3	Rootletin	Crocc	3184	Color2 [DarkGray]	1	4					46	46	46	30.7	30.7	30.7	208.27	0	206.75	2256900000	143	20.4546	20.3115	20.2045	20.2298	20.2965	20.7032	20.6518	20.7953	20.1562	20.5133
1.2337	-0.347745	O88741	O88741	Ganglioside-induced differentiation-associated protein 1	Gdap1	459	Color2 [DarkGray]	1	4					4	4	4	12.3	12.3	12.3	41.31	0	13.978	23274000	5	14.2868	14.3523	14.221	14.2262	13.5389	14.356	14.5332	14.341	14.609	14.5247
1.2327	0.203926	Q8K224	Q8K224	N-acetyltransferase 10	Nat10	3250	Color2 [DarkGray]	1	4					3	3	3	3.7	3.7	3.7	115.42	0	11.322	15973000	4	13.5599	13.28	13.4784	13.3384	13.1144	13.07	13.1131	13.1456	13.3432	13.0797
1.23238	-0.188337	Q9D517	Q9D517	1-acyl-sn-glycerol-3-phosphate acyltransferase gamma	Agpat3	4250	Color2 [DarkGray]	1	4					10	10	10	27.7	27.7	27.7	43.295	0	18.54	1177100000	24	19.4272	19.4004	19.2809	19.3243	19.1821	19.5701	19.6338	19.6134	19.231	19.5082
1.23186	-0.466115	P70414	P70414	Sodium/calcium exchanger 1	Slc8a1	1506	Color2 [DarkGray]	1	4					2	2	2	1.8	1.8	1.8	108.03	0.00069589	2.7033	15198000	3	14.1079	13.9702	13.9276	13.9574	13.0864	14.0397	14.3197	14.0271	14.4538	14.5398
1.2296	-0.256036	Q925B0;Q925B0-2	Q925B0;Q925B0-2	PRKC apoptosis WT1 regulator protein	Pawr	3784	Color2 [DarkGray]	1	4					2	2	2	13.5	13.5	13.5	35.908	0	7.2704	15858000	5	12.2912	12.4887	12.6019	12.3853	12.0525	12.6332	12.7745	12.7296	12.3782	12.5842
1.22939	0.257097	P61620	P61620	Protein transport protein Sec61 subunit alpha isoform 1	Sec61a1	1332	Color2 [DarkGray]	1	4					5	5	2	13.7	13.7	4.2	52.264	0	18.048	442670000	13	17.7533	17.5935	17.7747	17.3566	17.2541	17.2992	17.3268	17.4465	17.1266	17.2476
1.22855	-0.149062	Q61584-4;Q61584-3;Q61584;Q61584-2;Q61584-5;Q61584-6;Q61584-7	Q61584-4;Q61584-3;Q61584;Q61584-2;Q61584-5;Q61584-6;Q61584-7	Fragile X mental retardation syndrome-related protein 1	Fxr1	2152	Color2 [DarkGray]	1	4					6	6	5	11.5	11.5	10.3	72.813	0	27.143	238090000	12	16.7254	16.8183	16.7251	16.796	16.498	16.915	16.9193	16.926	16.8031	16.7448
1.22848	0.195414	Q80TM9-2;Q80TM9;Q80TM9-5;Q80TM9-4;Q80TM9-6;Q80TM9-3	Q80TM9-2;Q80TM9;Q80TM9-5;Q80TM9-4;Q80TM9-6;Q80TM9-3	Nischarin	Nisch	2585	Color2 [DarkGray]	1	4					3	3	3	2.8	2.8	2.8	158.42	0	8.5818	20298000	7	13.7544	13.4376	13.7647	13.5579	13.5708	13.4408	13.4683	13.6217	13.2609	13.3166
1.2256	-0.214059	Q8K274	Q8K274	Ketosamine-3-kinase	Fn3krp	3252	Color2 [DarkGray]	1	4					3	3	3	12.9	12.9	12.9	34.468	0	6.6207	150780000	5	15.7772	15.7024	15.4991	15.6509	15.4605	16.0356	15.8416	15.9531	15.6111	15.719
1.22549	-0.397447	P02463	P02463	Collagen alpha-1(IV) chain;Arresten	Col4a1	531	Color2 [DarkGray]	1	4					3	3	3	2.5	2.5	2.5	160.68	0	4.5429	1386500000	6	16.4364	16.2425	16.5969	15.9256	15.6142	16.4966	16.4543	16.5656	16.6379	16.6486
1.22537	-0.176102	Q99KE1	Q99KE1	NAD-dependent malic enzyme, mitochondrial	Me2	3837	Color2 [DarkGray]	1	4					4	4	4	8.1	8.1	8.1	65.798	0	8.1904	31133000	6	14.9855	14.8169	14.9672	14.9099	14.7611	15.0232	15.1463	15.2787	14.8901	14.9827
1.22536	-0.146235	P61164	P61164	Alpha-centractin	Actr1a	1319	Color2 [DarkGray]	1	4					8	8	3	24.2	24.2	9.3	42.613	0	21.818	452780000	19	17.5778	17.6477	17.6966	17.745	17.4888	17.8287	17.8757	17.8652	17.6589	17.6585
1.22523	-0.177792	Q8VHH5;Q8VHH5-2;Q8BXK8	Q8VHH5;Q8VHH5-2	Arf-GAP with GTPase, ANK repeat and PH domain-containing protein 3	Agap3	3534	Color2 [DarkGray]	1	4					7	7	7	10.5	10.5	10.5	97.964	0	30.534	62900000	15	15.5664	15.5194	15.6881	15.5506	15.2541	15.7931	15.625	15.7797	15.6199	15.6499
1.2242	-0.19673	Q8CAQ8-2;Q8CAQ8;Q8CAQ8-5;Q8CAQ8-4	Q8CAQ8-2;Q8CAQ8;Q8CAQ8-5	MICOS complex subunit Mic60	Immt	3079	Color2 [DarkGray]	1	4					30	30	3	46.2	46.2	4.8	82.928	0	236.07	4408800000	120	21.5099	21.4464	21.4678	21.7094	21.2997	21.5471	21.7923	21.7266	21.8196	21.5314
1.224	-0.175616	Q8R3V5-3;Q8R3V5-1;Q8R3V5	Q8R3V5-3;Q8R3V5-1;Q8R3V5	Endophilin-B2	Sh3glb2	3410	Color2 [DarkGray]	1	4					3	2	2	7.7	5.5	5.5	42.197	0.00069348	2.6524	26645000	2	13.5914	13.4749	13.7115	13.4318	13.3186	13.7795	13.6817	13.7687	13.5519	13.6247
1.22399	-0.326049	P54071	P54071	Isocitrate dehydrogenase [NADP], mitochondrial	Idh2	1192	Color2 [DarkGray]	1	4					15	14	14	37.4	35.4	35.4	50.906	0	166.16	2425900000	49	20.0134	20.156	20.2885	20.5203	19.9302	20.3798	20.6924	20.5699	20.7336	20.1632
1.22316	-0.122773	P47941	P47941	Crk-like protein	Crkl	1087	Color2 [DarkGray]	1	4					9	9	9	41.3	41.3	41.3	33.83	0	24.236	88755000	16	15.5988	15.7369	15.6865	15.718	15.7709	15.8842	15.7866	15.961	15.6762	15.817
1.22245	-0.252849	Q8VDR9;Q8VDR9-2;Q8VDR9-3	Q8VDR9;Q8VDR9-2	Dedicator of cytokinesis protein 6	Dock6	3503	Color2 [DarkGray]	1	4					6	3	3	3.7	2.2	2.2	233.26	0	4.6099	14477000	3	12.2665	12.3352	12.6377	12.3212	11.9573	12.5758	12.4519	12.5695	12.6882	12.4967
1.22149	-0.217631	P97315	P97315	Cysteine and glycine-rich protein 1	Csrp1	1553	Color2 [DarkGray]	1	4					10	10	10	50.3	50.3	50.3	20.583	0	81.893	2068800000	37	19.288	19.4779	19.5615	19.2211	19.165	19.5734	19.6197	19.7614	19.4042	19.443
1.21868	-0.205427	Q8C5H8-2;Q8C5H8-4;Q8C5H8-3;Q8C5H8	Q8C5H8-2;Q8C5H8-4;Q8C5H8-3;Q8C5H8	NAD kinase 2, mitochondrial	Nadk2	3052	Color2 [DarkGray]	1	4					7	7	7	23.4	23.4	23.4	43.308	0	21.77	108370000	14	17.1884	16.8935	16.8852	16.905	16.8399	17.2719	17.2135	17.1981	16.8733	17.1823
1.21664	-0.363427	Q9QYB8;Q9QYB8-3;Q9QYB8-2	Q9QYB8;Q9QYB8-3;Q9QYB8-2	Beta-adducin	Add2	4726	Color2 [DarkGray]	1	4					8	8	8	12.8	12.8	12.8	80.641	0	21.449	62817000	12	16.5448	16.1871	16.3827	16.1736	15.6318	16.528	16.3259	16.643	16.6952	16.545
1.21505	-0.249805	Q9CZX7	Q9CZX7	Type 2 phosphatidylinositol 4,5-bisphosphate 4-phosphatase	Tmem55a	4157	Color2 [DarkGray]	1	4					5	5	5	31.9	31.9	31.9	28.038	0	17.127	68284000	10	14.2614	14.4383	14.1658	14.2627	14.1243	14.5979	14.6046	14.7606	14.2013	14.3372
1.21412	-0.220376	Q32NY4-2;Q32NY4	Q32NY4-2;Q32NY4	Metal transporter CNNM3	Cnnm3	1743	Color2 [DarkGray]	1	4					3	3	3	4.5	4.5	4.5	75.804	0	13.907	33544000	6	14.7901	14.9664	14.9886	14.6521	14.5994	15.1031	14.9736	15.2166	14.8576	14.9475
1.21338	-0.469001	P84244;P02301	P84244;P02301	Histone H3.3;Histone H3.3C	H3f3a;H3f3c	530	Color2 [DarkGray]	1	4					5	5	2	47.8	47.8	30.9	15.328	0	31.885	29479000000	78	24.8327	24.872	24.9657	24.5643	23.8816	25.0298	25.1505	25.0863	24.8284	25.3663
1.21287	-0.212881	Q8VE99	Q8VE99	Coiled-coil domain-containing protein 115	Ccdc115	3518	Color2 [DarkGray]	1	4					3	3	3	23.3	23.3	23.3	19.742	0	9.0549	21086000	5	13.5359	13.7846	13.635	13.8464	13.3697	13.8304	13.9421	13.9459	13.6898	13.8279
1.21203	-0.190872	Q8VHR5;Q8VHR5-2	Q8VHR5;Q8VHR5-2	Transcriptional repressor p66-beta	Gatad2b	3544	Color2 [DarkGray]	1	4					4	4	4	12.1	12.1	12.1	65.41	0	4.1072	15382000	5	13.0196	12.9957	12.9701	12.9905	12.7197	12.9279	13.2326	13.0193	13.1764	13.2939
1.21137	-0.398183	Q9CQX8	Q9CQX8	28S ribosomal protein S36, mitochondrial	Mrps36	4022	Color2 [DarkGray]	1	4					3	3	3	46.1	46.1	46.1	11.101	0	6.4367	260510000	9	17.9063	18.2241	18.0349	18.6686	17.9624	18.3989	18.8118	18.5313	18.8359	18.2093
1.21133	-0.211943	Q8VD65	Q8VD65	Phosphoinositide 3-kinase regulatory subunit 4	Pik3r4	3478	Color2 [DarkGray]	1	4					6	6	6	5.1	5.1	5.1	152.6	0	18.717	23340000	10	14.9665	15.1381	15.0457	14.9789	14.6574	15.0542	15.2768	15.2959	15.1848	15.0347
1.21091	-0.187432	A6H5Z3-2;A6H5Z3	A6H5Z3-2;A6H5Z3	Exocyst complex component 6B	Exoc6b	48	Color2 [DarkGray]	1	4					4	4	4	5.6	5.6	5.6	78.802	0	25.04	20109000	6	13.481	13.493	13.6669	13.5185	13.3948	13.7839	13.4909	13.8932	13.565	13.7583
1.21046	-0.252145	Q8VH51;Q8VH51-2;Q8VH51-3	Q8VH51;Q8VH51-2;Q8VH51-3	RNA-binding protein 39	Rbm39	3531	Color2 [DarkGray]	1	4					7	7	7	15.7	15.7	15.7	59.406	0	73.868	331780000	16	16.6413	16.814	16.8606	16.8107	16.2699	16.8548	17.0396	16.9842	16.8253	16.9532
1.21037	0.353344	Q9QXC1	Q9QXC1	Fetuin-B	Fetub	4698	Color2 [DarkGray]	1	4					4	4	4	12.4	12.4	12.4	42.712	0	4.572	58119000	9	16.9977	17.1225	17.0244	17.4954	17.4761	17.0643	16.7341	17.2404	16.7052	16.6054
1.21037	-0.356905	Q8BPB5	Q8BPB5	EGF-containing fibulin-like extracellular matrix protein 1	Efemp1	2871	Color2 [DarkGray]	1	4					9	9	9	28.8	28.8	28.8	54.952	0	41.648	342870000	19	16.8489	17.1989	17.528	16.9624	16.5863	17.3013	17.52	17.3827	17.3206	17.3845
1.21011	-0.178632	A2A432-2;A2A432	A2A432-2;A2A432	Cullin-4B	Cul4b	3	Color2 [DarkGray]	1	4					11	11	6	12	12	7.4	107.39	0	25.852	142760000	19	16.7147	16.8043	16.8205	16.7046	16.4778	16.9699	16.9134	16.948	16.6672	16.9164
1.20923	-0.231402	Q8BZF8	Q8BZF8	Phosphoglucomutase-like protein 5	Pgm5	3001	Color2 [DarkGray]	1	4					4	4	4	6.3	6.3	6.3	62.219	0	5.799	48054000	8	15.1556	15.4398	15.4209	15.6045	15.0582	15.4818	15.5447	15.6048	15.6913	15.5133
1.20886	-0.117447	Q3UFY8	Q3UFY8	Mitochondrial ribonuclease P protein 1	Trmt10c	1833	Color2 [DarkGray]	1	4					2	2	2	7.5	7.5	7.5	48.385	0	4.1301	11876000	4	13.3903	13.3435	13.5102	13.3464	13.2023	13.5559	13.4839	13.4298	13.4682	13.442
1.20766	-0.22705	Q8K4Q8	Q8K4Q8	Collectin-12	Colec12	3310	Color2 [DarkGray]	1	4					5	5	5	7.3	7.3	7.3	81.303	0	11.39	63270000	7	15.3071	15.2675	15.4307	15.1217	14.8655	15.5045	15.343	15.5202	15.3257	15.4344
1.20375	0.24367	Q9R111	Q9R111	Guanine deaminase	Gda	4803	Color2 [DarkGray]	1	4					5	5	5	10.4	10.4	10.4	51.012	0	7.0954	76464000	6	16.8163	16.2553	16.4356	16.4719	16.4572	16.4309	16.1784	16.3642	16.0737	16.1708
1.19954	-0.178386	Q61655;Q9QY15	Q61655	ATP-dependent RNA helicase DDX19A	Ddx19a	2158	Color2 [DarkGray]	1	4					8	8	8	22.4	22.4	22.4	53.932	0	75.477	222690000	20	16.9661	17.0612	16.997	17.0056	16.8677	17.2831	17.184	17.3417	16.9186	17.062
1.19824	-0.220545	P55012	P55012	Solute carrier family 12 member 2	Slc12a2	1212	Color2 [DarkGray]	1	4					21	21	21	22	22	22	131.03	0	62.188	655970000	47	18.9424	19.1148	19.1331	18.7819	18.7417	19.198	19.2178	19.3442	18.9827	19.074
1.19387	-0.226305	Q99LB6-2;Q99LB6	Q99LB6-2;Q99LB6	Methionine adenosyltransferase 2 subunit beta	Mat2b	3870	Color2 [DarkGray]	1	4					4	4	4	18.3	18.3	18.3	36.21	0	25.517	76074000	9	15.024	14.9575	15.0333	15.0173	14.9548	15.3678	15.3945	15.2903	14.8219	15.2438
1.19149	0.227152	Q8R2Q8	Q8R2Q8	Bone marrow stromal antigen 2	Bst2	3380	Color2 [DarkGray]	1	4					3	3	3	15.7	15.7	15.7	19.152	0	4.3645	58715000	4	16.5109	16.4383	16.6616	16.4819	16.2663	16.3497	16.3752	16.4166	16.0034	16.0785
1.1905	-0.18591	Q8CHC4	Q8CHC4	Synaptojanin-1	Synj1	3145	Color2 [DarkGray]	1	4					21	21	21	16.6	16.6	16.6	172.62	0	99.445	421800000	45	18.3637	18.2575	18.2051	18.2333	18.1911	18.6172	18.444	18.5365	18.1381	18.4445
1.19012	-0.343679	Q91ZQ5	Q91ZQ5	Retinoid isomerohydrolase	Rpe65	3702	Color2 [DarkGray]	1	4					12	12	12	25.9	25.9	25.9	61.084	0	49.003	1786400000	45	19.512	19.3189	19.1787	19.0762	19.4912	19.8639	19.7917	19.9641	19.2658	19.41
1.18955	-0.497127	Q80W00-2;Q80W00	Q80W00-2;Q80W00	Serine/threonine-protein phosphatase 1 regulatory subunit 10	Ppp1r10	2624	Color2 [DarkGray]	1	4					2	2	2	3.1	3.1	3.1	93.05	0	3.3947	4050800	2	11.1115	10.8023	11.7277	11.305	11.2287	11.3189	11.5324	11.717	11.7152	12.3774
1.18897	-0.160986	Q9DB16-2;Q9DB16	Q9DB16-2;Q9DB16	Calcium-binding protein 39-like	Cab39l	4350	Color2 [DarkGray]	1	4					3	2	2	9.1	6.1	6.1	34.336	0	3.4129	30414000	5	14.1982	14.3054	14.1873	14.357	14.1572	14.5921	14.3753	14.3888	14.1937	14.46
1.18745	-0.248511	P05622;P05622-2	P05622;P05622-2	Platelet-derived growth factor receptor beta	Pdgfrb	565	Color2 [DarkGray]	1	4					4	4	4	5.1	5.1	5.1	122.79	0	8.6906	38723000	5	14.2307	14.6247	14.682	14.2074	14.1875	14.7831	14.6153	14.5818	14.5645	14.6302
1.18707	-0.0812998	Q9Z315	Q9Z315	U4/U6.U5 tri-snRNP-associated protein 1	Sart1	5014	Color2 [DarkGray]	1	4					10	10	10	15.1	15.1	15.1	90.884	0	126.23	87965000	16	16.0532	16.0335	15.9733	15.9667	15.9811	16.0881	15.9894	16.1464	16.0255	16.1649
1.18675	0.220284	Q78PY7	Q78PY7	Staphylococcal nuclease domain-containing protein 1	Snd1	2519	Color2 [DarkGray]	1	4					21	21	21	30.3	30.3	30.3	102.09	0	135.64	919770000	48	19.5511	19.3951	19.617	19.2051	19.1581	19.164	19.171	19.334	19.0366	19.1194
1.18673	0.26213	Q91WU5	Q91WU5	Arsenite methyltransferase	As3mt	3641	Color2 [DarkGray]	1	4					6	6	6	20.2	20.2	20.2	41.793	0	18.642	160480000	12	16.2261	16.0503	16.1911	16.0798	16.3644	16.0492	15.9026	16.2233	15.5662	15.8597
1.18631	-0.4026	Q9EQP2	Q9EQP2	EH domain-containing protein 4	Ehd4	4480	Color2 [DarkGray]	1	4					20	18	17	41.4	38.4	36.4	61.48	0	185.83	1934500000	92	19.6987	19.876	20.1251	19.4138	19.0759	20.0308	20.1237	20.1703	19.9094	19.9684
1.18581	-0.439987	Q9JKD3	Q9JKD3	Secretory carrier-associated membrane protein 5	Scamp5	4621	Color2 [DarkGray]	1	4					2	2	2	8.5	8.5	8.5	26.068	0	14.554	53471000	5	14.7153	14.56	14.5396	14.3672	13.9459	14.9366	14.9903	14.5296	14.5133	15.3581
1.18403	-0.190013	Q8BMQ2;Q8BMQ2-3;Q8BMQ2-2	Q8BMQ2;Q8BMQ2-3;Q8BMQ2-2	General transcription factor 3C polypeptide 4	Gtf3c4	2855	Color2 [DarkGray]	1	4					2	2	2	2.7	2.7	2.7	91.612	0.00024372	3.1248	17107000	3	14.0992	14.2982	14.3512	14.187	13.9226	14.4375	14.3941	14.4148	14.1803	14.3815
1.18281	-0.104795	Q8BVL3	Q8BVL3	Sorting nexin-17	Snx17	2940	Color2 [DarkGray]	1	4					3	3	3	9.4	9.4	9.4	52.797	0	11.474	46586000	7	13.7571	13.8183	13.9569	13.8792	13.8559	14.0455	13.9431	14.0303	13.8472	13.9253
1.18242	-0.414277	P56528	P56528	ADP-ribosyl cyclase/cyclic ADP-ribose hydrolase 1	Cd38	1236	Color2 [DarkGray]	1	4					4	4	4	13.5	13.5	13.5	34.407	0	8.4075	69508000	8	15.9006	15.7801	16.1099	15.7041	15.046	15.9976	16.2976	16.1762	16.2426	15.8982
1.1822	-0.2667	P19157;P46425	P19157	Glutathione S-transferase P 1	Gstp1	785	Color2 [DarkGray]	1	4					9	9	9	46.2	46.2	46.2	23.609	0	142.6	9641600000	110	21.8423	21.9633	22.093	21.6652	21.9139	22.3512	22.2343	22.3803	21.8504	21.9951
1.18203	-0.170795	Q8BGC0;Q8BGC0-2	Q8BGC0	HIV Tat-specific factor 1 homolog	Htatsf1	2722	Color2 [DarkGray]	1	4					5	5	5	6.3	6.3	6.3	86.239	0	8.0639	96195000	9	17.3289	17.3595	17.3086	17.2999	17.0251	17.4107	17.5303	17.3322	17.3209	17.582
1.18035	-0.249901	P57780	P57780	Alpha-actinin-4	Actn4	1252	Color2 [DarkGray]	1	4					49	49	32	61	61	41.2	104.98	0	323.31	12104000000	250	22.6074	22.8311	22.8852	22.7892	22.3364	22.8027	23.0629	23.0139	23.0418	22.7775
1.18021	-0.156265	Q8BP56-3;Q8BP56;Q8BP56-2	Q8BP56-3;Q8BP56;Q8BP56-2	Acid trehalase-like protein 1	Athl1	2866	Color2 [DarkGray]	1	4					4	4	4	6	6	6	77.406	0	17.948	53260000	9	16.0126	16.1519	16.1194	15.9816	15.986	16.3745	16.1818	16.3234	16.0207	16.1324
1.17945	0.155036	Q3TIR3	Q3TIR3	Synembryn-A	Ric8a	1770	Color2 [DarkGray]	1	4					3	3	3	8.9	8.9	8.9	59.846	0	37.256	45589000	4	14.6052	14.5758	14.8018	14.6844	14.7471	14.6111	14.5031	14.7016	14.4655	14.3578
1.17826	-0.305791	Q8BXZ1	Q8BXZ1	Protein disulfide-isomerase TMX3	Tmx3	2978	Color2 [DarkGray]	1	4					7	7	7	18.2	18.2	18.2	51.847	0	99.663	200700000	15	17.3153	17.6667	17.5941	17.5387	16.9107	17.6994	17.8811	17.6868	17.6212	17.6659
1.17648	0.198378	Q9WUM3	Q9WUM3	Coronin-1B	Coro1b	4859	Color2 [DarkGray]	1	4					6	6	6	14.5	14.5	14.5	53.912	0	19.882	554620000	17	18.8106	18.712	18.8651	18.5852	18.5371	18.5449	18.5721	18.7047	18.3363	18.3601
1.17548	0.143015	Q8CAK3-2;Q8CAK3	Q8CAK3-2;Q8CAK3	UPF0515 protein C19orf66 homolog		3078	Color2 [DarkGray]	1	4					3	3	3	16	16	16	18.863	0	3.6009	28903000	4	15.6523	15.5816	15.6191	15.407	15.3888	15.5254	15.3391	15.4177	15.3105	15.3409
1.17388	0.375604	Q08857	Q08857	Platelet glycoprotein 4	Cd36	1713	Color2 [DarkGray]	1	4					5	5	5	10.6	10.6	10.6	52.697	0	9.539	103770000	8	15.7725	15.6311	16.1278	15.9656	15.433	15.104	15.5604	15.4398	15.7945	15.1532
1.17234	-0.321414	Q9R045	Q9R045	Angiopoietin-related protein 2	Angptl2	4769	Color2 [DarkGray]	1	4					2	2	2	4.3	4.3	4.3	57.105	0	4.1985	23373000	4	13.9571	14.429	14.7251	14.1349	13.9829	14.4776	14.4592	14.654	14.6213	14.6241
1.1714	-0.6988	P04247;P04249	P04247	Myoglobin	Mb	548	Color2 [DarkGray]	1	4					7	7	7	59.1	59.1	59.1	17.069	0	40.31	5017600000	107	20.827	21.5412	20.9147	22.4979	21.8774	22.5389	22.0117	22.4434	22.178	21.9801
1.17117	-0.242133	P63011;Q9CZT8	P63011	Ras-related protein Rab-3A	Rab3a	1419	Color2 [DarkGray]	1	4					7	6	5	42.7	39.1	30.5	24.97	0	52.636	1332400000	37	19.1641	19.0745	18.9598	19.1403	18.8064	19.4016	19.2803	19.1946	18.9656	19.5138
1.17098	-0.542129	Q3TXX4	Q3TXX4	Vesicular glutamate transporter 1	Slc17a7	1797	Color2 [DarkGray]	1	4					2	2	2	4.3	4.3	4.3	61.637	0	5.7415	63513000	5	16.1663	16.0454	15.7344	15.8383	15.3004	16.3376	16.5861	15.7327	16.1608	16.9782
1.16992	-0.303659	Q8BTG7-2;Q8BTG7;Q8BTG7-3	Q8BTG7-2;Q8BTG7;Q8BTG7-3	Protein NDRG4	Ndrg4	2900	Color2 [DarkGray]	1	4					3	3	3	10	10	10	37.165	0	6.6757	18776000	5	14.2088	14.3302	14.228	14.4337	14.589	14.9031	14.6592	14.9491	14.2666	14.53
1.16991	-0.225932	P60521	P60521	Gamma-aminobutyric acid receptor-associated protein-like 2	Gabarapl2	1294	Color2 [DarkGray]	1	4					3	3	3	28.2	28.2	28.2	13.667	0	9.6094	105370000	7	15.1329	15.0738	15.313	14.9366	14.7659	15.2336	15.2318	15.4835	15.1795	15.2234
1.16957	-0.419255	P97370	P97370	Sodium/potassium-transporting ATPase subunit beta-3	Atp1b3	1563	Color2 [DarkGray]	1	4					7	7	7	27.3	27.3	27.3	31.775	0	14.376	1219300000	21	18.1843	18.3894	18.5751	17.9028	17.4724	18.5663	18.5581	18.6495	18.4227	18.4237
1.16937	-0.339185	Q99MQ4	Q99MQ4	Asporin	Aspn	3908	Color2 [DarkGray]	1	4					11	11	11	28.2	28.2	28.2	42.572	0	35.801	935990000	32	19.0261	19.0256	19.4418	19.4906	19.3271	19.1059	19.7665	19.655	19.7689	19.7109
1.16859	-0.235273	P62835	P62835	Ras-related protein Rap-1A	Rap1a	1395	Color2 [DarkGray]	1	4					7	3	3	41.3	15.2	15.2	20.987	0	19.605	151700000	7	16.5886	16.6567	16.7457	16.509	16.1896	16.8324	16.922	16.8244	16.5952	16.6921
1.16843	-0.15013	Q6P8I4	Q6P8I4	PEST proteolytic signal-containing nuclear protein	Pcnp	2399	Color2 [DarkGray]	1	4					5	5	5	36	36	36	18.963	0	19.521	245500000	13	17.9006	17.8477	17.9806	17.8338	17.8738	18.2083	18.0657	18.0899	17.8036	18.0196
1.16662	-0.132471	Q8R1N4-3;Q8R1N4-2;Q8R1N4	Q8R1N4-3;Q8R1N4-2;Q8R1N4	NudC domain-containing protein 3	Nudcd3	3366	Color2 [DarkGray]	1	4					3	3	3	10.3	10.3	10.3	33.422	0	5.2981	111360000	8	16.9841	16.9239	17.0171	16.959	16.7554	17.1073	17.1029	17.1718	16.9429	16.9771
1.16474	-0.230973	Q9CXJ4	Q9CXJ4	ATP-binding cassette sub-family B member 8, mitochondrial	Abcb8	4096	Color2 [DarkGray]	1	4					3	3	3	5.3	5.3	5.3	77.999	0	4.4062	25695000	5	14.1186	13.9671	14.0757	14.3707	13.9108	14.2183	14.4779	14.2509	14.5173	14.1334
1.16408	-0.337574	Q99104;P21271;P21271-3	Q99104	Unconventional myosin-Va	Myo5a	3790	Color2 [DarkGray]	1	4					47	47	47	28.3	28.3	28.3	215.54	0	300.28	2116700000	114	20.3612	20.5258	20.6618	20.0909	19.8094	20.6899	20.6374	20.7257	20.4494	20.6346
1.16405	-0.173052	O35954	O35954	Membrane-associated phosphatidylinositol transfer protein 1	Pitpnm1	301	Color2 [DarkGray]	1	4					6	6	6	8.4	8.4	8.4	134.94	0	22.242	40962000	10	14.7229	14.3735	14.5105	14.4498	14.2994	14.7287	14.5766	14.6799	14.527	14.7093
1.16391	-0.27615	Q61687	Q61687	Transcriptional regulator ATRX	Atrx	2161	Color2 [DarkGray]	1	4					7	7	7	4	4	4	278.58	0	15.053	34294000	11	14.3652	13.8939	14.2474	14.1208	13.7038	14.3944	14.4525	14.19	14.2366	14.4383
1.16385	0.123374	Q9CYK1	Q9CYK1	Tryptophan--tRNA ligase, mitochondrial	Wars2	4123	Color2 [DarkGray]	1	4					6	6	6	18.1	18.1	18.1	40.152	0	9.0247	22416000	7	14.5724	14.4538	14.4486	14.6131	14.4383	14.2826	14.4631	14.4186	14.4828	14.2622
1.16328	-0.23453	Q9R087;P51655	Q9R087	Glypican-6;Secreted glypican-6	Gpc6	4775	Color2 [DarkGray]	1	4					3	3	3	6.5	6.5	6.5	63.056	0.00070605	2.8494	45407000	6	14.7992	14.7896	14.9544	14.5693	14.3584	14.9152	14.7892	14.9862	15.0273	14.9257
1.16108	-0.229106	P62331	P62331	ADP-ribosylation factor 6	Arf6	1371	Color2 [DarkGray]	1	4					4	4	4	33.1	33.1	33.1	20.082	0	9.7164	507680000	11	18.3854	18.3765	18.4703	18.0695	18.0087	18.5763	18.4769	18.6558	18.3345	18.4125
1.16018	-0.235605	Q8BH57-3;Q8BH57-2;Q8BH57	Q8BH57-3;Q8BH57-2;Q8BH57	WD repeat-containing protein 48	Wdr48	2755	Color2 [DarkGray]	1	4					3	3	3	5.7	5.7	5.7	64.349	0	19.258	38668000	6	15.5191	15.4311	15.4905	15.1107	15.0521	15.5022	15.631	15.7188	15.4205	15.509
1.15948	-0.197241	Q80XL6	Q80XL6	Acyl-CoA dehydrogenase family member 11	Acad11	2656	Color2 [DarkGray]	1	4					6	6	6	7.4	7.4	7.4	87.365	0	12.373	146030000	13	17.4438	17.2613	17.1943	17.533	17.51	17.7528	17.5289	17.7077	17.3942	17.5448
1.15879	-0.198228	Q4KMM3-4;Q4KMM3;Q4KMM3-3;Q4KMM3-2	Q4KMM3-4;Q4KMM3;Q4KMM3-3;Q4KMM3-2	Oxidation resistance protein 1	Oxr1	1924	Color2 [DarkGray]	1	4					10	10	10	17.6	17.6	17.6	92.687	0	51.993	141640000	24	17.0257	17.0668	17.0065	17.1201	17.0504	17.5222	17.2216	17.3539	16.9615	17.2015
1.15821	0.155982	Q6EDY6-3;Q6EDY6	Q6EDY6-3;Q6EDY6	Leucine-rich repeat-containing protein 16A	Lrrc16a	2347	Color2 [DarkGray]	1	4					2	2	2	2.2	2.2	2.2	148.17	0	3.8589	21480000	3	13.3014	13.216	13.2814	13.0093	13.0364	12.9002	13.0878	13.0512	12.9244	13.1009
1.15795	0.239703	Q9CVB6	Q9CVB6	Actin-related protein 2/3 complex subunit 2	Arpc2	4060	Color2 [DarkGray]	1	4					9	9	9	29	29	29	34.357	0	18.594	1671900000	39	20.4525	20.3174	20.5854	20.1126	20.0644	20.0991	20.0797	20.2514	19.9034	20.0001
1.15785	-0.232886	Q3V3R4	Q3V3R4	Integrin alpha-1	Itga1	1920	Color2 [DarkGray]	1	4					6	6	6	5.3	5.3	5.3	130.81	0	9.0448	111310000	8	16.2569	16.2141	16.4156	16.0198	15.8137	16.305	16.4635	16.4797	16.2939	16.3424
1.15699	-0.179455	Q61990-2;Q61990-3;Q61990	Q61990-2;Q61990-3;Q61990	Poly(rC)-binding protein 2	Pcbp2	2188	Color2 [DarkGray]	1	4					11	4	4	43.5	19	19	34.917	0	23.268	641680000	10	18.1624	18.1223	18.0687	18.112	17.9022	18.3658	18.2434	18.3877	17.9814	18.2867
1.15627	-0.111946	Q99MN9	Q99MN9	Propionyl-CoA carboxylase beta chain, mitochondrial	Pccb	3906	Color2 [DarkGray]	1	4					12	12	12	32	32	32	58.408	0	166.2	551040000	36	18.5648	18.5138	18.5487	18.5518	18.395	18.6098	18.6551	18.7259	18.6736	18.4693
1.1548	-0.221154	Q9ERU9	Q9ERU9	E3 SUMO-protein ligase RanBP2	Ranbp2	4514	Color2 [DarkGray]	1	4					25	25	25	10	10	10	341.12	0	203.7	252330000	44	17.7907	17.8464	17.979	17.6589	17.3869	17.9566	17.9626	18.0612	17.8543	17.9329
1.15429	-0.210901	P68368	P68368	Tubulin alpha-4A chain	Tuba4a	1456	Color2 [DarkGray]	1	4					19	4	4	58.3	12.1	12.1	49.924	0	53.163	1693000000	16	19.9641	19.4756	19.4491	19.6625	19.5296	19.8553	19.7811	19.9118	19.8743	19.7128
1.15383	-0.198419	D3YXK2	D3YXK2	Scaffold attachment factor B1	Safb	119	Color2 [DarkGray]	1	4					8	8	6	15	15	11.2	105.1	0	72.628	123610000	20	15.8549	15.9324	15.9624	15.8606	15.4986	15.929	16.1717	15.9319	16.0023	16.0661
1.15375	-0.158326	Q9Z2H2	Q9Z2H2	Regulator of G-protein signaling 6	Rgs6	4996	Color2 [DarkGray]	1	4					3	3	2	6.8	6.8	4.2	54.53	0	3.7766	23547000	5	15.6437	15.411	15.5819	15.6042	15.2617	15.6718	15.6472	15.6989	15.5701	15.7061
1.15227	0.209296	Q8VDV3-2;Q8VDV3	Q8VDV3-2;Q8VDV3	Guanine nucleotide exchange factor for Rab-3A	Rab3il1	3505	Color2 [DarkGray]	1	4					2	2	2	11.1	11.1	11.1	35.419	0	5.6215	15369000	4	13.1554	13.2765	13.3035	13.185	13.0976	12.9409	13.1378	13.1724	12.659	13.0616
1.15216	-0.189056	Q9DCZ4-2;Q9DCZ4;Q9DCZ4-3	Q9DCZ4-2;Q9DCZ4;Q9DCZ4-3	Apolipoprotein O	Apoo	4438	Color2 [DarkGray]	1	4					4	4	4	26.2	26.2	26.2	18.798	0	27.02	207320000	9	16.0941	16.0408	16.0945	16.3839	16.1944	16.1491	16.4211	16.4238	16.5165	16.2425
1.15144	-0.204324	Q8C0L0	Q8C0L0	Thioredoxin-related transmembrane protein 4	Tmx4	3017	Color2 [DarkGray]	1	4					4	4	4	17.9	17.9	17.9	37.131	0	9.8368	84827000	6	15.6626	15.654	15.407	15.3708	15.2954	15.6188	15.799	15.845	15.5047	15.6439
1.1513	0.256782	Q3TW96;Q3TW96-2	Q3TW96	UDP-N-acetylhexosamine pyrophosphorylase-like protein 1	Uap1l1	1792	Color2 [DarkGray]	1	4					10	10	9	21.7	21.7	19.1	56.613	0	18.781	640540000	31	19.3563	19.27	19.3702	19.1137	19.1715	19.2521	19.048	19.2207	18.7118	18.7652
1.14921	-0.293253	Q9JI08	Q9JI08	Bridging integrator 3	Bin3	4564	Color2 [DarkGray]	1	4					3	3	3	10.7	10.7	10.7	29.65	0	4.9988	30568000	4	15.7726	16.0704	15.9985	15.7025	15.5379	16.2189	16.103	16.4186	15.8185	15.989
1.14918	-0.231483	A6X8Z5	A6X8Z5	Rho GTPase-activating protein 31	Arhgap31	54	Color2 [DarkGray]	1	4					3	3	3	2.7	2.7	2.7	155.27	0	4.3369	7049900	3	12.7058	13.0811	12.9809	12.6404	12.7321	12.9934	13.0098	13.2576	12.8586	13.1783
1.14731	-0.217213	P70318;P52912	P70318	Nucleolysin TIAR	Tial1	1494	Color2 [DarkGray]	1	4					3	3	3	7.7	7.7	7.7	43.388	0	9.2168	31178000	6	14.8284	14.748	14.8787	14.5496	14.6141	15.0137	14.8229	15.1525	14.6808	15.035
1.1464	0.16855	Q8BMK4	Q8BMK4	Cytoskeleton-associated protein 4	Ckap4	2852	Color2 [DarkGray]	1	4					16	16	16	30.6	30.6	30.6	63.691	0	102.65	1037900000	44	19.2283	19.1918	19.2867	19.0264	18.8494	18.9023	18.9693	18.9298	18.9441	18.9943
1.14609	-0.147192	Q5XPI3;Q5XPI3-2	Q5XPI3;Q5XPI3-2	E3 ubiquitin-protein ligase RNF123	Rnf123	2013	Color2 [DarkGray]	1	4					5	5	5	4.8	4.8	4.8	148.65	0	8.7024	28908000	9	14.8577	14.8006	14.906	15.0481	14.6748	15.0918	15.0847	14.9765	14.9167	14.9534
1.14512	-0.132981	Q925I1;Q925I1-2	Q925I1;Q925I1-2	ATPase family AAA domain-containing protein 3	Atad3	3786	Color2 [DarkGray]	1	4					11	11	11	22.7	22.7	22.7	66.741	0	18.705	94938000	15	16.7549	16.5705	16.6225	16.7148	16.4147	16.7401	16.7501	16.827	16.7408	16.6844
1.1433	0.23269	P59999	P59999	Actin-related protein 2/3 complex subunit 4	Arpc4	1287	Color2 [DarkGray]	1	4					5	5	5	36.3	36.3	36.3	19.667	0	42.83	762830000	18	18.5289	18.2378	18.5377	18.1384	18.1263	18.138	18.1089	18.2794	17.9222	17.9572
1.14289	-0.24414	Q9CQF3	Q9CQF3	Cleavage and polyadenylation specificity factor subunit 5	Nudt21	3989	Color2 [DarkGray]	1	4					6	6	6	22	22	22	26.24	0	12.471	123470000	13	17.3369	17.396	17.3706	17.414	17.2511	17.8895	17.5975	17.773	17.2296	17.4995
1.14133	0.16279	Q9JIG7	Q9JIG7	Coiled-coil domain-containing protein 22	Ccdc22	4579	Color2 [DarkGray]	1	4					6	6	6	14	14	14	70.843	0	18.684	57726000	15	15.3023	15.0896	15.3157	14.952	15.0143	15.0216	14.9431	15.044	14.9344	14.9169
1.13938	0.209024	Q9JJU8	Q9JJU8	SH3 domain-binding glutamic acid-rich-like protein	Sh3bgrl	4604	Color2 [DarkGray]	1	4					5	5	5	62.3	62.3	62.3	12.811	0	37.909	191800000	13	15.9684	15.7717	16.0002	15.7695	15.8798	15.802	15.6324	15.9339	15.4456	15.5306
1.13574	-0.211389	Q8CIQ7	Q8CIQ7	Dedicator of cytokinesis protein 3	Dock3	3180	Color2 [DarkGray]	1	4					2	2	2	0.9	0.9	0.9	232.91	0.0060937	1.7895	9928500	4	13.487	13.4558	13.3922	12.9698	13.2593	13.5022	13.5617	13.657	13.4177	13.4824
1.1357	0.0980206	P99027	P99027	60S acidic ribosomal protein P2	Rplp2	1619	Color2 [DarkGray]	1	4					5	5	5	60	60	60	11.651	0	45.569	544840000	22	18.3982	18.406	18.3982	18.4378	18.4191	18.2242	18.4175	18.4032	18.3394	18.1847
1.13449	-0.164883	Q99JW2	Q99JW2	Aminoacylase-1	Acy1	3815	Color2 [DarkGray]	1	4					4	4	4	11.8	11.8	11.8	45.78	0	14.235	112160000	12	15.8722	15.9014	15.9587	15.9607	16.0274	16.2593	16.0456	16.304	15.8999	16.0359
1.13431	-0.241416	Q61464-4;Q61464;Q61464-7;Q61464-2;Q61464-5;Q61464-3	Q61464-4;Q61464;Q61464-7;Q61464-2;Q61464-5	Zinc finger protein 638	Znf638	2133	Color2 [DarkGray]	1	4					4	4	4	2.6	2.6	2.6	214.46	0	12.78	24259000	5	14.2332	14.1533	14.1448	14.0538	13.6524	14.4882	14.2626	14.1735	14.1963	14.324
1.13388	-0.147751	P63038;P63038-2	P63038;P63038-2	60 kDa heat shock protein, mitochondrial	Hspd1	1424	Color2 [DarkGray]	1	4					26	26	26	66.1	66.1	66.1	60.955	0	231.12	5272100000	153	21.0431	21.0043	20.9698	21.0759	20.7212	21.0722	21.2028	21.1366	21.1408	21.0008
1.13145	-0.146606	Q8QZS1	Q8QZS1	3-hydroxyisobutyryl-CoA hydrolase, mitochondrial	Hibch	3319	Color2 [DarkGray]	1	4					8	8	8	21	21	21	43.037	0	48.655	325350000	19	17.997	17.8489	17.9106	18.0761	17.8974	17.9351	18.1778	18.2079	18.1781	17.9641
1.13137	-0.33731	Q8BH66	Q8BH66	Atlastin-1	Atl1	2761	Color2 [DarkGray]	1	4					6	5	4	12.4	11.1	9.1	63.377	0	6.4795	28232000	7	15.2469	15.374	15.3881	15.2354	14.5501	15.3195	15.5441	15.6057	15.5765	15.4353
1.13103	-0.292162	Q99JY0	Q99JY0	Trifunctional enzyme subunit beta, mitochondrial;3-ketoacyl-CoA thiolase	Hadhb	3820	Color2 [DarkGray]	1	4					14	14	14	31.2	31.2	31.2	51.386	0	65.213	1620900000	46	19.8074	19.9161	19.8599	20.1832	19.7569	19.9705	20.3975	20.3093	20.458	19.849
1.12987	-0.166162	Q9WUR9	Q9WUR9	Adenylate kinase 4, mitochondrial	Ak4	4867	Color2 [DarkGray]	1	4					3	3	3	14.3	14.3	14.3	25.061	0	5.7605	53766000	7	16.3128	16.0103	16.0724	16.2414	15.9594	16.2728	16.4118	16.1491	16.3416	16.2519
1.12941	0.344292	Q60963	Q60963	Platelet-activating factor acetylhydrolase	Pla2g7	2064	Color2 [DarkGray]	1	4					3	3	3	7.5	7.5	7.5	49.258	0	4.3332	17657000	6	15.5626	15.1058	15.3763	15.223	15.5565	15.2686	15.1229	15.3385	14.6471	14.7256
1.12886	0.511723	O88455	O88455	7-dehydrocholesterol reductase	Dhcr7	433	Color2 [DarkGray]	1	4					2	2	2	7.2	7.2	7.2	53.918	0	8.1615	19998000	5	14.5857	14.2155	14.5978	14.3727	13.7305	13.9043	13.9888	14.0807	13.03	13.9397
1.12874	-0.368152	O08532-3;O08532-2;O08532;O08532-4;O08532-5	O08532-3;O08532-2;O08532;O08532-4;O08532-5	Voltage-dependent calcium channel subunit alpha-2/delta-1;Voltage-dependent calcium channel subunit alpha-2-1;Voltage-dependent calcium channel subunit delta-1	Cacna2d1	163	Color2 [DarkGray]	1	4					15	15	15	18	18	18	121.96	0	51.435	266710000	31	17.3109	17.447	17.5	17.8896	17.2871	17.4568	18.1937	17.7603	18.1721	17.6925
1.12804	-0.191608	Q8BKZ9	Q8BKZ9	Pyruvate dehydrogenase protein X component, mitochondrial	Pdhx	2830	Color2 [DarkGray]	1	4					6	6	6	17.4	17.4	17.4	53.998	0	12.724	65716000	9	15.9073	15.8562	15.9116	16.0571	15.8267	15.898	16.2662	16.1392	16.2981	15.9155
1.12677	-0.177712	Q63ZW7;Q63ZW7-6;Q63ZW7-2;Q63ZW7-5	Q63ZW7;Q63ZW7-6;Q63ZW7-2	InaD-like protein	Inadl	2254	Color2 [DarkGray]	1	4					3	3	2	1.4	1.4	0.9	198.51	0	3.9629	25204000	4	13.8509	13.9019	13.9441	13.8502	13.8086	13.8151	14.3229	14.1137	13.9972	13.9953
1.12652	-0.164449	Q5FWK3	Q5FWK3	Rho GTPase-activating protein 1	Arhgap1	1960	Color2 [DarkGray]	1	4					9	9	9	25.3	25.3	25.3	50.41	0	18.231	641250000	21	18.5332	18.6023	18.6001	18.3769	18.2946	18.7432	18.6653	18.7642	18.5392	18.5174
1.12611	-0.25206	Q91WS0	Q91WS0	CDGSH iron-sulfur domain-containing protein 1	Cisd1	3639	Color2 [DarkGray]	1	4					4	4	4	43.5	43.5	43.5	12.097	0	16.314	656720000	16	18.8427	18.6659	18.7528	19.0508	18.4209	18.9305	19.2327	18.9902	19.0115	18.8284
1.12529	-0.268921	Q9WUM5	Q9WUM5	Succinyl-CoA ligase [ADP/GDP-forming] subunit alpha, mitochondrial	Suclg1	4861	Color2 [DarkGray]	1	4					8	8	8	32.7	32.7	32.7	36.154	0	35.077	1082300000	41	19.6564	19.8754	19.7523	20.1979	19.8008	19.9311	20.2985	20.1737	20.3402	19.8839
1.12339	-0.23485	Q61644	Q61644	Protein kinase C and casein kinase substrate in neurons protein 1	Pacsin1	2157	Color2 [DarkGray]	1	4					12	12	12	36.5	36.5	36.5	50.575	0	93.753	708950000	37	18.4131	18.3973	18.2578	18.5111	18.2943	18.8717	18.5828	18.6585	18.2316	18.7033
1.1231	0.348424	Q9D3P8	Q9D3P8	Plasminogen receptor (KT)	Plgrkt	4242	Color2 [DarkGray]	1	4					2	2	2	14.3	14.3	14.3	17.261	0	7.8567	21995000	3	14.3275	13.6315	14.3851	13.8346	13.6496	13.4796	13.7798	13.5969	13.6024	13.6275
1.12276	-0.283402	Q91WC3;Q91WC3-2	Q91WC3;Q91WC3-2	Long-chain-fatty-acid--CoA ligase 6	Acsl6	3621	Color2 [DarkGray]	1	4					25	25	25	44.2	44.2	44.2	78.016	0	73.225	2497300000	79	20.573	20.3717	20.1962	20.2273	20.3725	20.8022	20.7234	20.9184	20.2453	20.4684
1.12263	0.230733	P70271	P70271	PDZ and LIM domain protein 4	Pdlim4	1482	Color2 [DarkGray]	1	4					3	3	3	10.9	10.9	10.9	35.556	0.0059159	1.8383	10832000	4	14.7685	14.8401	14.9119	14.5591	14.4425	14.4648	14.6134	14.6269	14.4226	14.2408
1.12088	-0.161528	Q9D7N3	Q9D7N3	28S ribosomal protein S9, mitochondrial	Mrps9	4286	Color2 [DarkGray]	1	4					2	2	2	5.4	5.4	5.4	44.929	0.0015549	2.3009	11730000	2	13.0409	12.9769	13.1745	13.0264	13.0487	13.3038	12.952	13.1684	13.3103	13.3403
1.12065	-0.155727	O88544	O88544	COP9 signalosome complex subunit 4	Cops4	444	Color2 [DarkGray]	1	4					12	12	12	38.4	38.4	38.4	46.284	0	61.671	342640000	33	18.0404	18.0121	18.1362	18.0904	17.8936	18.3326	18.2227	18.3003	17.9816	18.1141
1.12061	-0.230672	Q924K1	Q924K1	Aryl-hydrocarbon-interacting protein-like 1	Aipl1	3778	Color2 [DarkGray]	1	4					3	3	3	12.2	12.2	12.2	38.212	0.00024522	3.1825	17314000	4	14.592	14.3627	14.2366	14.6341	14.6488	14.8166	14.6945	14.6874	14.4819	14.9471
1.11993	-0.568277	Q8VDC0	Q8VDC0	Probable leucine--tRNA ligase, mitochondrial	Lars2	3483	Color2 [DarkGray]	1	4					2	2	2	2.3	2.3	2.3	101.48	0.0026241	2.1327	20477000000	11	22.3214	22.5938	22.5466	22.1262	21.1054	22.7055	22.7878	22.6654	22.4998	22.8762
1.1199	0.318856	Q8BX90	Q8BX90	Fibronectin type-III domain-containing protein 3A	Fndc3a	2967	Color2 [DarkGray]	1	4					2	2	2	1.7	1.7	1.7	131.96	0	4.5364	18788000	3	12.9522	12.6498	13.0043	12.6328	12.4802	12.2188	12.0704	12.6336	12.5186	12.6837
1.11983	-0.266735	Q60931	Q60931	Voltage-dependent anion-selective channel protein 3	Vdac3	2058	Color2 [DarkGray]	1	4					9	9	9	35.3	35.3	35.3	30.752	0	49.682	695830000	42	18.2432	18.2382	18.284	18.5336	18.0626	18.1996	18.7654	18.5888	18.7398	18.4015
1.11929	0.25177	Q06890	Q06890	Clusterin;Clusterin beta chain;Clusterin alpha chain	Clu	1694	Color2 [DarkGray]	1	4					11	11	11	29.7	29.7	29.7	51.655	0	39.887	1349600000	37	19.317	19.4108	19.2445	19.5283	19.5255	19.3453	19.172	19.426	18.8281	18.996
1.11871	-0.223874	Q8VHY0;Q8VHY0-3;Q8VHY0-2	Q8VHY0;Q8VHY0-3	Chondroitin sulfate proteoglycan 4	Cspg4	3547	Color2 [DarkGray]	1	4					21	21	21	13.7	13.7	13.7	252.31	0	123.61	437360000	47	17.9386	17.961	17.9625	17.7469	17.9967	18.2709	18.2275	18.4068	17.8979	17.922
1.11823	-0.245766	Q61425	Q61425	Hydroxyacyl-coenzyme A dehydrogenase, mitochondrial	Hadh	2131	Color2 [DarkGray]	1	4					7	7	7	31.2	31.2	31.2	34.463	0	27.162	1595600000	26	20.1928	20.1922	20.2525	20.4546	20.0017	20.3596	20.6183	20.4835	20.7035	20.1578
1.11798	-0.258049	Q9D2G2;Q9D2G2-2	Q9D2G2;Q9D2G2-2	Dihydrolipoyllysine-residue succinyltransferase component of 2-oxoglutarate dehydrogenase complex, mitochondrial	Dlst	4223	Color2 [DarkGray]	1	4					8	8	8	25.6	25.6	25.6	48.994	0	32.358	1221400000	33	18.8998	19.0164	19.0487	19.3063	18.8959	19.0477	19.5129	19.2979	19.5244	19.0747
1.11613	-0.278252	Q9JIW9	Q9JIW9	Ras-related protein Ral-B	Ralb	4589	Color2 [DarkGray]	1	4					4	3	3	23.3	18	18	23.349	0	21.956	108770000	10	16.3177	16.3534	16.5103	15.988	15.8232	16.5238	16.5336	16.6096	16.3193	16.3975
1.11553	-0.234912	Q9D0D3	Q9D0D3	Poly(A) RNA polymerase, mitochondrial	Mtpap	4170	Color2 [DarkGray]	1	4					2	2	2	3.6	3.6	3.6	65.229	0	4.6542	11977000	3	12.796	12.4019	12.5778	12.5714	12.1649	12.657	12.8396	12.8342	12.7596	12.5962
1.11552	-0.34176	O35691	O35691	Pinin	Pnn	286	Color2 [DarkGray]	1	4					6	6	6	10.8	10.8	10.8	82.435	0	17.945	81988000	8	15.6739	15.9139	15.6674	15.6375	14.9804	15.917	16.0176	15.7841	15.7784	16.0849
1.11538	-0.160933	Q61234	Q61234	Alpha-1-syntrophin	Snta1	2112	Color2 [DarkGray]	1	4					4	4	4	10.1	10.1	10.1	53.664	0	8.6784	60544000	6	15.5636	15.6423	15.494	15.7833	15.464	15.5952	15.9158	15.7582	15.8044	15.6782
1.11517	-0.220975	Q9ERL9	Q9ERL9	Guanylate cyclase soluble subunit alpha-3	Gucy1a3	4509	Color2 [DarkGray]	1	4					4	4	4	6.2	6.2	6.2	77.587	0	8.6954	34028000	5	14.0558	14.159	14.1837	14.3018	14.0776	14.5542	14.5336	14.4596	14.3227	14.0126
1.11439	0.31893	P29699	P29699	Alpha-2-HS-glycoprotein	Ahsg	923	Color2 [DarkGray]	1	4					7	7	7	34.5	34.5	34.5	37.325	0	36.717	1081400000	24	19.2017	19.3682	19.1387	19.6484	19.6722	19.2894	18.9328	19.4188	18.9304	18.8633
1.11421	-0.223888	P60762-2;P60762	P60762-2;P60762	Mortality factor 4-like protein 1	Morf4l1	1298	Color2 [DarkGray]	1	4					3	3	3	9.3	9.3	9.3	37.23	0	12.984	60241000	8	15.1807	15.3278	15.3134	15.2258	14.7976	15.3158	15.3517	15.531	15.2627	15.5035
1.11363	-0.268384	Q80YV2;Q80YV2-2	Q80YV2;Q80YV2-2	Nuclear-interacting partner of ALK	Zc3hc1	2670	Color2 [DarkGray]	1	4					5	5	4	14	14	11	55.196	0	9.7699	21258000	4	14.4239	14.3347	14.6092	13.9287	14.0251	14.5039	14.5055	14.6874	14.4712	14.4955
1.11319	-0.174475	Q8BXV2	Q8BXV2	BRI3-binding protein	Bri3bp	2977	Color2 [DarkGray]	1	4					3	3	3	16.6	16.6	16.6	28.263	0	6.9166	13218000	5	14.341	14.4985	14.5325	14.2292	14.2597	14.7615	14.5032	14.4827	14.4083	14.5776
1.11273	-0.181692	Q9DBF1-2;Q9DBF1	Q9DBF1-2;Q9DBF1	Alpha-aminoadipic semialdehyde dehydrogenase	Aldh7a1	4366	Color2 [DarkGray]	1	4					13	13	13	35.8	35.8	35.8	55.644	0	104.54	870700000	62	18.6792	18.8163	18.6809	18.7782	18.909	18.9733	19.0557	19.1787	18.8187	18.7456
1.11129	-0.310332	P48193;P48193-2	P48193;P48193-2	Protein 4.1	Epb41	1094	Color2 [DarkGray]	1	4					15	13	13	20.5	18.1	18.1	95.91	0	152.65	557050000	32	19.395	19.175	19.1192	18.9295	18.5521	19.3266	19.4451	19.3549	19.1336	19.4621
1.11032	0.238792	O70252	O70252	Heme oxygenase 2	Hmox2	382	Color2 [DarkGray]	1	4					6	6	6	25.1	25.1	25.1	35.738	0	21.35	102170000	13	17.1036	16.9878	17.3378	16.9294	16.672	16.8071	16.8474	16.8639	16.6713	16.6469
1.10971	-0.310974	Q3UQA7	Q3UQA7	Selenoprotein H	Selh	1884	Color2 [DarkGray]	1	4					3	3	3	38.8	38.8	38.8	12.974	0	3.4269	25863000	5	15.3354	15.6523	15.5504	15.6783	14.9459	15.8299	15.9651	15.5616	15.6255	15.7351
1.10872	0.186522	Q80TY0-2;Q80TY0-3;Q80TY0;Q80TY0-4;Q80TY0-5	Q80TY0-2;Q80TY0-3;Q80TY0;Q80TY0-4;Q80TY0-5	Formin-binding protein 1	Fnbp1	2589	Color2 [DarkGray]	1	4					9	9	9	15.8	15.8	15.8	64.139	0	34.988	212480000	15	17.1408	16.9855	17.1814	16.9306	16.8695	16.9877	16.8111	17.005	16.6993	16.672
1.10798	-0.188133	P17427	P17427	AP-2 complex subunit alpha-2	Ap2a2	757	Color2 [DarkGray]	1	4					26	19	19	29.1	22.3	22.3	104.02	0	68.326	659000000	49	19.2892	19.3213	19.3077	19.2026	18.8719	19.3915	19.4392	19.4305	19.232	19.4402
1.10759	-0.352836	Q4VAA2-2;Q4VAA2	Q4VAA2-2;Q4VAA2	Protein CDV3	Cdv3	1929	Color2 [DarkGray]	1	4					8	8	8	54.2	54.2	54.2	24.338	0	25.695	228440000	14	16.9254	17.4959	16.9974	17.5074	16.9416	17.7167	17.743	17.5984	17.4374	17.1363
1.10758	-0.277933	Q5SWT3	Q5SWT3	Solute carrier family 25 member 35	Slc25a35	1992	Color2 [DarkGray]	1	4					2	2	2	6	6	6	32.63	0.0065017	1.7741	9215600	2	13.558	13.3794	13.2976	13.2759	13.0162	13.9348	13.5663	13.4637	13.2977	13.6542
1.10746	-0.305156	Q8BG67;Q8BG67-2	Q8BG67;Q8BG67-2	Protein EFR3 homolog A	Efr3a	2714	Color2 [DarkGray]	1	4					4	4	4	7.4	7.4	7.4	92.612	0	21.781	1178900000	7	14.0601	13.9606	14.1811	13.8304	13.4263	14.1355	14.1387	14.4224	13.977	14.3109
1.10739	0.177245	Q9DBL2;Q9DBL2-2	Q9DBL2;Q9DBL2-2	Ganglioside-induced differentiation-associated protein 2	Gdap2	4376	Color2 [DarkGray]	1	4					5	5	5	12.2	12.2	12.2	56.268	0	7.1888	19810000	7	15.5618	15.3584	15.4215	15.1166	15.136	15.1631	15.1333	15.1529	15.0677	15.191
1.10736	-0.123756	Q99KJ8	Q99KJ8	Dynactin subunit 2	Dctn2	3843	Color2 [DarkGray]	1	4					16	16	16	52.5	52.5	52.5	44.116	0	100.42	1495600000	49	19.4511	19.447	19.4724	19.3434	19.287	19.6378	19.5264	19.6138	19.3627	19.479
1.10367	-0.443503	Q6PIE5	Q6PIE5	Sodium/potassium-transporting ATPase subunit alpha-2	Atp1a2	2455	Color2 [DarkGray]	1	4					32	16	16	37.2	17.5	17.5	112.22	0	74.48	939750000	48	18.5289	18.9687	18.9391	19.4323	18.437	18.9578	19.3548	19.3414	19.7325	19.1368
1.10307	-0.405365	Q64462	Q64462	Cytochrome P450 4B1	Cyp4b1	2287	Color2 [DarkGray]	1	4					4	4	4	7.8	7.8	7.8	58.9	0	7.4629	101570000	9	16.069	16.3697	16.6712	16.0095	15.6122	16.4657	16.5803	16.8788	16.3075	16.5263
1.10251	-0.208129	Q91VH6	Q91VH6	Protein MEMO1	Memo1	3578	Color2 [DarkGray]	1	4					2	2	2	6.7	6.7	6.7	33.692	0	25.943	49065000	4	13.9314	14.1765	13.9477	13.994	13.8931	14.5327	14.1896	14.0895	13.9978	14.1737
1.10189	-0.194893	Q3U7U3	Q3U7U3	F-box only protein 7	Fbxo7	1816	Color2 [DarkGray]	1	4					2	2	2	7.5	7.5	7.5	57.648	0	9.7131	21583000	5	15.7226	15.6355	15.7975	15.4613	15.4335	15.8789	15.8321	15.9872	15.6065	15.7202
1.10129	-0.365722	Q6X893;Q6X893-2	Q6X893;Q6X893-2	Choline transporter-like protein 1	Slc44a1	2472	Color2 [DarkGray]	1	4					3	3	3	5.8	5.8	5.8	73.066	0	3.7462	21040000	4	14.1497	14.3534	14.5121	13.7997	13.5269	14.4406	14.4799	14.4887	14.3614	14.3996
1.10061	-0.160723	Q8CBW3-5;Q8CBW3-2;Q8CBW3-4;Q8CBW3-3;Q8CBW3;P62484	Q8CBW3-5;Q8CBW3-2;Q8CBW3-4;Q8CBW3-3;Q8CBW3	Abl interactor 1	Abi1	3087	Color2 [DarkGray]	1	4					7	7	7	22.9	22.9	22.9	42.547	0	28.794	224990000	17	17.3834	17.4314	17.5275	17.2499	17.154	17.477	17.5612	17.6585	17.4104	17.4425
1.0999	-0.212441	Q8BPN8;Q8BPN8-2;Q8BPN8-3	Q8BPN8;Q8BPN8-2	DmX-like protein 2	Dmxl2	2875	Color2 [DarkGray]	1	4					17	17	17	8.2	8.2	8.2	338.2	0	35.116	115390000	28	16.7131	16.6727	16.6691	16.4374	16.3379	16.8692	16.8494	16.795	16.4868	16.892
1.09909	-0.27924	P43406	P43406	Integrin alpha-V;Integrin alpha-V heavy chain;Integrin alpha-V light chain	Itgav	1044	Color2 [DarkGray]	1	4					24	24	24	31.4	31.4	31.4	115.36	0	200.99	1993900000	78	19.7833	19.5322	19.5768	19.3873	19.5399	19.9255	19.94	20.2089	19.5098	19.6314
1.09778	-0.233643	P07356;REV__Q8BND4	P07356	Annexin A2	Anxa2	585	Color2 [DarkGray]	1	4					23	23	23	66.7	66.7	66.7	38.676	0	323.31	14833000000	235	22.4095	22.5221	22.706	22.262	22.0584	22.5893	22.6409	22.7601	22.5438	22.592
1.09655	0.321503	Q7TQK5	Q7TQK5	Coiled-coil domain-containing protein 93	Ccdc93	2557	Color2 [DarkGray]	1	4					9	9	9	15.4	15.4	15.4	72.602	0	52.896	517600000	21	19.9219	19.882	19.6966	20.0584	20.0887	19.9362	19.472	19.9742	19.3396	19.3181
1.09654	-0.192142	Q9QYY0	Q9QYY0	GRB2-associated-binding protein 1	Gab1	4743	Color2 [DarkGray]	1	4					5	5	5	8.3	8.3	8.3	76.812	0	11.718	37534000	10	15.3399	15.582	15.4009	15.1215	15.1866	15.5446	15.5174	15.6586	15.3426	15.5284
1.09631	-0.295546	P48678;P48678-2;P48678-3	P48678;P48678-2;P48678-3	Prelamin-A/C;Lamin-A/C	Lmna	1101	Color2 [DarkGray]	1	4					39	39	37	59.4	59.4	58	74.237	0	260.45	17498000000	340	23.1516	23.2299	23.4507	22.9796	22.5961	23.2424	23.3712	23.426	23.4486	23.3975
1.09613	-0.193613	Q8VDC1	Q8VDC1	FYVE and coiled-coil domain-containing protein 1	Fyco1	3484	Color2 [DarkGray]	1	4					18	18	18	15.7	15.7	15.7	162.33	0	85.997	253660000	42	18.2237	18.2931	18.3621	18.2277	17.9772	18.544	18.4978	18.5304	18.1935	18.2862
1.09608	-0.326664	Q03717	Q03717	Potassium voltage-gated channel subfamily B member 1	Kcnb1	1669	Color2 [DarkGray]	1	4					2	2	2	4.3	4.3	4.3	95.59	0	8.2139	24078000	5	13.9969	13.5584	13.5756	13.7334	13.9414	14.3272	14.2832	14.1289	13.5695	14.1303
1.09569	0.195601	Q5SSL4;Q5SSL4-2;Q5SSL4-4;Q5SSL4-3	Q5SSL4;Q5SSL4-2;Q5SSL4-4;Q5SSL4-3	Active breakpoint cluster region-related protein	Abr	1982	Color2 [DarkGray]	1	4					9	9	9	11.9	11.9	11.9	97.666	0	32.622	133700000	18	17.1007	16.9258	17.1752	16.8405	16.8355	16.8662	16.8403	16.9475	16.566	16.6796
1.09461	-0.254714	Q9CQL1;P61327	Q9CQL1;P61327	Protein mago nashi homolog 2;Protein mago nashi homolog	Magohb;Magoh	1329	Color2 [DarkGray]	1	4					4	4	4	26	26	26	17.091	0	14.533	332450000	14	17.289	17.4632	17.37	17.3513	16.7916	17.5552	17.6262	17.4117	17.3876	17.5579
1.09383	-0.160131	Q91WN1	Q91WN1	DnaJ homolog subfamily C member 9	Dnajc9	3634	Color2 [DarkGray]	1	4					5	5	5	23.6	23.6	23.6	30.059	0	31.279	94622000	16	16.6493	16.6248	16.4845	16.5795	16.3031	16.7685	16.775	16.5934	16.544	16.761
1.09228	-0.204674	O08528	O08528	Hexokinase-2	Hk2	161	Color2 [DarkGray]	1	4					21	18	16	27.7	24.3	21.6	102.53	0	47.951	632670000	47	19.2796	19.2759	19.2047	19.7012	19.2585	19.4939	19.7027	19.545	19.5892	19.4125
1.09188	-0.244058	Q7TNV0	Q7TNV0	Protein DEK	Dek	2541	Color2 [DarkGray]	1	4					8	8	8	21.8	21.8	21.8	43.158	0	27.579	503960000	22	18.5699	18.5973	18.6395	18.4102	18.0773	18.694	18.8039	18.7009	18.4677	18.8481
1.09155	-0.324318	Q9CQ92	Q9CQ92	Mitochondrial fission 1 protein	Fis1	3975	Color2 [DarkGray]	1	4					4	4	4	27	27	27	17.008	0	93.18	299470000	12	16.8708	16.8091	16.9577	16.9134	16.37	17.4495	17.1624	17.2555	16.7544	16.9207
1.09118	0.232419	Q6PGF7	Q6PGF7	Exocyst complex component 8	Exoc8	2446	Color2 [DarkGray]	1	4					7	7	7	10.5	10.5	10.5	81.034	0	13.262	31434000	10	15.6873	15.463	15.8054	15.3306	15.2566	15.2813	15.291	15.4444	15.1199	15.2442
1.09065	-0.196486	Q8BTX9	Q8BTX9	Inactive hydroxysteroid dehydrogenase-like protein 1	Hsdl1	2911	Color2 [DarkGray]	1	4					2	2	2	6.7	6.7	6.7	36.867	0	6.2902	51226000	6	15.7015	15.5381	15.5277	15.3335	15.3331	15.7708	15.6887	15.8656	15.4517	15.6394
1.09024	0.208389	Q91VI7	Q91VI7	Ribonuclease inhibitor	Rnh1	3579	Color2 [DarkGray]	1	4					16	16	16	44.1	44.1	44.1	49.816	0	129.55	873150000	41	19.0087	18.9312	19.1128	19.2104	18.9917	18.9938	18.9522	19.028	18.6387	18.6003
1.08974	-0.27649	Q6ZQ73	Q6ZQ73	Cullin-associated NEDD8-dissociated protein 2	Cand2	2487	Color2 [DarkGray]	1	4					7	6	6	6.3	5.7	5.7	135.63	0	13.602	58248000	8	15.5633	15.7041	15.6824	16.1683	15.8874	15.8932	16.235	16.1597	16.2685	15.8317
1.08934	-0.339308	Q9WV02-2;Q9WV02	Q9WV02-2;Q9WV02	RNA-binding motif protein, X chromosome;RNA-binding motif protein, X chromosome, N-terminally processed	Rbmx	4872	Color2 [DarkGray]	1	4					6	2	2	26	9.3	9.3	31.414	0	4.8122	8314600	2	13.6381	13.0483	13.5272	13.3817	12.9082	13.3508	13.7964	13.79	13.4589	13.804
1.08896	-0.160237	Q62446	Q62446	Peptidyl-prolyl cis-trans isomerase FKBP3	Fkbp3	2241	Color2 [DarkGray]	1	4					5	5	5	24.6	24.6	24.6	25.147	0	29.169	284640000	13	17.6029	17.793	17.6599	17.8657	17.8008	17.9815	17.9442	18.0812	17.7425	17.7742
1.08848	-0.19606	P50247	P50247	Adenosylhomocysteinase	Ahcy	1130	Color2 [DarkGray]	1	4					16	16	16	41	41	41	47.688	0	60.91	2081900000	68	20.5415	20.5382	20.4838	20.4674	20.4376	20.8786	20.7731	20.8471	20.3609	20.5892
1.08786	-0.182868	P84084	P84084	ADP-ribosylation factor 5	Arf5	1541	Color2 [DarkGray]	1	4					7	3	2	55	21.7	13.9	20.529	0	10.953	425850000	12	17.7052	17.6736	17.9332	17.5869	17.617	17.9488	17.6529	17.821	17.9608	18.0469
1.08732	-0.180349	Q8BPM0;Q8BPM0-2;Q8BPM0-3	Q8BPM0;Q8BPM0-2;Q8BPM0-3	Disheveled-associated activator of morphogenesis 1	Daam1	2873	Color2 [DarkGray]	1	4					5	5	5	5.2	5.2	5.2	123.37	0	16.61	23002000	6	14.2216	14.4228	14.4194	14.201	14.0053	14.4956	14.3404	14.4946	14.3064	14.535
1.08725	-0.172788	P17426-2;P17426	P17426-2;P17426	AP-2 complex subunit alpha-1	Ap2a1	756	Color2 [DarkGray]	1	4					29	29	22	34.8	34.8	28.1	105.48	0	63.436	1219300000	62	20.1123	20.1178	20.159	19.8808	19.7671	20.2125	20.1616	20.2468	20.0356	20.2445
1.08686	-0.178904	Q8BIW1	Q8BIW1	Protein prune homolog	Prune	2803	Color2 [DarkGray]	1	4					5	5	5	13.7	13.7	13.7	50.239	0	7.169	61583000	11	14.8929	14.8873	14.7791	15.08	15.0025	15.1679	15.1022	15.3509	14.9474	14.9678
1.08561	-0.137823	Q8BZ98-2;Q8BZ98	Q8BZ98-2;Q8BZ98	Dynamin-3	Dnm3	2999	Color2 [DarkGray]	1	4					13	7	7	15.5	9.5	9.5	96.803	0	41.032	180880000	13	17.5297	17.4729	17.3228	17.5034	17.3644	17.6377	17.5146	17.6589	17.3841	17.6869
1.0814	-0.25299	Q8K0D7	Q8K0D7	Tail-anchored protein insertion receptor WRB	Wrb	3216	Color2 [DarkGray]	1	4					2	2	2	14.9	14.9	14.9	19.866	0	4.0942	11821000	3	13.3978	13.6072	13.7535	13.537	13.0421	13.8551	13.7053	13.6785	13.6073	13.7563
1.08097	-0.265531	Q9JKK1-2;Q9JKK1	Q9JKK1-2;Q9JKK1	Syntaxin-6	Stx6	4624	Color2 [DarkGray]	1	4					6	6	5	29.4	29.4	25.5	29.155	0	10.076	49281000	9	14.0081	14.4947	14.3515	14.0334	13.8752	14.5124	14.2409	14.2669	14.5213	14.5489
1.07944	0.280611	P0DOV2	P0DOV2			636	Color2 [DarkGray]	1	4					5	5	3	10.3	10.3	5.7	69.437	0	19.64	48729000	7	15.7474	15.8223	16.1677	15.7359	15.4647	15.5941	15.6671	15.6757	15.3014	15.2967
1.0788	0.181281	O09159	O09159	Lysosomal alpha-mannosidase	Man2b1	215	Color2 [DarkGray]	1	4					6	6	6	7	7	7	114.65	0	24.983	51670000	12	15.5248	15.3573	15.5203	15.2086	15.3692	15.002	15.3715	15.1876	15.1452	15.3675
1.07847	-0.308276	Q3TJ91	Q3TJ91	Lethal(2) giant larvae protein homolog 2	Llgl2	1774	Color2 [DarkGray]	1	4					3	3	3	3.9	3.9	3.9	114.32	0	3.645	6380400	3	13.3718	13.5025	13.3939	13.2256	12.6791	13.586	13.5543	13.6289	13.3267	13.6183
1.07828	-0.260187	Q8C854-3;Q8C854;Q8C854-2;Q8C854-1	Q8C854-3;Q8C854;Q8C854-2;Q8C854-1	Myelin expression factor 2	Myef2	3069	Color2 [DarkGray]	1	4					8	8	7	20	20	16	61.733	0	21.027	201690000	20	15.8073	15.6277	15.7783	15.7471	15.2541	15.9057	15.9607	15.8506	15.6414	16.157
1.07765	-0.077902	Q6P3D0	Q6P3D0	U8 snoRNA-decapping enzyme	Nudt16	2385	Color2 [DarkGray]	1	4					3	3	2	16.4	16.4	10.8	21.825	0	3.4312	12922000	5	13.9704	13.9222	13.91	13.8435	13.8111	13.9772	14.066	13.95	13.9532	13.9002
1.07735	-0.16062	O88271	O88271	Craniofacial development protein 1	Cfdp1	419	Color2 [DarkGray]	1	4					4	4	4	18.6	18.6	18.6	32.921	0	8.228	79483000	10	16.0957	16.0356	16.2339	16.2214	16.1646	16.4358	16.361	16.3425	16.0294	16.3856
1.07627	-0.166438	Q9D735	Q9D735	Uncharacterized protein C19orf43 homolog		4277	Color2 [DarkGray]	1	4					2	2	2	12.1	12.1	12.1	18.376	0	4.987	44707000	4	14.6685	14.594	14.6206	14.4935	14.3522	14.7025	14.7275	14.5041	14.727	14.8998
1.07624	-0.245771	Q9CRB6	Q9CRB6	Tubulin polymerization-promoting protein family member 3	Tppp3	4045	Color2 [DarkGray]	1	4					7	7	7	38.1	38.1	38.1	18.965	0	77.013	891150000	29	18.1188	18.1296	18.163	18.1548	18.0435	18.5404	18.4804	18.653	18.1675	17.9973
1.07516	-0.395084	P17095	P17095	High mobility group protein HMG-I/HMG-Y	Hmga1	751	Color2 [DarkGray]	1	4					4	4	3	23.4	23.4	23.4	11.614	0	10.892	1311800000	20	18.5174	18.6758	18.4222	18.4695	17.6806	18.686	18.8868	18.6772	18.4512	19.0396
1.07411	-0.21438	Q99020	Q99020	Heterogeneous nuclear ribonucleoprotein A/B	Hnrnpab	3789	Color2 [DarkGray]	1	4					7	7	7	28.8	28.8	28.8	30.831	0	46.804	890660000	24	18.4694	18.4883	18.5157	18.2908	18.0342	18.4964	18.6748	18.5321	18.4175	18.7494
1.07343	-0.199897	Q3UN02	Q3UN02	Lysocardiolipin acyltransferase 1	Lclat1	1876	Color2 [DarkGray]	1	4					3	3	3	8.5	8.5	8.5	44.399	0	4.4695	39000000	6	15.4572	15.4398	15.5844	15.2302	15.0441	15.5007	15.6549	15.6016	15.5334	15.4646
1.07127	0.254414	Q9DB26	Q9DB26	Phytanoyl-CoA dioxygenase domain-containing protein 1	Phyhd1	4353	Color2 [DarkGray]	1	4					4	4	4	19.2	19.2	19.2	32.517	0	11.276	46515000	9	16.2006	16.2699	16.1271	16.0783	16.2255	16.0968	16.0905	16.1946	15.6175	15.6299
1.07125	-0.15911	Q8BPM2-2;Q8BPM2	Q8BPM2-2;Q8BPM2	Mitogen-activated protein kinase kinase kinase kinase 5	Map4k5	2874	Color2 [DarkGray]	1	4					3	3	3	4.1	4.1	4.1	92.959	0	3.8583	20845000	4	14.1615	14.2507	14.3784	14.0617	14.1465	14.3546	14.3288	14.4846	14.1516	14.4747
1.07074	-0.155569	Q04519	Q04519	Sphingomyelin phosphodiesterase	Smpd1	1673	Color2 [DarkGray]	1	4					2	2	2	2.7	2.7	2.7	69.926	0.00089526	2.3561	7811900	3	13.0589	13.3141	13.1486	13.1629	13.1317	13.4136	13.2774	13.4811	13.3339	13.0881
1.07059	-0.314114	P83917	P83917	Chromobox protein homolog 1	Cbx1	1538	Color2 [DarkGray]	1	4					4	3	3	23.8	15.1	15.1	21.418	0	81.714	191970000	7	17.2581	17.3499	17.3247	17.0835	16.5989	17.4339	17.471	17.312	17.2574	17.7114
1.06922	0.398945	Q6A0D4	Q6A0D4	Raftlin	Rftn1	2338	Color2 [DarkGray]	1	4					4	4	4	8.8	8.8	8.8	61.536	0	8.7893	23573000	8	14.1563	13.9293	14.2065	13.4471	13.3576	13.5205	13.4233	13.2974	13.725	13.136
1.06798	-0.172578	Q9D1G5	Q9D1G5	Leucine-rich repeat-containing protein 57	Lrrc57	4202	Color2 [DarkGray]	1	4					6	6	6	23.4	23.4	23.4	26.76	0	22.755	103640000	13	16.8144	16.7007	16.8591	16.6989	16.5344	17.0383	16.9272	17.0333	16.7336	16.738
1.06777	-0.203683	Q9CWS0	Q9CWS0	N(G),N(G)-dimethylarginine dimethylaminohydrolase 1	Ddah1	4074	Color2 [DarkGray]	1	4					12	12	11	53	53	50.2	31.381	0	77.175	1344600000	41	19.3194	19.2374	19.2267	19.1769	19.1177	19.6112	19.4112	19.6558	19.1312	19.287
1.06693	-0.264993	P21619;P21619-2	P21619;P21619-2	Lamin-B2	Lmnb2	815	Color2 [DarkGray]	1	4					20	17	17	37.6	34.2	34.2	67.317	0	80.033	1622200000	59	19.7313	19.7158	19.8475	19.4347	19.1425	19.8332	19.7585	19.9015	19.7297	19.9737
1.06521	-0.121398	Q9D8S3	Q9D8S3	ADP-ribosylation factor GTPase-activating protein 3	Arfgap3	4315	Color2 [DarkGray]	1	4					6	6	6	16.1	16.1	16.1	57.455	0	20.034	87346000	14	16.0807	16.2413	16.2984	16.3912	16.1305	16.2954	16.4296	16.3138	16.3959	16.3144
1.06393	-0.341165	P24472	P24472	Glutathione S-transferase A4	Gsta4	847	Color2 [DarkGray]	1	4					9	9	9	50	50	50	25.564	0	27.55	7103400000	75	21.4247	21.5531	21.4879	21.3788	21.7059	22.2678	21.8852	22.1398	21.4015	21.562
1.06343	0.122764	Q9D7X8	Q9D7X8	Gamma-glutamylcyclotransferase	Ggct	4293	Color2 [DarkGray]	1	4					3	3	3	16	16	16	21.166	0	14.927	82358000	9	16.0299	16.0036	16.2181	15.9908	16.1085	16.0978	15.8102	15.9649	15.9099	15.9542
1.06314	-0.288367	O54879	O54879	High mobility group protein B3	Hmgb3	323	Color2 [DarkGray]	1	4					4	4	4	20	20	20	23.01	0	13.234	132670000	7	15.2841	15.364	15.1078	15.1966	15.0224	15.7201	15.4508	15.6258	14.9751	15.6448
1.06242	-0.230683	Q8CG03	Q8CG03	cGMP-specific 3,5-cyclic phosphodiesterase	Pde5a	3124	Color2 [DarkGray]	1	4					3	3	3	4.7	4.7	4.7	98.406	0	7.0136	9256000	6	14.6593	14.8432	14.626	14.2646	14.3953	14.8322	14.8061	14.9586	14.5942	14.7507
1.06156	-0.151455	Q9JJC6	Q9JJC6	RILP-like protein 1	Rilpl1	4596	Color2 [DarkGray]	1	4					5	5	4	14	14	9.9	47.323	0	3.8732	64220000	6	15.0663	15.1484	15.049	14.945	15.1327	15.4068	15.1004	15.2866	15.0268	15.2779
1.05833	-0.211294	Q6ZPE2-2;Q6ZPE2	Q6ZPE2-2;Q6ZPE2	Myotubularin-related protein 5	Sbf1	2477	Color2 [DarkGray]	1	4					8	8	7	6.9	6.9	6.4	211.43	0	12.524	29167000	10	14.4646	14.3947	14.687	14.2575	14.0704	14.5183	14.5543	14.6541	14.5229	14.681
1.05791	-0.268885	Q6PDG5-2;Q6PDG5;P97496-2;P97496	Q6PDG5-2;Q6PDG5	SWI/SNF complex subunit SMARCC2	Smarcc2	2424	Color2 [DarkGray]	1	4					12	12	12	15	15	15	121.37	0	25.332	236820000	18	17.1389	17.3498	17.3167	17.1456	16.6104	17.311	17.4807	17.3282	17.3155	17.4705
1.05702	-0.2352	Q8BWG8-2;Q8BWG8	Q8BWG8-2;Q8BWG8	Beta-arrestin-1	Arrb1	2952	Color2 [DarkGray]	1	4					7	6	6	24.4	22	22	46.215	0	9.2923	2062400000	11	18.9919	18.6481	18.7537	18.8259	19.0154	19.3049	18.9969	19.1154	18.75	19.2439
1.0564	-0.3738	Q9WV69-2;Q9WV69;Q9WV69-4;Q9WV69-3	Q9WV69-2;Q9WV69;Q9WV69-4;Q9WV69-3	Dematin	Dmtn	4881	Color2 [DarkGray]	1	4					6	6	6	19.6	19.6	19.6	43.041	0	17.032	60685000	12	16.4947	16.188	16.3452	15.7463	15.5189	16.4538	16.3212	16.6043	16.3021	16.4807
1.0562	-0.291647	Q9WTU0	Q9WTU0	Lysine-specific demethylase PHF2	Phf2	4838	Color2 [DarkGray]	1	4					3	3	3	2.2	2.2	2.2	120.81	0.00069077	2.6113	19466000	4	14.0549	14.0708	14.1814	14.0247	13.3886	14.1235	14.2769	14.153	14.2188	14.4064
1.05535	-0.190318	Q9CY27	Q9CY27	Very-long-chain enoyl-CoA reductase	Tecr	4109	Color2 [DarkGray]	1	4					5	5	5	12	12	12	36.09	0	9.9662	438800000	16	18.5974	18.6517	18.6707	18.5449	18.2622	18.6231	18.88	18.8415	18.7852	18.5486
1.05385	0.167019	Q922Q8	Q922Q8	Leucine-rich repeat-containing protein 59	Lrrc59	3761	Color2 [DarkGray]	1	4					6	6	6	23.1	23.1	23.1	34.877	0	11.035	229800000	15	17.3932	17.184	17.4218	17.1506	16.9756	17.1105	17.0746	17.0463	16.9704	17.0882
1.05359	-0.166611	Q922U1	Q922U1	U4/U6 small nuclear ribonucleoprotein Prp3	Prpf3	3766	Color2 [DarkGray]	1	4					5	5	5	8.1	8.1	8.1	77.454	0	9.4764	47626000	10	15.8179	15.7869	15.7884	15.6227	15.4109	15.9226	15.913	15.8625	15.7071	15.8545
1.0525	-0.223036	Q9WUL7	Q9WUL7	ADP-ribosylation factor-like protein 3	Arl3	4858	Color2 [DarkGray]	1	4					7	7	7	39.6	39.6	39.6	20.486	0	87.848	396060000	23	17.2131	17.0498	17.002	17.1491	17.2868	17.5382	17.4462	17.5353	16.9882	17.3082
1.052	-0.130414	Q8BP92	Q8BP92	Reticulocalbin-2	Rcn2	2869	Color2 [DarkGray]	1	4					10	10	10	45.6	45.6	45.6	37.27	0	60.192	1447200000	95	19.423	19.3961	19.3193	19.3252	19.1761	19.6172	19.4501	19.5256	19.3373	19.3616
1.05129	-0.153561	Q91VT4	Q91VT4	Carbonyl reductase family member 4	Cbr4	3594	Color2 [DarkGray]	1	4					4	4	4	23.3	23.3	23.3	25.414	0	10.65	20823000	7	14.5929	14.6479	14.6778	14.6352	14.8114	14.7226	14.9349	15.0305	14.801	14.644
1.05084	-0.156084	P42125	P42125	Enoyl-CoA delta isomerase 1, mitochondrial	Eci1	1028	Color2 [DarkGray]	1	4					11	11	11	43.9	43.9	43.9	32.25	0	129.47	2795100000	43	19.8969	19.7336	19.8943	19.8895	19.9262	20.0499	20.1021	20.212	19.9837	19.7732
1.05068	-0.1666	Q9CW03	Q9CW03	Structural maintenance of chromosomes protein 3	Smc3	4061	Color2 [DarkGray]	1	4					24	24	24	21.6	21.6	21.6	141.55	0	59.668	448930000	50	18.3905	18.3797	18.4723	18.5196	18.0682	18.4204	18.5504	18.495	18.6187	18.5787
1.04917	-0.257702	Q6DIC0	Q6DIC0	Probable global transcription activator SNF2L2	Smarca2	2344	Color2 [DarkGray]	1	4					7	5	5	5.1	3.7	3.7	180.25	0	7.853	52567000	9	15.5774	15.8774	15.8104	15.4877	15.1979	15.8634	15.8848	15.7934	15.6825	16.0152
1.04812	-0.178652	P53994	P53994	Ras-related protein Rab-2A	Rab2a	1189	Color2 [DarkGray]	1	4					10	10	4	60.8	60.8	25.5	23.547	0	85.877	1179900000	41	19.2882	19.2029	19.3158	18.9984	18.945	19.3385	19.3695	19.496	19.1797	19.2599
1.04791	-0.120689	P39054-2;P39054	P39054-2;P39054	Dynamin-2	Dnm2	1010	Color2 [DarkGray]	1	4					20	20	11	26	26	17.7	97.732	0	80.185	904420000	54	19.4414	19.3835	19.4208	19.3577	19.1313	19.4806	19.5127	19.4868	19.3576	19.5005
1.0466	-0.291146	Q9D8B7	Q9D8B7	Junctional adhesion molecule C	Jam3	4306	Color2 [DarkGray]	1	4					3	3	3	10.6	10.6	10.6	34.837	0	8.1645	31116000	3	13.157	13.3209	13.2527	12.9368	13.2034	13.526	13.554	13.8533	13.018	13.3752
1.04557	-0.154418	P06537-5;P06537-3;P06537-4;P06537;P06537-2	P06537-5;P06537-3;P06537-4;P06537;P06537-2	Glucocorticoid receptor	Nr3c1	570	Color2 [DarkGray]	1	4					4	4	4	7.1	7.1	7.1	81.887	0	59.483	32996000	8	14.9811	15.0269	14.991	14.8425	14.6933	15.1809	14.9719	15.1897	14.9934	14.9709
1.04544	-0.119461	P83741-4;P83741-5;P83741;P83741-2;P83741-3;P83741-6;Q80UE6;Q3UH66-6;Q3UH66-2;Q3UH66-7;Q3UH66-4;Q3UH66-3;Q3UH66;Q3UH66-5	P83741-4;P83741-5;P83741;P83741-2;P83741-3;P83741-6	Serine/threonine-protein kinase WNK1	Wnk1	1534	Color2 [DarkGray]	1	4					7	7	7	3.8	3.8	3.8	225.4	0	11.846	140960000	12	16.0211	16.0374	16.0784	15.8148	15.8364	15.9935	16.1348	16.121	16.1148	16.0214
1.04508	-0.267635	P30681	P30681	High mobility group protein B2	Hmgb2	934	Color2 [DarkGray]	1	4					8	7	7	32.4	26.7	26.7	24.162	0	12.81	1428700000	22	20.4728	20.3339	20.335	20.2058	19.9857	20.5694	20.6687	20.4771	20.1445	20.8117
1.04435	-0.2084	Q8C1Y8	Q8C1Y8	Vacuolar fusion protein CCZ1 homolog	Ccz1	3034	Color2 [DarkGray]	1	4					4	4	4	9.8	9.8	9.8	55.504	0	8.5591	8904700	6	14.5312	14.8294	15.0098	14.5781	14.5841	14.9446	14.8002	15.1186	14.8892	14.8218
1.04408	-0.255135	Q7TT50;P54265-4;P54265-6;P54265-5;P54265-7;P54265-10;P54265-2;P54265-3;P54265-9;P54265;P54265-8	Q7TT50	Serine/threonine-protein kinase MRCK beta	Cdc42bpb	2569	Color2 [DarkGray]	1	4					22	22	19	16.6	16.6	15	194.75	0	42.118	265290000	31	17.618	17.8436	17.8822	17.4185	17.2327	17.83	17.8932	18.0144	17.7463	17.7867
1.04358	-0.570829	P21550	P21550	Beta-enolase	Eno3	813	Color2 [DarkGray]	1	4					20	17	15	55.5	47.2	40.3	47.024	0	54.605	13485000000	121	21.5701	22.4399	21.9598	23.1485	22.8607	22.8547	22.9722	23.0588	23.1756	22.7718
1.04286	0.15406	O54734	O54734	Dolichyl-diphosphooligosaccharide--protein glycosyltransferase 48 kDa subunit	Ddost	308	Color2 [DarkGray]	1	4					9	9	9	22.9	22.9	22.9	49.027	0	33.381	735740000	26	18.2303	18.0314	18.1289	17.9209	17.8723	17.8923	17.9502	17.9959	17.7316	17.8436
1.0428	-0.208123	P70257-2;P70257-1;P70257	P70257-2;P70257-1;P70257	Nuclear factor 1 X-type	Nfix	1478	Color2 [DarkGray]	1	4					6	6	5	21	21	18.2	44.637	0	14.445	31241000	13	14.8764	15.1507	15.4031	15.0067	14.8592	15.1578	15.264	15.2899	15.3983	15.2266
1.04207	-0.226446	P58404-2;P58404	P58404-2;P58404	Striatin-4	Strn4	1264	Color2 [DarkGray]	1	4					2	2	2	4	4	4	80.974	0	6.5565	9478900	4	13.4285	13.586	13.4239	13.2936	13.2247	13.5491	13.5314	13.6924	13.957	13.359
1.04202	-0.229031	Q9R1K9;P41209	Q9R1K9;P41209	Centrin-2;Centrin-1	Cetn2;Cetn1	4810	Color2 [DarkGray]	1	4					2	2	2	24.4	24.4	24.4	19.796	0	6.0324	55662000	4	14.4701	14.6905	14.6717	14.4278	14.4689	14.9028	14.8653	14.8885	14.3549	14.8626
1.04149	-0.289455	P00405	P00405	Cytochrome c oxidase subunit 2	Mtco2	496	Color2 [DarkGray]	1	4					5	5	5	27.8	27.8	27.8	25.976	0	13.412	1830400000	30	19.447	19.3061	19.4077	19.8463	19.3284	19.5372	19.9409	19.7256	20.0859	19.4932
1.03943	-0.170758	Q9D1J3	Q9D1J3	SAP domain-containing ribonucleoprotein	Sarnp	4206	Color2 [DarkGray]	1	4					7	7	7	38.6	38.6	38.6	23.532	0	13.966	343470000	18	18.2018	18.3201	18.3377	18.272	17.8905	18.3902	18.4442	18.4049	18.2413	18.3953
1.03927	-0.298668	Q64511;Q01320	Q64511	DNA topoisomerase 2-beta	Top2b	2289	Color2 [DarkGray]	1	4					29	29	29	17.6	17.6	17.6	181.91	0	51.247	421700000	46	19.0414	19.0695	19.1331	18.8822	18.3661	19.1838	19.2376	19.1841	18.973	19.4072
1.03819	0.214888	Q61247	Q61247	Alpha-2-antiplasmin	Serpinf2	2115	Color2 [DarkGray]	1	4					7	7	7	17.5	17.5	17.5	54.971	0	23.425	233820000	16	17.4511	17.4334	17.3481	17.6438	17.6205	17.4655	17.1262	17.567	17.0996	17.1642
1.0379	-0.190554	Q8K3X4	Q8K3X4	Interferon regulatory factor 2-binding protein-like	Irf2bpl	3293	Color2 [DarkGray]	1	4					2	2	2	4.6	4.6	4.6	80.564	0	4.8196	7793200	5	14.0295	14.0742	13.9868	13.6881	13.7465	14.0462	14.1153	14.1873	13.8891	14.2402
1.03657	-0.173946	P68373	P68373	Tubulin alpha-1C chain	Tuba1c	1459	Color2 [DarkGray]	1	4					20	2	2	57	6	6	49.909	0	12.494	55853000	3	13.6565	13.8664	13.6958	13.7752	13.4544	13.89	13.953	13.7025	13.7551	14.0174
1.03598	-0.21412	Q9ERG0;Q9ERG0-2	Q9ERG0;Q9ERG0-2	LIM domain and actin-binding protein 1	Lima1	4503	Color2 [DarkGray]	1	4					15	15	14	19.9	19.9	18.6	84.059	0	38.156	899240000	32	18.9562	19.0984	19.2985	18.8068	18.699	19.1677	19.2448	19.2556	19.0563	19.2052
1.03379	-0.122692	Q6P9R2	Q6P9R2	Serine/threonine-protein kinase OSR1	Oxsr1	2408	Color2 [DarkGray]	1	4					7	7	6	18.6	18.6	17.1	58.213	0	27.892	117210000	19	15.8685	15.8572	15.9437	15.927	15.8075	16.1456	16.0338	16.1064	15.8836	15.8478
1.03362	-0.191633	Q921M3;Q921M3-2	Q921M3;Q921M3-2	Splicing factor 3B subunit 3	Sf3b3	3733	Color2 [DarkGray]	1	4					13	13	13	12.9	12.9	12.9	135.55	0	27.583	354080000	26	17.7365	17.8639	17.9552	17.7172	17.4523	18.023	17.9586	17.9782	17.7283	17.9952
1.03341	-0.223437	Q8K440-2;Q8K440	Q8K440-2;Q8K440	ATP-binding cassette sub-family A member 8-B	Abca8b	3296	Color2 [DarkGray]	1	4					4	4	4	3.6	3.6	3.6	176.16	0	9.6674	13582000	7	13.2416	13.2533	13.3859	13.4891	13.0909	13.2156	13.6088	13.4332	13.7913	13.5291
1.03316	-0.235509	P15626;O35660	P15626	Glutathione S-transferase Mu 2	Gstm2	730	Color2 [DarkGray]	1	4					15	15	10	66.1	66.1	43.1	25.716	0	53.163	3724700000	62	20.6055	20.6438	20.6344	20.3968	20.9042	20.9711	20.862	21.1698	20.6517	20.7076
1.03252	-0.139426	Q8R4C2	Q8R4C2	RUN and FYVE domain-containing protein 2	Rufy2	3417	Color2 [DarkGray]	1	4					5	3	3	7.9	5.4	5.4	70.092	0	4.8544	9658200	4	13.3618	13.1435	13.209	13.1368	13.0383	13.4831	13.1919	13.3606	13.2526	13.2984
1.03125	-0.18903	Q61191	Q61191	Host cell factor 1;HCF N-terminal chain 1;HCF N-terminal chain 2;HCF N-terminal chain 3;HCF N-terminal chain 4;HCF N-terminal chain 5;HCF N-terminal chain 6;HCF C-terminal chain 1;HCF C-terminal chain 2;HCF C-terminal chain 3;HCF C-terminal chain 4;HCF C-terminal chain 5;HCF C-terminal chain 6	Hcfc1	2104	Color2 [DarkGray]	1	4					18	18	18	11.6	11.6	11.6	210.43	0	39.261	264670000	38	18.0831	18.0447	18.1139	17.9068	17.6112	18.1463	18.2433	18.1471	18.0152	18.153
1.02947	-0.20466	E9Q7G0	E9Q7G0		Numa1	145	Color2 [DarkGray]	1	4					39	39	39	22.1	22.1	22.1	235.63	0	182.64	851350000	78	19.1109	19.1826	19.3075	18.9632	18.6895	19.287	19.2894	19.2708	19.2015	19.2283
1.02849	-0.184872	Q80VP1;Q80VP1-2;Q91W69	Q80VP1;Q80VP1-2	Epsin-1	Epn1	2620	Color2 [DarkGray]	1	4					4	4	4	9.4	9.4	9.4	60.211	0	6.2352	40975000	8	16.3846	16.4354	16.3407	16.3642	16.2164	16.7609	16.5987	16.6626	16.326	16.3176
1.02702	-0.124946	P22315	P22315	Ferrochelatase, mitochondrial	Fech	823	Color2 [DarkGray]	1	4					9	9	9	25	25	25	47.13	0	43.262	125300000	17	17.377	17.333	17.4453	17.4331	17.2662	17.3888	17.6339	17.6023	17.5088	17.3454
1.02658	-0.169307	Q9D2M8;Q9D2M8-2;Q9CZY3;Q9CZY3-2	Q9D2M8;Q9D2M8-2;Q9CZY3;Q9CZY3-2	Ubiquitin-conjugating enzyme E2 variant 2;Ubiquitin-conjugating enzyme E2 variant 1	Ube2v2;Ube2v1	4227	Color2 [DarkGray]	1	4					6	6	6	47.6	47.6	47.6	16.367	0	25.718	385210000	44	17.894	17.9941	17.8776	17.9689	18.0249	18.3147	18.1165	18.3051	17.9038	17.966
1.02657	-0.275586	Q8BH50-2;Q8BH50	Q8BH50-2;Q8BH50	Uncharacterized protein C18orf25 homolog		2753	Color2 [DarkGray]	1	4					2	2	2	19.1	19.1	19.1	17.347	0	5.0703	48063000	4	14.717	14.7523	14.6922	15.1637	14.7172	15.0574	15.0416	14.6939	15.3389	15.2885
1.0253	-0.165635	E9Q8I9;E9Q8I9-2	E9Q8I9;E9Q8I9-2	Protein furry homolog	Fry	147	Color2 [DarkGray]	1	4					2	2	2	0.5	0.5	0.5	339.09	0.0028066	2.0434	1356300	3	13.761	13.7707	13.6609	13.5766	13.2971	13.7572	13.7852	13.751	13.7996	13.8014
1.02513	-0.335414	Q9Z127	Q9Z127	Large neutral amino acids transporter small subunit 1	Slc7a5	4939	Color2 [DarkGray]	1	4					5	5	5	10.2	10.2	10.2	55.872	0	14.695	615850000	12	19.0772	19.318	19.3648	18.8428	18.6988	19.5415	19.452	19.6639	18.9596	19.3617
1.02482	0.280451	Q8JZR0	Q8JZR0	Long-chain-fatty-acid--CoA ligase 5	Acsl5	3198	Color2 [DarkGray]	1	4					3	2	2	4	2.3	2.3	76.205	0.0059097	1.831	14439000	3	13.847	13.4544	13.7107	13.4337	13.0178	13.1487	13.2334	13.3568	13.2009	13.1215
1.02401	-0.113105	Q62419	Q62419	Endophilin-A2	Sh3gl1	2235	Color2 [DarkGray]	1	4					6	6	5	17.7	17.7	14.4	41.518	0	13.396	137760000	16	16.4001	16.3673	16.5263	16.3913	16.3708	16.5063	16.601	16.6697	16.369	16.4753
1.02369	-0.206145	Q8BJ05-2;Q8BJ05-3;Q8BJ05	Q8BJ05-2;Q8BJ05-3;Q8BJ05	Zinc finger CCCH domain-containing protein 14	Zc3h14	2805	Color2 [DarkGray]	1	4					3	3	3	6.4	6.4	6.4	64.937	0	16.143	39626000	6	15.1451	15.0498	15.1542	14.9689	14.5963	15.187	15.2108	15.2723	15.0534	15.2215
1.02305	-0.182508	Q9Z0U1;Q9QXY1	Q9Z0U1	Tight junction protein ZO-2	Tjp2	4929	Color2 [DarkGray]	1	4					16	16	16	16.1	16.1	16.1	131.28	0	88.367	478450000	34	18.552	18.6411	18.674	18.3837	18.2426	18.7521	18.7289	18.7948	18.5109	18.6192
1.02233	0.143719	O08739	O08739	AMP deaminase 3	Ampd3	184	Color2 [DarkGray]	1	4					5	5	5	6.5	6.5	6.5	88.651	0	39.002	50418000	11	15.7284	15.6378	15.9597	15.5874	15.5441	15.5582	15.5583	15.5952	15.5431	15.484
1.02154	-0.277953	Q62383	Q62383	Transcription elongation factor SPT6	Supt6h	2226	Color2 [DarkGray]	1	4					6	6	6	5.9	5.9	5.9	199.08	0	12.933	52448000	9	15.268	15.4913	15.4444	15.3229	14.7158	15.682	15.5908	15.4434	15.4516	15.4642
1.02013	-0.463552	O70250	O70250	Phosphoglycerate mutase 2	Pgam2	380	Color2 [DarkGray]	1	4					10	6	6	42.7	30	30	28.827	0	21.199	2448600000	72	19.3328	20.1235	19.6474	20.5875	20.3467	20.4472	20.3936	20.555	20.7445	20.2153
1.01943	0.304842	P62482;P63143	P62482;P63143	Voltage-gated potassium channel subunit beta-2;Voltage-gated potassium channel subunit beta-1	Kcnab2;Kcnab1	1374	Color2 [DarkGray]	1	4					2	2	2	5.2	5.2	5.2	41.021	0.00068744	2.5663	11729000	3	13.8939	13.6332	14.0162	13.3736	13.3313	13.0362	13.4809	13.5328	13.3331	13.341
1.01901	-0.349783	Q9Z275	Q9Z275	Retinaldehyde-binding protein 1	Rlbp1	4978	Color2 [DarkGray]	1	4					14	14	14	60.6	60.6	60.6	36.408	0	96.017	13357000000	208	22.3305	22.2753	22.0901	22.195	22.2863	22.8914	22.7627	22.9513	22.0375	22.2832
1.01901	-0.316644	P98200	P98200	Phospholipid-transporting ATPase IB	Atp8a2	1615	Color2 [DarkGray]	1	4					3	2	2	3	1.9	1.9	129.42	0	4.5196	6100900	3	12.2075	11.8212	12.3231	11.8522	12.443	12.5006	12.2312	12.8115	12.1934	12.4936
1.019	0.150766	E9PV24-2;E9PV24	E9PV24-2;E9PV24	Fibrinogen alpha chain;Fibrinopeptide A;Fibrinogen alpha chain	Fga	126	Color2 [DarkGray]	1	4					12	12	12	29.4	29.4	29.4	61.325	0	170.53	1855600000	64	19.7991	19.5095	19.6251	19.3736	19.5406	19.4711	19.4473	19.5154	19.3429	19.3174
1.01856	-0.178426	O55143-2;O55143	O55143-2;O55143	Sarcoplasmic/endoplasmic reticulum calcium ATPase 2	Atp2a2	362	Color2 [DarkGray]	1	4					33	16	15	35.6	19.6	18.1	109.75	0	80.734	2897400000	45	19.5621	19.5051	19.6436	19.5513	19.1201	19.5889	19.7245	19.6762	19.6487	19.6361
1.01842	0.207821	Q62393-2;Q62393-3;Q62393	Q62393-2;Q62393-3;Q62393	Tumor protein D52	Tpd52	2229	Color2 [DarkGray]	1	4					9	9	9	51.4	51.4	51.4	20.059	0	102.06	546180000	49	18.1635	18.1166	18.2695	18.0305	18.0721	18.1809	18.0817	17.9791	17.6625	17.7089
1.01839	-0.209808	Q9JHJ0	Q9JHJ0	Tropomodulin-3	Tmod3	4548	Color2 [DarkGray]	1	4					9	8	8	23	20.7	20.7	39.502	0	17.97	220700000	18	17.5091	17.6555	17.8393	17.4643	17.3051	17.6958	17.8364	17.9701	17.7287	17.5912
1.01771	-0.167444	Q8BVF7-2;Q8BVF7	Q8BVF7-2;Q8BVF7	Gamma-secretase subunit APH-1A	Aph1a	2937	Color2 [DarkGray]	1	4					2	2	2	5.7	5.7	5.7	26.829	0	6.4174	25123000	3	14.272	14.0619	14.0884	13.7786	13.8905	14.1655	14.1156	14.256	14.1624	14.2291
1.0176	-0.205813	O35454	O35454	Chloride transport protein 6	Clcn6	256	Color2 [DarkGray]	1	4					2	2	2	2.2	2.2	2.2	96.979	0	5.5388	1682100	3	12.0935	11.9615	11.8288	11.7315	11.9481	11.9908	12.2441	12.3889	11.8823	12.0863
1.01689	-0.307542	Q99LM3	Q99LM3	Smoothelin-like protein 1	Smtnl1	3890	Color2 [DarkGray]	1	4					3	3	3	11.8	11.8	11.8	49.524	0	6.5134	7733500	3	11.5395	11.3892	11.6596	12.3016	11.7223	11.9558	12.0496	11.9164	12.0258	12.2023
1.01528	0.128231	Q8BKC5-2;Q8BKC5;Q8BIV3	Q8BKC5-2;Q8BKC5	Importin-5	Ipo5	2824	Color2 [DarkGray]	1	4					16	16	16	21.2	21.2	21.2	116.91	0	48.161	481970000	35	18.8156	18.7934	18.7852	18.7456	18.612	18.7461	18.629	18.7471	18.458	18.5306
1.01468	-0.33907	Q8BYI9-2;Q8BYI9	Q8BYI9-2;Q8BYI9	Tenascin-R	Tnr	2987	Color2 [DarkGray]	1	4					2	2	2	2.3	2.3	2.3	139.73	0	5.0686	26113000	2	13.0722	13.139	13.0021	12.7873	12.2654	13.1711	13.2051	13.0919	12.9903	13.5027
1.01397	-0.239633	Q8BVY0	Q8BVY0	Ribosomal L1 domain-containing protein 1	Rsl1d1	2946	Color2 [DarkGray]	1	4					4	4	4	13.1	13.1	13.1	50.421	0	10.414	59654000	10	16.4139	16.5906	16.5143	16.4852	15.9733	16.6821	16.7727	16.5755	16.4091	16.7361
1.01376	-0.17808	P30416	P30416	Peptidyl-prolyl cis-trans isomerase FKBP4;Peptidyl-prolyl cis-trans isomerase FKBP4, N-terminally processed	Fkbp4	933	Color2 [DarkGray]	1	4					12	12	12	27.7	27.7	27.7	51.572	0	77.679	1060300000	49	19.7512	19.8343	19.6892	19.834	19.7574	20.1381	20.0214	20.1204	19.6885	19.788
1.01334	0.250773	Q99JY3;Q99JY3-2	Q99JY3;Q99JY3-2	GTPase IMAP family member 4	Gimap4	3821	Color2 [DarkGray]	1	4					5	5	5	19.5	19.5	19.5	38.044	0	11.471	163350000	9	16.301	16.2008	16.6809	15.9205	16.0603	15.9761	15.9141	16.0165	15.9129	16.0901
1.01287	-0.172227	O35516-2;O35516	O35516-2;O35516	Neurogenic locus notch homolog protein 2;Notch 2 extracellular truncation;Notch 2 intracellular domain	Notch2	262	Color2 [DarkGray]	1	4					4	4	4	2.3	2.3	2.3	242.98	0	17.684	25444000	7	14.6007	14.5421	14.7038	14.5282	14.5487	14.8466	14.8184	14.9528	14.7193	14.4475
1.01215	-0.27758	Q9DB20	Q9DB20	ATP synthase subunit O, mitochondrial	Atp5o	4351	Color2 [DarkGray]	1	4					9	9	9	47.4	47.4	47.4	23.363	0	29.86	1480300000	25	20.1298	19.9769	20.0128	20.5411	20.1205	20.2448	20.627	20.4767	20.6916	20.129
1.0114	-0.270958	P50149	P50149	Guanine nucleotide-binding protein G(t) subunit alpha-2	Gnat2	1128	Color2 [DarkGray]	1	4					9	3	3	28.5	11.9	11.9	40.117	0	6.6181	82725000	6	15.7478	16.0464	15.7119	16.165	15.9588	16.5575	16.0734	16.37	15.9311	16.0527
1.01051	-0.235932	Q61136	Q61136	Serine/threonine-protein kinase PRP4 homolog	Prpf4b	2091	Color2 [DarkGray]	1	4					5	5	5	5.3	5.3	5.3	116.97	0	6.9073	18077000	6	14.638	14.6757	14.7685	14.5589	14.2366	14.733	14.8539	14.5235	14.9151	15.0319
1.01004	-0.220411	Q80TH2-1;Q80TH2;Q80TH2-2	Q80TH2-1;Q80TH2;Q80TH2-2	Protein LAP2	Erbb2ip	2581	Color2 [DarkGray]	1	4					11	11	11	9.4	9.4	9.4	154.33	0	15.584	58284000	14	15.6172	15.6561	15.8202	15.4291	15.1826	15.6421	15.8155	15.8781	15.6792	15.7924
1.00998	-0.227713	Q03265	Q03265	ATP synthase subunit alpha, mitochondrial	Atp5a1	1667	Color2 [DarkGray]	1	4					24	24	24	48.6	48.6	48.6	59.752	0	323.31	25925000000	505	23.6371	23.5662	23.5672	23.9467	23.4651	23.6592	24.0144	23.7981	24.129	23.7202
1.0096	-0.548532	O88322	O88322	Nidogen-2	Nid2	422	Color2 [DarkGray]	1	4					24	24	23	24.9	24.9	24.2	153.91	0	91.9	1227200000	73	19.335	19.7326	19.9508	19.1047	18.286	19.7441	19.9514	19.9168	19.7627	19.7767
1.00931	-0.230911	Q8BYN5-2;Q8BYN5	Q8BYN5-2;Q8BYN5	FSD1-like protein	Fsd1l	2992	Color2 [DarkGray]	1	4					2	2	2	3.8	3.8	3.8	55.823	0	3.4482	1374700	2	11.972	12.1525	12.2144	12.4902	12.2868	12.3128	12.3117	12.7105	12.6319	12.3035
1.00912	-0.211013	Q60770;Q60770-2	Q60770;Q60770-2	Syntaxin-binding protein 3	Stxbp3	2041	Color2 [DarkGray]	1	4					6	6	6	11	11	11	67.942	0	37.643	141140000	13	17.6984	17.5438	17.6986	17.3734	17.1877	17.7979	17.7416	17.8467	17.5628	17.608
1.00883	-0.139136	Q64516-1;Q64516-2;Q64516;Q9WU65	Q64516-1;Q64516-2;Q64516	Glycerol kinase	Gk	2292	Color2 [DarkGray]	1	4					8	8	8	17.2	17.2	17.2	57.457	0	33.779	88965000	10	16.0953	16.0375	15.9341	15.9288	15.9125	16.2159	16.0481	16.2487	15.8998	16.1914
1.00861	-0.243336	Q6DVA0	Q6DVA0	LEM domain-containing protein 2	Lemd2	2346	Color2 [DarkGray]	1	4					4	4	4	11.5	11.5	11.5	57.506	0	12.491	76733000	8	15.573	15.6157	15.9484	15.7524	15.2128	15.6823	15.9545	15.9089	15.8947	15.8786
1.00838	0.115056	A2ADY9	A2ADY9	Protein DDI1 homolog 2	Ddi2	14	Color2 [DarkGray]	1	4					2	2	2	9	9	9	44.59	0	6.9037	62021000	7	14.4813	14.1851	14.3645	14.3618	14.2596	14.3323	14.2099	14.1678	14.1265	14.2404
1.00693	0.285266	P17918	P17918	Proliferating cell nuclear antigen	Pcna	767	Color2 [DarkGray]	1	4					4	4	4	21.1	21.1	21.1	28.785	0	12.037	35414000	11	17.0837	16.3131	16.4742	16.3526	16.3329	16.3048	16.2525	16.1697	16.0814	16.3218
1.00669	0.209248	Q9CQM5	Q9CQM5	Thioredoxin domain-containing protein 17	Txndc17	4000	Color2 [DarkGray]	1	4					4	4	4	39.8	39.8	39.8	14.015	0	64.252	648980000	15	17.3471	17.3836	17.4008	17.4367	17.4737	17.4869	17.2237	17.3708	17.0316	16.8827
1.00638	-0.252855	Q9D666-3;Q9D666;Q9D666-5;Q9D666-2;Q9D666-4	Q9D666-3;Q9D666;Q9D666-5;Q9D666-2;Q9D666-4	SUN domain-containing protein 1	Sun1	4256	Color2 [DarkGray]	1	4					5	5	5	7.1	7.1	7.1	97.922	0	10.989	27863000	7	14.5395	14.6934	14.9731	14.426	14.2134	14.7274	14.8072	14.93	14.726	14.9192
1.00573	-0.16501	O88532	O88532	Zinc finger RNA-binding protein	Zfr	442	Color2 [DarkGray]	1	4					9	9	9	12.7	12.7	12.7	116.86	0	15.873	60652000	16	15.7475	15.6868	15.849	15.6572	15.3794	15.757	15.8905	15.7765	15.7615	15.9593
1.00525	0.163365	Q3ULW8-2;Q3ULW8	Q3ULW8-2;Q3ULW8		Parp3	1865	Color2 [DarkGray]	1	4					6	6	6	13.3	13.3	13.3	59.452	0	15.795	68898000	9	15.8252	16.0512	16.206	15.8271	15.9024	15.9513	15.7471	15.8636	15.6898	15.7433
1.00382	-0.131495	Q8K1M6;Q8K1M6-2;Q8K1M6-4;Q8K1M6-5	Q8K1M6;Q8K1M6-2;Q8K1M6-4	Dynamin-1-like protein	Dnm1l	3239	Color2 [DarkGray]	1	4					26	26	2	42.6	42.6	6.1	82.657	0	117.02	711080000	58	19.251	19.2714	19.2989	19.4254	19.2451	19.5072	19.4528	19.5964	19.3582	19.2347
1.00303	-0.217048	Q9DCS9	Q9DCS9	NADH dehydrogenase [ubiquinone] 1 beta subcomplex subunit 10	Ndufb10	4428	Color2 [DarkGray]	1	4					3	3	3	18.8	18.8	18.8	21.024	0	4.0587	175940000	6	16.2871	16.2148	16.3491	16.6588	16.1445	16.3367	16.7437	16.5581	16.6732	16.4279
1.00288	-0.125447	Q58A65-5;Q58A65-2;Q58A65;Q58A65-6;Q58A65-3;Q58A65-4	Q58A65-5;Q58A65-2;Q58A65;Q58A65-6;Q58A65-3;Q58A65-4	C-Jun-amino-terminal kinase-interacting protein 4	Spag9	1946	Color2 [DarkGray]	1	4					18	18	17	17	17	16.4	143.83	0	78.137	326580000	33	18.07	18.1683	18.2162	18.0612	17.8506	18.2533	18.2158	18.24	18.1362	18.1484
1.00213	-0.153971	O35465;O35465-2	O35465;O35465-2	Peptidyl-prolyl cis-trans isomerase FKBP8	Fkbp8	258	Color2 [DarkGray]	1	4					6	6	5	19.7	19.7	16.4	43.528	0	24.468	78178000	10	16.575	16.4271	16.5542	16.5561	16.3411	16.7742	16.7274	16.679	16.3807	16.662
1.00148	-0.245769	Q8K310	Q8K310	Matrin-3	Matr3	3276	Color2 [DarkGray]	1	4					9	9	9	15.5	15.5	15.5	94.629	0	62.463	613070000	23	17.6913	17.6885	17.7121	17.5151	17.1188	17.7032	17.8093	17.7655	17.6347	18.0419
1.00059	-0.141816	P06909	P06909	Complement factor H	Cfh	579	Color2 [DarkGray]	1	4					11	11	11	11.9	11.9	11.9	139.14	0	32.957	239010000	30	16.9277	16.9371	17.0104	16.8348	16.9563	17.0255	17.1119	17.3101	16.8738	17.0541
1.00022	-0.171588	Q8BTI8-3;Q8BTI8-2;Q8BTI8	Q8BTI8-3;Q8BTI8-2;Q8BTI8	Serine/arginine repetitive matrix protein 2	Srrm2	2903	Color2 [DarkGray]	1	4					14	14	14	8.1	8.1	8.1	285.15	0	33.875	113110000	23	16.8162	16.7585	16.8719	16.6904	16.3967	16.826	16.9357	16.8389	16.7865	17.0044
1.00021	-0.2027	Q3U0M1-3;Q3U0M1-2;Q3U0M1;Q3U0M1-4	Q3U0M1-3;Q3U0M1-2;Q3U0M1	Trafficking protein particle complex subunit 9	Trappc9	1804	Color2 [DarkGray]	1	4					4	4	4	4.2	4.2	4.2	106.29	0	5.7218	13951000	5	13.9856	13.7178	13.6886	13.5093	13.6077	13.7999	13.9933	14.0834	13.6704	13.9755
0.999558	-0.144102	Q8BH79-2;Q8BH79-3;Q8BH79;Q8BH79-4	Q8BH79-2;Q8BH79-3;Q8BH79;Q8BH79-4	Anoctamin-10	Ano10	2764	Color2 [DarkGray]	1	4					3	3	3	5.8	5.8	5.8	69.262	0	9.6198	99496000	5	15.5441	15.4873	15.6024	15.5	15.2467	15.6122	15.7081	15.7435	15.482	15.5554
0.999077	-0.177735	P27546-4	P27546-4	Microtubule-associated protein 4	Map4	878	Color2 [DarkGray]	1	4					23	7	7	30.3	9.5	9.5	94.516	0	9.5932	65541000	10	16.93	16.6065	16.5981	16.5111	16.5719	16.8017	16.7344	16.8889	16.6652	17.0161
0.998961	-0.169571	Q922E4	Q922E4	Ethanolamine-phosphate cytidylyltransferase	Pcyt2	3749	Color2 [DarkGray]	1	4					5	5	5	11.6	11.6	11.6	45.234	0	8.6213	86318000	9	15.7817	15.8301	15.8577	15.9609	15.9008	16.2771	15.9936	16.1896	15.8276	15.8912
0.998326	-0.152312	Q7TNC4-2;Q7TNC4-3;Q7TNC4-4;Q7TNC4	Q7TNC4-2;Q7TNC4-3;Q7TNC4-4;Q7TNC4	Putative RNA-binding protein Luc7-like 2	Luc7l2	2538	Color2 [DarkGray]	1	4					4	4	2	14.2	14.2	8	38.611	0	23.834	301270000	13	17.5887	17.5533	17.6349	17.4662	17.243	17.6376	17.7895	17.6482	17.513	17.6595
0.997473	-0.210173	Q80XU3	Q80XU3	Nuclear ubiquitous casein and cyclin-dependent kinase substrate 1	Nucks1	2660	Color2 [DarkGray]	1	4					2	2	2	12	12	12	26.313	0	8.9116	551940000	13	18.7626	18.8105	18.8842	18.5631	18.3384	18.9369	18.9513	19.0093	18.705	18.8071
0.996641	-0.223317	Q91VR2	Q91VR2	ATP synthase subunit gamma, mitochondrial	Atp5c1	3589	Color2 [DarkGray]	1	4					8	8	8	29.2	29.2	29.2	32.886	0	26.918	2679900000	59	20.3073	20.2885	20.275	20.6851	20.1872	20.4528	20.7471	20.5293	20.7811	20.3494
0.996156	-0.458479	Q62277	Q62277	Synaptophysin	Syp	2219	Color2 [DarkGray]	1	4					3	3	3	9.6	9.6	9.6	34.024	0	5.7492	427040000	6	18.1208	17.9615	17.7358	17.8015	17.011	18.1826	18.4245	17.7842	17.9026	18.6291
0.994002	0.184999	Q8VCT3	Q8VCT3	Aminopeptidase B	Rnpep	3468	Color2 [DarkGray]	1	4					12	12	12	21.8	21.8	21.8	72.415	0	25.52	477520000	29	18.0308	17.9886	18.0847	18.08	18.1002	18.1465	17.8148	18.044	17.6175	17.7364
0.993932	-0.124357	Q9EQ20	Q9EQ20	Methylmalonate-semialdehyde dehydrogenase [acylating], mitochondrial	Aldh6a1	4466	Color2 [DarkGray]	1	4					17	17	17	40.4	40.4	40.4	57.915	0	64.167	1146200000	55	18.9284	18.9522	18.9749	19.0618	18.8625	19.0191	19.1824	19.1594	19.1647	18.876
0.993612	-0.149452	Q5DTM8;Q5DTM8-2	Q5DTM8;Q5DTM8-2	E3 ubiquitin-protein ligase BRE1A	Rnf20	1949	Color2 [DarkGray]	1	4					3	3	2	4	4	2.6	113.52	0	23.557	13052000	6	13.679	13.8676	14.0206	13.6257	13.6045	13.9444	13.9062	13.909	13.8776	13.9075
0.992861	-0.234648	O89051	O89051	Integral membrane protein 2B;BRI2, membrane form;BRI2 intracellular domain;BRI2C, soluble form;Bri23 peptide	Itm2b	483	Color2 [DarkGray]	1	4					4	4	4	17.3	17.3	17.3	30.26	0	10.468	80201000	5	15.6371	15.7782	15.8395	15.3912	15.2536	15.8456	15.7027	16.0318	15.7558	15.7372
0.991771	0.0988422	Q61112;Q61112-2;Q9BRK5-5;Q9BRK5-2;Q9BRK5	Q61112;Q61112-2	45 kDa calcium-binding protein	Sdf4	2088	Color2 [DarkGray]	1	4					4	4	4	11.6	11.6	11.6	42.064	0	7.5743	109940000	8	17.1647	17.299	17.2236	17.0595	17.1052	17.0106	17.1363	17.1608	17.0017	17.0484
0.991659	-0.189911	Q8VIJ6	Q8VIJ6	Splicing factor, proline- and glutamine-rich	Sfpq	3552	Color2 [DarkGray]	1	4					14	14	13	24.6	24.6	23.5	75.441	0	89.309	1477400000	39	20.0351	19.9889	20.0196	19.8836	19.5483	20.0861	20.1104	20.0241	19.9569	20.2475
0.991601	-0.117958	Q8BYA0	Q8BYA0	Tubulin-specific chaperone D	Tbcd	2981	Color2 [DarkGray]	1	4					11	11	11	10.1	10.1	10.1	133.32	0	35.5	191120000	20	16.6429	16.7062	16.7876	16.7028	16.6351	16.9074	16.8627	16.9368	16.6354	16.7221
0.991387	-0.229033	O35215	O35215	D-dopachrome decarboxylase	Ddt	232	Color2 [DarkGray]	1	4					6	6	6	69.5	69.5	69.5	13.077	0	66.051	1381700000	51	19.2397	19.2928	19.0817	19.491	19.5159	19.7214	19.5477	19.7982	19.3002	19.3988
0.991134	-0.399741	Q9EP96;Q9QXZ6;Q91YY5	Q9EP96;Q9QXZ6;Q91YY5	Solute carrier organic anion transporter family member 1A4;Solute carrier organic anion transporter family member 1A1;Solute carrier organic anion transporter family member 1A5	Slco1a4;Slco1a1;Slco1a5	4449	Color2 [DarkGray]	1	4					2	2	2	4	4	4	73.964	0	4.1372	63017000	4	14.4009	14.2724	13.9705	13.9632	14.368	14.9023	14.699	15.048	13.9751	14.3492
0.988249	-0.12528	O89001	O89001	Carboxypeptidase D	Cpd	477	Color2 [DarkGray]	1	4					4	4	4	3	3	3	152.4	0	4.7155	19346000	6	14.8271	14.911	14.9588	14.9654	14.9184	15.1524	15.0613	15.1936	14.8532	14.9465
0.987486	-0.367708	O88909;Q3UXZ9	O88909	Solute carrier family 22 member 8	Slc22a8	468	Color2 [DarkGray]	1	4					6	6	6	8.9	8.9	8.9	59.246	0	8.7913	81866000	10	16.7466	16.6837	16.4636	16.3228	16.5159	17.0857	17.1335	17.3894	16.4407	16.5219
0.987125	-0.283736	Q70IV5-2;Q70IV5;Q70IV5-3	Q70IV5-2;Q70IV5	Synemin	Synm	2503	Color2 [DarkGray]	1	4					17	17	17	17.6	17.6	17.6	140.87	0	58.342	225130000	37	17.0079	17.2896	17.3559	17.2321	16.7052	17.119	17.4948	17.4705	17.6783	17.2468
0.986994	-0.199331	F8VPU2	F8VPU2	FERM, RhoGEF and pleckstrin domain-containing protein 1	Farp1	152	Color2 [DarkGray]	1	4					11	11	11	11.2	11.2	11.2	118.87	0	19.355	141790000	21	16.8865	16.8925	17.1584	16.8005	16.5109	16.9729	17.0726	17.1339	16.9834	17.0827
0.986855	-0.246752	Q9DCX2	Q9DCX2	ATP synthase subunit d, mitochondrial	Atp5h	4436	Color2 [DarkGray]	1	4					12	12	12	80.7	80.7	80.7	18.749	0	43.959	1623000000	35	19.2842	19.1322	19.2841	19.7025	19.3162	19.3918	19.7395	19.6567	19.8194	19.3456
0.986706	0.0813259	P31230	P31230	Aminoacyl tRNA synthase complex-interacting multifunctional protein 1;Endothelial monocyte-activating polypeptide 2	Aimp1	937	Color2 [DarkGray]	1	4					7	7	7	31.9	31.9	31.9	33.997	0	20.72	166590000	17	16.7434	16.6578	16.7147	16.641	16.672	16.6383	16.5226	16.7298	16.5138	16.6177
0.98664	-0.134692	Q6PD03	Q6PD03	Serine/threonine-protein phosphatase 2A 56 kDa regulatory subunit alpha isoform	Ppp2r5a	2420	Color2 [DarkGray]	1	4					7	7	7	17.9	17.9	17.9	56.346	0	21.331	87396000	13	16.0251	16.0727	16.1127	16.1961	15.8249	16.1195	16.2719	16.269	16.1643	16.0803
0.98586	-0.145287	Q60902;Q60902-3;Q60902-4;Q60902-2	Q60902;Q60902-3;Q60902-4;Q60902-2	Epidermal growth factor receptor substrate 15-like 1	Eps15l1	2055	Color2 [DarkGray]	1	4					17	17	17	25.5	25.5	25.5	99.307	0	60.272	217520000	32	17.4234	17.4243	17.5291	17.2993	17.1258	17.5499	17.548	17.5809	17.365	17.4845
0.98535	0.220652	Q8BH24	Q8BH24	Transmembrane 9 superfamily member 4	Tm9sf4	2747	Color2 [DarkGray]	1	4					4	4	4	7	7	7	74.692	0	5.6718	69236000	8	16.2607	15.9422	16.0852	15.6781	15.8805	15.9112	15.6789	15.9012	15.5487	15.7035
0.985125	-0.121678	Q8C570	Q8C570	mRNA export factor	Rae1	3050	Color2 [DarkGray]	1	4					3	3	3	10.1	10.1	10.1	40.965	0	6.2548	21868000	5	14.8673	14.9304	15.0185	14.8153	14.7263	14.9335	14.9948	15.1319	14.8745	15.0315
0.982017	0.266327	P27808	P27808	Alpha-1,3-mannosyl-glycoprotein 2-beta-N-acetylglucosaminyltransferase	Mgat1	889	Color2 [DarkGray]	1	4					3	3	3	7.2	7.2	7.2	51.69	0	4.052	15131000	4	13.1098	13.0344	13.2053	12.926	12.6765	12.7568	12.9219	13.0115	12.4802	12.4501
0.981076	-0.318776	Q99K67	Q99K67	Alpha-aminoadipic semialdehyde synthase, mitochondrial;Lysine ketoglutarate reductase;Saccharopine dehydrogenase	Aass	3831	Color2 [DarkGray]	1	4					6	6	6	7.6	7.6	7.6	102.97	0	32.141	17715000	8	15.2065	15.3922	15.2104	14.9184	15.0164	15.756	15.568	15.741	14.9342	15.3386
0.980543	-0.214177	Q6PHN9	Q6PHN9	Ras-related protein Rab-35	Rab35	2450	Color2 [DarkGray]	1	4					4	4	4	17.9	17.9	17.9	23.025	0	22.141	399120000	14	17.9361	17.9027	18.0944	17.75	17.4781	18.1095	18.1107	18.1705	17.8885	17.9529
0.980047	-0.202201	Q3TKT4;Q3TKT4-2	Q3TKT4;Q3TKT4-2	Transcription activator BRG1	Smarca4	1777	Color2 [DarkGray]	1	4					10	10	8	6.9	6.9	5.5	181.43	0	36.014	80068000	18	16.1334	16.2346	16.2767	16.0123	15.6952	16.3191	16.2913	16.2706	16.1358	16.3463
0.978801	-0.214726	Q9DCM2	Q9DCM2	Glutathione S-transferase kappa 1	Gstk1	4423	Color2 [DarkGray]	1	4					6	6	6	31	31	31	25.704	0	11.183	157950000	13	16.5107	16.4279	16.5522	16.8496	16.4335	16.8081	16.9675	16.8219	16.8136	16.4364
0.977747	-0.228828	P49615	P49615	Cyclin-dependent-like kinase 5	Cdk5	1118	Color2 [DarkGray]	1	4					8	8	7	33.6	33.6	30.8	33.288	0	13.983	191350000	13	15.9426	15.9151	15.9067	16.0614	16.1849	16.465	16.2827	16.4474	15.8647	16.095
0.97687	-0.197639	Q5SSZ5;Q5SSZ5-2	Q5SSZ5;Q5SSZ5-2	Tensin-3	Tns3	1984	Color2 [DarkGray]	1	4					12	10	10	10.4	9	9	155.59	0	16.327	81094000	22	17.0953	17.2814	17.3847	17.0055	16.8641	17.2544	17.3543	17.5184	17.2026	17.2894
0.976832	0.194238	P20918	P20918	Plasminogen;Plasmin heavy chain A;Activation peptide;Angiostatin;Plasmin heavy chain A, short form;Plasmin light chain B	Plg	805	Color2 [DarkGray]	1	4					12	12	12	18.5	18.5	18.5	90.807	0	44.811	272610000	25	17.721	17.7783	17.764	17.9385	17.8278	17.5963	17.6893	17.9227	17.5397	17.3106
0.976548	-0.281035	O35379	O35379	Multidrug resistance-associated protein 1	Abcc1	252	Color2 [DarkGray]	1	4					20	20	20	15.9	15.9	15.9	171.18	0	50.071	534180000	42	18.4567	18.4792	18.9742	18.3208	18.0873	18.5787	18.6891	18.869	18.7738	18.8129
0.975583	-0.242794	P54751	P54751	CMP-N-acetylneuraminate-beta-galactosamide-alpha-2,3-sialyltransferase 1	St3gal1	1202	Color2 [DarkGray]	1	4					2	2	2	7.7	7.7	7.7	39.072	0.0009005	2.4028	135480000	6	16.1639	16.48	16.5399	16.2173	15.8292	16.4032	16.5943	16.5756	16.4549	16.4162
0.975191	-0.126207	Q76MZ3;Q7TNP2	Q76MZ3	Serine/threonine-protein phosphatase 2A 65 kDa regulatory subunit A alpha isoform	Ppp2r1a	2511	Color2 [DarkGray]	1	4					18	18	18	41.1	41.1	41.1	65.322	0	81.78	2375400000	57	20.2645	20.1462	20.2741	20.2326	20.186	20.4829	20.3782	20.4821	20.1768	20.2144
0.975012	0.230357	Q99KC8	Q99KC8	von Willebrand factor A domain-containing protein 5A	Vwa5a	3835	Color2 [DarkGray]	1	4					15	15	15	23.8	23.8	23.8	87.142	0	40.778	759760000	37	19.1259	19.1324	19.3733	19.0906	18.8716	19.1079	18.9614	19.0577	18.6128	18.7023
0.974207	-0.280112	Q8BG95	Q8BG95	Protein phosphatase 1 regulatory subunit 12B	Ppp1r12b	2718	Color2 [DarkGray]	1	4					10	9	9	11.8	10.2	10.2	109.05	0	71.94	137320000	11	15.2582	15.4442	15.5928	15.8429	15.332	15.4594	15.8692	15.7138	16.145	15.6834
0.973616	-0.140506	P35293	P35293	Ras-related protein Rab-18	Rab18	980	Color2 [DarkGray]	1	4					11	11	10	59.2	59.2	54.4	23.035	0	20.38	442580000	28	18.353	18.4022	18.5498	18.2879	18.1487	18.4859	18.5816	18.5637	18.3594	18.4536
0.973256	-0.217686	O08848	O08848	60 kDa SS-A/Ro ribonucleoprotein	Trove2	196	Color2 [DarkGray]	1	4					3	3	3	5.4	5.4	5.4	60.123	0	3.6905	32170000	4	14.452	14.4868	14.2448	14.3308	14.2824	14.6829	14.6882	14.8085	14.174	14.5317
0.972626	-0.215939	O35621	O35621	Phosphomannomutase 1	Pmm1	274	Color2 [DarkGray]	1	4					3	3	3	14.5	14.5	14.5	29.774	0	7.6165	25820000	6	14.5066	14.3771	14.3464	14.342	14.4885	14.9129	14.7566	14.7483	14.3276	14.3949
0.972149	-0.182709	Q8VBW6	Q8VBW6	NEDD8-activating enzyme E1 regulatory subunit	Nae1	3445	Color2 [DarkGray]	1	4					6	6	6	15.5	15.5	15.5	60.273	0	23.834	130150000	11	17.2718	17.3421	17.2815	17.4695	17.2953	17.7442	17.5275	17.6714	17.2187	17.4119
0.972098	-0.18715	P39053-3;P39053-5;P39053-4;P39053;P39053-6	P39053-3;P39053-5;P39053-4;P39053;P39053-6	Dynamin-1	Dnm1	1009	Color2 [DarkGray]	1	4					19	12	12	25.4	17.9	17.9	95.926	0	99.802	556430000	30	17.78	17.6417	17.529	17.6742	17.3874	17.8048	17.8039	17.7488	17.5503	18.0402
0.971516	-0.281638	Q9D0M5	Q9D0M5	Dynein light chain 2, cytoplasmic	Dynll2	4183	Color2 [DarkGray]	1	4					2	2	2	32.6	32.6	32.6	10.35	0	8.9233	169050000	9	16.3373	15.946	16.0746	15.8192	15.9832	16.5181	16.4002	16.5731	15.8617	16.2154
0.970926	-0.253477	Q9CWV6	Q9CWV6	PRKR-interacting protein 1	Prkrip1	4077	Color2 [DarkGray]	1	4					2	2	2	10.2	10.2	10.2	21.491	0.00068792	2.573	21922000	3	14.4142	14.3697	14.4346	14.1088	13.8068	14.6516	14.53	14.283	14.3467	14.5902
0.969675	-0.13393	Q922J3;Q922J3-2	Q922J3;Q922J3-2	CAP-Gly domain-containing linker protein 1	Clip1	3755	Color2 [DarkGray]	1	4					25	25	22	19.7	19.7	17.5	155.81	0	78.561	282240000	43	17.8588	17.9053	17.9354	17.9595	17.6345	18.0445	18.0619	18.0836	17.9203	17.8528
0.969496	-0.146666	Q6PDL0	Q6PDL0	Cytoplasmic dynein 1 light intermediate chain 2	Dync1li2	2428	Color2 [DarkGray]	1	4					11	10	10	26	23.4	23.4	54.218	0	49.875	346240000	30	17.9863	17.9519	18.0224	17.8175	17.6873	18.0771	18.0586	18.2038	17.9079	17.9513
0.96869	-0.140148	Q8VDQ8;Q8VDQ8-2;Q8VDQ8-4;Q8VDQ8-3	Q8VDQ8;Q8VDQ8-2;Q8VDQ8-4;Q8VDQ8-3	NAD-dependent protein deacetylase sirtuin-2	Sirt2	3502	Color2 [DarkGray]	1	4					7	7	7	30.8	30.8	30.8	43.256	0	22.253	95823000	14	15.4461	15.5037	15.5077	15.4122	15.3447	15.6766	15.6442	15.759	15.379	15.4565
0.968592	-0.150518	Q8CG76	Q8CG76	Aflatoxin B1 aldehyde reductase member 2	Akr7a2	3126	Color2 [DarkGray]	1	4					7	7	7	22.9	22.9	22.9	40.612	0	10.966	170810000	10	15.7827	15.7803	15.8014	15.88	15.8439	16.0534	15.9751	16.2179	15.8317	15.7628
0.96856	-0.265063	Q9DBV4	Q9DBV4	Matrix-remodeling-associated protein 8	Mxra8	4389	Color2 [DarkGray]	1	4					3	3	3	6.3	6.3	6.3	49.75	0.00090151	2.4127	21844000	4	14.9452	15.1009	15.2942	14.7352	14.4744	15.0971	15.0984	15.2656	15.201	15.2131
0.968379	-0.171956	Q9JMC3	Q9JMC3	DnaJ homolog subfamily A member 4	Dnaja4	4670	Color2 [DarkGray]	1	4					4	4	4	14.1	14.1	14.1	44.901	0	9.7596	62727000	8	15.6206	15.6925	15.5801	16.0451	15.6519	15.7992	16.0385	15.9165	15.898	15.7977
0.968306	-0.454122	P12960	P12960	Contactin-1	Cntn1	684	Color2 [DarkGray]	1	4					4	4	4	5.6	5.6	5.6	113.39	0	9.0336	59462000	9	15.8873	15.4054	15.4556	14.9584	14.5536	15.5998	15.4666	15.7583	15.6304	16.0758
0.967981	-0.258041	P58771-2	P58771-2	Tropomyosin alpha-1 chain	Tpm1	1267	Color2 [DarkGray]	1	4					28	2	2	66.9	9.9	9.9	32.708	0	3.7968	778470000	12	18.6042	18.9412	18.9283	18.3103	18.3253	18.8701	18.9022	18.9957	18.8505	18.7809
0.967119	-0.21413	Q569Z6	Q569Z6	Thyroid hormone receptor-associated protein 3	Thrap3	1942	Color2 [DarkGray]	1	4					8	8	7	9.7	9.7	8.5	108.18	0	64.85	231430000	14	18.0868	18.093	18.1305	17.8271	17.6229	18.1942	18.1692	18.2307	17.9228	18.314
0.965592	0.165133	Q9D1J1	Q9D1J1	Adaptin ear-binding coat-associated protein 2	Necap2	4205	Color2 [DarkGray]	1	4					3	3	3	20.7	20.7	20.7	28.598	0	15.711	60503000	11	14.7618	14.9234	15.1167	14.7198	14.8345	14.8687	14.6337	14.8209	14.6331	14.5741
0.965352	-0.111905	Q99J83	Q99J83	Autophagy protein 5	Atg5	3797	Color2 [DarkGray]	1	4					3	3	3	13.1	13.1	13.1	32.402	0	6.7675	19338000	4	14.6309	14.5458	14.597	14.3242	14.4352	14.6951	14.6274	14.6465	14.5622	14.5615
0.965225	-0.258603	Q3TIX9	Q3TIX9	U4/U6.U5 tri-snRNP-associated protein 2	Usp39	1773	Color2 [DarkGray]	1	4					5	5	5	10.5	10.5	10.5	65.146	0	8.6679	34594000	7	14.7257	14.7766	14.8131	14.8003	14.2971	14.7006	14.911	14.8391	15.3283	14.9269
0.965018	-0.310322	O55033	O55033	Cytoplasmic protein NCK2	Nck2	344	Color2 [DarkGray]	1	4					3	2	2	7.9	5.8	5.8	42.879	0	5.2012	15596000	3	13.0036	13.4528	13.4893	12.9276	12.6662	13.5189	13.5191	13.3902	13.4909	13.1722
0.964399	-0.20147	Q8K021	Q8K021	Secretory carrier-associated membrane protein 1	Scamp1	3211	Color2 [DarkGray]	1	4					7	7	7	34	34	34	38.028	0	16.479	283330000	15	17.2093	17.1743	17.1538	16.9578	16.8283	17.3859	17.372	17.4141	16.971	17.1877
0.96378	-0.210088	P22437;Q05769	P22437	Prostaglandin G/H synthase 1	Ptgs1	824	Color2 [DarkGray]	1	4					4	4	4	10.8	10.8	10.8	69.042	0	5.1595	66752000	8	14.5775	14.9003	14.6136	14.6048	14.2393	14.7536	14.8714	14.6315	14.8066	14.9228
0.962673	-0.201847	Q9CQ62	Q9CQ62	2,4-dienoyl-CoA reductase, mitochondrial	Decr1	3968	Color2 [DarkGray]	1	4					6	6	6	24.8	24.8	24.8	36.213	0	31.664	997670000	24	18.7013	18.6208	18.6943	18.8624	18.5023	18.7926	19.0019	19.0155	19.0397	18.5405
0.96242	-0.221485	P27600	P27600	Guanine nucleotide-binding protein subunit alpha-12	Gna12	880	Color2 [DarkGray]	1	4					3	3	3	7.4	7.4	7.4	44.095	0	4.1458	14340000	5	14.1775	14.1199	14.391	14.1049	13.7028	14.2419	14.3259	14.5114	14.2205	14.3038
0.961715	-0.157829	Q8BZW8	Q8BZW8	NHL repeat-containing protein 2	Nhlrc2	3006	Color2 [DarkGray]	1	4					5	5	5	8	8	8	78.429	0	7.324	32945000	6	15.1998	15.2803	15.1107	15.2178	15.2772	15.5518	15.347	15.5553	15.1226	15.2982
0.959629	0.0993189	Q9D1M0	Q9D1M0	Protein SEC13 homolog	Sec13	4211	Color2 [DarkGray]	1	4					6	6	5	32.6	32.6	24.5	35.565	0	26.557	68521000	9	15.3771	15.2737	15.3617	15.4758	15.4531	15.294	15.3465	15.3972	15.1509	15.2563
0.959532	-0.0644907	Q9R099	Q9R099	Transducin beta-like protein 2	Tbl2	4776	Color2 [DarkGray]	1	4					4	4	4	10.4	10.4	10.4	49.583	0	10.44	14584000	8	13.9426	13.8797	13.8843	13.8341	13.8582	13.9508	13.9978	14.0163	13.9127	13.8438
0.957815	0.118491	Q8CDN6	Q8CDN6	Thioredoxin-like protein 1	Txnl1	3107	Color2 [DarkGray]	1	4					7	7	7	34.3	34.3	34.3	32.237	0	48.613	745580000	28	18.2444	18.1214	18.2215	18.1668	18.2295	18.2007	18.0322	18.2361	17.902	18.02
0.957631	-0.235691	Q6ZPY7;Q6ZPY7-2	Q6ZPY7	Lysine-specific demethylase 3B	Kdm3b	2482	Color2 [DarkGray]	1	4					3	3	3	2.3	2.3	2.3	170.87	0	6.1987	15779000	4	13.8564	13.737	13.5541	13.5273	13.2598	14.015	13.9143	13.7135	13.5548	13.9155
0.956587	-0.212501	Q9CZE3	Q9CZE3	Ras-related protein Rab-32	Rab32	4140	Color2 [DarkGray]	1	4					6	6	4	31.4	31.4	22	25.068	0	37.132	221980000	13	16.4567	16.6031	16.8589	16.318	16.2483	16.7887	16.7362	16.754	16.5283	16.7403
0.95655	-0.146793	Q9WV60	Q9WV60	Glycogen synthase kinase-3 beta	Gsk3b	4879	Color2 [DarkGray]	1	4					8	8	5	26.2	26.2	19.8	46.71	0	23.601	248130000	18	17.7298	17.6491	17.7608	17.6252	17.6267	17.874	17.8444	18.0556	17.582	17.7696
0.956417	-0.224857	P61226;Q80ZJ1-2	P61226;Q80ZJ1-2	Ras-related protein Rap-2b;Ras-related protein Rap-2a	Rap2b;Rap2a	1324	Color2 [DarkGray]	1	4					6	6	3	41.5	41.5	15.8	20.504	0	19.251	513820000	16	17.435	17.4585	17.717	17.2992	17.0339	17.4911	17.7705	17.7322	17.5297	17.5444
0.956324	-0.18828	Q3UL36-2;Q3UL36	Q3UL36-2;Q3UL36	Arginine and glutamate-rich protein 1	Arglu1	1862	Color2 [DarkGray]	1	4					3	3	3	7.8	7.8	7.8	24.796	0.00024021	3.0272	35584000	4	16.0764	15.9771	16.1447	16.0682	15.5841	16.0967	16.1654	16.1889	16.0846	16.2564
0.955172	-0.172338	Q8BTV2;Q8BTV2-2;Q8BTV2-3	Q8BTV2;Q8BTV2-2	Cleavage and polyadenylation specificity factor subunit 7	Cpsf7	2909	Color2 [DarkGray]	1	4					3	3	3	6.4	6.4	6.4	52.01	0	5.0678	48715000	7	15.6529	15.6373	15.6281	15.4874	15.247	15.5759	15.7954	15.8113	15.5484	15.7833
0.954917	-0.166431	Q9Z1N5	Q9Z1N5	Spliceosome RNA helicase Ddx39b	Ddx39b	4953	Color2 [DarkGray]	1	4					15	15	9	40.7	40.7	27.8	49.035	0	37.059	1144800000	54	19.1292	19.1749	19.2816	19.0729	18.7777	19.2633	19.3149	19.2526	19.1115	19.3261
0.954647	-0.208098	P08752;B2RSH2	P08752;B2RSH2	Guanine nucleotide-binding protein G(i) subunit alpha-2;Guanine nucleotide-binding protein G(i) subunit alpha-1	Gnai2;Gnai1	611	Color2 [DarkGray]	1	4					11	6	5	35.8	23.1	21.1	40.489	0	33.963	1140600000	35	18.1704	18.1418	18.3014	17.9077	17.7046	18.1941	18.3019	18.3877	18.1115	18.2712
0.95383	-0.215969	Q60668-4;Q60668-3;Q60668-2;Q60668	Q60668-4;Q60668-3;Q60668-2;Q60668	Heterogeneous nuclear ribonucleoprotein D0	Hnrnpd	2025	Color2 [DarkGray]	1	4					6	6	5	24.7	24.7	22	30.777	0	27.698	2007500000	34	20.5081	20.4809	20.5237	20.3345	20.0082	20.6177	20.6209	20.4874	20.3909	20.8183
0.953423	-0.123987	Q9D8L5	Q9D8L5	Coiled-coil domain-containing protein 91	Ccdc91	4311	Color2 [DarkGray]	1	4					3	3	3	5.4	5.4	5.4	50.006	0	3.6937	17474000	5	14.8761	14.751	14.7501	14.5981	14.7	14.865	14.6823	14.9139	15.0026	14.8314
0.952575	-0.214331	Q91WD5	Q91WD5	NADH dehydrogenase [ubiquinone] iron-sulfur protein 2, mitochondrial	Ndufs2	3622	Color2 [DarkGray]	1	4					11	11	11	32.6	32.6	32.6	52.625	0	24.413	574960000	51	18.4313	18.3872	18.4007	18.7862	18.3312	18.4759	18.8314	18.6716	18.9243	18.505
0.950848	-0.257273	Q91XU3	Q91XU3	Phosphatidylinositol 5-phosphate 4-kinase type-2 gamma	Pip4k2c	3658	Color2 [DarkGray]	1	4					4	4	4	8.8	8.8	8.8	47.335	0	4.538	185140000	10	17.9664	17.9562	17.8498	17.814	17.9848	18.3907	18.259	18.5018	17.7438	17.9623
0.950804	-0.140705	P97393	P97393	Rho GTPase-activating protein 5	Arhgap5	1572	Color2 [DarkGray]	1	4					6	6	6	4.7	4.7	4.7	172.11	0	8.7764	27148000	9	14.8438	14.9199	14.868	14.6712	14.9372	14.9868	14.9142	15.1859	14.8107	15.0461
0.949749	-0.0954746	Q3UJB9-2;Q3UJB9	Q3UJB9-2;Q3UJB9	Enhancer of mRNA-decapping protein 4	Edc4	1855	Color2 [DarkGray]	1	4					5	5	5	4.5	4.5	4.5	150.65	0	5.524	15047000	6	14.4158	14.2938	14.5391	14.3988	14.3875	14.6381	14.4823	14.4468	14.4352	14.5099
0.949116	0.154716	O70624	O70624	Myocilin;Myocilin, N-terminal fragment;Myocilin, C-terminal fragment	Myoc	417	Color2 [DarkGray]	1	4					11	11	11	27.6	27.6	27.6	55.313	0	43.498	649660000	28	17.871	18.0663	17.9891	18.1623	18.176	17.7471	17.9926	18.1011	17.7894	17.8609
0.948141	-0.259342	Q9ERS2	Q9ERS2	NADH dehydrogenase [ubiquinone] 1 alpha subcomplex subunit 13	Ndufa13	4512	Color2 [DarkGray]	1	4					5	5	5	33.3	33.3	33.3	16.859	0	10.896	482700000	28	18.5741	18.5443	18.597	19.0034	18.3101	18.6962	19.0233	18.7977	19.1411	18.6672
0.947991	-0.178863	Q8VD75	Q8VD75	Huntingtin-interacting protein 1	Hip1	3481	Color2 [DarkGray]	1	4					14	14	13	15.9	15.9	15	115.2	0	46.069	163850000	29	16.7732	16.9426	16.996	16.5965	16.4949	16.913	17.0019	17.0027	16.8588	16.9212
0.946719	-0.264347	P19783	P19783	Cytochrome c oxidase subunit 4 isoform 1, mitochondrial	Cox4i1	792	Color2 [DarkGray]	1	4					6	6	6	39.6	39.6	39.6	19.53	0	96.49	2236900000	49	19.5346	19.8032	19.7571	20.0708	19.5321	19.814	20.2775	19.9801	20.2279	19.72
0.946202	0.269037	Q62245	Q62245	Son of sevenless homolog 1	Sos1	2217	Color2 [DarkGray]	1	4					3	3	3	2.4	2.4	2.4	150.88	0.00023975	3.0207	8857600	3	13.1527	12.9385	13.2054	13.0771	13.3298	12.7545	13.1779	12.5815	13.2186	12.6258
0.946066	-0.322643	Q8R366	Q8R366	Immunoglobulin superfamily member 8	Igsf8	3397	Color2 [DarkGray]	1	4					2	2	2	4.3	4.3	4.3	65.01	0	4.1336	41457000	4	15.6428	15.5121	15.6719	15.1255	14.7792	15.6208	15.6414	15.571	15.6167	15.8949
0.945762	-0.183648	P70255-5;P70255-3;P70255-2;P70255;P70255-4;P70255-7;P70255-6	P70255-5;P70255-3;P70255-2;P70255;P70255-4;P70255-7;P70255-6	Nuclear factor 1 C-type	Nfic	1477	Color2 [DarkGray]	1	4					4	3	3	11.9	9	9	42.136	0	4.0404	12365000	5	13.0387	12.876	13.1203	12.7352	13.1166	13.0666	12.9464	13.3295	13.1694	13.2931
0.944843	-0.201089	Q00899;Q3TTC2	Q00899;Q3TTC2	Transcriptional repressor protein YY1;Transcription factor YY2	Yy1;Yy2	1634	Color2 [DarkGray]	1	4					2	2	2	6.8	6.8	6.8	44.716	0	14.385	25341000	4	13.8811	14.1067	14.1314	14.3533	13.7747	14.1527	14.4249	14.1845	14.2987	14.1918
0.94455	-0.138381	Q7TSH6-3;Q7TSH6;Q7TSH6-2;Q6DID3	Q7TSH6-3;Q7TSH6;Q7TSH6-2		Scaf4	2563	Color2 [DarkGray]	1	4					3	3	3	2.6	2.6	2.6	131.68	0	3.9839	3422100	3	12.9968	12.9959	12.9514	13.0128	12.6915	13.0072	12.9895	13.2006	12.9693	13.1738
0.94332	-0.309473	Q8VD12-2;Q8VD12	Q8VD12-2;Q8VD12	Zinc finger protein 385A	Znf385a	3474	Color2 [DarkGray]	1	4					4	4	4	12.3	12.3	12.3	38.335	0	22.885	55113000	7	14.5464	14.7358	14.6274	14.5935	14.0123	15.0253	14.889	14.5202	14.5391	15.0892
0.943136	-0.133938	Q9Z2B9	Q9Z2B9	Ribosomal protein S6 kinase alpha-4	Rps6ka4	4985	Color2 [DarkGray]	1	4					4	4	3	5.8	5.8	4.7	85.651	0	4.479	28804000	5	14.8929	14.7504	14.8553	14.8484	14.6927	15.0812	14.9784	15.073	14.763	14.8138
0.942827	-0.150966	Q9EP72	Q9EP72	ER membrane protein complex subunit 7	Emc7	4445	Color2 [DarkGray]	1	4					2	2	2	12	12	12	26.31	0	4.4593	14991000	3	13.7414	13.7128	13.7057	13.5712	13.8571	13.6931	13.9011	14.0675	13.7175	13.9637
0.94255	-0.185218	O35074	O35074	Prostacyclin synthase	Ptgis	221	Color2 [DarkGray]	1	4					9	9	9	23.4	23.4	23.4	57.046	0	32.846	486200000	25	17.9187	18.1119	18.1323	17.7556	17.711	18.2118	18.0541	18.2459	17.9263	18.1176
0.941561	0.115331	Q91YE6	Q91YE6	Importin-9	Ipo9	3663	Color2 [DarkGray]	1	4					3	3	3	3.8	3.8	3.8	116.05	0	8.3984	22739000	6	14.3664	14.2635	14.2852	14.2227	14.2312	14.2886	14.0924	14.3172	14.0376	14.0565
0.940849	-0.204502	Q3UE37	Q3UE37	Ubiquitin-conjugating enzyme E2 Z	Ube2z	1825	Color2 [DarkGray]	1	4					2	2	2	9	9	9	38.368	0	6.3017	37558000	5	14.9101	15.2372	15.2045	15.1641	15.0835	15.5297	15.3245	15.5606	15.0638	15.1433
0.940345	-0.10975	P63087-2;P63087	P63087-2;P63087	Serine/threonine-protein phosphatase PP1-gamma catalytic subunit	Ppp1cc	1431	Color2 [DarkGray]	1	4					10	10	3	35.3	35.3	8.9	38.504	0	68.687	525020000	33	17.9415	18.0175	18.1022	18.0674	17.8879	18.2608	18.124	18.1589	17.9917	18.0299
0.938987	0.13676	Q9EQK5	Q9EQK5	Major vault protein	Mvp	4477	Color2 [DarkGray]	1	4					15	15	15	22.6	22.6	22.6	95.923	0	69.282	650680000	38	18.744	18.6841	18.8087	18.79	18.4494	18.5463	18.5866	18.6611	18.5899	18.4086
0.938933	-0.129731	Q9CQI3;Q9ERL7	Q9CQI3	Glia maturation factor beta	Gmfb	3994	Color2 [DarkGray]	1	4					5	5	5	48.6	48.6	48.6	16.723	0	38.766	518660000	19	17.129	17.3219	17.4223	17.3152	17.2993	17.5545	17.3094	17.5593	17.4081	17.305
0.938774	0.22442	Q921Z5;Q921Z5-2	Q921Z5	Tumor necrosis factor alpha-induced protein 8	Tnfaip8	3743	Color2 [DarkGray]	1	4					4	4	4	17.2	17.2	17.2	22.96	0	6.2715	31380000	5	15.0435	14.8689	15.2294	15.0887	14.7921	14.9851	14.9428	14.8966	14.5542	14.5219
0.938107	0.210209	P46978	P46978	Dolichyl-diphosphooligosaccharide--protein glycosyltransferase subunit STT3A	Stt3a	1066	Color2 [DarkGray]	1	4					8	8	8	11.1	11.1	11.1	80.597	0	38.695	491360000	22	18.7233	18.6142	18.8536	18.4039	18.2835	18.4618	18.3404	18.4961	18.1633	18.3659
0.937775	-0.148087	Q8CGK3	Q8CGK3	Lon protease homolog, mitochondrial	Lonp1	3135	Color2 [DarkGray]	1	4					15	15	15	19.2	19.2	19.2	105.84	0	45.704	364930000	34	18.4317	18.4194	18.4673	18.5982	18.2106	18.4538	18.6743	18.5921	18.7115	18.4358
0.937517	-0.117407	Q8R001-2;Q8R001	Q8R001-2;Q8R001	Microtubule-associated protein RP/EB family member 2	Mapre2	3327	Color2 [DarkGray]	1	4					5	4	4	20.8	17.7	17.7	36.07	0	10.668	255190000	8	16.7649	16.6844	16.7932	16.6952	16.6769	16.8915	16.8354	17.0457	16.7364	16.6928
0.936874	-0.139002	Q9D7H3	Q9D7H3	RNA 3-terminal phosphate cyclase	RtcA	4284	Color2 [DarkGray]	1	4					2	2	2	7.1	7.1	7.1	39.254	0	6.3974	30901000	4	14.5034	14.6257	14.7649	14.694	14.6278	14.846	14.7387	15.0063	14.6435	14.6763
0.93607	-0.609739	Q8R2Z5	Q8R2Z5	von Willebrand factor A domain-containing protein 1	Vwa1	3388	Color2 [DarkGray]	1	4					2	2	2	8.9	8.9	8.9	44.708	0.00024606	3.2191	6249800	4	13.6061	13.0983	14.0109	12.4408	12.4331	13.4153	13.6438	14.1946	13.4655	13.9188
0.935511	-0.144174	Q921X9	Q921X9	Protein disulfide-isomerase A5	Pdia5	3742	Color2 [DarkGray]	1	4					4	4	4	9.9	9.9	9.9	59.266	0	5.1125	34980000	5	14.2637	14.212	14.3289	14.088	13.8804	14.2614	14.3225	14.3076	14.2439	14.3584
0.935162	-0.145364	A3KMP2;A3KMP2-2	A3KMP2	Tetratricopeptide repeat protein 38	Ttc38	45	Color2 [DarkGray]	1	4					9	9	9	22.6	22.6	22.6	52.223	0	29.841	100440000	18	16.5574	16.68	16.6332	16.5143	16.5197	16.8236	16.7594	16.9388	16.5433	16.5662
0.934517	-0.200587	Q5SXY1;Q5SXY1-2	Q5SXY1;Q5SXY1-2	Cytospin-B	Specc1	1996	Color2 [DarkGray]	1	4					6	6	2	6.4	6.4	2.2	118.1	0	17.059	73687000	8	15.7255	15.7442	16.0546	15.5644	15.4102	15.9799	15.8364	15.9775	15.7905	15.9174
0.933325	-0.145726	Q6ZWQ0;Q6ZWQ0-3;Q6ZWQ0-2	Q6ZWQ0	Nesprin-2	Syne2	2494	Color2 [DarkGray]	1	4					32	32	32	5.5	5.5	5.5	782.72	0	58.186	159370000	48	17.4228	17.3491	17.4131	17.1657	17.0838	17.4986	17.4534	17.558	17.3323	17.3209
0.932061	-0.898046	A2AEP0	A2AEP0		Obp1b	15	Color2 [DarkGray]	1	4					9	9	9	48	48	48	19.394	0	44.587	1674900000	42	18.9585	18.9946	18.157	20.0179	20.4282	21.1535	20.111	20.5207	19.2758	19.9855
0.931312	0.123126	P49182	P49182	Heparin cofactor 2	Serpind1	1109	Color2 [DarkGray]	1	4					3	3	3	5.6	5.6	5.6	54.496	0	5.1217	31532000	6	14.9928	15.0756	15.1829	15.1123	15.1965	15.0753	14.9571	15.149	14.7995	14.9635
0.931114	-0.237196	O88428	O88428	Bifunctional 3-phosphoadenosine 5-phosphosulfate synthase 2;Sulfate adenylyltransferase;Adenylyl-sulfate kinase	Papss2	429	Color2 [DarkGray]	1	4					3	2	2	5.6	3.4	3.4	70.35	0.00047562	2.9533	3380100	2	12.15	12.1693	12.1149	11.6267	12.0505	12.3365	12.2905	12.5345	12.1194	12.0166
0.930928	-0.20537	Q8BZM1	Q8BZM1	Glomulin	Glmn	3003	Color2 [DarkGray]	1	4					2	2	2	3.2	3.2	3.2	67.755	0.0094185	1.5981	5965100	3	13.2928	13.2356	12.8287	13.1284	13.2035	13.498	13.2443	13.3671	13.0767	13.5298
0.93073	-0.167565	P24527	P24527	Leukotriene A-4 hydrolase	Lta4h	848	Color2 [DarkGray]	1	4					22	22	22	43	43	43	69.05	0	223.11	2522200000	91	20.4327	20.4286	20.5517	20.2987	20.4665	20.7179	20.664	20.8258	20.363	20.4453
0.930023	-0.518641	O08746-2;O08746	O08746-2;O08746	Matrilin-2	Matn2	185	Color2 [DarkGray]	1	4					3	3	3	3.8	3.8	3.8	104.66	0	9.8513	21183000	4	13.3383	13.2595	13.4455	12.7547	12.0075	13.1044	13.2386	13.7301	13.6332	13.6923
0.929035	-0.177163	P59326	P59326	YTH domain-containing family protein 1	Ythdf1	1283	Color2 [DarkGray]	1	4					3	2	2	6.8	4.5	4.5	60.878	0.00024184	3.0736	16611000	3	13.153	13.1083	13.2228	12.8683	12.8784	13.3861	13.2702	13.285	12.9677	13.2076
0.92858	-0.171935	Q91YM4-2;Q91YM4	Q91YM4-2;Q91YM4	Protein TBRG4	Tbrg4	3672	Color2 [DarkGray]	1	4					2	2	2	4.2	4.2	4.2	68.141	0.00024474	3.1573	13143000	5	14.4246	14.2896	14.2047	14.4065	14.0678	14.3313	14.6841	14.5574	14.3275	14.3525
0.92735	-0.490588	Q2UY11-2;Q2UY11	Q2UY11-2;Q2UY11	Collagen alpha-1(XXVIII) chain	Col28a1	1741	Color2 [DarkGray]	1	4					3	3	3	4.1	4.1	4.1	71.074	0	7.4576	20290000	5	15.4671	15.7802	16.0004	15.4083	14.4974	15.7465	15.7789	16.1658	16.2208	15.6943
0.924891	-0.203733	Q9D415-4;Q9D415-3;Q9D415-2;Q9D415;Q9D415-5	Q9D415-4;Q9D415-3;Q9D415-2;Q9D415	Disks large-associated protein 1	Dlgap1	4245	Color2 [DarkGray]	1	4					3	3	3	4.1	4.1	4.1	104.06	0	7.1463	14200000	6	14.3213	14.4727	14.369	14.1092	13.9349	14.4547	14.3905	14.574	14.2281	14.5785
0.924672	-0.160729	Q9R062	Q9R062	Glycogenin-1	Gyg1	4772	Color2 [DarkGray]	1	4					7	7	7	26.4	26.4	26.4	37.402	0	47.877	751390000	38	18.0103	18.1168	18.2063	18.2101	17.9346	18.2392	18.3819	18.4658	18.0953	18.0995
0.924567	0.308348	Q61753	Q61753	D-3-phosphoglycerate dehydrogenase	Phgdh	2175	Color2 [DarkGray]	1	4					10	10	10	21	21	21	56.585	0	87.998	2506500000	49	20.1138	19.8202	19.7742	19.7111	19.988	19.8445	19.7195	19.9201	19.1345	19.247
0.924532	0.138534	Q9D868-2;Q9D868	Q9D868-2;Q9D868	Peptidyl-prolyl cis-trans isomerase H	Ppih	4299	Color2 [DarkGray]	1	4					2	2	2	12.4	12.4	12.4	19.208	0.002627	2.1374	34183000	3	14.5869	14.5994	14.7153	14.4083	14.4239	14.4416	14.3756	14.5461	14.2204	14.4575
0.924389	-0.122006	Q8R2Y0-2;Q8R2Y0	Q8R2Y0-2;Q8R2Y0	Monoacylglycerol lipase ABHD6	Abhd6	3384	Color2 [DarkGray]	1	4					5	5	5	19.4	19.4	19.4	32.788	0	10.657	49585000	9	15.3799	15.2456	15.2889	15.1025	15.0708	15.3675	15.372	15.4069	15.1858	15.3655
0.924016	-0.177269	P20357	P20357	Microtubule-associated protein 2	Map2	799	Color2 [DarkGray]	1	4					14	14	14	11.1	11.1	11.1	199.13	0	46.844	273140000	23	17.0845	16.9647	16.8452	16.9341	16.7673	17.1892	17.1506	17.1083	16.7681	17.2659
0.923989	-0.285495	P63054	P63054	Purkinje cell protein 4	Pcp4	1427	Color2 [DarkGray]	1	4					2	2	2	41.9	41.9	41.9	6.8073	0.00068431	2.5225	39611000	5	15.0804	15.3524	15.1514	15.4075	15.1705	15.8991	15.5644	15.7806	15.14	15.2057
0.92269	-0.189897	O08553	O08553	Dihydropyrimidinase-related protein 2	Dpysl2	166	Color2 [DarkGray]	1	4					22	22	18	59.8	59.8	50	62.277	0	271.75	10173000000	202	21.9933	21.7095	21.877	21.6065	21.6151	22.0669	21.869	22.1799	21.734	21.9009
0.922604	-0.0989861	P98078;P98078-2;P98078-3	P98078;P98078-2;P98078-3	Disabled homolog 2	Dab2	1611	Color2 [DarkGray]	1	4					9	9	9	19.5	19.5	19.5	82.311	0	33.805	57548000	16	15.3254	15.3594	15.5276	15.4035	15.3703	15.4699	15.5964	15.5537	15.5242	15.337
0.922202	-0.239924	Q9WV54	Q9WV54	Acid ceramidase;Acid ceramidase subunit alpha;Acid ceramidase subunit beta	Asah1	4877	Color2 [DarkGray]	1	4					8	8	8	19.3	19.3	19.3	44.669	0	41.031	613140000	27	18.6624	18.416	18.4	18.1504	18.4251	18.8567	18.738	18.8654	18.2902	18.5033
0.921867	-0.229604	O88569;O88569-2;O88569-3	O88569;O88569-2;O88569-3	Heterogeneous nuclear ribonucleoproteins A2/B1	Hnrnpa2b1	446	Color2 [DarkGray]	1	4					11	11	11	44.5	44.5	44.5	37.402	0	122.19	6923600000	107	21.2943	21.2654	21.3244	21.0469	20.7019	21.3174	21.3816	21.4034	21.153	21.5253
0.921641	-0.141662	Q99LI2	Q99LI2	Chloride channel CLIC-like protein 1	Clcc1	3883	Color2 [DarkGray]	1	4					5	5	5	13.9	13.9	13.9	60.621	0	18.131	66486000	10	15.9827	16.0132	16.0984	16.0462	15.7072	16.1859	16.1012	16.2354	16.0211	16.0125
0.921319	-0.212701	Q9JIX8-4;Q9JIX8;Q9JIX8-3;Q9JIX8-2	Q9JIX8-4;Q9JIX8	Apoptotic chromatin condensation inducer in the nucleus	Acin1	4590	Color2 [DarkGray]	1	4					13	13	13	12.2	12.2	12.2	146.3	0	43.731	179890000	27	16.9641	16.8975	16.9478	16.7441	16.3644	16.9784	17.0607	16.9795	16.8339	17.1289
0.921092	-0.216392	Q9Z204-2;Q9Z204;Q9Z204-4;Q9Z204-3;Q9Z204-5;Q8BTF8	Q9Z204-2;Q9Z204;Q9Z204-4;Q9Z204-3;Q9Z204-5	Heterogeneous nuclear ribonucleoproteins C1/C2	Hnrnpc	4972	Color2 [DarkGray]	1	4					11	11	11	30.7	30.7	30.7	33.056	0	53.695	1033500000	24	19.5195	19.582	19.5468	19.3219	19.0017	19.569	19.6461	19.6099	19.424	19.8049
0.920828	-0.0848495	Q9QXT0	Q9QXT0	Protein canopy homolog 2	Cnpy2	4710	Color2 [DarkGray]	1	4					4	4	4	27.5	27.5	27.5	20.767	0	11.196	365150000	11	17.8567	17.9506	17.908	17.8907	17.8508	18.1271	17.9292	17.9941	17.8512	17.9794
0.920777	-0.167759	Q8CHK3	Q8CHK3	Lysophospholipid acyltransferase 7	Mboat7	3149	Color2 [DarkGray]	1	4					2	2	2	5.1	5.1	5.1	53.435	0	5.3258	14937000	4	14.0165	13.8316	13.9867	13.7046	13.5839	14.0484	14.0029	14.077	13.7973	14.0363
0.920517	-0.239479	P26039	P26039	Talin-1	Tln1	861	Color2 [DarkGray]	1	4					84	84	75	47.1	47.1	43.3	269.82	0	323.31	6469300000	274	21.8489	21.9489	22.1777	21.589	21.4359	22.0111	22.095	22.172	21.9436	21.9761
0.91997	0.266645	Q91YR9	Q91YR9	Prostaglandin reductase 1	Ptgr1	3682	Color2 [DarkGray]	1	4					3	3	3	9.7	9.7	9.7	35.56	0	4.8702	35615000	6	14.9707	14.918	14.9482	14.8368	14.9037	15.0087	14.6056	14.9859	14.3454	14.2986
0.919939	-0.235656	Q9Z130	Q9Z130	Heterogeneous nuclear ribonucleoprotein D-like	Hnrnpdl	4940	Color2 [DarkGray]	1	4					6	5	5	25.6	22.9	22.9	33.558	0	15.378	121610000	15	16.0152	16.0557	16.1192	15.8455	15.4966	15.9411	16.248	16.1793	15.9956	16.3466
0.919905	-0.203099	Q9D379	Q9D379	Epoxide hydrolase 1	Ephx1	4236	Color2 [DarkGray]	1	4					14	14	14	28.8	28.8	28.8	52.576	0	32.795	2633900000	41	20.8664	20.8175	20.9263	20.5399	20.6432	21.0174	21.0196	21.2412	20.7072	20.8234
0.918967	-0.120578	Q6PHZ2-5;Q6PHZ2-2;Q6PHZ2-4;Q6PHZ2	Q6PHZ2-5;Q6PHZ2-2;Q6PHZ2-4;Q6PHZ2	Calcium/calmodulin-dependent protein kinase type II subunit delta	Camk2d	2453	Color2 [DarkGray]	1	4					11	11	8	26.8	26.8	19.1	57.747	0	150.58	859570000	34	19.2224	19.1503	19.1705	19.1306	18.8454	19.242	19.2573	19.2472	19.1455	19.2301
0.918732	-0.171685	F6ZDS4	F6ZDS4	Nucleoprotein TPR	Tpr	151	Color2 [DarkGray]	1	4					38	38	38	18.9	18.9	18.9	273.99	0	233.64	713770000	74	19.1152	19.1552	19.2076	18.9761	18.6851	19.2136	19.2387	19.2747	19.094	19.1767
0.918481	-0.122536	O88487	O88487	Cytoplasmic dynein 1 intermediate chain 2	Dync1i2	435	Color2 [DarkGray]	1	4					8	8	8	18.5	18.5	18.5	68.393	0	206.17	902490000	35	19.3753	19.4505	19.4454	19.3707	19.1391	19.533	19.5468	19.5315	19.3229	19.4595
0.918089	-0.181377	Q8K0T0	Q8K0T0	Reticulon-1	Rtn1	3222	Color2 [DarkGray]	1	4					8	8	8	10.9	10.9	10.9	83.571	0	26.988	1656500000	39	18.7668	18.5571	18.501	18.468	18.3935	18.8476	18.8019	18.8713	18.4244	18.6481
0.917187	-0.103674	Q9CZW5	Q9CZW5	Mitochondrial import receptor subunit TOM70	Tomm70a	4156	Color2 [DarkGray]	1	4					10	10	10	17.7	17.7	17.7	67.589	0	19.83	308080000	18	17.9713	17.8285	17.8652	17.9019	17.6432	17.9578	17.961	17.9969	17.8575	17.9554
0.916764	-0.123089	Q99PU8-2;Q99PU8;Q99PU8-3	Q99PU8-2;Q99PU8;Q99PU8-3	Putative ATP-dependent RNA helicase DHX30	Dhx30	3939	Color2 [DarkGray]	1	4					9	9	9	8.1	8.1	8.1	134.06	0	25.979	26096000	12	15.7237	15.6756	15.7203	15.691	15.4747	15.7478	15.815	15.9532	15.7631	15.6218
0.915181	-0.151369	Q99LC8	Q99LC8	Translation initiation factor eIF-2B subunit alpha	Eif2b1	3875	Color2 [DarkGray]	1	4					2	2	2	6.6	6.6	6.6	33.816	0	3.7915	64997000	4	14.9555	15.247	15.222	14.9801	14.9747	15.4074	15.1647	15.3225	15.1112	15.1304
0.914067	-0.117817	Q8VCF0	Q8VCF0	Mitochondrial antiviral-signaling protein	Mavs	3458	Color2 [DarkGray]	1	4					6	6	6	17.9	17.9	17.9	53.398	0	15.016	74754000	14	16.3989	16.4429	16.3863	16.238	16.165	16.457	16.49	16.5598	16.4091	16.3043
0.91367	0.357093	P34884	P34884	Macrophage migration inhibitory factor	Mif	965	Color2 [DarkGray]	1	4					2	2	2	17.4	17.4	17.4	12.504	0	3.5999	195370000	6	13.8908	13.7854	13.6522	14.2294	14.4717	13.8757	13.709	14.011	13.3531	13.2952
0.913342	-0.210046	Q9Z1X4-2;Q9Z1X4;Q9Z1X4-3	Q9Z1X4-2;Q9Z1X4;Q9Z1X4-3	Interleukin enhancer-binding factor 3	Ilf3	4969	Color2 [DarkGray]	1	4					13	13	11	20.8	20.8	18	78.092	0	30.01	242900000	32	18.3688	18.3641	18.3818	18.1567	17.8187	18.413	18.4646	18.4118	18.2533	18.5975
0.913106	-0.167735	P97377-2;P97377;P11440;Q80YP0;Q3V3A1-3;Q3V3A1	P97377-2;P97377	Cyclin-dependent kinase 2	Cdk2	1567	Color2 [DarkGray]	1	4					5	4	4	19.8	17.1	17.1	33.887	0	10.767	50261000	6	14.8258	14.9087	15.0171	14.6787	14.7149	15.2064	15.0321	15.0866	14.8588	14.8001
0.912879	-0.127068	Q9D710	Q9D710	Thioredoxin-related transmembrane protein 2	Tmx2	4275	Color2 [DarkGray]	1	4					4	4	4	14.9	14.9	14.9	33.942	0	10.138	95302000	8	16.7181	16.7093	16.4404	16.5168	16.5292	16.7821	16.7722	16.7727	16.5282	16.694
0.911504	-0.210722	Q68FL4;Q68FL4-2	Q68FL4;Q68FL4-2	Putative adenosylhomocysteinase 3	Ahcyl2	2315	Color2 [DarkGray]	1	4					13	5	5	23	10.1	10.1	66.899	0	14.177	145250000	16	16.1125	16.2822	16.0737	15.8886	15.9093	16.4088	16.2912	16.4795	15.911	16.2295
0.910651	0.152041	Q8R0H9	Q8R0H9	ADP-ribosylation factor-binding protein GGA1	Gga1	3340	Color2 [DarkGray]	1	4					5	5	5	8.3	8.3	8.3	69.971	0	29.471	54630000	10	15.2242	14.9471	15.1555	14.9655	15.1051	15.047	14.9453	15.1061	14.7921	14.7467
0.909758	-0.053923	Q9DAU1;Q9DAU1-2	Q9DAU1	Protein canopy homolog 3	Cnpy3	4342	Color2 [DarkGray]	1	4					3	3	3	13	13	13	30.537	0	14.552	70789000	6	14.7381	14.6876	14.8266	14.7014	14.765	14.8536	14.8201	14.7989	14.7737	14.7421
0.908743	-0.121808	Q8BHE8	Q8BHE8	Uncharacterized protein C2orf47 homolog, mitochondrial		2773	Color2 [DarkGray]	1	4					2	2	2	5.8	5.8	5.8	32.985	0.00024038	3.0326	48273000	3	15.3137	15.2484	15.1853	15.3036	15.0808	15.4459	15.4692	15.3989	15.2202	15.2068
0.908512	-0.323663	P97450	P97450	ATP synthase-coupling factor 6, mitochondrial	Atp5j	1580	Color2 [DarkGray]	1	4					2	2	2	26.9	26.9	26.9	12.496	0	3.9448	44698000	5	13.9347	14.2817	14.161	14.7121	13.7151	14.3136	14.4694	14.408	14.8014	14.4307
0.907732	-0.194436	Q62052	Q62052	P protein	Oca2	2194	Color2 [DarkGray]	1	4					3	3	3	5.4	5.4	5.4	91.868	0	5.815	72619000	3	13.7635	13.9509	14.2799	14.2926	13.9637	14.092	14.3772	14.2973	14.2381	14.2181
0.904553	-0.322807	Q9WVT6	Q9WVT6	Carbonic anhydrase 14	Ca14	4906	Color2 [DarkGray]	1	4					7	7	7	24	24	24	37.505	0	35.247	1948300000	38	19.226	19.1971	19.0651	18.9431	19.081	19.7845	19.586	19.7699	18.9254	19.0605
0.904216	0.168056	Q9Z2G9-2;Q9Z2G9	Q9Z2G9-2;Q9Z2G9	Oxidoreductase HTATIP2	Htatip2	4995	Color2 [DarkGray]	1	4					2	2	2	21.9	21.9	21.9	11.661	0.00071056	2.9017	7855600	3	12.566	12.3077	12.3257	12.4026	12.235	12.0653	12.0166	12.3431	12.43	12.1417
0.902331	-0.288993	Q9Z277;Q9Z277-2	Q9Z277;Q9Z277-2	Tyrosine-protein kinase BAZ1B	Baz1b	4979	Color2 [DarkGray]	1	4					4	4	4	3.7	3.7	3.7	170.65	0	6.8174	20560000	6	14.7294	14.9449	14.8773	15.141	14.239	14.8763	15.1968	15.0201	15.2858	14.9975
0.902326	0.116765	P54923	P54923	[Protein ADP-ribosylarginine] hydrolase	Adprh	1210	Color2 [DarkGray]	1	4					4	4	4	13.5	13.5	13.5	40.068	0	18.334	141000000	17	16.743	16.6689	16.7552	16.7732	16.8758	16.675	16.6435	16.8532	16.5436	16.5171
0.90183	-0.192678	P35279-2;P35279	P35279-2;P35279	Ras-related protein Rab-6A	Rab6a	973	Color2 [DarkGray]	1	4					7	2	2	38	12.5	12.5	23.545	0.0015463	2.2499	28170000	4	14.3675	14.23	14.4543	14.1392	14.0391	14.3669	14.4663	14.7488	14.2644	14.347
0.901735	0.189976	P61161	P61161	Actin-related protein 2	Actr2	1318	Color2 [DarkGray]	1	4					8	8	8	25.6	25.6	25.6	44.76	0	36.979	573370000	30	19.1228	19.0323	19.2256	18.8311	18.82	18.9371	18.8429	19.0053	18.5732	18.7233
0.901677	-0.333999	Q8BYK4	Q8BYK4	Retinol dehydrogenase 12	Rdh12	2988	Color2 [DarkGray]	1	4					3	3	3	11.7	11.7	11.7	35.292	0	29.39	95592000	7	15.4467	15.0709	15.0623	15.4224	14.863	15.5317	15.717	15.3947	14.9762	15.9156
0.901546	-0.109928	B2RXC1	B2RXC1	Trafficking protein particle complex subunit 11	Trappc11	71	Color2 [DarkGray]	1	4					6	6	6	5.5	5.5	5.5	128.39	0	12.928	62658000	10	15.1592	15.218	15.3066	15.0979	15.1081	15.3156	15.4085	15.3764	15.1414	15.1976
0.901375	-0.19789	Q9CR62	Q9CR62	Mitochondrial 2-oxoglutarate/malate carrier protein	Slc25a11	4038	Color2 [DarkGray]	1	4					11	11	11	41.1	41.1	41.1	34.155	0	43.022	910290000	39	19.6644	19.4665	19.5559	19.9206	19.4646	19.6496	19.9522	19.8084	20.0221	19.6291
0.898446	-0.225142	Q9DAK9	Q9DAK9	14 kDa phosphohistidine phosphatase	Phpt1	4337	Color2 [DarkGray]	1	4					4	4	4	44.4	44.4	44.4	13.996	0	27.693	952890000	24	17.9114	18.1775	17.9512	18.3222	18.2668	18.589	18.3394	18.5762	18.1018	18.1485
0.897422	-0.29446	Q04857	Q04857	Collagen alpha-1(VI) chain	Col6a1	1678	Color2 [DarkGray]	1	4					19	19	19	24.8	24.8	24.8	108.49	0	136.36	3194300000	109	20.2338	20.5574	20.9489	20.5485	20.1366	20.4513	20.6961	20.8152	20.9426	20.9922
0.897136	-0.161001	Q61823	Q61823	Programmed cell death protein 4	Pdcd4	2181	Color2 [DarkGray]	1	4					4	4	4	10.2	10.2	10.2	51.702	0	10.561	62265000	11	15.9244	16.0761	16.0533	15.7816	15.7723	16.1566	16.1242	16.2798	15.937	15.915
0.897034	-0.119404	Q6NZB0	Q6NZB0	DnaJ homolog subfamily C member 8	Dnajc8	2370	Color2 [DarkGray]	1	4					10	10	10	43.9	43.9	43.9	29.812	0	30.104	479640000	19	18.8833	18.7885	18.8682	18.8243	18.6869	19.0137	18.9566	18.9871	18.69	19.0009
0.896908	0.234023	Q6ZWQ7	Q6ZWQ7		Spcs3	2495	Color2 [DarkGray]	1	4					3	3	3	17.8	17.8	17.8	20.313	0	8.6889	54664000	4	14.5711	13.9847	14.1812	14.2685	13.9638	13.9194	14.1615	13.8023	13.7772	14.1389
0.896611	-0.154224	Q7TMK9-2;Q7TMK9	Q7TMK9-2;Q7TMK9	Heterogeneous nuclear ribonucleoprotein Q	Syncrip	2531	Color2 [DarkGray]	1	4					18	18	18	40.9	40.9	40.9	62.672	0	66.863	900450000	44	18.8402	18.9142	19.0062	18.7805	18.5146	19.0004	19.0101	19.0172	18.8255	18.9736
0.896011	-0.225947	Q9QWY8-4;Q9QWY8-3;Q9QWY8;Q9QWY8-2	Q9QWY8-4;Q9QWY8-3;Q9QWY8;Q9QWY8-2	Arf-GAP with SH3 domain, ANK repeat and PH domain-containing protein 1	Asap1	4693	Color2 [DarkGray]	1	4					7	7	7	9.7	9.7	9.7	125.84	0	19.928	19625000	7	13.2981	13.7245	13.8794	13.5534	13.3304	13.8797	13.9792	13.7711	13.5575	13.7281
0.895685	-0.165166	Q8BU14	Q8BU14	Translocation protein SEC62	Sec62	2915	Color2 [DarkGray]	1	4					4	4	4	7.3	7.3	7.3	45.58	0	5.434	181440000	9	18.0035	18.0243	18.177	17.8693	17.6732	18.2316	18.1022	18.2158	18.006	18.0175
0.895526	-0.291456	Q5XG69	Q5XG69	Soluble lamin-associated protein of 75 kDa	Fam169a	2007	Color2 [DarkGray]	1	4					8	8	8	19.8	19.8	19.8	73.239	0	83.792	444780000	19	17.8039	17.8868	17.6387	17.8461	17.3392	18.1526	18.18	17.7584	17.5767	18.3044
0.895114	-0.205418	Q9JMK2;Q9DC28-2;Q9DC28	Q9JMK2;Q9DC28-2;Q9DC28	Casein kinase I isoform epsilon;Casein kinase I isoform delta	Csnk1e;Csnk1d	4680	Color2 [DarkGray]	1	4					2	2	2	6	6	6	47.321	0	3.9499	16067000	3	14.7262	14.6923	14.6997	14.3588	14.1305	14.7734	14.7264	14.7467	14.6458	14.7422
0.893419	-0.212335	Q05512-3;Q05512-4;Q05512-2;Q05512	Q05512-3;Q05512-4;Q05512-2;Q05512	Serine/threonine-protein kinase MARK2	Mark2	1681	Color2 [DarkGray]	1	4					5	3	3	6.8	3.7	3.7	80.823	0	11.017	21415000	4	13.7809	13.7734	14.0506	13.6009	13.4183	13.7658	14.1178	14.0601	13.8176	13.9244
0.893087	-0.152654	P47738	P47738	Aldehyde dehydrogenase, mitochondrial	Aldh2	1071	Color2 [DarkGray]	1	4					21	21	19	48.4	48.4	45.3	56.537	0	216.21	8274900000	164	21.6352	21.6579	21.6751	21.4067	21.4325	21.7481	21.7976	21.9059	21.5785	21.5406
0.892843	-0.18033	Q7TPR4	Q7TPR4	Alpha-actinin-1	Actn1	2546	Color2 [DarkGray]	1	4					42	23	21	54.6	34.1	30.6	103.07	0	127.44	2301600000	118	20.4811	20.6076	20.6812	20.2566	20.197	20.6193	20.6014	20.8051	20.5311	20.5683
0.892104	-0.207227	Q61789;Q61789-2	Q61789	Laminin subunit alpha-3	Lama3	2179	Color2 [DarkGray]	1	4					4	4	4	1.4	1.4	1.4	366.22	0.00070588	2.8403	166180000	4	14.4916	14.4853	14.6558	14.5427	13.9882	14.5673	14.6636	14.768	14.661	14.5399
0.892023	-0.345325	P62897;CON__P62894;P00015	P62897	Cytochrome c, somatic	Cycs	1407	Color2 [DarkGray]	1	4					5	5	5	39	39	39	11.605	0	11.602	538480000	14	17.8981	17.725	17.8681	18.3637	17.6947	17.8029	18.5199	18.1743	18.7236	18.0557
0.890287	-0.154667	Q62420	Q62420	Endophilin-A1	Sh3gl2	2236	Color2 [DarkGray]	1	4					5	4	4	17.3	13.9	13.9	39.955	0	19.794	96418000	15	16.4962	16.4384	16.4137	16.339	16.3365	16.6718	16.4408	16.7064	16.277	16.7012
0.889775	-0.162118	Q99J08	Q99J08	SEC14-like protein 2	Sec14l2	3791	Color2 [DarkGray]	1	4					4	4	4	9.9	9.9	9.9	46.3	0	4.0579	37815000	6	16.0421	16.0613	15.931	15.9512	16.0104	16.2589	16.2725	16.3181	15.8093	16.1478
0.889099	0.202157	Q9D7N9	Q9D7N9	Adipocyte plasma membrane-associated protein	Apmap	4287	Color2 [DarkGray]	1	4					6	6	6	14.2	14.2	14.2	46.434	0	71.893	435040000	14	18.299	18.0696	18.171	17.9117	17.7559	17.9107	17.9721	17.9807	17.6476	17.6854
0.888702	-0.211559	Q9CQF0	Q9CQF0	39S ribosomal protein L11, mitochondrial	Mrpl11	3988	Color2 [DarkGray]	1	4					2	2	2	8.9	8.9	8.9	20.68	0.00070855	2.8774	5905500	2	13.2711	13.063	13.3448	13.1106	12.75	13.4358	13.488	13.3584	13.2031	13.112
0.886493	-0.149524	Q8R151	Q8R151	NFX1-type zinc finger-containing protein 1	Znfx1	3352	Color2 [DarkGray]	1	4					4	4	4	2.2	2.2	2.2	218.83	0	4.7873	14423000	5	14.2609	14.3722	14.5548	14.4693	14.1899	14.6853	14.5137	14.5784	14.4893	14.328
0.885788	0.140665	Q9DBH5	Q9DBH5	Vesicular integral-membrane protein VIP36	Lman2	4373	Color2 [DarkGray]	1	4					5	5	5	13.7	13.7	13.7	40.429	0	8.1731	285460000	15	17.3018	17.099	17.2624	17.0763	16.8834	16.9811	17.0655	17.0681	16.888	16.9169
0.885396	-0.199242	Q9DAX2;Q9DAX2-2	Q9DAX2	Lipid phosphate phosphohydrolase 2	Ppap2c	4347	Color2 [DarkGray]	1	4					3	3	3	12.3	12.3	12.3	31.193	0	7.3585	36154000	4	14.3008	14.42	14.3016	14.0994	14.1229	14.3712	14.6264	14.6687	14.1028	14.4717
0.88517	-0.25405	Q8K4S1	Q8K4S1	1-phosphatidylinositol 4,5-bisphosphate phosphodiesterase epsilon-1	Plce1	3312	Color2 [DarkGray]	1	4					9	9	9	4.6	4.6	4.6	255.04	0	11.403	135590000	16	16.5776	16.7787	16.7328	17.1179	16.7463	16.815	17.375	17.0856	17.2216	16.7264
0.884663	-0.329174	O08583-2;Q9JJW6-2;O08583;Q9JJW6	O08583-2;Q9JJW6-2;O08583;Q9JJW6	THO complex subunit 4;Aly/REF export factor 2	Alyref;Alyref2	170	Color2 [DarkGray]	1	4					4	4	4	25.8	25.8	25.8	17.682	0	12.116	307880000	16	18.3238	18.8027	18.5704	18.4961	17.7012	18.6333	18.8791	18.5886	18.6164	18.8227
0.884476	-0.107626	Q8BJ71;Q8BJ71-2	Q8BJ71;Q8BJ71-2	Nuclear pore complex protein Nup93	Nup93	2806	Color2 [DarkGray]	1	4					14	14	14	17.7	17.7	17.7	93.28	0	21.993	187570000	23	17.2815	17.2889	17.3896	17.3195	17.0264	17.3334	17.397	17.4104	17.3293	17.3741
0.88181	-0.161118	Q8VEE4	Q8VEE4	Replication protein A 70 kDa DNA-binding subunit;Replication protein A 70 kDa DNA-binding subunit, N-terminally processed	Rpa1	3523	Color2 [DarkGray]	1	4					2	2	2	3.7	3.7	3.7	69.036	0	6.1933	14232000	4	13.2971	13.5433	13.4029	13.4332	13.1972	13.6065	13.7597	13.552	13.451	13.31
0.880981	-0.157165	P70288	P70288	Histone deacetylase 2	Hdac2	1485	Color2 [DarkGray]	1	4					4	2	2	10.5	5.5	5.5	55.302	0.0025991	2.0625	8994200	3	12.717	12.5686	12.713	12.8147	12.6561	12.6167	12.7384	12.8854	12.8962	13.1187
0.879096	-0.357909	Q03145	Q03145	Ephrin type-A receptor 2	Epha2	1664	Color2 [DarkGray]	1	4					3	2	2	4.3	3.2	3.2	108.85	0.00023918	2.9997	18641000	3	12.9779	13.299	13.3375	13.8677	13.5908	13.4781	13.9926	13.5978	14.2632	13.5307
0.878482	-0.102242	Q9ES00	Q9ES00	Ubiquitin conjugation factor E4 B	Ube4b	4516	Color2 [DarkGray]	1	4					7	7	7	8.3	8.3	8.3	133.32	0	16.575	21282000	10	14.2698	14.3733	14.3492	14.5389	14.3408	14.5831	14.5511	14.4824	14.3705	14.3961
0.878465	-0.221106	Q91VE0	Q91VE0	Long-chain fatty acid transport protein 4	Slc27a4	3574	Color2 [DarkGray]	1	4					5	5	5	8.9	8.9	8.9	72.318	0	11.231	26033000	7	14.9756	15.3101	15.233	15.4709	14.9624	15.2496	15.5686	15.398	15.6487	15.1926
0.87804	-0.164093	Q9CQC8;Q9CQC8-2	Q9CQC8;Q9CQC8-2	Maspardin	Spg21	3982	Color2 [DarkGray]	1	4					6	6	6	21.1	21.1	21.1	34.952	0	33.859	115370000	10	16.3896	16.2754	16.4295	16.1768	16.1885	16.6187	16.5104	16.6304	16.2229	16.2978
0.877912	0.268749	Q99P91	Q99P91	Transmembrane glycoprotein NMB	Gpnmb	3931	Color2 [DarkGray]	1	4					10	10	10	21.8	21.8	21.8	63.675	0	35.745	14763000000	45	23.59	23.2286	23.4794	22.8676	23.0129	23.1264	22.9477	23.181	22.7178	22.8618
0.877073	-0.277685	G5E829	G5E829	Plasma membrane calcium-transporting ATPase 1	Atp2b1	157	Color2 [DarkGray]	1	4					20	20	11	21.1	21.1	12.3	134.75	0	323.31	1290400000	56	19.8242	19.8199	19.8815	19.535	19.0245	19.8495	19.9598	19.8586	19.7785	20.0272
0.876815	-0.109544	Q80W47	Q80W47	WD repeat domain phosphoinositide-interacting protein 2	Wipi2	2629	Color2 [DarkGray]	1	4					3	3	3	6.3	6.3	6.3	48.477	0	7.6691	58657000	8	16.0795	16.0697	16.0427	16.0178	15.9645	16.1201	16.2246	16.3169	15.9455	16.1149
0.876754	-0.180391	Q9D554	Q9D554	Splicing factor 3A subunit 3	Sf3a3	4251	Color2 [DarkGray]	1	4					8	8	8	20	20	20	58.841	0	38.568	157430000	18	16.4889	16.5063	16.5502	16.241	16.0426	16.6237	16.5325	16.544	16.3824	16.6484
0.876433	-0.463369	Q02357-7;Q02357-8	Q02357-7;Q02357-8	Ankyrin-1	Ank1	1657	Color2 [DarkGray]	1	4					4	2	2	41.3	29	29	17.539	0	14.322	18004000	11	12.7994	13.3449	13.0442	13.7003	13.1715	12.9909	14.1891	13.5823	14.1964	13.4185
0.875817	-0.127552	Q922F4	Q922F4	Tubulin beta-6 chain	Tubb6	3750	Color2 [DarkGray]	1	4					12	4	4	35.6	14.1	14.1	50.09	0	23.103	188560000	14	16.7472	16.791	16.7924	16.7121	16.5569	16.7565	16.9334	17.0535	16.7327	16.7612
0.875573	-0.388899	C0HKD9;C0HKD8	C0HKD9;C0HKD8			82	Color2 [DarkGray]	1	4					3	3	3	11.8	11.8	11.8	51.954	0	6.7346	14217000	4	13.2944	13.7832	13.5521	13.4982	12.5476	13.6915	14.0827	13.5261	13.5918	13.7279
0.875139	-0.165602	Q61161	Q61161	Mitogen-activated protein kinase kinase kinase kinase 2	Map4k2	2096	Color2 [DarkGray]	1	4					3	3	3	4.6	4.6	4.6	91.264	0	5.5426	4031200	3	13.3054	13.2843	13.3095	13.553	12.9713	13.5415	13.4754	13.4967	13.3901	13.3478
0.874196	-0.142537	Q9DD18-2;Q9DD18	Q9DD18-2;Q9DD18	D-tyrosyl-tRNA(Tyr) deacylase 1	Dtd1	4441	Color2 [DarkGray]	1	4					2	2	2	11.4	11.4	11.4	22.555	0	5.3696	46448000	4	15.0886	15.2772	15.1298	15.1575	15.1559	15.4782	15.2963	15.478	15.0712	15.1981
0.873957	-0.23125	P16858;Q64467	P16858	Glyceraldehyde-3-phosphate dehydrogenase	Gapdh	749	Color2 [DarkGray]	1	4					18	18	18	76.3	76.3	76.3	35.81	0	164.51	32921000000	603	23.6465	23.7037	23.6045	23.8903	24.045	24.2242	24.0193	24.2605	23.6608	23.8816
0.873717	-0.205323	Q9CR67	Q9CR67	Transmembrane protein 33	Tmem33	4039	Color2 [DarkGray]	1	4					3	3	3	10.9	10.9	10.9	28.031	0	4.9838	59429000	6	14.399	14.0384	14.2698	13.9965	13.9162	14.5002	14.25	14.4838	14.0489	14.3637
0.873497	-0.165606	Q9ERE7	Q9ERE7	LDLR chaperone MESD	Mesdc2	4501	Color2 [DarkGray]	1	4					6	6	6	30.4	30.4	30.4	25.206	0	13.778	147750000	10	16.97	16.8613	17.0214	16.6695	16.8257	17.0221	17.0664	17.2799	16.789	17.0184
0.871509	-0.128084	Q7TMY8-3;Q7TMY8;Q7TMY8-4;Q7TMY8-2	Q7TMY8-3;Q7TMY8;Q7TMY8-4;Q7TMY8-2	E3 ubiquitin-protein ligase HUWE1	Huwe1	2536	Color2 [DarkGray]	1	4					19	19	19	6.6	6.6	6.6	480.89	0	87.638	166600000	36	16.805	16.8963	16.938	16.8578	16.7116	17.0413	17.0314	17.0994	16.7215	16.9555
0.871504	-0.0847317	Q8C0D5	Q8C0D5	Elongation factor Tu GTP-binding domain-containing protein 1	Eftud1	3012	Color2 [DarkGray]	1	4					4	4	4	3.5	3.5	3.5	125.78	0	6.0586	37146000	8	14.7553	14.6981	14.7367	14.6218	14.5671	14.807	14.8078	14.8057	14.6187	14.7635
0.871481	-0.0999512	P26443	P26443	Glutamate dehydrogenase 1, mitochondrial	Glud1	869	Color2 [DarkGray]	1	4					21	21	21	46.4	46.4	46.4	61.336	0	116.2	3763600000	82	20.7393	20.6445	20.7185	20.5622	20.4665	20.6569	20.7536	20.839	20.6928	20.6884
0.871421	-0.163097	Q921F4;Q921F4-4;Q921F4-5	Q921F4	Heterogeneous nuclear ribonucleoprotein L-like	Hnrnpll	3724	Color2 [DarkGray]	1	4					9	9	9	19.1	19.1	19.1	64.124	0	22.528	183900000	19	17.7148	17.5618	17.6913	17.4323	17.3911	17.7332	17.7431	17.8502	17.4459	17.8345
0.870325	-0.141759	Q9WVR4	Q9WVR4	Fragile X mental retardation syndrome-related protein 2	Fxr2	4905	Color2 [DarkGray]	1	4					5	4	3	10.4	9.2	6.4	73.742	0	17.232	33168000	9	14.6621	14.4668	14.6813	14.3973	14.2679	14.6445	14.6674	14.7297	14.6068	14.5359
0.86996	-0.181015	P05480;P39688-2;P39688;P06240	P05480	Neuronal proto-oncogene tyrosine-protein kinase Src	Src	563	Color2 [DarkGray]	1	4					9	9	7	21.3	21.3	17.9	60.644	0	92.402	109840000	19	16.4508	16.5232	16.5423	16.2648	16.1498	16.6896	16.7079	16.6692	16.3246	16.4446
0.869658	-0.198283	Q8R081	Q8R081	Heterogeneous nuclear ribonucleoprotein L	Hnrnpl	3333	Color2 [DarkGray]	1	4					11	11	11	25.8	25.8	25.8	63.963	0	48.804	2008400000	57	19.5636	19.6584	19.6639	19.4643	19.1344	19.723	19.7357	19.7206	19.4408	19.8559
0.869236	-0.152306	Q9CYZ2	Q9CYZ2	Tumor protein D54	Tpd52l2	4129	Color2 [DarkGray]	1	4					11	11	11	55	55	55	24.043	0	221.57	752650000	39	19.2423	19.2198	19.3306	19.121	19.0934	19.5695	19.3918	19.472	19.169	19.1664
0.869174	-0.333971	Q8R502	Q8R502	Volume-regulated anion channel subunit LRRC8C	Lrrc8c	3428	Color2 [DarkGray]	1	4					3	3	3	3.5	3.5	3.5	92.371	0	4.9312	22419000	5	15.1797	15.2459	15.4121	14.897	14.3202	15.1686	15.2377	15.4665	15.3896	15.4624
0.865717	-0.210525	Q8C8U0-2;Q8C8U0;Q8C8U0-3	Q8C8U0-2;Q8C8U0;Q8C8U0-3	Liprin-beta-1	Ppfibp1	3075	Color2 [DarkGray]	1	4					5	4	4	8.7	6.9	6.9	76.921	0	7.7788	20125000	4	14.2702	14.6513	14.8679	14.7151	14.2569	14.6859	14.8043	14.7395	14.8644	14.7199
0.864917	-0.200134	Q8BFZ9	Q8BFZ9	Erlin-2	Erlin2	2707	Color2 [DarkGray]	1	4					14	14	11	38.5	38.5	29.4	37.872	0	97.451	936220000	45	19.5323	19.5397	19.5594	19.3058	19.1016	19.7284	19.6893	19.7663	19.3248	19.5307
0.864432	-0.21214	P70265	P70265	6-phosphofructo-2-kinase/fructose-2,6-bisphosphatase 2;6-phosphofructo-2-kinase;Fructose-2,6-bisphosphatase	Pfkfb2	1480	Color2 [DarkGray]	1	4					4	4	4	8.1	8.1	8.1	59.925	0	8.4187	27121000	7	14.8537	14.6347	14.5701	14.7974	14.7072	15.1566	15.0275	15.0524	14.484	14.9034
0.864237	0.159587	Q8VI75	Q8VI75	Importin-4	Ipo4	3551	Color2 [DarkGray]	1	4					3	3	3	2.8	2.8	2.8	119.27	0	4.5674	19286000	5	14.0056	13.8852	14.029	13.9947	13.7406	13.8346	13.6608	14.0593	13.6685	13.634
0.864166	-0.132465	Q8VE88-2;Q8VE88	Q8VE88-2;Q8VE88	Protein FAM114A2	Fam114a2	3516	Color2 [DarkGray]	1	4					3	3	3	9.4	9.4	9.4	53.375	0	6.1818	12749000	4	13.6688	13.6764	13.5071	13.8527	13.6152	13.7573	13.8967	13.9252	13.6032	13.8003
0.862999	-0.196636	P62488	P62488	DNA-directed RNA polymerase II subunit RPB7	Polr2g	1375	Color2 [DarkGray]	1	4					2	2	2	12.2	12.2	12.2	19.294	0	4.9501	16176000	5	14.9649	15.0377	15.0182	14.8821	14.5092	15.1328	15.006	15.2687	14.8599	15.1279
0.862727	0.137241	Q91YQ5	Q91YQ5	Dolichyl-diphosphooligosaccharide--protein glycosyltransferase subunit 1	Rpn1	3678	Color2 [DarkGray]	1	4					20	20	20	38.7	38.7	38.7	68.527	0	66.434	2049600000	60	20.532	20.3418	20.4661	20.2057	20.1761	20.2282	20.214	20.3568	20.0884	20.148
0.862052	-0.183083	Q9CXY6	Q9CXY6	Interleukin enhancer-binding factor 2	Ilf2	4106	Color2 [DarkGray]	1	4					10	10	10	33.8	33.8	33.8	43.062	0	34.692	311110000	25	17.5551	17.4964	17.5923	17.314	17.0789	17.5442	17.6323	17.5903	17.4172	17.768
0.861739	-0.328993	Q91V14-2;Q91V14	Q91V14-2;Q91V14	Solute carrier family 12 member 5	Slc12a5	3559	Color2 [DarkGray]	1	4					10	8	7	11.6	9.4	8.7	123.59	0	29.636	233900000	26	17.2797	16.9107	16.926	16.8272	16.3742	17.0907	17.2692	16.8206	17.1254	17.6569
0.86116	-0.306373	O70491	O70491	Stimulated by retinoic acid gene 6 protein	Stra6	406	Color2 [DarkGray]	1	4					3	3	3	6.1	6.1	6.1	73.774	0	4.4177	205180000	7	16.7576	16.8503	17.0007	16.3096	16.1392	16.9332	16.986	17.1927	16.7127	16.7646
0.859841	-0.0883102	Q62448;Q62448-2	Q62448;Q62448-2	Eukaryotic translation initiation factor 4 gamma 2	Eif4g2	2242	Color2 [DarkGray]	1	4					14	14	14	20	20	20	102.1	0	30.415	231980000	27	17.8723	17.7758	17.9138	17.8431	17.709	17.8845	17.9907	17.9977	17.9	17.7826
0.859328	-0.114412	Q9JHU4	Q9JHU4	Cytoplasmic dynein 1 heavy chain 1	Dync1h1	4558	Color2 [DarkGray]	1	4					136	136	136	34.7	34.7	34.7	532.04	0	323.31	7252800000	417	22.3637	22.2902	22.3408	22.2195	22.1019	22.4106	22.4246	22.5095	22.206	22.3374
0.858298	-0.159817	A2A7S8-2;A2A7S8-3;A2A7S8;A2A7S8-4	A2A7S8-2;A2A7S8-3;A2A7S8;A2A7S8-4	Uncharacterized protein KIAA1522	Kiaa1522	6	Color2 [DarkGray]	1	4					7	7	7	11.9	11.9	11.9	110.65	0	22.84	71445000	13	15.3162	15.437	15.57	15.3048	15.052	15.5818	15.5265	15.5946	15.3719	15.4044
0.85653	-0.160325	Q6P4T2	Q6P4T2	U5 small nuclear ribonucleoprotein 200 kDa helicase	Snrnp200	2387	Color2 [DarkGray]	1	4					33	33	33	18	18	18	244.54	0	96.141	480640000	63	18.6952	18.8055	18.8113	18.5746	18.3387	18.7402	18.9284	18.8584	18.6887	18.8113
0.855195	0.218479	O88958	O88958	Glucosamine-6-phosphate isomerase 1	Gnpda1	473	Color2 [DarkGray]	1	4					9	9	7	33.6	33.6	25.6	32.549	0	22.929	467080000	30	19.159	18.9759	19.0728	18.8654	18.9848	19.0234	18.8585	19.0661	18.4298	18.5878
0.854733	-0.210474	Q91ZU6-2;Q91ZU6;Q91ZU6-4;Q91ZU6-3;Q91ZU6-5;Q91ZU6-6;Q91ZU6-8	Q91ZU6-2;Q91ZU6;Q91ZU6-4;Q91ZU6-3	Dystonin	Dst	3706	Color2 [DarkGray]	1	4					18	16	16	3.5	3	3	615.21	0	28.351	387620000	26	17.8438	18.0017	17.8195	17.9322	17.3046	18.065	17.9839	17.9484	18.0731	17.8836
0.85466	-0.152993	Q9QXZ0;Q9QXZ0-3;Q9QXZ0-2;Q9QXZ0-4	Q9QXZ0;Q9QXZ0-3;Q9QXZ0-2;Q9QXZ0-4	Microtubule-actin cross-linking factor 1	Macf1	4716	Color2 [DarkGray]	1	4					77	76	74	12.8	12.6	12.3	831.87	0	205.85	859330000	121	19.5066	19.5404	19.6071	19.2819	19.1395	19.592	19.6015	19.6447	19.4622	19.5399
0.854644	-0.18547	O88967	O88967	ATP-dependent zinc metalloprotease YME1L1	Yme1l1	474	Color2 [DarkGray]	1	4					3	3	3	5	5	5	80.027	0	6.8141	13576000	4	12.5203	12.4836	12.6315	12.6851	12.7117	12.6666	12.9317	12.7588	13.1004	12.502
0.854438	-0.218225	P23198	P23198	Chromobox protein homolog 3	Cbx3	830	Color2 [DarkGray]	1	4					5	5	4	30.1	30.1	21.3	20.855	0	13.47	479230000	21	18.7242	18.6022	18.7909	18.5249	18.1243	18.7297	18.8196	18.8021	18.5583	18.9479
0.853436	0.174522	Q9D8S4	Q9D8S4	Oligoribonuclease, mitochondrial	Rexo2	4316	Color2 [DarkGray]	1	4					3	3	3	12.2	12.2	12.2	26.738	0	9.5499	192370000	7	16.809	16.7064	16.7557	16.5293	16.3892	16.4592	16.5171	16.7017	16.2716	16.3674
0.853339	0.24314	Q9JL62	Q9JL62	Glycolipid transfer protein	Gltp	4638	Color2 [DarkGray]	1	4					4	4	4	19.1	19.1	19.1	23.689	0	10.736	112780000	6	17.049	16.8267	17.2486	16.9044	16.7434	17.0189	16.8556	16.7958	16.5315	16.3546
0.852694	-0.376683	Q8C8T8	Q8C8T8	Pre-rRNA-processing protein TSR2 homolog	Tsr2	3074	Color2 [DarkGray]	1	4					2	2	2	13.6	13.6	13.6	20.891	0	10.149	10593000	3	13.4871	13.7755	13.4054	13.7428	13.8304	14.5124	14.1556	14.3163	13.2846	13.8557
0.850039	-0.224644	Q9D0E1-2;Q9D0E1	Q9D0E1-2;Q9D0E1	Heterogeneous nuclear ribonucleoprotein M	Hnrnpm	4171	Color2 [DarkGray]	1	4					19	19	19	35.7	35.7	35.7	73.74	0	103.65	2140700000	56	20.4223	20.4074	20.5428	20.0845	19.8952	20.5318	20.4851	20.5647	20.2515	20.6425
0.849579	-0.123542	Q9CZ04;Q9CZ04-2	Q9CZ04;Q9CZ04-2	COP9 signalosome complex subunit 7a	Cops7a	4130	Color2 [DarkGray]	1	4					3	3	3	12	12	12	30.224	0	5.631	80082000	5	16.1611	16.1143	16.0923	16.2283	15.8735	16.3681	16.1033	16.2487	16.1382	16.2288
0.849086	-0.125394	Q9CQ80;Q9CQ80-2	Q9CQ80;Q9CQ80-2	Vacuolar protein-sorting-associated protein 25	Vps25	3972	Color2 [DarkGray]	1	4					3	3	3	20.5	20.5	20.5	20.747	0	6.5846	53056000	3	15.5492	15.415	15.6985	15.4718	15.53	15.7479	15.6035	15.8004	15.6838	15.4558
0.847987	-0.233794	Q61941	Q61941	NAD(P) transhydrogenase, mitochondrial	Nnt	2187	Color2 [DarkGray]	1	4					30	30	30	30.2	30.2	30.2	113.84	0	75.183	2274600000	86	20.498	20.4214	20.5162	20.9094	20.3945	20.5259	20.8396	20.8233	21.1386	20.581
0.847037	-0.172241	P48036	P48036	Annexin A5	Anxa5	1093	Color2 [DarkGray]	1	4					21	21	21	76.5	76.5	76.5	35.752	0	323.31	28909000000	442	23.3902	23.4483	23.6146	23.1406	23.3491	23.6415	23.6214	23.7569	23.3741	23.4101
0.846241	-0.180003	P07214	P07214	SPARC	Sparc	582	Color2 [DarkGray]	1	4					3	3	3	11.3	11.3	11.3	34.45	0	13.718	118920000	8	16.8303	16.8265	17.0239	16.7628	16.3799	16.9922	16.9724	16.9764	16.8145	16.9679
0.846212	-0.221181	Q8BTM8;Q8BTM8-2	Q8BTM8	Filamin-A	Flna	2905	Color2 [DarkGray]	1	4					77	77	71	40.6	40.6	38.2	281.22	0	323.31	5562300000	276	21.9259	22.0207	22.11	21.5502	21.4565	21.946	22.0482	22.1726	21.9892	22.013
0.8457	-0.339352	P13707	P13707	Glycerol-3-phosphate dehydrogenase [NAD(+)], cytoplasmic	Gpd1	696	Color2 [DarkGray]	1	4					7	7	7	20.6	20.6	20.6	37.572	0	21.346	387680000	19	16.6378	17.2608	16.9512	17.6445	17.5101	17.4088	17.5661	17.6681	17.8132	17.2449
0.845399	-0.27239	Q91VD9	Q91VD9	NADH-ubiquinone oxidoreductase 75 kDa subunit, mitochondrial	Ndufs1	3573	Color2 [DarkGray]	1	4					23	23	23	39.5	39.5	39.5	79.776	0	64.743	2681600000	88	20.0441	20.063	20.086	20.5647	19.9387	20.1092	20.6209	20.371	20.7761	20.1812
0.84539	0.0871567	Q9D0I9	Q9D0I9	Arginine--tRNA ligase, cytoplasmic	Rars	4174	Color2 [DarkGray]	1	4					14	14	14	24.8	24.8	24.8	75.673	0	89.766	278180000	34	17.682	17.512	17.6872	17.6611	17.6665	17.5305	17.6055	17.6905	17.497	17.4494
0.844197	-0.14598	Q99J47-2;Q99J47	Q99J47-2;Q99J47	Dehydrogenase/reductase SDR family member 7B	Dhrs7b	3795	Color2 [DarkGray]	1	4					6	6	6	23.2	23.2	23.2	33.982	0	8.2113	66913000	8	16.2335	16.1429	16.093	16.2365	15.8462	16.2432	16.2927	16.3971	16.2859	16.0631
0.844059	-0.160449	Q61239	Q61239	Protein farnesyltransferase/geranylgeranyltransferase type-1 subunit alpha	Fnta	2114	Color2 [DarkGray]	1	4					3	3	3	9.3	9.3	9.3	44.013	0	6.1401	112710000	7	15.6504	15.7263	15.7758	15.5321	15.5287	15.9383	15.7757	16.0436	15.566	15.692
0.844025	-0.257173	Q6P7F1-4;Q6P7F1-3;Q6P7F1	Q6P7F1-4;Q6P7F1-3;Q6P7F1	MAGUK p55 subfamily member 4	Mpp4	2398	Color2 [DarkGray]	1	4					3	3	3	16.2	16.2	16.2	22.138	0	6.7328	24612000	6	15.0942	14.9388	14.8807	14.7313	14.3673	14.9875	15.2985	14.8784	14.8404	15.2934
0.844017	0.0915859	Q9JIF7	Q9JIF7	Coatomer subunit beta	Copb1	4577	Color2 [DarkGray]	1	4					22	22	22	27	27	27	107.06	0	111.02	1338500000	56	19.4846	19.3753	19.5296	19.3814	19.2521	19.3363	19.3265	19.4028	19.2598	19.2397
0.84367	-0.27529	Q9CR61	Q9CR61	NADH dehydrogenase [ubiquinone] 1 beta subcomplex subunit 7	Ndufb7	4037	Color2 [DarkGray]	1	4					4	4	4	42.3	42.3	42.3	16.331	0	12.871	309190000	18	17.4078	17.506	17.5227	17.9087	17.0578	17.4881	17.9481	17.7167	18.0244	17.6022
0.841271	0.074736	Q61830	Q61830	Macrophage mannose receptor 1	Mrc1	2182	Color2 [DarkGray]	1	4					5	5	5	3.6	3.6	3.6	164.98	0	15.313	22758000	7	14.6216	14.6725	14.7416	14.7522	14.6894	14.5931	14.5625	14.6505	14.7598	14.5378
0.840297	-0.111648	Q9CQH7	Q9CQH7	Transcription factor BTF3 homolog 4	Btf3l4	3993	Color2 [DarkGray]	1	4					5	5	5	41.1	41.1	41.1	17.27	0	24.457	347970000	17	17.8286	18.0543	17.9474	18.1119	17.8662	18.1436	18.1264	18.1183	18.0705	17.9079
0.839913	0.221983	Q8VCM7	Q8VCM7	Fibrinogen gamma chain	Fgg	3463	Color2 [DarkGray]	1	4					9	9	9	28	28	28	49.391	0	51.751	478760000	19	18.3586	18.0475	18.1774	17.7314	18.0803	18.0175	17.9343	18.0289	17.5469	17.7578
0.839525	-0.221323	Q91V04	Q91V04	Translocating chain-associated membrane protein 1	Tram1	3556	Color2 [DarkGray]	1	4					3	3	3	8.3	8.3	8.3	43.039	0.002623	2.1305	21461000	3	14.2024	14.3302	14.1138	14.0402	14.2196	14.3493	14.5979	14.7854	14.1161	14.1642
0.83931	-0.225668	Q8VE37	Q8VE37	Regulator of chromosome condensation	Rcc1	3513	Color2 [DarkGray]	1	4					3	3	3	9	9	9	44.93	0	8.4172	78466000	6	16.9147	17.0016	17.0813	16.7872	16.3681	16.9455	17.0896	17.0596	16.9215	17.265
0.837749	-0.188695	Q91VJ5	Q91VJ5	Polyglutamine-binding protein 1	Pqbp1	3582	Color2 [DarkGray]	1	4					2	2	2	6.5	6.5	6.5	30.597	0.00024102	3.0508	13720000	3	14.0896	14.3802	14.2468	14.1263	13.8383	14.3363	14.4612	14.2985	14.0594	14.4693
0.83741	-0.191878	Q8C4B4;Q8C4B4-2	Q8C4B4	Protein unc-119 homolog B	Unc119b	3045	Color2 [DarkGray]	1	4					3	2	2	14.3	10.8	10.8	28.302	0	12.07	9974200	4	12.5849	13.0273	12.7881	13.0921	13.0708	13.196	13.1367	13.2723	13.0283	12.8892
0.836329	-0.218328	Q99P47	Q99P47	Contactin-associated protein-like 4	Cntnap4	3926	Color2 [DarkGray]	1	4					2	2	2	1.3	1.3	1.3	144.73	0.0073099	1.74	4205400	4	13.4941	13.2066	13.4807	13.1688	13.3639	13.7644	13.7352	13.7544	13.2297	13.322
0.835722	0.205408	Q99MZ7	Q99MZ7	Peroxisomal trans-2-enoyl-CoA reductase	Pecr	3914	Color2 [DarkGray]	1	4					4	4	4	15.2	15.2	15.2	32.41	0	7.8906	15029000	6	13.8041	13.455	13.8011	13.3133	13.6776	13.3595	13.4302	13.6976	13.3352	13.2016
0.834757	-0.162995	Q8BWU5	Q8BWU5	Probable tRNA N6-adenosine threonylcarbamoyltransferase	Osgep	2957	Color2 [DarkGray]	1	4					3	3	3	12.5	12.5	12.5	36.3	0	6.4903	31420000	5	14.3673	14.5405	14.4926	14.2753	14.5751	14.844	14.5455	14.7784	14.4092	14.4886
0.834719	-0.216438	Q9QZQ8;Q9QZQ8-2	Q9QZQ8;Q9QZQ8-2	Core histone macro-H2A.1	H2afy	4763	Color2 [DarkGray]	1	4					13	11	11	42.5	35.5	35.5	39.735	0	75.205	1742400000	62	19.4382	19.4188	19.3775	19.2823	18.8286	19.4036	19.4812	19.5051	19.3002	19.7375
0.834629	-0.140896	O88696	O88696	ATP-dependent Clp protease proteolytic subunit, mitochondrial	Clpp	456	Color2 [DarkGray]	1	4					4	4	4	23.2	23.2	23.2	29.8	0	14.345	122890000	14	17.0413	17.0343	17.089	17.1479	16.8967	17.3662	17.2541	17.2587	17.1162	16.9185
0.833277	-0.273761	Q00PI9	Q00PI9	Heterogeneous nuclear ribonucleoprotein U-like protein 2	Hnrnpul2	1637	Color2 [DarkGray]	1	4					13	13	13	18	18	18	84.939	0	39.138	692440000	42	19.1538	19.343	19.359	19.1118	18.462	19.3577	19.4354	19.3271	19.2016	19.4766
0.833037	-0.211846	Q640N1;Q640N1-2	Q640N1;Q640N1-2	Adipocyte enhancer-binding protein 1	Aebp1	2260	Color2 [DarkGray]	1	4					7	6	6	8.3	7.5	7.5	128.36	0	14.573	35557000	7	15.3351	15.4481	15.7619	15.1618	15.1681	15.4741	15.4175	15.7971	15.5368	15.7088
0.831896	-0.214286	Q02257	Q02257	Junction plakoglobin	Jup	1655	Color2 [DarkGray]	1	4					12	10	9	17.4	14.6	13	81.8	0	19.454	288070000	14	16.4413	16.4558	16.8074	16.2055	16.0961	16.5772	16.7109	16.7582	16.4662	16.5651
0.830983	-0.114875	Q6P5F9	Q6P5F9	Exportin-1	Xpo1	2394	Color2 [DarkGray]	1	4					23	23	23	25.6	25.6	25.6	123.09	0	45.369	689850000	64	19.3166	19.2753	19.3603	19.2066	19.0732	19.4618	19.3755	19.454	19.1803	19.3347
0.830814	-0.140295	P16056	P16056	Hepatocyte growth factor receptor	Met	737	Color2 [DarkGray]	1	4					7	7	7	4.9	4.9	4.9	153.55	0	14.316	81459000	17	16.7263	16.5982	16.659	16.4538	16.5419	16.821	16.6995	16.968	16.5346	16.6576
0.830601	-0.11456	Q80XI3-2;Q80XI3-4;Q80XI3;Q80XI3-3	Q80XI3-2;Q80XI3-4;Q80XI3;Q80XI3-3	Eukaryotic translation initiation factor 4 gamma 3	Eif4g3	2654	Color2 [DarkGray]	1	4					16	13	13	11.1	9.6	9.6	172.86	0	80.532	321340000	22	17.1891	17.277	17.216	17.0777	17.0145	17.3844	17.3152	17.3509	17.0961	17.2005
0.8301	-0.0987385	P49586;Q811Q9-2;Q811Q9	P49586;Q811Q9-2;Q811Q9	Choline-phosphate cytidylyltransferase A;Choline-phosphate cytidylyltransferase B	Pcyt1a;Pcyt1b	1117	Color2 [DarkGray]	1	4					4	4	4	12	12	12	41.666	0	6.0931	69818000	9	16.1684	16.1854	16.323	16.2963	16.1004	16.1729	16.4214	16.4011	16.3074	16.2643
0.830089	-0.188332	Q61550	Q61550	Double-strand-break repair protein rad21 homolog	Rad21	2145	Color2 [DarkGray]	1	4					6	6	6	12.3	12.3	12.3	72.082	0	17.014	90410000	10	15.8399	15.9896	15.99	15.6803	15.371	15.9076	15.9899	16.0051	15.9218	15.9878
0.829897	0.106335	P62245	P62245	40S ribosomal protein S15a	Rps15a	1356	Color2 [DarkGray]	1	4					4	4	4	30.8	30.8	30.8	14.839	0	9.6561	253310000	13	16.6487	16.5662	16.7061	16.4568	16.3661	16.408	16.5092	16.4894	16.3895	16.4161
0.829526	-0.155389	O70572	O70572	Sphingomyelin phosphodiesterase 2	Smpd2	413	Color2 [DarkGray]	1	4					4	4	4	9.5	9.5	9.5	47.466	0	7.8003	98225000	7	15.9156	15.6869	15.7018	15.6016	15.8277	16.0146	15.9933	16.0747	15.663	15.765
0.829448	-0.189874	Q9DBS1	Q9DBS1	Transmembrane protein 43	Tmem43	4384	Color2 [DarkGray]	1	4					6	6	6	19.2	19.2	19.2	44.783	0	15.936	225560000	9	16.9756	16.9983	17.1991	16.8219	16.494	17.0386	17.1433	17.0857	17.0927	17.078
0.829346	-0.21059	O09111	O09111	NADH dehydrogenase [ubiquinone] 1 beta subcomplex subunit 11, mitochondrial	Ndufb11	211	Color2 [DarkGray]	1	4					5	5	5	48.3	48.3	48.3	17.444	0	17.039	470910000	20	18.5044	18.4133	18.4135	18.8268	18.2535	18.4754	18.8502	18.6228	18.9577	18.5584
0.828037	-0.215141	Q9ERI2	Q9ERI2	Ras-related protein Rab-27A	Rab27a	4505	Color2 [DarkGray]	1	4					7	7	5	32.6	32.6	24.4	25.017	0	24.175	848900000	30	18.0205	18.0314	18.0598	17.6824	17.709	18.2172	18.2046	18.3973	17.8012	17.9585
0.826983	-0.203702	P97363	P97363	Serine palmitoyltransferase 2	Sptlc2	1562	Color2 [DarkGray]	1	4					3	3	3	5.5	5.5	5.5	62.981	0	6.9726	12953000	8	14.9416	15.2141	15.0786	15.1435	14.733	15.0541	15.4886	15.2618	15.353	14.9718
0.826908	-0.199169	Q91V61;Q91V61-2	Q91V61;Q91V61-2	Sideroflexin-3	Sfxn3	3563	Color2 [DarkGray]	1	4					10	10	10	45.2	45.2	45.2	35.406	0	86.994	617360000	26	17.6743	18.0216	17.7276	17.4194	17.4058	17.7754	17.8476	17.9379	17.7	17.9835
0.82683	-0.145424	Q6ZQK5-2;Q6ZQK5	Q6ZQK5-2;Q6ZQK5	Arf-GAP with coiled-coil, ANK repeat and PH domain-containing protein 2	Acap2	2491	Color2 [DarkGray]	1	4					8	8	8	13.7	13.7	13.7	85.129	0	47.579	98946000	15	15.0316	15.2919	15.3331	15.0174	14.9798	15.243	15.2853	15.4496	15.2761	15.127
0.826754	-0.317642	Q8BGU5;Q8BGU5-2	Q8BGU5;Q8BGU5-2	Cyclin-Y	Ccny	2742	Color2 [DarkGray]	1	4					2	2	2	7.3	7.3	7.3	39.394	0	4.847	20145000	3	12.5907	12.6445	12.5209	11.9225	11.9905	12.5887	12.9609	12.5639	12.8777	12.2661
0.826731	-0.209798	Q9QWR8	Q9QWR8	Alpha-N-acetylgalactosaminidase	Naga	4692	Color2 [DarkGray]	1	4					7	7	7	18.3	18.3	18.3	47.234	0	22.847	494540000	24	18.9774	18.8974	18.9405	18.547	18.8498	19.2275	19.0969	19.3128	18.7378	18.8859
0.825318	-0.15217	Q8K2I1	Q8K2I1	Protein farnesyltransferase subunit beta	Fntb	3263	Color2 [DarkGray]	1	4					2	2	2	5.7	5.7	5.7	48.819	0	5.9299	38838000	6	14.7033	14.5697	14.8222	14.6881	14.788	14.9013	14.9072	15.1435	14.7179	14.6623
0.825152	0.174592	Q8CIH5	Q8CIH5	1-phosphatidylinositol 4,5-bisphosphate phosphodiesterase gamma-2	Plcg2	3176	Color2 [DarkGray]	1	4					2	2	2	2	2	2	147.59	0	5.013	18191000	3	13.935	13.9827	13.5633	13.6727	13.7648	13.808	13.5905	13.7423	13.3838	13.5211
0.825023	-0.161404	P61294	P61294	Ras-related protein Rab-6B	Rab6b	1328	Color2 [DarkGray]	1	4					7	7	2	37	37	11.5	23.461	0	31.563	1705600000	41	19.1546	19.1846	19.2231	19.0082	18.8193	19.3766	19.2557	19.3359	18.9814	19.2472
0.82437	-0.273685	P05201	P05201	Aspartate aminotransferase, cytoplasmic	Got1	560	Color2 [DarkGray]	1	4					18	18	18	55.9	55.9	55.9	46.247	0	112.69	6388100000	103	20.1427	20.3166	20.0283	20.6878	20.7829	20.8552	20.6255	20.8788	20.4645	20.5029
0.823742	0.10542	Q9CYN2	Q9CYN2	Signal peptidase complex subunit 2	Spcs2	4125	Color2 [DarkGray]	1	4					5	5	5	24.8	24.8	24.8	24.977	0	10.427	107290000	16	16.183	16.074	16.1113	15.9382	15.903	15.9725	15.8515	16.0547	15.8427	15.9611
0.823487	-0.274611	P25976-2;P25976	P25976-2;P25976	Nucleolar transcription factor 1	Ubtf	860	Color2 [DarkGray]	1	4					3	3	3	4	4	4	85.094	0	4.603	34769000	5	14.8004	14.7382	14.7575	14.3594	13.9264	14.7685	14.9412	14.8029	14.692	14.7505
0.821775	0.12365	Q8R4K2	Q8R4K2	Interleukin-1 receptor-associated kinase 4	Irak4	3422	Color2 [DarkGray]	1	4					3	3	3	7.6	7.6	7.6	50.871	0	6.0682	30701000	5	14.2668	14.2712	14.4639	14.0748	14.2177	14.1973	14.2442	14.0129	14.1865	14.0353
0.820912	0.164113	Q9R1P1	Q9R1P1	Proteasome subunit beta type-3	Psmb3	4812	Color2 [DarkGray]	1	4					7	7	6	42.4	42.4	41	22.965	0	20.628	379650000	18	17.624	17.5486	17.67	17.3668	17.3506	17.3924	17.3931	17.5904	17.112	17.2516
0.820806	-0.17504	Q61206	Q61206	Platelet-activating factor acetylhydrolase IB subunit beta	Pafah1b2	2107	Color2 [DarkGray]	1	4					5	5	5	29.7	29.7	29.7	25.581	0	21.173	359860000	13	17.0204	16.8919	16.9662	16.9803	17.2649	17.3089	17.1325	17.4261	16.8942	17.2371
0.820381	-0.290501	Q9CQ54	Q9CQ54	NADH dehydrogenase [ubiquinone] 1 subunit C2	Ndufc2	3965	Color2 [DarkGray]	1	4					3	3	3	25	25	25	14.164	0	6.0476	50551000	9	15.8097	15.8364	15.9369	16.4885	15.7054	16.208	16.5643	16.113	16.4519	15.8922
0.819833	-0.162838	P21956-2;P21956	P21956-2;P21956	Lactadherin	Mfge8	819	Color2 [DarkGray]	1	4					8	8	8	24.6	24.6	24.6	47.169	0	36.366	210180000	17	16.4867	16.377	16.5937	16.2893	16.2646	16.6961	16.5984	16.763	16.3076	16.4604
0.819177	-0.255332	Q8CCS6-2;Q8CCS6	Q8CCS6-2;Q8CCS6	Polyadenylate-binding protein 2	Pabpn1	3101	Color2 [DarkGray]	1	4					4	4	3	15.4	15.4	9.9	31.044	0	7.1521	109970000	7	15.7995	15.9791	15.8895	15.8016	15.1792	16.052	16.0784	15.8451	15.7685	16.1816
0.818489	0.0944851	Q9D071-2;Q9D071-3;Q9D071	Q9D071-2;Q9D071-3;Q9D071	MMS19 nucleotide excision repair protein homolog	Mms19	4164	Color2 [DarkGray]	1	4					2	2	2	1.9	1.9	1.9	97.458	0	4.0029	31927000	3	14.634	14.4459	14.5377	14.3618	14.4645	14.4137	14.3762	14.4806	14.2579	14.4431
0.817369	-0.337003	Q9CY57-5;Q9CY57-4;Q9CY57-3;Q9CY57-2;Q9CY57	Q9CY57-5;Q9CY57-4;Q9CY57-3;Q9CY57-2;Q9CY57	Chromatin target of PRMT1 protein	Chtop	4111	Color2 [DarkGray]	1	4					3	3	3	27.7	27.7	27.7	19.243	0	12.513	86269000	7	15.9942	16.1038	16.3456	15.9938	15.298	16.3871	16.4991	16.3586	15.8059	16.3696
0.817211	-0.222141	P56135	P56135	ATP synthase subunit f, mitochondrial	Atp5j2	1224	Color2 [DarkGray]	1	4					2	2	2	26.1	26.1	26.1	10.344	0	5.6609	383040000	8	15.4455	15.3059	15.4575	15.7672	15.0404	15.6377	15.8313	15.6717	15.6281	15.3583
0.816983	-0.229596	P05064;Q91Y97	P05064	Fructose-bisphosphate aldolase A	Aldoa	558	Color2 [DarkGray]	1	4					25	25	20	73.6	73.6	60.2	39.355	0	323.31	46932000000	451	23.3119	23.4764	23.338	23.8703	23.911	23.8358	23.8694	23.9588	23.8265	23.5653
0.816686	-0.130883	Q9R0L6;Q9R0L6-2	Q9R0L6;Q9R0L6-2	Pericentriolar material 1 protein	Pcm1	4785	Color2 [DarkGray]	1	4					3	3	3	1.8	1.8	1.8	228.84	0	4.3213	14973000	4	13.7543	13.436	13.6157	13.6433	13.3366	13.6526	13.7169	13.5965	13.6713	13.8032
0.816615	0.156886	Q9Z0P5-2;Q9Z0P5	Q9Z0P5-2;Q9Z0P5	Twinfilin-2	Twf2	4924	Color2 [DarkGray]	1	4					8	6	6	25.1	20.7	20.7	39.311	0	21.107	238650000	16	17.9517	18.0187	18.1425	18.1244	17.6551	17.7057	17.9139	17.8232	17.9317	17.7335
0.814605	0.114791	Q8R550-3;Q8R550-2;Q8R550;Q8R550-5;Q8R550-4;Q8R550-8;Q8R550-6;Q8R550-7	Q8R550-3;Q8R550-2;Q8R550;Q8R550-5;Q8R550-4;Q8R550-8	SH3 domain-containing kinase-binding protein 1	Sh3kbp1	3429	Color2 [DarkGray]	1	4					9	9	9	18.5	18.5	18.5	68.819	0	22.46	66839000	21	16.4305	16.5074	16.6356	16.3278	16.369	16.3747	16.3196	16.4916	16.1946	16.3158
0.814481	0.272829	Q6P549	Q6P549	Phosphatidylinositol 3,4,5-trisphosphate 5-phosphatase 2	Inppl1	2389	Color2 [DarkGray]	1	4					3	3	2	2.4	2.4	1.6	138.97	0	3.4536	26535000	6	13.7187	13.5559	13.6514	13.7626	13.0872	13.3973	13.4776	13.3317	13.4037	12.8011
0.813065	-0.183754	E9Q5C9-2;E9Q5C9	E9Q5C9-2;E9Q5C9		Nolc1	139	Color2 [DarkGray]	1	4					8	8	8	10.5	10.5	10.5	69.272	0	14.796	120460000	14	17.2392	17.2378	17.2717	16.9702	16.7379	17.278	17.3107	17.2438	17.1067	17.4364
0.810499	-0.10262	Q9ESE1-3;Q9ESE1-2;Q9ESE1	Q9ESE1-3;Q9ESE1-2;Q9ESE1	Lipopolysaccharide-responsive and beige-like anchor protein	Lrba	4526	Color2 [DarkGray]	1	4					9	9	9	4.9	4.9	4.9	286.45	0	17.268	68819000	17	16.0687	15.9738	16.0429	15.8294	15.9194	16.0948	16.0971	16.2175	15.922	16.0159
0.810494	-0.202253	P26883	P26883	Peptidyl-prolyl cis-trans isomerase FKBP1A	Fkbp1a	874	Color2 [DarkGray]	1	4					2	2	2	25	25	25	11.922	0	34.741	1404600000	17	17.7845	18.0271	18.09	18.1929	18.0808	18.4527	18.314	18.4639	17.9901	17.9659
0.808904	-0.331442	O88597	O88597	Beclin-1	Becn1	448	Color2 [DarkGray]	1	4					2	2	2	4.7	4.7	4.7	51.588	0	3.7049	12727000	4	13.2719	12.9398	13.8332	12.732	13.0087	13.2639	13.2904	13.5063	13.6968	13.6856
0.807721	0.158926	Q80W93	Q80W93	Hydrocephalus-inducing protein	Hydin	2632	Color2 [DarkGray]	1	4					2	2	2	0.6	0.6	0.6	581.52	0.0048822	1.8832	291710000	5	18.3741	18.1237	18.2402	18.0557	17.9387	18.1357	17.8004	18.1405	17.8745	17.9867
0.807665	-0.142041	O08529	O08529	Calpain-2 catalytic subunit	Capn2	162	Color2 [DarkGray]	1	4					16	16	16	30.9	30.9	30.9	79.871	0	62.027	1111400000	55	18.6813	18.8097	18.9112	18.7304	18.5261	18.9765	18.9393	19.0125	18.7209	18.7198
0.8071	0.109085	P84099	P84099	60S ribosomal protein L19	Rpl19	1545	Color2 [DarkGray]	1	4					3	3	3	17.3	17.3	17.3	23.466	0	11.935	201980000	8	16.4011	16.4426	16.5433	16.3227	16.2504	16.3087	16.3669	16.3703	16.1073	16.2615
0.806573	-0.300317	P52480-2	P52480-2	Pyruvate kinase PKM	Pkm	1170	Color2 [DarkGray]	1	4					28	3	3	58.9	7.3	7.3	57.984	0	8.0085	1481100000	7	19.169	19.655	19.1976	20.0115	19.94	20.0125	19.7984	20.0642	19.9235	19.6762
0.806203	-0.12887	Q00422	Q00422	GA-binding protein alpha chain	Gabpa	1623	Color2 [DarkGray]	1	4					3	3	3	6.8	6.8	6.8	51.344	0	6.746	40016000	5	14.972	15.0756	15.0825	14.8394	14.6837	15.1793	15.0623	15.0256	14.9919	15.0382
0.805729	-0.198505	Q9D937	Q9D937	Uncharacterized protein C11orf98 homolog		4331	Color2 [DarkGray]	1	4					2	2	2	14.6	14.6	14.6	14.098	0.0017652	2.24	25791000	4	15.9559	16.1418	16.1723	15.7963	15.5161	16.1308	16.1537	16.1491	15.964	16.1773
0.8055	-0.194487	Q9EQF6	Q9EQF6	Dihydropyrimidinase-related protein 5	Dpysl5	4470	Color2 [DarkGray]	1	4					7	7	7	14.5	14.5	14.5	61.516	0	15.801	106290000	12	16.7383	16.4572	16.5538	16.3605	16.1681	16.7484	16.4645	16.9107	16.5866	16.5403
0.805096	-0.14495	Q8QZT1	Q8QZT1	Acetyl-CoA acetyltransferase, mitochondrial	Acat1	3320	Color2 [DarkGray]	1	4					12	12	12	36.8	36.8	36.8	44.816	0	65.062	1982000000	47	19.4614	19.4005	19.3581	19.6132	19.4834	19.3827	19.7017	19.6975	19.8108	19.4486
0.804892	-0.129933	P97822;P97822-2;P97822-3	P97822;P97822-2	Acidic leucine-rich nuclear phosphoprotein 32 family member E	Anp32e	1602	Color2 [DarkGray]	1	4					8	8	8	35.8	35.8	35.8	29.622	0	54.269	1063600000	56	17.8303	17.733	17.6149	17.8309	17.6863	17.9556	18.0137	17.8876	17.597	17.8911
0.804849	-0.117996	Q8K4L3-3;Q8K4L3	Q8K4L3-3;Q8K4L3	Supervillin	Svil	3306	Color2 [DarkGray]	1	4					19	19	19	14.3	14.3	14.3	198.53	0	49.477	272870000	34	17.2686	17.3986	17.4593	17.3705	17.0341	17.3951	17.4264	17.4452	17.4511	17.4034
0.80482	-0.253387	P28659-2;P28659-3;P28659;P28659-4	P28659-2;P28659-3;P28659;P28659-4	CUGBP Elav-like family member 1	Celf1	903	Color2 [DarkGray]	1	4					2	2	2	4.4	4.4	4.4	51.589	0	3.3106	28301000	4	14.8136	14.8961	14.9896	14.6438	14.1508	15.1033	14.8936	15.0384	14.7285	14.997
0.803947	0.203275	Q9D662	Q9D662	Protein transport protein Sec23B	Sec23b	4255	Color2 [DarkGray]	1	4					7	5	5	12	8.3	8.3	86.436	0	10.755	37233000	8	15.0963	14.94	15.2497	14.6344	14.89	14.9329	14.6063	14.9639	14.6014	14.6894
0.803813	-0.307509	Q9D6J5	Q9D6J5	NADH dehydrogenase [ubiquinone] 1 beta subcomplex subunit 8, mitochondrial	Ndufb8	4259	Color2 [DarkGray]	1	4					4	4	4	34.9	34.9	34.9	21.876	0	13.173	143770000	14	15.2756	15.268	15.4087	15.9663	14.98	15.5928	15.8656	15.6975	15.9584	15.3218
0.803641	-0.49031	P07310	P07310	Creatine kinase M-type	Ckm	584	Color2 [DarkGray]	1	4					18	18	17	51.2	51.2	49.1	43.044	0	250.95	47035000000	449	22.6127	23.598	23.1185	24.2017	24.0604	23.8941	24.0233	24.0647	24.3534	23.7073
0.803457	-0.21775	Q8BH59	Q8BH59	Calcium-binding mitochondrial carrier protein Aralar1	Slc25a12	2757	Color2 [DarkGray]	1	4					23	23	19	39.1	39.1	33.8	74.569	0	144.67	2648600000	80	20.2452	20.1843	20.1738	20.6223	20.1341	20.2408	20.6931	20.4828	20.7657	20.266
0.803208	-0.17846	Q9QXG2	Q9QXG2	Rab proteins geranylgeranyltransferase component A 1	Chm	4701	Color2 [DarkGray]	1	4					4	4	4	5.9	5.9	5.9	73.976	0	5.523	33572000	5	14.2001	14.3637	14.4655	14.3774	14.0227	14.5899	14.3666	14.6763	14.2042	14.4849
0.80296	-0.0716671	Q6P1F6;Q925E7;Q6ZWR4-3;Q6ZWR4;Q6ZWR4-2;Q8BG02	Q6P1F6;Q925E7	Serine/threonine-protein phosphatase 2A 55 kDa regulatory subunit B alpha isoform;Serine/threonine-protein phosphatase 2A 55 kDa regulatory subunit B delta isoform	Ppp2r2a;Ppp2r2d	2379	Color2 [DarkGray]	1	4					8	8	8	19.7	19.7	19.7	51.691	0	64.384	271270000	17	17.3585	17.3847	17.4078	17.4018	17.4153	17.5145	17.4618	17.6019	17.339	17.4093
0.801669	-0.214023	Q9CXG3	Q9CXG3	Peptidyl-prolyl cis-trans isomerase-like 4	Ppil4	4092	Color2 [DarkGray]	1	4					3	3	3	6.9	6.9	6.9	57.23	0	5.4994	17034000	4	14.2167	14.2875	14.3374	14.3379	13.6801	14.309	14.5207	14.2517	14.3234	14.5248
0.800748	-0.146057	Q6A068	Q6A068	Cell division cycle 5-like protein	Cdc5l	2335	Color2 [DarkGray]	1	4					6	6	6	9.7	9.7	9.7	92.188	0	17.947	54775000	11	16.0818	16.1008	16.1718	15.9551	15.6893	16.1426	16.1757	16.144	16.011	16.2558
0.799528	-0.22369	Q8CBY8-2;Q8CBY8	Q8CBY8-2;Q8CBY8	Dynactin subunit 4	Dctn4	3088	Color2 [DarkGray]	1	4					6	6	6	15.4	15.4	15.4	52.241	0	28.401	710530000	16	17.6871	17.7397	18.1334	17.58	17.2975	17.8036	17.8028	18.03	17.9017	18.018
0.798598	-0.171645	Q91YP0	Q91YP0	L-2-hydroxyglutarate dehydrogenase, mitochondrial	L2hgdh	3675	Color2 [DarkGray]	1	4					4	4	4	11	11	11	50.898	0	7.165	29816000	6	14.181	14.3305	14.3659	14.5009	14.0921	14.3011	14.6339	14.4988	14.6528	14.2421
0.798548	-0.162726	P09671	P09671	Superoxide dismutase [Mn], mitochondrial	Sod2	623	Color2 [DarkGray]	1	4					7	7	7	26.6	26.6	26.6	24.603	0	21.158	2057100000	33	19.7839	19.8152	19.8227	20.1428	19.7867	19.8604	20.2128	19.9585	20.2333	19.8999
0.798353	-0.111561	P70335-2;P70335	P70335-2;P70335	Rho-associated protein kinase 1	Rock1	1496	Color2 [DarkGray]	1	4					12	9	9	8.9	6.7	6.7	158.04	0	27.501	138630000	13	16.3069	16.2271	16.5055	16.3409	16.1316	16.364	16.3663	16.5183	16.4813	16.3399
0.797097	-0.258707	Q00915	Q00915	Retinol-binding protein 1	Rbp1	1635	Color2 [DarkGray]	1	4					11	11	11	80	80	80	15.846	0	97.487	8124400000	160	22.4139	22.4071	22.2477	22.3705	22.5097	22.9583	22.7924	22.9665	22.2127	22.3124
0.796968	-0.0991827	Q9Z0V7	Q9Z0V7	Mitochondrial import inner membrane translocase subunit Tim17-B	Timm17b	4930	Color2 [DarkGray]	1	4					2	2	2	17.4	17.4	17.4	18.352	0	12.679	36731000	4	14.3376	14.2685	14.1352	14.0785	14.0393	14.2867	14.2522	14.3746	14.1981	14.2434
0.796958	-0.140626	P51432	P51432	1-phosphatidylinositol 4,5-bisphosphate phosphodiesterase beta-3	Plcb3	1147	Color2 [DarkGray]	1	4					4	4	4	3.9	3.9	3.9	139.49	0	4.533	31438000	6	13.8501	13.9321	14.0083	13.6417	13.7153	13.9579	14.0308	14.1678	13.8522	13.8419
0.796815	-0.117905	Q99KY4-2;Q99KY4	Q99KY4-2;Q99KY4	Cyclin-G-associated kinase	Gak	3861	Color2 [DarkGray]	1	4					8	8	6	8.4	8.4	6.8	138.34	0	16.234	164730000	15	18.2398	18.2132	18.2139	18.216	18.232	18.4893	18.3245	18.4714	18.0659	18.3533
0.796734	-0.173616	P62342	P62342	Selenoprotein T	Selt	1373	Color2 [DarkGray]	1	4					2	2	2	11.8	11.8	11.8	22.292	0	19.04	32794000	4	15.6149	15.5218	15.6935	15.7922	15.2701	15.7876	15.9825	15.7529	15.654	15.5837
0.795124	-0.135626	Q61466	Q61466	SWI/SNF-related matrix-associated actin-dependent regulator of chromatin subfamily D member 1	Smarcd1	2134	Color2 [DarkGray]	1	4					5	5	5	12.6	12.6	12.6	58.244	0	22.544	41563000	8	14.4112	14.2305	14.0455	14.4207	14.2036	14.2039	14.4961	14.4236	14.3858	14.4803
0.794848	-0.104081	Q9DBB8	Q9DBB8	Trans-1,2-dihydrobenzene-1,2-diol dehydrogenase	Dhdh	4359	Color2 [DarkGray]	1	4					10	10	10	32.1	32.1	32.1	36.3	0	22.196	576810000	25	18.3991	18.3509	18.3719	18.4457	18.3224	18.6174	18.5529	18.582	18.302	18.3562
0.794693	-0.172378	Q9CY66-3;Q9CY66-2;Q9CY66	Q9CY66-3;Q9CY66-2;Q9CY66	H/ACA ribonucleoprotein complex subunit 1	Gar1	4115	Color2 [DarkGray]	1	4					2	2	2	7.4	7.4	7.4	22.262	0.00070028	2.7568	35212000	4	14.4202	14.3428	14.3829	14.1627	13.8587	14.4213	14.3269	14.4706	14.2979	14.5126
0.794455	-0.118038	Q9DB05	Q9DB05	Alpha-soluble NSF attachment protein	Napa	4348	Color2 [DarkGray]	1	4					10	10	9	46.8	46.8	42.4	33.189	0	35.955	245760000	33	17.7761	17.7461	17.8475	17.7626	17.6105	17.9831	17.9009	18.0172	17.6722	17.7596
0.794025	0.253468	Q920A5	Q920A5	Retinoid-inducible serine carboxypeptidase	Scpep1	3712	Color2 [DarkGray]	1	4					8	8	8	18.4	18.4	18.4	50.964	0	12.788	334890000	17	18.4846	18.1793	18.4885	18.1168	18.1046	18.2802	18.0682	18.3472	17.6356	17.7751
0.793834	-0.105416	P83940	P83940	Transcription elongation factor B polypeptide 1	Tceb1	1539	Color2 [DarkGray]	1	4					5	5	5	58	58	58	12.473	0	16.902	136570000	17	17.4345	17.3883	17.4165	17.4678	17.3332	17.5719	17.5993	17.673	17.3752	17.348
0.793028	0.16992	Q8VC30	Q8VC30	Bifunctional ATP-dependent dihydroxyacetone kinase/FAD-AMP lyase (cyclizing);ATP-dependent dihydroxyacetone kinase;FAD-AMP lyase (cyclizing)	Dak	3449	Color2 [DarkGray]	1	4					7	7	7	14.4	14.4	14.4	59.69	0	13.23	86556000	12	16.1295	16.0275	16.0069	15.9869	16.1696	16.1083	15.9135	16.127	15.6018	15.7204
0.792963	-0.114769	Q9JLN9;Q9JLN9-2	Q9JLN9	Serine/threonine-protein kinase mTOR	Mtor	4650	Color2 [DarkGray]	1	4					12	12	12	5.6	5.6	5.6	288.79	0	28.749	54302000	15	16.0639	16.0505	16.0457	15.9582	15.7554	16.0544	16.2458	16.1397	16.0194	15.9881
0.792734	-0.142589	P97742	P97742	Carnitine O-palmitoyltransferase 1, liver isoform	Cpt1a	1592	Color2 [DarkGray]	1	4					14	14	14	21.3	21.3	21.3	88.25	0	38.153	715670000	41	18.6791	18.691	18.6361	18.4852	18.3518	18.8181	18.7407	18.8725	18.5288	18.596
0.792723	-0.279047	Q9ERD7	Q9ERD7	Tubulin beta-3 chain	Tubb3	4500	Color2 [DarkGray]	1	4					12	4	3	34.2	11.1	9.1	50.418	0	12.37	472650000	16	18.3373	17.8908	18.0257	17.6921	17.5387	18.3446	17.8977	18.5388	18.0867	18.012
0.791776	-0.317766	Q9QYB1	Q9QYB1	Chloride intracellular channel protein 4	Clic4	4723	Color2 [DarkGray]	1	4					12	12	12	64.4	64.4	64.4	28.729	0	50.829	1060200000	28	18.7809	19.0886	19.0221	19.4985	18.7682	18.9005	19.7111	19.3301	19.6827	19.1227
0.790449	-0.218912	Q8R3R5;A2AF53	Q8R3R5;A2AF53	Transmembrane protein 185B;Transmembrane protein 185A	Tmem185b;Tmem185a	17	Color2 [DarkGray]	1	4					2	2	2	5.4	5.4	5.4	40.701	0.00068729	2.5605	159830000	3	14.1782	14.1122	14.6992	13.9657	13.9634	14.4576	14.4063	14.3912	14.2512	14.5069
0.789997	-0.230461	Q9Z2I9	Q9Z2I9	Succinyl-CoA ligase [ADP-forming] subunit beta, mitochondrial	Sucla2	5000	Color2 [DarkGray]	1	4					22	22	22	53.3	53.3	53.3	50.113	0	71.76	4143100000	93	20.8205	20.7508	20.7066	21.248	20.777	20.8856	21.2672	21.0625	21.4182	20.8217
0.789654	-0.186997	O35737	O35737	Heterogeneous nuclear ribonucleoprotein H;Heterogeneous nuclear ribonucleoprotein H, N-terminally processed	Hnrnph1	290	Color2 [DarkGray]	1	4					10	10	5	30.7	30.7	13.1	49.199	0	78.068	1524600000	41	19.344	19.3461	19.5018	19.1305	18.8916	19.4407	19.4451	19.4555	19.2183	19.5894
0.789414	-0.0968616	Q99K51	Q99K51	Plastin-3	Pls3	3830	Color2 [DarkGray]	1	4					20	16	13	33	26.8	22.7	70.741	0	46.104	831380000	41	19.3377	19.3631	19.42	19.2657	19.2038	19.5242	19.4145	19.528	19.2785	19.3295
0.789066	-0.107122	Q9EPU0-2;Q9EPU0	Q9EPU0-2;Q9EPU0	Regulator of nonsense transcripts 1	Upf1	4462	Color2 [DarkGray]	1	4					15	15	15	16.9	16.9	16.9	122.66	0	55.469	252090000	28	17.3194	17.325	17.3763	17.1668	17.061	17.4219	17.3829	17.4417	17.2561	17.2816
0.788462	-0.325017	Q8BHA3-2;Q8BHA3	Q8BHA3-2;Q8BHA3	Probable D-tyrosyl-tRNA(Tyr) deacylase 2	Dtd2	2767	Color2 [DarkGray]	1	4					2	2	2	10.8	10.8	10.8	18.05	0.0007034	2.7932	933990000	5	19.2721	19.523	19.6278	19.3011	18.4973	19.5432	19.7877	19.5961	19.59	19.3293
0.787888	-0.11447	Q9DBZ5;Q9DBZ5-2	Q9DBZ5;Q9DBZ5-2	Eukaryotic translation initiation factor 3 subunit K	Eif3k	4394	Color2 [DarkGray]	1	4					4	4	4	24.3	24.3	24.3	25.086	0	8.9432	70292000	6	14.2509	14.4273	14.3368	14.2707	14.2636	14.576	14.3544	14.4237	14.2133	14.5543
0.787867	-0.180212	Q9DD03	Q9DD03	Ras-related protein Rab-13	Rab13	4440	Color2 [DarkGray]	1	4					6	3	3	30.2	17.3	17.3	22.77	0	8.5989	27037000	5	13.8629	14.1025	14.1797	13.9359	13.6551	14.0374	14.2362	14.1177	14.3283	13.9175
0.787258	-0.200167	Q9EQ61	Q9EQ61	Pescadillo homolog	Pes1	4467	Color2 [DarkGray]	1	4					4	4	4	4.8	4.8	4.8	67.795	0	3.4383	6746900	5	15.6719	15.6586	15.7029	15.6132	15.0767	15.8301	15.8163	15.7767	15.5266	15.7745
0.786913	-0.176399	Q9CZW4	Q9CZW4	Long-chain-fatty-acid--CoA ligase 3	Acsl3	4155	Color2 [DarkGray]	1	4					3	2	2	5.3	3.8	3.8	80.491	0	4.9714	9208900	5	13.4187	13.7271	13.6532	13.7103	13.1964	13.6032	13.7515	13.8541	13.5893	13.7896
0.786367	-0.0772411	Q9Z247	Q9Z247	Peptidyl-prolyl cis-trans isomerase FKBP9	Fkbp9	4976	Color2 [DarkGray]	1	4					5	5	5	8.9	8.9	8.9	62.995	0	6.3402	106080000	7	16.2762	16.2542	16.3947	16.1884	16.1303	16.2711	16.3946	16.3578	16.3276	16.2789
0.785896	-0.123885	Q99KD5	Q99KD5	Protein unc-45 homolog A	Unc45a	3836	Color2 [DarkGray]	1	4					6	6	6	7.4	7.4	7.4	103.45	0	14.759	52874000	9	15.263	15.2702	15.4002	15.1914	15.1842	15.4122	15.4719	15.5532	15.357	15.1341
0.785843	-0.218799	Q8C0T5-2;Q8C0T5	Q8C0T5-2;Q8C0T5	Signal-induced proliferation-associated 1-like protein 1	Sipa1l1	3021	Color2 [DarkGray]	1	4					3	2	2	1.9	1.3	1.3	193.04	0	5.0979	3582000	3	12.171	12.5323	12.4498	12.0753	11.8649	12.5108	12.1555	12.5778	12.4545	12.4885
0.785519	0.155129	O88844	O88844	Isocitrate dehydrogenase [NADP] cytoplasmic	Idh1	462	Color2 [DarkGray]	1	4					17	17	16	45.9	45.9	43.7	46.674	0	68.704	2553800000	79	20.2837	20.1781	20.2814	20.1494	20.2012	20.2724	20.058	20.2865	19.7961	19.9052
0.784282	-0.199187	Q8BHG9	Q8BHG9	CGG triplet repeat-binding protein 1	Cggbp1	2777	Color2 [DarkGray]	1	4					3	3	3	25.1	25.1	25.1	18.761	0	4.6528	25640000	6	14.6417	14.9409	14.989	14.6358	14.3673	15.0077	14.9442	14.986	14.6648	14.9679
0.782924	-0.141774	Q8VEM8	Q8VEM8	Phosphate carrier protein, mitochondrial	Slc25a3	3530	Color2 [DarkGray]	1	4					10	10	10	27.7	27.7	27.7	39.632	0	58.858	5232500000	51	21.059	20.9226	20.8886	21.2268	20.8574	21.0013	21.1505	21.1561	21.3459	21.0095
0.782821	-0.234556	Q80WG5	Q80WG5	Volume-regulated anion channel subunit LRRC8A	Lrrc8a	2635	Color2 [DarkGray]	1	4					4	4	4	6.5	6.5	6.5	94.118	0	8.1951	35131000	7	14.5951	14.4763	14.7298	14.1056	14.1357	14.8034	14.5167	14.8465	14.365	14.6836
0.78279	-0.19738	Q3TVI8	Q3TVI8	Pre-B-cell leukemia transcription factor-interacting protein 1	Pbxip1	1791	Color2 [DarkGray]	1	4					6	6	6	8.9	8.9	8.9	81.163	0	20.173	140390000	14	16.544	16.4302	16.6661	16.8158	16.2498	16.54	16.9242	16.7412	16.9325	16.5548
0.782655	-0.10482	O08582	O08582	GTP-binding protein 1	Gtpbp1	169	Color2 [DarkGray]	1	4					6	6	6	13.2	13.2	13.2	72.3	0	9.3894	73985000	11	15.8451	15.7703	15.7816	15.7739	15.6828	16.027	15.8708	15.9689	15.655	15.8561
0.781525	-0.279335	Q91WD9	Q91WD9	Secretagogin	Scgn	3623	Color2 [DarkGray]	1	4					8	8	8	37.3	37.3	37.3	32.145	0	27.138	373800000	24	18.2931	18.3568	18.1907	18.6912	18.6913	19.0729	18.6151	19.0214	18.2475	18.6627
[truncated: 2,262 more rows]
