# Supplementary material for: Neuroretinal degeneration in a mouse model of systemic chronic immune activation observed by proteomics
Source: Front Immunol. 2024 Apr 11;15:1374617. doi: 10.3389/fimmu.2024.1374617 (PMC11043527; doi:10.3389/fimmu.2024.1374617)
Supplement: Supplementary Table 1 — (A) Retina, 1 week, Identified and differentially expressed proteins. (B). Retina, 8 weeks, Identified and differentially expressed proteins. (C). Retina, 28 weeks, Identified and differentially expressed proteins. [file DataSheet_1.zip › Supplementary Tables submission/Supplementary Tables 1-4, Protein identifications/2. RPE-choroid/Table S2A RPE,choroid, 1 week FP5911AB.xlsx]

## Sheet: Sheet1
=-LOG(P-value)	Difference	Protein IDs	Majority protein IDs	Protein names	Gene names	id	Symbol color	Symbol type	Symbol size	Show label	Only identified by site	Reverse	Potential contaminant	Peptides	Razor + unique peptides	Unique peptides	Sequence coverage [%]	Unique + razor sequence coverage [%]	Unique sequence coverage [%]	Mol. weight [kDa]	Q-value	Score	Intensity	MS/MS count	1 RPE,Choroidea LCMV FP5911AB	2 RPE,Choroidea LCMV FP5911AB	3 RPE,Choroidea LCMV FP5911AB	4 RPE,Choroidea LCMV FP5911AB	5 RPE,Choroidea LCMV FP5911AB	6 RPE,Choroidea LCMV FP5911AB	7 RPE,Choroidea LCMV FP5911AB	8 RPE,Choroidea LCMV FP5911AB	9 RPE,Choroidea LCMV FP5911AB	10 RPE,Choroidea LCMV FP5911AB
8.84755	3.50016	Q9QZ85	Q9QZ85	Interferon-inducible GTPase 1	Iigp1	5311	Color2 [A=255, R=169, G=169, B=169]	1	4					18	18	18	52.8	52.8	52.8	47.571	0	203.65	2648500000	58	21.3365	20.9213	21.4266	21.366	21.1982	17.8281	17.8808	17.8698	17.6432	17.5259
8.68219	3.38921	Q62293;Q3T9E4	Q62293;Q3T9E4		Tgtp1	1886	Color2 [A=255, R=169, G=169, B=169]	1	4					12	12	12	31.6	31.6	31.6	47.12	0	43.794	1970400000	37	21.7588	21.6351	21.6954	21.9815	21.4794	18.4924	18.4742	18.3791	18.0766	18.1818
8.62656	2.60454	Q64282	Q64282	Interferon-induced protein with tetratricopeptide repeats 1	Ifit1	2474	Color2 [A=255, R=169, G=169, B=169]	1	4					13	13	13	34.8	34.8	34.8	53.737	0	196.78	865240000	42	19.8629	19.7398	20.1053	19.9484	19.7816	17.3402	17.3734	17.4315	17.1732	17.097
8.54199	2.45487	P36371	P36371	Antigen peptide transporter 2	Tap2	1069	Color2 [A=255, R=169, G=169, B=169]	1	4					13	13	13	23.1	23.1	23.1	77.444	0	50.92	584750000	35	19.6526	19.5548	19.7435	19.7336	19.6031	17.2347	17.4002	17.3314	17.0793	16.9674
8.40344	2.50579	P42225	P42225	Signal transducer and activator of transcription 1	Stat1	1105	Color2 [A=255, R=169, G=169, B=169]	1	4					25	25	25	39.5	39.5	39.5	87.196	0	112.53	3257700000	91	21.6356	21.3254	21.6744	21.6393	21.5125	19.051	19.2026	19.1782	18.9978	18.8286
8.16341	1.39422	Q3U5Q7	Q3U5Q7	UMP-CMP kinase 2, mitochondrial	Cmpk2	1966	Color2 [A=255, R=169, G=169, B=169]	1	4					13	13	13	38.7	38.7	38.7	50.036	0	152.4	784440000	41	19.4	19.1696	19.3163	19.3546	19.2467	17.9428	17.9359	18.005	17.8351	17.7975
8.05301	2.56847	Q9Z0E6	Q9Z0E6	Interferon-induced guanylate-binding protein 2	Gbp2	5488	Color2 [A=255, R=169, G=169, B=169]	1	4					12	12	9	28	28	17.8	66.739	0	123.14	3428500000	56	21.3721	21.2544	21.4872	21.3436	21.3167	18.8648	19.0177	18.9046	18.6929	18.4516
7.9828	2.84343	Q8R2W9;Q8K4K6-2;Q8K4K6	Q8R2W9;Q8K4K6-2;Q8K4K6	Pantothenate kinase 3;Pantothenate kinase 1	Pank3;Pank1	3669	Color2 [A=255, R=169, G=169, B=169]	1	4					2	2	2	4.3	4.3	4.3	41.12	0.0084668	1.988	8036000	3	15.9432	15.6797	15.9248	16.0561	15.8665	13.178	13.2983	13.1615	12.7799	12.8353
7.93677	2.23505	Q8CFB4;Q8CFB4-2	Q8CFB4;Q8CFB4-2	Guanylate-binding protein 5	Gbp5	3444	Color2 [A=255, R=169, G=169, B=169]	1	4					11	11	11	19.5	19.5	19.5	66.929	0	80.636	420690000	28	18.7243	18.6861	19.068	18.7813	18.6663	16.4081	16.7058	16.6846	16.4622	16.49
7.89608	2.45652	P21958	P21958	Antigen peptide transporter 1	Tap1	880	Color2 [A=255, R=169, G=169, B=169]	1	4					14	14	14	22.5	22.5	22.5	78.863	0	57.483	1136800000	40	20.3246	20.0956	20.3658	20.3226	20.1704	17.7897	18.1023	17.8608	17.698	17.5458
7.76942	2.55976	P01899;P01897;P01896;P01895-2;P01895;P01900;P14427	P01899;P01897	H-2 class I histocompatibility antigen, D-B alpha chain;H-2 class I histocompatibility antigen, L-D alpha chain	H2-D1;H2-L	575	Color2 [A=255, R=169, G=169, B=169]	1	4					11	11	7	37.8	37.8	25.7	40.836	0	36.484	2221200000	46	20.5325	20.2768	20.6357	20.5492	20.3536	17.8721	18.1645	18.0723	17.7879	17.6522
7.74115	1.50672	Q00519	Q00519	Xanthine dehydrogenase/oxidase;Xanthine dehydrogenase;Xanthine oxidase	Xdh	1753	Color2 [A=255, R=169, G=169, B=169]	1	4					25	25	24	24.6	24.6	23.8	146.56	0	91.095	1810000000	64	20.3688	20.4055	20.5151	20.2624	20.2406	18.8139	18.9241	18.9939	18.7613	18.7657
7.64948	3.2484	P06339	P06339	H-2 class I histocompatibility antigen, D-37 alpha chain	H2-T23	626	Color2 [A=255, R=169, G=169, B=169]	1	4					3	3	2	9.2	9.2	6.4	40.875	0	9.2081	36824000	6	16.8676	16.8089	17.0759	16.8888	16.7893	13.8024	13.9875	13.6367	13.6261	13.1358
7.6298	2.58513	Q60766-2;Q60766	Q60766-2;Q60766	Immunity-related GTPase family M protein 1	Irgm1	2220	Color2 [A=255, R=169, G=169, B=169]	1	4					12	12	12	39.9	39.9	39.9	44.887	0	69.202	3011000000	38	21.4372	21.1172	21.3657	21.4439	21.3236	18.6454	19.0683	18.9324	18.5693	18.5465
7.55377	2.30045	O35955	O35955	Proteasome subunit beta type-10	Psmb10	337	Color2 [A=255, R=169, G=169, B=169]	1	4					7	7	7	28.6	28.6	28.6	29.063	0	16.146	276140000	9	17.9678	17.7064	18.0621	17.9116	17.8408	15.5574	15.8051	15.7391	15.6093	15.2757
7.51642	2.27733	Q9R233-2;Q9R233	Q9R233-2;Q9R233	Tapasin	Tapbp	5389	Color2 [A=255, R=169, G=169, B=169]	1	4					8	8	8	22.5	22.5	22.5	46.62	0	39.977	658160000	17	18.9182	18.6888	18.9939	18.9921	18.8115	16.6382	16.8853	16.6958	16.3974	16.4011
7.50076	2.3874	A6H5X4-2;A6H5X4-3;A6H5X4	A6H5X4-2;A6H5X4-3;A6H5X4	PHD finger protein 11	Phf11	65	Color2 [A=255, R=169, G=169, B=169]	1	4					3	3	3	15.2	15.2	15.2	30.024	0	11.148	1978800000	6	16.2308	15.9541	16.4023	16.0755	16.0509	13.8169	13.7069	14.0078	13.7607	13.4843
7.30117	1.31882	Q8CAS9;Q8CAS9-2;Q8CAS9-3	Q8CAS9;Q8CAS9-2;Q8CAS9-3	Poly [ADP-ribose] polymerase 9	Parp9	3414	Color2 [A=255, R=169, G=169, B=169]	1	4					9	9	9	11.5	11.5	11.5	96.658	0	36.283	88659000	12	17.0797	16.982	17.2374	16.9843	16.9916	15.7949	15.7525	15.869	15.6475	15.617
7.28123	1.98367	Q9QY24;Q9QY24-2	Q9QY24;Q9QY24-2	Z-DNA-binding protein 1	Zbp1	5282	Color2 [A=255, R=169, G=169, B=169]	1	4					5	5	5	17.3	17.3	17.3	44.331	0	44.676	100230000	11	17.0793	17.0814	17.2441	17.0039	16.9473	14.9747	15.2374	15.3565	14.9864	14.8825
7.22273	1.33343	Q9EP73	Q9EP73	Programmed cell death 1 ligand 1	Cd274	4972	Color2 [A=255, R=169, G=169, B=169]	1	4					2	2	2	11.7	11.7	11.7	32.78	0	7.5151	57231000	5	15.0971	15.0305	15.2689	15.1614	15.1751	13.7468	14.0339	13.8197	13.7267	13.7388
7.16972	2.05186	Q64345	Q64345	Interferon-induced protein with tetratricopeptide repeats 3	Ifit3	2483	Color2 [A=255, R=169, G=169, B=169]	1	4					17	17	17	49.6	49.6	49.6	47.222	0	65.097	2892200000	63	20.8285	20.588	20.8848	20.9257	20.4639	18.5328	18.8189	18.8439	18.6468	18.5894
7.0812	2.34618	Q61107	Q61107	Guanylate-binding protein 4	Gbp4	2275	Color2 [A=255, R=169, G=169, B=169]	1	4					13	13	13	21.9	21.9	21.9	70.801	0	87.348	710220000	37	19.5154	19.148	19.5128	19.549	19.4086	17.0183	17.3558	17.2895	16.938	16.8012
7.06852	3.71125	Q61646	Q61646	Haptoglobin;Haptoglobin alpha chain;Haptoglobin beta chain	Hp	2352	Color2 [A=255, R=169, G=169, B=169]	1	4					11	11	11	32.9	32.9	32.9	38.752	0	115.3	1567800000	43	20.3045	21.0723	20.8525	20.1157	20.5113	17.2278	16.9393	16.7766	16.7258	16.6305
6.95559	1.82089	Q64112	Q64112	Interferon-induced protein with tetratricopeptide repeats 2	Ifit2	2467	Color2 [A=255, R=169, G=169, B=169]	1	4					7	7	7	15	15	15	55.02	0	21.976	180380000	16	17.8365	17.6991	18.0004	17.8998	17.7785	15.9219	16.2	16.2752	15.8694	15.8432
6.89284	1.47552	P0DOV2	P0DOV2			692	Color2 [A=255, R=169, G=169, B=169]	1	4					7	4	4	13.4	7.6	7.6	69.437	0	22.554	84376000	12	16.591	16.665	16.9139	16.5694	16.4698	15.2523	15.2739	15.1201	15.1232	15.062
6.8822	1.41945	Q8R5F7-2;Q8R5F7	Q8R5F7-2;Q8R5F7	Interferon-induced helicase C domain-containing protein 1	Ifih1	3818	Color2 [A=255, R=169, G=169, B=169]	1	4					7	7	7	7.8	7.8	7.8	110.84	0	14.348	55450000	10	15.9505	15.9624	16.1705	15.9486	15.8353	14.5965	14.6594	14.666	14.3309	14.5172
6.8717	0.918911	Q60953;Q60953-2	Q60953;Q60953-2	Protein PML	Pml	2248	Color2 [A=255, R=169, G=169, B=169]	1	4					7	7	7	12.3	12.3	12.3	98.241	0	27.551	166730000	13	16.9949	16.9662	17.059	17.0093	17.0054	16.0185	16.2655	16.1387	16.0336	15.9838
6.86902	1.84169	P11835	P11835	Integrin beta-2	Itgb2	728	Color2 [A=255, R=169, G=169, B=169]	1	4					8	8	8	14.1	14.1	14.1	85.025	0	94.171	196200000	15	17.612	17.785	18.043	17.6811	17.5697	16.0183	15.9792	15.9819	15.8428	15.6602
6.86299	1.75038	P32921-2;P32921	P32921-2;P32921	Tryptophan--tRNA ligase, cytoplasmic;T1-TrpRS;T2-TrpRS	Wars	1027	Color2 [A=255, R=169, G=169, B=169]	1	4					19	19	19	47.6	47.6	47.6	53.64	0	227.91	2740900000	79	21.4969	21.4256	21.618	21.4986	21.4232	19.5259	19.9042	20.0218	19.5699	19.6886
6.68709	2.07577	P01864;P01863;P01865	P01864	Ig gamma-2A chain C region secreted form		568	Color2 [A=255, R=169, G=169, B=169]	1	4					4	4	4	17	17	17	36.595	0	37.178	901000000	28	19.8479	20.1125	20.0247	19.5889	19.8601	17.6649	17.94	17.5868	17.7777	18.0859
6.63713	1.42362	Q07797	Q07797	Galectin-3-binding protein	Lgals3bp	1831	Color2 [A=255, R=169, G=169, B=169]	1	4					6	6	6	16.3	16.3	16.3	64.49	0	49.876	292590000	23	18.6953	18.6646	18.977	18.7521	18.5935	17.1713	17.3575	17.507	17.3276	17.201
6.60232	1.56255	Q60710;Q60710-2	Q60710;Q60710-2	Deoxynucleoside triphosphate triphosphohydrolase SAMHD1	Samhd1	2211	Color2 [A=255, R=169, G=169, B=169]	1	4					19	19	19	36.2	36.2	36.2	75.892	0	163.12	2338400000	57	20.6867	20.5014	20.831	20.6143	20.5129	19.0033	19.2161	19.2725	18.9866	18.8549
6.50513	1.81868	P43883	P43883	Perilipin-2	Plin2	1122	Color2 [A=255, R=169, G=169, B=169]	1	4					4	4	4	17.4	17.4	17.4	46.646	0	11.344	46666000	13	15.8962	15.6408	16.2889	15.9705	15.8674	14.1689	14.0749	14.2799	13.9494	14.0974
6.457	1.21811	Q6Q899;Q6Q899-2;Q6Q899-3;Q6Q899-4	Q6Q899;Q6Q899-2	Probable ATP-dependent RNA helicase DDX58	Ddx58	2692	Color2 [A=255, R=169, G=169, B=169]	1	4					15	15	15	18	18	18	105.97	0	32.083	389930000	35	19.1807	19.0608	19.1931	19.1972	19.0666	17.8075	18.048	18.1373	17.8692	17.7458
6.43994	1.37754	Q8VD31	Q8VD31	Tapasin-related protein	Tapbpl	3866	Color2 [A=255, R=169, G=169, B=169]	1	4					3	3	3	11.8	11.8	11.8	48.732	0	13.887	31884000	5	14.5803	14.4626	14.6957	14.6274	14.6662	13.128	13.4508	13.3566	13.2187	12.9903
6.38756	1.59565	Q3TRM8	Q3TRM8	Hexokinase-3	Hk3	1933	Color2 [A=255, R=169, G=169, B=169]	1	4					5	3	3	7.2	4.3	4.3	100.1	0	34.278	36277000	6	15.3558	14.9919	15.4211	15.3858	15.0927	13.6032	13.807	13.7996	13.557	13.5021
6.37672	1.89824	A0A0B4J1G0	A0A0B4J1G0		Fcgr4	0	Color2 [A=255, R=169, G=169, B=169]	1	4					2	2	2	10	10	10	28.398	0	7.8901	26877000	6	15.2394	15.1276	15.503	15.0363	14.988	13.1807	13.5813	13.2006	13.3708	13.0697
6.30332	1.65441	Q91WP6;Q5I2A0	Q91WP6	Serine protease inhibitor A3N	Serpina3n	4052	Color2 [A=255, R=169, G=169, B=169]	1	4					11	9	8	28.2	22	19.1	46.717	0	34.384	786320000	23	19.5685	19.7843	19.7933	19.2251	19.5838	17.961	18.0843	17.9778	17.8414	17.8185
6.28035	1.47759	Q9CQW9	Q9CQW9	Interferon-induced transmembrane protein 3	Ifitm3	4484	Color2 [A=255, R=169, G=169, B=169]	1	4					2	2	2	27.7	27.7	27.7	14.954	0	15.592	30580000	4	14.4216	14.4578	14.217	14.6952	14.2631	12.9819	13.0329	12.9688	12.7052	12.978
6.23546	1.64668	P01901;P04223-2;P14426;P04223;P14428;P03991	P01901;P04223-2;P14426;P04223	H-2 class I histocompatibility antigen, K-B alpha chain;H-2 class I histocompatibility antigen, K-K alpha chain;H-2 class I histocompatibility antigen, D-K alpha chain	H2-K1;H2-D1	576	Color2 [A=255, R=169, G=169, B=169]	1	4					7	6	5	27.4	24.7	21.4	41.301	0	40.026	976970000	32	19.6615	19.2315	19.6104	19.6389	19.4498	17.7384	18.0927	18.0503	17.7819	17.6956
6.22741	1.32647	E9Q555	E9Q555	E3 ubiquitin-protein ligase RNF213	Rnf213	165	Color2 [A=255, R=169, G=169, B=169]	1	4					34	34	34	7.9	7.9	7.9	584.78	0	137.45	361740000	61	19.2811	19.2024	19.4948	19.2587	19.1969	17.9044	18.0617	18.1894	17.9004	17.7457
6.15863	1.98223	P11928	P11928	2-5-oligoadenylate synthase 1A	Oas1a	731	Color2 [A=255, R=169, G=169, B=169]	1	4					3	3	3	8.7	8.7	8.7	42.428	0.00024679	5.3875	33912000	5	15.5434	15.3	15.7416	15.5429	15.3509	13.5343	13.9358	13.5074	13.3586	13.2313
6.06759	1.45886	P04231;P20040;P18468;P04230;P18469;P01915	P04231;P20040;P18468;P04230;P18469;P01915	H-2 class II histocompatibility antigen, E-S beta chain;H-2 class II histocompatibility antigen, E-Q beta chain;H-2 class II histocompatibility antigen, I-A beta chain;H-2 class II histocompatibility antigen, E-B beta chain;H-2 class II histocompatibility antigen, I-E beta chain;H-2 class II histocompatibility antigen, E-D beta chain	H2-Eb1	600	Color2 [A=255, R=169, G=169, B=169]	1	4					4	4	4	13.8	13.8	13.8	26.647	0.00026028	6.3822	30689000	5	14.1769	14.0465	14.5257	14.4517	14.1367	12.749	12.9265	12.8847	12.8546	12.6284
5.97425	1.35074	P28063	P28063	Proteasome subunit beta type-8	Psmb8	958	Color2 [A=255, R=169, G=169, B=169]	1	4					7	7	7	30.4	30.4	30.4	30.26	0	92.583	509290000	19	18.7025	18.4888	18.8258	18.6328	18.6397	17.1362	17.5131	17.525	17.1752	17.1862
5.93045	2.06095	Q64339	Q64339	Ubiquitin-like protein ISG15	Isg15	2482	Color2 [A=255, R=169, G=169, B=169]	1	4					3	3	3	28.6	28.6	28.6	17.897	0	12.801	195380000	11	17.1264	16.6503	17.2595	16.5947	17.0827	14.9232	15.1603	14.9164	14.7171	14.6919
5.90961	2.18264	O70370	O70370	Cathepsin S	Ctss	432	Color2 [A=255, R=169, G=169, B=169]	1	4					5	5	5	24.7	24.7	24.7	38.474	0	36.625	134160000	15	17.5958	17.2499	17.9153	17.3685	17.2681	15.3193	15.6181	15.456	15.0885	15.0024
5.88866	1.7119	P29351-2;P29351;P29351-3	P29351-2;P29351;P29351-3	Tyrosine-protein phosphatase non-receptor type 6	Ptpn6	985	Color2 [A=255, R=169, G=169, B=169]	1	4					10	10	10	20.3	20.3	20.3	67.716	0	82.361	340650000	24	18.6169	18.5323	18.9417	18.7288	18.366	16.9401	17.056	17.169	16.8251	16.636
5.86451	1.59975	Q8BV49;Q504N7;Q504N7-2	Q8BV49;Q504N7	Pyrin and HIN domain-containing protein 1;Pyrin and HIN domain-containing protein 1-like	Pyhin1	3233	Color2 [A=255, R=169, G=169, B=169]	1	4					4	4	4	12.6	12.6	12.6	46.886	0	48.914	33182000	8	15.4397	15.7054	15.8664	15.5293	15.1652	13.9953	14.0441	13.9667	13.8704	13.8307
5.85084	1.24251	P28076;O35522	P28076;O35522	Proteasome subunit beta type-9	Psmb9	294	Color2 [A=255, R=169, G=169, B=169]	1	4					2	2	2	13.7	13.7	13.7	23.396	0.00043516	3.64	86828000	4	15.3958	15.3093	15.3602	15.3785	15.3334	14.2367	14.2031	14.3236	14.022	13.7794
5.79018	1.10298	Q99KQ4	Q99KQ4	Nicotinamide phosphoribosyltransferase	Nampt	4294	Color2 [A=255, R=169, G=169, B=169]	1	4					15	15	15	38.9	38.9	38.9	55.446	0	154.01	1046100000	44	19.6437	19.6121	19.7748	19.6641	19.5833	18.3836	18.7458	18.7593	18.4483	18.4261
5.75283	1.32359	P12804	P12804	Fibroleukin	Fgl2	741	Color2 [A=255, R=169, G=169, B=169]	1	4					2	2	2	4.2	4.2	4.2	48.95	0.00023793	4.8719	36842000	5	16.1466	15.9287	16.4647	15.885	16.1626	14.8199	14.7745	14.886	14.7879	14.7012
5.70962	1.25699	P06800-6;P06800-5;P06800	P06800-6;P06800-5;P06800	Receptor-type tyrosine-protein phosphatase C	Ptprc	633	Color2 [A=255, R=169, G=169, B=169]	1	4					10	10	10	9.6	9.6	9.6	130.85	0	77.777	357440000	21	18.8334	18.9118	19.3314	18.9056	18.9184	17.727	17.7373	17.7137	17.8843	17.5532
5.6737	1.45773	P01837	P01837	Ig kappa chain C region		566	Color2 [A=255, R=169, G=169, B=169]	1	4					5	5	5	70.1	70.1	70.1	11.934	0	26.685	1478500000	23	19.7914	20.0124	20.073	19.5407	19.8012	18.2342	18.6112	18.2849	18.2723	18.5274
5.66632	1.28235	Q03963	Q03963	Interferon-induced, double-stranded RNA-activated protein kinase	Eif2ak2	1801	Color2 [A=255, R=169, G=169, B=169]	1	4					7	7	7	17.9	17.9	17.9	58.279	0	16.159	77653000	11	16.9077	16.9	17.0489	17.0306	16.832	15.6228	15.9025	15.8699	15.5158	15.3965
5.65919	1.34886	Q80SU7	Q80SU7	Interferon-induced very large GTPase 1	Gvin1	2830	Color2 [A=255, R=169, G=169, B=169]	1	4					30	30	30	12.9	12.9	12.9	280.81	0	93.43	638380000	65	19.9279	19.8971	20.2135	19.858	19.8981	18.5581	18.8326	18.789	18.5478	18.3227
5.61164	1.34641	Q3UIR3;Q3UIR3-2	Q3UIR3;Q3UIR3-2	E3 ubiquitin-protein ligase DTX3L	Dtx3l	2008	Color2 [A=255, R=169, G=169, B=169]	1	4					6	6	6	9.9	9.9	9.9	83.043	0	26.672	128750000	12	17.1429	17.1417	17.4249	17.1234	17.1764	15.7518	16.0692	16.1175	15.633	15.7057
5.51581	1.31484	P97371	P97371	Proteasome activator complex subunit 1	Psme1	1688	Color2 [A=255, R=169, G=169, B=169]	1	4					14	14	14	65.9	65.9	65.9	28.673	0	56.1	1936400000	56	20.6835	20.5804	20.763	20.7189	20.5781	19.1818	19.6109	19.6194	19.1939	19.1437
5.51268	1.17862	Q8BG07-2;Q8BG07	Q8BG07-2;Q8BG07	Phospholipase D4	Pld4	2987	Color2 [A=255, R=169, G=169, B=169]	1	4					3	3	3	6.9	6.9	6.9	55.161	0.00025536	6.0323	49013000	4	14.6148	14.5852	14.6473	14.4998	14.3719	13.2027	13.6317	13.5132	13.1617	13.3167
5.47556	1.6517	P06330;P01757;P01756;P01750;P01749;P06329;P03980	P06330;P01757;P01756	Ig heavy chain V region AC38 205.12;Ig heavy chain V region J558;Ig heavy chain V region MOPC 104E		625	Color2 [A=255, R=169, G=169, B=169]	1	4					3	3	3	30.5	30.5	30.5	12.934	0	16.022	378920000	9	18.1234	18.5784	18.2456	17.8094	18.2141	16.4076	16.8472	16.4995	16.4531	16.5051
5.46567	1.72331	O89053	O89053	Coronin-1A	Coro1a	540	Color2 [A=255, R=169, G=169, B=169]	1	4					9	9	9	20.8	20.8	20.8	50.989	0	82.272	1074100000	26	19.4472	19.2943	19.917	19.402	19.3274	17.8309	18.0206	17.8688	17.6151	17.4359
5.44814	-0.509751	Q80V42;Q80V42-2	Q80V42;Q80V42-2	Carboxypeptidase M	Cpm	2882	Color2 [A=255, R=169, G=169, B=169]	1	4					5	5	5	15.6	15.6	15.6	50.555	0	11.842	25407000	6	14.4657	14.5627	14.4601	14.5156	14.6007	14.9153	15.1335	15.0386	14.9984	15.0677
5.43659	1.4972	P49710	P49710	Hematopoietic lineage cell-specific protein	Hcls1	1202	Color2 [A=255, R=169, G=169, B=169]	1	4					9	9	9	23.9	23.9	23.9	54.24	0	47.858	503570000	27	19.656	19.4263	20.0056	19.6141	19.5615	18.2371	18.328	18.2838	18.1173	17.8113
5.42442	1.09465	O70145	O70145	Neutrophil cytosol factor 2	Ncf2	409	Color2 [A=255, R=169, G=169, B=169]	1	4					4	4	4	6.7	6.7	6.7	59.485	0.00024925	5.579	24418000	6	15.069	14.9625	15.3215	14.8682	14.8833	13.9631	14.0742	13.9802	13.8027	13.8112
5.38952	1.82808	P14434;P14438;P14437;P14436;P14435;P23150;P04228;P01910	P14434;P14438	H-2 class II histocompatibility antigen, A-B alpha chain;H-2 class II histocompatibility antigen, A-U alpha chain	H2-Aa	769	Color2 [A=255, R=169, G=169, B=169]	1	4					3	3	3	18.8	18.8	18.8	28.093	0.00026441	6.641	139820000	5	17.8892	17.7165	18.2394	18.0522	17.9958	16.2141	16.3277	16.3837	16.2278	15.5995
5.37284	1.14729	Q3ULW8-2;Q3ULW8	Q3ULW8-2;Q3ULW8		Parp3	2020	Color2 [A=255, R=169, G=169, B=169]	1	4					8	8	8	16.9	16.9	16.9	59.452	0	45.278	197850000	17	18.4274	18.2469	18.6034	18.448	18.3757	17.1732	17.5142	17.3984	17.2678	17.0114
5.36653	1.4063	P97372	P97372	Proteasome activator complex subunit 2	Psme2	1689	Color2 [A=255, R=169, G=169, B=169]	1	4					7	7	7	39.7	39.7	39.7	27.057	0	49.451	1090700000	20	19.1109	18.9027	19.0934	19.2008	18.9366	17.5362	17.8795	17.9315	17.5516	17.3141
5.34712	0.718533	Q69Z37	Q69Z37	Sterile alpha motif domain-containing protein 9-like	Samd9l	2530	Color2 [A=255, R=169, G=169, B=169]	1	4					12	12	12	9.1	9.1	9.1	180.2	0	38.326	80722000	17	16.6168	16.6286	16.7965	16.6023	16.5783	15.7981	16.0668	16.037	15.8827	15.8453
5.30333	1.25772	P16110	P16110	Galectin-3	Lgals3	800	Color2 [A=255, R=169, G=169, B=169]	1	4					5	5	5	21.2	21.2	21.2	27.515	0	11.977	246200000	14	18.33	18.114	18.2752	18.1799	18.005	17.1574	16.9777	17.0944	16.7788	16.6072
5.27249	1.10687	Q9EQH2	Q9EQH2	Endoplasmic reticulum aminopeptidase 1	Erap1	5004	Color2 [A=255, R=169, G=169, B=169]	1	4					13	13	13	14.7	14.7	14.7	106.6	0	45.453	644730000	37	19.5119	19.219	19.5816	19.492	19.4448	18.1962	18.5305	18.558	18.2628	18.1673
5.25821	1.64264	Q91X72	Q91X72	Hemopexin	Hpx	4061	Color2 [A=255, R=169, G=169, B=169]	1	4					18	18	18	40.7	40.7	40.7	51.317	0	127.44	9626600000	119	23.0695	23.5178	23.1822	22.7457	23.1762	21.4959	21.7985	21.5258	21.4446	21.2134
5.19208	1.04048	Q8K1B8	Q8K1B8	Fermitin family homolog 3	Fermt3	3577	Color2 [A=255, R=169, G=169, B=169]	1	4					12	12	12	24.4	24.4	24.4	75.634	0	62.256	284940000	30	18.4737	18.4226	18.7771	18.4895	18.3948	17.4186	17.6441	17.6369	17.3814	17.2742
5.18219	1.2118	O35309	O35309	N-myc-interactor	Nmi	274	Color2 [A=255, R=169, G=169, B=169]	1	4					3	3	3	10.5	10.5	10.5	35.235	0	13.669	72936000	5	15.7487	15.6205	15.924	15.6861	15.6139	14.4467	14.6326	14.819	14.4213	14.2146
5.17431	1.34751	Q09014	Q09014	Neutrophil cytosol factor 1	Ncf1	1847	Color2 [A=255, R=169, G=169, B=169]	1	4					2	2	2	4.6	4.6	4.6	44.666	0.0042743	2.4751	7002500	4	14.817	14.6665	15.0774	14.7772	14.6448	13.6479	13.5446	13.5244	13.4863	13.0422
5.1261	2.96188	P07361	P07361	Alpha-1-acid glycoprotein 2	Orm2	644	Color2 [A=255, R=169, G=169, B=169]	1	4					3	2	2	12.1	7.7	7.7	23.843	0.00064865	3.5303	490920000	6	19.963	20.3029	19.7175	19.2251	19.9259	17.2674	17.3332	16.7796	16.9028	16.042
5.10057	-0.991529	Q9R1E6;Q9R1E6-3;Q9R1E6-2	Q9R1E6;Q9R1E6-3;Q9R1E6-2	Ectonucleotide pyrophosphatase/phosphodiesterase family member 2	Enpp2	5373	Color2 [A=255, R=169, G=169, B=169]	1	4					3	3	3	3	3	3	98.884	0.0002457	5.3323	40813000	6	15.3283	15.223	15.1074	15.2304	15.4201	16.2295	16.3262	16.4806	16.2596	15.971
5.03544	1.40986	O70571	O70571	[Pyruvate dehydrogenase (acetyl-transferring)] kinase isozyme 4, mitochondrial	Pdk4	454	Color2 [A=255, R=169, G=169, B=169]	1	4					4	4	4	11.4	11.4	11.4	46.596	0	8.8728	37676000	9	15.0606	15.033	15.2966	14.7879	15.1522	14.0027	13.5481	13.6136	13.7976	13.319
5.02735	1.31716	Q2EMV9;Q2EMV9-2	Q2EMV9;Q2EMV9-2	Poly [ADP-ribose] polymerase 14	Parp14	1870	Color2 [A=255, R=169, G=169, B=169]	1	4					4	4	4	2.2	2.2	2.2	203.8	0.00025974	6.3289	15974000	4	14.1638	14.3258	14.4367	14.0931	14.034	12.631	13.2424	12.9684	12.6793	12.9465
4.9951	0.678734	Q8R5A3	Q8R5A3	Amyloid beta A4 precursor protein-binding family B member 1-interacting protein	Apbb1ip	3814	Color2 [A=255, R=169, G=169, B=169]	1	4					4	4	4	7.6	7.6	7.6	74.318	0	13.521	22645000	6	14.7736	14.7782	14.9816	14.7021	14.7123	14.0931	14.1596	14.2485	14.0965	13.9565
4.99289	1.26281	P0DOV1;P0DOV1-2	P0DOV1;P0DOV1-2			691	Color2 [A=255, R=169, G=169, B=169]	1	4					8	8	2	28.9	28.9	11.3	46.977	0	95.343	399430000	21	18.5045	18.347	18.9564	18.3061	18.4749	17.2726	17.299	17.2816	17.3833	17.0384
4.98925	1.28171	P04187	P04187	Granzyme B(G,H)	Gzmb	598	Color2 [A=255, R=169, G=169, B=169]	1	4					4	4	3	17.4	17.4	13.4	27.47	0	7.4835	43381000	5	14.8257	15.2651	15.3358	15.0641	14.8772	13.6445	14.0035	13.9866	13.6951	13.6298
4.98103	1.62862	Q8R2Q8	Q8R2Q8	Bone marrow stromal antigen 2	Bst2	3754	Color2 [A=255, R=169, G=169, B=169]	1	4					4	4	4	17.4	17.4	17.4	19.152	0	10.146	243290000	8	18.1728	17.7991	18.1539	18.1086	17.9919	16.8801	15.999	16.4978	16.5284	16.1778
4.97946	1.46591	Q99J87	Q99J87	Probable ATP-dependent RNA helicase DHX58	Dhx58	4233	Color2 [A=255, R=169, G=169, B=169]	1	4					6	6	6	10.5	10.5	10.5	76.708	0	9.4878	21244000	8	15.6526	15.7596	16.147	15.6142	15.6399	14.1073	14.3758	14.6835	14.0403	14.2769
4.95967	1.61908	P03987-2;P03987	P03987-2;P03987	Ig gamma-3 chain C region		594	Color2 [A=255, R=169, G=169, B=169]	1	4					5	5	5	18.8	18.8	18.8	36.228	0	20.949	211820000	14	18.5998	19.1593	18.4892	18.3826	18.8352	16.9631	17.3422	17.0465	16.8044	17.2146
4.95911	-0.590744	P43025	P43025	Tetranectin	Clec3b	1114	Color2 [A=255, R=169, G=169, B=169]	1	4					2	2	2	12.9	12.9	12.9	22.257	0	51.837	123230000	4	14.6975	14.7546	14.5141	14.7582	14.5988	15.1394	15.3492	15.3269	15.2564	15.2051
4.94729	1.25292	P29533;P29533-2	P29533	Vascular cell adhesion protein 1	Vcam1	989	Color2 [A=255, R=169, G=169, B=169]	1	4					12	12	12	19.8	19.8	19.8	81.317	0	53.769	309980000	29	19.0764	18.5134	18.991	19.0953	18.7621	17.5221	17.7358	17.8133	17.6629	17.4394
4.93889	1.75944	Q61704;CON__Q0V8M9	Q61704	Inter-alpha-trypsin inhibitor heavy chain H3	Itih3	2361	Color2 [A=255, R=169, G=169, B=169]	1	4					6	6	6	10.1	10.1	10.1	99.357	0	49.908	315530000	16	17.7171	18.4334	18.2551	17.5014	17.8173	16.222	16.3822	16.193	16.1041	16.0259
4.93135	2.02795	Q60590	Q60590	Alpha-1-acid glycoprotein 1	Orm1	2192	Color2 [A=255, R=169, G=169, B=169]	1	4					4	4	3	19.3	19.3	15	23.895	0	7.9861	273860000	11	18.4899	19.0335	18.3632	17.9056	18.3275	16.3675	16.7869	16.4419	16.1838	16.1998
4.91607	0.933103	P42227-2;P42227-3;P42227	P42227-2;P42227-3;P42227	Signal transducer and activator of transcription 3	Stat3	1106	Color2 [A=255, R=169, G=169, B=169]	1	4					12	12	12	20.4	20.4	20.4	83.125	0	72.17	393900000	31	18.8922	18.9204	18.9991	19.0031	18.8388	17.8574	18.1176	18.2977	17.9227	17.7927
4.90981	0.911317	Q61233	Q61233	Plastin-2	Lcp1	2300	Color2 [A=255, R=169, G=169, B=169]	1	4					29	29	25	58.9	58.9	52.6	70.148	0	231.75	3956500000	143	20.9226	20.8327	21.1416	20.9894	20.784	19.9766	20.1675	20.2033	19.9532	19.813
4.85168	0.943612	P19973-2;P19973	P19973-2;P19973	Lymphocyte-specific protein 1	Lsp1	853	Color2 [A=255, R=169, G=169, B=169]	1	4					6	6	6	29.3	29.3	29.3	36.548	0	128.57	311900000	17	16.8063	17.0486	17.321	16.822	16.9321	16.0608	15.9323	16.0718	16.0012	16.146
4.7949	0.710403	Q61805	Q61805	Lipopolysaccharide-binding protein	Lbp	2376	Color2 [A=255, R=169, G=169, B=169]	1	4					2	2	2	4.2	4.2	4.2	53.055	0.0010531	3.2066	16725000	4	14.703	14.6448	14.5776	14.5835	14.6003	13.7367	14.118	13.9063	14.0308	13.7654
4.784	1.12607	P07091	P07091	Protein S100-A4	S100a4	638	Color2 [A=255, R=169, G=169, B=169]	1	4					2	2	2	15.8	15.8	15.8	11.721	0.00044524	3.9585	290840000	6	17.3684	17.4383	17.6637	17.3355	17.0917	16.2174	16.294	16.3858	16.4132	15.9568
4.77242	0.872546	Q99JY3;Q99JY3-2	Q99JY3;Q99JY3-2	GTPase IMAP family member 4	Gimap4	4259	Color2 [A=255, R=169, G=169, B=169]	1	4					7	7	7	22.3	22.3	22.3	38.044	0	19.923	377950000	20	18.254	18.4257	18.5018	18.2408	18.2831	17.3645	17.5877	17.709	17.4236	17.2577
4.77227	1.12227	P13597-2;P13597	P13597-2;P13597	Intercellular adhesion molecule 1	Icam1	753	Color2 [A=255, R=169, G=169, B=169]	1	4					5	5	5	12.1	12.1	12.1	58.752	0	30.737	452920000	13	18.7912	18.4892	18.9431	18.7193	18.5846	17.5537	17.8893	17.6812	17.4385	17.3534
4.74083	0.902371	P35441;CON__Q28194;Q03350	P35441	Thrombospondin-1	Thbs1	1052	Color2 [A=255, R=169, G=169, B=169]	1	4					31	31	30	32.2	32.2	31.6	129.65	0	323.31	6300400000	116	21.6484	21.234	21.7902	21.5666	21.6267	20.6085	20.7934	20.6501	20.7187	20.5833
4.71368	1.06194	P27870;Q9R0C8-4;Q9R0C8	P27870	Proto-oncogene vav	Vav1	956	Color2 [A=255, R=169, G=169, B=169]	1	4					4	4	4	5	5	5	98.136	0	7.1691	22720000	7	14.8826	14.8509	15.3599	14.8805	14.8501	13.9987	13.9993	13.9259	13.9425	13.648
4.66164	0.968112	P21981	P21981	Protein-glutamine gamma-glutamyltransferase 2	Tgm2	881	Color2 [A=255, R=169, G=169, B=169]	1	4					17	17	17	34.3	34.3	34.3	77.06	0	169.78	2576000000	82	20.182	20.3035	20.4731	20.1322	20.2099	19.3187	19.5828	19.3176	19.2322	19.0089
4.65952	0.852904	Q9D8T2	Q9D8T2	Gasdermin-D	Gsdmdc1	4832	Color2 [A=255, R=169, G=169, B=169]	1	4					6	6	6	14	14	14	53.237	0	11.023	89100000	9	16.4473	16.3107	16.6051	16.4293	16.2726	15.421	15.747	15.6653	15.6291	15.338
4.64809	1.01915	P52840	P52840	Sulfotransferase 1A1	Sult1a1	1270	Color2 [A=255, R=169, G=169, B=169]	1	4					2	2	2	4.8	4.8	4.8	33.974	0.0088009	1.9378	14697000	4	17.2868	16.8925	17.331	17.0961	17.0409	15.94	16.4132	16.1391	16.0811	15.9781
4.63607	-1.83867	Q06770	Q06770	Corticosteroid-binding globulin	Serpina6	1823	Color2 [A=255, R=169, G=169, B=169]	1	4					7	7	7	19.6	19.6	19.6	44.769	0	18.554	238510000	13	16.4374	16.0184	16.4916	16.3017	16.6623	17.9774	18.821	18.4577	17.9622	17.8863
4.62978	1.49002	Q61093	Q61093	Cytochrome b-245 heavy chain	Cybb	2272	Color2 [A=255, R=169, G=169, B=169]	1	4					4	4	4	8.2	8.2	8.2	65.304	0	14.584	63877000	8	17.2009	17.0397	17.4935	17.1467	17.0405	15.8018	16.0806	15.7603	15.6628	15.1656
4.60815	1.0449	P23492	P23492	Purine nucleoside phosphorylase	Pnp	895	Color2 [A=255, R=169, G=169, B=169]	1	4					11	11	11	52.2	52.2	52.2	32.277	0	72.995	1895900000	50	20.4393	20.4859	20.6328	20.492	20.3334	19.1657	19.6852	19.7062	19.3108	19.2909
4.5794	-0.5474	Q8R4Y4-2;Q8R4Y4	Q8R4Y4-2;Q8R4Y4	Stabilin-1	Stab1	3809	Color2 [A=255, R=169, G=169, B=169]	1	4					3	3	3	1.5	1.5	1.5	258.59	0.00064851	3.5297	16348000	5	13.5387	13.6424	13.7444	13.5955	13.6971	14.0847	14.2783	14.3237	14.2121	14.0564
4.5751	1.7351	P05366;P05367	P05366;P05367	Serum amyloid A-1 protein;Serum amyloid A-2 protein;Amyloid protein A	Saa1;Saa2	617	Color2 [A=255, R=169, G=169, B=169]	1	4					2	2	2	15.6	15.6	15.6	13.77	0.00023513	4.7123	35076000	3	14.904	14.634	14.7572	14.316	15.1476	12.8299	13.384	13.259	13.049	12.5614
4.57133	1.58244	O70200	O70200	Allograft inflammatory factor 1	Aif1	414	Color2 [A=255, R=169, G=169, B=169]	1	4					4	4	4	27.2	27.2	27.2	16.91	0	14.195	192240000	9	18.3186	17.7132	18.4697	17.891	18.1693	16.6687	16.5401	16.8296	16.5205	16.0906
4.51208	1.28867	P05555-2;P05555	P05555-2;P05555	Integrin alpha-M	Itgam	620	Color2 [A=255, R=169, G=169, B=169]	1	4					4	4	4	4	4	4	115.19	0	11.652	10757000	5	14.7741	15.1136	15.2932	14.7015	14.8326	13.8215	13.8066	13.8159	13.531	13.2969
4.49778	1.12685	P17918	P17918	Proliferating cell nuclear antigen	Pcna	829	Color2 [A=255, R=169, G=169, B=169]	1	4					5	5	5	23.8	23.8	23.8	28.785	0	13.12	130960000	13	17.3336	17.5678	17.677	17.6856	17.3715	16.114	16.5369	16.7589	16.2694	16.3219
4.46782	1.23456	P51910	P51910	Apolipoprotein D	Apod	1250	Color2 [A=255, R=169, G=169, B=169]	1	4					3	3	3	20.1	20.1	20.1	21.53	0	8.6606	149730000	11	18.2624	18.1187	18.1012	17.5825	18.135	16.9933	16.9942	16.8301	16.6902	16.5191
4.44767	1.144	A1L314	A1L314	Macrophage-expressed gene 1 protein	Mpeg1	3	Color2 [A=255, R=169, G=169, B=169]	1	4					4	4	4	8.1	8.1	8.1	78.39	0	35.78	46851000	10	15.9524	16.047	16.293	16.0616	15.9798	14.7432	15.0201	15.3693	14.6815	14.7997
4.431	1.18752	Q9ERL7	Q9ERL7	Glia maturation factor gamma	Gmfg	5041	Color2 [A=255, R=169, G=169, B=169]	1	4					3	2	2	26.8	20.4	20.4	16.748	0.00025773	6.1943	32045000	4	14.3176	14.5611	14.8323	14.5815	14.5129	13.3534	13.2082	13.794	13.4196	13.0926
4.4297	1.00031	P08905;P17897	P08905;P17897	Lysozyme C-2;Lysozyme C-1	Lyz2;Lyz1	670	Color2 [A=255, R=169, G=169, B=169]	1	4					3	3	3	19.6	19.6	19.6	16.689	0.00025954	6.3128	81365000	5	16.487	16.3412	16.4657	16.3693	16.0005	15.5063	15.4151	15.4675	15.2197	15.0536
4.42355	0.897284	Q61881	Q61881	DNA replication licensing factor MCM7	Mcm7	2383	Color2 [A=255, R=169, G=169, B=169]	1	4					4	4	4	8.8	8.8	8.8	81.21	0	49.91	36957000	8	15.4134	15.4353	15.8585	15.4835	15.4568	14.5743	14.8565	14.7042	14.6036	14.4226
4.32019	0.812841	Q9D020-1;Q9D020	Q9D020-1;Q9D020	Cytosolic 5-nucleotidase 3A	Nt5c3a	4652	Color2 [A=255, R=169, G=169, B=169]	1	4					11	11	11	43.1	43.1	43.1	33.79	0	66.787	318820000	33	18.9741	18.7549	19.132	18.9363	18.9466	17.9232	18.3025	18.3612	18.0412	18.0517
4.32017	2.29873	P11672	P11672	Neutrophil gelatinase-associated lipocalin	Lcn2	724	Color2 [A=255, R=169, G=169, B=169]	1	4					2	2	2	14.5	14.5	14.5	22.875	0.00043554	3.6437	11130000	4	14.0542	14.5376	13.8907	13.2894	13.6632	12.3258	11.1154	11.3379	11.6309	11.5313
4.28475	0.547485	P35821	P35821	Tyrosine-protein phosphatase non-receptor type 1	Ptpn1	1063	Color2 [A=255, R=169, G=169, B=169]	1	4					7	7	6	22.9	22.9	20.1	49.593	0	16.923	93418000	15	16.4139	16.451	16.6436	16.4069	16.2996	15.876	15.9388	15.874	16.0219	15.7668
4.28031	0.968479	O70309;O70309-2	O70309;O70309-2	Integrin beta-5	Itgb5	426	Color2 [A=255, R=169, G=169, B=169]	1	4					4	4	4	5.9	5.9	5.9	87.908	0	10.407	85864000	10	15.913	15.8157	16.1356	15.8356	15.9037	14.8592	15.167	15.2276	14.8844	14.623
4.27512	0.912873	Q8K1X4	Q8K1X4		Nckap1l	3593	Color2 [A=255, R=169, G=169, B=169]	1	4					5	4	4	4.8	4	4	128.9	0	10.264	44833000	7	16.5775	16.3335	16.8227	16.4109	16.4702	15.6229	15.6765	15.8257	15.5974	15.3279
4.27384	0.573634	Q9ES52-6;Q9ES52-5;Q9ES52-3;Q9ES52-2;Q9ES52;Q9ES52-4	Q9ES52-6;Q9ES52-5;Q9ES52-3;Q9ES52-2;Q9ES52;Q9ES52-4	Phosphatidylinositol 3,4,5-trisphosphate 5-phosphatase 1	Inpp5d	5054	Color2 [A=255, R=169, G=169, B=169]	1	4					6	6	5	7.6	7.6	6.5	97.757	0	22.742	72741000	12	16.4261	16.284	16.5424	16.1985	16.2582	15.6831	15.7189	15.9051	15.7987	15.7351
4.24852	-0.606076	Q8BHY3-2;Q8BHY3	Q8BHY3-2;Q8BHY3	Anoctamin-1	Ano1	3068	Color2 [A=255, R=169, G=169, B=169]	1	4					2	2	2	1.8	1.8	1.8	110.49	0.00065034	3.5695	8219800	3	13.0854	13.1694	13.286	13.0913	13.434	13.854	13.7852	13.7988	13.9579	13.7005
4.23376	-1.12182	Q9QXM0	Q9QXM0	Abhydrolase domain-containing protein 2	Abhd2	5269	Color2 [A=255, R=169, G=169, B=169]	1	4					9	9	9	23.3	23.3	23.3	48.377	0	38.45	288910000	24	17.7386	17.598	17.4711	17.8346	17.2937	18.5258	18.7569	19.117	18.6124	18.5331
4.2321	0.617127	Q9CPY7-2;Q9CPY7	Q9CPY7-2;Q9CPY7	Cytosol aminopeptidase	Lap3	4413	Color2 [A=255, R=169, G=169, B=169]	1	4					15	15	15	41.2	41.2	41.2	52.75	0	65.671	678480000	34	19.1408	18.9027	19.1599	19.0157	19.0836	18.4662	18.5803	18.5476	18.4127	18.2102
4.22439	0.982471	P97310	P97310	DNA replication licensing factor MCM2	Mcm2	1674	Color2 [A=255, R=169, G=169, B=169]	1	4					3	3	3	4.6	4.6	4.6	102.08	0.00025681	6.1312	13230000	5	14.9688	15.1449	15.4878	15.0435	15.0389	14.1006	14.1482	14.4886	14.0761	13.9581
4.21597	0.645014	Q921T2-2;Q921T2-3;Q921T2	Q921T2-2;Q921T2-3;Q921T2	Torsin-1A-interacting protein 1	Tor1aip1	4168	Color2 [A=255, R=169, G=169, B=169]	1	4					9	9	8	22.7	22.7	21	64.844	0	67.08	570090000	30	19.5084	19.2509	19.558	19.3219	19.4193	18.7246	18.9038	18.8931	18.7476	18.5643
4.19109	0.868833	P70248	P70248	Unconventional myosin-If	Myo1f	1589	Color2 [A=255, R=169, G=169, B=169]	1	4					8	5	5	7.6	4.8	4.8	125.95	0	11.156	49555000	9	15.8903	15.9166	16.2767	15.8398	15.9725	14.9954	15.2379	15.3787	15.0021	14.9375
4.17026	-1.05395	P23953;Q8VCC2	P23953	Carboxylesterase 1C	Ces1c	901	Color2 [A=255, R=169, G=169, B=169]	1	4					14	14	12	27.1	27.1	22.9	61.055	0	300.72	3262200000	55	19.6141	19.5258	19.4941	19.3412	19.5774	20.2059	20.996	20.6842	20.475	20.4612
4.12542	0.642815	Q9CXE7	Q9CXE7	Transmembrane emp24 domain-containing protein 5	Tmed5	4573	Color2 [A=255, R=169, G=169, B=169]	1	4					2	2	2	9.6	9.6	9.6	26.172	0.00065048	3.573	37310000	3	15.2817	15.2332	15.5511	15.2143	15.2265	14.7174	14.6316	14.831	14.6424	14.4703
4.11924	0.512377	P24063	P24063	Integrin alpha-L	Itgal	902	Color2 [A=255, R=169, G=169, B=169]	1	4					3	3	3	3.5	3.5	3.5	128.33	0.00023463	4.6772	22542000	5	13.7647	13.7198	13.8225	13.9488	13.9087	13.3042	13.13	13.4284	13.4247	13.3152
4.09415	-0.692281	Q61398	Q61398	Procollagen C-endopeptidase enhancer 1	Pcolce	2315	Color2 [A=255, R=169, G=169, B=169]	1	4					4	4	4	10.5	10.5	10.5	50.167	0	8.4384	44001000	7	14.7972	14.5778	14.7617	14.6773	14.8454	15.2916	15.7085	15.429	15.4513	15.2403
3.99551	0.619196	Q9JJH1	Q9JJH1	Ribonuclease 4	Rnase4	5151	Color2 [A=255, R=169, G=169, B=169]	1	4					3	3	3	27.7	27.7	27.7	17.024	0	11.006	83299000	8	16.3421	16.0264	16.2798	16.0317	16.0598	15.4645	15.7057	15.554	15.5463	15.3733
3.97085	0.428743	Q8BTJ4-2;Q8BTJ4	Q8BTJ4-2;Q8BTJ4	Bis(5-adenosyl)-triphosphatase enpp4	Enpp4	3201	Color2 [A=255, R=169, G=169, B=169]	1	4					5	5	5	13.2	13.2	13.2	47.903	0	11.738	140340000	10	17.0137	16.8796	17.0604	16.939	16.9813	16.4532	16.6865	16.6608	16.4629	16.4669
3.94862	0.393855	Q6EDY6-3;Q6EDY6	Q6EDY6-3;Q6EDY6	Leucine-rich repeat-containing protein 16A	Lrrc16a	2563	Color2 [A=255, R=169, G=169, B=169]	1	4					4	4	4	3.6	3.6	3.6	148.17	0	8.4581	34812000	6	14.3018	14.1948	14.4191	14.2352	14.4544	13.969	13.9633	13.9697	13.8594	13.8747
3.92123	2.20335	O35744;Q91Z98	O35744;Q91Z98	Chitinase-like protein 3;Chitinase-like protein 4	Chil3;Chil4	322	Color2 [A=255, R=169, G=169, B=169]	1	4					4	4	4	13.3	13.3	13.3	44.458	0	25.332	81085000	12	15.9396	17.3817	16.4548	15.7671	15.6883	14.0396	14.1261	14.1755	13.901	13.9727
3.92044	0.765406	P97290	P97290	Plasma protease C1 inhibitor	Serping1	1671	Color2 [A=255, R=169, G=169, B=169]	1	4					8	8	8	20.6	20.6	20.6	55.584	0	23.168	507360000	20	17.9912	18.1596	18.182	17.9419	18.028	17.0601	17.585	17.461	17.2478	17.1218
3.91116	-0.488547	Q6ZQ73	Q6ZQ73	Cullin-associated NEDD8-dissociated protein 2	Cand2	2726	Color2 [A=255, R=169, G=169, B=169]	1	4					10	9	9	9.5	8.8	8.8	135.63	0	24.192	110580000	17	16.4062	16.4274	16.4582	16.4005	16.6047	16.865	17.0201	16.9137	17.1394	16.8015
3.90288	0.729045	Q99PP6;Q99PP6-3;Q99PP6-2	Q99PP6;Q99PP6-3;Q99PP6-2	Tripartite motif-containing protein 34A	Trim34a	4390	Color2 [A=255, R=169, G=169, B=169]	1	4					3	3	3	6.8	6.8	6.8	55.907	0.00026911	7.0103	6358700	5	12.9814	13.2638	13.4888	13.4057	13.0274	12.5033	12.5414	12.5827	12.5093	12.3852
3.90211	1.07572	P52624	P52624	Uridine phosphorylase 1	Upp1	1264	Color2 [A=255, R=169, G=169, B=169]	1	4					2	2	2	7.7	7.7	7.7	34.086	0.00026123	6.4328	61634000	3	15.2431	15.3386	15.2674	15.0365	15.0824	14.0286	14.4314	14.4791	13.9049	13.7453
3.89936	0.57186	P11032-2;P11032	P11032-2;P11032	Granzyme A	Gzma	712	Color2 [A=255, R=169, G=169, B=169]	1	4					2	2	2	7.4	7.4	7.4	28.541	0.0026514	2.8728	35388000	3	14.7115	14.8331	15.0287	14.8138	14.8085	14.2467	14.4109	14.3695	14.2711	14.0381
3.89622	0.821875	Q61147;CON__ENSEMBL:ENSBTAP00000031900	Q61147	Ceruloplasmin	Cp	2282	Color2 [A=255, R=169, G=169, B=169]	1	4					23	23	23	28.9	28.9	28.9	121.15	0	204.13	3331200000	88	21.1643	20.9807	21.042	20.7391	21.0248	20.1613	20.3479	20.4076	20.0449	19.8798
3.89436	0.839519	Q9EPB4	Q9EPB4	Apoptosis-associated speck-like protein containing a CARD	Pycard	4976	Color2 [A=255, R=169, G=169, B=169]	1	4					6	6	6	50.3	50.3	50.3	21.458	0	63.043	218110000	20	17.5295	17.5087	17.5326	17.5176	17.2507	16.6663	16.6536	16.9665	16.5721	16.283
3.86954	0.929585	Q922J9-2;Q922J9-3;Q922J9;Q922J9-4	Q922J9-2;Q922J9-3;Q922J9;Q922J9-4	Fatty acyl-CoA reductase 1	Far1	4186	Color2 [A=255, R=169, G=169, B=169]	1	4					4	4	3	17.7	17.7	13.8	29.508	0.00064336	3.4314	19114000	3	15.0983	15.1937	15.2885	15.2332	15.1233	14.106	14.4293	14.6546	14.2088	13.8906
3.80382	0.444446	O08808	O08808	Protein diaphanous homolog 1	Diaph1	221	Color2 [A=255, R=169, G=169, B=169]	1	4					6	6	6	5.6	5.6	5.6	139.34	0	9.3342	72859000	9	15.9999	16.0189	16.084	15.9924	15.8766	15.5563	15.6151	15.6915	15.5409	15.3456
3.77267	0.678854	P09242	P09242	Alkaline phosphatase, tissue-nonspecific isozyme	Alpl	673	Color2 [A=255, R=169, G=169, B=169]	1	4					15	15	15	38	38	38	57.514	0	67.72	1652900000	45	20.1132	19.879	20.3658	20.1309	20.1386	19.4644	19.5377	19.6162	19.3981	19.2168
3.73576	0.823259	Q07456	Q07456	Protein AMBP;Alpha-1-microglobulin;Inter-alpha-trypsin inhibitor light chain;Trypstatin	Ambp	1830	Color2 [A=255, R=169, G=169, B=169]	1	4					4	4	4	13.8	13.8	13.8	39.029	0	15.921	172510000	10	16.0365	16.37	16.0487	16.0085	15.9814	15.043	15.6049	15.4005	15.1785	15.102
3.71405	0.735073	Q8C3J5	Q8C3J5	Dedicator of cytokinesis protein 2	Dock2	3363	Color2 [A=255, R=169, G=169, B=169]	1	4					6	6	6	3.6	3.6	3.6	211.7	0	14.029	37605000	9	16.0388	16.0161	16.3535	16.1039	16.0805	15.1926	15.4533	15.7039	15.1833	15.3846
3.71149	0.740882	Q9WUP7-2;Q9WUP7	Q9WUP7-2;Q9WUP7	Ubiquitin carboxyl-terminal hydrolase isozyme L5	Uchl5	5437	Color2 [A=255, R=169, G=169, B=169]	1	4					2	2	2	5.8	5.8	5.8	37.487	0.00043507	3.6361	8911400	2	13.7134	13.584	14.0614	13.6976	14.0276	13.1213	13.2598	13.1275	12.9578	12.9132
3.69058	-0.919378	P07724	P07724	Serum albumin	Alb	646	Color2 [A=255, R=169, G=169, B=169]	1	4					41	41	37	67.4	67.4	66.1	68.692	0	323.31	199890000000	819	25.0944	24.9289	25.032	25.1027	25.1157	25.8126	26.4537	26.121	25.7453	25.7381
3.6793	0.689274	Q8BND5-3;Q8BND5-2;Q8BND5	Q8BND5-3;Q8BND5-2;Q8BND5	Sulfhydryl oxidase 1	Qsox1	3158	Color2 [A=255, R=169, G=169, B=169]	1	4					4	4	4	8.6	8.6	8.6	63.336	0	14.302	69484000	6	16.7938	16.5893	16.6488	16.3982	16.6658	15.7517	16.1141	16.0962	15.9862	15.7014
3.66723	0.69403	Q9WVL2	Q9WVL2	Signal transducer and activator of transcription 2	Stat2	5478	Color2 [A=255, R=169, G=169, B=169]	1	4					6	6	6	8.8	8.8	8.8	105.42	0	19.584	111840000	12	16.7447	16.539	16.9627	16.5752	16.8955	15.7874	16.1273	16.1681	16.0325	16.1316
3.65798	-1.23889	Q8QZY4	Q8QZY4	Retbindin	Rtbdn	3687	Color2 [A=255, R=169, G=169, B=169]	1	4					2	2	2	12.1	12.1	12.1	26.559	0.00023781	4.8676	39593000	8	15.133	14.5661	14.5268	14.8149	15.009	15.664	16.3672	16.4458	15.7965	15.9708
3.64513	0.435107	Q3U9G9	Q3U9G9	Lamin-B receptor	Lbr	1970	Color2 [A=255, R=169, G=169, B=169]	1	4					10	10	10	15.5	15.5	15.5	71.439	0	28.122	423470000	18	18.6362	18.7546	18.875	18.6765	18.6481	18.1509	18.4433	18.3607	18.2138	18.2461
3.64185	0.61287	D3Z6Q9	D3Z6Q9	Bridging integrator 2	Bin2	146	Color2 [A=255, R=169, G=169, B=169]	1	4					4	2	2	8.6	6.7	6.7	52.553	0	18.05	22273000	4	14.0333	14.2136	14.5445	14.2822	14.3604	13.675	13.6745	13.8036	13.7114	13.5052
3.63244	-0.927257	P07309	P07309	Transthyretin	Ttr	641	Color2 [A=255, R=169, G=169, B=169]	1	4					6	6	6	46.9	46.9	46.9	15.776	0	48.519	6607600000	48	21.6172	21.579	21.5436	21.5156	21.5521	22.1279	22.8205	22.8506	22.3003	22.3444
3.61086	0.670826	P25206	P25206	DNA replication licensing factor MCM3	Mcm3	916	Color2 [A=255, R=169, G=169, B=169]	1	4					4	4	4	6.7	6.7	6.7	91.545	0	9.508	41973000	5	15.0291	15.1556	15.3367	15.1388	15.3044	14.3501	14.4791	14.8151	14.3321	14.6341
3.60637	0.812195	Q9JHK5	Q9JHK5	Pleckstrin	Plek	5092	Color2 [A=255, R=169, G=169, B=169]	1	4					2	2	2	10.6	10.6	10.6	39.9	0	7.8179	15866000	5	13.5296	13.3926	13.8874	13.5105	13.5359	12.7865	12.9509	12.9591	12.4183	12.6803
3.59163	1.19079	P08607	P08607	C4b-binding protein	C4bpa	667	Color2 [A=255, R=169, G=169, B=169]	1	4					3	3	3	8.7	8.7	8.7	51.523	0	8.6649	42840000	6	16.1986	16.7783	16.4866	16.3225	16.2498	14.9179	15.6369	15.5357	15.154	14.8373
3.55615	-0.723754	O89020;O89020-3;O89020-2;CON__REFSEQ:XP_585019	O89020;O89020-3;O89020-2	Afamin	Afm	536	Color2 [A=255, R=169, G=169, B=169]	1	4					6	6	6	11.8	11.8	11.8	69.378	0	10.321	85735000	10	15.8439	15.8214	15.8266	15.7106	16.0117	16.405	16.9344	16.6871	16.3701	16.4364
3.54399	0.678694	Q99MD9;Q99MD9-2	Q99MD9;Q99MD9-2	Nuclear autoantigenic sperm protein	Nasp	4352	Color2 [A=255, R=169, G=169, B=169]	1	4					6	6	6	8.8	8.8	8.8	83.953	0	11.332	108320000	9	16.5998	16.4887	16.8831	16.5611	16.7705	15.8105	16.1437	16.2216	15.9021	15.8318
3.53827	0.679335	Q8CBA2	Q8CBA2	Schlafen family member 5	Slfn5	3417	Color2 [A=255, R=169, G=169, B=169]	1	4					3	3	3	3.5	3.5	3.5	100.82	0	7.2823	36323000	5	15.1278	15.2111	15.3361	14.9085	15.0774	14.458	14.6153	14.6438	14.3735	14.1736
3.52385	0.627739	P28867;P28867-2	P28867;P28867-2	Protein kinase C delta type;Protein kinase C delta type regulatory subunit;Protein kinase C delta type catalytic subunit	Prkcd	982	Color2 [A=255, R=169, G=169, B=169]	1	4					4	3	3	6.2	4.7	4.7	77.546	0	8.2437	40565000	7	15.5302	15.2345	15.6228	15.3399	15.3582	14.6737	14.959	14.9917	14.6685	14.6541
3.50003	-0.404974	Q02357;Q02357-4;Q02357-6;Q02357-5;Q02357-2;Q02357-3	Q02357;Q02357-4;Q02357-6;Q02357-5;Q02357-2;Q02357-3	Ankyrin-1	Ank1	1783	Color2 [A=255, R=169, G=169, B=169]	1	4					15	13	12	10.6	9.6	9	204.22	0	42.976	162870000	24	17.0595	16.9168	16.9797	16.8012	17.0894	17.523	17.301	17.4055	17.3576	17.2844
3.49647	0.533949	Q62230;Q62230-3	Q62230;Q62230-3	Sialoadhesin	Siglec1	2418	Color2 [A=255, R=169, G=169, B=169]	1	4					6	6	6	5	5	5	182.98	0	21.817	47976000	10	14.9432	14.7753	14.988	14.8203	15.0991	14.2439	14.5646	14.525	14.2509	14.3715
3.44926	0.977441	P01029;CON__P01030;REV__Q5XG71	P01029	Complement C4-B;Complement C4 beta chain;Complement C4 alpha chain;C4a anaphylatoxin;Complement C4 gamma chain	C4b	558	Color2 [A=255, R=169, G=169, B=169]	1	4					18	18	16	12.3	12.3	11.3	192.91	0	53.176	542830000	37	19.1063	19.4676	19.3019	19.0781	19.1078	18.1623	18.6097	18.4234	18.2454	17.7336
3.43606	0.443199	Q8C129	Q8C129	Leucyl-cystinyl aminopeptidase	Lnpep	3345	Color2 [A=255, R=169, G=169, B=169]	1	4					8	8	8	10	10	10	117.3	0	32.614	220220000	15	17.0968	16.9787	17.238	17.0065	17.1371	16.5593	16.7082	16.8236	16.6665	16.4835
3.43028	0.441751	Q3TQB2;Q3TQB2-2	Q3TQB2;Q3TQB2-2	FAD-dependent oxidoreductase domain-containing protein 1	Foxred1	1931	Color2 [A=255, R=169, G=169, B=169]	1	4					2	2	2	3.9	3.9	3.9	54.177	0.0031797	2.6499	4636900	4	13.1865	13.1776	13.25	13.4358	13.2774	12.7678	12.9792	12.948	12.7422	12.6813
3.41867	-0.616531	P62631	P62631	Elongation factor 1-alpha 2	Eef1a2	1480	Color2 [A=255, R=169, G=169, B=169]	1	4					15	7	7	46.4	26.1	26.1	50.454	0	20.472	919150000	36	19.0198	18.6814	18.8449	18.6857	19.1358	19.4172	19.5896	19.354	19.6421	19.4472
3.41863	1.00616	P08071	P08071	Lactotransferrin	Ltf	656	Color2 [A=255, R=169, G=169, B=169]	1	4					5	5	5	9.1	9.1	9.1	77.837	0	11.726	31465000	8	16.1475	15.6943	15.4211	15.2455	15.3257	14.6552	14.5775	14.6577	14.3712	14.5417
3.40642	0.569154	Q99KC8	Q99KC8	von Willebrand factor A domain-containing protein 5A	Vwa5a	4275	Color2 [A=255, R=169, G=169, B=169]	1	4					18	18	18	26.9	26.9	26.9	87.142	0	100.7	1218500000	48	20.3661	20.2457	20.5291	20.2875	20.281	19.5488	19.9039	20.0174	19.6831	19.7104
3.40235	-0.384622	Q61730-2;Q61730;Q61730-3	Q61730-2;Q61730;Q61730-3	Interleukin-1 receptor accessory protein	Il1rap	2363	Color2 [A=255, R=169, G=169, B=169]	1	4					3	3	3	7.8	7.8	7.8	41.567	0.00026631	6.8267	34921000	5	14.6273	14.8755	14.8994	14.7369	14.8506	15.0741	15.3239	15.1869	15.2024	15.1254
3.39636	0.617941	Q9EPE9	Q9EPE9	Manganese-transporting ATPase 13A1	Atp13a1	4979	Color2 [A=255, R=169, G=169, B=169]	1	4					7	7	7	7.6	7.6	7.6	132.39	0	17.56	93145000	10	16.461	16.2027	16.512	16.4649	16.4173	15.647	15.9481	16.0638	15.7268	15.5826
3.36469	0.557908	Q8BZN6;Q8BZN6-4;Q8BZN6-2;Q8BZN6-3	Q8BZN6;Q8BZN6-4;Q8BZN6-2;Q8BZN6-3	Dedicator of cytokinesis protein 10	Dock10	3317	Color2 [A=255, R=169, G=169, B=169]	1	4					3	2	2	1.3	0.8	0.8	245.76	0.0002416	5.0717	6875800	3	13.6071	13.4195	13.8316	13.6566	13.676	12.8825	12.9383	13.2249	13.2052	13.1503
3.36142	0.673939	Q9ERS5	Q9ERS5	Pleckstrin homology domain-containing family A member 2	Plekha2	5046	Color2 [A=255, R=169, G=169, B=169]	1	4					3	3	3	6.6	6.6	6.6	47.379	0	8.3877	21689000	6	15.3431	15.2039	15.4015	15.2144	15.1528	14.3564	14.7309	14.9124	14.3578	14.5885
3.36039	0.370214	Q64337-2;Q64337	Q64337-2;Q64337	Sequestosome-1	Sqstm1	2481	Color2 [A=255, R=169, G=169, B=169]	1	4					3	3	3	14.1	14.1	14.1	44.192	0	39.267	49711000	9	14.4811	14.2134	14.5593	14.5576	14.4958	14.1148	14.081	14.0834	14.1065	14.0705
3.35978	0.802162	Q61599	Q61599	Rho GDP-dissociation inhibitor 2	Arhgdib	2348	Color2 [A=255, R=169, G=169, B=169]	1	4					6	6	6	41	41	41	22.851	0	33.584	764170000	21	17.2979	17.1101	17.5733	17.0161	17.0643	16.3096	16.7258	16.5001	16.354	16.1614
3.35589	0.791467	Q3UDK1-2;Q3UDK1	Q3UDK1-2;Q3UDK1	TRAF-type zinc finger domain-containing protein 1	Trafd1	1976	Color2 [A=255, R=169, G=169, B=169]	1	4					3	3	3	8.3	8.3	8.3	63.865	0	14.571	58966000	8	15.3329	15.2096	15.3921	15.1364	15.2953	14.1241	14.5973	14.892	14.3044	14.491
3.34286	0.538912	Q91YP3	Q91YP3	Deoxyribose-phosphate aldolase	Dera	4097	Color2 [A=255, R=169, G=169, B=169]	1	4					2	2	2	8.8	8.8	8.8	34.975	0.0010593	3.2649	11076000	2	13.9076	13.5102	13.9797	13.7567	13.8351	13.1807	13.2928	13.3462	13.364	13.1111
3.3408	-0.714286	Q60696	Q60696	Melanocyte protein PMEL;M-alpha;M-beta	Pmel	2210	Color2 [A=255, R=169, G=169, B=169]	1	4					4	4	4	6.5	6.5	6.5	65.979	0	11.96	958820000	14	17.82	17.3964	17.8479	17.4265	17.8789	18.3125	18.5652	18.1869	18.436	18.4406
3.33446	0.794693	P48025;P43404-3;P43404-2;P43404;Q8BZ25	P48025;P43404-3;P43404-2;P43404;Q8BZ25	Tyrosine-protein kinase SYK;Tyrosine-protein kinase ZAP-70;Ankyrin repeat and protein kinase domain-containing protein 1	Syk;Zap70;Ankk1	1173	Color2 [A=255, R=169, G=169, B=169]	1	4					2	2	2	4.9	4.9	4.9	71.376	0.00044994	4.0752	22579000	3	15.043	15.2003	15.4313	15.0536	14.9429	14.2185	14.5953	14.5945	14.2585	14.0308
3.31215	0.558739	O35386	O35386	Phytanoyl-CoA dioxygenase, peroxisomal	Phyh	285	Color2 [A=255, R=169, G=169, B=169]	1	4					3	3	3	10.1	10.1	10.1	38.607	0.00024372	5.1874	1175700000	4	15.9008	15.7264	15.7804	15.9497	15.815	15.219	15.4018	15.55	15.1755	15.0322
3.31053	0.677945	Q9Z2E1;Q9Z2E1-2	Q9Z2E1;Q9Z2E1-2	Methyl-CpG-binding domain protein 2	Mbd2	5574	Color2 [A=255, R=169, G=169, B=169]	1	4					3	3	3	9.7	9.7	9.7	43.5	0	8.9783	33913000	6	15.6178	15.7348	15.8239	15.682	15.7298	14.7466	15.1073	15.4014	14.8378	15.1054
3.28608	0.840498	Q9JKM7	Q9JKM7	Ras-related protein Rab-37	Rab37	5182	Color2 [A=255, R=169, G=169, B=169]	1	4					3	3	3	15.2	15.2	15.2	24.656	0.0004414	3.8192	11150000	5	13.9534	13.6036	14.0362	14.124	13.8466	13.0334	13.3939	13.2675	12.7034	12.9632
3.26397	0.691031	Q9JIK5	Q9JIK5	Nucleolar RNA helicase 2	Ddx21	5132	Color2 [A=255, R=169, G=169, B=169]	1	4					14	14	14	18.3	18.3	18.3	93.55	0	46.074	346800000	36	18.7674	18.8245	19.0765	18.7326	18.9818	17.9397	18.2907	18.5154	17.9767	18.2052
3.2565	0.578473	P62962;CON__P02584	P62962	Profilin-1	Pfn1	1518	Color2 [A=255, R=169, G=169, B=169]	1	4					10	10	9	85	85	67.1	14.957	0	120.37	6166300000	121	21.6566	21.8054	21.8496	21.7633	21.646	20.8659	21.2876	21.4332	21.0659	21.176
3.25443	0.513906	P54729	P54729	NEDD8 ultimate buster 1	Nub1	1294	Color2 [A=255, R=169, G=169, B=169]	1	4					8	8	8	13.8	13.8	13.8	70.306	0	14.146	193490000	13	18.081	17.911	18.0273	18.0335	17.9796	17.2659	17.6814	17.7193	17.3886	17.4076
3.24639	0.416163	Q8K1R3;Q8K1R3-2	Q8K1R3	Polyribonucleotide nucleotidyltransferase 1, mitochondrial	Pnpt1	3590	Color2 [A=255, R=169, G=169, B=169]	1	4					6	6	6	8.6	8.6	8.6	85.682	0	12.929	48209000	11	15.3611	15.2755	15.2325	15.3469	15.3189	14.6635	14.9863	15.0852	14.894	14.8251
3.2451	-0.55236	P09470;P09470-2;D0G895	P09470;P09470-2	Angiotensin-converting enzyme;Angiotensin-converting enzyme, soluble form	Ace	676	Color2 [A=255, R=169, G=169, B=169]	1	4					10	10	10	7.7	7.7	7.7	150.92	0	37.113	229630000	18	17.1534	17.0929	17.3465	16.9607	17.1159	17.4895	17.9552	17.6349	17.7456	17.606
3.24399	0.486407	Q8BHD7-2;Q8BHD7	Q8BHD7-2;Q8BHD7	Polypyrimidine tract-binding protein 3	Ptbp3	3052	Color2 [A=255, R=169, G=169, B=169]	1	4					4	2	2	12.1	9.2	9.2	56.381	0.00023969	4.9699	156510000	4	13.3096	13.1571	13.2152	13.4358	13.2583	12.6798	13.0032	12.8886	12.7921	12.5803
3.2256	-0.522303	P42703-2;P42703	P42703-2;P42703	Leukemia inhibitory factor receptor	Lifr	1111	Color2 [A=255, R=169, G=169, B=169]	1	4					2	2	2	3.3	3.3	3.3	81.286	0.00023685	4.808	6663500	2	12.1686	11.8265	11.6685	11.9078	12.0078	12.4233	12.5389	12.5218	12.4209	12.286
3.19993	0.514531	Q60855	Q60855	Receptor-interacting serine/threonine-protein kinase 1	Ripk1	2234	Color2 [A=255, R=169, G=169, B=169]	1	4					4	4	4	6.4	6.4	6.4	74.854	0	12.065	41061000	5	15.2245	15.237	15.4525	15.25	15.0856	14.6956	14.7916	14.9794	14.6863	14.5239
3.19517	0.947637	Q9D8C4	Q9D8C4	Interferon-induced 35 kDa protein homolog	Ifi35	4821	Color2 [A=255, R=169, G=169, B=169]	1	4					3	3	3	11.5	11.5	11.5	31.875	0.00023359	4.6188	28732000	3	14.5604	14.2419	14.9086	14.5793	14.6128	13.5493	13.9918	13.8769	13.5462	13.2005
3.17441	0.463145	Q3UPF5-2;Q3UPF5	Q3UPF5-2;Q3UPF5	Zinc finger CCCH-type antiviral protein 1	Zc3hav1	2034	Color2 [A=255, R=169, G=169, B=169]	1	4					6	6	6	8.7	8.7	8.7	88.23	0	21.138	63263000	9	15.7059	15.7706	15.8711	15.6991	15.7601	15.2146	15.543	15.4236	15.2097	15.1002
3.16675	-0.575318	P16056	P16056	Hepatocyte growth factor receptor	Met	799	Color2 [A=255, R=169, G=169, B=169]	1	4					6	6	6	5.1	5.1	5.1	153.55	0	13.657	50041000	11	15.258	14.9775	14.9985	15.3148	15.062	15.5555	15.8721	15.9231	15.5837	15.553
3.16183	0.468188	Q9JKP5;Q8C181-3;Q8R003;Q8C181-2;Q8C181;Q8C181-4	Q9JKP5;Q8C181-3;Q8R003;Q8C181-2;Q8C181;Q8C181-4	Muscleblind-like protein 1;Muscleblind-like protein 2;Muscleblind-like protein 3	Mbnl1;Mbnl2;Mbnl3	5184	Color2 [A=255, R=169, G=169, B=169]	1	4					3	3	3	7.3	7.3	7.3	36.975	0.0002317	4.4856	135960000	6	16.982	16.7226	16.9968	16.854	16.9251	16.2346	16.5553	16.6214	16.3196	16.4087
3.15131	0.568634	Q64378	Q64378	Peptidyl-prolyl cis-trans isomerase FKBP5;Peptidyl-prolyl cis-trans isomerase FKBP5, N-terminally processed	Fkbp5	2487	Color2 [A=255, R=169, G=169, B=169]	1	4					6	6	6	16.2	16.2	16.2	50.966	0	60.576	324130000	17	18.352	18.4097	18.5294	18.1772	18.3888	17.9595	17.5655	17.6855	18.0582	17.7454
3.14625	0.446865	P21180-2;P21180	P21180-2;P21180	Complement C2;Complement C2b fragment;Complement C2a fragment	C2	868	Color2 [A=255, R=169, G=169, B=169]	1	4					3	3	3	4.8	4.8	4.8	84.012	0.00026337	6.5858	10311000	4	14.1861	14.4963	14.2384	14.2026	14.2323	13.8211	14.039	13.8366	13.6636	13.7612
3.12823	0.879989	P04441-2;P04441	P04441-2;P04441	H-2 class II histocompatibility antigen gamma chain	Cd74	606	Color2 [A=255, R=169, G=169, B=169]	1	4					2	2	2	9.8	9.8	9.8	24.454	0	7.4606	46365000	6	15.1388	14.9251	14.9342	14.9616	14.869	14.5418	13.9622	13.7132	14.3799	13.8317
3.11917	0.407471	Q9EQK5	Q9EQK5	Major vault protein	Mvp	5009	Color2 [A=255, R=169, G=169, B=169]	1	4					20	20	20	31.1	31.1	31.1	95.923	0	90.18	827110000	44	19.136	19.1233	19.3147	19.1259	19.1402	18.6651	18.8343	18.9389	18.8129	18.5517
3.09255	-0.292013	P42128	P42128	Forkhead box protein K1	Foxk1	1103	Color2 [A=255, R=169, G=169, B=169]	1	4					2	2	2	4.5	4.5	4.5	74.919	0.00023574	4.7556	6822000	3	11.705	12.022	11.8774	11.814	11.76	12.1588	12.1501	12.1174	12.1215	12.0907
3.08283	0.386211	P29391;P49945	P29391;P49945	Ferritin light chain 1;Ferritin light chain 2	Ftl1;Ftl2	987	Color2 [A=255, R=169, G=169, B=169]	1	4					8	8	8	59.6	59.6	59.6	20.802	0	73.932	1679200000	49	19.3472	19.5165	19.4995	19.4637	19.3684	18.9245	19.1324	19.2579	19.0445	18.9049
3.05948	0.458915	O70252	O70252	Heme oxygenase 2	Hmox2	420	Color2 [A=255, R=169, G=169, B=169]	1	4					9	9	9	35.9	35.9	35.9	35.738	0	108.7	264080000	20	17.8643	17.8729	18.1092	17.8205	17.8988	17.3046	17.3963	17.7105	17.3437	17.5161
3.05608	-0.24765	Q8BGT6-2;Q8BGT6	Q8BGT6-2;Q8BGT6	MICAL-like protein 1	Micall1	3021	Color2 [A=255, R=169, G=169, B=169]	1	4					3	3	3	8.4	8.4	8.4	55.721	0.00025523	6.0275	6062600	5	13.5496	13.4681	13.4482	13.5105	13.5311	13.5856	13.7347	13.7978	13.7874	13.8403
3.03543	0.965097	P70315	P70315	Wiskott-Aldrich syndrome protein homolog	Was	1607	Color2 [A=255, R=169, G=169, B=169]	1	4					3	3	3	11	11	11	54.191	0	19.195	11289000	5	12.8107	12.8857	13.4082	12.8987	13.4654	11.7027	12.4628	12.2733	12.1153	12.0891
3.02999	0.616474	Q9R0H0-2;Q9R0H0	Q9R0H0-2;Q9R0H0	Peroxisomal acyl-coenzyme A oxidase 1	Acox1	5346	Color2 [A=255, R=169, G=169, B=169]	1	4					13	13	13	27.4	27.4	27.4	74.717	0	115.87	1037000000	29	19.4678	19.2892	19.3927	19.2998	19.2399	18.5061	18.8551	19.1036	18.6147	18.5276
3.02362	0.640772	P07742	P07742	Ribonucleoside-diphosphate reductase large subunit	Rrm1	647	Color2 [A=255, R=169, G=169, B=169]	1	4					5	5	5	7.2	7.2	7.2	90.209	0	18.672	60237000	11	15.5941	15.7793	15.9672	15.6978	15.6776	14.8019	15.3659	15.3403	14.9794	15.0247
3.01589	-0.344534	Q02013	Q02013	Aquaporin-1	Aqp1	1777	Color2 [A=255, R=169, G=169, B=169]	1	4					3	3	3	14.5	14.5	14.5	28.793	0	60.848	511410000	28	17.3126	17.4738	17.4753	17.3939	17.4645	17.6951	17.9518	17.868	17.6909	17.6368
3.0149	-0.468873	P52480-2	P52480-2	Pyruvate kinase PKM	Pkm	1260	Color2 [A=255, R=169, G=169, B=169]	1	4					31	3	3	60.3	8.3	8.3	57.984	0	14.066	741240000	12	17.1722	16.9175	17.0593	16.98	17.3108	17.3704	17.6371	17.7271	17.5078	17.5418
3.00724	0.416206	Q8BJS4;Q8BJS4-2;Q8BJS4-3	Q8BJS4;Q8BJS4-2;Q8BJS4-3	SUN domain-containing protein 2	Sun2	3097	Color2 [A=255, R=169, G=169, B=169]	1	4					11	11	11	23	23	23	81.604	0	85.506	310470000	31	17.8265	17.8224	18.1716	17.8785	17.9007	17.4334	17.613	17.5594	17.5736	17.3392
3.00455	-0.615878	Q9JI60	Q9JI60	Lecithin retinol acyltransferase	Lrat	5118	Color2 [A=255, R=169, G=169, B=169]	1	4					8	8	8	43.3	43.3	43.3	25.82	0	44.062	765830000	25	18.1501	17.9967	17.799	18.0768	17.7968	18.5115	18.6485	18.9014	18.5396	18.2979
2.99861	-1.02534	Q5EBJ4	Q5EBJ4	Ermin	Ermn	2122	Color2 [A=255, R=169, G=169, B=169]	1	4					11	11	11	53.4	53.4	53.4	32.148	0	185.31	859910000	41	18.4895	17.8173	18.1272	18.6108	18.3382	19.1483	19.3267	19.8614	19.132	19.0411
2.98669	0.571692	Q9WVA4	Q9WVA4	Transgelin-2	Tagln2	5465	Color2 [A=255, R=169, G=169, B=169]	1	4					11	11	11	60.3	60.3	60.3	22.395	0	97.533	1946200000	41	19.7777	19.7869	19.8033	19.8749	19.5646	19.3462	19.0424	19.464	19.1964	18.9
2.97976	-0.389211	Q6PDY2	Q6PDY2	2-aminoethanethiol dioxygenase	Ado	2658	Color2 [A=255, R=169, G=169, B=169]	1	4					3	3	3	18.4	18.4	18.4	28.372	0.00023918	4.9457	43916000	3	14.1328	14.0601	14.1705	13.8882	14.219	14.636	14.3391	14.464	14.4182	14.5595
2.97685	-0.559973	O70250	O70250	Phosphoglycerate mutase 2	Pgam2	418	Color2 [A=255, R=169, G=169, B=169]	1	4					13	13	9	52.2	52.2	39.5	28.827	0	59.702	5567700000	115	21.452	21.2337	21.2845	21.2515	21.3483	21.7549	22.137	21.8832	22.0467	21.5479
2.96395	-0.408694	Q91V36	Q91V36	Nuclear receptor-binding protein 2	Nrbp2	3963	Color2 [A=255, R=169, G=169, B=169]	1	4					2	2	2	4.6	4.6	4.6	57.348	0.00064212	3.3901	18244000	2	13.6173	13.453	13.6656	13.5067	13.4805	13.7815	14.1612	14.0702	13.838	13.9156
2.96291	0.711781	Q8BH35;Q8BH35-2	Q8BH35;Q8BH35-2	Complement component C8 beta chain	C8b	3029	Color2 [A=255, R=169, G=169, B=169]	1	4					2	2	2	3.4	3.4	3.4	66.229	0.00023234	4.5519	13199000	3	14.4517	14.6008	14.4034	14.2412	14.5369	13.5563	13.562	14.0649	14.0314	13.4607
2.93366	0.836987	Q8VDW0;Q8VDW0-2	Q8VDW0	ATP-dependent RNA helicase DDX39A	Ddx39a	3899	Color2 [A=255, R=169, G=169, B=169]	1	4					7	3	3	21.3	11.9	11.9	49.067	0	38.72	70594000	9	16.7012	16.7775	17.1046	16.8104	16.9446	15.6799	16.1149	16.5264	15.7216	16.1104
2.91222	0.775975	P82198	P82198	Transforming growth factor-beta-induced protein ig-h3	Tgfbi	1646	Color2 [A=255, R=169, G=169, B=169]	1	4					15	15	15	26.2	26.2	26.2	74.596	0	113.52	1221200000	47	19.7732	19.9703	20.4093	19.6987	20.0914	19.0988	19.5445	19.0934	19.3134	19.0129
2.8817	0.835203	Q8K400-2;Q8K400	Q8K400-2;Q8K400	Syntaxin-binding protein 5	Stxbp5	3655	Color2 [A=255, R=169, G=169, B=169]	1	4					2	2	2	7.5	7.5	7.5	43.782	0.0012621	3.195	20199000	3	11.7154	12.1392	11.9723	11.8713	12.0451	10.6818	11.2261	11.5673	10.8477	11.2444
2.8734	0.633417	Q61735-2	Q61735-2	Leukocyte surface antigen CD47	Cd47	2366	Color2 [A=255, R=169, G=169, B=169]	1	4					5	5	2	17.6	17.6	8.3	35.316	0	25.518	379570000	18	18.441	18.3193	18.6625	18.3175	18.5892	17.5871	18.0561	18.1292	17.6149	17.7753
2.87295	0.490273	Q9QUH0	Q9QUH0	Glutaredoxin-1	Glrx	5242	Color2 [A=255, R=169, G=169, B=169]	1	4					2	2	2	17.8	17.8	17.8	11.871	0.00045167	4.1235	66506000	5	16.9817	16.7062	16.731	17.0122	16.5741	16.3284	16.3252	16.4842	16.2902	16.1259
2.87169	-0.345849	P49817;P49817-2	P49817;P49817-2	Caveolin-1	Cav1	1208	Color2 [A=255, R=169, G=169, B=169]	1	4					6	6	4	36	36	30.3	20.538	0	48.84	1339100000	17	19.8414	20.1216	20.0767	19.8797	19.902	20.2658	20.4521	20.3308	20.3235	20.1785
2.86743	0.540648	Q8BYU6	Q8BYU6	Torsin-1A-interacting protein 2	Tor1aip2	3301	Color2 [A=255, R=169, G=169, B=169]	1	4					5	4	4	14.1	12.2	12.2	54.495	0	17.801	129290000	7	16.7137	16.4625	16.7476	16.6331	16.4403	15.9976	16.1992	16.3343	15.9563	15.8064
2.86313	-0.450609	Q8CGY6-2;Q8CGY6	Q8CGY6-2;Q8CGY6	Protein unc-45 homolog B	Unc45b	3476	Color2 [A=255, R=169, G=169, B=169]	1	4					5	5	5	6.2	6.2	6.2	103.41	0	7.527	19914000	5	13.4365	13.4288	13.288	13.1757	13.4704	13.8558	13.9009	13.6319	14.0216	13.6422
2.85131	0.551619	Q8CIH5	Q8CIH5	1-phosphatidylinositol 4,5-bisphosphate phosphodiesterase gamma-2	Plcg2	3518	Color2 [A=255, R=169, G=169, B=169]	1	4					7	7	7	8.1	8.1	8.1	147.59	0	22.185	49184000	10	15.366	15.2262	15.5879	15.2574	15.1938	14.587	15.0346	14.9514	14.6575	14.6429
2.84653	0.413583	Q8BLY1-2;Q8BLY1	Q8BLY1-2;Q8BLY1	SPARC-related modular calcium-binding protein 1	Smoc1	3133	Color2 [A=255, R=169, G=169, B=169]	1	4					5	5	5	11.3	11.3	11.3	49.763	0	13.268	101470000	9	17.1345	16.7872	17.0502	16.9966	17.0951	16.5345	16.5301	16.8269	16.628	16.4763
2.80838	0.515645	Q9WV32	Q9WV32	Actin-related protein 2/3 complex subunit 1B	Arpc1b	5448	Color2 [A=255, R=169, G=169, B=169]	1	4					7	7	6	26.6	26.6	20.4	41.063	0	44.501	896540000	20	18.4633	18.3253	18.6921	18.432	18.3624	17.8187	18.1282	18.1421	17.9289	17.679
2.80655	0.421237	P13864-2;P13864	P13864-2;P13864	DNA (cytosine-5)-methyltransferase 1	Dnmt1	757	Color2 [A=255, R=169, G=169, B=169]	1	4					7	7	7	7.1	7.1	7.1	169.99	0	11.265	88270000	8	14.6205	14.7613	14.846	14.6418	14.9309	14.253	14.2612	14.5725	14.2018	14.4059
2.79812	0.582224	P80317;Q61390	P80317	T-complex protein 1 subunit zeta	Cct6a	1641	Color2 [A=255, R=169, G=169, B=169]	1	4					15	15	15	33.9	33.9	33.9	58.004	0	50.688	1572200000	45	19.5566	19.3474	19.4567	19.5133	19.4902	18.6602	19.0626	19.2704	18.672	18.7879
2.78804	0.563618	Q9QUR7	Q9QUR7	Peptidyl-prolyl cis-trans isomerase NIMA-interacting 1	Pin1	5249	Color2 [A=255, R=169, G=169, B=169]	1	4					3	3	3	32.7	32.7	32.7	18.37	0	33.605	43363000	7	15.4015	15.3612	15.7622	15.3614	15.5704	14.6863	15.0852	15.1906	14.7982	14.8784
2.78684	-0.61489	Q99P47	Q99P47	Contactin-associated protein-like 4	Cntnap4	4378	Color2 [A=255, R=169, G=169, B=169]	1	4					2	2	2	1.4	1.4	1.4	144.73	0.0012592	3.1612	9952600	5	13.7167	13.4248	13.5252	13.8532	13.6621	14.0745	14.3937	14.6074	14.1521	14.0287
2.78291	0.303379	P49138;Q3UMW7-2;Q3UMW7-3;Q3UMW7;Q9D2E1;Q922R0	P49138	MAP kinase-activated protein kinase 2	Mapkapk2	1191	Color2 [A=255, R=169, G=169, B=169]	1	4					5	5	5	14.8	14.8	14.8	44.049	0	12.283	73966000	11	16.6099	16.668	16.732	16.6824	16.5356	16.2347	16.4924	16.4165	16.3734	16.1941
2.76648	0.752827	O89017	O89017	Legumain	Lgmn	535	Color2 [A=255, R=169, G=169, B=169]	1	4					3	3	3	8.5	8.5	8.5	49.372	0	25.205	860290000	9	18.0943	17.9921	18.2006	18.1311	17.8464	16.9517	17.5388	17.7621	17.1501	17.0976
2.74925	0.41153	Q61362-3;Q61362-2;Q61362	Q61362-3;Q61362-2;Q61362	Chitinase-3-like protein 1	Chi3l1	2312	Color2 [A=255, R=169, G=169, B=169]	1	4					6	6	6	19	19	19	42.804	0	38.867	64941000	8	14.9121	14.9721	14.6804	14.7122	14.6902	14.2833	14.5872	14.4857	14.2812	14.272
2.73009	-0.472749	Q9R0Y5;Q9R0Y5-2	Q9R0Y5;Q9R0Y5-2	Adenylate kinase isoenzyme 1	Ak1	5366	Color2 [A=255, R=169, G=169, B=169]	1	4					13	13	13	68	68	68	21.539	0	161.26	7530400000	67	21.1132	21.2201	21.27	21.228	21.1791	21.4359	21.9983	21.7267	21.7244	21.4889
2.72639	-0.638575	P21550	P21550	Beta-enolase	Eno3	874	Color2 [A=255, R=169, G=169, B=169]	1	4					22	18	16	57.6	45.9	40.8	47.024	0	73.645	16361000000	133	22.3178	22.2637	22.4904	22.1125	22.3745	22.7675	23.2808	22.7472	23.2339	22.7223
2.71472	-0.402994	Q9JMC3	Q9JMC3	DnaJ homolog subfamily A member 4	Dnaja4	5231	Color2 [A=255, R=169, G=169, B=169]	1	4					4	4	4	11.8	11.8	11.8	44.901	0	11.65	57988000	9	15.8546	15.6465	15.7826	15.6798	16.0205	16.1556	16.1149	16.3496	16.325	16.054
2.71432	-0.845398	Q8K093	Q8K093	Thyrotropin-releasing hormone-degrading ectoenzyme	Trhde	3554	Color2 [A=255, R=169, G=169, B=169]	1	4					2	2	2	2.1	2.1	2.1	117.46	0.0012555	3.1203	10834000	3	12.4836	12.027	12.333	13.0258	12.6979	13.2049	13.6072	13.488	13.2894	13.2047
2.70909	-0.685548	P04919-2;P04919	P04919-2;P04919	Band 3 anion transport protein	Slc4a1	608	Color2 [A=255, R=169, G=169, B=169]	1	4					9	9	9	15.5	15.5	15.5	94.233	0	37.901	402940000	29	18.5829	18.8337	18.5143	18.4733	18.933	19.2056	19.7637	19.4963	19.1623	19.137
2.69722	0.449017	P08101-2;P08508;P08101-3;P08101	P08101-2;P08508;P08101-3;P08101	Low affinity immunoglobulin gamma Fc region receptor II;Low affinity immunoglobulin gamma Fc region receptor III	Fcgr2;Fcgr3	658	Color2 [A=255, R=169, G=169, B=169]	1	4					2	2	2	8.5	8.5	8.5	31.881	0	8.0245	20481000	7	14.5736	14.2724	14.6305	14.1775	14.5191	13.9083	13.8596	14.0418	14.1151	14.0034
2.67854	0.312208	Q8VC70	Q8VC70	RNA-binding motif, single-stranded-interacting protein 2	Rbms2	3837	Color2 [A=255, R=169, G=169, B=169]	1	4					3	3	2	9.1	9.1	7.3	40.724	0	7.9618	41192000	7	15.6505	15.5126	15.4365	15.5702	15.4568	15.1213	15.3455	15.3606	15.1505	15.0878
2.67829	0.392196	O89051	O89051	Integral membrane protein 2B;BRI2, membrane form;BRI2 intracellular domain;BRI2C, soluble form;Bri23 peptide	Itm2b	539	Color2 [A=255, R=169, G=169, B=169]	1	4					6	6	6	27.1	27.1	27.1	30.26	0	21.974	153870000	14	16.6504	16.3972	16.5457	16.6311	16.5162	16.0492	16.2809	16.3887	16.0459	16.015
2.67674	0.385288	Q6ZPE2;Q6ZPE2-2	Q6ZPE2;Q6ZPE2-2	Myotubularin-related protein 5	Sbf1	2715	Color2 [A=255, R=169, G=169, B=169]	1	4					7	7	7	4.7	4.7	4.7	208.69	0	11.8	36981000	10	15.5796	15.3841	15.5248	15.4475	15.5546	15.0036	15.1758	15.3913	14.9607	15.0327
2.67334	-0.60071	O55226	O55226	Chondroadherin	Chad	402	Color2 [A=255, R=169, G=169, B=169]	1	4					2	2	2	7.3	7.3	7.3	40.348	0	16.914	9423300	3	12.3864	12.0063	12.3401	12.5721	12.6041	13.1149	13.1277	12.9205	13.0609	12.6886
2.66993	0.386235	Q9JI11	Q9JI11	Serine/threonine-protein kinase 4;Serine/threonine-protein kinase 4 37kDa subunit;Serine/threonine-protein kinase 4 18kDa subunit	Stk4	5111	Color2 [A=255, R=169, G=169, B=169]	1	4					8	2	2	19.3	4.1	4.1	55.541	0.00024661	5.377	17844000	4	13.8639	13.928	14.0228	13.807	13.6881	13.4299	13.5434	13.6998	13.3556	13.3498
2.65913	0.338825	Q9Z0P5-2;Q9Z0P5	Q9Z0P5-2;Q9Z0P5	Twinfilin-2	Twf2	5503	Color2 [A=255, R=169, G=169, B=169]	1	4					9	9	8	32.3	32.3	30.3	39.311	0	22.541	304380000	21	17.8685	17.7687	18.0996	17.7673	17.9259	17.4943	17.6538	17.613	17.5767	17.3982
2.65903	0.64432	O35892;O35892-2;Q99388	O35892;O35892-2;Q99388	Nuclear autoantigen Sp-100;Component of Sp100-rs	Sp100;Csprs	329	Color2 [A=255, R=169, G=169, B=169]	1	4					2	2	2	5.4	5.4	5.4	54.726	0.00044853	4.0434	23916000	3	12.6296	12.0719	12.4163	12.1494	12.1664	11.3093	11.6379	11.9151	11.7785	11.5712
2.64907	-0.539635	Q9WV89-4;Q9WV89-2;Q9WV89	Q9WV89-4;Q9WV89-2;Q9WV89	Syntaxin-binding protein 4	Stxbp4	5458	Color2 [A=255, R=169, G=169, B=169]	1	4					2	2	2	4.8	4.8	4.8	57.577	0	8.9678	13295000	3	11.9806	11.9136	11.8266	12.0405	11.8801	12.1102	12.7888	12.5658	12.5563	12.3184
2.64365	0.633074	Q9CYL5	Q9CYL5	Golgi-associated plant pathogenesis-related protein 1	Glipr2	4609	Color2 [A=255, R=169, G=169, B=169]	1	4					2	2	2	13.6	13.6	13.6	17.09	0	19.201	137960000	3	15.2301	14.814	14.8983	14.9541	14.6915	14.4469	14.3633	14.5675	14.0534	13.9916
2.6418	0.492554	O70579	O70579	Peroxisomal membrane protein PMP34	Slc25a17	456	Color2 [A=255, R=169, G=169, B=169]	1	4					2	2	2	6.8	6.8	6.8	34.412	0.00064433	3.4398	15317000	3	13.8381	13.5424	13.4539	13.6663	13.8164	12.915	13.2772	13.4075	13.1543	13.1004
2.64139	0.686732	P98086	P98086	Complement C1q subcomponent subunit A	C1qa	1739	Color2 [A=255, R=169, G=169, B=169]	1	4					2	2	2	10.2	10.2	10.2	25.974	0	8.1559	19265000	4	13.866	14.387	14.1082	14.1952	13.7665	13.2801	13.7122	13.5481	13.2109	13.138
2.63533	-0.681744	P21956-2;P21956	P21956-2;P21956	Lactadherin	Mfge8	879	Color2 [A=255, R=169, G=169, B=169]	1	4					9	9	9	30.5	30.5	30.5	47.169	0	46.359	183000000	17	16.2383	16.0227	16.061	16.0653	16.2318	16.531	17.08	17.2445	16.5934	16.5788
2.62952	0.759094	Q02105	Q02105	Complement C1q subcomponent subunit C	C1qc	1779	Color2 [A=255, R=169, G=169, B=169]	1	4					2	2	2	12.6	12.6	12.6	25.991	0	7.7164	52728000	8	15.2732	15.3275	15.3593	15.2326	15.1596	14.5926	14.6778	14.7375	14.7092	13.8397
2.62402	-0.347094	Q8R1G2	Q8R1G2	Carboxymethylenebutenolidase homolog	Cmbl	3735	Color2 [A=255, R=169, G=169, B=169]	1	4					4	4	4	17.1	17.1	17.1	27.902	0	8.5035	143410000	10	16.7027	16.7107	16.8362	16.5359	16.7365	16.866	17.1785	17.1751	17.0942	16.9436
2.62185	-0.639132	O55234	O55234	Proteasome subunit beta type-5	Psmb5	404	Color2 [A=255, R=169, G=169, B=169]	1	4					8	8	8	32.6	32.6	32.6	28.532	0	24.916	564480000	18	18.6508	18.4524	18.5162	18.5873	18.9137	18.9583	19.3944	19.6685	19.1509	19.1441
2.62127	-0.534852	Q9CRB6	Q9CRB6	Tubulin polymerization-promoting protein family member 3	Tppp3	4518	Color2 [A=255, R=169, G=169, B=169]	1	4					10	10	10	52.3	52.3	52.3	18.965	0	72.935	1978400000	28	19.14	18.7395	18.8794	18.6407	18.9986	19.4614	19.4185	19.6019	19.4898	19.1008
2.60392	0.527626	Q9CYG7-2;Q9CYG7	Q9CYG7-2;Q9CYG7	Mitochondrial import receptor subunit TOM34	Tomm34	4603	Color2 [A=255, R=169, G=169, B=169]	1	4					2	2	2	5.8	5.8	5.8	34.28	0.00023105	4.4409	149830000	4	16.1637	16.2995	16.0774	16.0421	16.176	15.3715	15.849	15.9402	15.4792	15.4806
2.5964	0.403312	P27046	P27046	Alpha-mannosidase 2	Man2a1	941	Color2 [A=255, R=169, G=169, B=169]	1	4					5	5	5	5	5	5	131.63	0	8.8012	40336000	8	14.4843	14.7524	14.8374	14.4767	14.5391	14.1425	14.3915	14.1668	14.2944	14.0782
2.56344	0.337416	P06797	P06797	Cathepsin L1;Cathepsin L1 heavy chain;Cathepsin L1 light chain	Ctsl	632	Color2 [A=255, R=169, G=169, B=169]	1	4					5	5	5	22.5	22.5	22.5	37.547	0	89.918	121770000	9	15.8929	15.9606	15.9875	15.9336	15.7194	15.4924	15.7076	15.7189	15.4177	15.4704
2.55101	-0.597738	P07310	P07310	Creatine kinase M-type	Ckm	642	Color2 [A=255, R=169, G=169, B=169]	1	4					18	18	18	56.4	56.4	56.4	43.044	0	323.31	61158000000	467	23.7267	23.5015	23.8139	23.4388	23.507	24.1298	24.5043	23.9895	24.4479	23.9051
2.54767	0.554376	Q8BYY4;Q8BYY4-2;Q8BYY4-3	Q8BYY4;Q8BYY4-2;Q8BYY4-3	Tetratricopeptide repeat protein 39B	Ttc39b	3304	Color2 [A=255, R=169, G=169, B=169]	1	4					2	2	2	4.1	4.1	4.1	70.292	0.0071068	2.1327	89025000	3	15.363	15.2387	15.4028	15.1351	15.1985	14.9495	14.3658	14.5578	15.0123	14.681
2.54281	-0.347718	Q8R2Z3	Q8R2Z3	Anion exchange transporter	Slc26a7	3761	Color2 [A=255, R=169, G=169, B=169]	1	4					3	3	3	4.6	4.6	4.6	71.829	0.00025846	6.2426	187690000	5	17.6229	17.567	17.7694	17.6438	17.6772	17.8552	18.1847	18.1578	17.8196	18.0017
2.5375	0.416187	Q7TPV4	Q7TPV4	Myb-binding protein 1A	Mybbp1a	2801	Color2 [A=255, R=169, G=169, B=169]	1	4					16	16	16	14.1	14.1	14.1	152.04	0	70.575	338030000	30	18.1663	18.1001	18.3924	18.1188	18.3099	17.6675	17.8835	18.0596	17.6081	17.7878
2.51588	-0.576402	Q8BI72	Q8BI72	CDKN2A-interacting protein	Cdkn2aip	3072	Color2 [A=255, R=169, G=169, B=169]	1	4					7	7	7	15.8	15.8	15.8	59.744	0	35.589	111200000	13	16.2014	15.9817	16.2747	16.3329	16.483	16.6663	17.1355	17.0484	16.7312	16.5743
2.5049	-0.319375	P32233	P32233	Developmentally-regulated GTP-binding protein 1	Drg1	1022	Color2 [A=255, R=169, G=169, B=169]	1	4					4	4	4	14.4	14.4	14.4	40.512	0	21.931	84346000	8	14.7107	14.8251	14.9637	14.7053	15.064	15.1161	15.1948	15.0902	15.2413	15.2232
2.4964	0.59894	D0QMC3;O35368-2;O35368;O35368-3	D0QMC3	Myeloid cell nuclear differentiation antigen-like protein	Mndal	141	Color2 [A=255, R=169, G=169, B=169]	1	4					7	6	6	16.9	15.2	15.2	60.526	0	40.275	77591000	10	16.2414	16.0446	16.6863	16.0538	16.2827	15.8295	15.7844	15.6847	15.6707	15.3449
2.49581	0.829792	P97821	P97821	Dipeptidyl peptidase 1;Dipeptidyl peptidase 1 exclusion domain chain;Dipeptidyl peptidase 1 heavy chain;Dipeptidyl peptidase 1 light chain	Ctsc	1726	Color2 [A=255, R=169, G=169, B=169]	1	4					3	3	3	9.7	9.7	9.7	52.376	0	9.5737	119560000	5	15.9163	15.77	15.575	16.2913	15.4054	14.9705	15.207	15.2856	14.6255	14.7204
2.49479	0.455215	P09528	P09528	Ferritin heavy chain;Ferritin heavy chain, N-terminally processed	Fth1	677	Color2 [A=255, R=169, G=169, B=169]	1	4					5	5	5	33.5	33.5	33.5	21.066	0	15.361	780150000	19	19.1763	19.1423	19.3404	19.1278	19.2807	18.5159	18.9422	19.0412	18.7101	18.582
2.47366	0.312021	Q8BXK9	Q8BXK9	Chloride intracellular channel protein 5	Clic5	3283	Color2 [A=255, R=169, G=169, B=169]	1	4					5	3	3	25.9	18.7	18.7	28.287	0	7.4062	15798000	6	13.9899	14.11	14.3378	14.1047	14.2612	13.8117	13.9682	13.8921	13.8668	13.7048
2.46114	0.460614	Q62191	Q62191	E3 ubiquitin-protein ligase TRIM21	Trim21	2412	Color2 [A=255, R=169, G=169, B=169]	1	4					3	3	3	6.8	6.8	6.8	54.174	0.00024474	5.2782	20974000	5	14.8911	14.8302	14.6317	14.8121	14.7605	14.3623	14.5158	14.5729	14.1098	14.0618
2.45985	0.315883	Q62422	Q62422	Osteoclast-stimulating factor 1	Ostf1	2441	Color2 [A=255, R=169, G=169, B=169]	1	4					5	5	5	36.7	36.7	36.7	23.782	0	18.15	121790000	9	16.0789	16.1117	16.3574	16.1529	16.0886	15.7562	15.9844	15.9711	15.7014	15.797
2.44087	0.442955	P10639	P10639	Thioredoxin	Txn	703	Color2 [A=255, R=169, G=169, B=169]	1	4					5	5	5	40	40	40	11.675	0	14.688	3910000000	35	20.4601	20.4295	20.6055	20.3657	20.3599	19.823	20.2903	20.193	19.8597	19.84
2.438	0.347363	Q3UZ39;Q3UZ39-3	Q3UZ39;Q3UZ39-3	Leucine-rich repeat flightless-interacting protein 1	Lrrfip1	2068	Color2 [A=255, R=169, G=169, B=169]	1	4					12	12	8	27.4	27.4	20.7	79.248	0	54.524	209640000	23	17.5658	17.5042	17.7394	17.4007	17.5542	17.2127	17.3645	17.3319	17.0912	17.0273
2.4317	0.899562	Q99PG2;Q99PG2-2	Q99PG2;Q99PG2-2	Opioid growth factor receptor	Ogfr	4384	Color2 [A=255, R=169, G=169, B=169]	1	4					3	3	3	8.5	8.5	8.5	70.678	0	17.511	36386000	6	14.9672	14.4255	14.9274	14.9722	15.0099	13.4782	14.3511	14.4799	13.7098	13.7855
2.4307	-0.452436	Q8BK48;Q8QZR3-2;Q8QZR3;Q91WG0	Q8BK48	Pyrethroid hydrolase Ces2e	Ces2e	3104	Color2 [A=255, R=169, G=169, B=169]	1	4					4	4	4	11.4	11.4	11.4	62.317	0	8.358	98069000	5	13.0106	13.0683	12.7378	12.9373	13.1369	13.5672	13.5763	13.5533	13.3268	13.1295
2.42667	-0.328296	P70170;P70170-2;P70170-3	P70170;P70170-2;P70170-3	ATP-binding cassette sub-family C member 9	Abcc9	1576	Color2 [A=255, R=169, G=169, B=169]	1	4					3	3	3	3	3	3	174.24	0	12.35	21925000	4	14.4084	14.4507	14.695	14.4443	14.4858	14.8703	14.9632	14.6753	14.9425	14.6743
2.42055	0.616907	Q05816	Q05816	Fatty acid-binding protein, epidermal	Fabp5	1813	Color2 [A=255, R=169, G=169, B=169]	1	4					5	5	5	58.5	58.5	58.5	15.137	0	42.583	251110000	19	17.6899	18.1024	17.8366	17.7965	17.4648	16.9209	17.3097	17.4958	16.9114	17.1678
2.41498	-0.463569	Q99N50-4;Q99N50;Q99N50-11;Q99N50-5;Q99N50-3;Q99N50-2;Q99N50-6;Q99N50-8;Q99N50-7	Q99N50-4;Q99N50;Q99N50-11;Q99N50-5;Q99N50-3;Q99N50-2	Synaptotagmin-like protein 2	Sytl2	4369	Color2 [A=255, R=169, G=169, B=169]	1	4					20	20	19	26.6	26.6	25.8	105.05	0	128.93	530870000	48	18.7087	18.5386	18.8133	18.6246	18.6997	19.007	19.4582	19.3241	19.0016	18.9118
2.41382	-0.271318	Q9D385-2;Q9D385	Q9D385-2;Q9D385	ADP-ribosylation factor-like protein 2-binding protein	Arl2bp	4742	Color2 [A=255, R=169, G=169, B=169]	1	4					2	2	2	13.8	13.8	13.8	17.571	0.0045968	2.3242	8130700	2	12.7005	12.5964	12.7998	12.6546	12.7875	12.8688	12.8345	13.0095	13.06	13.1225
2.40809	0.550461	Q8BVK9	Q8BVK9	Sp110 nuclear body protein	Sp110	3243	Color2 [A=255, R=169, G=169, B=169]	1	4					3	3	3	9	9	9	50.14	0	7.8276	34638000	6	15.4691	15.4302	15.6434	15.5296	15.701	14.6729	14.9265	15.4201	14.867	15.1345
2.40289	-0.430468	P06802-2;P06802	P06802-2;P06802	Ectonucleotide pyrophosphatase/phosphodiesterase family member 1;Alkaline phosphodiesterase I;Nucleotide pyrophosphatase	Enpp1	635	Color2 [A=255, R=169, G=169, B=169]	1	4					2	2	2	2.4	2.4	2.4	103.08	0.00044743	4.0164	20918000	4	14.3956	14.3229	14.369	14.2056	14.3462	14.5921	15.0275	14.8563	14.8583	14.4575
2.40233	-0.369062	A2AQ25;A2AQ25-2;A2AQ25-4;A2AQ25-3;A2AQ25-8;A2AQ25-9;A2AQ25-6;A2AQ25-5;A2AQ25-7	A2AQ25;A2AQ25-2;A2AQ25-4;A2AQ25-3;A2AQ25-8	Sickle tail protein	Skt	42	Color2 [A=255, R=169, G=169, B=169]	1	4					19	19	19	14.5	14.5	14.5	213.03	0	63.524	181660000	27	17.5729	17.7677	17.6662	17.6067	17.5607	17.8809	18.1488	18.2591	17.8968	17.8339
2.40055	0.228096	Q8CFX1	Q8CFX1	GDH/6PGL endoplasmic bifunctional protein;Glucose 1-dehydrogenase;6-phosphogluconolactonase	H6pd	3455	Color2 [A=255, R=169, G=169, B=169]	1	4					4	4	4	5.6	5.6	5.6	88.927	0	9.0242	46170000	8	15.3093	15.4093	15.3603	15.3617	15.1659	15.01	15.2091	15.1504	15.0826	15.014
2.39491	-0.306544	O89032-3;O89032-2;O89032	O89032-3;O89032-2;O89032	SH3 and PX domain-containing protein 2A	Sh3pxd2a	538	Color2 [A=255, R=169, G=169, B=169]	1	4					3	3	3	2.8	2.8	2.8	119.03	0.00025575	6.0623	5540200	4	13.2102	13.2695	13.4085	13.1718	13.2769	13.4569	13.7066	13.7491	13.5316	13.4253
2.37268	0.345406	Q9D8Y0;Q9D4J1	Q9D8Y0	EF-hand domain-containing protein D2	Efhd2	4840	Color2 [A=255, R=169, G=169, B=169]	1	4					10	10	9	38.8	38.8	35.4	26.791	0	43.593	1204800000	31	19.5378	19.3958	19.6061	19.4649	19.4839	19.0166	19.2515	19.4211	19.0503	19.0218
2.37173	-0.468108	P32261;CON__P41361	P32261	Antithrombin-III	Serpinc1	1023	Color2 [A=255, R=169, G=169, B=169]	1	4					13	13	13	34.8	34.8	34.8	52.003	0	41.935	2215200000	47	20.2293	20.4483	20.4528	20.1786	20.3666	20.6194	21.1774	20.8812	20.7002	20.638
2.369	-0.912031	Q9JI90	Q9JI90	E3 ubiquitin-protein ligase RNF14	Rnf14	5121	Color2 [A=255, R=169, G=169, B=169]	1	4					3	3	3	6.6	6.6	6.6	54.926	0	7.3458	460060000	10	16.2787	16.4238	16.6169	15.5279	16.7071	17.1449	17.2216	17.5992	17.09	17.0589
2.36698	0.750643	P28798	P28798	Granulins;Acrogranin;Granulin-1;Granulin-2;Granulin-3;Granulin-4;Granulin-5;Granulin-6;Granulin-7	Grn	979	Color2 [A=255, R=169, G=169, B=169]	1	4					7	7	7	18.5	18.5	18.5	63.458	0	71.779	304930000	15	17.671	17.353	17.016	17.6386	17.0942	16.2775	16.9186	16.8268	16.2919	16.7047
2.34035	-0.466627	Q61247	Q61247	Alpha-2-antiplasmin	Serpinf2	2304	Color2 [A=255, R=169, G=169, B=169]	1	4					5	5	5	12.4	12.4	12.4	54.971	0	15.105	164260000	13	16.5252	16.738	16.6591	16.4129	16.5937	16.8708	17.4243	17.1196	17.0122	16.8351
2.3367	-0.369849	P21614	P21614	Vitamin D-binding protein	Gc	875	Color2 [A=255, R=169, G=169, B=169]	1	4					18	18	18	53.8	53.8	53.8	53.6	0	98.239	1541800000	57	19.4557	19.3247	19.3358	19.337	19.3194	19.5826	20.0462	19.7993	19.6512	19.5425
2.33645	0.33401	Q91VA6	Q91VA6	Polymerase delta-interacting protein 2	Poldip2	3971	Color2 [A=255, R=169, G=169, B=169]	1	4					4	4	4	11.4	11.4	11.4	41.87	0	7.4672	29974000	7	15.1765	15.1728	15.123	15.3333	15.102	14.7632	14.9386	15.0989	14.6824	14.7544
2.32902	0.45483	Q9D1A2	Q9D1A2	Cytosolic non-specific dipeptidase	Cndp2	4694	Color2 [A=255, R=169, G=169, B=169]	1	4					16	16	16	44.6	44.6	44.6	52.767	0	198.66	2364400000	54	20.1642	20.0962	20.1662	20.2598	20.13	19.4419	19.8417	20.077	19.528	19.6535
2.3262	0.43532	Q9DBC3	Q9DBC3	Cap-specific mRNA (nucleoside-2-O-)-methyltransferase 1	Cmtr1	4877	Color2 [A=255, R=169, G=169, B=169]	1	4					6	6	6	6.5	6.5	6.5	95.675	0	8.6049	48737000	8	15.7252	15.6542	15.7617	15.6682	15.8978	15.1122	15.407	15.6498	15.088	15.2735
2.32028	0.285721	Q8BPU7;Q8BPU7-3;Q8BPU7-2;Q8BPU7-4	Q8BPU7;Q8BPU7-3	Engulfment and cell motility protein 1	Elmo1	3175	Color2 [A=255, R=169, G=169, B=169]	1	4					7	7	6	12	12	11	83.935	0	25.55	46916000	9	15.3159	15.2855	15.4169	15.3276	15.3187	15.0412	15.2418	15.1546	14.9555	14.843
2.30898	0.265783	P35831	P35831	Tyrosine-protein phosphatase non-receptor type 12	Ptpn12	1065	Color2 [A=255, R=169, G=169, B=169]	1	4					2	2	2	2.2	2.2	2.2	86.525	0.00063803	3.3064	12505000	3	14.3765	14.3815	14.3577	14.1454	14.3263	13.9742	14.0723	14.2414	13.9334	14.0372
2.3008	-0.53084	P11344	P11344	Tyrosinase	Tyr	717	Color2 [A=255, R=169, G=169, B=169]	1	4					6	6	6	16.3	16.3	16.3	60.606	0	28.741	128640000	10	16.0884	15.872	16.1686	16.3453	15.9868	16.5861	16.8348	16.9211	16.4478	16.3256
2.29674	-0.334142	Q8BLY2	Q8BLY2	Probable threonine--tRNA ligase 2, cytoplasmic	Tarsl2	3134	Color2 [A=255, R=169, G=169, B=169]	1	4					2	2	2	2.7	2.7	2.7	91.317	0.00023964	4.9694	3325400	3	12.9872	12.7728	12.8887	12.9166	13.1516	13.1772	13.1435	13.2759	13.4921	13.2989
2.29612	0.279619	Q3TYS2	Q3TYS2	Uncharacterized protein C17orf62 homolog		1945	Color2 [A=255, R=169, G=169, B=169]	1	4					5	5	5	30.5	30.5	30.5	20.921	0	10.814	111520000	9	16.5909	16.5629	16.6788	16.5599	16.5099	16.1441	16.3806	16.489	16.3425	16.1481
2.29124	-0.260898	P26883	P26883	Peptidyl-prolyl cis-trans isomerase FKBP1A	Fkbp1a	940	Color2 [A=255, R=169, G=169, B=169]	1	4					2	2	2	25	25	25	11.922	0	23.254	2311600000	18	18.6227	18.5493	18.7208	18.4409	18.5185	18.6934	18.9312	18.9255	18.8693	18.7372
2.28826	-0.740133	P13634	P13634	Carbonic anhydrase 1	Ca1	754	Color2 [A=255, R=169, G=169, B=169]	1	4					6	6	6	32.2	32.2	32.2	28.33	0	54.939	400450000	16	16.9078	17.3251	17.0722	16.9388	17.4578	17.5177	18.4297	18.0407	17.7248	17.6894
2.28494	-0.675218	P97298;CON__Q95121	P97298	Pigment epithelium-derived factor	Serpinf1	1672	Color2 [A=255, R=169, G=169, B=169]	1	4					7	7	7	22.5	22.5	22.5	46.233	0	22.316	119700000	14	16.3043	15.9349	16.4928	16.0614	16.4304	16.6331	17.3963	16.8483	17.0597	16.6624
2.28093	-0.298039	Q91ZJ5-2;Q91ZJ5	Q91ZJ5-2;Q91ZJ5	UTP--glucose-1-phosphate uridylyltransferase	Ugp2	4122	Color2 [A=255, R=169, G=169, B=169]	1	4					17	17	17	43.1	43.1	43.1	55.715	0	166.18	3462900000	82	20.3444	20.3547	20.4123	20.1899	20.3165	20.5835	20.7358	20.7105	20.7122	20.3662
2.27717	0.251993	Q6ZQ58	Q6ZQ58	La-related protein 1	Larp1	2725	Color2 [A=255, R=169, G=169, B=169]	1	4					10	10	10	12.6	12.6	12.6	121.12	0	38.601	141350000	16	16.5282	16.6058	16.6699	16.5578	16.5588	16.1905	16.3108	16.5607	16.3219	16.2765
2.27642	0.717786	A6X935;A6X935-2	A6X935;A6X935-2	Inter alpha-trypsin inhibitor, heavy chain 4	Itih4	74	Color2 [A=255, R=169, G=169, B=169]	1	4					15	15	12	21	21	18.3	104.66	0	130.19	527660000	42	18.6363	19.2532	18.8185	18.2812	18.7119	17.9143	18.4309	18.0194	17.9053	17.8422
2.27139	0.317476	Q6ZWV3;P86048	Q6ZWV3;P86048	60S ribosomal protein L10;60S ribosomal protein L10-like	Rpl10;Rpl10l	2741	Color2 [A=255, R=169, G=169, B=169]	1	4					6	6	6	37.4	37.4	37.4	24.604	0	53.253	806040000	30	19.5067	19.2024	19.3679	19.4582	19.3519	18.9477	19.1326	19.285	18.9532	18.9813
2.25889	-0.512417	Q00897	Q00897	Alpha-1-antitrypsin 1-4	Serpina1d	1759	Color2 [A=255, R=169, G=169, B=169]	1	4					11	4	4	31	14.8	14.8	45.998	0	34.765	466370000	40	17.4252	17.3993	17.5758	17.4031	17.8654	17.799	18.281	18.2987	17.8872	17.9651
2.25261	0.435839	P40124	P40124	Adenylyl cyclase-associated protein 1	Cap1	1087	Color2 [A=255, R=169, G=169, B=169]	1	4					21	21	20	61.2	61.2	59.5	51.564	0	251.12	3647200000	93	21.1355	20.9833	21.1152	21.0616	20.9731	20.4102	20.8096	20.9574	20.453	20.4593
2.24973	-0.516938	P22599	P22599	Alpha-1-antitrypsin 1-2	Serpina1b	885	Color2 [A=255, R=169, G=169, B=169]	1	4					11	11	3	30	30	8.5	45.974	0	143.01	5643500000	90	21.4049	21.689	21.5222	21.4548	21.6342	21.729	22.4711	22.187	22.0013	21.9015
2.24572	-0.360845	P28650;P28650-2	P28650;P28650-2	Adenylosuccinate synthetase isozyme 1	Adssl1	963	Color2 [A=255, R=169, G=169, B=169]	1	4					10	10	10	27.6	27.6	27.6	50.254	0	50.995	1579200000	31	19.4432	19.478	19.7868	19.3966	19.6365	19.7116	19.9357	19.869	20.1111	19.918
2.24487	-0.564329	Q91WC0;Q91WC0-3;Q91WC0-2	Q91WC0;Q91WC0-3;Q91WC0-2	Histone-lysine N-methyltransferase setd3	Setd3	4026	Color2 [A=255, R=169, G=169, B=169]	1	4					2	2	2	5.7	5.7	5.7	67.175	0	12.157	41270000	4	15.4751	15.3404	15.5964	15.4886	15.6109	15.7986	16.4851	16.3273	15.9226	15.7994
2.24193	0.218722	Q4FZC9-2;Q4FZC9	Q4FZC9-2;Q4FZC9	Nesprin-3	Syne3	2084	Color2 [A=255, R=169, G=169, B=169]	1	4					4	4	4	6.3	6.3	6.3	102.2	0.00026589	6.7775	26916000	6	14.6577	14.5135	14.669	14.5643	14.6423	14.3429	14.4567	14.5503	14.3357	14.2676
2.23965	0.269407	Q8BMS9;Q8CB96-2;Q8CB96	Q8BMS9	Ras association domain-containing protein 2	Rassf2	3155	Color2 [A=255, R=169, G=169, B=169]	1	4					6	6	6	21.8	21.8	21.8	37.973	0	26.014	63422000	8	15.2789	15.12	15.3107	15.3543	15.2518	14.8522	15.0473	15.1986	14.9576	14.913
2.23954	0.31844	Q62523	Q62523	Zyxin	Zyx	2450	Color2 [A=255, R=169, G=169, B=169]	1	4					7	7	7	20	20	20	60.545	0	17.123	196660000	17	17.4778	17.3334	17.4728	17.472	17.3513	16.971	17.1728	17.3665	16.9233	17.0815
2.23777	-0.343971	Q9ESD7-2;Q9ESD7-3;Q9ESD7	Q9ESD7-2;Q9ESD7-3;Q9ESD7	Dysferlin	Dysf	5060	Color2 [A=255, R=169, G=169, B=169]	1	4					23	22	22	12.2	11.5	11.5	239.29	0	56.823	305740000	41	17.7429	17.6725	17.869	17.483	17.7351	17.9776	18.2193	18.1302	18.0689	17.8263
2.23727	0.451238	Q9R1P3	Q9R1P3	Proteasome subunit beta type-2	Psmb2	5377	Color2 [A=255, R=169, G=169, B=169]	1	4					5	5	5	26.9	26.9	26.9	22.906	0	13.558	420230000	13	18.9386	18.7218	18.9813	18.8683	18.9233	18.2079	18.557	18.8158	18.3393	18.2572
2.22995	1.11495	P01872;P01872-2	P01872;P01872-2	Ig mu chain C region	Ighm	571	Color2 [A=255, R=169, G=169, B=169]	1	4					8	8	8	24	24	24	49.971	0	121.86	377090000	26	18.7544	18.7469	19.4276	18.7485	18.81	17.3818	17.7199	17.752	17.2688	18.7901
2.22772	-0.546125	P19324	P19324	Serpin H1	Serpinh1	849	Color2 [A=255, R=169, G=169, B=169]	1	4					13	13	13	30.7	30.7	30.7	46.533	0	207.88	2068900000	49	19.7269	19.5062	19.7877	19.5067	19.6835	19.9408	20.5202	20.3979	20.2725	19.8101
2.22022	0.306854	Q62193	Q62193	Replication protein A 32 kDa subunit	Rpa2	2414	Color2 [A=255, R=169, G=169, B=169]	1	4					2	2	2	12.6	12.6	12.6	29.718	0.00043526	3.6404	7480800	4	13.7259	13.8101	13.8249	13.6559	13.7755	13.3456	13.538	13.598	13.2008	13.5757
2.21986	-0.747473	P02088;P02089;CON__Q3SX09	P02088;P02089	Hemoglobin subunit beta-1;Hemoglobin subunit beta-2	Hbb-b1;Hbb-b2	578	Color2 [A=255, R=169, G=169, B=169]	1	4					10	10	9	79.6	79.6	72.8	15.84	0	123.47	48952000000	556	24.2285	24.5466	24.0169	24.1187	24.7958	24.8725	25.5873	25.1761	25.0226	24.7854
2.21606	0.447233	Q921M7	Q921M7	Protein FAM49B	Fam49b	4164	Color2 [A=255, R=169, G=169, B=169]	1	4					9	9	7	38.3	38.3	31.5	36.776	0	44.952	235880000	30	17.7393	17.752	17.9671	17.7535	17.6793	17.0384	17.4131	17.6888	17.1755	17.339
2.21438	-0.457219	Q04519	Q04519	Sphingomyelin phosphodiesterase	Smpd1	1804	Color2 [A=255, R=169, G=169, B=169]	1	4					3	3	3	4.3	4.3	4.3	69.926	0	7.579	24245000	5	14.0461	13.7158	13.9215	14.015	14.1198	14.205	14.6067	14.696	14.1918	14.4046
2.21034	0.329469	Q9Z1Q9	Q9Z1Q9	Valine--tRNA ligase	Vars	5542	Color2 [A=255, R=169, G=169, B=169]	1	4					19	19	19	18.7	18.7	18.7	140.21	0	88.635	860920000	46	19.2286	19.1691	19.3535	19.2512	19.3301	18.7593	19.0394	19.2081	18.8729	18.8054
2.20271	0.350189	Q921I2	Q921I2	Kelch domain-containing protein 4	Klhdc4	4157	Color2 [A=255, R=169, G=169, B=169]	1	4					2	2	2	4.5	4.5	4.5	64.86	0.0026477	2.8638	4093400	3	13.9105	13.6138	13.9142	13.8294	13.8663	13.3671	13.62	13.6637	13.485	13.2475
2.19957	-0.315697	Q9ERL9	Q9ERL9	Guanylate cyclase soluble subunit alpha-3	Gucy1a3	5042	Color2 [A=255, R=169, G=169, B=169]	1	4					6	6	6	9.1	9.1	9.1	77.587	0	12.47	88206000	11	15.655	15.359	15.5169	15.49	15.8008	15.8764	15.8442	15.9868	15.944	15.7489
2.1804	-0.381097	Q6P9J5	Q6P9J5	KN motif and ankyrin repeat domain-containing protein 4	Kank4	2624	Color2 [A=255, R=169, G=169, B=169]	1	4					5	4	4	6.3	5.6	5.6	110.4	0	69.988	96801000	9	15.3978	15.2893	15.5622	15.0545	15.4052	15.5583	15.9231	15.7773	15.7237	15.6321
2.16134	0.207965	Q3U0V2	Q3U0V2	Tumor necrosis factor receptor type 1-associated DEATH domain protein	Tradd	1953	Color2 [A=255, R=169, G=169, B=169]	1	4					3	3	3	14.8	14.8	14.8	34.577	0	9.6437	12870000	4	13.4873	13.5361	13.6421	13.6754	13.7011	13.3089	13.4383	13.5044	13.4475	13.3031
2.15927	0.432378	Q80T21	Q80T21	ADAMTS-like protein 4	Adamtsl4	2835	Color2 [A=255, R=169, G=169, B=169]	1	4					3	3	3	4.5	4.5	4.5	113.22	0	30.843	64998000	6	16.4829	16.2515	16.6968	16.2931	16.48	15.9938	16.334	16.0247	15.8698	15.8201
2.15906	-0.396321	Q61475;Q61476	Q61475;Q61476	Complement decay-accelerating factor, GPI-anchored;Complement decay-accelerating factor transmembrane isoform	Cd55;Cd55b	2325	Color2 [A=255, R=169, G=169, B=169]	1	4					2	2	2	3.8	3.8	3.8	42.617	0.0044513	2.4324	0	3	13.7727	13.7789	14.0103	13.5564	13.8363	14.3568	14.3265	14.0098	14.2761	13.967
2.15861	0.299539	O35459	O35459	Delta(3,5)-Delta(2,4)-dienoyl-CoA isomerase, mitochondrial	Ech1	289	Color2 [A=255, R=169, G=169, B=169]	1	4					9	9	9	33.6	33.6	33.6	36.118	0	33.249	733900000	27	19.2052	19.1654	19.2454	19.1096	19.0581	18.8888	18.9123	19.0155	18.9031	18.5662
2.14102	0.36274	P24452	P24452	Macrophage-capping protein	Capg	906	Color2 [A=255, R=169, G=169, B=169]	1	4					8	8	8	29.8	29.8	29.8	39.24	0	49.45	935900000	29	19.6165	19.6791	19.912	19.4764	19.5814	19.1788	19.4412	19.4847	19.1703	19.1766
2.13733	-0.361147	Q80VJ2	Q80VJ2	Steroid receptor RNA activator 1	Sra1	2887	Color2 [A=255, R=169, G=169, B=169]	1	4					2	2	2	12.5	12.5	12.5	25.557	0.00044356	3.898	22055000	3	13.3879	13.5492	13.2868	13.4098	13.4665	13.6299	13.7341	14.1287	13.7769	13.6362
2.13271	-0.323652	Q8VCI5;Q8VCI5-2	Q8VCI5	Peroxisomal biogenesis factor 19	Pex19	3849	Color2 [A=255, R=169, G=169, B=169]	1	4					4	4	4	16.1	16.1	16.1	32.733	0	9.4497	45798000	6	15.2105	15.1458	15.0566	15.4138	15.2526	15.3863	15.486	15.7857	15.5765	15.4629
2.12876	-0.458761	Q60674;Q3UV55	Q60674;Q3UV55	Nuclear receptor subfamily 1 group D member 2;Nuclear receptor subfamily 1 group D member 1	Nr1d2;Nr1d1	2206	Color2 [A=255, R=169, G=169, B=169]	1	4					2	2	2	3	3	3	64.301	0.00044543	3.9639	170060000	4	13.314	13.7751	13.4831	13.8411	13.5833	13.9791	14.2058	14.2521	14.0816	13.7719
2.12766	-0.161386	Q9EQ20	Q9EQ20	Methylmalonate-semialdehyde dehydrogenase [acylating], mitochondrial	Aldh6a1	4995	Color2 [A=255, R=169, G=169, B=169]	1	4					17	17	17	39.6	39.6	39.6	57.915	0	87.995	1526900000	59	19.2657	19.1986	19.2189	19.2276	19.1549	19.4201	19.4004	19.3832	19.454	19.215
2.12467	0.249001	P41241	P41241	Tyrosine-protein kinase CSK	Csk	1097	Color2 [A=255, R=169, G=169, B=169]	1	4					6	6	6	16.4	16.4	16.4	50.716	0	13.107	118720000	10	16.7134	16.7141	16.8553	16.7199	16.6961	16.4138	16.6374	16.6506	16.408	16.3439
2.12355	-0.404524	P47857;P47857-2;P47857-3	P47857;P47857-2;P47857-3	ATP-dependent 6-phosphofructokinase, muscle type	Pfkm	1164	Color2 [A=255, R=169, G=169, B=169]	1	4					23	23	21	36.2	36.2	33.6	85.268	0	310.16	3591400000	125	20.5514	20.3409	20.5576	20.4152	20.6231	21.0319	20.7193	20.6687	21.2193	20.8716
2.11659	0.424265	Q62418-3;Q62418-2;Q62418	Q62418-3;Q62418-2;Q62418	Drebrin-like protein	Dbnl	2438	Color2 [A=255, R=169, G=169, B=169]	1	4					7	7	7	25.7	25.7	25.7	48.341	0	63.45	547620000	15	18.2175	18.0254	18.297	18.1927	18.1566	17.5737	17.9478	18.0896	17.5361	17.6207
2.11221	0.567828	P14483;P06346;P06344;P06342;P01921;P06345;P06343	P14483;P06346;P06344;P06342;P01921	H-2 class II histocompatibility antigen, A beta chain;H-2 class II histocompatibility antigen, A-F beta chain;H-2 class II histocompatibility antigen, A-U beta chain;H-2 class II histocompatibility antigen, A-Q beta chain;H-2 class II histocompatibility antigen, A-D beta chain	H2-Ab1	770	Color2 [A=255, R=169, G=169, B=169]	1	4					3	3	3	18.9	18.9	18.9	30.128	0	11.212	77522000	9	15.866	15.5778	16.2021	15.5525	15.9053	15.4998	15.1515	15.2044	15.4814	14.9275
2.11134	0.398491	P62245	P62245	40S ribosomal protein S15a	Rps15a	1458	Color2 [A=255, R=169, G=169, B=169]	1	4					4	4	4	25.4	25.4	25.4	14.839	0.00025259	5.8038	541050000	9	18.7659	18.7348	19.0195	18.7371	18.7622	18.1276	18.5779	18.6768	18.2937	18.3512
2.1076	0.533422	P04186;CON__Q3KUS7	P04186	Complement factor B;Complement factor B Ba fragment;Complement factor B Bb fragment	Cfb	597	Color2 [A=255, R=169, G=169, B=169]	1	4					14	14	14	19.3	19.3	19.3	85.004	0	42.446	478920000	37	19.3352	19.6729	19.4178	19.0665	19.2706	18.6946	19.0893	19.0667	18.756	18.4892
2.10719	0.401983	O70458-2;O70458	O70458-2;O70458	Oncostatin-M-specific receptor subunit beta	Osmr	443	Color2 [A=255, R=169, G=169, B=169]	1	4					6	6	6	6.9	6.9	6.9	110.1	0	14.183	35385000	9	15.3358	15.049	15.0975	15.4861	15.1615	14.7809	14.6616	15.13	14.7441	14.8033
2.10704	0.438146	O35988	O35988	Syndecan-4	Sdc4	340	Color2 [A=255, R=169, G=169, B=169]	1	4					4	4	4	24.2	24.2	24.2	21.482	0	9.374	71250000	7	15.6555	15.5372	15.8378	15.3867	15.5763	15.0347	15.4087	15.3762	15.0885	14.8947
2.10323	0.784715	P39749	P39749	Flap endonuclease 1	Fen1	1085	Color2 [A=255, R=169, G=169, B=169]	1	4					4	4	4	12.4	12.4	12.4	42.314	0	21.698	205550000	10	16.6513	16.4895	16.9646	16.7451	17.0629	15.4671	16.1323	16.5637	15.6437	16.1829
2.10304	-0.210599	Q99JP6;Q99JP6-2	Q99JP6;Q99JP6-2	Homer protein homolog 3	Homer3	4245	Color2 [A=255, R=169, G=169, B=169]	1	4					4	4	4	14.6	14.6	14.6	39.694	0	11.211	54776000	5	15.8073	15.6769	15.6666	15.7786	15.7448	15.914	15.9583	16.1434	15.8529	15.8585
2.0982	-0.378332	P15508	P15508	Spectrin beta chain, erythrocytic	Sptb	790	Color2 [A=255, R=169, G=169, B=169]	1	4					46	42	41	28.1	25.9	25.1	245.25	0	213.24	698820000	77	19.1893	19.1598	19.068	18.904	19.5245	19.5187	19.5039	19.6792	19.5586	19.4767
2.09669	0.339181	P97429	P97429	Annexin A4	Anxa4	1699	Color2 [A=255, R=169, G=169, B=169]	1	4					17	16	16	61.1	58.9	58.9	35.915	0	201.16	2487300000	50	20.4094	20.1779	20.5692	20.2375	20.3135	19.9688	20.159	20.0881	20.0349	19.761
2.09402	0.410355	Q8K2Y9-2;Q8K2Y9	Q8K2Y9-2;Q8K2Y9	Cerebral cavernous malformations protein 2 homolog	Ccm2	3628	Color2 [A=255, R=169, G=169, B=169]	1	4					3	3	3	8	8	8	48.247	0.0014451	2.9932	10753000	3	14.6083	14.5216	14.8382	14.4199	14.8206	14.0373	14.463	14.3897	14.1764	14.0905
2.08377	0.354128	Q9JL26;Q9JL26-2	Q9JL26;Q9JL26-2	Formin-like protein 1	Fmnl1	5196	Color2 [A=255, R=169, G=169, B=169]	1	4					3	2	2	4.7	3.6	3.6	122.06	0	9.172	7666900	2	12.1985	12.025	12.2335	12.4047	12.4088	12.0157	11.8218	12.0096	12.0016	11.6511
2.08156	0.623248	P70429-2;P70429	P70429-2;P70429	Ena/VASP-like protein	Evl	1624	Color2 [A=255, R=169, G=169, B=169]	1	4					2	2	2	4.8	4.8	4.8	42.122	0.00045372	4.1836	11328000	4	13.5659	13.2576	13.8431	12.9868	13.3274	13.0189	12.713	12.9255	12.7982	12.409
2.08067	0.473528	P01867-2;P01867	P01867-2;P01867	Ig gamma-2B chain C region	Igh-3	569	Color2 [A=255, R=169, G=169, B=169]	1	4					5	5	5	26.3	26.3	26.3	36.587	0	38.31	188280000	24	17.3728	17.4552	17.8362	17.2191	17.5273	16.7875	17.2688	16.8257	17.0669	17.094
2.07839	0.551933	Q3TMW1	Q3TMW1	Coiled-coil domain-containing protein 102A	Ccdc102a	1928	Color2 [A=255, R=169, G=169, B=169]	1	4					2	2	2	4.4	4.4	4.4	62.623	0.00023987	4.9747	4138300	3	12.2579	12.161	12.6689	12.3535	12.3961	11.5348	12.2317	12.0113	11.5723	11.7278
2.07373	-0.514436	Q62233;Q62233-2;Q9QZ28	Q62233;Q62233-2;Q9QZ28	Homeobox protein SIX3;Homeobox protein SIX6	Six3;Six6	2419	Color2 [A=255, R=169, G=169, B=169]	1	4					2	2	2	9.9	9.9	9.9	35.592	0.0012505	3.0762	367670000	3	14.7359	14.4082	14.3987	14.4038	14.7933	14.6695	15.2227	15.3555	14.9497	15.1146
2.06852	0.221072	Q810B6;Q810B6-2	Q810B6	Rabankyrin-5	Ankfy1	2957	Color2 [A=255, R=169, G=169, B=169]	1	4					7	7	7	8.6	8.6	8.6	128.65	0	18.344	59725000	10	15.8737	15.7707	15.7779	15.6941	15.8123	15.4321	15.6729	15.7232	15.4754	15.5196
2.06576	-0.433456	P61148	P61148	Fibroblast growth factor 1	Fgf1	1421	Color2 [A=255, R=169, G=169, B=169]	1	4					4	4	4	25.2	25.2	25.2	17.417	0.00025913	6.2895	114610000	6	15.7087	15.9358	15.6616	15.7883	15.7662	15.8713	16.3557	16.5186	16.0178	16.2643
2.06191	1.05873	P31725	P31725	Protein S100-A9	S100a9	1013	Color2 [A=255, R=169, G=169, B=169]	1	4					2	2	2	19.5	19.5	19.5	13.049	0.002451	2.8823	16221000	3	12.8657	14.2583	12.8978	13.0079	12.8747	11.9715	12.0894	12.0108	12.6806	11.8584
2.0553	-0.727608	P01942;P06467	P01942	Hemoglobin subunit alpha	Hba	577	Color2 [A=255, R=169, G=169, B=169]	1	4					7	7	6	49.3	49.3	44.4	15.085	0	88.166	83520000000	552	25.3655	25.8459	25.258	25.2393	26.006	26.0364	26.7725	26.3554	26.1527	26.0358
2.05203	0.307422	Q6NS46	Q6NS46	Protein RRP5 homolog	Pdcd11	2575	Color2 [A=255, R=169, G=169, B=169]	1	4					2	2	2	1	1	1	207.78	0.00063708	3.2873	7844500	4	13.3685	13.4692	13.6852	13.3927	13.78	13.2194	13.1887	13.1312	13.2872	13.332
2.05098	-0.553554	P04247;P04249	P04247	Myoglobin	Mb	601	Color2 [A=255, R=169, G=169, B=169]	1	4					7	7	7	59.7	59.7	59.7	17.069	0	79.746	8095500000	122	22.1029	22.6636	22.3982	22.2941	22.6125	22.6836	23.2607	22.8452	23.268	22.7816
2.04994	0.338906	Q6A0A2-2;Q6A0A2-3;Q6A0A2	Q6A0A2-2;Q6A0A2-3;Q6A0A2	La-related protein 4B	Larp4b	2552	Color2 [A=255, R=169, G=169, B=169]	1	4					3	3	3	4.9	4.9	4.9	72.537	0.00026096	6.4226	8426600	5	13.1071	13.1498	13.1105	13.1299	13.1739	12.4896	12.8949	13.0848	12.7777	12.7296
2.04727	0.500048	P54869	P54869	Hydroxymethylglutaryl-CoA synthase, mitochondrial	Hmgcs2	1302	Color2 [A=255, R=169, G=169, B=169]	1	4					14	14	13	31.1	31.1	28.9	56.822	0	61.326	3332100000	60	21.1222	21.0341	21.1322	21.0377	20.9083	20.2212	20.7568	20.977	20.3249	20.4544
2.04678	-0.20791	O08756	O08756	3-hydroxyacyl-CoA dehydrogenase type-2	Hsd17b10	214	Color2 [A=255, R=169, G=169, B=169]	1	4					5	5	5	31.8	31.8	31.8	27.418	0	47.534	259950000	9	15.7753	15.6734	15.6638	15.7453	15.7272	15.8363	16.1128	15.982	15.9009	15.7925
2.03692	0.450769	P35550	P35550	rRNA 2-O-methyltransferase fibrillarin	Fbl	1055	Color2 [A=255, R=169, G=169, B=169]	1	4					6	6	6	18.3	18.3	18.3	34.306	0	12.56	272210000	11	17.7535	17.6655	17.8927	17.7652	17.904	16.9988	17.4878	17.7169	17.1732	17.3502
2.03533	0.293207	Q8BMJ2	Q8BMJ2	Leucine--tRNA ligase, cytoplasmic	Lars	3145	Color2 [A=255, R=169, G=169, B=169]	1	4					15	15	15	16.1	16.1	16.1	134.19	0	143.35	358120000	41	18.3176	18.3104	18.3798	18.3277	18.3928	17.8468	18.1164	18.3379	17.9365	18.0248
2.03215	0.268788	Q9WTR1	Q9WTR1	Transient receptor potential cation channel subfamily V member 2	Trpv2	5404	Color2 [A=255, R=169, G=169, B=169]	1	4					6	6	6	11.9	11.9	11.9	85.964	0	100.51	58537000	10	15.0448	14.9044	15.1556	14.9223	15.1412	14.6285	14.8686	14.9137	14.7798	14.6337
2.03028	0.365827	P18653	P18653	Ribosomal protein S6 kinase alpha-1	Rps6ka1	836	Color2 [A=255, R=169, G=169, B=169]	1	4					7	3	3	9.9	5.2	5.2	81.594	0	37.887	13416000	3	13.1955	13.5682	13.1871	13.0839	13.2605	12.6785	13.075	13.0065	12.8373	12.8688
2.0291	-0.261816	Q9DBF1-2;Q9DBF1	Q9DBF1-2;Q9DBF1	Alpha-aminoadipic semialdehyde dehydrogenase	Aldh7a1	4883	Color2 [A=255, R=169, G=169, B=169]	1	4					15	15	15	38.7	38.7	38.7	55.644	0	124.25	1006800000	57	19.0416	18.8883	18.9147	18.9898	19.0074	19.0376	19.348	19.4306	19.1295	19.2052
2.02655	-0.621571	Q91X86	Q91X86	Transmembrane protein 98	Tmem98	4065	Color2 [A=255, R=169, G=169, B=169]	1	4					3	3	3	14.2	14.2	14.2	24.683	0.00024588	5.3356	10384000	6	13.9246	13.6491	13.647	14.2294	13.9128	14.3543	14.6628	14.9495	14.4321	14.0721
2.01554	0.340954	Q9Z1Q5	Q9Z1Q5	Chloride intracellular channel protein 1	Clic1	5541	Color2 [A=255, R=169, G=169, B=169]	1	4					9	9	9	57.3	57.3	57.3	27.013	0	158.82	2126500000	59	19.3748	19.3844	19.4328	19.3664	19.2447	18.9385	19.2141	19.2815	18.852	18.8122
2.01239	0.43399	P70460	P70460	Vasodilator-stimulated phosphoprotein	Vasp	1627	Color2 [A=255, R=169, G=169, B=169]	1	4					4	4	4	18.1	18.1	18.1	39.666	0	8.7129	222900000	9	16.3419	16.2999	16.7317	16.1718	16.4523	15.8867	16.1761	16.1644	15.8625	15.7379
1.99977	0.574329	Q08857	Q08857	Platelet glycoprotein 4	Cd36	1843	Color2 [A=255, R=169, G=169, B=169]	1	4					6	6	6	15.7	15.7	15.7	52.697	0	13.885	329380000	17	18.2212	18.1018	18.2557	17.9469	18.1582	18.0156	17.2921	17.2346	17.8905	17.3794
1.99531	-0.33687	Q8VEE1	Q8VEE1	LIM and cysteine-rich domains protein 1	Lmcd1	3921	Color2 [A=255, R=169, G=169, B=169]	1	4					8	8	8	26.8	26.8	26.8	40.996	0	21.824	181440000	21	17.7898	17.4007	17.7307	17.5756	17.7178	17.9096	18.1641	17.9785	18.0953	17.7514
1.98852	0.30119	Q8R3Q0	Q8R3Q0	Store-operated calcium entry-associated regulatory factor	Saraf	3787	Color2 [A=255, R=169, G=169, B=169]	1	4					3	3	3	11.4	11.4	11.4	35.856	0.00023563	4.7527	21664000	4	14.2715	14.0687	14.2746	14.2232	14.2317	13.9373	13.9747	14.1474	13.86	13.6443
1.98627	0.302179	P12970	P12970	60S ribosomal protein L7a	Rpl7a	745	Color2 [A=255, R=169, G=169, B=169]	1	4					13	13	13	35.3	35.3	35.3	29.976	0	80.405	1864800000	39	20.1717	20.0503	20.1952	20.1362	20.1205	19.6523	19.9336	20.1259	19.7136	19.7376
1.98592	-0.378716	O35308	O35308	Monocarboxylate transporter 3	Slc16a8	273	Color2 [A=255, R=169, G=169, B=169]	1	4					4	4	4	13.8	13.8	13.8	51.556	0	30.175	778130000	45	18.4179	18.1938	18.683	18.1549	18.3908	18.6171	18.9322	18.8646	18.6553	18.6648
1.98204	0.263787	O09061	O09061	Proteasome subunit beta type-1	Psmb1	238	Color2 [A=255, R=169, G=169, B=169]	1	4					8	8	8	43.3	43.3	43.3	26.372	0	29.713	691320000	22	18.8022	18.6351	18.8421	18.7733	18.8146	18.3174	18.6489	18.6886	18.4079	18.4857
1.98173	-0.243182	Q9ET54-3;Q9ET54-4;Q9ET54-6;Q9ET54-5;Q9ET54-2;Q9ET54	Q9ET54-3;Q9ET54-4;Q9ET54-6;Q9ET54-5;Q9ET54-2;Q9ET54	Palladin	Palld	5080	Color2 [A=255, R=169, G=169, B=169]	1	4					7	7	7	16.6	16.6	16.6	72.367	0	21.849	141810000	19	16.5551	16.4838	16.5031	16.6189	16.4598	16.79	16.7484	16.9662	16.7878	16.5441
1.97961	-0.311497	P53612	P53612	Geranylgeranyl transferase type-2 subunit beta	Rabggtb	1276	Color2 [A=255, R=169, G=169, B=169]	1	4					3	3	3	8.6	8.6	8.6	37.803	0.00027086	7.1144	49292000	7	15.5278	15.2202	15.3793	15.3818	15.5844	15.7364	15.4819	15.8127	15.89	15.73
1.97492	0.366242	P99026	P99026	Proteasome subunit beta type-4	Psmb4	1747	Color2 [A=255, R=169, G=169, B=169]	1	4					6	6	6	35.6	35.6	35.6	29.116	0	36.29	573780000	19	17.2749	17.1806	17.3679	17.2949	17.3005	16.6015	16.9816	17.2536	16.8241	16.9268
1.97339	-0.355166	P08032;REV__Q6P6L0-3;REV__Q6P6L0	P08032	Spectrin alpha chain, erythrocytic 1	Spta1	655	Color2 [A=255, R=169, G=169, B=169]	1	4					26	25	25	13.1	12.7	12.7	279.86	0	66.609	314690000	43	17.5956	17.9128	17.7482	17.687	17.9911	17.9575	18.3465	18.3057	18.0024	18.0984
1.96535	0.503998	Q99PQ1	Q99PQ1	Tripartite motif-containing protein 12A	Trim12a	4391	Color2 [A=255, R=169, G=169, B=169]	1	4					2	2	2	7.4	7.4	7.4	33.32	0.00024783	5.4724	14147000	4	14.1781	13.9008	14.4451	14.0192	14.1444	13.539	13.9362	13.8627	13.5747	13.2552
1.96225	-0.45883	P30412	P30412	Peptidyl-prolyl cis-trans isomerase C	Ppic	1001	Color2 [A=255, R=169, G=169, B=169]	1	4					3	3	3	20.8	20.8	20.8	22.794	0	7.7055	80501000	8	15.6084	15.3249	15.7819	15.5207	15.8315	16.0129	16.3244	16.1255	16.1937	15.7051
1.96158	-0.60295	Q3UHQ6-2;Q3UHQ6	Q3UHQ6-2;Q3UHQ6	Protein dopey-2	Dopey2	2003	Color2 [A=255, R=169, G=169, B=169]	1	4					4	4	4	2.1	2.1	2.1	244	0.00024096	5.0429	1924700	4	11.74	12.1585	11.8653	11.1711	11.7761	12.1779	12.6124	12.4395	12.3629	12.1331
1.96084	-0.409493	P51163	P51163	Uroporphyrinogen-III synthase	Uros	1231	Color2 [A=255, R=169, G=169, B=169]	1	4					2	2	2	9.4	9.4	9.4	28.504	0.00063654	3.2831	24950000	3	12.9304	12.4729	12.7992	12.6771	13.1058	13.0406	13.1476	13.266	13.1709	13.4079
1.95531	0.281198	P47713	P47713	Cytosolic phospholipase A2;Phospholipase A2;Lysophospholipase	Pla2g4a	1150	Color2 [A=255, R=169, G=169, B=169]	1	4					6	6	6	9.5	9.5	9.5	85.221	0.00027071	7.1121	51613000	8	15.7201	15.5761	15.7486	15.5439	15.6643	15.3074	15.5119	15.5263	15.3885	15.113
1.94858	0.682988	Q9DBN5-2;Q9DBN5-3;Q9DBN5	Q9DBN5-2;Q9DBN5-3;Q9DBN5	Lon protease homolog 2, peroxisomal	Lonp2	4897	Color2 [A=255, R=169, G=169, B=169]	1	4					2	2	2	3.5	3.5	3.5	73.988	0.0067682	2.1742	4816400	2	13.099	12.3945	13.1948	12.7253	13.1847	12.4553	12.0243	12.6548	12.1241	11.9247
1.94457	0.967095	Q9D8T0	Q9D8T0	Protein FAM3A	Fam3a	4831	Color2 [A=255, R=169, G=169, B=169]	1	4					2	2	2	11.3	11.3	11.3	25.393	0.00043659	3.67	649080000	2	16.6955	15.5821	15.7734	16.0324	15.9674	14.6036	15.0701	15.8072	14.5519	15.1825
1.94457	-0.7048	Q6P5H2-2;Q6P5H2	Q6P5H2-2;Q6P5H2	Nestin	Nes	2614	Color2 [A=255, R=169, G=169, B=169]	1	4					4	4	4	3.5	3.5	3.5	201.77	0	7.1911	26311000	4	12.651	12.6834	12.8002	12.4038	12.5771	13.9109	12.8285	13.6793	13.2443	12.9764
1.94428	-0.203184	Q9DC07	Q9DC07	LIM zinc-binding domain-containing Nebulette	Nebl	4916	Color2 [A=255, R=169, G=169, B=169]	1	4					8	7	7	35.6	31.9	31.9	31.113	0	36.958	386540000	15	18.4348	18.3497	18.391	18.5314	18.4549	18.773	18.4865	18.6051	18.7444	18.5687
1.94287	0.270174	Q8R242;Q8R242-2	Q8R242	Di-N-acetylchitobiase	Ctbs	3750	Color2 [A=255, R=169, G=169, B=169]	1	4					5	5	5	15	15	15	41.295	0	8.6585	55655000	8	15.6887	15.3638	15.5237	15.6578	15.5054	15.2098	15.4187	15.3778	15.2888	15.0934
1.94253	0.360098	P97452	P97452	Ribosome biogenesis protein BOP1	Bop1	1705	Color2 [A=255, R=169, G=169, B=169]	1	4					2	2	2	4.4	4.4	4.4	82.545	0	8.4309	14645000	4	14.3907	14.3397	14.5943	14.4469	14.5011	13.9094	14.2127	14.431	14.0151	13.904
1.92289	0.308972	Q5SSL4-4;Q5SSL4;Q5SSL4-2;Q5SSL4-3	Q5SSL4-4;Q5SSL4;Q5SSL4-2;Q5SSL4-3	Active breakpoint cluster region-related protein	Abr	2153	Color2 [A=255, R=169, G=169, B=169]	1	4					13	13	12	16.4	16.4	15.2	93.772	0	27.188	199370000	28	17.9489	17.8071	18.0882	17.8924	18.0557	17.4811	17.7379	17.9186	17.5877	17.5222
1.91937	0.242733	Q9Z1Q2	Q9Z1Q2	Abhydrolase domain-containing protein 16A	Abhd16a	5540	Color2 [A=255, R=169, G=169, B=169]	1	4					10	10	10	25.3	25.3	25.3	63.085	0	44.539	171030000	20	17.294	17.2937	17.4145	17.3468	17.3866	16.9263	17.1776	17.3306	16.9912	17.0963
1.91394	0.443991	Q03734;Q6P4P1	Q03734	Serine protease inhibitor A3M	Serpina3m	1799	Color2 [A=255, R=169, G=169, B=169]	1	4					11	11	4	30.1	30.1	11.2	47.064	0	77.545	3232100000	74	20.1379	20.691	20.4308	20.0471	20.4676	19.7438	19.9239	20.0462	20.0932	19.7473
1.90936	-0.321872	P20918	P20918	Plasminogen;Plasmin heavy chain A;Activation peptide;Angiostatin;Plasmin heavy chain A, short form;Plasmin light chain B	Plg	865	Color2 [A=255, R=169, G=169, B=169]	1	4					18	18	18	30.3	30.3	30.3	90.807	0	101.42	466290000	33	18.137	18.1052	18.1803	17.8903	18.1372	18.4163	18.6929	18.4292	18.3666	18.1543
1.90884	0.322245	P12265	P12265	Beta-glucuronidase	Gusb	735	Color2 [A=255, R=169, G=169, B=169]	1	4					4	4	4	9	9	9	74.194	0	12.071	18530000	5	13.9405	14.0875	14.2786	13.9428	14.0564	13.8094	13.7195	13.6772	13.9843	13.5043
1.90811	0.237668	Q8QZY1	Q8QZY1	Eukaryotic translation initiation factor 3 subunit L	Eif3l	3686	Color2 [A=255, R=169, G=169, B=169]	1	4					13	13	12	28.4	28.4	23	66.612	0	183.05	693640000	35	19.5716	19.4691	19.6621	19.5801	19.547	19.2982	19.3844	19.5463	19.2731	19.1397
1.90665	0.367842	O70435	O70435	Proteasome subunit alpha type-3	Psma3	439	Color2 [A=255, R=169, G=169, B=169]	1	4					8	8	8	32.5	32.5	32.5	28.405	0	37.626	782350000	26	18.7259	18.6643	18.7524	18.7839	18.6747	18.0397	18.4693	18.7069	18.2386	18.3075
1.90042	-0.389168	Q8K3K8	Q8K3K8	Optineurin	Optn	3653	Color2 [A=255, R=169, G=169, B=169]	1	4					15	15	15	26.7	26.7	26.7	67.017	0	35.647	244570000	21	17.2895	17.127	17.2343	17.2745	17.4619	17.4388	17.8105	17.9951	17.4295	17.6592
1.89829	-0.327711	O35245-3;O35245;O35245-5;O35245-2;O35245-4	O35245-3;O35245;O35245-5;O35245-2;O35245-4	Polycystin-2	Pkd2	269	Color2 [A=255, R=169, G=169, B=169]	1	4					4	4	4	5.9	5.9	5.9	102.42	0	11.369	31491000	7	14.1113	13.9985	14.1589	13.9506	14.0345	14.098	14.5086	14.6527	14.3559	14.2771
1.89689	-0.408532	Q8R570;Q8R570-2	Q8R570;Q8R570-2	Synaptosomal-associated protein 47	Snap47	3812	Color2 [A=255, R=169, G=169, B=169]	1	4					5	5	5	18.2	18.2	18.2	46.524	0	75.945	80582000	10	15.3066	14.9743	14.8729	15.1698	15.2867	15.339	15.4754	15.8945	15.4849	15.4594
1.89253	0.312732	Q9CZM2	Q9CZM2	60S ribosomal protein L15	Rpl15	4632	Color2 [A=255, R=169, G=169, B=169]	1	4					3	3	3	16.7	16.7	16.7	24.146	0	52.077	218920000	6	16.3359	16.5364	16.433	16.5544	16.398	15.957	16.116	16.4301	15.9618	16.2291
1.89138	0.359969	Q99MN1	Q99MN1	Lysine--tRNA ligase	Kars	4357	Color2 [A=255, R=169, G=169, B=169]	1	4					23	23	22	42.9	42.9	41.8	67.839	0	86.551	1246700000	57	20.2697	20.1232	20.3598	20.3237	20.3605	19.6747	20.1055	20.233	19.8016	19.8223
1.89005	0.280053	Q920B9	Q920B9	FACT complex subunit SPT16	Supt16h	4140	Color2 [A=255, R=169, G=169, B=169]	1	4					14	14	14	13.3	13.3	13.3	119.82	0	74.471	674960000	24	17.9725	17.9666	18.0909	17.9847	18.0778	17.5104	17.8835	17.9669	17.621	17.7104
1.8858	0.259231	Q91YR7;Q91YR7-2	Q91YR7;Q91YR7-2	Pre-mRNA-processing factor 6	Prpf6	4101	Color2 [A=255, R=169, G=169, B=169]	1	4					7	7	7	8.7	8.7	8.7	106.72	0	14.58	111660000	13	17.3804	17.2202	17.3933	17.3923	17.4467	16.9894	17.1794	17.3453	16.9429	17.0797
1.88386	-0.567162	Q5FWH7;Q5FWH7-2	Q5FWH7;Q5FWH7-2	Zinc transporter ZIP12	Slc39a12	2127	Color2 [A=255, R=169, G=169, B=169]	1	4					2	2	2	2.8	2.8	2.8	76.215	0.00023294	4.5855	36755000	4	14.2803	13.6975	13.8617	14.3105	13.9284	14.4444	14.7234	15.0352	14.38	14.3311
1.88276	0.297982	Q8BYW1-2;Q8BYW1-3;Q8BYW1	Q8BYW1-2;Q8BYW1-3;Q8BYW1	Rho GTPase-activating protein 25	Arhgap25	3302	Color2 [A=255, R=169, G=169, B=169]	1	4					4	4	4	9.3	9.3	9.3	62.873	0.00026261	6.5221	22104000	6	13.894	14.0696	14.0547	14.0979	13.6588	13.7104	13.5919	13.8097	13.5657	13.6074
1.88017	0.297599	P15535-2;P15535	P15535-2;P15535	Beta-1,4-galactosyltransferase 1;Lactose synthase A protein;N-acetyllactosamine synthase;Beta-N-acetylglucosaminylglycopeptide beta-1,4-galactosyltransferase;Beta-N-acetylglucosaminyl-glycolipid beta-1,4-galactosyltransferase;Processed beta-1,4-galactosyltransferase 1	B4galt1	792	Color2 [A=255, R=169, G=169, B=169]	1	4					2	2	2	5.4	5.4	5.4	42.959	0.00023408	4.6458	15435000	6	14.2468	14.0221	14.1703	14.2314	14.281	13.6928	14.0434	14.1188	13.854	13.7546
1.87516	0.353661	Q8VEE4	Q8VEE4	Replication protein A 70 kDa DNA-binding subunit;Replication protein A 70 kDa DNA-binding subunit, N-terminally processed	Rpa1	3922	Color2 [A=255, R=169, G=169, B=169]	1	4					6	6	6	9.8	9.8	9.8	69.036	0	21.421	94950000	10	16.7112	16.6146	16.8715	16.7883	16.8483	16.249	16.5678	16.736	16.2299	16.2828
1.87441	0.389053	Q9R1P1	Q9R1P1	Proteasome subunit beta type-3	Psmb3	5376	Color2 [A=255, R=169, G=169, B=169]	1	4					4	4	4	25.4	25.4	25.4	22.965	0	12.798	480860000	20	18.4273	18.2464	18.4298	18.421	18.3543	17.663	18.0688	18.3722	17.8535	17.9759
1.86478	0.359191	Q91WG4-2;Q91WG4	Q91WG4-2;Q91WG4	Elongator complex protein 2	Elp2	4037	Color2 [A=255, R=169, G=169, B=169]	1	4					3	3	3	5.3	5.3	5.3	82.71	0	33.596	125180000	4	14.6262	14.52	14.6285	14.599	14.6249	14.0479	14.2947	14.6567	14.1108	14.0925
1.86378	-0.512883	Q62148	Q62148	Retinal dehydrogenase 2	Aldh1a2	2404	Color2 [A=255, R=169, G=169, B=169]	1	4					10	8	7	24.9	21.8	19.7	56.625	0	47.76	294650000	17	16.7634	16.4604	16.8437	16.2344	16.639	16.8949	17.3397	17.3399	17.187	16.7438
1.86333	0.449519	Q3TGF2	Q3TGF2	Protein FAM107B	Fam107b	1906	Color2 [A=255, R=169, G=169, B=169]	1	4					5	5	4	45.8	45.8	32.1	15.572	0	10.208	78798000	8	15.6302	15.6429	15.7354	15.7687	15.8634	15.0946	15.152	15.7839	15.0271	15.3353
1.86225	-0.721164	P27573	P27573	Myelin protein P0	Mpz	946	Color2 [A=255, R=169, G=169, B=169]	1	4					3	3	3	13.7	13.7	13.7	27.621	0	9.4913	110780000	14	18.02	17.5162	17.3878	17.2431	17.8927	17.8129	18.3107	18.2162	18.429	18.8968
1.86139	0.34697	Q9Z2U1	Q9Z2U1	Proteasome subunit alpha type-5	Psma5	5593	Color2 [A=255, R=169, G=169, B=169]	1	4					7	7	7	41.5	41.5	41.5	26.411	0	100.8	1160100000	32	18.7356	18.4614	18.7159	18.7148	18.7218	18.1098	18.3922	18.6672	18.2371	18.2085
1.85482	0.229219	P38060	P38060	Hydroxymethylglutaryl-CoA lyase, mitochondrial	Hmgcl	1077	Color2 [A=255, R=169, G=169, B=169]	1	4					5	5	5	18.8	18.8	18.8	34.238	0	15.766	170490000	9	17.1176	16.9605	17.0797	17.1403	16.9708	16.7747	16.8934	17.0295	16.7625	16.6627
1.8506	-0.168885	Q9Z1T6-1;Q9Z1T6	Q9Z1T6-1;Q9Z1T6	1-phosphatidylinositol 3-phosphate 5-kinase	Pikfyve	5548	Color2 [A=255, R=169, G=169, B=169]	1	4					2	2	2	1.1	1.1	1.1	232.08	0.00044101	3.8063	7477600	4	14.2572	14.1371	14.1316	14.2746	14.0284	14.26	14.3382	14.3133	14.3219	14.4401
1.84572	0.2969	P59325	P59325	Eukaryotic translation initiation factor 5	Eif5	1383	Color2 [A=255, R=169, G=169, B=169]	1	4					7	7	7	18.2	18.2	18.2	48.968	0	16.123	157450000	15	16.7199	16.5565	16.7451	16.6059	16.7715	16.2913	16.5731	16.6016	16.1817	16.2667
1.84504	0.175307	Q9Z2Q5	Q9Z2Q5	39S ribosomal protein L40, mitochondrial	Mrpl40	5589	Color2 [A=255, R=169, G=169, B=169]	1	4					2	2	2	11.2	11.2	11.2	24.301	0.0014457	2.9944	21329000	4	15.0275	15.0462	14.9907	15.0894	14.9982	14.7487	14.8704	15.0179	14.9094	14.729
1.84101	-0.617837	Q9EP96	Q9EP96	Solute carrier organic anion transporter family member 1A4	Slco1a4	4975	Color2 [A=255, R=169, G=169, B=169]	1	4					3	3	2	4	4	2.8	73.964	0.00026427	6.6388	62358000	6	15.1898	14.6995	15.4309	15.6257	14.9102	15.5454	15.998	16.0803	15.6216	15.7001
1.84058	0.38711	P49935	P49935	Pro-cathepsin H;Cathepsin H mini chain;Cathepsin H;Cathepsin H heavy chain;Cathepsin H light chain	Ctsh	1210	Color2 [A=255, R=169, G=169, B=169]	1	4					2	2	2	6.3	6.3	6.3	37.17	0.00044653	3.9969	82695000	4	17.5944	17.2532	17.5316	17.4175	17.287	16.8187	17.2276	17.3356	16.9084	16.858
1.83718	-0.288567	Q99LJ6	Q99LJ6	Glutathione peroxidase 7	Gpx7	4333	Color2 [A=255, R=169, G=169, B=169]	1	4					4	4	4	26.3	26.3	26.3	21.061	0	9.0366	58834000	11	16.3383	16.1215	16.3587	16.3232	16.2022	16.4085	16.7355	16.7556	16.5195	16.3674
1.83506	-0.451842	P13707	P13707	Glycerol-3-phosphate dehydrogenase [NAD(+)], cytoplasmic	Gpd1	755	Color2 [A=255, R=169, G=169, B=169]	1	4					12	12	12	40.1	40.1	40.1	37.572	0	43.476	486480000	23	18.1493	18.5066	17.9861	18.5302	17.9898	18.4584	18.9459	18.7679	18.6397	18.6093
1.83462	0.329128	P06909	P06909	Complement factor H	Cfh	637	Color2 [A=255, R=169, G=169, B=169]	1	4					22	22	22	23.3	23.3	23.3	139.14	0	82.817	615690000	61	19.4744	19.3833	19.3057	19.2484	19.2459	18.9271	19.2441	19.1799	18.9581	18.703
1.83301	0.439292	P68373	P68373	Tubulin alpha-1C chain	Tuba1c	1568	Color2 [A=255, R=169, G=169, B=169]	1	4					21	2	2	58.4	6	6	49.909	0	33.526	149440000	9	16.6716	16.313	16.8856	16.7082	16.6956	16.1075	16.2749	16.6066	16.0557	16.0329
1.83217	0.347528	Q9WTP6-2;Q9WTP6	Q9WTP6-2;Q9WTP6	Adenylate kinase 2, mitochondrial;Adenylate kinase 2, mitochondrial, N-terminally processed	Ak2	5400	Color2 [A=255, R=169, G=169, B=169]	1	4					9	9	9	47.4	47.4	47.4	25.605	0	21.712	598760000	21	19.229	19.1465	19.2273	19.2205	19.0876	18.6335	18.9873	19.1839	18.7334	18.6351
1.83192	-0.723229	Q5EBG6	Q5EBG6	Heat shock protein beta-6	Hspb6	2121	Color2 [A=255, R=169, G=169, B=169]	1	4					2	2	2	14.2	14.2	14.2	17.521	0.00023895	4.9273	105140000	5	15.9123	16.2877	16.4034	15.997	16.8135	17.0393	16.8786	16.7064	17.6449	16.7609
1.83153	0.338498	Q80U87	Q80U87	Ubiquitin carboxyl-terminal hydrolase 8	Usp8	2865	Color2 [A=255, R=169, G=169, B=169]	1	4					5	5	5	6.2	6.2	6.2	122.61	0	15.48	43676000	8	15.0569	14.9923	15.2147	15.1734	15.2267	14.7134	14.9717	15.0814	14.636	14.5688
1.8233	0.37291	Q9CQC6	Q9CQC6	Basic leucine zipper and W2 domain-containing protein 1	Bzw1	4440	Color2 [A=255, R=169, G=169, B=169]	1	4					5	5	5	11	11	11	48.043	0	14.966	192350000	14	17.6497	17.4674	17.6214	17.6644	17.557	17.015	17.4305	17.5477	17.1386	16.9634
1.82311	0.396035	Q64430	Q64430	Copper-transporting ATPase 1	Atp7a	2488	Color2 [A=255, R=169, G=169, B=169]	1	4					8	8	8	7.6	7.6	7.6	161.96	0	20.085	80937000	10	16.1962	15.9645	16.3039	16.1291	16.1174	15.6132	16.0001	16.0478	15.5896	15.4802
1.82182	0.29889	P21107-2	P21107-2	Tropomyosin alpha-3 chain	Tpm3	867	Color2 [A=255, R=169, G=169, B=169]	1	4					20	9	8	53.6	25.4	25.4	29.02	0	133.09	3192700000	46	20.2184	20.2218	20.413	20.1195	20.1868	19.83	20.0784	20.187	19.7744	19.7954
1.81792	0.29911	Q08481-2;Q08481-3;Q08481;Q08481-4	Q08481-2;Q08481-3;Q08481;Q08481-4	Platelet endothelial cell adhesion molecule	Pecam1	1839	Color2 [A=255, R=169, G=169, B=169]	1	4					6	6	6	11	11	11	77.916	0	73.591	116820000	10	16.4641	16.4719	16.6185	16.228	16.4888	15.9991	16.3839	16.2741	16.0503	16.0683
1.81535	0.243312	Q60714	Q60714	Long-chain fatty acid transport protein 1	Slc27a1	2212	Color2 [A=255, R=169, G=169, B=169]	1	4					11	11	11	22.8	22.8	22.8	71.275	0	47.727	318730000	24	17.8777	17.6514	17.76	17.7658	17.7222	17.458	17.5045	17.7789	17.4502	17.3691
1.81531	-0.840172	Q8R1W8;Q8R1W8-2;Q8R1W8-3	Q8R1W8;Q8R1W8-2;Q8R1W8-3	Interphotoreceptor matrix proteoglycan 1	Impg1	3746	Color2 [A=255, R=169, G=169, B=169]	1	4					14	14	14	20.3	20.3	20.3	89.473	0	55.311	2732300000	50	20.61	19.4111	19.9013	20.3681	20.5596	20.8623	21.207	21.5107	20.7589	20.7121
1.80782	0.285398	Q9QY06-3;Q9QY06;Q9QY06-2	Q9QY06-3;Q9QY06;Q9QY06-2	Unconventional myosin-IXb	Myo9b	5281	Color2 [A=255, R=169, G=169, B=169]	1	4					4	4	3	2	2	1.6	222.44	0.0002574	6.1653	31865000	6	14.8599	14.6808	14.9312	14.7504	14.8468	14.4907	14.6896	14.7458	14.3932	14.3228
1.80492	-0.385802	Q91VX2	Q91VX2	Ubiquitin-associated protein 2	Ubap2	4004	Color2 [A=255, R=169, G=169, B=169]	1	4					3	3	3	3.4	3.4	3.4	117.96	0.00024994	5.6334	20497000	4	13.3873	13.2714	13.4229	13.4118	13.1485	13.6605	13.8539	14.0748	13.4151	13.5666
1.80101	-0.607786	Q9D1X0	Q9D1X0	Nucleolar protein 3	Nol3	4721	Color2 [A=255, R=169, G=169, B=169]	1	4					3	3	3	20.9	20.9	20.9	24.567	0	28.228	16001000	4	12.0863	12.1879	11.859	12.7643	12.36	13.2136	12.8034	13.0625	12.7463	12.4706
1.80064	0.38807	P31428	P31428	Dipeptidase 1	Dpep1	1008	Color2 [A=255, R=169, G=169, B=169]	1	4					6	6	6	19	19	19	45.722	0	15.12	368590000	17	18.6075	18.4396	18.768	18.3394	18.5306	17.8237	18.4742	18.1331	18.2065	18.1072
1.79858	0.373806	Q00612;P97324;REV__P46662	Q00612	Glucose-6-phosphate 1-dehydrogenase X	G6pdx	1755	Color2 [A=255, R=169, G=169, B=169]	1	4					17	17	17	38.3	38.3	38.3	59.262	0	105.83	1320700000	48	19.5887	19.407	19.4948	19.52	19.4575	18.8913	19.3001	19.4862	18.8802	19.0412
1.79701	0.281301	P47811-4;P47811;P47811-2;P47811-3	P47811-4;P47811;P47811-2;P47811-3	Mitogen-activated protein kinase 14	Mapk14	1162	Color2 [A=255, R=169, G=169, B=169]	1	4					5	5	5	20.8	20.8	20.8	32.327	0	13.132	106910000	9	16.6037	16.5696	16.7785	16.7187	16.5087	16.2515	16.5294	16.5488	16.2836	16.1596
1.79559	0.587116	Q91W97	Q91W97	Putative hexokinase HKDC1	Hkdc1	4023	Color2 [A=255, R=169, G=169, B=169]	1	4					10	8	8	10.5	8.5	8.5	102.26	0	24.027	98595000	17	17.5781	17.1194	17.2777	17.2618	17.3099	16.3125	16.9573	17.2945	16.4798	16.5672
1.79458	-0.382162	P29699	P29699	Alpha-2-HS-glycoprotein	Ahsg	992	Color2 [A=255, R=169, G=169, B=169]	1	4					7	7	7	38.6	38.6	38.6	37.325	0	50.179	1506400000	30	18.5773	18.8386	18.5034	18.4426	18.5022	18.8869	19.2288	19.0536	19.0063	18.5992
1.79058	0.460937	O89110	O89110	Caspase-8;Caspase-8 subunit p18;Caspase-8 subunit p10	Casp8	546	Color2 [A=255, R=169, G=169, B=169]	1	4					7	7	7	12.9	12.9	12.9	55.356	0	13.707	100300000	11	16.5643	16.6793	16.8261	16.7054	16.4216	15.9839	16.43	16.578	15.9848	15.9152
1.79019	0.342871	P52875;Q9HC07-2;Q9HC07	P52875;Q9HC07-2;Q9HC07	Transmembrane protein 165	Tmem165;TMEM165	1271	Color2 [A=255, R=169, G=169, B=169]	1	4					2	2	2	13.3	13.3	13.3	34.79	0	11.402	19397000	4	13.6556	13.8035	14.0508	13.8856	13.8202	13.2637	13.7226	13.7035	13.4716	13.3399
1.7894	0.259628	Q5EG47	Q5EG47	5-AMP-activated protein kinase catalytic subunit alpha-1	Prkaa1	2123	Color2 [A=255, R=169, G=169, B=169]	1	4					6	6	4	13.1	13.1	7	63.928	0	18.013	115220000	11	17.0611	17.0477	17.2488	17.1334	17.1677	16.6791	16.9672	17.1156	16.8406	16.7583
1.78847	0.419472	O89090;O89090-2	O89090;O89090-2	Transcription factor Sp1	Sp1	543	Color2 [A=255, R=169, G=169, B=169]	1	4					2	2	2	4.6	4.6	4.6	80.731	0	13.67	33478000	4	14.1829	14.0611	14.2463	14.1071	14.2852	13.4306	14.1089	14.02	13.6717	13.554
1.78701	-0.560182	P86046	P86046	Inward rectifier potassium channel 13	Kcnj13	1670	Color2 [A=255, R=169, G=169, B=169]	1	4					4	4	4	11.1	11.1	11.1	40.564	0	7.2341	584350000	19	18.7183	18.1501	18.5738	18.8974	18.6712	18.9509	19.3908	19.5684	19.0558	18.8458
1.7866	0.468735	P10605	P10605	Cathepsin B;Cathepsin B light chain;Cathepsin B heavy chain	Ctsb	699	Color2 [A=255, R=169, G=169, B=169]	1	4					10	10	10	37.5	37.5	37.5	37.279	0	110.53	3041800000	61	21.1978	20.925	21.1692	21.2005	20.85	20.3697	20.9031	20.9574	20.3655	20.4029
1.78651	0.365852	Q9Z127;Q8BGK6-2;Q8BGK6	Q9Z127	Large neutral amino acids transporter small subunit 1	Slc7a5	5519	Color2 [A=255, R=169, G=169, B=169]	1	4					5	5	5	9.8	9.8	9.8	55.872	0	51.005	468820000	13	18.0027	17.658	18.0785	17.7472	17.8876	17.4463	17.6895	17.7481	17.4115	17.2494
1.77945	0.316708	Q99JY9	Q99JY9	Actin-related protein 3	Actr3	4262	Color2 [A=255, R=169, G=169, B=169]	1	4					16	16	13	49.8	49.8	44.3	47.357	0	136.21	1764500000	67	19.9659	19.8426	20.1047	19.9363	19.867	19.4571	19.7833	19.9188	19.4878	19.4859
1.77832	-0.202106	Q64449	Q64449	C-type mannose receptor 2	Mrc2	2493	Color2 [A=255, R=169, G=169, B=169]	1	4					7	7	7	6.4	6.4	6.4	167.07	0	19.053	98584000	13	15.7451	15.6852	15.7719	15.7305	15.5886	15.7805	16.0125	15.9694	16.0209	15.7485
1.77659	0.416318	Q9D6N5	Q9D6N5	Dr1-associated corepressor	Drap1	4773	Color2 [A=255, R=169, G=169, B=169]	1	4					2	2	2	10.2	10.2	10.2	22.278	0.00044131	3.8168	60653000	5	15.6726	15.7028	15.7842	15.5134	15.8073	14.8412	15.3608	15.5697	15.1678	15.459
1.77505	-0.588879	A6H611	A6H611	Mitochondrial intermediate peptidase	Mipep	68	Color2 [A=255, R=169, G=169, B=169]	1	4					2	2	2	3.2	3.2	3.2	80.851	0.0044384	2.4044	49470000	4	14.8847	14.259	14.4103	14.7239	14.8871	15.2589	14.9536	14.8497	15.6742	15.3731
1.77442	-0.352766	P07147	P07147	5,6-dihydroxyindole-2-carboxylic acid oxidase	Tyrp1	639	Color2 [A=255, R=169, G=169, B=169]	1	4					7	7	7	17.3	17.3	17.3	60.761	0	35.628	1296800000	25	19.1376	19.1222	19.1873	19.1077	19.074	19.4066	19.7347	19.768	19.2645	19.219
1.7732	0.372923	Q8C4Q6;Q8C4Q6-2	Q8C4Q6;Q8C4Q6-2	Axin interactor, dorsalization-associated protein	Aida	3371	Color2 [A=255, R=169, G=169, B=169]	1	4					3	3	3	11.1	11.1	11.1	34.888	0	25.301	22718000	4	13.439	13.3338	13.433	13.8235	13.4382	12.9423	13.2313	13.4226	12.9879	13.0188
1.77255	-0.312874	Q8K4Q8	Q8K4Q8	Collectin-12	Colec12	3674	Color2 [A=255, R=169, G=169, B=169]	1	4					8	8	8	14.3	14.3	14.3	81.303	0	28.59	80772000	13	15.9696	15.7963	15.9353	15.5939	15.8346	16.0574	16.3289	16.328	16.0454	15.9343
1.76924	0.331991	Q6ZWQ7	Q6ZWQ7		Spcs3	2738	Color2 [A=255, R=169, G=169, B=169]	1	4					3	3	3	17.8	17.8	17.8	20.313	0	10.391	135240000	8	17.4326	17.2035	17.5554	17.2479	17.1764	16.9122	17.1527	17.1734	16.994	16.7236
1.76888	-0.506664	O88909	O88909	Solute carrier family 22 member 8	Slc22a8	523	Color2 [A=255, R=169, G=169, B=169]	1	4					4	4	4	7.4	7.4	7.4	59.246	0.00027122	7.1291	56339000	8	16.4521	15.9986	16.1149	16.5616	16.1349	16.4791	16.8027	17.2365	16.6367	16.6404
1.76813	0.367689	Q60973	Q60973	Histone-binding protein RBBP7	Rbbp7	2253	Color2 [A=255, R=169, G=169, B=169]	1	4					6	3	3	15.5	8.9	8.9	47.789	0	9.6745	105240000	7	16.9829	16.6141	17.1263	16.9711	17.1081	16.523	16.6919	16.8454	16.5301	16.3738
1.7673	0.296076	Q9QX47-4;Q9QX47-3;Q9QX47;Q9QX47-2	Q9QX47-4;Q9QX47-3;Q9QX47;Q9QX47-2	Protein SON	Son	5256	Color2 [A=255, R=169, G=169, B=169]	1	4					9	9	9	6.1	6.1	6.1	247.97	0	31.834	117790000	14	16.2921	16.2127	16.3274	16.2245	16.3636	15.8851	16.0687	16.3179	15.8828	15.7855
1.76011	-0.271673	P54754;Q8CBF3-2;Q03145;Q61772-2;Q61772-3;Q61772;Q62413	P54754	Ephrin type-B receptor 3	Ephb3	1297	Color2 [A=255, R=169, G=169, B=169]	1	4					9	9	7	12.5	12.5	9.8	109.66	0	29.927	104550000	16	16.3304	16.0588	16.1638	16.2479	16.2999	16.4816	16.6232	16.612	16.5383	16.2041
1.7583	0.299709	Q9JJU8	Q9JJU8	SH3 domain-binding glutamic acid-rich-like protein	Sh3bgrl	5155	Color2 [A=255, R=169, G=169, B=169]	1	4					6	6	6	70.2	70.2	70.2	12.811	0	47.492	363400000	20	17.0047	16.728	16.9822	17.0751	16.8953	16.514	16.6464	16.9449	16.5711	16.5104
1.75678	-0.310134	P10649;O35660	P10649	Glutathione S-transferase Mu 1	Gstm1	705	Color2 [A=255, R=169, G=169, B=169]	1	4					14	14	7	64.7	64.7	30.7	25.97	0	97.039	12921000000	83	21.8694	21.9163	21.771	21.9813	21.762	21.949	22.4099	22.3848	22.0321	22.0749
1.752	0.292695	P54116	P54116	Erythrocyte band 7 integral membrane protein	Stom	1287	Color2 [A=255, R=169, G=169, B=169]	1	4					5	5	5	23.9	23.9	23.9	31.375	0	22.054	135100000	11	16.806	16.8448	16.9039	16.6913	16.7769	16.3573	16.7752	16.6931	16.3772	16.3566
1.75167	0.420892	Q9D824-3;Q9D824-2;Q9D824;Q9D824-4	Q9D824-3;Q9D824-2;Q9D824;Q9D824-4	Pre-mRNA 3-end-processing factor FIP1	Fip1l1	4808	Color2 [A=255, R=169, G=169, B=169]	1	4					6	6	6	17.9	17.9	17.9	60.187	0	76.454	109790000	13	15.7725	15.5614	15.8349	15.599	15.7518	14.9228	15.4364	15.6478	15.0527	15.3556
1.75082	0.328131	Q65Z40	Q65Z40	Wings apart-like protein homolog	Wapal	2518	Color2 [A=255, R=169, G=169, B=169]	1	4					3	3	3	3.4	3.4	3.4	134.07	0	7.9027	26800000	5	15.0431	15.0179	15.0743	15.0062	15.2449	14.4418	14.6914	15.0594	14.706	14.8472
1.74665	0.171429	Q8BH04	Q8BH04	Phosphoenolpyruvate carboxykinase [GTP], mitochondrial	Pck2	3027	Color2 [A=255, R=169, G=169, B=169]	1	4					9	9	9	18.3	18.3	18.3	70.527	0	60.578	241410000	21	17.199	17.1534	17.2628	17.2626	17.1356	16.8951	17.1254	17.1728	16.9724	16.9904
1.74536	0.725124	P60824	P60824	Cold-inducible RNA-binding protein	Cirbp	1405	Color2 [A=255, R=169, G=169, B=169]	1	4					2	2	2	14.5	14.5	14.5	18.607	0	9.7799	160230000	6	16.18	15.5396	16.2422	16.0201	16.4344	14.9255	15.5779	15.9011	14.9166	15.4696
1.74305	0.331657	Q8VDD5	Q8VDD5	Myosin-9	Myh9	3877	Color2 [A=255, R=169, G=169, B=169]	1	4					93	92	76	48.4	48	40.2	226.37	0	323.31	31738000000	523	23.8293	23.6407	24.0441	23.7438	23.7404	23.4174	23.6686	23.6465	23.4252	23.1824
1.7426	0.302115	P17225;B2RU80	P17225	Polypyrimidine tract-binding protein 1	Ptbp1	818	Color2 [A=255, R=169, G=169, B=169]	1	4					11	11	8	34.9	34.9	31.9	56.477	0	85.236	1469600000	29	18.7334	18.6766	18.8495	18.7704	18.7121	18.226	18.7239	18.6156	18.406	18.2599
1.74147	-0.392829	Q00896;P07758	Q00896;P07758	Alpha-1-antitrypsin 1-3;Alpha-1-antitrypsin 1-1	Serpina1c;Serpina1a	649	Color2 [A=255, R=169, G=169, B=169]	1	4					11	4	4	31.3	12.1	12.1	45.823	0	15.366	1655700000	54	19.7894	20.1757	20.0206	19.8854	20.1871	20.1214	20.6968	20.59	20.3778	20.2362
1.73938	-0.324813	P05064;Q91Y97	P05064	Fructose-bisphosphate aldolase A	Aldoa	612	Color2 [A=255, R=169, G=169, B=169]	1	4					22	22	17	73.9	73.9	62.1	39.355	0	323.31	53775000000	360	23.5331	23.1525	23.4158	23.4249	23.5506	23.4733	23.9067	23.9152	23.7644	23.6415
1.7377	0.307931	Q9D0I8	Q9D0I8	mRNA turnover protein 4 homolog	Mrto4	4669	Color2 [A=255, R=169, G=169, B=169]	1	4					3	3	3	13.4	13.4	13.4	27.545	0.00024056	5.0176	6232900	4	13.6972	13.5339	13.8377	13.5092	13.6464	13.1453	13.4783	13.591	13.2827	13.1873
1.73649	-0.292253	Q9WVC3	Q9WVC3	Caveolin-2	Cav2	5467	Color2 [A=255, R=169, G=169, B=169]	1	4					3	3	3	28.4	28.4	28.4	18.227	0	18.713	206990000	10	16.0218	16.2738	16.3316	16.021	16.1956	16.2741	16.68	16.5903	16.4089	16.3518
1.73386	0.713146	O88428	O88428	Bifunctional 3-phosphoadenosine 5-phosphosulfate synthase 2;Sulfate adenylyltransferase;Adenylyl-sulfate kinase	Papss2	478	Color2 [A=255, R=169, G=169, B=169]	1	4					4	4	3	8.9	8.9	6.6	70.35	0	16.37	28994000	9	14.6625	15.2712	14.8354	15.651	14.6015	13.864	14.6194	14.5298	14.1329	14.3097
1.73094	0.410687	Q8CI11-2;Q8CI11	Q8CI11-2;Q8CI11	Guanine nucleotide-binding protein-like 3	Gnl3	3499	Color2 [A=255, R=169, G=169, B=169]	1	4					4	4	4	9.1	9.1	9.1	57.187	0	7.4111	15788000	7	14.5846	14.5858	14.7344	14.6464	14.8188	13.8869	14.4851	14.5887	14.0427	14.313
1.72606	-0.341404	O88741	O88741	Ganglioside-induced differentiation-associated protein 1	Gdap1	512	Color2 [A=255, R=169, G=169, B=169]	1	4					4	4	4	12.3	12.3	12.3	41.31	0	9.0912	46268000	5	14.5983	14.3382	14.279	14.246	14.7743	14.7976	14.8224	14.9708	14.6783	14.6738
1.72344	0.323642	P62849-2;P62849-3;P62849	P62849-2;P62849-3;P62849	40S ribosomal protein S24	Rps24	1500	Color2 [A=255, R=169, G=169, B=169]	1	4					3	3	3	20.8	20.8	20.8	15.069	0	32.901	292540000	20	18.5602	18.6287	18.7601	18.6298	18.7188	18.0847	18.4236	18.6901	18.1977	18.2833
1.71955	0.178431	P22315	P22315	Ferrochelatase, mitochondrial	Fech	883	Color2 [A=255, R=169, G=169, B=169]	1	4					7	7	7	23.1	23.1	23.1	47.13	0	25.085	182670000	13	18.1237	18.0691	18.2042	18.1945	18.1918	17.8826	17.9963	18.1469	18.029	17.8364
1.71805	-0.451268	Q8K3I4	Q8K3I4	Rab effector MyRIP	Myrip	3650	Color2 [A=255, R=169, G=169, B=169]	1	4					9	9	9	13.9	13.9	13.9	94.923	0	42.121	129100000	21	16.5204	15.9908	16.4284	16.4709	16.4366	16.7023	17.0284	17.1812	16.6358	16.5556
1.71265	0.362593	Q6P5D8	Q6P5D8	Structural maintenance of chromosomes flexible hinge domain-containing protein 1	Smchd1	2609	Color2 [A=255, R=169, G=169, B=169]	1	4					12	12	12	7.2	7.2	7.2	225.65	0	25.246	75061000	14	16.3951	16.3364	16.3974	16.4089	16.5393	15.8518	16.1288	16.4831	15.8341	15.9664
1.70252	0.326926	P61161	P61161	Actin-related protein 2	Actr2	1422	Color2 [A=255, R=169, G=169, B=169]	1	4					6	6	6	20.1	20.1	20.1	44.76	0	49.918	915380000	32	19.3226	19.1463	19.4467	19.2563	19.2879	18.7769	19.1547	19.2632	18.8407	18.7897
1.70195	0.26178	Q8K124	Q8K124	Pleckstrin homology domain-containing family O member 2	Plekho2	3571	Color2 [A=255, R=169, G=169, B=169]	1	4					8	8	8	25.7	25.7	25.7	53.872	0	47.048	193030000	20	16.9767	16.7681	17.0448	16.8099	16.989	16.5482	16.806	16.8566	16.525	16.5437
1.69595	-0.345896	Q9JLT4-3;Q9JLT4-4;Q9JLT4;Q9JLT4-2	Q9JLT4-3;Q9JLT4-4;Q9JLT4;Q9JLT4-2	Thioredoxin reductase 2, mitochondrial	Txnrd2	5217	Color2 [A=255, R=169, G=169, B=169]	1	4					3	2	2	10.4	6.2	6.2	38.475	0.00044813	4.0283	29321000	3	14.8244	15.0138	15.251	14.6125	15.0629	15.2542	15.1849	15.2303	15.3699	15.4548
1.69314	0.384422	P54276	P54276	DNA mismatch repair protein Msh6	Msh6	1289	Color2 [A=255, R=169, G=169, B=169]	1	4					3	3	3	2.8	2.8	2.8	151.08	0.00025504	6.0151	20506000	5	14.8559	14.9353	14.9868	15.0302	15.1993	14.3254	14.7418	14.9657	14.3681	14.6844
1.69311	0.249417	P47753	P47753	F-actin-capping protein subunit alpha-1	Capza1	1154	Color2 [A=255, R=169, G=169, B=169]	1	4					10	8	8	56.3	46.9	46.9	32.939	0	69.466	512270000	34	18.0353	17.9839	18.2033	18.0383	17.9933	17.6653	17.9192	18.0435	17.7188	17.6602
1.69097	0.444833	Q9QUN7	Q9QUN7	Toll-like receptor 2	Tlr2	5246	Color2 [A=255, R=169, G=169, B=169]	1	4					2	2	2	3.2	3.2	3.2	89.448	0.0020458	2.9013	4236300	2	11.8719	11.7224	11.9465	11.8015	11.7639	11.2201	10.9037	11.7045	11.6737	11.3801
1.69035	-0.193042	Q00560	Q00560	Interleukin-6 receptor subunit beta	Il6st	1754	Color2 [A=255, R=169, G=169, B=169]	1	4					4	4	4	7.4	7.4	7.4	102.45	0	9.6078	50425000	7	14.4802	14.418	14.643	14.5046	14.5501	14.6561	14.684	14.9315	14.6556	14.6338
1.68883	-0.611748	Q08331	Q08331	Calretinin	Calb2	1838	Color2 [A=255, R=169, G=169, B=169]	1	4					14	14	12	69	69	55.7	31.372	0	66.344	6247300000	54	21.125	20.6143	20.6266	20.3781	21.1682	20.9221	21.4784	21.8068	21.2848	21.4787
1.68592	-0.326089	O35682	O35682	Myeloid-associated differentiation marker	Myadm	316	Color2 [A=255, R=169, G=169, B=169]	1	4					2	2	2	8.4	8.4	8.4	35.284	0	102.34	186550000	11	15.3052	15.3019	15.4833	15.0811	15.2558	15.6838	15.842	15.692	15.5546	15.2853
1.6856	-0.269726	Q9WUZ9	Q9WUZ9	Ectonucleoside triphosphate diphosphohydrolase 5	Entpd5	5445	Color2 [A=255, R=169, G=169, B=169]	1	4					2	2	2	4.9	4.9	4.9	47.101	0.00046168	4.4313	14131000	4	14.1881	14.0426	14.1697	14.1214	14.3999	14.3467	14.5127	14.7071	14.4031	14.3007
1.68499	-0.466834	Q8R138	Q8R138	Transmembrane protein 119	Tmem119	3722	Color2 [A=255, R=169, G=169, B=169]	1	4					2	2	2	14.6	14.6	14.6	29.4	0	12.804	50787000	3	13.7737	13.3357	13.5702	13.3557	13.482	13.9386	14.3866	14.066	13.9542	13.5061
1.68407	0.326881	Q9Z2Z9	Q9Z2Z9	Glutamine--fructose-6-phosphate aminotransferase [isomerizing] 2	Gfpt2	5602	Color2 [A=255, R=169, G=169, B=169]	1	4					3	2	2	5	3.7	3.7	77.008	0.00045455	4.2075	16796000	4	14.397	14.5874	14.7163	14.3786	14.4403	13.9442	14.4435	14.3479	14.0683	14.0812
1.68222	0.313264	P27601	P27601	Guanine nucleotide-binding protein subunit alpha-13	Gna13	948	Color2 [A=255, R=169, G=169, B=169]	1	4					9	9	9	23.9	23.9	23.9	44.054	0	22.748	356210000	16	18.1697	17.9652	18.2596	18.0249	18.1951	17.6718	18.0195	18.0512	17.7119	17.5939
1.67552	0.282261	Q3UI43	Q3UI43	BRISC and BRCA1-A complex member 1	Babam1	2005	Color2 [A=255, R=169, G=169, B=169]	1	4					2	2	2	8.4	8.4	8.4	36.793	0.0002419	5.0867	50359000	3	14.8429	14.5213	14.875	14.7443	14.8988	14.329	14.7257	14.5741	14.3945	14.4476
1.67423	-0.520361	Q9D853	Q9D853	Protein-lysine N-methyltransferase Mettl10	Mettl10	4810	Color2 [A=255, R=169, G=169, B=169]	1	4					2	2	2	8.2	8.2	8.2	26.864	0.0010533	3.207	9316000	3	14.5544	13.9144	13.967	14.4145	14.1964	14.63	15.1968	14.7594	14.6854	14.377
1.67291	0.3824	Q9CZG9	Q9CZG9	PDZ domain-containing protein 11	Pdzd11	4628	Color2 [A=255, R=169, G=169, B=169]	1	4					3	3	3	35.7	35.7	35.7	16.182	0	37.308	14479000	9	14.8209	15.0724	15.248	14.9349	14.9509	14.4091	14.7563	14.9934	14.4066	14.5497
1.66829	0.329709	P10852;P10852-2	P10852;P10852-2	4F2 cell-surface antigen heavy chain	Slc3a2	708	Color2 [A=255, R=169, G=169, B=169]	1	4					17	17	16	31.2	31.2	31.2	58.336	0	101.29	3152100000	67	20.8057	20.8401	20.8986	21.0506	20.8032	20.3278	20.646	20.9181	20.3994	20.4584
1.66558	-0.266677	P98156	P98156	Very low-density lipoprotein receptor	Vldlr	1740	Color2 [A=255, R=169, G=169, B=169]	1	4					2	2	2	2.2	2.2	2.2	96.372	0.00024432	5.24	11627000	3	13.0499	12.8737	12.8367	12.637	12.9349	13.0729	13.1874	13.3251	13.1473	12.9331
1.66518	-0.276453	Q9D8B7	Q9D8B7	Junctional adhesion molecule C	Jam3	4820	Color2 [A=255, R=169, G=169, B=169]	1	4					4	4	4	11	11	11	34.837	0.00026254	6.5192	107250000	6	15.4062	15.3214	15.2466	15.3817	15.4852	15.6541	15.7003	15.9393	15.4353	15.4943
1.66281	0.413017	Q61937	Q61937	Nucleophosmin	Npm1	2384	Color2 [A=255, R=169, G=169, B=169]	1	4					12	12	12	57.2	57.2	57.2	32.56	0	102.23	2771200000	73	19.9037	19.7983	19.9946	19.967	20.0841	19.227	19.6509	19.9805	19.2708	19.5534
1.66068	0.280241	Q03311	Q03311	Cholinesterase	Bche	1796	Color2 [A=255, R=169, G=169, B=169]	1	4					2	2	2	3.2	3.2	3.2	68.461	0.00045882	4.3256	1255600	3	12.8112	12.5972	12.856	12.8868	12.4896	12.5612	12.4242	12.5888	12.2533	12.4123
1.64866	0.449967	Q9JM76	Q9JM76	Actin-related protein 2/3 complex subunit 3	Arpc3	5227	Color2 [A=255, R=169, G=169, B=169]	1	4					5	5	5	30.9	30.9	30.9	20.524	0	14.073	522510000	9	18.3685	18.2869	18.0841	18.7496	18.0752	17.8456	17.8152	18.2509	17.7104	17.6923
1.64817	-0.461687	P33622	P33622	Apolipoprotein C-III	Apoc3	1031	Color2 [A=255, R=169, G=169, B=169]	1	4					2	2	2	38.4	38.4	38.4	10.982	0	7.4223	29283000	3	13.3773	13.3986	12.872	12.8227	13.467	13.63	13.7107	13.3372	13.8423	13.7259
1.64563	0.281368	Q9QUM9	Q9QUM9	Proteasome subunit alpha type-6	Psma6	5245	Color2 [A=255, R=169, G=169, B=169]	1	4					10	10	10	47.6	47.6	47.6	27.372	0	26.921	1021400000	34	18.9035	18.5858	18.811	18.867	18.8215	18.3255	18.6811	18.7464	18.4331	18.3957
1.64445	-0.265034	Q00977	Q00977	Gap junction beta-2 protein	Gjb2	1763	Color2 [A=255, R=169, G=169, B=169]	1	4					2	2	2	15.5	15.5	15.5	26.411	0	8.344	104660000	4	14.8495	14.9858	15.2788	14.9054	14.941	15.1472	15.3406	15.4348	15.1456	15.2176
1.63991	0.422279	Q9ET26	Q9ET26	E3 ubiquitin-protein ligase RNF114	Rnf114	5077	Color2 [A=255, R=169, G=169, B=169]	1	4					2	2	2	12.7	12.7	12.7	25.745	0.0028	2.6901	13286000	5	13.0462	12.8253	13.1965	13.3253	12.7702	12.7475	12.5299	12.2378	12.8511	12.6859
1.6397	-0.353191	Q9WV95	Q9WV95	Pleckstrin homology-like domain family A member 3	Phlda3	5463	Color2 [A=255, R=169, G=169, B=169]	1	4					2	2	2	13.6	13.6	13.6	13.719	0.00046083	4.4094	15557000	4	13.8828	13.6693	13.6016	13.5706	13.8552	14.0352	14.433	14.1403	13.9514	13.7856
1.63954	-0.171424	Q61941	Q61941	NAD(P) transhydrogenase, mitochondrial	Nnt	2385	Color2 [A=255, R=169, G=169, B=169]	1	4					29	29	29	29.7	29.7	29.7	113.84	0	121.64	2496600000	79	20.7323	20.7161	20.723	20.7324	20.7772	20.9082	20.89	20.8833	21.1161	20.7405
1.63771	0.200063	Q6P1H6-3;Q6P1H6-2;Q6P1H6;Q6P1H6-4	Q6P1H6-3;Q6P1H6-2;Q6P1H6	Ankyrin repeat and LEM domain-containing protein 2	Ankle2	2597	Color2 [A=255, R=169, G=169, B=169]	1	4					6	6	6	8.8	8.8	8.8	97.985	0	15.394	36545000	9	15.8882	15.6941	15.9012	15.7769	15.7879	15.5857	15.663	15.7881	15.5932	15.4179
1.6375	-0.303434	P19221;CON__P00735	P19221	Prothrombin;Activation peptide fragment 1;Activation peptide fragment 2;Thrombin light chain;Thrombin heavy chain	F2	845	Color2 [A=255, R=169, G=169, B=169]	1	4					8	8	8	15.7	15.7	15.7	70.268	0	22.485	214510000	15	17.0958	17.354	17.1039	16.9924	17.1805	17.213	17.7395	17.5436	17.4013	17.3462
1.63133	0.546383	Q9Z0H4-11;Q9Z0H4-7;Q9Z0H4-5;Q9Z0H4-4;Q9Z0H4;Q9Z0H4-8;Q9Z0H4-2;Q9Z0H4-6;Q9Z0H4-9	Q9Z0H4-11;Q9Z0H4-7;Q9Z0H4-5;Q9Z0H4-4;Q9Z0H4;Q9Z0H4-8;Q9Z0H4-2;Q9Z0H4-6;Q9Z0H4-9	CUGBP Elav-like family member 2	Celf2	5493	Color2 [A=255, R=169, G=169, B=169]	1	4					4	4	4	11.2	11.2	11.2	49.253	0	8.9874	44813000	8	15.7159	15.4188	15.7729	15.7253	15.9305	14.7327	15.0702	15.6588	14.8799	15.49
1.62565	0.399506	Q9CPW4	Q9CPW4	Actin-related protein 2/3 complex subunit 5	Arpc5	4411	Color2 [A=255, R=169, G=169, B=169]	1	4					7	7	7	57	57	57	16.288	0	44.148	707840000	23	19.1902	18.8546	19.4163	18.7765	19.1895	18.6542	18.8373	18.8615	18.666	18.4105
1.62547	-0.533095	Q80XH2;Q80XH2-2	Q80XH2;Q80XH2-2	Interphotoreceptor matrix proteoglycan 2	Impg2	2921	Color2 [A=255, R=169, G=169, B=169]	1	4					10	10	10	10.8	10.8	10.8	138.1	0	37.982	443100000	21	17.4788	16.743	17.1106	17.2567	17.5746	17.5387	17.9533	18.1507	17.5441	17.6423
1.62517	0.335234	Q9R1P0	Q9R1P0	Proteasome subunit alpha type-4	Psma4	5375	Color2 [A=255, R=169, G=169, B=169]	1	4					10	10	10	50.2	50.2	50.2	29.47	0	32.398	1445400000	24	18.7242	18.4789	18.6424	18.7304	18.6897	18.0752	18.4945	18.6567	18.23	18.133
1.62503	0.251394	Q91VI7	Q91VI7	Ribonuclease inhibitor	Rnh1	3981	Color2 [A=255, R=169, G=169, B=169]	1	4					18	18	18	51.3	51.3	51.3	49.816	0	213.7	1947000000	63	20.1851	19.9405	20.0873	20.2158	19.9616	19.7434	19.8968	20.0731	19.7151	19.7049
1.62481	0.247479	P59999	P59999	Actin-related protein 2/3 complex subunit 4	Arpc4	1392	Color2 [A=255, R=169, G=169, B=169]	1	4					5	5	5	35.7	35.7	35.7	19.667	0	32.06	1027100000	24	19.217	18.9161	19.2727	19.0045	19.2417	18.7875	18.9084	19.0763	18.7967	18.846
1.62443	0.363608	Q9DBR1-2;Q9DBR1	Q9DBR1-2;Q9DBR1	5-3 exoribonuclease 2	Xrn2	4900	Color2 [A=255, R=169, G=169, B=169]	1	4					10	10	10	12.8	12.8	12.8	108.11	0	21.636	94111000	21	17.1912	17.0317	17.4199	17.0592	17.4224	16.6738	16.9866	17.156	16.6161	16.8739
1.62046	-0.272458	Q8C5W0-2;Q8C5W0-3;Q8C5W0-4;Q8C5W0	Q8C5W0-2;Q8C5W0-3;Q8C5W0-4;Q8C5W0	Calmin	Clmn	3383	Color2 [A=255, R=169, G=169, B=169]	1	4					4	4	4	6	6	6	102.57	0	10.301	59167000	6	14.4601	14.1735	14.255	14.408	14.3305	14.6154	14.428	14.4471	14.8933	14.6056
1.61931	0.268177	Q61210-3;Q61210-4;Q61210;Q61210-2;Q61210-5	Q61210-3;Q61210-4;Q61210;Q61210-2;Q61210-5	Rho guanine nucleotide exchange factor 1	Arhgef1	2297	Color2 [A=255, R=169, G=169, B=169]	1	4					8	8	8	16.1	16.1	16.1	89.293	0	33.652	173400000	17	16.7583	16.7476	16.946	16.6816	16.7285	16.3972	16.6553	16.741	16.4519	16.2755
1.61918	0.443803	Q9CZW4	Q9CZW4	Long-chain-fatty-acid--CoA ligase 3	Acsl3	4646	Color2 [A=255, R=169, G=169, B=169]	1	4					7	6	6	12.8	11.2	11.2	80.491	0	16.888	52991000	14	15.924	15.6236	15.8044	15.9896	16.0601	15.1758	15.4432	15.9644	15.2333	15.366
1.61903	-0.254736	Q9CXI0	Q9CXI0	2-methoxy-6-polyprenyl-1,4-benzoquinol methylase, mitochondrial	Coq5	4577	Color2 [A=255, R=169, G=169, B=169]	1	4					4	4	4	16.2	16.2	16.2	37.335	0	9.7345	26829000	5	14.9436	14.8352	14.9692	14.6393	14.9194	15.1812	15.2765	15.0261	15.2053	14.8913
1.61788	-0.250572	Q9JJZ2	Q9JJZ2	Tubulin alpha-8 chain	Tuba8	5162	Color2 [A=255, R=169, G=169, B=169]	1	4					14	3	3	42.3	9.1	9.1	50.051	0	8.6317	85181000	8	15.8722	16.1216	15.8211	16.0852	15.8752	16.0113	16.2197	16.1466	16.4179	16.2326
1.61551	0.361207	P83870	P83870	PHD finger-like domain-containing protein 5A	Phf5a	1654	Color2 [A=255, R=169, G=169, B=169]	1	4					3	3	3	33.6	33.6	33.6	12.405	0	49.961	145650000	4	15.4833	15.2083	15.3579	15.4345	15.2893	14.7418	15.2414	15.2997	14.7266	14.9576
1.60921	0.246539	Q3UMY5-4;Q3UMY5-2;Q3UMY5-3;Q3UMY5	Q3UMY5-4;Q3UMY5-2;Q3UMY5-3;Q3UMY5	Echinoderm microtubule-associated protein-like 4	Eml4	2030	Color2 [A=255, R=169, G=169, B=169]	1	4					4	4	4	5.4	5.4	5.4	97.562	0	16.817	64399000	8	15.1434	15.0336	15.1016	15.0369	15.1283	14.7089	14.8603	15.1704	14.7209	14.7506
1.60881	-0.480346	Q5PR73	Q5PR73	GTP-binding protein Di-Ras2	Diras2	2141	Color2 [A=255, R=169, G=169, B=169]	1	4					3	3	3	20.1	20.1	20.1	22.498	0	9.1189	82751000	5	14.8913	14.6854	14.6197	14.6809	15.1895	14.8107	15.3752	15.6156	15.1932	15.474
1.60764	-0.163966	Q8R086	Q8R086	Sulfite oxidase, mitochondrial	Suox	3702	Color2 [A=255, R=169, G=169, B=169]	1	4					5	5	5	13.7	13.7	13.7	60.755	0	22.03	44772000	11	15.9219	15.8889	15.8574	15.9184	15.897	16.034	16.0323	16.1715	16.1949	15.8707
1.60728	0.293555	Q922Q1;Q9CW42	Q922Q1	Mitochondrial amidoxime reducing component 2	Marc2	4190	Color2 [A=255, R=169, G=169, B=169]	1	4					9	9	9	23.1	23.1	23.1	38.194	0	29.511	545810000	21	18.8598	18.6321	18.8177	18.8958	18.755	18.3929	18.6397	18.7948	18.4014	18.2638
1.60725	-0.264449	Q9R257	Q9R257	Heme-binding protein 1	Hebp1	5390	Color2 [A=255, R=169, G=169, B=169]	1	4					3	3	3	24.2	24.2	24.2	21.067	0	10.448	78450000	7	16.7026	16.7548	16.911	16.8764	16.8174	17.3379	16.8295	16.9839	17.1983	17.0348
1.60367	0.392467	Q9EQ61	Q9EQ61	Pescadillo homolog	Pes1	4998	Color2 [A=255, R=169, G=169, B=169]	1	4					2	2	2	3.4	3.4	3.4	67.795	0.00064921	3.5455	16600000	6	15.3246	15.4348	15.5217	15.4471	15.5827	14.7148	15.2163	15.4523	14.8105	15.1546
1.60366	0.323738	Q9Z0N1;Q9Z0N2	Q9Z0N1;Q9Z0N2	Eukaryotic translation initiation factor 2 subunit 3, X-linked;Eukaryotic translation initiation factor 2 subunit 3, Y-linked	Eif2s3x;Eif2s3y	5501	Color2 [A=255, R=169, G=169, B=169]	1	4					14	14	14	40	40	40	51.065	0	121.82	909350000	38	19.4618	19.2393	19.3305	19.5054	19.4407	18.817	19.1983	19.4087	18.8867	19.0484
1.60292	-0.22682	Q63ZW7;Q63ZW7-6;Q63ZW7-5;Q63ZW7-2	Q63ZW7;Q63ZW7-6;Q63ZW7-5;Q63ZW7-2	InaD-like protein	Inadl	2460	Color2 [A=255, R=169, G=169, B=169]	1	4					4	4	2	2	2	1	198.51	0.00023669	4.7974	26913000	6	13.9802	13.8843	13.8309	14.0329	14.0701	14.0699	14.3052	14.3971	14.1016	14.0588
1.59913	0.297009	Q8CCF0-2;Q8CCF0	Q8CCF0-2;Q8CCF0	U4/U6 small nuclear ribonucleoprotein Prp31	Prpf31	3427	Color2 [A=255, R=169, G=169, B=169]	1	4					5	5	5	11.4	11.4	11.4	54.739	0	10.041	58772000	8	14.9553	14.7996	14.8717	14.9198	14.9734	14.4993	14.6944	14.9571	14.3475	14.5365
1.59872	0.295111	Q91W59-2;Q91W59-3;Q91W59;Q8BWL5-4;Q8BWL5-6;Q8BWL5-3;Q8BWL5-2;Q8BWL5;Q8BWL5-5	Q91W59-2;Q91W59-3;Q91W59;Q8BWL5-4;Q8BWL5-6;Q8BWL5-3;Q8BWL5-2;Q8BWL5;Q8BWL5-5	RNA-binding motif, single-stranded-interacting protein 1;RNA-binding motif, single-stranded-interacting protein 3	Rbms1;Rbms3	4016	Color2 [A=255, R=169, G=169, B=169]	1	4					3	2	2	10	8.1	8.1	40.001	0	9.0988	21573000	5	13.8363	13.7316	14.0698	13.861	13.8342	13.6974	13.7505	13.7111	13.3882	13.31
1.59406	0.445016	C0HKG6;C0HKG5	C0HKG6;C0HKG5			103	Color2 [A=255, R=169, G=169, B=169]	1	4					3	3	3	10	10	10	29.608	0	10.337	94204000	6	15.5035	15.452	15.4858	15.7004	15.2384	14.9777	15.2449	15.469	14.7306	14.733
1.58898	0.324215	Q08943;Q08943-2	Q08943;Q08943-2	FACT complex subunit SSRP1	Ssrp1	1846	Color2 [A=255, R=169, G=169, B=169]	1	4					10	10	10	14.5	14.5	14.5	80.859	0	17.327	330790000	16	17.4505	17.3658	17.6031	17.4117	17.6614	16.9611	17.3384	17.4767	16.9455	17.1499
1.58724	0.290188	P62754	P62754	40S ribosomal protein S6	Rps6	1489	Color2 [A=255, R=169, G=169, B=169]	1	4					5	5	5	22.9	22.9	22.9	28.68	0	31.593	1117900000	21	19.2655	19.2004	19.4207	19.3812	19.3431	18.913	18.9018	19.4039	18.8772	19.0641
1.58619	0.183022	P16675	P16675	Lysosomal protective protein;Lysosomal protective protein 32 kDa chain;Lysosomal protective protein 20 kDa chain	Ctsa	811	Color2 [A=255, R=169, G=169, B=169]	1	4					4	4	4	12	12	12	53.844	0	21.797	68867000	12	15.8828	15.6163	15.6917	15.8145	15.8437	15.653	15.5992	15.7037	15.5263	15.4516
1.58571	-0.28033	P97872	P97872	Dimethylaniline monooxygenase [N-oxide-forming] 5	Fmo5	1733	Color2 [A=255, R=169, G=169, B=169]	1	4					5	5	5	11.1	11.1	11.1	60	0	12.011	16065000	7	13.8392	13.7472	13.9385	13.8408	14.0575	13.9408	14.4565	14.2281	14.1628	14.0367
1.58545	-0.270127	Q8VDV3-2;Q8VDV3	Q8VDV3-2;Q8VDV3	Guanine nucleotide exchange factor for Rab-3A	Rab3il1	3898	Color2 [A=255, R=169, G=169, B=169]	1	4					2	2	2	11.1	11.1	11.1	35.419	0	9.8997	12181000	5	13.0198	12.8957	13.1052	12.9771	13.0101	12.9518	13.4618	13.4239	13.3362	13.1849
1.58473	0.398143	Q3TWW8	Q3TWW8	Serine/arginine-rich splicing factor 6	Srsf6	1940	Color2 [A=255, R=169, G=169, B=169]	1	4					6	5	4	16.5	13.9	10.3	39.025	0	10.848	292310000	9	17.9752	17.765	17.9137	17.8133	18.075	17.2958	17.607	17.9824	17.2239	17.4424
1.58434	0.318045	P18760	P18760	Cofilin-1	Cfl1	838	Color2 [A=255, R=169, G=169, B=169]	1	4					13	13	11	73.5	73.5	62.7	18.559	0	204.9	13307000000	74	22.981	22.6748	22.9969	22.8329	22.8944	22.4487	22.7039	22.8757	22.4399	22.3215
1.58246	-0.503896	Q6WKZ7	Q6WKZ7	Nostrin	Nostrin	2706	Color2 [A=255, R=169, G=169, B=169]	1	4					2	2	2	6.3	6.3	6.3	57.672	0	8.8254	60367000	4	14.6665	14.8979	14.7364	14.4532	15.2841	15.3757	15.7503	15.1845	15.2127	15.0343
1.58077	0.348332	O09106	O09106	Histone deacetylase 1	Hdac1	239	Color2 [A=255, R=169, G=169, B=169]	1	4					9	9	7	21.4	21.4	16.4	55.074	0	30.533	392780000	20	18.4161	18.4078	18.5712	18.522	18.5891	17.8705	18.2414	18.5551	17.9304	18.1671
1.58017	-0.39371	Q8VCT4	Q8VCT4	Carboxylesterase 1D	Ces1d	3858	Color2 [A=255, R=169, G=169, B=169]	1	4					7	5	5	13.8	9.7	9.7	61.787	0	10.178	104320000	11	16.9435	17.4871	17.1031	17.0139	16.8305	17.5258	17.7983	17.406	17.2906	17.326
1.57569	0.329406	Q9D8V0-4;Q9D8V0;Q9D8V0-3	Q9D8V0-4;Q9D8V0	Minor histocompatibility antigen H13	Hm13	4834	Color2 [A=255, R=169, G=169, B=169]	1	4					5	5	5	12.9	12.9	12.9	43.363	0	18.713	327200000	10	18.3854	18.3745	18.6255	18.3974	18.4825	17.8961	18.2848	18.4698	18.067	17.9006
1.57452	-0.189623	Q6P9Q4	Q6P9Q4	FH1/FH2 domain-containing protein 1	Fhod1	2628	Color2 [A=255, R=169, G=169, B=169]	1	4					7	7	7	7.9	7.9	7.9	129.6	0	12	50524000	10	15.4703	15.5351	15.58	15.335	15.478	15.7494	15.4694	15.7431	15.7661	15.6186
1.57386	0.342246	Q9Z2E2-5;Q9Z2E2-3;Q9Z2E2-4;Q9Z2E2-2;Q9Z2E2	Q9Z2E2-5;Q9Z2E2-3;Q9Z2E2-4;Q9Z2E2-2;Q9Z2E2	Methyl-CpG-binding domain protein 1	Mbd1	5575	Color2 [A=255, R=169, G=169, B=169]	1	4					3	3	3	5.3	5.3	5.3	62.076	0	9.2112	4355300	3	13.6278	13.5331	13.8154	13.5625	13.7931	13.0842	13.3405	13.7353	13.1741	13.2866
1.5729	0.274294	P62908	P62908	40S ribosomal protein S3	Rps3	1513	Color2 [A=255, R=169, G=169, B=169]	1	4					16	16	16	73.3	73.3	73.3	26.674	0	68.365	3214900000	87	21.6288	21.5008	21.7049	21.6021	21.5797	21.1273	21.4283	21.6564	21.2125	21.2203
1.57026	0.252599	Q8BTM8;Q8BTM8-2	Q8BTM8	Filamin-A	Flna	3202	Color2 [A=255, R=169, G=169, B=169]	1	4					83	83	76	46.4	46.4	43.5	281.22	0	323.31	9235600000	283	22.4729	22.4763	22.6155	22.5504	22.3188	22.1734	22.3878	22.4099	22.2248	21.9751
1.56527	0.145002	P47754	P47754	F-actin-capping protein subunit alpha-2	Capza2	1155	Color2 [A=255, R=169, G=169, B=169]	1	4					10	10	8	60.1	60.1	50.7	32.967	0	140.68	1558800000	62	18.7326	18.6055	18.7711	18.7426	18.7029	18.5728	18.614	18.7071	18.4678	18.468
1.56457	0.373899	Q8BQ30;Q8BQ30-2	Q8BQ30;Q8BQ30-2	Phostensin	Ppp1r18	3176	Color2 [A=255, R=169, G=169, B=169]	1	4					4	4	4	10.8	10.8	10.8	65.629	0	8.4692	33151000	9	15.0016	14.7197	15.2062	14.8486	15.091	14.6533	14.8254	14.8259	14.3841	14.3089
1.56074	0.177789	A2RT67	A2RT67	DENN domain-containing protein 3	Dennd3	62	Color2 [A=255, R=169, G=169, B=169]	1	4					4	4	4	3	3	3	143.89	0	7.3876	26465000	9	15.0332	14.8989	15.0015	14.9841	15.2136	14.7287	14.8716	14.9721	14.7958	14.8742
1.55889	-0.276394	P47738	P47738	Aldehyde dehydrogenase, mitochondrial	Aldh2	1151	Color2 [A=255, R=169, G=169, B=169]	1	4					22	21	20	48.6	47	45.5	56.537	0	235.39	9120300000	162	21.5742	21.5358	21.5353	21.7143	21.4324	21.6435	22.005	22.0835	21.8125	21.6294
1.55724	-0.397103	P15327	P15327	Bisphosphoglycerate mutase	Bpgm	785	Color2 [A=255, R=169, G=169, B=169]	1	4					3	3	3	14.7	14.7	14.7	29.978	0	23.931	117870000	12	16.3827	16.2721	16.1036	16.2274	16.4892	16.6279	17.1179	16.8475	16.4938	16.3735
1.55613	-0.295931	Q6VVW5-2;Q6VVW5	Q6VVW5-2;Q6VVW5	Atrial natriuretic peptide receptor 2	Npr2	2704	Color2 [A=255, R=169, G=169, B=169]	1	4					5	4	3	5.7	4.4	3.6	114.32	0	11.285	27169000	5	15.705	15.5719	15.8016	15.6627	15.8341	15.842	16.1601	16.3255	15.9147	15.8126
1.55364	-0.265798	Q9ET22	Q9ET22	Dipeptidyl peptidase 2	Dpp7	5076	Color2 [A=255, R=169, G=169, B=169]	1	4					4	4	4	10.9	10.9	10.9	56.253	0	11.115	183650000	11	16.949	16.9006	16.8985	17.0203	17.1725	17.0421	17.3627	17.5252	17.1788	17.1611
1.5534	0.298407	Q8BRF7;Q8BRF7-3;Q8BRF7-2	Q8BRF7;Q8BRF7-3;Q8BRF7-2	Sec1 family domain-containing protein 1	Scfd1	3184	Color2 [A=255, R=169, G=169, B=169]	1	4					9	9	9	18.2	18.2	18.2	72.322	0	130.77	290510000	20	18.0591	17.9359	18.1322	18.0668	18.0196	17.4853	17.839	18.1013	17.5967	17.6993
1.55105	0.180365	Q1HFZ0;Q1HFZ0-2	Q1HFZ0;Q1HFZ0-2	tRNA (cytosine(34)-C(5))-methyltransferase	Nsun2	1867	Color2 [A=255, R=169, G=169, B=169]	1	4					7	7	7	11.5	11.5	11.5	85.451	0	12.575	82806000	12	16.0117	15.9438	16.2294	15.9935	16.1138	15.746	15.937	16.0051	15.8672	15.8348
1.55044	0.459059	Q64012-2;Q64012	Q64012-2;Q64012	RNA-binding protein Raly	Raly	2463	Color2 [A=255, R=169, G=169, B=169]	1	4					12	12	12	42.2	42.2	42.2	31.198	0	35.413	854310000	32	19.1001	18.8777	19.0891	19.0396	19.2494	18.2522	18.7796	19.0886	18.2547	18.6855
1.54935	0.296996	P25444	P25444	40S ribosomal protein S2	Rps2	919	Color2 [A=255, R=169, G=169, B=169]	1	4					11	11	11	41	41	41	31.231	0	36.329	2076600000	41	20.5299	20.3595	20.5482	20.5651	20.483	20.0231	20.2396	20.5923	20.0592	20.0866
1.54701	0.260379	P46061	P46061	Ran GTPase-activating protein 1	Rangap1	1128	Color2 [A=255, R=169, G=169, B=169]	1	4					11	11	11	22.1	22.1	22.1	63.53	0	35.402	257500000	19	17.0685	16.9202	16.9999	16.9659	17.1001	16.5466	16.902	17.0151	16.5683	16.7208
1.54669	0.42974	Q9Z1B5	Q9Z1B5	Mitotic spindle assembly checkpoint protein MAD2A	Mad2l1	5526	Color2 [A=255, R=169, G=169, B=169]	1	4					3	3	3	16.6	16.6	16.6	23.598	0	7.6438	15546000	5	13.9012	14.1153	14.0956	13.7206	13.8754	13.1604	13.7234	13.9539	13.3472	13.3746
1.54643	-0.184049	P49919-2;P49919	P49919-2;P49919	Cyclin-dependent kinase inhibitor 1C	Cdkn1c	1209	Color2 [A=255, R=169, G=169, B=169]	1	4					2	2	2	7.2	7.2	7.2	35.903	0.0012539	3.1134	13590000	4	13.4144	13.2842	13.3253	13.4137	13.4457	13.5208	13.6363	13.6638	13.6475	13.3351
1.54388	-0.334003	P97447;P97447-2	P97447;P97447-2	Four and a half LIM domains protein 1	Fhl1	1702	Color2 [A=255, R=169, G=169, B=169]	1	4					13	13	13	53.2	53.2	53.2	31.888	0	82.078	3244900000	51	20.2313	20.0061	20.3743	20.1583	20.4091	20.5842	20.6045	20.4429	20.9134	20.3041
1.54305	0.384975	Q9WUU7	Q9WUU7	Cathepsin Z	Ctsz	5441	Color2 [A=255, R=169, G=169, B=169]	1	4					7	7	7	26.1	26.1	26.1	33.996	0	43.922	1498100000	22	19.96	19.5555	19.8548	19.9761	19.6143	19.4152	19.6576	19.6448	19.2638	19.0545
1.54174	0.269268	Q3U7R1;Q3U7R1-2	Q3U7R1;Q3U7R1-2	Extended synaptotagmin-1	Esyt1	1967	Color2 [A=255, R=169, G=169, B=169]	1	4					23	23	23	28.3	28.3	28.3	121.55	0	107.42	1154800000	49	19.333	19.4034	19.6056	19.2577	19.3131	19.0193	19.3149	19.2407	19.1342	18.8574
1.54162	-0.229274	P97467	P97467	Peptidyl-glycine alpha-amidating monooxygenase;Peptidylglycine alpha-hydroxylating monooxygenase;Peptidyl-alpha-hydroxyglycine alpha-amidating lyase	Pam	1709	Color2 [A=255, R=169, G=169, B=169]	1	4					4	4	4	4.1	4.1	4.1	108.96	0	8.3941	36699000	8	15.0236	14.9129	15.0422	15.0022	15.0676	15.1205	15.3942	15.463	15.1862	15.031
1.53883	0.311051	P97315	P97315	Cysteine and glycine-rich protein 1	Csrp1	1677	Color2 [A=255, R=169, G=169, B=169]	1	4					10	10	10	55.4	55.4	55.4	20.583	0	169.32	4193400000	45	20.562	20.177	20.4957	20.312	20.3524	19.9916	20.3144	20.2758	19.9071	19.8552
1.53858	0.241812	Q99JR5	Q99JR5	Tubulointerstitial nephritis antigen-like	Tinagl1	4247	Color2 [A=255, R=169, G=169, B=169]	1	4					5	5	5	14.2	14.2	14.2	52.664	0	20.114	543020000	14	17.2346	17.3572	17.4762	17.0733	17.2901	16.9353	17.2414	17.104	17.0464	16.8953
1.53755	0.208237	E9Q735	E9Q735	Ubiquitin conjugation factor E4 A	Ube4a	170	Color2 [A=255, R=169, G=169, B=169]	1	4					3	3	3	3	3	3	118.2	0.00025517	6.0195	27491000	7	15.5053	15.4819	15.4557	15.5741	15.4628	15.0716	15.4189	15.4811	15.1757	15.2914
1.53592	0.333266	P62960;Q9Z2C8-2;Q9Z2C8	P62960	Nuclease-sensitive element-binding protein 1	Ybx1	1517	Color2 [A=255, R=169, G=169, B=169]	1	4					6	6	4	34.5	34.5	25.8	35.73	0	100.3	482540000	29	18.705	18.4243	18.9245	18.556	18.8685	18.2205	18.4205	18.6359	18.3766	18.1585
1.53192	-0.400418	P43406	P43406	Integrin alpha-V;Integrin alpha-V heavy chain;Integrin alpha-V light chain	Itgav	1121	Color2 [A=255, R=169, G=169, B=169]	1	4					26	26	26	35.1	35.1	35.1	115.36	0	265.91	2323400000	97	20.3643	19.8947	20.1104	20.4022	20.1681	20.3613	20.7645	20.9744	20.4373	20.4044
1.53142	0.360832	P31532	P31532	Serum amyloid A-4 protein	Saa4	1009	Color2 [A=255, R=169, G=169, B=169]	1	4					2	2	2	17.7	17.7	17.7	15.088	0.00024155	5.0698	14690000	3	13.6202	13.7652	13.4867	14.1124	13.4189	13.3261	13.3363	13.134	13.3007	13.5021
1.53061	-0.495617	O09114;O09114-2	O09114;O09114-2	Prostaglandin-H2 D-isomerase	Ptgds	242	Color2 [A=255, R=169, G=169, B=169]	1	4					3	3	3	17.5	17.5	17.5	21.066	0.00025873	6.2475	845740000	11	18.5385	18.0892	17.9999	18.5351	18.1662	18.5914	19.0028	19.2193	18.5535	18.4401
1.53013	0.30005	P03958	P03958	Adenosine deaminase	Ada	593	Color2 [A=255, R=169, G=169, B=169]	1	4					3	3	3	9.7	9.7	9.7	39.991	0	11.664	49461000	6	16.2104	16.1691	16.4243	15.9936	16.1648	15.6389	16.0911	16.0256	15.9909	15.7154
1.52451	-0.137126	P47740	P47740	Fatty aldehyde dehydrogenase	Aldh3a2	1153	Color2 [A=255, R=169, G=169, B=169]	1	4					8	7	7	21.5	19	19	53.97	0	29.479	667190000	18	18.5385	18.5515	18.461	18.5849	18.5578	18.5927	18.6233	18.8274	18.5885	18.7474
1.52291	0.251487	P15379-2;P15379-3;P15379-6;P15379-11;P15379-5;P15379-10;P15379-9;P15379-4;P15379-8;P15379-7;P15379;P15379-12;P15379-13	P15379-2;P15379-3;P15379-6;P15379-11;P15379-5;P15379-10;P15379-9;P15379-4;P15379-8;P15379-7;P15379;P15379-12;P15379-13	CD44 antigen	Cd44	787	Color2 [A=255, R=169, G=169, B=169]	1	4					4	4	4	12.9	12.9	12.9	39.998	0.0002656	6.7562	173920000	6	17.5563	17.3603	17.6825	17.4714	17.5436	17.2853	17.3809	17.4996	17.1014	17.0895
1.51936	0.285608	Q8BFR4	Q8BFR4	N-acetylglucosamine-6-sulfatase	Gns	2973	Color2 [A=255, R=169, G=169, B=169]	1	4					8	8	8	15.1	15.1	15.1	61.174	0	26.287	178990000	16	17.8294	17.7679	17.8162	17.8584	17.6755	17.3451	17.7111	17.7939	17.3894	17.2798
1.5187	0.39005	Q922H2	Q922H2	[Pyruvate dehydrogenase (acetyl-transferring)] kinase isozyme 3, mitochondrial	Pdk3	4182	Color2 [A=255, R=169, G=169, B=169]	1	4					5	5	5	13.5	13.5	13.5	47.922	0	29.805	70659000	8	16.1129	15.7964	16.0822	15.9252	15.8807	15.3127	15.8274	15.9644	15.3955	15.3471
1.51753	-0.410093	Q9WTS6-2;Q9WTS6-3;Q9WTS6-4;Q9WTS6-6;Q9WTS6-8;Q9WTS6;Q9WTS6-5;Q9WTS6-7	Q9WTS6-2;Q9WTS6-3;Q9WTS6-4;Q9WTS6-6;Q9WTS6-8;Q9WTS6;Q9WTS6-5;Q9WTS6-7	Teneurin-3	Tenm3	5406	Color2 [A=255, R=169, G=169, B=169]	1	4					2	2	2	0.8	0.8	0.8	301.04	0.00063843	3.3106	5594000	3	11.5165	11.3868	11.4363	11.7543	11.905	12.3303	11.8496	12.0373	11.6468	12.1852
1.5167	-0.164413	Q9CR62	Q9CR62	Mitochondrial 2-oxoglutarate/malate carrier protein	Slc25a11	4509	Color2 [A=255, R=169, G=169, B=169]	1	4					11	11	11	41.4	41.4	41.4	34.155	0	52.217	1148700000	40	18.9459	18.8336	18.7861	18.8176	19.0267	19.0718	18.8759	19.0738	19.0911	19.1193
1.51669	-0.348731	Q4FZG9	Q4FZG9	NADH dehydrogenase [ubiquinone] 1 alpha subcomplex subunit 4-like 2	Ndufa4l2	2085	Color2 [A=255, R=169, G=169, B=169]	1	4					2	2	2	19.5	19.5	19.5	10.046	0.0012451	3.0379	52012000	3	14.4062	14.3439	14.3934	14.6207	14.4035	14.8973	14.7706	15.0962	14.8057	14.3415
1.51488	-0.265365	Q9CXS4;Q9CXS4-2	Q9CXS4	Centromere protein V	Cenpv	4583	Color2 [A=255, R=169, G=169, B=169]	1	4					3	3	3	21.8	21.8	21.8	27.541	0	14.935	349580000	10	16.51	16.7038	16.8147	16.4913	16.7947	16.6984	16.975	17.1601	16.9072	16.9008
1.51465	0.213748	Q8BJW6;Q8BJW6-2	Q8BJW6;Q8BJW6-2	Eukaryotic translation initiation factor 2A;Eukaryotic translation initiation factor 2A, N-terminally processed	Eif2a	3100	Color2 [A=255, R=169, G=169, B=169]	1	4					7	7	7	16.2	16.2	16.2	64.403	0	33.464	158970000	14	16.8218	16.6391	16.7737	16.7191	16.7728	16.3387	16.6646	16.7262	16.5406	16.3877
1.51456	0.240274	P47962	P47962	60S ribosomal protein L5	Rpl5	1169	Color2 [A=255, R=169, G=169, B=169]	1	4					11	11	11	31.3	31.3	31.3	34.4	0	32.295	1551100000	48	20.1165	20.0952	20.2412	20.1638	20.178	19.7557	20.0345	20.2103	19.7897	19.8032
1.51333	-0.585752	P01868;P01869	P01868;P01869	Ig gamma-1 chain C region secreted form;Ig gamma-1 chain C region, membrane-bound form	Ighg1	570	Color2 [A=255, R=169, G=169, B=169]	1	4					4	4	4	20.4	20.4	20.4	35.704	0	21.462	120420000	12	16.2827	16.219	16.1478	15.4491	16.2028	16.4516	17.1132	16.7876	16.7233	16.1544
1.51267	0.1019	Q91VU0	Q91VU0	Protein FAM3C	Fam3c	3997	Color2 [A=255, R=169, G=169, B=169]	1	4					2	2	2	8.8	8.8	8.8	24.752	0.00064322	3.4254	19934000	3	15.9745	15.8354	15.8921	15.9227	15.8696	15.7543	15.7639	15.7303	15.8401	15.8962
1.51143	-0.343451	Q8CI59;Q8CI59-2	Q8CI59;Q8CI59-2	Metalloreductase STEAP3	Steap3	3506	Color2 [A=255, R=169, G=169, B=169]	1	4					7	7	7	16.8	16.8	16.8	54.748	0	18.246	138830000	16	17.2315	17.1246	17.3641	16.9609	17.2799	17.5306	17.8866	17.4026	17.6344	17.2241
1.51012	-0.262605	Q8BWG8-2;Q8BWG8	Q8BWG8-2;Q8BWG8	Beta-arrestin-1	Arrb1	3258	Color2 [A=255, R=169, G=169, B=169]	1	4					5	4	3	15.9	13.4	11.7	46.215	0.00024876	5.5465	149690000	7	15.7859	15.6968	15.7499	15.5777	15.8967	15.6834	16.1575	16.1148	15.9749	16.0893
1.50817	-0.396868	Q62048;Q62048-2	Q62048;Q62048-2	Astrocytic phosphoprotein PEA-15	Pea15	2391	Color2 [A=255, R=169, G=169, B=169]	1	4					4	4	4	36.9	36.9	36.9	15.054	0	13.591	390890000	12	17.7749	17.6771	17.6268	17.8781	17.7622	18.3822	17.6981	18.4556	18.2633	17.9044
1.50625	-0.419918	Q60994	Q60994	Adiponectin	Adipoq	2256	Color2 [A=255, R=169, G=169, B=169]	1	4					4	4	4	18.6	18.6	18.6	26.809	0	11.25	151890000	8	15.4532	15.4413	15.826	15.5003	15.9828	15.8615	16.2178	15.7741	16.4141	16.0359
1.50583	-0.353806	Q5SDA5	Q5SDA5	Retinal guanylyl cyclase 2	Gucy2f	2145	Color2 [A=255, R=169, G=169, B=169]	1	4					7	4	4	7.9	5.1	5.1	124.42	0	9.3093	31322000	5	13.9135	13.4872	13.7121	13.6516	14.1117	13.8798	14.2135	14.334	14.0056	14.2123
1.50542	0.325546	Q8BU11;Q66JW3;Q80W03	Q8BU11;Q66JW3;Q80W03	TOX high mobility group box family member 4;Thymocyte selection-associated high mobility group box protein TOX;TOX high mobility group box family member 3	Tox4;Tox;Tox3	3214	Color2 [A=255, R=169, G=169, B=169]	1	4					2	2	2	5.8	5.8	5.8	65.961	0	12.94	13468000	3	12.5254	12.4806	12.5428	12.5085	12.5254	11.826	12.3613	12.5005	11.9838	12.2834
1.50377	0.440808	Q99LJ0	Q99LJ0	CTTNBP2 N-terminal-like protein	Cttnbp2nl	4332	Color2 [A=255, R=169, G=169, B=169]	1	4					2	2	2	4.4	4.4	4.4	69.84	0.00046062	4.3997	7156500	3	13.5881	13.2399	13.4019	12.8768	13.3121	12.7395	12.9546	13.2478	12.7483	12.5244
1.5032	0.474593	Q99L04	Q99L04	Dehydrogenase/reductase SDR family member 1	Dhrs1	4304	Color2 [A=255, R=169, G=169, B=169]	1	4					6	6	6	23.6	23.6	23.6	34.005	0	30.391	310040000	18	17.6532	17.8783	17.6697	18.2932	17.5932	17.1614	17.4491	17.8021	17.2063	17.0956
1.49426	0.31228	Q9QUJ7-2;Q9QUJ7	Q9QUJ7-2;Q9QUJ7	Long-chain-fatty-acid--CoA ligase 4	Acsl4	5244	Color2 [A=255, R=169, G=169, B=169]	1	4					7	7	6	11.9	11.9	10.3	74.338	0	30.794	58984000	12	15.7047	15.4923	15.7198	15.705	15.8287	15.0945	15.4451	15.7046	15.194	15.451
1.49424	0.434336	P09405	P09405	Nucleolin	Ncl	674	Color2 [A=255, R=169, G=169, B=169]	1	4					23	23	23	32.1	32.1	32.1	76.722	0	228.02	6571600000	121	21.9352	21.7122	22.0452	21.8138	22.1575	21.1447	21.5871	21.9781	21.2334	21.549
1.49374	0.307291	P27659	P27659	60S ribosomal protein L3	Rpl3	951	Color2 [A=255, R=169, G=169, B=169]	1	4					12	12	12	33.7	33.7	33.7	46.109	0	46.943	2500300000	29	20.634	20.4749	20.6765	20.5135	20.6225	20.0825	20.4446	20.6379	20.1135	20.1063
1.49288	0.290754	Q9Z2U0;Q9CWH6	Q9Z2U0;Q9CWH6	Proteasome subunit alpha type-7;Proteasome subunit alpha type-7-like	Psma7;Psma8	5592	Color2 [A=255, R=169, G=169, B=169]	1	4					7	7	7	37.9	37.9	37.9	27.855	0	153.22	1085900000	42	19.0412	18.8165	19.1038	18.9393	19.0905	18.4646	18.8214	19.029	18.5995	18.623
1.49175	-0.266467	Q61391	Q61391	Neprilysin	Mme	2314	Color2 [A=255, R=169, G=169, B=169]	1	4					9	9	9	14.4	14.4	14.4	85.701	0	20.973	116060000	13	16.6961	16.5129	16.8009	16.573	16.8427	16.8047	17.2156	17.0561	16.8892	16.7924
1.49126	0.374908	Q9QZB9	Q9QZB9	Dynactin subunit 5	Dctn5	5315	Color2 [A=255, R=169, G=169, B=169]	1	4					3	3	3	19.8	19.8	19.8	20.14	0	31.128	185580000	5	17.0742	16.7919	17.1411	17.1556	17.2489	16.5827	16.8488	17.1129	16.5671	16.4256
1.49049	-0.275593	Q99L20	Q99L20		Gstt3	4306	Color2 [A=255, R=169, G=169, B=169]	1	4					5	5	5	28.2	28.2	28.2	27.403	0	32.354	250820000	12	16.5862	16.3434	16.587	16.7422	16.5898	16.7399	16.9786	17.1057	16.7606	16.6419
1.4883	-0.426444	P39876	P39876	Metalloproteinase inhibitor 3	Timp3	1086	Color2 [A=255, R=169, G=169, B=169]	1	4					2	2	2	9.5	9.5	9.5	24.182	0.00043582	3.6464	37434000	3	13.2551	12.6823	12.7416	13.1104	13.3045	13.0853	13.5621	13.4301	13.4466	13.7021
1.48817	0.203283	Q9CXT8	Q9CXT8	Mitochondrial-processing peptidase subunit beta	Pmpcb	4585	Color2 [A=255, R=169, G=169, B=169]	1	4					3	3	3	6.5	6.5	6.5	54.614	0.00027108	7.1197	65785000	10	16.9087	16.875	17.0771	16.9685	17.0401	16.5842	16.7765	17.0004	16.691	16.8009
1.48807	0.340073	Q9Z2F2	Q9Z2F2	2-5-oligoadenylate synthase-like protein 2	Oasl2	5576	Color2 [A=255, R=169, G=169, B=169]	1	4					2	2	2	3.9	3.9	3.9	58.767	0.00063694	3.2864	6227100	3	13.745	14.1953	13.8449	14.1224	13.5379	13.6645	13.5419	13.6508	13.5024	13.3855
1.48721	-0.520706	Q8VDB9;O88575	Q8VDB9;O88575	Sodium- and chloride-dependent transporter XTRP3A;Sodium- and chloride-dependent transporter XTRP3B	Slc6a20a;Slc6a20b	3874	Color2 [A=255, R=169, G=169, B=169]	1	4					5	5	5	7.4	7.4	7.4	66.177	0	11.588	244640000	11	16.7052	15.9279	16.4723	16.7819	16.6305	16.8888	17.2782	17.396	16.8348	16.7234
1.48681	0.252265	Q8BWY3	Q8BWY3	Eukaryotic peptide chain release factor subunit 1	Etf1	3267	Color2 [A=255, R=169, G=169, B=169]	1	4					12	12	12	30.4	30.4	30.4	49.03	0	38.92	376440000	19	18.2234	18.0667	18.2534	18.2412	18.1964	17.7673	18.1561	18.1789	17.8213	17.7961
1.48514	0.241315	Q8VHN8;Q8VHN8-2;Q8VHN8-3	Q8VHN8;Q8VHN8-2	Protein syndesmos	Nudt16l1	3940	Color2 [A=255, R=169, G=169, B=169]	1	4					3	3	2	15.2	15.2	10	23.414	0.00024594	5.3371	8975900	3	13.4523	13.691	13.6662	13.7446	13.7094	13.3624	13.3425	13.7206	13.2966	13.3348
1.48278	-0.419022	Q9WTQ5;Q9WTQ5-2	Q9WTQ5;Q9WTQ5-2	A-kinase anchor protein 12	Akap12	5402	Color2 [A=255, R=169, G=169, B=169]	1	4					60	60	60	54.1	54.1	54.1	180.69	0	323.31	9092600000	231	21.9796	21.6075	22.0147	21.3777	21.9614	22.1488	22.4648	22.3738	22.1768	21.872
1.47908	0.241101	Q91WG8	Q91WG8	Bifunctional UDP-N-acetylglucosamine 2-epimerase/N-acetylmannosamine kinase;UDP-N-acetylglucosamine 2-epimerase (hydrolyzing);N-acetylmannosamine kinase	Gne	4039	Color2 [A=255, R=169, G=169, B=169]	1	4					3	3	3	5.4	5.4	5.4	79.198	0.0002702	7.0704	14543000	5	14.193	14.0101	14.0907	14.235	14.0505	13.8455	14.0914	14.0349	13.7565	13.6456
1.47849	0.34822	Q9EST5;Q9EST5-2	Q9EST5;Q9EST5-2	Acidic leucine-rich nuclear phosphoprotein 32 family member B	Anp32b	5069	Color2 [A=255, R=169, G=169, B=169]	1	4					5	4	4	22.8	19.9	19.9	31.078	0	53.305	286380000	18	17.1096	17.0871	17.057	17.3631	17.0654	16.4436	16.9735	17.0972	16.5684	16.8585
1.47795	0.373049	Q9CVB6	Q9CVB6	Actin-related protein 2/3 complex subunit 2	Arpc2	4537	Color2 [A=255, R=169, G=169, B=169]	1	4					12	12	12	37.3	37.3	37.3	34.357	0	29.058	2431700000	43	20.8532	20.6678	21.1071	20.7554	20.8098	20.2595	20.6867	20.8367	20.3412	20.2038
1.47467	0.299888	O54901	O54901	OX-2 membrane glycoprotein	Cd200	360	Color2 [A=255, R=169, G=169, B=169]	1	4					2	2	2	8.3	8.3	8.3	31.256	0	19.728	135150000	5	18.3428	18.1721	18.49	18.2361	18.3786	18.0701	18.4069	17.91	17.8878	17.8453
1.47284	0.267859	P29788	P29788	Vitronectin	Vtn	994	Color2 [A=255, R=169, G=169, B=169]	1	4					4	4	4	11.5	11.5	11.5	54.848	0	17.817	203660000	12	16.8048	16.9973	16.8188	16.6149	16.7408	16.3903	16.7569	16.7091	16.3968	16.3842
1.46968	0.204645	Q8CFI0;Q8CFI0-3;Q8CFI0-2	Q8CFI0;Q8CFI0-3;Q8CFI0-2	E3 ubiquitin-protein ligase NEDD4-like	Nedd4l	3449	Color2 [A=255, R=169, G=169, B=169]	1	4					6	5	5	6.6	5.7	5.7	115.42	0	8.8595	223090000	7	16.641	16.6896	16.846	16.6157	16.6346	16.3324	16.3864	16.7257	16.4465	16.5126
1.46965	0.374047	P50580;P50580-2	P50580;P50580-2	Proliferation-associated protein 2G4	Pa2g4	1227	Color2 [A=255, R=169, G=169, B=169]	1	4					14	14	14	44.9	44.9	44.9	43.698	0	108.12	1165500000	39	19.3055	19.0783	19.4243	19.215	19.3522	18.6046	19.1103	19.3149	18.7175	18.7578
1.46952	-0.300225	Q9QYI5;Q9QYI5-1;Q9QYI5-2	Q9QYI5;Q9QYI5-1;Q9QYI5-2	DnaJ homolog subfamily B member 2	Dnajb2	5298	Color2 [A=255, R=169, G=169, B=169]	1	4					4	4	3	13	13	9.9	35.593	0	12.746	116720000	8	16.8241	16.6512	16.6264	16.797	16.8658	16.8459	17.1757	17.4034	16.8363	17.0043
1.46622	0.300056	Q3V3R1	Q3V3R1	Monofunctional C1-tetrahydrofolate synthase, mitochondrial	Mthfd1l	2079	Color2 [A=255, R=169, G=169, B=169]	1	4					17	17	17	19	19	19	105.73	0	33.138	220150000	29	17.4068	17.4749	17.5801	17.451	17.522	16.9816	17.3548	17.5353	16.9338	17.129
1.46529	0.39497	Q61656	Q61656	Probable ATP-dependent RNA helicase DDX5	Ddx5	2354	Color2 [A=255, R=169, G=169, B=169]	1	4					24	24	16	40.4	40.4	26.5	69.289	0	75.386	3045900000	77	21.0688	20.8771	21.0595	21.0339	21.2134	20.3483	20.7947	21.126	20.3589	20.65
1.46294	0.276837	Q922Q8	Q922Q8	Leucine-rich repeat-containing protein 59	Lrrc59	4192	Color2 [A=255, R=169, G=169, B=169]	1	4					6	6	6	26.1	26.1	26.1	34.877	0	22.037	316080000	21	18.1146	17.8917	18.0314	18.0446	18.1197	17.5898	17.799	18.1231	17.5595	17.7464
1.46259	-0.281016	Q9Z0F7	Q9Z0F7	Gamma-synuclein	Sncg	5489	Color2 [A=255, R=169, G=169, B=169]	1	4					10	10	9	78	78	69.1	13.159	0	83.688	934960000	38	19.7905	19.5352	19.5812	19.391	19.7174	19.7866	19.7838	20.2159	19.8763	19.7578
1.46225	0.283532	Q07813	Q07813	Apoptosis regulator BAX	Bax	1832	Color2 [A=255, R=169, G=169, B=169]	1	4					4	4	4	34.9	34.9	34.9	21.394	0	36.557	126120000	9	15.9725	15.6256	15.9857	15.8207	15.9307	15.4544	15.7012	15.8717	15.3868	15.5034
1.46159	0.240829	P62334	P62334	26S protease regulatory subunit 10B	Psmc6	1473	Color2 [A=255, R=169, G=169, B=169]	1	4					11	11	11	35.5	35.5	35.5	44.172	0	38.902	526760000	26	19.345	19.1794	19.4048	19.3569	19.3977	18.9292	19.2042	19.3796	18.9983	18.9684
1.46098	0.447515	Q9QXW9	Q9QXW9	Large neutral amino acids transporter small subunit 2	Slc7a8	5275	Color2 [A=255, R=169, G=169, B=169]	1	4					4	4	4	9.2	9.2	9.2	57.872	0	16.119	102720000	8	16.4083	16.8258	16.4308	16.9611	16.6329	15.8938	16.2083	16.6849	15.971	16.2634
1.46054	-0.624779	Q3UH53-2;Q3UH53	Q3UH53-2;Q3UH53	Protein sidekick-1	Sdk1	1992	Color2 [A=255, R=169, G=169, B=169]	1	4					2	2	2	1.2	1.2	1.2	211.6	0.0042685	2.4633	4553500	4	12.6948	12.6546	12.7728	12.0007	12.8054	12.8515	13.6579	13.6842	13.0952	12.7635
1.45982	0.274986	Q8JZQ9	Q8JZQ9	Eukaryotic translation initiation factor 3 subunit B	Eif3b	3541	Color2 [A=255, R=169, G=169, B=169]	1	4					14	14	14	27.8	27.8	27.8	91.369	0	100.48	1301900000	43	19.0081	18.8866	19.1576	19.0006	19.0085	18.5815	18.8875	19.0487	18.642	18.5267
1.45795	0.952534	Q9D3H2	Q9D3H2		Obp1a	4748	Color2 [A=255, R=169, G=169, B=169]	1	4					5	5	5	38	38	38	18.469	0	87.716	6515800000	78	21.8292	20.0873	20.0086	20.4638	20.7633	20.0086	19.5274	20.1722	19.1826	19.4986
1.45675	0.302502	Q921L3	Q921L3	Transmembrane and coiled-coil domain-containing protein 1	Tmco1	4160	Color2 [A=255, R=169, G=169, B=169]	1	4					2	2	2	11.7	11.7	11.7	21.175	0.00044425	3.9407	17555000	3	12.8698	12.9417	12.8306	12.9238	12.9589	12.6234	12.7119	12.9426	12.4985	12.236
1.45653	-0.393177	P41317	P41317	Mannose-binding protein C	Mbl2	1098	Color2 [A=255, R=169, G=169, B=169]	1	4					4	4	4	18.9	18.9	18.9	25.957	0	13.73	113140000	8	15.5892	15.9113	15.662	15.3405	15.6339	15.9093	16.369	16.1813	16.0172	15.6261
1.45602	0.363395	Q6NZF1	Q6NZF1	Zinc finger CCCH domain-containing protein 11A	Zc3h11a	2590	Color2 [A=255, R=169, G=169, B=169]	1	4					9	9	9	13.4	13.4	13.4	86.491	0	19.844	66884000	16	16.1298	15.8083	16.2512	16.0462	16.2223	15.4085	15.8283	16.1053	15.5548	15.7439
1.45598	-0.582393	P12658	P12658	Calbindin	Calb1	738	Color2 [A=255, R=169, G=169, B=169]	1	4					9	8	8	33.3	29.1	29.1	29.994	0	25.285	224970000	17	17.62	17.1914	17.336	17.3876	18.0996	17.5975	18.2226	18.5965	17.9334	18.1965
1.4551	0.19333	Q62186	Q62186	Translocon-associated protein subunit delta	Ssr4	2409	Color2 [A=255, R=169, G=169, B=169]	1	4					3	3	3	25	25	25	18.936	0	31.335	142370000	8	16.3921	16.3933	16.5497	16.4773	16.3411	16.0527	16.3495	16.4253	16.1626	16.1967
1.45424	0.352283	C0HKD9;C0HKD8	C0HKD9;C0HKD8			101	Color2 [A=255, R=169, G=169, B=169]	1	4					5	5	4	12.8	12.8	10.9	51.954	0.00025608	6.0956	67733000	6	15.3297	15.0017	15.5193	15.1958	15.584	14.7779	15.0281	15.2923	14.8494	14.9214
1.45216	0.213103	P47757-2;P47757-4	P47757-2;P47757-4	F-actin-capping protein subunit beta	Capzb	1157	Color2 [A=255, R=169, G=169, B=169]	1	4					14	14	3	54	54	6.2	30.628	0	67.76	2370000000	58	20.4342	20.1868	20.5516	20.2749	20.3914	20.1156	20.2142	20.3226	20.1342	19.9868
1.45106	0.259813	Q8BUH8	Q8BUH8	Sentrin-specific protease 7	Senp7	3222	Color2 [A=255, R=169, G=169, B=169]	1	4					3	3	3	3.4	3.4	3.4	116.34	0	8.389	30754000	4	13.1517	13.1168	13.3475	13.108	13.2742	12.7101	13.0289	13.242	12.8334	12.8848
1.44983	-0.213255	Q01063-2;Q01063;Q01063-3;O89084-2;O89084-3;O89084	Q01063-2;Q01063;Q01063-3;O89084-2;O89084-3;O89084	cAMP-specific 3,5-cyclic phosphodiesterase 4D;cAMP-specific 3,5-cyclic phosphodiesterase 4A	Pde4d;Pde4a	1765	Color2 [A=255, R=169, G=169, B=169]	1	4					2	2	2	3.8	3.8	3.8	76.816	0	18.354	13998000	4	13.9557	13.6461	13.8621	13.8397	13.9443	13.9106	14.0715	14.2832	14.0788	13.9699
1.44944	0.397155	E9Q5C9-2;E9Q5C9	E9Q5C9-2;E9Q5C9		Nolc1	167	Color2 [A=255, R=169, G=169, B=169]	1	4					4	4	4	6.5	6.5	6.5	69.272	0.00026976	7.056	123320000	7	17.3085	16.884	17.2376	16.9544	17.3287	16.4343	16.7881	17.1653	16.5376	16.8021
1.44901	-0.409193	P52430	P52430	Serum paraoxonase/arylesterase 1	Pon1	1256	Color2 [A=255, R=169, G=169, B=169]	1	4					7	7	7	21.7	21.7	21.7	39.565	0	32.841	1373400000	29	19.976	19.7747	19.6221	19.8191	19.704	19.8761	20.4935	20.6042	20.0464	19.9216
1.4476	0.301286	Q6ZWX6	Q6ZWX6	Eukaryotic translation initiation factor 2 subunit 1	Eif2s1	2743	Color2 [A=255, R=169, G=169, B=169]	1	4					15	15	15	51.7	51.7	51.7	36.108	0	86.182	1056600000	34	19.5035	19.2209	19.5408	19.372	19.5694	18.919	19.2449	19.4789	18.9946	19.0627
1.44639	0.475907	O70251	O70251	Elongation factor 1-beta	Eef1b	419	Color2 [A=255, R=169, G=169, B=169]	1	4					8	7	7	43.6	38.7	38.7	24.693	0	65.525	959920000	28	20.6497	19.761	20.1602	19.997	20.3127	19.6127	19.82	20.092	19.4879	19.4885
1.44579	0.286562	Q9JLV6;Q9JLV6-2	Q9JLV6;Q9JLV6-2	Bifunctional polynucleotide phosphatase/kinase;Polynucleotide 3-phosphatase;Polynucleotide 5-hydroxyl-kinase	Pnkp	5220	Color2 [A=255, R=169, G=169, B=169]	1	4					7	7	7	14.8	14.8	14.8	57.223	0	12.783	138150000	11	16.6124	16.6313	16.8991	16.6229	16.7237	16.1396	16.4969	16.7326	16.2861	16.4014
1.44239	-0.261501	Q9D0F9	Q9D0F9	Phosphoglucomutase-1	Pgm1	4666	Color2 [A=255, R=169, G=169, B=169]	1	4					22	22	22	44.8	44.8	44.8	61.417	0	135.82	5399000000	109	21.4596	21.2775	21.4048	21.3473	21.4671	21.3262	21.8666	21.8387	21.6402	21.592
1.44021	0.167444	Q9WUR2;Q9WUR2-2;Q78JN3	Q9WUR2;Q9WUR2-2	Enoyl-CoA delta isomerase 2, mitochondrial	Eci2	5439	Color2 [A=255, R=169, G=169, B=169]	1	4					6	6	6	19.2	19.2	19.2	43.267	0	36.687	428110000	21	18.775	18.7776	18.8129	18.7603	18.729	18.572	18.7383	18.7539	18.5517	18.4016
1.43924	-0.27248	Q8CI78	Q8CI78	Required for meiotic nuclear division protein 1 homolog	Rmnd1	3508	Color2 [A=255, R=169, G=169, B=169]	1	4					3	3	3	7.3	7.3	7.3	51.842	0	8.2221	19196000	5	13.9419	14.0268	13.9427	14.1875	14.3098	14.3006	14.4582	14.6154	14.2085	14.1884
1.43828	-0.351088	P37889-2;P37889	P37889-2;P37889	Fibulin-2	Fbln2	1076	Color2 [A=255, R=169, G=169, B=169]	1	4					4	4	4	3.7	3.7	3.7	126.5	0	7.397	53670000	6	15.4824	15.399	15.7053	14.9319	15.5246	15.7469	15.8676	15.85	15.768	15.5662
1.43826	-0.55396	P53986	P53986	Monocarboxylate transporter 1	Slc16a1	1281	Color2 [A=255, R=169, G=169, B=169]	1	4					10	10	10	24.1	24.1	24.1	53.267	0	58.96	4795600000	39	20.642	19.8381	20.2308	20.7398	20.6075	20.8067	21.0942	21.474	20.7326	20.7206
1.43667	0.442529	E9Q414	E9Q414	Apolipoprotein B-100;Apolipoprotein B-48	Apob	161	Color2 [A=255, R=169, G=169, B=169]	1	4					6	6	6	1.4	1.4	1.4	509.43	0	14.37	17816000	9	14.7486	15.4329	14.9117	14.6524	14.6409	14.2148	14.684	14.5551	14.5251	14.1949
1.43531	0.467973	P62482;P63143	P62482;P63143	Voltage-gated potassium channel subunit beta-2;Voltage-gated potassium channel subunit beta-1	Kcnab2;Kcnab1	1475	Color2 [A=255, R=169, G=169, B=169]	1	4					3	3	3	7.1	7.1	7.1	41.021	0.00044603	3.9801	30832000	3	15.1084	15.0035	15.0924	14.7303	14.9979	14.6809	14.1518	15.1183	14.2593	14.3822
1.43274	0.437967	Q80X41-2;Q80X41-5;Q80X41-3;Q80X41	Q80X41-2;Q80X41-5;Q80X41-3;Q80X41	Serine/threonine-protein kinase VRK1	Vrk1	2910	Color2 [A=255, R=169, G=169, B=169]	1	4					7	7	7	19.7	19.7	19.7	45.031	0	13.286	138500000	14	17.2321	17.0451	17.3587	17.243	17.4318	16.403	16.9262	17.2832	16.5105	16.9981
1.43249	-0.565064	P15089	P15089	Mast cell carboxypeptidase A	Cpa3	779	Color2 [A=255, R=169, G=169, B=169]	1	4					3	3	3	7.9	7.9	7.9	48.789	0	11.905	70728000	8	15.4985	15.2116	16.0799	14.9207	15.4172	16.1679	16.3107	15.6994	16.0421	15.7332
1.43235	-0.387103	P26262	P26262	Plasma kallikrein;Plasma kallikrein heavy chain;Plasma kallikrein light chain	Klkb1	931	Color2 [A=255, R=169, G=169, B=169]	1	4					3	2	2	4.9	3.3	3.3	71.382	0.00023832	4.8967	54628000	3	13.8318	13.9296	14.264	13.8223	14.0446	14.1341	14.7646	14.5786	14.2614	14.0891
1.43231	-0.340271	Q61206	Q61206	Platelet-activating factor acetylhydrolase IB subunit beta	Pafah1b2	2295	Color2 [A=255, R=169, G=169, B=169]	1	4					3	3	3	21.8	21.8	21.8	25.581	0	24.313	596520000	7	16.9315	16.8529	16.306	17.0883	16.9116	17.1513	17.0904	17.1817	17.1294	17.2387
1.43186	0.281861	Q9R1J0	Q9R1J0	Sterol-4-alpha-carboxylate 3-dehydrogenase, decarboxylating	Nsdhl	5374	Color2 [A=255, R=169, G=169, B=169]	1	4					3	3	3	9.1	9.1	9.1	40.685	0.00023348	4.6177	45803000	4	16.4522	16.238	16.5319	16.4255	16.5101	16.0312	16.2171	16.5129	15.9717	16.0154
1.42664	0.266133	P62911	P62911	60S ribosomal protein L32	Rpl32	1514	Color2 [A=255, R=169, G=169, B=169]	1	4					4	4	4	32.6	32.6	32.6	15.86	0	9.4897	255700000	10	17.5444	17.4529	17.6335	17.7257	17.5721	17.1916	17.2943	17.6967	17.1719	17.2436
1.42575	-0.216438	Q9CQC9	Q9CQC9	GTP-binding protein SAR1b	Sar1b	4443	Color2 [A=255, R=169, G=169, B=169]	1	4					4	3	3	21.2	15.7	15.7	22.382	0	8.0697	126780000	8	16.6756	16.4026	16.8188	16.4908	16.6241	16.6743	16.8284	16.9315	16.9079	16.7519
1.42493	0.441921	Q9Z130	Q9Z130	Heterogeneous nuclear ribonucleoprotein D-like	Hnrnpdl	5520	Color2 [A=255, R=169, G=169, B=169]	1	4					6	5	5	25.6	22.9	22.9	33.558	0	62.483	308200000	17	17.5289	17.1922	17.4805	17.365	17.7632	16.6487	17.2615	17.4139	16.7085	17.0875
1.4172	-0.354818	P17751	P17751	Triosephosphate isomerase	Tpi1	826	Color2 [A=255, R=169, G=169, B=169]	1	4					11	11	11	50.2	50.2	50.2	32.191	0	142.43	24301000000	81	23.144	22.9639	23.0836	23.0396	23.3749	23.0825	23.6659	23.7945	23.3362	23.5009
1.41692	-0.31372	P16406	P16406	Glutamyl aminopeptidase	Enpep	807	Color2 [A=255, R=169, G=169, B=169]	1	4					20	20	20	22.5	22.5	22.5	107.96	0	53.452	1047100000	56	19.504	19.3171	19.6012	19.1997	19.4031	19.6052	20.0374	19.8831	19.6148	19.4534
1.41435	-0.27393	Q8K449	Q8K449	ATP-binding cassette sub-family A member 9	Abca9	3661	Color2 [A=255, R=169, G=169, B=169]	1	4					3	3	2	2.6	2.6	1.8	183.11	0.0002517	5.7456	19381000	5	13.5205	13.4	13.3914	13.3966	13.5692	13.5525	13.8542	13.9826	13.4212	13.8368
1.41317	0.238311	P60867	P60867	40S ribosomal protein S20	Rps20	1408	Color2 [A=255, R=169, G=169, B=169]	1	4					3	3	3	22.7	22.7	22.7	13.373	0	11.41	927380000	15	20.0554	20.0493	20.0716	20.1928	20.0152	19.6379	19.939	20.1451	19.7053	19.7654
1.41267	0.257849	Q3V3R4	Q3V3R4	Integrin alpha-1	Itga1	2080	Color2 [A=255, R=169, G=169, B=169]	1	4					9	9	9	8.4	8.4	8.4	130.81	0	46.23	161980000	17	16.8314	16.6792	17.0189	16.6705	16.8086	16.4365	16.7845	16.6626	16.5232	16.3125
1.41189	0.24749	Q62167;P16381	Q62167;P16381	ATP-dependent RNA helicase DDX3X;Putative ATP-dependent RNA helicase Pl10	Ddx3x;D1Pas1	2407	Color2 [A=255, R=169, G=169, B=169]	1	4					19	18	4	39.3	37.6	12.8	73.101	0	68.942	1677200000	44	19.4233	19.2946	19.4053	19.4314	19.4153	18.9878	19.2683	19.4712	18.9774	19.0277
1.40991	0.222684	Q9Z1P7	Q9Z1P7	KN motif and ankyrin repeat domain-containing protein 3	Kank3	5539	Color2 [A=255, R=169, G=169, B=169]	1	4					3	3	3	4.8	4.8	4.8	84.185	0.00063586	3.2717	24696000	4	15.7888	15.7337	16.0733	15.6078	15.7377	15.5096	15.6147	15.6763	15.6148	15.4124
1.40937	0.217902	Q9D5T0	Q9D5T0	ATPase family AAA domain-containing protein 1	Atad1	4759	Color2 [A=255, R=169, G=169, B=169]	1	4					10	10	10	32.4	32.4	32.4	40.744	0	37.178	309910000	20	17.9072	17.6182	17.7425	17.8733	17.9022	17.6005	17.6006	17.8071	17.5681	17.3777
1.40512	0.367613	P52431	P52431	DNA polymerase delta catalytic subunit	Pold1	1257	Color2 [A=255, R=169, G=169, B=169]	1	4					2	2	2	2.2	2.2	2.2	123.79	0	26.921	16163000	3	12.9134	12.7014	13.2664	13.2393	13.3947	12.5572	12.9883	12.7829	12.5915	12.7572
1.40421	0.313449	P54728	P54728	UV excision repair protein RAD23 homolog B	Rad23b	1293	Color2 [A=255, R=169, G=169, B=169]	1	4					7	5	5	17.8	13.7	13.7	43.512	0	8.9678	477470000	12	18.5859	18.4663	18.6247	18.2354	18.4751	17.9525	18.2669	18.5404	18.0193	18.0411
1.40188	0.290606	P57759	P57759	Endoplasmic reticulum resident protein 29	Erp29	1348	Color2 [A=255, R=169, G=169, B=169]	1	4					7	7	7	29.8	29.8	29.8	28.823	0	32.571	440410000	21	18.1034	17.995	18.1982	18.0624	18.0386	17.5939	17.9503	18.1574	17.6388	17.6041
1.4012	0.250893	P08030	P08030	Adenine phosphoribosyltransferase	Aprt	654	Color2 [A=255, R=169, G=169, B=169]	1	4					3	3	3	16.7	16.7	16.7	19.724	0.00026983	7.0592	223670000	8	17.5056	17.5408	17.5527	17.4916	17.4357	17.0785	17.4509	17.5189	17.2128	17.0109
1.39928	-0.39649	Q0VBD0	Q0VBD0	Integrin beta	Itgb8	1853	Color2 [A=255, R=169, G=169, B=169]	1	4					16	16	16	24.5	24.5	24.5	84.518	0	58.027	1607700000	36	19.6445	20.0602	19.6152	19.7851	19.4759	19.9232	20.2616	20.5481	19.8874	19.9429
1.398	0.239271	P62717	P62717	60S ribosomal protein L18a	Rpl18a	1484	Color2 [A=255, R=169, G=169, B=169]	1	4					5	5	5	30.1	30.1	30.1	20.732	0	38.737	987170000	12	19.9855	19.7292	19.7936	19.9437	19.7727	19.4191	19.7487	19.8572	19.5041	19.4993
1.39675	-0.370286	P31649;P31651;O55192;Q61327;Q8VBW1-3;Q8VBW1-2;Q8VBW1	P31649	Sodium- and chloride-dependent GABA transporter 2	Slc6a13	1011	Color2 [A=255, R=169, G=169, B=169]	1	4					6	5	5	10.6	9.5	9.5	68.284	0	22.109	166230000	17	17.7138	17.1324	17.3285	17.751	17.5046	17.717	17.9259	18.2055	17.7028	17.7305
1.39622	0.280414	Q0VBL3-2;Q0VBL3	Q0VBL3-2;Q0VBL3		Rbm15	1855	Color2 [A=255, R=169, G=169, B=169]	1	4					4	4	4	6.6	6.6	6.6	105.27	0	108.02	80175000	9	15.6459	15.6025	15.6923	15.6802	15.7859	15.1937	15.5207	15.7806	15.2482	15.2616
1.39235	-0.501246	Q8BGT8;Q8BGT8-2	Q8BGT8;Q8BGT8-2	Phytanoyl-CoA hydroxylase-interacting protein-like	Phyhipl	3023	Color2 [A=255, R=169, G=169, B=169]	1	4					7	7	7	20.5	20.5	20.5	42.34	0	70.433	119040000	12	16.9034	16.4006	16.3882	16.4963	17.0988	16.7402	17.2264	17.5832	16.947	17.2968
1.3921	-0.22241	Q922Q9-2;Q922Q9	Q922Q9-2;Q922Q9	Chitinase domain-containing protein 1	Chid1	4193	Color2 [A=255, R=169, G=169, B=169]	1	4					4	4	4	16	16	16	35.24	0	15.484	65515000	12	15.948	15.7716	15.744	15.9159	15.7382	15.9226	16.097	16.3357	15.9511	15.9235
1.38821	-0.455173	P32848	P32848	Parvalbumin alpha	Pvalb	1025	Color2 [A=255, R=169, G=169, B=169]	1	4					13	13	13	77.3	77.3	77.3	11.93	0	213.72	37115000000	210	23.6198	23.3001	23.9512	23.1453	23.2239	23.7185	24.3114	23.827	23.9624	23.6969
1.38503	0.308975	P51569	P51569	Alpha-galactosidase A	Gla	1237	Color2 [A=255, R=169, G=169, B=169]	1	4					2	2	2	6	6	6	47.642	0	10.288	25458000	7	15.7058	15.5587	15.8733	15.6583	15.6236	15.1694	15.5426	15.7384	15.2883	15.136
1.38425	0.316231	Q9Z0J0	Q9Z0J0	Epididymal secretory protein E1	Npc2	5495	Color2 [A=255, R=169, G=169, B=169]	1	4					5	5	5	34.2	34.2	34.2	16.442	0	15.46	407350000	6	17.7865	17.3282	17.7125	17.6769	17.6138	17.3903	17.5415	17.4806	17.0976	17.0268
1.38362	-0.328179	Q8VHY0;Q8VHY0-3;Q8VHY0-2	Q8VHY0;Q8VHY0-3	Chondroitin sulfate proteoglycan 4	Cspg4	3946	Color2 [A=255, R=169, G=169, B=169]	1	4					23	23	23	15.2	15.2	15.2	252.31	0	283.45	588850000	51	18.3737	17.8917	18.2812	18.465	18.3065	18.4461	18.639	18.9198	18.5634	18.3907
1.3785	0.434164	Q8R550-3;Q8R550-2;Q8R550;Q8R550-5;Q8R550-4;Q8R550-6;Q8R550-8;Q8R550-7	Q8R550-3;Q8R550-2;Q8R550;Q8R550-5;Q8R550-4	SH3 domain-containing kinase-binding protein 1	Sh3kbp1	3811	Color2 [A=255, R=169, G=169, B=169]	1	4					9	9	9	22.1	22.1	22.1	68.819	0	25.011	70597000	16	16.251	16.2167	17.0132	16.183	16.1997	15.91	15.9919	16.2166	15.8138	15.7604
1.37832	0.285787	Q61103	Q61103	Zinc finger protein ubi-d4	Dpf2	2274	Color2 [A=255, R=169, G=169, B=169]	1	4					6	6	6	18.4	18.4	18.4	44.229	0	12.991	70002000	10	16.087	15.8295	16.1236	15.9152	16.0049	15.5305	15.9528	15.97	15.5772	15.5008
1.37641	-0.22878	P21447;P06795;P21440	P21447	Multidrug resistance protein 1A	Abcb1a	872	Color2 [A=255, R=169, G=169, B=169]	1	4					18	18	18	14.9	14.9	14.9	140.64	0	37.908	379780000	30	18.0704	18.2384	18.3224	18.0971	18.2071	18.2764	18.6474	18.5855	18.2903	18.2798
1.37568	0.357449	Q4FK66	Q4FK66	Pre-mRNA-splicing factor 38A	Prpf38a	2083	Color2 [A=255, R=169, G=169, B=169]	1	4					2	2	2	5.8	5.8	5.8	37.436	0.0004417	3.8311	10668000	2	13.9235	13.957	14.1256	14.2243	14.2177	13.383	13.8692	14.1436	13.5165	13.7485
1.37407	0.266226	Q99L45	Q99L45	Eukaryotic translation initiation factor 2 subunit 2	Eif2s2	4309	Color2 [A=255, R=169, G=169, B=169]	1	4					11	11	11	46.8	46.8	46.8	38.092	0	65.904	986180000	40	18.1377	17.8626	18.1698	18.0708	18.1473	17.6265	17.9282	18.1238	17.6401	17.7385
1.373	0.278441	Q6ZWN5	Q6ZWN5	40S ribosomal protein S9	Rps9	2735	Color2 [A=255, R=169, G=169, B=169]	1	4					8	8	8	34	34	34	22.591	0	12.91	1608800000	29	20.2464	20.0185	20.4897	20.16	20.4248	19.8607	19.9726	20.2855	19.8787	19.9497
1.37115	0.386565	Q8K019;Q8K019-2;Q8K019-3	Q8K019;Q8K019-2;Q8K019-3	Bcl-2-associated transcription factor 1	Bclaf1	3552	Color2 [A=255, R=169, G=169, B=169]	1	4					6	5	5	8.4	7.2	7.2	106	0	44.295	192600000	12	17.3724	17.1101	17.4719	17.2627	17.5445	16.6602	17.078	17.4007	16.655	17.0349
1.37002	-0.347644	Q3U0B3	Q3U0B3	Dehydrogenase/reductase SDR family member 11	Dhrs11	1948	Color2 [A=255, R=169, G=169, B=169]	1	4					3	3	3	12.3	12.3	12.3	28.274	0.00023332	4.6088	22133000	4	15.0196	14.5358	15.0472	14.7347	15.0666	15.064	15.4883	15.3483	15.2983	14.9433
1.36988	-0.518938	Q9R1Q8	Q9R1Q8	Transgelin-3	Tagln3	5379	Color2 [A=255, R=169, G=169, B=169]	1	4					7	7	7	41.7	41.7	41.7	22.47	0	20.819	300430000	26	18.2121	17.5756	17.8452	17.8121	18.4844	18.2257	18.501	19.0016	18.2196	18.5762
1.36907	-0.329604	Q8R0P4;Q8R0P4-2	Q8R0P4;Q8R0P4-2	Mth938 domain-containing protein	Aamdc	3714	Color2 [A=255, R=169, G=169, B=169]	1	4					4	4	4	36.1	36.1	36.1	13.244	0	22.975	253640000	13	17.2942	16.9075	17.0799	17.0647	17.4263	17.2111	17.5884	17.7907	17.5111	17.3194
1.36839	-0.12441	Q9DCV4	Q9DCV4	Regulator of microtubule dynamics protein 1	Rmdn1	4960	Color2 [A=255, R=169, G=169, B=169]	1	4					5	5	5	16.1	16.1	16.1	35	0	13.592	249020000	8	16.3053	16.1853	16.19	16.3567	16.2568	16.2516	16.38	16.4999	16.4082	16.3765
1.36475	-0.245988	Q64512	Q64512	Tyrosine-protein phosphatase non-receptor type 13	Ptpn13	2499	Color2 [A=255, R=169, G=169, B=169]	1	4					9	9	9	3.8	3.8	3.8	270.33	0	16.982	47932000	12	15.6872	15.4184	15.4927	15.6147	15.5077	15.6328	15.831	16.1277	15.6764	15.6827
1.36471	-0.22677	B9EJ80	B9EJ80		Pdzd8	96	Color2 [A=255, R=169, G=169, B=169]	1	4					5	5	5	4	4	4	127.74	0	8.0397	41962000	6	15.0495	15.1317	15.2485	14.894	15.3387	15.2883	15.196	15.4517	15.3649	15.4954
1.36157	0.308213	P97363	P97363	Serine palmitoyltransferase 2	Sptlc2	1686	Color2 [A=255, R=169, G=169, B=169]	1	4					4	4	4	6.8	6.8	6.8	62.981	0.00027115	7.1252	25874000	5	14.4676	14.4021	14.6094	14.4163	14.4908	14.0131	14.5	14.3598	14.1689	13.8033
1.35999	0.26835	Q8R121-2;Q8R121	Q8R121-2;Q8R121	Protein Z-dependent protease inhibitor	Serpina10	3719	Color2 [A=255, R=169, G=169, B=169]	1	4					2	2	2	5.6	5.6	5.6	45.297	0.00024114	5.0562	35610000	6	15.5533	15.6736	15.4794	15.1202	15.5173	15.2848	15.2694	15.337	15.1094	15.0014
1.35923	-0.339577	Q60692	Q60692	Proteasome subunit beta type-6	Psmb6	2209	Color2 [A=255, R=169, G=169, B=169]	1	4					2	2	2	8.8	8.8	8.8	25.378	0.00023337	4.6113	303780000	7	16.6827	16.4404	16.5457	16.5312	16.7231	16.635	17.152	17.3137	16.6968	16.8233
1.35444	-0.320488	Q9CXY1	Q9CXY1	Transmembrane protein 175	Tmem175	4590	Color2 [A=255, R=169, G=169, B=169]	1	4					3	3	3	10	10	10	55.577	0	30.519	147900000	6	15.7247	15.4205	15.6572	15.662	15.5741	15.7446	16.0988	16.3307	15.7851	15.6818
1.35356	-0.262317	B0V2N1-2;B0V2N1-4;B0V2N1-3;B0V2N1-6;B0V2N1;B0V2N1-5;Q64487-6;Q64487-5;Q64487-8;Q64487-7;Q64487-9;Q64487-10;Q64487-2;Q64487-11;Q64487-1;Q64487-3;Q64487-12;Q64487	B0V2N1-2;B0V2N1-4;B0V2N1-3;B0V2N1-6;B0V2N1;B0V2N1-5;Q64487-6;Q64487-5;Q64487-8;Q64487-7;Q64487-9;Q64487-10;Q64487-2;Q64487-11;Q64487-1;Q64487-3;Q64487-12;Q64487	Receptor-type tyrosine-protein phosphatase S;Receptor-type tyrosine-protein phosphatase delta	Ptprs;Ptprd	75	Color2 [A=255, R=169, G=169, B=169]	1	4					2	2	2	1.4	1.4	1.4	211.58	0	9.3448	6671600	3	11.899	11.8684	11.9387	11.4954	11.7541	12.0077	11.931	12.3506	11.9759	12.002
1.35288	0.213784	Q80TP3	Q80TP3	E3 ubiquitin-protein ligase UBR5	Ubr5	2850	Color2 [A=255, R=169, G=169, B=169]	1	4					7	7	7	3.8	3.8	3.8	308.35	0	12.132	11034000	10	13.9073	13.8464	13.7421	13.7117	13.967	13.5679	13.7735	13.8263	13.4717	13.4663
1.35238	0.289625	Q9DAW9	Q9DAW9	Calponin-3	Cnn3	4861	Color2 [A=255, R=169, G=169, B=169]	1	4					9	9	7	37.3	37.3	31.8	36.428	0	112.82	4413200000	56	20.4402	20.0913	20.3155	20.4401	20.2441	19.8852	20.1724	20.3397	19.8848	19.8011
1.35236	0.198531	Q3THE2	Q3THE2	Myosin regulatory light chain 12B	Myl12b	1908	Color2 [A=255, R=169, G=169, B=169]	1	4					8	8	3	62.2	62.2	23.8	19.779	0	65.554	1830000000	46	20.1099	20.1258	20.2337	20.1686	20.0722	19.7958	20.0476	20.2017	19.8619	19.8105
1.35088	0.151081	Q60631;Q60631-2	Q60631;Q60631-2	Growth factor receptor-bound protein 2	Grb2	2199	Color2 [A=255, R=169, G=169, B=169]	1	4					7	7	7	35.9	35.9	35.9	25.238	0	26.351	264600000	14	17.5513	17.4373	17.6252	17.5075	17.5056	17.2699	17.4576	17.5508	17.3111	17.2821
1.34983	0.122404	O35129	O35129	Prohibitin-2	Phb2	259	Color2 [A=255, R=169, G=169, B=169]	1	4					11	11	11	40.5	40.5	40.5	33.296	0	51.233	2038200000	39	19.5676	19.5875	19.558	19.5595	19.5661	19.3481	19.4607	19.6309	19.4319	19.3551
1.34932	0.215949	P60229	P60229	Eukaryotic translation initiation factor 3 subunit E	Eif3e	1395	Color2 [A=255, R=169, G=169, B=169]	1	4					12	12	12	29.2	29.2	29.2	52.22	0	109.9	504670000	32	18.314	18.2208	18.3706	18.3111	18.3026	17.9218	18.211	18.3731	17.9738	17.9597
1.34901	0.206372	Q9JHU9	Q9JHU9	Inositol-3-phosphate synthase 1	Isyna1	5104	Color2 [A=255, R=169, G=169, B=169]	1	4					3	3	2	8.3	8.3	3.9	60.931	0.0004385	3.7254	84491000	4	16.2796	16.3163	16.4982	16.3647	16.3903	15.9605	16.3131	16.3776	16.0688	16.0972
1.34695	-0.228954	P56695	P56695	Wolframin	Wfs1	1337	Color2 [A=255, R=169, G=169, B=169]	1	4					8	8	8	10.9	10.9	10.9	100.58	0	20.071	466770000	15	17.5181	17.4128	17.5482	17.3327	17.5826	17.8479	17.4968	17.6552	17.955	17.5844
1.34598	0.228302	P14869	P14869	60S acidic ribosomal protein P0	Rplp0	777	Color2 [A=255, R=169, G=169, B=169]	1	4					11	11	11	44.5	44.5	44.5	34.216	0	57.824	1866900000	47	21.7055	21.632	21.7753	21.7368	21.6914	21.2861	21.5943	21.7899	21.3792	21.3498
1.34588	0.266061	Q9JJG0-4;Q9JJG0-3;Q9JJG0-2;Q9JJG0	Q9JJG0-4;Q9JJG0-3;Q9JJG0-2;Q9JJG0	Transforming acidic coiled-coil-containing protein 2	Tacc2	5150	Color2 [A=255, R=169, G=169, B=169]	1	4					6	4	4	13.4	10.9	10.9	67.057	0	10.627	24805000	7	14.0495	13.9117	13.9953	13.9385	14.2571	13.4648	13.7949	14.0559	13.7433	13.7631
1.34482	0.199523	B2RQC6;B2RQC6-2;Q8C196	B2RQC6;B2RQC6-2	CAD protein;Glutamine-dependent carbamoyl-phosphate synthase;Aspartate carbamoyltransferase;Dihydroorotase	Cad	84	Color2 [A=255, R=169, G=169, B=169]	1	4					12	12	12	6.6	6.6	6.6	243.24	0	76.584	111060000	21	16.4509	16.314	16.5527	16.2646	16.4694	16.056	16.2861	16.4245	16.1169	16.1705
1.34427	0.245356	Q921L5	Q921L5	Conserved oligomeric Golgi complex subunit 2	Cog2	4161	Color2 [A=255, R=169, G=169, B=169]	1	4					7	7	7	14.4	14.4	14.4	82.039	0	11.357	313480000	10	17.0711	16.648	16.7963	16.7073	16.8144	16.3764	16.6788	16.745	16.4021	16.6081
1.34412	-0.187138	O35215	O35215	D-dopachrome decarboxylase	Ddt	264	Color2 [A=255, R=169, G=169, B=169]	1	4					7	7	7	76.3	76.3	76.3	13.077	0	90.339	2777700000	31	18.8733	18.9587	18.7896	19.0718	19.027	18.9512	19.1977	19.3052	19.059	19.1431
1.34395	0.298114	Q8CDG3-2;Q8CDG3	Q8CDG3-2;Q8CDG3	Deubiquitinating protein VCIP135	Vcpip1	3435	Color2 [A=255, R=169, G=169, B=169]	1	4					3	3	3	4.7	4.7	4.7	100.37	0	8.2194	29091000	4	14.8612	14.6295	14.9634	14.7148	14.9008	14.2823	14.5932	14.8981	14.3379	14.4676
1.34149	-0.25119	Q8BRK8	Q8BRK8	5-AMP-activated protein kinase catalytic subunit alpha-2	Prkaa2	3187	Color2 [A=255, R=169, G=169, B=169]	1	4					4	2	2	9.6	3.4	3.4	62.022	0.004429	2.391	31943000	3	14.0649	13.8175	14.2745	13.8527	14.2348	14.2883	14.188	14.3449	14.4619	14.2173
1.34106	-0.28914	Q8BIW1	Q8BIW1	Protein prune homolog	Prune	3084	Color2 [A=255, R=169, G=169, B=169]	1	4					7	7	7	19.2	19.2	19.2	50.239	0	15.372	131910000	16	16.2959	16.1453	16.1227	16.0951	16.4416	16.1819	16.5972	16.8166	16.4456	16.505
1.34001	0.315454	Q99NB9	Q99NB9	Splicing factor 3B subunit 1	Sf3b1	4374	Color2 [A=255, R=169, G=169, B=169]	1	4					22	22	22	22.2	22.2	22.2	145.81	0	96.771	1172300000	47	18.8413	18.6422	18.9138	18.7216	19.0106	18.2523	18.6394	18.8916	18.3163	18.4526
1.33996	-0.232016	Q99M71;Q99M71-2	Q99M71	Mammalian ependymin-related protein 1	Epdr1	4347	Color2 [A=255, R=169, G=169, B=169]	1	4					5	5	5	24.6	24.6	24.6	25.485	0	23.383	323990000	22	17.4165	17.3046	17.4735	17.3523	17.3109	17.4817	17.7708	17.8626	17.5397	17.3631
1.33867	-0.286653	Q9CQT1	Q9CQT1	Methylthioribose-1-phosphate isomerase	Mri1	4474	Color2 [A=255, R=169, G=169, B=169]	1	4					3	3	3	8.4	8.4	8.4	39.41	0.00046041	4.3886	295950000	6	16.7311	16.5528	17.0355	16.8153	17.0598	16.9763	17.2593	17.2265	17.2548	16.9108
1.33747	0.340314	Q7TPD0;Q7TPD0-2	Q7TPD0;Q7TPD0-2	Integrator complex subunit 3	Ints3	2796	Color2 [A=255, R=169, G=169, B=169]	1	4					5	5	5	6	6	6	117.94	0	33.299	38543000	9	15.0497	14.9942	15.1968	15.1471	15.212	14.58	14.9505	15.2361	14.491	14.6405
1.33705	0.151579	Q60770;Q60770-2	Q60770;Q60770-2	Syntaxin-binding protein 3	Stxbp3	2222	Color2 [A=255, R=169, G=169, B=169]	1	4					8	8	8	13.7	13.7	13.7	67.942	0	46.358	249030000	18	17.3607	17.2115	17.3812	17.3252	17.2298	17.0587	17.2546	17.3033	17.1009	17.0329
1.33599	-0.242461	Q9Z2Y3-3;Q9Z2Y3;Q9Z2Y3-2	Q9Z2Y3-3;Q9Z2Y3;Q9Z2Y3-2	Homer protein homolog 1	Homer1	5599	Color2 [A=255, R=169, G=169, B=169]	1	4					2	2	2	7.1	7.1	7.1	40.217	0.00023207	4.5163	7426600	3	13.633	13.127	13.6613	13.5306	13.5213	13.6429	13.6522	13.8021	13.7767	13.8116
1.33557	0.234398	Q8VCT3	Q8VCT3	Aminopeptidase B	Rnpep	3857	Color2 [A=255, R=169, G=169, B=169]	1	4					14	14	14	25.2	25.2	25.2	72.415	0	54.595	843990000	34	18.8098	18.8484	18.9159	18.8691	18.835	18.4177	18.7914	18.914	18.4626	18.5205
1.33423	-0.259694	Q8VDK1-2;Q8VDK1	Q8VDK1-2;Q8VDK1	Nitrilase homolog 1	Nit1	3885	Color2 [A=255, R=169, G=169, B=169]	1	4					2	2	2	9.3	9.3	9.3	31.886	0.00023159	4.471	59886000	3	14.2674	14.077	14.381	14.42	14.3719	14.348	14.7197	14.8331	14.4707	14.4443
1.33366	0.250106	P62702	P62702	40S ribosomal protein S4, X isoform	Rps4x	1482	Color2 [A=255, R=169, G=169, B=169]	1	4					7	7	7	31.6	31.6	31.6	29.597	0	87.47	1597800000	47	19.5454	19.4044	19.6188	19.4506	19.568	19.0204	19.4196	19.5665	19.1771	19.1531
1.33338	-0.199779	Q3U4G3	Q3U4G3	Xyloside xylosyltransferase 1	Xxylt1	1965	Color2 [A=255, R=169, G=169, B=169]	1	4					2	2	2	4.3	4.3	4.3	43.838	0.0012542	3.1136	12778000	3	14.1466	14.1546	14.4017	14.0276	14.2868	14.5392	14.304	14.2622	14.517	14.3938
1.3331	-0.210016	Q9DCT8	Q9DCT8	Cysteine-rich protein 2	Crip2	4958	Color2 [A=255, R=169, G=169, B=169]	1	4					5	5	5	37	37	37	22.727	0	47.569	522260000	22	17.9239	17.7946	17.9015	18.0014	17.8541	18.0682	18.3305	18.2567	17.9005	17.9696
1.32911	-0.14009	Q3TB48	Q3TB48	Transmembrane protein 104	Tmem104	1888	Color2 [A=255, R=169, G=169, B=169]	1	4					2	2	2	4.8	4.8	4.8	55.838	0.00024765	5.4603	40663000	4	14.0001	14.1117	14.1367	14.0889	14.011	14.3645	14.1347	14.2756	14.0601	14.214
1.3276	-0.369519	Q7TPM9	Q7TPM9	Myotubularin-related protein 10	Mtmr10	2798	Color2 [A=255, R=169, G=169, B=169]	1	4					4	4	4	6.1	6.1	6.1	88.196	0.00025278	5.8186	12072000	4	12.2504	12.1205	12.6212	12.6022	12.1397	12.6945	13.108	12.7799	12.5193	12.4799
1.32488	0.342881	Q91ZW3;Q6PGB8;Q6PGB8-2	Q91ZW3	SWI/SNF-related matrix-associated actin-dependent regulator of chromatin subfamily A member 5	Smarca5	4135	Color2 [A=255, R=169, G=169, B=169]	1	4					16	16	16	17.4	17.4	17.4	121.63	0	101.35	332810000	32	18.306	18.1832	18.3508	18.3369	18.4701	17.671	18.1342	18.411	17.6964	18.0198
1.32334	0.384397	Q9QY81	Q9QY81	Nuclear pore membrane glycoprotein 210	Nup210	5285	Color2 [A=255, R=169, G=169, B=169]	1	4					3	3	3	2	2	2	204.1	0.00023714	4.8294	20698000	4	13.833	14.45	14.1955	13.7582	14.0399	13.4392	13.943	13.8654	13.4237	13.6833
1.32248	0.183488	Q6NV83-3;Q6NV83-2;Q6NV83	Q6NV83-3;Q6NV83-2;Q6NV83	U2 snRNP-associated SURP motif-containing protein	U2surp	2579	Color2 [A=255, R=169, G=169, B=169]	1	4					6	6	6	7.6	7.6	7.6	113.26	0	10.202	61871000	7	15.1691	15.255	15.4107	15.2443	15.3534	14.9802	15.103	15.3473	14.9941	15.0903
1.32207	0.244016	P26039	P26039	Talin-1	Tln1	925	Color2 [A=255, R=169, G=169, B=169]	1	4					89	89	80	49.7	49.7	46.1	269.82	0	323.31	10410000000	324	22.3642	22.3627	22.5836	22.3768	22.2797	22.0047	22.4093	22.3267	22.0489	21.9574
1.32012	-0.229399	Q62440-4;Q62440-3;Q62440-2;Q62440-5;Q9WVB2;Q08122-2;Q62440;Q08122-1;Q08122;Q62441;Q08122-4	Q62440-4;Q62440-3;Q62440-2;Q62440-5;Q9WVB2;Q08122-2;Q62440;Q08122-1;Q08122;Q62441;Q08122-4	Transducin-like enhancer protein 1;Transducin-like enhancer protein 2;Transducin-like enhancer protein 3;Transducin-like enhancer protein 4	Tle1;Tle2;Tle3;Tle4	1836	Color2 [A=255, R=169, G=169, B=169]	1	4					2	2	2	3.9	3.9	3.9	55.618	0.0029946	2.6817	16056000	2	13.041	12.9311	13.3011	13.0316	13.253	13.1556	13.565	13.3098	13.3996	13.2749
1.31989	0.249899	P17439	P17439	Glucosylceramidase	Gba	821	Color2 [A=255, R=169, G=169, B=169]	1	4					3	3	3	8.3	8.3	8.3	57.621	0.00025714	6.1439	7983700	4	14.3768	14.3236	14.4279	14.6076	14.4197	13.9941	14.3454	14.4118	14.2304	13.9244
1.31835	-0.237925	Q91Z53	Q91Z53	Glyoxylate reductase/hydroxypyruvate reductase	Grhpr	4113	Color2 [A=255, R=169, G=169, B=169]	1	4					9	9	9	36.9	36.9	36.9	35.328	0	31.072	289220000	23	16.8891	16.7537	16.7798	16.8812	17.0291	16.8156	17.2499	17.2908	16.9816	17.1845
1.31746	0.213772	Q9DBN4;Q9DBN4-2;Q9DBN4-3	Q9DBN4;Q9DBN4-2	Putative monooxygenase p33MONOX	P33monox	4896	Color2 [A=255, R=169, G=169, B=169]	1	4					4	4	4	22.8	22.8	22.8	32.715	0	8.3607	21477000	6	15.3844	15.2307	15.2711	15.1363	15.5303	15.0021	15.2301	15.2602	15.0311	14.9605
1.31435	0.283435	Q9JLI6;Q9JLI6-2	Q9JLI6	Selenocysteine lyase	Scly	5205	Color2 [A=255, R=169, G=169, B=169]	1	4					4	4	4	11.1	11.1	11.1	47.173	0	9.7217	82482000	10	17.4095	17.4094	17.5348	17.3955	17.534	16.9155	17.3768	17.5243	16.997	17.0524
1.31351	0.233427	P97742	P97742	Carnitine O-palmitoyltransferase 1, liver isoform	Cpt1a	1717	Color2 [A=255, R=169, G=169, B=169]	1	4					14	14	14	20.8	20.8	20.8	88.25	0	89.68	818230000	40	19.2021	19.1041	19.0813	19.1793	19.0723	18.7371	19.0322	19.2092	18.7721	18.7215
1.31242	0.269803	Q61420	Q61420	CMP-sialic acid transporter	Slc35a1	2318	Color2 [A=255, R=169, G=169, B=169]	1	4					2	2	2	7.4	7.4	7.4	36.453	0	16.682	6792400	3	13.3247	13.0615	13.0331	13.4174	13.0254	12.6524	12.9835	13.1127	12.9801	12.7843
1.31082	0.220369	Q8R0X7	Q8R0X7	Sphingosine-1-phosphate lyase 1	Sgpl1	3716	Color2 [A=255, R=169, G=169, B=169]	1	4					10	10	10	17.6	17.6	17.6	63.676	0	26.017	480800000	25	19.2598	19.1047	19.4226	19.103	19.2269	18.9056	19.1544	19.2024	18.9336	18.8191
1.30783	-0.410046	Q9ERD7	Q9ERD7	Tubulin beta-3 chain	Tubb3	5033	Color2 [A=255, R=169, G=169, B=169]	1	4					16	7	6	46.9	23.6	21.6	50.418	0	41.479	1354900000	47	19.6916	19.3504	18.943	19.1492	19.376	19.7685	19.378	20.1107	19.5211	19.7821
1.30752	0.289567	P60843	P60843	Eukaryotic initiation factor 4A-I	Eif4a1	1407	Color2 [A=255, R=169, G=169, B=169]	1	4					19	19	10	46.6	46.6	25.9	46.153	0	55.689	3227200000	71	21.418	21.4008	21.6191	21.4359	21.4478	20.8813	21.2938	21.5706	21.0593	21.0688
1.30508	-0.143912	Q99MR8	Q99MR8	Methylcrotonoyl-CoA carboxylase subunit alpha, mitochondrial	Mccc1	4363	Color2 [A=255, R=169, G=169, B=169]	1	4					10	10	10	22.3	22.3	22.3	79.343	0	51.617	244620000	19	17.1234	17.1154	17.2837	17.138	17.2593	17.3587	17.2466	17.3824	17.4688	17.1829
1.30305	-0.430133	P60487	P60487	Pyridoxal phosphate phosphatase	Pdxp	1397	Color2 [A=255, R=169, G=169, B=169]	1	4					5	5	5	22.9	22.9	22.9	31.512	0	15.527	63649000	13	15.3489	14.8597	15.0296	15.2817	15.5756	15.1859	15.7226	15.9134	15.5079	15.9163
1.303	0.231788	Q9D8W5	Q9D8W5	26S proteasome non-ATPase regulatory subunit 12	Psmd12	4836	Color2 [A=255, R=169, G=169, B=169]	1	4					13	13	13	29.6	29.6	29.6	52.895	0	177.27	445450000	32	18.2199	18.0734	18.2613	18.1503	18.218	17.717	18.0496	18.2676	17.8551	17.8747
1.30179	0.203407	Q9ES28-3;Q9ES28-2;Q9ES28;Q9ES28-8;Q9ES28-4;Q9ES28-5;Q9ES28-7;Q9ES28-6	Q9ES28-3;Q9ES28-2;Q9ES28;Q9ES28-8;Q9ES28-4;Q9ES28-5;Q9ES28-7;Q9ES28-6	Rho guanine nucleotide exchange factor 7	Arhgef7	5051	Color2 [A=255, R=169, G=169, B=169]	1	4					7	7	6	10.2	10.2	8.5	88.949	0	16.259	176380000	15	17.0417	17.0864	17.1774	17.0304	17.1531	16.7588	17.0326	17.143	16.8294	16.7081
1.30165	0.232654	P97351	P97351	40S ribosomal protein S3a	Rps3a	1683	Color2 [A=255, R=169, G=169, B=169]	1	4					11	11	11	42.8	42.8	42.8	29.885	0	26.213	2545200000	38	21.3938	21.3246	21.4325	21.476	21.3588	20.9384	21.2822	21.4831	21.0771	21.0416
1.30129	0.218393	P62242	P62242	40S ribosomal protein S8	Rps8	1457	Color2 [A=255, R=169, G=169, B=169]	1	4					7	7	7	41.3	41.3	41.3	24.205	0	121.1	1580900000	41	19.758	19.5917	19.7479	19.7774	19.6977	19.3016	19.6068	19.7881	19.3886	19.3956
1.30104	0.253253	P47856-2;P47856	P47856-2;P47856	Glutamine--fructose-6-phosphate aminotransferase [isomerizing] 1	Gfpt1	1163	Color2 [A=255, R=169, G=169, B=169]	1	4					11	11	10	17.9	17.9	16.6	76.722	0	35.785	181350000	20	17.6061	17.6426	17.6849	17.6645	17.6032	17.1281	17.5007	17.7491	17.251	17.3061
1.301	-0.160552	Q8BK62	Q8BK62	Olfactomedin-like protein 3	Olfml3	3106	Color2 [A=255, R=169, G=169, B=169]	1	4					6	6	6	23.9	23.9	23.9	45.745	0	20.95	64418000	11	15.9587	15.7256	15.8226	15.7031	15.7892	15.785	16.0563	15.9889	16.0699	15.9018
1.30083	-0.336232	O55240	O55240	11-cis retinol dehydrogenase	Rdh5	405	Color2 [A=255, R=169, G=169, B=169]	1	4					16	16	16	73.6	73.6	73.6	34.826	0	134.42	12393000000	121	21.6664	21.1629	21.1869	21.5213	21.2281	21.5277	21.8659	21.9941	21.6248	21.4342
1.29963	-0.266138	Q3TMH2	Q3TMH2	Secernin-3	Scrn3	1926	Color2 [A=255, R=169, G=169, B=169]	1	4					6	6	6	16	16	16	47.661	0	25.003	168770000	12	16.5975	16.4178	16.4855	16.494	16.7228	16.5109	16.9646	17.0855	16.6658	16.8216
1.29917	0.160675	Q6A0D4	Q6A0D4	Raftlin	Rftn1	2554	Color2 [A=255, R=169, G=169, B=169]	1	4					6	6	6	11.7	11.7	11.7	61.536	0	13.14	41736000	12	14.8306	14.9369	15.0076	14.8197	15.0604	14.8312	14.7535	14.8833	14.7996	14.5842
1.29819	0.224547	B2RY56	B2RY56	RNA-binding protein 25	Rbm25	94	Color2 [A=255, R=169, G=169, B=169]	1	4					11	11	11	15.8	15.8	15.8	99.551	0	22.289	272930000	22	18.1038	17.9024	18.1072	18.0172	18.2132	17.7833	17.9196	18.123	17.6413	17.7538
1.29726	0.225869	Q9R0X4;Q32MW3	Q9R0X4;Q32MW3	Acyl-coenzyme A thioesterase 9, mitochondrial;Acyl-coenzyme A thioesterase 10, mitochondrial	Acot9;Acot10	5365	Color2 [A=255, R=169, G=169, B=169]	1	4					9	9	9	22.6	22.6	22.6	50.56	0	22.398	304360000	19	18.5011	18.4214	18.7105	18.3879	18.6264	18.1851	18.4292	18.4188	18.4262	18.0586
1.29723	0.362056	Q9DB25	Q9DB25	Dolichyl-phosphate beta-glucosyltransferase	Alg5	4865	Color2 [A=255, R=169, G=169, B=169]	1	4					3	3	3	9.9	9.9	9.9	36.79	0	7.565	33010000	4	15.6874	15.2379	15.9011	15.171	15.6593	15.0639	15.2277	15.3841	15.2023	14.9685
1.29664	0.293559	Q9D0M0	Q9D0M0	Exosome complex exonuclease RRP42	Exosc7	4677	Color2 [A=255, R=169, G=169, B=169]	1	4					2	2	2	8.6	8.6	8.6	31.825	0.00023245	4.5548	16626000	3	14.2698	14.1118	14.2992	13.9954	14.1957	13.6005	13.6935	14.1025	13.8144	14.1932
1.28972	0.185305	Q9D2V7	Q9D2V7	Coronin-7	Coro7	4735	Color2 [A=255, R=169, G=169, B=169]	1	4					13	13	13	19.3	19.3	19.3	100.81	0	48.411	209530000	24	17.1771	16.9445	17.2167	17.0242	17.1162	16.7774	17.0993	17.0242	16.8071	16.8442
1.2894	0.333507	Q921M3;Q921M3-2	Q921M3;Q921M3-2	Splicing factor 3B subunit 3	Sf3b3	4162	Color2 [A=255, R=169, G=169, B=169]	1	4					19	19	19	18.6	18.6	18.6	135.55	0	72.237	809810000	45	20.0043	19.8467	20.0544	19.9986	20.1816	19.3541	19.8309	20.0804	19.4092	19.7436
1.28935	0.299396	Q9ER73	Q9ER73	Elongator complex protein 4	Elp4	5026	Color2 [A=255, R=169, G=169, B=169]	1	4					3	3	3	8.5	8.5	8.5	46.325	0.00025981	6.3322	12713000	3	12.4491	12.224	12.1154	12.2929	12.567	12.0593	12.212	11.6439	12.2038	12.0323
1.2891	-0.322152	Q8BHL8	Q8BHL8	Proteasome inhibitor PI31 subunit	Psmf1	3062	Color2 [A=255, R=169, G=169, B=169]	1	4					2	2	2	7.7	7.7	7.7	29.664	0.0093304	1.923	13599000	2	14.3116	14.111	14.3112	14.0069	14.2714	14.3866	14.8423	14.8162	14.3395	14.2383
1.28739	-0.248161	Q78JW9	Q78JW9	Ubiquitin domain-containing protein UBFD1	Ubfd1	2762	Color2 [A=255, R=169, G=169, B=169]	1	4					5	5	5	21.5	21.5	21.5	40.143	0	12.417	36958000	8	15.5774	15.4119	15.542	15.5057	15.5838	15.5086	15.8742	16.117	15.6636	15.6982
1.28637	0.396577	P56959	P56959	RNA-binding protein FUS	Fus	1340	Color2 [A=255, R=169, G=169, B=169]	1	4					7	7	7	13.3	13.3	13.3	52.673	0	78.561	1828100000	28	20.9085	20.6381	20.8842	20.8563	21.062	20.0907	20.6311	20.967	20.167	20.5102
1.28617	0.273005	O08915	O08915	AH receptor-interacting protein	Aip	229	Color2 [A=255, R=169, G=169, B=169]	1	4					7	7	7	29.7	29.7	29.7	37.605	0	25.606	249200000	13	17.9539	17.6264	17.805	17.808	17.9365	17.3724	17.7023	17.8833	17.3406	17.4663
1.28572	0.253139	Q60972	Q60972	Histone-binding protein RBBP4	Rbbp4	2252	Color2 [A=255, R=169, G=169, B=169]	1	4					8	8	5	24.9	24.9	18.4	47.655	0	24.723	725950000	19	18.7895	18.4854	18.7817	18.7487	18.895	18.3273	18.5403	18.8018	18.3412	18.424
1.2852	-0.583412	Q9ESG4	Q9ESG4	Collectrin	Tmem27	5062	Color2 [A=255, R=169, G=169, B=169]	1	4					3	3	3	18	18	18	25.07	0.00026874	6.9984	582340000	6	16.9499	15.6548	16.4435	16.5767	16.8068	16.9753	17.1182	17.4635	17.0701	16.7217
1.28462	0.24534	P35979	P35979	60S ribosomal protein L12	Rpl12	1067	Color2 [A=255, R=169, G=169, B=169]	1	4					7	7	7	58.8	58.8	58.8	17.804	0	76.842	1510500000	22	19.8526	19.6098	19.7266	19.7897	19.7249	19.3505	19.6215	19.8172	19.4226	19.2653
1.28405	0.313278	P19426-2;P19426	P19426-2;P19426	Negative elongation factor E	Nelfe	850	Color2 [A=255, R=169, G=169, B=169]	1	4					3	3	3	13.9	13.9	13.9	41.483	0	10.177	29841000	4	14.2672	14.1148	14.4257	14.0776	14.281	13.8809	13.989	14.351	13.6993	13.6797
1.28391	0.317077	O35326	O35326	Serine/arginine-rich splicing factor 5	Srsf5	276	Color2 [A=255, R=169, G=169, B=169]	1	4					6	6	5	25.3	25.3	21.9	30.891	0	24.063	486530000	24	18.9306	18.6934	18.9389	18.788	19.023	18.3007	18.7469	18.9322	18.2865	18.5221
1.2828	-0.23397	P70236	P70236	Dual specificity mitogen-activated protein kinase kinase 6	Map2k6	1588	Color2 [A=255, R=169, G=169, B=169]	1	4					9	9	7	31.4	31.4	26.6	37.432	0	43.128	223340000	22	17.3789	17.1235	17.268	17.3376	17.4258	17.354	17.7118	17.7924	17.4257	17.4197
1.27968	0.2924	P47963	P47963	60S ribosomal protein L13	Rpl13	1170	Color2 [A=255, R=169, G=169, B=169]	1	4					6	6	6	28	28	28	24.305	0	20.836	1242200000	24	19.5781	19.7795	19.7996	19.9563	19.8133	19.35	19.3426	19.9066	19.2987	19.5668
1.27961	0.287312	Q9D1J1	Q9D1J1	Adaptin ear-binding coat-associated protein 2	Necap2	4708	Color2 [A=255, R=169, G=169, B=169]	1	4					4	4	4	27.8	27.8	27.8	28.598	0	48.67	108190000	10	15.6852	15.6621	15.8837	15.6633	15.6013	15.2133	15.6329	15.7457	15.3024	15.1649
1.27932	0.301211	Q8VHR5;Q8VHR5-2	Q8VHR5;Q8VHR5-2	Transcriptional repressor p66-beta	Gatad2b	3943	Color2 [A=255, R=169, G=169, B=169]	1	4					4	4	4	11.4	11.4	11.4	65.41	0	62.173	22243000	7	13.9945	14.1702	13.873	13.8844	13.9645	13.5664	13.8457	14.0422	13.3443	13.582
1.27637	0.217314	P84099	P84099	60S ribosomal protein L19	Rpl19	1666	Color2 [A=255, R=169, G=169, B=169]	1	4					2	2	2	12.8	12.8	12.8	23.466	0	20.981	112100000	9	16.5412	16.502	16.6097	16.7378	16.6191	16.2791	16.3095	16.7292	16.2714	16.3342
1.27625	-0.101188	Q9CRD2	Q9CRD2	ER membrane protein complex subunit 2	Emc2	4524	Color2 [A=255, R=169, G=169, B=169]	1	4					4	4	4	16.2	16.2	16.2	34.934	0	10.426	129120000	7	14.3109	14.1816	14.3229	14.2169	14.3102	14.2671	14.3281	14.3687	14.4538	14.4307
1.2748	0.262403	Q8BP67	Q8BP67	60S ribosomal protein L24	Rpl24	3166	Color2 [A=255, R=169, G=169, B=169]	1	4					5	5	5	26.1	26.1	26.1	17.779	0	17.062	413020000	18	17.9355	17.8836	17.8984	18.0498	17.8461	17.4092	17.7804	18.0082	17.4482	17.6553
1.27363	0.17712	Q64191	Q64191	N(4)-(beta-N-acetylglucosaminyl)-L-asparaginase;Glycosylasparaginase alpha chain;Glycosylasparaginase beta chain	Aga	2470	Color2 [A=255, R=169, G=169, B=169]	1	4					3	3	3	16.5	16.5	16.5	37.022	0	19.663	80419000	9	16.0777	15.8532	16.0144	16.1688	15.9167	15.8138	15.8771	16.0108	15.7389	15.7046
1.27272	-0.268184	Q9DCZ1	Q9DCZ1	GMP reductase 1	Gmpr	4963	Color2 [A=255, R=169, G=169, B=169]	1	4					6	6	5	18.8	18.8	15.9	37.482	0	12.818	186280000	11	17.1497	16.8667	16.9939	17.1331	17.2299	17.0547	17.4849	17.6086	17.3743	17.1917
1.27062	-0.211083	Q8BWW9-3;Q8BWW9-2;Q8BWW9	Q8BWW9-3;Q8BWW9-2;Q8BWW9	Serine/threonine-protein kinase N2	Pkn2	3266	Color2 [A=255, R=169, G=169, B=169]	1	4					6	6	6	13.2	13.2	13.2	88.96	0	42.037	61351000	11	14.6007	14.6533	14.6571	14.8367	14.354	14.9006	14.9256	14.9073	14.6586	14.7649
1.26992	-0.59186	Q8BHB9	Q8BHB9	Chloride intracellular channel protein 6	Clic6	3050	Color2 [A=255, R=169, G=169, B=169]	1	4					20	20	18	57.4	57.4	54.4	62.885	0	181.59	4279700000	116	20.6986	19.4956	20.2687	20.5742	20.4919	20.6897	21.0429	21.4021	20.8119	20.5416
1.26883	0.193492	Q2TPA8	Q2TPA8	Hydroxysteroid dehydrogenase-like protein 2	Hsdl2	1876	Color2 [A=255, R=169, G=169, B=169]	1	4					9	9	9	20.2	20.2	20.2	54.208	0	29.966	397590000	19	18.464	18.4868	18.4276	18.4584	18.3319	18.1116	18.3372	18.5161	18.1077	18.1286
1.26873	-0.315299	Q9QXC1	Q9QXC1	Fetuin-B	Fetub	5260	Color2 [A=255, R=169, G=169, B=169]	1	4					3	3	3	9.5	9.5	9.5	42.712	0.00024242	5.1149	62748000	6	17.2348	17.439	17.1693	16.9699	16.9463	17.2908	17.7669	17.642	17.4381	17.198
1.26828	-0.299951	Q99LG1	Q99LG1	Transmembrane protein 51	Tmem51	4326	Color2 [A=255, R=169, G=169, B=169]	1	4					2	2	2	17.7	17.7	17.7	27.398	0	15.073	60504000	4	13.8044	13.6214	13.7788	13.8617	13.6837	14.0428	14.1372	14.472	13.7545	13.8432
1.26775	0.249745	Q6AW69-3;Q6AW69-5;Q6AW69-4;Q6AW69	Q6AW69-3;Q6AW69-5;Q6AW69-4;Q6AW69	Cingulin-like protein 1	Cgnl1	2556	Color2 [A=255, R=169, G=169, B=169]	1	4					6	6	6	6.6	6.6	6.6	139.86	0	52.055	71813000	9	15.4423	15.4698	15.556	15.4065	15.1776	15.0813	15.3493	15.4056	14.9699	14.9974
1.26761	0.269403	Q9R1C7;Q9R1C7-2;Q80W14-2	Q9R1C7;Q9R1C7-2	Pre-mRNA-processing factor 40 homolog A	Prpf40a	5371	Color2 [A=255, R=169, G=169, B=169]	1	4					9	9	8	9.9	9.9	9.1	108.48	0	22.578	170190000	16	16.9625	17.1101	17.2659	17.0447	17.2087	16.6771	16.9061	17.2344	16.6533	16.7739
1.26728	-0.247568	Q80VP0;Q80VP0-2	Q80VP0;Q80VP0-2	Tectonin beta-propeller repeat-containing protein 1	Tecpr1	2889	Color2 [A=255, R=169, G=169, B=169]	1	4					13	13	13	16.4	16.4	16.4	130.26	0	195.29	415080000	23	17.5326	17.4068	17.5795	17.4381	17.6836	17.5881	17.9932	18.0345	17.6359	17.6269
1.26725	-0.103048	Q61425	Q61425	Hydroxyacyl-coenzyme A dehydrogenase, mitochondrial	Hadh	2319	Color2 [A=255, R=169, G=169, B=169]	1	4					11	11	11	39.2	39.2	39.2	34.463	0	33.917	1538900000	28	19.3071	19.3418	19.3688	19.4031	19.3386	19.4807	19.4478	19.5201	19.5315	19.2946
1.26556	0.199797	Q9EP71	Q9EP71	Ankycorbin	Rai14	4970	Color2 [A=255, R=169, G=169, B=169]	1	4					14	14	14	17.3	17.3	17.3	108.85	0	67.447	316440000	22	17.7181	17.5965	17.7413	17.5839	17.6428	17.3582	17.6205	17.6662	17.4167	17.222
1.26556	0.130033	Q9DBG7	Q9DBG7	Signal recognition particle receptor subunit alpha	Srpr	4888	Color2 [A=255, R=169, G=169, B=169]	1	4					7	7	7	12.7	12.7	12.7	69.622	0	24.972	66180000	12	16.7552	16.7552	16.8674	16.7747	16.6754	16.5941	16.7097	16.7785	16.5962	16.4992
1.26484	-0.427097	Q8K480-2;Q8K480	Q8K480-2;Q8K480	Membrane frizzled-related protein	Mfrp	3663	Color2 [A=255, R=169, G=169, B=169]	1	4					3	3	3	6.6	6.6	6.6	63.066	0	15.5	64887000	8	14.9403	14.1892	14.7309	14.9611	14.64	14.9648	15.1879	15.593	14.9251	14.9263
1.26335	-0.296505	Q8K4R4-3;Q8K4R4-2;Q8K4R4;Q8K4R4-4	Q8K4R4-3;Q8K4R4-2;Q8K4R4;Q8K4R4-4	Cytoplasmic phosphatidylinositol transfer protein 1	Pitpnc1	3675	Color2 [A=255, R=169, G=169, B=169]	1	4					4	4	4	14.5	14.5	14.5	27.691	0.00026089	6.4158	117320000	10	16.5756	16.3245	16.4082	16.5411	16.6416	16.5138	16.9666	17.1631	16.6286	16.7015
1.26219	-0.272699	Q8K2G4;Q8K2G4-2;Q8K2G4-3	Q8K2G4;Q8K2G4-2	Bardet-Biedl syndrome 7 protein homolog	Bbs7	3613	Color2 [A=255, R=169, G=169, B=169]	1	4					5	5	5	7.8	7.8	7.8	80.319	0	11.594	55034000	8	15.1937	14.7207	14.8533	14.8529	15.2893	15.1208	15.2755	15.4053	15.1596	15.3122
1.25907	0.251949	Q04207-2;Q04207	Q04207-2;Q04207	Transcription factor p65	Rela	1802	Color2 [A=255, R=169, G=169, B=169]	1	4					2	2	2	5.8	5.8	5.8	59.06	0.0031602	2.6086	33004000	6	13.454	13.5092	13.6729	13.6483	13.6704	13.2523	13.4384	13.6787	13.075	13.2506
1.259	0.205115	Q91WK2	Q91WK2	Eukaryotic translation initiation factor 3 subunit H	Eif3h	4044	Color2 [A=255, R=169, G=169, B=169]	1	4					9	9	9	27.6	27.6	27.6	39.832	0	26.737	360160000	25	17.8873	17.7575	17.9381	17.9131	17.9144	17.5312	17.7751	17.967	17.5241	17.5874
1.25772	0.222138	Q8BHC4	Q8BHC4	Dephospho-CoA kinase domain-containing protein	Dcakd	3051	Color2 [A=255, R=169, G=169, B=169]	1	4					3	3	3	14.7	14.7	14.7	26.476	0.00023941	4.9582	43594000	6	15.4117	15.11	15.4156	15.2834	15.479	14.9416	15.1384	15.3814	15.1041	15.0234
1.25624	0.172121	P14131	P14131	40S ribosomal protein S16	Rps16	762	Color2 [A=255, R=169, G=169, B=169]	1	4					4	4	4	25.3	25.3	25.3	16.445	0	9.2442	360160000	9	17.9029	17.8315	17.748	17.8784	17.874	17.5774	17.7409	17.9289	17.5586	17.5685
1.25569	0.214185	Q8VI36-2;Q8VI36	Q8VI36-2;Q8VI36	Paxillin	Pxn	3948	Color2 [A=255, R=169, G=169, B=169]	1	4					7	7	7	18.3	18.3	18.3	60.811	0	22.631	197470000	17	17.2203	17.1157	17.2962	16.9677	17.0447	16.7527	17.0158	17.1587	16.8044	16.842
1.25539	0.312057	Q61207	Q61207	Prosaposin	Psap	2296	Color2 [A=255, R=169, G=169, B=169]	1	4					12	12	12	23.9	23.9	23.9	61.422	0	30.61	2421100000	30	19.916	19.6742	19.8127	19.9645	19.7142	19.642	19.5852	19.8003	19.4475	19.0463
1.24965	-0.271326	P70175	P70175	Disks large homolog 3	Dlg3	1577	Color2 [A=255, R=169, G=169, B=169]	1	4					6	5	5	10.4	9	9	93.481	0	50.507	84088000	10	15.7824	15.7779	15.7251	15.638	15.9053	15.8195	16.2533	16.3613	15.9339	15.8174
1.24886	0.176995	P62267	P62267	40S ribosomal protein S23	Rps23	1462	Color2 [A=255, R=169, G=169, B=169]	1	4					3	3	3	21	21	21	15.807	0.00025374	5.894	51506000	6	17.5233	17.3474	17.5643	17.4298	17.5571	17.2153	17.4523	17.4731	17.2698	17.1263
1.24791	-0.39424	P20352	P20352	Tissue factor	F3	858	Color2 [A=255, R=169, G=169, B=169]	1	4					2	2	2	11.6	11.6	11.6	32.935	0.0002624	6.5179	58932000	3	13.7161	13.1605	13.5203	13.8876	13.6589	13.7725	14.1076	14.4276	13.8579	13.749
1.24592	0.249115	Q8VBZ3	Q8VBZ3	Cleft lip and palate transmembrane protein 1 homolog	Clptm1	3830	Color2 [A=255, R=169, G=169, B=169]	1	4					9	9	9	22	22	22	75.29	0	39.736	276620000	23	17.611	17.2513	17.5536	17.5507	17.5176	17.1584	17.3011	17.5771	17.1661	17.0358
1.2455	-0.32611	P48302	P48302	Endothelin B receptor	Ednrb	1176	Color2 [A=255, R=169, G=169, B=169]	1	4					3	3	3	6.3	6.3	6.3	49.56	0.0002524	5.7911	139370000	4	15.2157	15.2945	15.4169	15.1561	15.6892	15.5692	15.8775	16.0127	15.4321	15.5114
1.2421	0.223374	P53026	P53026	60S ribosomal protein L10a	Rpl10a	1273	Color2 [A=255, R=169, G=169, B=169]	1	4					7	7	7	26.3	26.3	26.3	24.916	0	30.783	1079100000	43	19.5899	19.4624	19.6455	19.6289	19.5729	19.1406	19.4769	19.6674	19.2252	19.2727
1.24112	-0.288932	Q9CZT5	Q9CZT5	Vasorin	Vasn	4641	Color2 [A=255, R=169, G=169, B=169]	1	4					6	6	6	12.5	12.5	12.5	72.26	0	35.177	174610000	12	16.0776	15.8747	16.0153	16.1863	16.0457	16.0905	16.4418	16.7472	16.1578	16.2069
1.2408	0.221728	Q9D753	Q9D753	Exosome complex component RRP43	Exosc8	4788	Color2 [A=255, R=169, G=169, B=169]	1	4					2	2	2	8.7	8.7	8.7	29.949	0.00024522	5.3076	18187000	4	14.1982	14.1838	14.3476	14.4054	14.3211	13.7722	14.1501	14.3279	14.0378	14.0596
1.23979	-0.309059	Q4LDD4;Q4LDD4-2;Q4LDD4-3	Q4LDD4;Q4LDD4-2;Q4LDD4-3	Arf-GAP with Rho-GAP domain, ANK repeat and PH domain-containing protein 1	Arap1	2088	Color2 [A=255, R=169, G=169, B=169]	1	4					3	3	3	3.7	3.7	3.7	162.27	0	8.8897	54531000	4	13.6224	13.1986	13.673	13.1897	13.533	13.6875	13.9206	13.9673	13.7395	13.4471
1.23973	-0.302215	Q91XU3	Q91XU3	Phosphatidylinositol 5-phosphate 4-kinase type-2 gamma	Pip4k2c	4077	Color2 [A=255, R=169, G=169, B=169]	1	4					8	8	7	24.7	24.7	18.5	47.335	0	18.174	277670000	20	18.5543	18.2653	18.4876	18.4838	18.5683	18.5589	18.9428	19.181	18.6559	18.5319
1.23921	0.369363	Q62093	Q62093	Serine/arginine-rich splicing factor 2	Srsf2	2397	Color2 [A=255, R=169, G=169, B=169]	1	4					3	3	3	18.6	18.6	18.6	25.476	0	8.9536	759700000	19	18.421	18.3737	18.4818	18.332	18.5123	17.6432	18.1162	18.5682	17.7682	18.1782
1.23912	0.258333	Q8K337-3;Q8K337-2;Q8K337	Q8K337-3;Q8K337-2;Q8K337	Type II inositol 1,4,5-trisphosphate 5-phosphatase	Inpp5b	3633	Color2 [A=255, R=169, G=169, B=169]	1	4					2	2	2	4	4	4	84.887	0.00023191	4.5069	14469000	4	13.669	13.8594	13.776	13.511	13.7382	13.251	13.7622	13.6082	13.2582	13.3823
1.23608	-0.317632	P05201	P05201	Aspartate aminotransferase, cytoplasmic	Got1	614	Color2 [A=255, R=169, G=169, B=169]	1	4					21	21	21	59.8	59.8	59.8	46.247	0	89.385	8651800000	116	21.0687	20.8665	20.8744	21.0079	21.1958	20.8425	21.5179	21.534	21.2506	21.4565
1.23474	0.398569	Q8CFE2	Q8CFE2	UPF0609 protein C4orf27 homolog		3446	Color2 [A=255, R=169, G=169, B=169]	1	4					3	3	3	10.7	10.7	10.7	39.291	0	29.097	24524000	5	14.3199	14.2053	14.6782	14.4479	14.7293	13.8308	14.0857	14.6308	13.7947	14.0458
1.23251	-0.249559	Q9QYG0-2;Q9QYG0	Q9QYG0-2;Q9QYG0	Protein NDRG2	Ndrg2	5294	Color2 [A=255, R=169, G=169, B=169]	1	4					9	9	9	43.1	43.1	43.1	39.28	0	88.089	2451200000	30	19.7259	19.532	19.6053	19.5731	19.8549	19.5578	19.9195	20.1525	19.9492	19.9601
1.23099	0.165595	P15208;Q9WTL4	P15208	Insulin receptor;Insulin receptor subunit alpha;Insulin receptor subunit beta	Insr	782	Color2 [A=255, R=169, G=169, B=169]	1	4					11	11	9	8.8	8.8	7.4	155.61	0	37.23	187040000	19	17.4141	17.1646	17.472	17.3044	17.4567	17.1683	17.1977	17.3573	17.2061	17.0544
1.22971	0.288495	Q9JKV1	Q9JKV1	Proteasomal ubiquitin receptor ADRM1	Adrm1	5189	Color2 [A=255, R=169, G=169, B=169]	1	4					4	4	4	12.5	12.5	12.5	42.06	0	8.5491	89360000	4	14.9955	15.0142	15.1228	15.0975	15.1325	14.3473	14.9306	15.1121	14.8244	14.7056
1.22934	0.292603	Q922H4	Q922H4	Mannose-1-phosphate guanyltransferase alpha	Gmppa	4183	Color2 [A=255, R=169, G=169, B=169]	1	4					3	3	3	11	11	11	46.244	0	32.918	28171000	5	14.3741	14.492	14.5672	14.2795	14.326	13.8829	14.3266	14.4654	14.054	13.8469
1.22921	0.237444	O70194	O70194	Eukaryotic translation initiation factor 3 subunit D	Eif3d	413	Color2 [A=255, R=169, G=169, B=169]	1	4					13	13	13	33.9	33.9	33.9	63.988	0	59.681	313120000	34	18.0242	17.9466	18.288	18.0167	18.1885	17.6193	17.9665	18.1218	17.7358	17.8335
1.22821	0.387284	P28667	P28667	MARCKS-related protein	Marcksl1	975	Color2 [A=255, R=169, G=169, B=169]	1	4					3	3	3	41.5	41.5	41.5	20.165	0	22.305	132120000	6	15.9562	15.4578	16.0306	15.5239	16.1235	15.1617	15.4782	15.8266	15.361	15.3282
1.22658	0.196414	Q9DCH4	Q9DCH4	Eukaryotic translation initiation factor 3 subunit F	Eif3f	4939	Color2 [A=255, R=169, G=169, B=169]	1	4					8	8	8	28.5	28.5	28.5	37.984	0	62.209	139670000	23	16.2862	16.2326	16.3528	16.3478	16.4143	15.9441	16.1977	16.4214	16.0138	16.0745
1.2264	-0.130303	Q8BRN9	Q8BRN9	Coiled-coil and C2 domain-containing protein 1B	Cc2d1b	3189	Color2 [A=255, R=169, G=169, B=169]	1	4					5	5	5	10.7	10.7	10.7	93.09	0	14.012	43250000	8	15.528	15.6841	15.6351	15.595	15.433	15.6024	15.8468	15.7123	15.6979	15.6675
1.22501	0.356859	Q9D0B0	Q9D0B0	Serine/arginine-rich splicing factor 9	Srsf9	4659	Color2 [A=255, R=169, G=169, B=169]	1	4					4	4	4	21.2	21.2	21.2	25.661	0	13.366	50107000	9	15.1023	14.5837	15.057	14.9744	14.9542	14.3811	14.9558	14.8075	14.5156	14.2274
1.22367	-0.203512	Q8BUR4;Q8BUR4-2	Q8BUR4;Q8BUR4-2	Dedicator of cytokinesis protein 1	Dock1	3226	Color2 [A=255, R=169, G=169, B=169]	1	4					18	18	17	11.1	11.1	10.6	215.08	0	62.447	270890000	34	17.5314	17.5167	17.5754	17.5146	17.5332	17.6274	17.9407	17.9765	17.621	17.5232
1.22344	-0.206598	P70265	P70265	6-phosphofructo-2-kinase/fructose-2,6-bisphosphatase 2;6-phosphofructo-2-kinase;Fructose-2,6-bisphosphatase	Pfkfb2	1594	Color2 [A=255, R=169, G=169, B=169]	1	4					6	6	6	11.4	11.4	11.4	59.925	0	15.292	65450000	12	16.1169	15.8812	15.9801	16.058	16.1952	16.1571	16.273	16.5456	16.1466	16.1421
1.22048	0.576067	O35691	O35691	Pinin	Pnn	318	Color2 [A=255, R=169, G=169, B=169]	1	4					5	5	4	9.2	9.2	7.3	82.435	0	15.719	64195000	7	16.5851	15.703	16.745	15.7599	16.8162	15.5646	15.9462	16.0059	15.5159	15.6961
1.21904	-0.143888	Q3U3R4-3;Q3U3R4-2;Q3U3R4	Q3U3R4-3;Q3U3R4-2;Q3U3R4	Lipase maturation factor 1	Lmf1	1963	Color2 [A=255, R=169, G=169, B=169]	1	4					2	2	2	5.6	5.6	5.6	41.443	0.007272	2.1051	79641000	5	16.2424	16.1905	16.1125	16.1651	16.2401	16.1908	16.4643	16.2915	16.4922	16.2313
1.21725	-0.205092	Q9Z0E0-2;Q9Z0E0	Q9Z0E0-2;Q9Z0E0	Neurochondrin	Ncdn	5487	Color2 [A=255, R=169, G=169, B=169]	1	4					4	4	4	7.3	7.3	7.3	77.304	0	19.813	63259000	9	15.4756	15.4033	15.289	15.3462	15.4624	15.3723	15.5964	15.8382	15.4504	15.7447
1.21448	0.214112	Q8BVW0	Q8BVW0	Neutral alpha-glucosidase C	Ganc	3249	Color2 [A=255, R=169, G=169, B=169]	1	4					7	7	4	10.1	10.1	5.3	102.01	0	54.618	99092000	14	16.1974	16.068	16.2939	16.22	16.1133	15.7794	16.088	16.2551	15.8731	15.8265
1.21389	0.351072	Q8K4Z5	Q8K4Z5	Splicing factor 3A subunit 1	Sf3a1	3679	Color2 [A=255, R=169, G=169, B=169]	1	4					16	16	16	25.4	25.4	25.4	88.544	0	120.25	650190000	38	19.4711	19.3417	19.5338	19.4776	19.6618	18.7941	19.2646	19.64	18.857	19.175
1.21303	-0.256483	Q9D855	Q9D855	Cytochrome b-c1 complex subunit 7	Uqcrb	4811	Color2 [A=255, R=169, G=169, B=169]	1	4					5	5	5	39.6	39.6	39.6	13.527	0	17.771	550170000	24	19.3017	19.3039	19.278	19.3483	19.4492	19.7334	19.2392	19.6631	19.8869	19.4409
1.21218	0.298056	Q99PV0	Q99PV0	Pre-mRNA-processing-splicing factor 8	Prpf8	4394	Color2 [A=255, R=169, G=169, B=169]	1	4					35	35	35	18.2	18.2	18.2	273.61	0	126.68	1065400000	87	19.9484	19.7444	19.9846	19.9206	20.0885	19.4037	19.7686	20.0447	19.364	19.6152
1.21039	0.226186	P27773	P27773	Protein disulfide-isomerase A3	Pdia3	954	Color2 [A=255, R=169, G=169, B=169]	1	4					26	26	26	58	58	58	56.678	0	158.69	13824000000	136	22.1956	22.0561	22.1789	22.2046	22.1304	21.7233	22.119	22.1912	21.9045	21.6966
1.2102	0.214723	P63325	P63325	40S ribosomal protein S10	Rps10	1553	Color2 [A=255, R=169, G=169, B=169]	1	4					5	5	5	34.5	34.5	34.5	18.916	0	8.5846	808010000	15	19.2446	19.2343	19.2905	19.2712	19.3359	18.8336	19.2172	19.3556	18.931	18.9655
1.20827	-0.235292	Q922F4	Q922F4	Tubulin beta-6 chain	Tubb6	4180	Color2 [A=255, R=169, G=169, B=169]	1	4					12	3	3	33.1	11.4	11.4	50.09	0	14.15	340840000	16	16.2025	16.2357	16.2999	16.127	16.5418	16.4601	16.3406	16.8196	16.4241	16.5389
1.20818	0.326397	O35900	O35900	U6 snRNA-associated Sm-like protein LSm2	Lsm2	330	Color2 [A=255, R=169, G=169, B=169]	1	4					3	3	3	38.9	38.9	38.9	10.834	0	19.157	154090000	8	17.5111	17.2481	17.4083	17.4795	17.7108	17.0328	17.1522	17.643	16.9134	16.9844
1.20739	-0.25254	Q6PHU5;Q6PHU5-2	Q6PHU5;Q6PHU5-2	Sortilin	Sort1	2681	Color2 [A=255, R=169, G=169, B=169]	1	4					4	4	4	5.3	5.3	5.3	91.199	0	10.382	64037000	11	16.0503	16.0653	16.1362	16.2225	16.0872	16.1894	16.6623	16.6154	16.195	16.162
1.20675	0.322419	Q8C0L6;Q8C0L6-2	Q8C0L6;Q8C0L6-2	Peroxisomal N(1)-acetyl-spermine/spermidine oxidase	Paox	3337	Color2 [A=255, R=169, G=169, B=169]	1	4					2	2	2	5.6	5.6	5.6	55.446	0.00023849	4.8992	27447000	5	15.1637	14.8463	15.2036	15.1659	14.9794	14.4884	15.0603	15.0609	14.6724	14.4648
1.20595	-0.428733	P17183	P17183	Gamma-enolase	Eno2	817	Color2 [A=255, R=169, G=169, B=169]	1	4					17	11	11	57.4	38.9	38.9	47.296	0	213.86	5070700000	53	20.3867	19.9576	20.0245	20.232	20.5924	20.1618	20.768	21.0844	20.4714	20.8513
1.20406	-0.26007	Q8BN82;Q8BN82-2;Q8BN82-3	Q8BN82;Q8BN82-2;Q8BN82-3	Sialin	Slc17a5	3157	Color2 [A=255, R=169, G=169, B=169]	1	4					2	2	2	6.1	6.1	6.1	54.369	0.00024378	5.1875	14385000	5	12.6668	12.4419	12.4411	12.6673	12.6464	12.8097	13.0822	13.0441	12.7329	12.495
1.20357	0.268021	P84096	P84096	Rho-related GTP-binding protein RhoG	Rhog	1665	Color2 [A=255, R=169, G=169, B=169]	1	4					8	8	7	46.6	46.6	40.8	21.308	0	81.607	1191500000	38	19.368	19.2207	19.3405	19.48	19.1932	18.9665	19.3305	19.3092	18.7988	18.8573
1.20321	0.229401	Q08093	Q08093	Calponin-2	Cnn2	1835	Color2 [A=255, R=169, G=169, B=169]	1	4					7	6	6	34.1	30.5	30.5	33.155	0	15.412	327330000	14	17.7961	17.4362	17.6764	17.7763	17.5609	17.2514	17.56	17.6467	17.4048	17.2359
1.20219	0.648047	P30681	P30681	High mobility group protein B2	Hmgb2	1003	Color2 [A=255, R=169, G=169, B=169]	1	4					10	9	9	41.9	36.2	36.2	24.162	0	44.007	1937300000	39	20.6362	20.5425	20.6031	20.8927	20.9261	19.4209	20.1267	20.8824	19.4317	20.4986
1.20208	-0.271794	Q70IV5-2;Q70IV5;Q70IV5-3	Q70IV5-2;Q70IV5	Synemin	Synm	2747	Color2 [A=255, R=169, G=169, B=169]	1	4					11	11	11	11.8	11.8	11.8	140.87	0	47.062	221810000	24	17.4767	17.2459	17.4617	17.0783	17.3702	17.9282	17.3472	17.6394	17.6504	17.4265
1.19838	0.436359	Q3THK3	Q3THK3	General transcription factor IIF subunit 1	Gtf2f1	1910	Color2 [A=255, R=169, G=169, B=169]	1	4					4	4	4	12	12	12	57.241	0	61.152	91833000	5	14.5972	14.5086	14.7329	14.4689	14.6583	13.6737	14.1471	14.7205	13.7896	14.4533
1.19717	-0.223216	Q9WVG6-2;Q9WVG6	Q9WVG6-2;Q9WVG6	Histone-arginine methyltransferase CARM1	Carm1	5470	Color2 [A=255, R=169, G=169, B=169]	1	4					4	4	4	7	7	7	63.459	0	11.986	19389000	6	15.0592	14.8665	15.0341	14.8119	15.2484	15.1277	15.4385	15.339	15.1578	15.0733
1.19691	0.210839	Q921Y0-2;Q921Y0;Q8BPB0	Q921Y0-2;Q921Y0;Q8BPB0	MOB kinase activator 1A;MOB kinase activator 1B	Mob1a;Mob1b	3169	Color2 [A=255, R=169, G=169, B=169]	1	4					2	2	2	17.1	17.1	17.1	16.336	0.00024771	5.4629	51569000	3	14.2528	14.4872	14.305	14.1953	14.4714	14.0357	14.1678	14.4212	13.9826	14.0501
1.1958	0.356889	P61620	P61620	Protein transport protein Sec61 subunit alpha isoform 1	Sec61a1	1436	Color2 [A=255, R=169, G=169, B=169]	1	4					5	5	2	13.7	13.7	4.2	52.264	0	19.908	498330000	17	18.1324	18.8051	18.3634	18.2525	18.1367	17.7738	18.2	18.2863	17.8846	17.761
1.19485	0.280804	Q3TIU4	Q3TIU4	2,5-phosphodiesterase 12	Pde12	1914	Color2 [A=255, R=169, G=169, B=169]	1	4					5	5	5	10.5	10.5	10.5	67.513	0	11.104	35114000	9	15.1683	14.9765	15.0297	15.1354	15.2455	14.5016	14.9849	15.1629	14.6102	14.8917
1.19361	0.248337	Q9CZS1	Q9CZS1	Aldehyde dehydrogenase X, mitochondrial	Aldh1b1	4639	Color2 [A=255, R=169, G=169, B=169]	1	4					4	2	2	9.6	6.6	6.6	57.552	0.00026247	6.5187	18985000	3	13.4436	13.367	13.634	13.671	13.7686	13.0147	13.2902	13.3972	13.5475	13.3929
1.19338	0.293643	Q6DFW4	Q6DFW4	Nucleolar protein 58	Nop58	2558	Color2 [A=255, R=169, G=169, B=169]	1	4					9	9	9	19.8	19.8	19.8	60.342	0	22.455	257620000	20	18.6654	18.6539	18.8117	18.6897	18.9279	18.2727	18.5286	18.8965	18.1659	18.4167
1.19217	0.219617	P83882	P83882	60S ribosomal protein L36a	Rpl36a	1656	Color2 [A=255, R=169, G=169, B=169]	1	4					4	4	4	25.5	25.5	25.5	12.441	0	7.8914	452560000	10	19.0535	18.7947	18.9674	18.9727	19.1266	18.5673	18.75	19.0847	18.7115	18.7031
1.19134	-0.199019	P56375	P56375	Acylphosphatase-2	Acyp2	1322	Color2 [A=255, R=169, G=169, B=169]	1	4					2	2	2	18.9	18.9	18.9	11.877	0	36.854	355370000	5	17.5697	17.3867	17.7221	17.5426	17.6356	17.6304	17.9791	17.8741	17.7882	17.5799
1.19128	0.770037	O88393	O88393	Transforming growth factor beta receptor type 3	Tgfbr3	475	Color2 [A=255, R=169, G=169, B=169]	1	4					2	2	2	2.1	2.1	2.1	93.827	0.00044004	3.7601	19112000	5	15.1959	16.7091	15.0754	16.2237	14.983	14.7488	15.0912	15.064	14.7303	14.7026
1.19103	-0.207601	P97454;P70340	P97454;P70340	Mothers against decapentaplegic homolog 5;Mothers against decapentaplegic homolog 1	Smad5;Smad1	1706	Color2 [A=255, R=169, G=169, B=169]	1	4					3	2	2	7.3	4.9	4.9	52.172	0.0033458	2.5852	7094600	3	13.3009	13.1777	13.4013	13.4718	13.2325	13.5189	13.8221	13.5184	13.3887	13.3741
1.19015	0.228839	Q6NZJ6-2;Q6NZJ6	Q6NZJ6-2;Q6NZJ6	Eukaryotic translation initiation factor 4 gamma 1	Eif4g1	2591	Color2 [A=255, R=169, G=169, B=169]	1	4					19	19	17	12.5	12.5	11.5	174.58	0	78.126	1009700000	49	20.2213	20.0266	20.3245	20.0857	20.2475	19.8554	20.0953	20.215	19.9029	19.6928
1.18962	0.19014	Q8CFQ3	Q8CFQ3	Intron-binding protein aquarius	Aqr	3452	Color2 [A=255, R=169, G=169, B=169]	1	4					3	3	3	2.8	2.8	2.8	170.29	0	8.3465	21935000	5	14.5253	14.5176	14.5644	14.4484	14.6049	14.3346	14.4012	14.5087	14.022	14.4434
1.18918	0.151816	Q8BVU0;P62046	Q8BVU0	Leucine-rich repeat and calponin homology domain-containing protein 3	Lrch3	3247	Color2 [A=255, R=169, G=169, B=169]	1	4					7	7	7	13.4	13.4	13.4	86.34	0	15.876	49330000	13	15.7241	15.7139	15.7989	15.6549	15.6421	15.5584	15.5933	15.767	15.4838	15.3723
1.18757	-0.250093	Q9D6W8	Q9D6W8	Uncharacterized protein C17orf59 homolog		4779	Color2 [A=255, R=169, G=169, B=169]	1	4					2	2	2	8.6	8.6	8.6	38.011	0	35.833	17532000	4	13.647	13.254	13.7564	13.4069	13.7522	13.9865	13.7521	13.8438	13.8618	13.6226
1.18702	-0.210038	Q8BZF8	Q8BZF8	Phosphoglucomutase-like protein 5	Pgm5	3313	Color2 [A=255, R=169, G=169, B=169]	1	4					4	4	4	7.4	7.4	7.4	62.219	0	10.445	69854000	9	15.7964	15.6399	16.0558	15.6612	15.9327	16.0217	16.0161	15.9812	16.2352	15.882
1.18658	0.233031	P19253	P19253	60S ribosomal protein L13a	Rpl13a	847	Color2 [A=255, R=169, G=169, B=169]	1	4					7	7	7	33.5	33.5	33.5	23.464	0	16.521	429110000	22	18.7394	18.519	18.8426	18.7268	18.8275	18.3515	18.3233	18.8114	18.4	18.604
1.1839	0.263658	P97930;P97930-2	P97930	Thymidylate kinase	Dtymk	1736	Color2 [A=255, R=169, G=169, B=169]	1	4					3	3	3	11.3	11.3	11.3	23.914	0.00024137	5.0634	80663000	6	15.9163	15.799	15.7026	15.8169	15.722	15.2823	15.7319	15.8661	15.2898	15.4684
1.18371	0.210364	Q9CXW4	Q9CXW4	60S ribosomal protein L11	Rpl11	4589	Color2 [A=255, R=169, G=169, B=169]	1	4					4	4	4	29.2	29.2	29.2	20.252	0	32.12	686980000	14	18.0465	18.0133	18.1515	18.0375	18.0973	17.6747	18.0097	18.1418	17.819	17.649
1.18369	0.224367	P14115	P14115	60S ribosomal protein L27a	Rpl27a	761	Color2 [A=255, R=169, G=169, B=169]	1	4					4	4	4	27.7	27.7	27.7	16.605	0	69.133	745710000	12	18.3028	18.1679	18.3983	18.2848	18.3078	17.9096	18.2411	18.3659	17.9388	17.8844
1.18241	-0.296301	Q8BZ98-2;Q8BZ98	Q8BZ98-2;Q8BZ98	Dynamin-3	Dnm3	3312	Color2 [A=255, R=169, G=169, B=169]	1	4					16	8	8	22.5	13.4	13.4	96.803	0	47.802	318180000	14	16.8487	16.2427	16.3246	16.5284	16.6938	16.9158	16.6783	17.0594	16.6066	16.8597
1.18207	-0.257999	Q9D164-2;Q9D164	Q9D164-2;Q9D164	FXYD domain-containing ion transport regulator 6	Fxyd6	4691	Color2 [A=255, R=169, G=169, B=169]	1	4					2	2	2	37.6	37.6	37.6	10.303	0.00045086	4.1018	28635000	4	14.4495	14.3852	14.3871	14.7604	14.4883	14.8353	14.6352	15.1054	14.6096	14.575
1.18164	0.210799	P62751	P62751	60S ribosomal protein L23a	Rpl23a	1488	Color2 [A=255, R=169, G=169, B=169]	1	4					8	8	8	49.4	49.4	49.4	17.695	0	20.471	1395700000	26	19.8976	19.8289	19.9467	19.8663	19.8556	19.4542	19.802	19.9799	19.5619	19.5432
1.18072	0.456338	Q8VCI0	Q8VCI0	Phospholipase B-like 1;Phospholipase B-like 1 chain A;Phospholipase B-like 1 chain B;Phospholipase B-like 1 chain C	Plbd1	3848	Color2 [A=255, R=169, G=169, B=169]	1	4					2	2	2	3.3	3.3	3.3	62.998	0.00064392	3.4366	7627400	3	12.8849	12.4638	13.405	13.2823	13.086	12.7962	12.8381	12.5925	12.5396	12.0739
1.17795	0.195037	P62918	P62918	60S ribosomal protein L8	Rpl8	1516	Color2 [A=255, R=169, G=169, B=169]	1	4					4	4	4	21	21	21	28.024	0	31.412	663570000	20	18.318	18.2457	18.379	18.2594	18.3884	17.9226	18.2234	18.4115	18.0225	18.0354
1.17659	-0.30489	Q3UR85-2;Q3UR85-5;Q3UR85-3;Q3UR85	Q3UR85-2;Q3UR85-5;Q3UR85-3;Q3UR85	Myelin regulatory factor;Myelin regulatory factor, N-terminal;Myelin regulatory factor, C-terminal	Myrf	2042	Color2 [A=255, R=169, G=169, B=169]	1	4					2	2	2	3	3	3	85.066	0.00025113	5.7119	7173800	4	13.85	13.2925	13.5683	13.445	13.7641	13.9641	13.935	14.118	13.918	13.5094
1.17414	-0.654715	Q61024	Q61024	Asparagine synthetase [glutamine-hydrolyzing]	Asns	2262	Color2 [A=255, R=169, G=169, B=169]	1	4					2	2	2	3.9	3.9	3.9	64.282	0.00023798	4.8748	578600000	8	19.2043	18.4366	19.5079	18.4911	19.3289	19.7435	20.2715	19.6001	19.7023	18.925
1.17286	0.186978	Q9JMH9-4;Q9JMH9-1;Q9JMH9;Q9JMH9-6;Q9JMH9-5;Q9JMH9-7;Q9JMH9-2	Q9JMH9-4;Q9JMH9-1;Q9JMH9;Q9JMH9-6;Q9JMH9-5;Q9JMH9-7;Q9JMH9-2	Unconventional myosin-XVIIIa	Myo18a	5240	Color2 [A=255, R=169, G=169, B=169]	1	4					22	22	22	12.8	12.8	12.8	226.35	0	59.772	236770000	36	17.8856	17.8018	18.1104	17.8134	18.0279	17.6592	17.8028	17.9635	17.6648	17.614
1.17188	0.381464	P23249	P23249	Putative helicase MOV-10	Mov10	892	Color2 [A=255, R=169, G=169, B=169]	1	4					5	5	5	6.7	6.7	6.7	113.58	0	11.454	22259000	6	13.5175	13.6524	13.8045	13.9723	13.9315	13.3092	13.5855	13.7107	13.551	12.8144
1.17125	-0.193969	Q9DCZ4-2;Q9DCZ4;Q9DCZ4-3	Q9DCZ4-2;Q9DCZ4;Q9DCZ4-3	Apolipoprotein O	Apoo	4964	Color2 [A=255, R=169, G=169, B=169]	1	4					4	4	4	28	28	28	18.798	0	30.68	451340000	13	17.3428	17.368	17.0633	17.3616	17.3648	17.6605	17.2746	17.4387	17.6289	17.4676
1.17027	-0.180122	Q9R1W5	Q9R1W5	Calcitonin gene-related peptide type 1 receptor	Calcrl	5385	Color2 [A=255, R=169, G=169, B=169]	1	4					2	2	2	5	5	5	53.264	0.00024266	5.1335	19061000	4	14.7164	14.7266	14.8132	14.7375	14.5963	14.824	15.0979	14.9771	14.9514	14.6402
1.17	0.274188	Q8VDM6;Q8VDM6-2;Q8VDM6-3	Q8VDM6;Q8VDM6-2;Q8VDM6-3	Heterogeneous nuclear ribonucleoprotein U-like protein 1	Hnrnpul1	3889	Color2 [A=255, R=169, G=169, B=169]	1	4					8	8	8	10.4	10.4	10.4	96.001	0	55.74	256000000	21	18.199	18.0262	18.2421	18.1433	18.2947	17.6737	18.0745	18.2777	17.6361	17.8723
1.16867	0.271095	O54824-2;O54824	O54824-2;O54824	Pro-interleukin-16;Interleukin-16	Il16	354	Color2 [A=255, R=169, G=169, B=169]	1	4					4	4	4	7.9	7.9	7.9	66.471	0	11.614	48321000	7	15.924	15.7666	16.1292	15.6963	15.9854	15.5871	15.8028	15.8879	15.567	15.3012
1.16685	0.217713	A2ASQ1-3;A2ASQ1-2;A2ASQ1	A2ASQ1-3;A2ASQ1-2;A2ASQ1	Agrin;Agrin N-terminal 110 kDa subunit;Agrin C-terminal 110 kDa subunit;Agrin C-terminal 90 kDa fragment;Agrin C-terminal 22 kDa fragment	Agrn	47	Color2 [A=255, R=169, G=169, B=169]	1	4					26	26	26	20.8	20.8	20.8	198.33	0	180.8	1002100000	61	18.4713	18.5671	18.5368	18.4962	18.4001	18.1785	18.5285	18.5028	18.1009	18.0723
1.1656	0.249242	Q99MU3-2;Q99MU3;Q99MU3-5;Q99MU3-3;Q99MU3-4	Q99MU3-2;Q99MU3;Q99MU3-5;Q99MU3-3;Q99MU3-4	Double-stranded RNA-specific adenosine deaminase	Adar	4365	Color2 [A=255, R=169, G=169, B=169]	1	4					5	5	5	4.5	4.5	4.5	127.66	0.00026998	7.0672	99597000	9	16.0881	16.0084	16.0739	16.0224	16.2468	15.6308	15.9516	16.2191	15.6598	15.7321
1.16529	0.244721	O54916;O54916-3;O54916-4;O54916-2;Q80XA6	O54916;O54916-3;O54916-4	RalBP1-associated Eps domain-containing protein 1	Reps1	361	Color2 [A=255, R=169, G=169, B=169]	1	4					6	6	6	8.1	8.1	8.1	86.518	0	14.157	58039000	9	16.1513	15.8812	16.1827	16.1209	16.1962	15.635	15.9992	16.1834	15.7102	15.7808
1.16421	0.138781	Q9CWP6-2;Q9CWP6-3;Q9CWP6;Q9CWP6-4	Q9CWP6-2;Q9CWP6-3;Q9CWP6;Q9CWP6-4	Motile sperm domain-containing protein 2	Mospd2	4553	Color2 [A=255, R=169, G=169, B=169]	1	4					5	5	5	11.2	11.2	11.2	55.261	0	19.633	60810000	9	16.2763	16.28	16.3786	16.2829	16.2971	15.9867	16.2648	16.3447	16.1073	16.1174
1.16191	0.31468	Q9D6Z1	Q9D6Z1	Nucleolar protein 56	Nop56	4782	Color2 [A=255, R=169, G=169, B=169]	1	4					9	9	9	19.7	19.7	19.7	64.464	0	47.265	167720000	25	17.2194	17.0057	17.2622	17.1108	17.3996	16.5791	17.0524	17.3075	16.6466	16.8386
1.16162	0.21022	Q9CZD3	Q9CZD3	Glycine--tRNA ligase	Gars	4626	Color2 [A=255, R=169, G=169, B=169]	1	4					14	14	14	20.3	20.3	20.3	81.877	0	33.113	684890000	38	19.3662	19.137	19.4089	19.2649	19.4103	18.8775	19.2133	19.3744	19.0371	19.0339
1.16055	0.216961	Q91X84;Q91X84-2	Q91X84;Q91X84-2	CREB-regulated transcription coactivator 3	Crtc3	4063	Color2 [A=255, R=169, G=169, B=169]	1	4					3	3	3	7.6	7.6	7.6	67.026	0.00026781	6.9519	15602000	5	12.6162	12.6784	12.5784	12.8598	12.6299	12.2413	12.6192	12.7068	12.4221	12.2885
1.15915	0.162339	Q9D1R9	Q9D1R9	60S ribosomal protein L34	Rpl34	4720	Color2 [A=255, R=169, G=169, B=169]	1	4					3	3	3	20.5	20.5	20.5	13.293	0	7.7807	515730000	9	17.9071	17.821	17.9044	18.0338	17.9636	17.5671	17.7325	17.9742	17.6981	17.8463
1.15905	0.205087	Q9ER72-2;Q9ER72	Q9ER72-2;Q9ER72	Cysteine--tRNA ligase, cytoplasmic	Cars	5025	Color2 [A=255, R=169, G=169, B=169]	1	4					8	8	8	12.3	12.3	12.3	85.55	0	24.392	217470000	17	17.6168	17.3265	17.6119	17.4423	17.7142	17.1765	17.3623	17.5863	17.2805	17.2807
1.15818	-0.209908	Q99JW2	Q99JW2	Aminoacylase-1	Acy1	4253	Color2 [A=255, R=169, G=169, B=169]	1	4					8	8	8	25.5	25.5	25.5	45.78	0	23.712	110210000	18	17.0172	16.9702	16.7466	17.0753	17.0363	16.9246	17.3439	17.3107	17.0508	17.2652
1.15644	-0.215985	B2RUR8;Q8R554	B2RUR8	OTU domain-containing protein 7B	Otud7b	87	Color2 [A=255, R=169, G=169, B=169]	1	4					3	3	3	3.9	3.9	3.9	91.982	0.00025648	6.1245	10561000	6	14.4384	14.1583	14.1764	14.3292	14.5574	14.4358	14.3554	14.5616	14.6464	14.7404
1.15619	0.159336	Q8VCF0	Q8VCF0	Mitochondrial antiviral-signaling protein	Mavs	3844	Color2 [A=255, R=169, G=169, B=169]	1	4					5	5	5	16.1	16.1	16.1	53.398	0	16.879	45679000	12	15.4885	15.5911	15.6679	15.5199	15.6455	15.2619	15.5395	15.6169	15.3923	15.3054
1.1538	0.313175	Q8K4I3	Q8K4I3	Rho guanine nucleotide exchange factor 6	Arhgef6	3668	Color2 [A=255, R=169, G=169, B=169]	1	4					3	2	2	4.2	2.5	2.5	87.051	0.00063898	3.3267	2086600	4	14.6898	15.2577	14.8586	14.9326	14.7355	14.2701	14.7471	14.906	14.5267	14.4585
1.15328	-0.500343	O55042;O55042-2	O55042;O55042-2	Alpha-synuclein	Snca	381	Color2 [A=255, R=169, G=169, B=169]	1	4					11	11	8	87.9	87.9	80	14.485	0	147.76	2659800000	30	20.5693	20.0825	20.2526	20.3463	21.0089	20.4618	20.9866	21.5098	20.702	21.1012
1.15303	0.372793	O35841	O35841	Apoptosis inhibitor 5	Api5	323	Color2 [A=255, R=169, G=169, B=169]	1	4					10	10	10	23.4	23.4	23.4	56.784	0	74.69	584570000	25	18.7039	18.402	18.7217	18.6365	18.9019	17.9761	18.4351	18.8317	17.9822	18.277
1.15298	0.211017	Q9D2N9	Q9D2N9	Vacuolar protein sorting-associated protein 33A	Vps33a	4733	Color2 [A=255, R=169, G=169, B=169]	1	4					6	6	6	10.9	10.9	10.9	67.554	0	15.028	57858000	13	15.8024	15.7397	15.8847	15.8112	15.9345	15.4382	15.6785	15.9703	15.5266	15.5039
1.15158	-0.182347	Q9CYZ2	Q9CYZ2	Tumor protein D54	Tpd52l2	4615	Color2 [A=255, R=169, G=169, B=169]	1	4					10	10	10	48.2	48.2	48.2	24.043	0	113	736390000	40	18.8491	18.83	18.8075	18.8415	18.7913	18.8759	19.1184	19.2924	18.9128	18.8317
1.15089	0.324869	Q80WT5-2;Q80WT5	Q80WT5-2;Q80WT5	Aftiphilin	Aftph	2907	Color2 [A=255, R=169, G=169, B=169]	1	4					2	2	2	2.7	2.7	2.7	98.489	0.00023952	4.9626	17332000	3	13.2408	13.0791	13.2733	13.1843	13.462	12.7921	12.9795	13.4539	12.6774	12.7123
1.1499	-0.242796	Q8CHP8	Q8CHP8	Phosphoglycolate phosphatase	Pgp	3489	Color2 [A=255, R=169, G=169, B=169]	1	4					8	8	8	34	34	34	34.54	0	75.076	421890000	15	17.7934	17.6387	17.6659	17.8355	17.8388	17.7032	18.0826	18.3071	17.8045	18.0889
1.14927	-0.306791	O35214	O35214	Visual pigment-like receptor peropsin	Rrh	263	Color2 [A=255, R=169, G=169, B=169]	1	4					2	2	2	6.2	6.2	6.2	37.208	0.00045673	4.2933	30558000	5	15.1591	14.5895	14.9734	15.2802	15.1121	15.1181	15.3752	15.6371	15.2641	15.2537
1.14919	-0.107715	Q8CHG3	Q8CHG3	GRIP and coiled-coil domain-containing protein 2	Gcc2	3484	Color2 [A=255, R=169, G=169, B=169]	1	4					9	9	9	6.5	6.5	6.5	194.44	0	15.87	34111000	10	15.5139	15.3431	15.3311	15.3702	15.3618	15.5279	15.464	15.6288	15.4131	15.4249
1.14835	-0.263051	Q5U4C1-2;Q5U4C1	Q5U4C1-2;Q5U4C1	G-protein coupled receptor-associated sorting protein 1	Gprasp1	2177	Color2 [A=255, R=169, G=169, B=169]	1	4					2	2	2	2.2	2.2	2.2	98.824	0.00064254	3.3971	7882400	3	12.6666	12.5525	12.6943	12.3437	12.7151	12.8606	13.2282	12.7321	12.5894	12.8771
1.14754	-0.181859	Q8VHI3	Q8VHI3	GDP-fucose protein O-fucosyltransferase 2	Pofut2	3934	Color2 [A=255, R=169, G=169, B=169]	1	4					4	4	4	11	11	11	49.429	0.00026903	7.0062	37292000	5	15.6222	15.5302	15.6846	15.4239	15.5298	15.836	15.6464	15.7334	15.9604	15.5238
1.1441	0.18224	Q80X90	Q80X90	Filamin-B	Flnb	2917	Color2 [A=255, R=169, G=169, B=169]	1	4					70	65	63	36.3	34.7	33.4	277.82	0	323.31	2390800000	162	20.9677	20.9091	21.0484	20.8863	20.8731	20.6633	20.9274	20.9545	20.7034	20.5248
1.14305	-0.364839	Q91Z61	Q91Z61	GTP-binding protein Di-Ras1	Diras1	4114	Color2 [A=255, R=169, G=169, B=169]	1	4					3	3	3	16.2	16.2	16.2	22.264	0.00026788	6.9535	32798000	4	14.7449	14.2102	14.4786	14.4814	15.0259	14.6714	14.8717	15.3083	14.8449	15.0689
1.14278	-0.186511	Q9DBD0	Q9DBD0	Inhibitor of carbonic anhydrase	Ica	4879	Color2 [A=255, R=169, G=169, B=169]	1	4					4	4	4	7.1	7.1	7.1	76.765	0	8.0067	38701000	5	13.2811	13.0773	13.3509	13.1866	13.0291	13.3085	13.5142	13.4871	13.4017	13.1462
1.14194	-0.209382	Q5SXY1;Q5SXY1-2;Q5SXY1-3	Q5SXY1;Q5SXY1-2;Q5SXY1-3	Cytospin-B	Specc1	2172	Color2 [A=255, R=169, G=169, B=169]	1	4					4	4	4	5.3	5.3	5.3	118.1	0	9.1814	26175000	8	14.3366	14.2723	14.5516	14.1508	14.5262	14.4778	14.7609	14.6958	14.405	14.5449
1.14133	0.303635	Q8BZR9	Q8BZR9	Uncharacterized protein C17orf85 homolog		3319	Color2 [A=255, R=169, G=169, B=169]	1	4					2	2	2	3.7	3.7	3.7	70.042	0.00026302	6.5423	9541700	3	13.8341	13.5291	13.7232	13.6954	13.9412	13.0926	13.6472	13.7429	13.1787	13.5434
1.14	-0.139827	P39447	P39447	Tight junction protein ZO-1	Tjp1	1083	Color2 [A=255, R=169, G=169, B=169]	1	4					19	19	19	14.8	14.8	14.8	194.74	0	136.9	704230000	43	18.4737	18.4581	18.5003	18.4633	18.5334	18.53	18.7082	18.8296	18.6067	18.4535
1.13321	0.289565	Q9D8Z1	Q9D8Z1	Activating signal cointegrator 1 complex subunit 1	Ascc1	4841	Color2 [A=255, R=169, G=169, B=169]	1	4					2	2	2	5.6	5.6	5.6	41.279	0.00023469	4.6772	12509000	4	13.7707	13.6609	13.7932	13.658	13.7671	13.1108	13.638	13.8708	13.3194	13.2632
1.13261	-0.135074	Q9CRB9	Q9CRB9	MICOS complex subunit Mic19	Chchd3	4520	Color2 [A=255, R=169, G=169, B=169]	1	4					6	6	6	24.2	24.2	24.2	26.334	0	100.01	1196900000	18	18.451	18.3642	18.2933	18.5128	18.4542	18.6137	18.4047	18.6553	18.6384	18.4389
1.13241	-0.143837	Q8BH59	Q8BH59	Calcium-binding mitochondrial carrier protein Aralar1	Slc25a12	3036	Color2 [A=255, R=169, G=169, B=169]	1	4					26	26	22	50.1	50.1	44.8	74.569	0	162.83	4742300000	83	20.8353	20.7549	20.7428	20.7528	20.94	21.0097	20.7711	20.9008	21.1272	20.9363
1.12932	0.348912	P62317	P62317	Small nuclear ribonucleoprotein Sm D2	Snrpd2	1470	Color2 [A=255, R=169, G=169, B=169]	1	4					8	8	8	59.3	59.3	59.3	13.527	0	22.046	901320000	26	19.5899	19.3193	19.6231	19.5697	19.7893	18.8838	19.3502	19.7259	18.9406	19.2464
1.12849	-0.193861	Q9QXT0	Q9QXT0	Protein canopy homolog 2	Cnpy2	5272	Color2 [A=255, R=169, G=169, B=169]	1	4					3	3	3	20.9	20.9	20.9	20.767	0	51.021	578380000	14	17.9444	17.7975	17.8577	17.8355	17.9325	17.9635	18.2036	18.343	17.9838	17.8429
1.12788	0.241781	Q9Z110-2;Q9Z110	Q9Z110-2;Q9Z110	Delta-1-pyrroline-5-carboxylate synthase;Glutamate 5-kinase;Gamma-glutamyl phosphate reductase	Aldh18a1	5518	Color2 [A=255, R=169, G=169, B=169]	1	4					5	5	5	8.2	8.2	8.2	87.052	0	16.664	64348000	11	15.348	15.1467	15.3068	15.2598	15.507	14.7893	15.2792	15.275	14.8729	15.1431
1.12739	0.324751	Q9D1J3	Q9D1J3	SAP domain-containing ribonucleoprotein	Sarnp	4709	Color2 [A=255, R=169, G=169, B=169]	1	4					8	8	8	39	39	39	23.532	0	105.36	575370000	19	18.2954	18.0582	18.3126	18.2593	18.43	17.6333	18.0697	18.4059	17.6266	17.9964
1.12543	0.167289	Q8R1B4	Q8R1B4	Eukaryotic translation initiation factor 3 subunit C	Eif3c	3729	Color2 [A=255, R=169, G=169, B=169]	1	4					16	16	16	18.6	18.6	18.6	105.53	0	186.39	674530000	27	18.7413	18.6762	18.8704	18.7222	18.8289	18.5129	18.6863	18.8444	18.5263	18.4326
1.12502	-0.450535	P49194	P49194	Retinol-binding protein 3	Rbp3	1193	Color2 [A=255, R=169, G=169, B=169]	1	4					45	45	45	60.1	60.1	60.1	134.45	0	323.31	42985000000	398	23.7818	23.0118	23.1484	23.3048	23.3857	23.3022	24.0957	24.191	23.4288	23.8675
1.12462	0.142884	Q8CFI7	Q8CFI7	DNA-directed RNA polymerase II subunit RPB2	Polr2b	3451	Color2 [A=255, R=169, G=169, B=169]	1	4					10	10	10	10.6	10.6	10.6	133.91	0	79.038	201590000	17	16.851	16.6235	16.8394	16.6968	16.8927	16.5074	16.6692	16.7658	16.5521	16.6944
1.12308	-0.0908092	P54071	P54071	Isocitrate dehydrogenase [NADP], mitochondrial	Idh2	1286	Color2 [A=255, R=169, G=169, B=169]	1	4					15	14	14	34.5	32.5	32.5	50.906	0	193.92	4570600000	59	20.5229	20.641	20.676	20.6587	20.702	20.7678	20.7081	20.7419	20.8133	20.6235
1.12307	0.433007	Q9R190	Q9R190	Metastasis-associated protein MTA2	Mta2	5369	Color2 [A=255, R=169, G=169, B=169]	1	4					11	11	10	18.9	18.9	17.4	75.029	0	26.167	172770000	20	17.1957	17.3028	17.1781	17.4909	17.3755	16.4317	16.9419	17.4768	16.4152	17.1124
1.12139	0.434611	P58058	P58058	NAD kinase	Nadk	1356	Color2 [A=255, R=169, G=169, B=169]	1	4					2	2	2	4.8	4.8	4.8	48.597	0.00025038	5.6566	7583800	2	13.1518	13.0226	13.1501	13.5441	12.7662	12.18	12.971	13.0612	12.8548	12.3948
1.12103	0.27962	Q62095;Q61496	Q62095	ATP-dependent RNA helicase DDX3Y	Ddx3y	2398	Color2 [A=255, R=169, G=169, B=169]	1	4					17	2	2	28.1	1.5	1.5	73.427	0.00023585	4.7612	56463000	4	15.494	15.2815	15.6484	15.4375	15.5865	15.0119	15.3605	15.6149	14.979	15.0835
1.12081	-0.232252	Q5SWU9;Q5SWU9-2	Q5SWU9;Q5SWU9-2	Acetyl-CoA carboxylase 1;Biotin carboxylase	Acaca	2169	Color2 [A=255, R=169, G=169, B=169]	1	4					24	24	18	12.4	12.4	8.9	265.25	0	123.44	609040000	59	18.6279	18.5049	18.5961	18.6126	18.7117	18.6829	18.9869	19.1965	18.607	18.7411
1.12036	-0.153676	Q8BUK6	Q8BUK6	Protein Hook homolog 3	Hook3	3223	Color2 [A=255, R=169, G=169, B=169]	1	4					10	10	10	15.3	15.3	15.3	83.217	0	28.877	203110000	15	17.4593	17.2949	17.4978	17.4174	17.5446	17.4993	17.7178	17.7763	17.5024	17.4866
1.11899	0.244041	D3Z7P3-2	D3Z7P3-2	Glutaminase kidney isoform, mitochondrial	Gls	148	Color2 [A=255, R=169, G=169, B=169]	1	4					15	2	2	35.5	5.6	5.6	65.994	0	28.304	83246000	6	14.9432	14.7772	15.0184	14.8266	14.975	14.475	14.8448	15.0096	14.4769	14.5137
1.11878	0.218441	P11276	P11276	Fibronectin;Anastellin	Fn1	716	Color2 [A=255, R=169, G=169, B=169]	1	4					37	37	37	23.1	23.1	23.1	272.53	0	323.31	2571200000	115	20.494	20.754	20.6614	20.3466	20.4808	20.3838	20.5233	20.3326	20.3668	20.0382
1.11676	0.168109	P42859-2;P42859	P42859-2;P42859	Huntingtin	Htt	1112	Color2 [A=255, R=169, G=169, B=169]	1	4					13	13	13	6.4	6.4	6.4	290.7	0	26.747	95673000	24	16.7739	16.5974	16.7923	16.7232	16.7577	16.3915	16.655	16.7851	16.404	16.5685
1.11656	0.264229	P25911-2;P25911;P08103-2;P08103	P25911-2;P25911	Tyrosine-protein kinase Lyn	Lyn	923	Color2 [A=255, R=169, G=169, B=169]	1	4					5	4	4	10	8.4	8.4	56.285	0.00045767	4.3073	85759000	5	16.1735	15.8347	16.2819	15.908	16.3717	15.7494	16.039	16.037	15.7158	15.7075
1.1157	-0.277381	Q9Z0X4	Q9Z0X4	cGMP-inhibited 3,5-cyclic phosphodiesterase A	Pde3a	5513	Color2 [A=255, R=169, G=169, B=169]	1	4					2	2	2	3	3	3	124.51	0.00044914	4.0514	4741800	2	11.2698	10.9548	11.5029	11.3012	11.4072	11.4604	11.8324	11.7225	11.2597	11.5477
1.1149	0.353231	Q8BH24	Q8BH24	Transmembrane 9 superfamily member 4	Tm9sf4	3028	Color2 [A=255, R=169, G=169, B=169]	1	4					2	2	2	3.4	3.4	3.4	74.692	0.00044405	3.937	49639000	3	14.4777	14.3398	14.3289	14.6892	14.436	13.7624	14.312	14.5393	13.7002	14.1915
1.11486	0.345248	P84104-2;P84104	P84104-2;P84104	Serine/arginine-rich splicing factor 3	Srsf3	1667	Color2 [A=255, R=169, G=169, B=169]	1	4					5	5	4	40.3	40.3	40.3	14.203	0	50.337	467070000	16	19.06	18.5751	18.7189	18.9832	19.0389	18.2409	18.6514	18.931	18.1846	18.642
1.11428	-0.444226	Q91VH1	Q91VH1	Adiponectin receptor protein 1	Adipor1	3978	Color2 [A=255, R=169, G=169, B=169]	1	4					3	3	3	12.8	12.8	12.8	42.366	0	28.695	89396000	5	14.4402	13.6087	13.9529	14.6626	14.3805	14.3659	14.7485	15.0126	14.505	14.634
1.11422	0.343994	Q9ESP1	Q9ESP1	Stromal cell-derived factor 2-like protein 1	Sdf2l1	5066	Color2 [A=255, R=169, G=169, B=169]	1	4					2	2	2	16.7	16.7	16.7	23.648	0	11.449	66386000	4	12.9301	12.4255	12.8046	12.8169	12.7549	12.4235	12.7599	12.5786	11.8841	12.3661
1.11361	0.280542	Q06890	Q06890	Clusterin;Clusterin beta chain;Clusterin alpha chain	Clu	1824	Color2 [A=255, R=169, G=169, B=169]	1	4					12	12	12	33.3	33.3	33.3	51.655	0	99.606	1503200000	36	20.0044	19.6628	19.8126	19.6812	19.9012	19.2738	19.7076	19.9199	19.3381	19.4202
1.11332	-0.251937	Q8R422	Q8R422	CD109 antigen	Cd109	3795	Color2 [A=255, R=169, G=169, B=169]	1	4					12	12	12	10.4	10.4	10.4	161.66	0	57.781	149360000	27	17.3795	16.8367	17.2669	17.0936	17.132	17.5803	17.4316	17.5113	17.3495	17.0957
1.11308	-0.307114	P68368	P68368	Tubulin alpha-4A chain	Tuba4a	1565	Color2 [A=255, R=169, G=169, B=169]	1	4					20	4	4	59.6	12.1	12.1	49.924	0	157.32	1926000000	17	19.9252	19.3729	19.475	19.4246	19.8309	19.9657	19.6954	20.2741	19.8443	19.7845
1.11298	-0.153031	Q07113	Q07113	Cation-independent mannose-6-phosphate receptor	Igf2r	1827	Color2 [A=255, R=169, G=169, B=169]	1	4					6	6	6	2.5	2.5	2.5	273.81	0	12.818	46212000	9	15.607	15.5357	15.5787	15.5153	15.4729	15.7987	15.5888	15.7091	15.8897	15.4885
1.11289	0.32076	Q80YV2;Q80YV2-2	Q80YV2;Q80YV2-2	Nuclear-interacting partner of ALK	Zc3hc1	2941	Color2 [A=255, R=169, G=169, B=169]	1	4					4	4	4	13.8	13.8	13.8	55.196	0	24.708	13721000	5	14.9092	15.1152	14.8592	15.1323	15.0484	14.3878	14.7741	15.1666	14.3614	14.7707
1.1118	0.15573	E9Q394-2;E9Q394	E9Q394-2;E9Q394		Akap13	158	Color2 [A=255, R=169, G=169, B=169]	1	4					3	3	3	1.7	1.7	1.7	301.5	0	9.8973	18286000	5	13.6206	13.6704	13.5166	13.7766	13.6358	13.3841	13.6652	13.6243	13.3673	13.4004
1.11157	0.193335	P14206	P14206	40S ribosomal protein SA	Rpsa	765	Color2 [A=255, R=169, G=169, B=169]	1	4					10	10	10	48.1	48.1	48.1	32.838	0	125.58	1382100000	49	19.0199	18.7484	19.063	18.8573	18.964	18.6939	18.802	18.9803	18.6963	18.5134
1.11043	-0.309111	O35136-2;O35136	O35136-2;O35136	Neural cell adhesion molecule 2	Ncam2	260	Color2 [A=255, R=169, G=169, B=169]	1	4					9	9	9	13.2	13.2	13.2	81.207	0	19.722	141170000	16	17.1139	16.6587	16.7464	16.7489	17.111	17.2383	17.0105	17.5987	16.9224	17.1544
1.11029	0.345618	P32067	P32067	Lupus La protein homolog	Ssb	1021	Color2 [A=255, R=169, G=169, B=169]	1	4					13	13	13	31.6	31.6	31.6	47.756	0	95.985	2172300000	38	20.4427	20.2034	20.51	20.3368	20.6177	19.6908	20.2376	20.5665	19.8181	20.0696
1.10943	0.246216	Q8C0T5-2;Q8C0T5	Q8C0T5-2;Q8C0T5	Signal-induced proliferation-associated 1-like protein 1	Sipa1l1	3343	Color2 [A=255, R=169, G=169, B=169]	1	4					4	4	4	2.7	2.7	2.7	193.04	0	10.138	19992000	6	14.2347	14.1147	14.2458	14.1152	14.1911	13.8026	14.1029	14.3097	13.7919	13.6633
1.10916	-0.219902	P56395	P56395	Cytochrome b5	Cyb5a	1329	Color2 [A=255, R=169, G=169, B=169]	1	4					4	4	4	41	41	41	15.241	0	31.072	2780600000	35	19.6099	19.6717	19.7383	19.4842	19.5209	19.7333	20.0299	20.0804	19.7067	19.5741
1.1079	0.361954	Q8K182	Q8K182	Complement component C8 alpha chain	C8a	3574	Color2 [A=255, R=169, G=169, B=169]	1	4					2	2	2	4.1	4.1	4.1	66.08	0.00025621	6.1086	27220000	3	12.8543	13.3321	12.9615	12.3594	12.6148	12.3808	12.3882	12.7507	12.3858	12.4068
1.10721	0.333301	Q8R0A0	Q8R0A0	General transcription factor IIF subunit 2	Gtf2f2	3704	Color2 [A=255, R=169, G=169, B=169]	1	4					4	4	4	13.3	13.3	13.3	28.381	0.00024808	5.5077	72586000	6	15.6073	15.4825	15.6215	15.6574	15.9123	14.995	15.4276	15.7753	14.9893	15.4273
1.10662	-0.21734	P45591	P45591	Cofilin-2	Cfl2	1125	Color2 [A=255, R=169, G=169, B=169]	1	4					7	5	5	43.4	32.5	32.5	18.709	0	11.418	546290000	12	18.3572	18.2413	18.4437	18.1886	18.299	18.4469	18.7216	18.6325	18.6406	18.1749
1.10644	2.12356	P24622-2;P24622	P24622-2;P24622	Alpha-crystallin A chain	Cryaa	912	Color2 [A=255, R=169, G=169, B=169]	1	4					8	8	8	59	59	59	19.792	0	27.041	3393100000	69	18.1083	23.8613	20.6334	19.0172	18.6899	18.1257	18.3311	17.7627	18.1146	17.3583
1.10573	0.192542	O35114	O35114	Lysosome membrane protein 2	Scarb2	258	Color2 [A=255, R=169, G=169, B=169]	1	4					6	6	6	10	10	10	54.043	0	10.264	772470000	18	19.1963	19.0674	19.1934	19.146	19.2043	18.8214	19.1088	19.2549	18.7696	18.8899
1.10558	0.312995	P56960	P56960	Exosome component 10	Exosc10	1341	Color2 [A=255, R=169, G=169, B=169]	1	4					8	8	8	10.8	10.8	10.8	100.94	0	15.591	75145000	12	16.5145	16.2464	16.4941	16.5144	16.6183	15.9235	16.3037	16.6198	15.8173	16.1584
1.10538	-0.186217	Q9QYI4	Q9QYI4	DnaJ homolog subfamily B member 12	Dnajb12	5297	Color2 [A=255, R=169, G=169, B=169]	1	4					2	2	2	5.3	5.3	5.3	41.987	0.00023375	4.6259	23334000	4	14.431	14.1855	14.1862	14.2133	14.4478	14.6025	14.3713	14.599	14.5655	14.2566
1.10482	-0.489659	P00920	P00920	Carbonic anhydrase 2	Ca2	556	Color2 [A=255, R=169, G=169, B=169]	1	4					8	8	8	52.3	52.3	52.3	29.032	0	89.832	5780900000	90	20.8824	20.7159	20.5985	20.82	21.4364	20.7795	21.5823	21.849	21.0833	21.6072
1.10419	0.192388	Q9QXY9	Q9QXY9	Peroxisomal biogenesis factor 3	Pex3	5278	Color2 [A=255, R=169, G=169, B=169]	1	4					2	2	2	4.8	4.8	4.8	42.223	0.0014415	2.9648	34146000	3	14.8211	15.1014	15.1699	15.2407	15.1845	14.9372	14.8424	15.1362	14.8244	14.8155
1.10378	-0.230433	Q9QXG2	Q9QXG2	Rab proteins geranylgeranyltransferase component A 1	Chm	5263	Color2 [A=255, R=169, G=169, B=169]	1	4					4	4	4	7.7	7.7	7.7	73.976	0	7.8541	32617000	6	14.3155	14.1931	14.3543	14.083	14.4661	14.2877	14.7543	14.7098	14.4478	14.3645
1.103	-0.151001	Q811U4	Q811U4	Mitofusin-1	Mfn1	2967	Color2 [A=255, R=169, G=169, B=169]	1	4					4	4	3	5.7	5.7	4.7	83.725	0	7.8422	24178000	4	14.0682	13.8079	13.9511	13.9076	13.8879	14.036	14.0113	14.1816	14.2462	13.9027
1.1015	0.292251	P97386-2;P97386	P97386-2;P97386	DNA ligase 3	Lig3	1694	Color2 [A=255, R=169, G=169, B=169]	1	4					3	3	3	2.8	2.8	2.8	106.43	0.00024606	5.3512	9355500	6	14.1586	14.1771	14.4853	14.0467	14.2653	13.604	14.1208	14.264	13.6919	13.991
1.10134	-0.340631	P62257	P62257	Ubiquitin-conjugating enzyme E2 H	Ube2h	1459	Color2 [A=255, R=169, G=169, B=169]	1	4					2	2	2	12.6	12.6	12.6	20.655	0	11.191	38235000	5	13.3889	12.9162	13.7305	13.5523	13.4485	13.5973	13.8855	14.0815	13.6103	13.5651
1.10058	-0.164777	Q9CQR4	Q9CQR4	Acyl-coenzyme A thioesterase 13;Acyl-coenzyme A thioesterase 13, N-terminally processed	Acot13	4471	Color2 [A=255, R=169, G=169, B=169]	1	4					2	2	2	15.7	15.7	15.7	15.183	0.00024956	5.613	174180000	7	17.8154	17.6944	17.5148	17.8091	17.6719	17.9573	17.7955	17.9772	17.9406	17.6589
1.09738	0.30942	P26369	P26369	Splicing factor U2AF 65 kDa subunit	U2af2	933	Color2 [A=255, R=169, G=169, B=169]	1	4					7	7	7	23.8	23.8	23.8	53.516	0	84.884	437550000	24	17.7149	17.5591	17.6912	17.7969	17.7792	17.0221	17.5124	17.8272	17.1053	17.5271
1.09623	-0.296634	P30416	P30416	Peptidyl-prolyl cis-trans isomerase FKBP4;Peptidyl-prolyl cis-trans isomerase FKBP4, N-terminally processed	Fkbp4	1002	Color2 [A=255, R=169, G=169, B=169]	1	4					9	9	9	19.9	19.9	19.9	51.572	0	24.423	1098200000	40	19.5309	19.2874	19.4123	19.426	19.6735	19.44	19.8559	20.2169	19.5778	19.7226
1.09619	0.208671	Q9CXF4	Q9CXF4	TBC1 domain family member 15	Tbc1d15	4574	Color2 [A=255, R=169, G=169, B=169]	1	4					6	6	6	9.5	9.5	9.5	76.526	0	24.906	55232000	10	15.2684	15.2034	15.3579	15.1666	15.3333	14.7975	15.1789	15.3633	14.9613	14.9853
1.09574	0.278162	Q9JJ28	Q9JJ28	Protein flightless-1 homolog	Flii	5142	Color2 [A=255, R=169, G=169, B=169]	1	4					10	10	10	9	9	9	144.8	0	37.131	199320000	21	18.1188	17.9555	18.2176	17.8265	17.9322	17.8317	17.8465	18.0387	17.6046	17.3383
1.09531	0.309489	Q99L27	Q99L27	GMP reductase 2	Gmpr2	4307	Color2 [A=255, R=169, G=169, B=169]	1	4					3	2	2	10.1	7.2	7.2	38.018	0.00025549	6.0445	27178000	5	14.61	14.8094	14.8221	14.7973	14.7623	14.0012	14.718	14.7561	14.1975	14.581
1.09441	0.216723	Q78PY7	Q78PY7	Staphylococcal nuclease domain-containing protein 1	Snd1	2765	Color2 [A=255, R=169, G=169, B=169]	1	4					24	24	24	32.9	32.9	32.9	102.09	0	163.75	1286000000	66	19.867	19.7563	19.9192	19.8564	19.8081	19.4082	19.7802	19.9566	19.5168	19.4616
1.09254	-0.198772	Q3UH68-2;Q3UH68;Q3UH68-3	Q3UH68-2;Q3UH68;Q3UH68-3	LIM and calponin homology domains-containing protein 1	Limch1	1994	Color2 [A=255, R=169, G=169, B=169]	1	4					18	18	17	29.2	29.2	27.5	101.08	0	106.85	264400000	33	17.7502	17.546	17.7091	17.5192	17.6889	17.7043	18.0237	18.0638	17.803	17.6126
1.09221	0.253863	Q9Z0R9	Q9Z0R9	Fatty acid desaturase 2	Fads2	5506	Color2 [A=255, R=169, G=169, B=169]	1	4					2	2	2	4.7	4.7	4.7	52.387	0.00023725	4.8346	89422000	4	16.1502	15.7261	15.8395	16.1429	16.0732	15.5253	15.8821	16.0185	15.5883	15.6484
1.09186	-0.170235	P05622;P05622-2	P05622;P05622-2	Platelet-derived growth factor receptor beta	Pdgfrb	621	Color2 [A=255, R=169, G=169, B=169]	1	4					6	6	6	5.8	5.8	5.8	122.79	0	61.224	79216000	9	15.4222	15.4235	15.571	15.3138	15.431	15.5459	15.79	15.6522	15.6779	15.3467
1.0917	-0.383146	P07934	P07934	Phosphorylase b kinase gamma catalytic chain, skeletal muscle/heart isoform	Phkg1	652	Color2 [A=255, R=169, G=169, B=169]	1	4					4	4	4	13.1	13.1	13.1	44.959	0	11.274	39570000	7	14.6138	14.4531	14.6811	14.1682	14.3815	15.0283	14.4311	14.601	15.3936	14.7594
1.09052	0.228429	O35083	O35083	1-acyl-sn-glycerol-3-phosphate acyltransferase alpha	Agpat1	255	Color2 [A=255, R=169, G=169, B=169]	1	4					2	2	2	8.1	8.1	8.1	31.709	0	11.355	25445000	3	14.5091	14.1038	14.4226	14.3778	14.3172	14.1126	14.1024	14.431	14.0895	13.8529
1.09034	0.180995	P29268	P29268	Connective tissue growth factor	Ctgf	983	Color2 [A=255, R=169, G=169, B=169]	1	4					3	3	3	8.9	8.9	8.9	37.824	0.00025602	6.0893	30064000	5	15.4692	15.0452	15.4068	15.3491	15.2757	15.2913	15.1947	15.1131	15.0589	14.9829
1.09023	0.235131	Q9D2V8	Q9D2V8	Major facilitator superfamily domain-containing protein 10	Mfsd10	4736	Color2 [A=255, R=169, G=169, B=169]	1	4					2	2	2	4.6	4.6	4.6	49.369	0	10.256	30368000	4	14.1971	14.1111	14.2935	14.04	14.4115	13.7489	14.2091	14.2121	13.8587	13.8488
1.08959	0.255972	P63242	P63242	Eukaryotic translation initiation factor 5A-1	Eif5a	1545	Color2 [A=255, R=169, G=169, B=169]	1	4					10	10	6	66.9	66.9	42.2	16.832	0	38.432	1655300000	42	20.3726	20.0364	20.4082	20.2472	20.2513	19.8154	20.2948	20.2484	19.9109	19.7663
1.08936	0.308837	Q0P678	Q0P678	Zinc finger CCCH domain-containing protein 18	Zc3h18	1852	Color2 [A=255, R=169, G=169, B=169]	1	4					3	3	3	6.1	6.1	6.1	105.69	0	14.096	39340000	7	15.5417	15.4048	15.7221	15.5973	15.7685	15.0167	15.5182	15.6977	14.969	15.2887
1.08798	-0.184618	Q9D6K8	Q9D6K8	FUN14 domain-containing protein 2	Fundc2	4770	Color2 [A=255, R=169, G=169, B=169]	1	4					4	4	4	21.9	21.9	21.9	16.564	0	13.662	367730000	10	18.0466	17.9959	18.0117	17.9818	18.155	18.4188	18.0813	18.1228	18.4495	18.0417
1.08627	0.210094	Q8C0L0	Q8C0L0	Thioredoxin-related transmembrane protein 4	Tmx4	3336	Color2 [A=255, R=169, G=169, B=169]	1	4					3	3	3	11.3	11.3	11.3	37.131	0.00025323	5.8583	173590000	4	15.7623	15.6594	15.6286	15.8399	15.6786	15.3936	15.6128	15.8374	15.3742	15.3003
1.08617	0.202434	Q8BXV2	Q8BXV2	BRI3-binding protein	Bri3bp	3287	Color2 [A=255, R=169, G=169, B=169]	1	4					3	3	3	16.6	16.6	16.6	28.263	0	122.2	42736000	7	15.5437	15.2319	15.3538	15.5211	15.5666	15.1312	15.3308	15.5088	15.136	15.0981
1.0848	-0.1217	O35375-5;O35375-6;O35375-2;O35375-3;O35375-4;O35375	O35375-5;O35375-6;O35375-2;O35375-3;O35375-4;O35375	Neuropilin-2	Nrp2	281	Color2 [A=255, R=169, G=169, B=169]	1	4					2	2	2	3.8	3.8	3.8	101.42	0.00046115	4.4132	14445000	3	14.5044	14.452	14.5405	14.3912	14.4381	14.5203	14.8021	14.5826	14.5014	14.5283
1.08435	-0.272096	Q99KG3-2;Q99KG3-3;Q99KG3	Q99KG3-2;Q99KG3-3;Q99KG3	RNA-binding protein 10	Rbm10	4279	Color2 [A=255, R=169, G=169, B=169]	1	4					5	5	5	7.2	7.2	7.2	94.429	0	23.596	95774000	10	16.0462	16.0118	16.1396	16.1009	16.3503	16.1716	16.6523	16.7451	16.1673	16.273
1.08379	0.230008	Q9WU79	Q9WU79	Proline dehydrogenase 1, mitochondrial	Prodh	5419	Color2 [A=255, R=169, G=169, B=169]	1	4					14	14	14	32.6	32.6	32.6	68.035	0	68.588	459840000	31	18.6827	18.6437	18.6624	18.8535	18.5935	18.1666	18.5805	18.7956	18.352	18.391
1.08169	0.323661	Q91VC3	Q91VC3	Eukaryotic initiation factor 4A-III;Eukaryotic initiation factor 4A-III, N-terminally processed	Eif4a3	3972	Color2 [A=255, R=169, G=169, B=169]	1	4					18	15	15	45	39.2	39.2	46.839	0	59.197	754640000	38	19.1899	19.0615	19.2644	19.2059	19.436	18.5505	19.021	19.3822	18.6092	18.9764
1.08134	0.224858	Q9CZX8	Q9CZX8	40S ribosomal protein S19	Rps19	4649	Color2 [A=255, R=169, G=169, B=169]	1	4					7	7	7	40	40	40	16.085	0	23.788	1686700000	28	18.7851	18.6794	18.74	18.7843	18.6657	18.2611	18.6854	18.8385	18.315	18.4302
1.08099	-0.198381	Q99PL6-2;Q99PL6	Q99PL6-2;Q99PL6	UBX domain-containing protein 6	Ubxn6	4388	Color2 [A=255, R=169, G=169, B=169]	1	4					5	5	5	21.1	21.1	21.1	43.994	0	13.885	143640000	9	16.0233	15.9305	16.0117	15.9936	16.1631	16.0045	16.2732	16.529	16.0589	16.2485
1.08045	-0.189713	O70274;Q63739	O70274;Q63739	Protein tyrosine phosphatase type IVA 2;Protein tyrosine phosphatase type IVA 1	Ptp4a2;Ptp4a1	422	Color2 [A=255, R=169, G=169, B=169]	1	4					4	4	4	22.8	22.8	22.8	19.127	0.00026192	6.4796	105220000	8	16.3697	16.2182	16.2832	16.3575	16.4496	16.393	16.6932	16.7753	16.4253	16.34
1.08026	0.255088	A2AQ19	A2AQ19	RNA polymerase-associated protein RTF1 homolog	Rtf1	41	Color2 [A=255, R=169, G=169, B=169]	1	4					4	4	4	6.3	6.3	6.3	80.796	0	8.4742	34175000	7	15.3348	15.7592	15.4692	15.4035	15.5179	15.0757	15.4277	15.5611	15.0195	15.1252
1.08016	-0.38357	P10637;P10637-2;P10637-6	P10637;P10637-2;P10637-6	Microtubule-associated protein tau	Mapt	701	Color2 [A=255, R=169, G=169, B=169]	1	4					15	15	7	29.6	29.6	15.6	76.243	0	58.128	830890000	45	19.829	19.2068	19.4652	19.3503	19.9991	19.849	19.8196	20.4302	19.7241	19.9454
1.07927	-0.166506	Q9Z0J4;Q9Z0J4-5;Q9Z0J4-2;Q9Z0J4-3;Q9Z0J4-4	Q9Z0J4;Q9Z0J4-5;Q9Z0J4-2;Q9Z0J4-3;Q9Z0J4-4	Nitric oxide synthase, brain	Nos1	5497	Color2 [A=255, R=169, G=169, B=169]	1	4					14	14	14	12.9	12.9	12.9	160.47	0	54.402	149390000	33	17.0865	16.9934	17.0982	16.973	17.0427	17.1542	17.2005	17.348	17.3885	16.9352
1.0757	0.142242	Q9ERU9	Q9ERU9	E3 SUMO-protein ligase RanBP2	Ranbp2	5048	Color2 [A=255, R=169, G=169, B=169]	1	4					28	28	28	12.2	12.2	12.2	341.12	0	214.5	403190000	56	18.1752	18.1726	18.2513	18.2094	18.3102	17.9183	18.1703	18.293	17.9821	18.0438
1.07428	-0.407002	Q8C6K9-2;Q8C6K9	Q8C6K9-2;Q8C6K9	Collagen alpha-6(VI) chain	Col6a6	3389	Color2 [A=255, R=169, G=169, B=169]	1	4					3	3	3	3.5	3.5	3.5	130.97	0.00023213	4.5258	12077000	4	13.0652	13.3553	13.2811	13.0463	13.4553	13.8781	13.9348	12.9628	13.9607	13.5017
1.07354	0.221986	P14685	P14685	26S proteasome non-ATPase regulatory subunit 3	Psmd3	773	Color2 [A=255, R=169, G=169, B=169]	1	4					14	14	14	28.7	28.7	28.7	60.718	0	106.66	1232100000	48	20.2636	20.082	20.3393	20.1843	20.3099	19.7563	20.1117	20.3569	19.9075	19.9368
1.07346	0.177363	P35278	P35278	Ras-related protein Rab-5C	Rab5c	1042	Color2 [A=255, R=169, G=169, B=169]	1	4					8	8	5	59.7	59.7	44.9	23.412	0	57.826	1778200000	63	18.8833	18.8827	18.8423	18.9193	18.7853	18.4907	18.797	18.9575	18.5219	18.6592
1.0728	-0.341558	Q8VHP6	Q8VHP6	Cadherin-related family member 1	Cdhr1	3941	Color2 [A=255, R=169, G=169, B=169]	1	4					5	5	5	8.1	8.1	8.1	94.026	0	18.414	37649000	10	15.1785	14.7255	14.8544	14.9496	15.2371	15.0681	15.6193	15.7027	14.9803	15.2823
1.07239	-0.278577	Q923U0	Q923U0	TOM1-like protein 1	Tom1l1	4207	Color2 [A=255, R=169, G=169, B=169]	1	4					2	2	2	4.4	4.4	4.4	52.694	0.00045218	4.128	6492500	4	13.5284	13.2178	13.056	13.5813	13.3205	13.4008	13.8827	13.8385	13.5628	13.4122
1.07194	0.249	P41105	P41105	60S ribosomal protein L28	Rpl28	1094	Color2 [A=255, R=169, G=169, B=169]	1	4					6	6	6	29.2	29.2	29.2	15.733	0	69.16	1004100000	24	20.5065	20.3788	20.7437	20.5987	20.706	20.1208	20.2731	20.7213	20.1679	20.4056
1.07161	0.317345	Q6TYB5	Q6TYB5	Fasciculation and elongation protein zeta-2	Fez2	2698	Color2 [A=255, R=169, G=169, B=169]	1	4					2	2	2	7.5	7.5	7.5	39.1	0.00064599	3.4684	10291000	3	12.921	12.6382	12.7533	12.7008	12.6382	12.1641	12.6714	12.7768	12.4863	11.9662
1.07127	0.144646	Q9WUQ2	Q9WUQ2	Prolactin regulatory element-binding protein	Preb	5438	Color2 [A=255, R=169, G=169, B=169]	1	4					5	5	5	15.8	15.8	15.8	45.437	0	23.938	170580000	12	18.0322	17.7821	17.9517	17.9178	17.9128	17.6818	17.8195	17.9719	17.7865	17.6137
1.07112	0.29425	Q99MR6-3;Q99MR6-4;Q99MR6-2;Q99MR6	Q99MR6-3;Q99MR6-4;Q99MR6-2;Q99MR6	Serrate RNA effector molecule homolog	Srrt	4362	Color2 [A=255, R=169, G=169, B=169]	1	4					10	10	10	15.4	15.4	15.4	99.438	0	47.908	619580000	20	18.2835	18.1766	18.4465	18.2671	18.4145	17.7285	18.1823	18.4716	17.7319	18.0026
1.06904	-0.209895	Q9CZR2	Q9CZR2	N-acetylated-alpha-linked acidic dipeptidase 2	Naalad2	4636	Color2 [A=255, R=169, G=169, B=169]	1	4					17	17	17	28.8	28.8	28.8	82.8	0	68.233	555070000	40	18.5043	18.2268	18.4777	18.2661	18.4869	18.5304	18.8868	18.6915	18.5433	18.3592
1.06903	0.135061	Q9JHS4	Q9JHS4	ATP-dependent Clp protease ATP-binding subunit clpX-like, mitochondrial	Clpx	5100	Color2 [A=255, R=169, G=169, B=169]	1	4					12	12	12	21.6	21.6	21.6	69.228	0	34.685	95859000	24	16.821	16.7476	16.7254	16.7541	16.7416	16.4725	16.7319	16.8265	16.55	16.5335
1.0686	0.268015	Q6PDQ2;A2A8L1	Q6PDQ2	Chromodomain-helicase-DNA-binding protein 4	Chd4	2656	Color2 [A=255, R=169, G=169, B=169]	1	4					20	20	20	12.6	12.6	12.6	217.75	0	55.19	522150000	44	19.1873	19.0834	19.3507	19.1036	19.4203	18.6818	19.0411	19.3546	18.7522	18.9754
1.06826	0.361198	P62852	P62852	40S ribosomal protein S25	Rps25	1501	Color2 [A=255, R=169, G=169, B=169]	1	4					4	4	4	24	24	24	13.742	0	9.8556	1710300000	15	17.7712	18.0103	17.5732	18.1583	17.4833	17.0589	17.5703	17.795	17.2124	17.5537
1.06794	-0.206242	Q6XUX1-4;Q6XUX1-3;Q6XUX1-2;Q6XUX1	Q6XUX1-4;Q6XUX1-3;Q6XUX1-2;Q6XUX1	Dual serine/threonine and tyrosine protein kinase	Dstyk	2710	Color2 [A=255, R=169, G=169, B=169]	1	4					2	2	2	13.4	13.4	13.4	18.813	0.00023458	4.6759	4378900	3	12.8055	12.8532	13.0741	13.0986	13.0992	12.9552	13.3763	13.3813	13.0877	13.1613
1.06769	-0.219265	P50285	P50285	Dimethylaniline monooxygenase [N-oxide-forming] 1	Fmo1	1218	Color2 [A=255, R=169, G=169, B=169]	1	4					9	9	9	19.7	19.7	19.7	59.914	0	60.729	496550000	25	18.5265	18.4713	18.5649	18.3141	18.367	18.4844	18.9546	18.7088	18.7929	18.3994
1.06703	-0.315793	O08715-2;O08715-5;O08715-3;O08715-6;O08715;O08715-4	O08715-2;O08715-5;O08715-3;O08715-6;O08715;O08715-4	A-kinase anchor protein 1, mitochondrial	Akap1	210	Color2 [A=255, R=169, G=169, B=169]	1	4					3	3	3	8.1	8.1	8.1	57.68	0.00025088	5.6963	6608000	5	12.8111	12.0273	12.2886	12.7599	12.7449	12.8227	12.8539	12.8865	12.7073	12.9404
1.06674	0.189234	Q9ERG0;Q9ERG0-2	Q9ERG0;Q9ERG0-2	LIM domain and actin-binding protein 1	Lima1	5036	Color2 [A=255, R=169, G=169, B=169]	1	4					15	15	15	26.2	26.2	26.2	84.059	0	63.582	697960000	34	19.1512	19.0354	19.3036	19.1074	19.1285	18.8063	19.1904	19.1333	18.8728	18.7772
1.06353	0.273802	Q9Z2X1;Q9Z2X1-2	Q9Z2X1;Q9Z2X1-2	Heterogeneous nuclear ribonucleoprotein F;Heterogeneous nuclear ribonucleoprotein F, N-terminally processed	Hnrnpf	5597	Color2 [A=255, R=169, G=169, B=169]	1	4					10	10	8	31.6	31.6	25.1	45.729	0	43.776	2064400000	52	19.6885	19.53	19.7099	19.7011	19.7989	19.1273	19.6057	19.8162	19.1469	19.3633
1.0625	0.17052	P61358	P61358	60S ribosomal protein L27	Rpl27	1434	Color2 [A=255, R=169, G=169, B=169]	1	4					5	5	5	41.9	41.9	41.9	15.798	0	12.614	728950000	17	19.045	18.9112	19.0644	18.9699	19.0599	18.6135	18.9309	19.0784	18.7084	18.8665
1.06243	-0.417323	Q8BQM4	Q8BQM4	HEAT repeat-containing protein 3	Heatr3	3178	Color2 [A=255, R=169, G=169, B=169]	1	4					2	2	2	3.2	3.2	3.2	74.305	0.00045662	4.2875	7211300	3	13.8972	13.5818	13.4661	13.5793	13.7326	14.1757	14.4523	14.425	13.9264	13.3643
1.06222	-0.243318	Q6PNC0	Q6PNC0	DmX-like protein 1	Dmxl1	2690	Color2 [A=255, R=169, G=169, B=169]	1	4					7	5	5	2.6	2	2	336	0	12.497	6777800	5	14.0951	13.7348	14.0467	14.0219	13.8946	14.3776	14.2726	14.4457	14.0299	13.8839
1.06049	-0.160467	Q6ZPJ0	Q6ZPJ0	Testis-expressed sequence 2 protein	Tex2	2716	Color2 [A=255, R=169, G=169, B=169]	1	4					4	4	4	4.9	4.9	4.9	125.22	0	16.858	43064000	7	14.7111	14.7284	14.5571	14.8103	14.6244	14.7361	15.0443	14.9645	14.8188	14.67
1.06042	-0.167199	Q5DTX6	Q5DTX6	Junctional protein associated with coronary artery disease	Jcad	2120	Color2 [A=255, R=169, G=169, B=169]	1	4					3	3	3	3.3	3.3	3.3	144.8	0	7.8204	15387000	4	14.057	13.6738	14	13.8615	13.9554	14.013	14.2508	14.0789	14.1111	13.9297
1.06039	-0.21745	Q8BVI4	Q8BVI4	Dihydropteridine reductase	Qdpr	3241	Color2 [A=255, R=169, G=169, B=169]	1	4					8	8	8	53.9	53.9	53.9	25.57	0	143.12	934110000	58	19.3033	19.0833	19.1687	19.3013	19.3562	19.1848	19.5977	19.7521	19.3284	19.4371
1.0602	-0.181868	Q99NH2-4;Q99NH2-2;Q99NH2;Q99NH2-5;Q99NH2-3	Q99NH2-4;Q99NH2-2;Q99NH2;Q99NH2-5;Q99NH2-3	Partitioning defective 3 homolog	Pard3	4376	Color2 [A=255, R=169, G=169, B=169]	1	4					6	6	6	8	8	8	98.736	0	13.12	53437000	8	16.0146	15.7869	16.1112	15.9292	16.0214	16.0607	16.2731	16.3316	16.1946	15.9126
1.05951	-0.194938	Q9JI46	Q9JI46	Diphosphoinositol polyphosphate phosphohydrolase 1	Nudt3	5115	Color2 [A=255, R=169, G=169, B=169]	1	4					4	4	4	31.5	31.5	31.5	19.029	0	17.938	302010000	10	16.2778	16.0228	16.1765	16.302	16.1708	16.1743	16.5724	16.6113	16.2773	16.2894
1.0594	0.189327	O35344	O35344	Importin subunit alpha-4	Kpna3	278	Color2 [A=255, R=169, G=169, B=169]	1	4					2	2	2	6.1	6.1	6.1	57.772	0	12.378	50577000	4	15.3239	15.2122	15.3867	15.23	15.4699	15.1022	15.2279	15.4096	14.996	14.9404
1.05926	0.188639	O88792	O88792	Junctional adhesion molecule A	F11r	514	Color2 [A=255, R=169, G=169, B=169]	1	4					3	3	3	16.7	16.7	16.7	32.423	0	7.8638	37139000	4	14.6616	14.8657	14.9759	14.948	14.9488	14.5854	14.7643	14.8947	14.7621	14.4502
1.05732	0.390792	P11031	P11031	Activated RNA polymerase II transcriptional coactivator p15	Sub1	711	Color2 [A=255, R=169, G=169, B=169]	1	4					5	5	5	44.1	44.1	44.1	14.427	0	17.116	1027700000	24	20.0295	19.8218	20.2158	19.975	20.3133	19.2183	19.7567	20.2409	19.363	19.8227
1.05219	0.220646	Q9WVJ2	Q9WVJ2	26S proteasome non-ATPase regulatory subunit 13	Psmd13	5472	Color2 [A=255, R=169, G=169, B=169]	1	4					11	11	11	30.9	30.9	30.9	42.809	0	40.343	585630000	27	18.8696	18.6518	18.7611	18.7901	18.763	18.3222	18.6779	18.903	18.467	18.3623
1.05162	-0.263242	Q7TSH2	Q7TSH2	Phosphorylase b kinase regulatory subunit beta	Phkb	2818	Color2 [A=255, R=169, G=169, B=169]	1	4					8	8	8	9.1	9.1	9.1	123.89	0	25.629	88346000	12	16.5596	16.1975	16.5064	16.2857	16.4163	16.8187	16.4383	16.3926	17.0212	16.6109
1.05151	-0.268222	P19096	P19096	Fatty acid synthase;[Acyl-carrier-protein] S-acetyltransferase;[Acyl-carrier-protein] S-malonyltransferase;3-oxoacyl-[acyl-carrier-protein] synthase;3-oxoacyl-[acyl-carrier-protein] reductase;3-hydroxyacyl-[acyl-carrier-protein] dehydratase;Enoyl-[acyl-carrier-protein] reductase;Oleoyl-[acyl-carrier-protein] hydrolase	Fasn	842	Color2 [A=255, R=169, G=169, B=169]	1	4					42	42	42	22.7	22.7	22.7	272.43	0	221.83	1436300000	93	20.0327	19.7539	19.9439	19.9663	20.1126	20.0384	20.5609	20.5011	19.9594	20.0907
1.04966	-0.167435	Q99LG0	Q99LG0	Ubiquitin carboxyl-terminal hydrolase 16	Usp16	4325	Color2 [A=255, R=169, G=169, B=169]	1	4					2	2	2	2.4	2.4	2.4	93.433	0.00024361	5.1842	14806000	3	13.2676	13.4582	13.2416	13.453	13.3364	13.5991	13.3097	13.4009	13.727	13.5574
1.04846	0.15579	P23116	P23116	Eukaryotic translation initiation factor 3 subunit A	Eif3a	889	Color2 [A=255, R=169, G=169, B=169]	1	4					19	19	19	16.4	16.4	16.4	161.93	0	64.387	627430000	47	19.4408	19.4381	19.4964	19.455	19.4565	19.1256	19.3095	19.5986	19.2251	19.2491
1.04726	-0.205372	P70403;P53564-2;P53564-3;P53564;P53564-4	P70403;P53564-2;P53564-3;P53564;P53564-4	Protein CASP;Homeobox protein cut-like 1	Cux1	1275	Color2 [A=255, R=169, G=169, B=169]	1	4					3	3	3	4.4	4.4	4.4	77.268	0	8.4381	43835000	5	15.0762	15.0285	15.0241	15.0766	15.2365	15.2815	15.5202	15.4708	15.2344	14.9618
1.04707	0.215324	Q9CWK8	Q9CWK8	Sorting nexin-2	Snx2	4549	Color2 [A=255, R=169, G=169, B=169]	1	4					18	18	16	41.2	41.2	37.2	58.47	0	173.14	1388000000	58	19.8867	19.7421	19.9247	19.8624	19.8065	19.4072	19.8385	19.9336	19.4902	19.4762
1.04639	0.16943	E9PVA8	E9PVA8		Gcn1l1	150	Color2 [A=255, R=169, G=169, B=169]	1	4					27	27	27	11.8	11.8	11.8	293.02	0	107.16	370810000	49	18.5188	18.3216	18.5269	18.3669	18.5361	18.1184	18.4	18.5127	18.2423	18.1498
1.04449	-0.287051	Q3UJP5	Q3UJP5	Protein C8orf37 homolog		2012	Color2 [A=255, R=169, G=169, B=169]	1	4					3	3	3	16.7	16.7	16.7	23.848	0	9.3903	26019000	4	13.6684	13.13	13.2811	13.3486	13.7082	13.559	13.7235	14.0894	13.5935	13.6061
1.04418	0.275854	Q9CQI6	Q9CQI6	Coactosin-like protein	Cotl1	4457	Color2 [A=255, R=169, G=169, B=169]	1	4					8	8	8	53.5	53.5	53.5	15.944	0	34.014	3099500000	63	21.6651	21.3154	21.5782	21.5428	21.4394	20.9937	21.383	21.6741	21.042	21.0687
1.04415	-0.249351	Q9DBE0;Q80WP8-2;Q80WP8	Q9DBE0	Cysteine sulfinic acid decarboxylase	Csad	4881	Color2 [A=255, R=169, G=169, B=169]	1	4					8	8	8	21.5	21.5	21.5	55.144	0	59.274	534760000	25	18.8103	18.5632	18.7145	18.8375	18.6686	18.7426	19.1147	19.3615	18.8807	18.7414
1.04331	0.274748	O88874	O88874	Cyclin-K	Ccnk	519	Color2 [A=255, R=169, G=169, B=169]	1	4					2	2	2	4.7	4.7	4.7	61.363	0.004453	2.4397	8221500	3	13.8672	13.7044	13.5457	13.5414	13.715	12.9861	13.4888	13.7223	13.2422	13.5605
1.04198	0.197626	P63028	P63028	Translationally-controlled tumor protein	Tpt1	1528	Color2 [A=255, R=169, G=169, B=169]	1	4					3	3	3	23.3	23.3	23.3	19.462	0	20.785	259660000	44	18.885	18.8652	19.0274	18.8757	18.8505	18.4436	18.8698	18.9803	18.5815	18.6404
1.04011	0.305548	Q569Z6	Q569Z6	Thyroid hormone receptor-associated protein 3	Thrap3	2111	Color2 [A=255, R=169, G=169, B=169]	1	4					8	8	7	10.2	10.2	9	108.18	0	74.523	641360000	19	18.5095	18.205	18.6133	18.3851	18.7515	17.9158	18.3246	18.5851	17.9053	18.2059
1.03932	-0.224883	Q8VEH8	Q8VEH8	Endoplasmic reticulum lectin 1	Erlec1	3925	Color2 [A=255, R=169, G=169, B=169]	1	4					2	2	2	3.7	3.7	3.7	54.906	0.0026498	2.8677	31686000	4	17.3791	16.972	17.3443	17.2795	17.2822	17.5537	17.6374	17.4399	17.6166	17.1341
1.03912	0.189671	P09925	P09925	Surfeit locus protein 1	Surf1	682	Color2 [A=255, R=169, G=169, B=169]	1	4					2	2	2	6.2	6.2	6.2	34.798	0.0067492	2.1528	20260000	3	14.2419	14.297	14.2489	14.3607	14.1236	13.9465	14.2194	14.2468	14.1431	13.7681
1.03832	0.143316	Q9JMH6-2;Q9JMH6	Q9JMH6-2;Q9JMH6	Thioredoxin reductase 1, cytoplasmic	Txnrd1	5239	Color2 [A=255, R=169, G=169, B=169]	1	4					7	7	6	16.8	16.8	13.8	54.544	0	19.068	465200000	15	17.2486	17.2759	17.2239	17.2754	17.1895	16.9489	17.2413	17.3074	17.013	16.9859
1.0371	-0.171631	Q61699;Q61699-2	Q61699;Q61699-2	Heat shock protein 105 kDa	Hsph1	2358	Color2 [A=255, R=169, G=169, B=169]	1	4					19	18	18	33.9	32.3	32.3	96.406	0	58.834	484330000	40	18.3513	18.4325	18.2071	18.3031	18.4242	18.3131	18.5937	18.7767	18.4238	18.469
1.037	-0.0961365	Q9D0K2	Q9D0K2	Succinyl-CoA:3-ketoacid coenzyme A transferase 1, mitochondrial	Oxct1	4673	Color2 [A=255, R=169, G=169, B=169]	1	4					15	15	15	43.1	43.1	43.1	55.988	0	88.205	1550600000	62	19.865	19.9287	19.8123	20.0322	19.8345	19.8788	20.0083	20.0664	20.0125	19.9873
1.03675	0.206181	Q80XQ2	Q80XQ2	TBC1 domain family member 5	Tbc1d5	2927	Color2 [A=255, R=169, G=169, B=169]	1	4					3	3	3	4	4	4	91.836	0.00025246	5.7918	11912000	5	14.132	14.0207	14.175	14.3239	14.197	13.8809	14.1587	14.2215	13.8211	13.7355
1.03638	0.324705	Q99KP6-2;Q99KP6;Q99KP6-3	Q99KP6-2;Q99KP6;Q99KP6-3	Pre-mRNA-processing factor 19	Prpf19	4293	Color2 [A=255, R=169, G=169, B=169]	1	4					7	7	7	21.2	21.2	21.2	57.301	0	36.857	440180000	20	17.3663	17.1655	17.3701	17.4488	17.4696	16.6821	17.2305	17.5446	16.7269	17.0127
1.0363	0.222362	Q99MZ7	Q99MZ7	Peroxisomal trans-2-enoyl-CoA reductase	Pecr	4367	Color2 [A=255, R=169, G=169, B=169]	1	4					3	3	3	11.9	11.9	11.9	32.41	0	10.26	17316000	5	13.9303	13.7086	13.7464	13.8649	13.5682	13.4897	13.7864	13.7499	13.381	13.2995
1.03572	-0.794389	Q6NWW9	Q6NWW9	Fibronectin type III domain-containing protein 3B	Fndc3b	2585	Color2 [A=255, R=169, G=169, B=169]	1	4					2	2	2	2.2	2.2	2.2	132.76	0.0044548	2.4419	9985900	3	13.691	12.8549	13.5323	12.7595	13.9188	14.5777	13.519	13.1271	14.8726	14.6321
1.03493	0.0899651	P62855	P62855	40S ribosomal protein S26	Rps26	1502	Color2 [A=255, R=169, G=169, B=169]	1	4					2	2	2	20.9	20.9	20.9	13.015	0	31.324	466900000	8	17.7993	17.6365	17.8648	17.7034	17.7222	17.7115	17.566	17.6832	17.6809	17.6349
1.03449	-0.378576	Q9Z275	Q9Z275	Retinaldehyde-binding protein 1	Rlbp1	5559	Color2 [A=255, R=169, G=169, B=169]	1	4					13	13	13	56.2	56.2	56.2	36.408	0	209.79	20960000000	216	22.3589	21.6117	22.0635	22.2329	22.289	22.1684	22.6136	22.998	22.3285	22.3404
1.03399	0.324852	Q9ESB3	Q9ESB3	Histidine-rich glycoprotein	Hrg	5059	Color2 [A=255, R=169, G=169, B=169]	1	4					7	7	7	13.3	13.3	13.3	59.162	0	18.542	342300000	12	17.3585	17.8676	17.5656	17.2584	17.3	16.8907	17.5903	17.2584	16.9536	17.0328
1.03356	-0.0817039	Q91YJ2	Q91YJ2	Sorting nexin-4	Snx4	4088	Color2 [A=255, R=169, G=169, B=169]	1	4					3	3	3	7.8	7.8	7.8	51.777	0.00024073	5.025	17700000	5	14.5926	14.4814	14.4581	14.525	14.5166	14.6489	14.5619	14.6844	14.477	14.61
1.03157	-0.209456	Q03173-6;Q03173-3;Q03173-4;Q03173-5;Q03173;Q03173-2	Q03173-6;Q03173-3;Q03173-4;Q03173-5;Q03173;Q03173-2	Protein enabled homolog	Enah	1793	Color2 [A=255, R=169, G=169, B=169]	1	4					3	3	3	10.5	10.5	10.5	56.356	0	17.33	15883000	6	14.1843	14.1375	14.3052	14.1068	14.3054	14.223	14.5612	14.7469	14.2623	14.2929
1.03147	-0.179965	Q8R464	Q8R464	Cell adhesion molecule 4	Cadm4	3797	Color2 [A=255, R=169, G=169, B=169]	1	4					6	6	6	24.7	24.7	24.7	42.723	0	16.612	107620000	12	15.9326	15.9805	15.8386	15.8597	15.9041	16.0555	16.1242	16.3994	15.8536	15.9827
1.0304	-0.147556	Q8BH64	Q8BH64	EH domain-containing protein 2	Ehd2	3039	Color2 [A=255, R=169, G=169, B=169]	1	4					24	24	23	62.2	62.2	60.6	61.174	0	92.024	2091400000	64	20.1693	20.2251	20.3655	20.0932	20.226	20.2542	20.579	20.3936	20.3709	20.2191
1.03039	0.266985	Q8BVY0	Q8BVY0	Ribosomal L1 domain-containing protein 1	Rsl1d1	3251	Color2 [A=255, R=169, G=169, B=169]	1	4					5	5	5	18.8	18.8	18.8	50.421	0	113.59	58291000	9	15.7769	15.5783	15.9067	15.6487	15.9352	15.2626	15.6887	15.8721	15.254	15.4335
1.02988	-0.258018	Q8BRK9-2;Q8BRK9	Q8BRK9-2;Q8BRK9	Alpha-mannosidase 2x	Man2a2	3188	Color2 [A=255, R=169, G=169, B=169]	1	4					2	2	2	2.7	2.7	2.7	93.449	0.0044256	2.3801	10572000	3	13.9174	13.6251	13.5513	13.6026	13.8048	13.732	14.0582	14.321	13.6803	13.9997
1.0292	-0.140078	Q8BKZ9	Q8BKZ9	Pyruvate dehydrogenase protein X component, mitochondrial	Pdhx	3120	Color2 [A=255, R=169, G=169, B=169]	1	4					7	7	7	20.6	20.6	20.6	53.998	0	22.717	135330000	14	16.6042	16.5602	16.5898	16.563	16.7168	16.8375	16.5158	16.7204	16.9186	16.7421
1.02896	0.219077	Q9Z2X8	Q9Z2X8	Kelch-like ECH-associated protein 1	Keap1	5598	Color2 [A=255, R=169, G=169, B=169]	1	4					4	4	4	7.2	7.2	7.2	69.552	0	9.977	11624000	5	14.1167	14.5143	14.1309	14.2997	14.2263	13.7472	14.0563	14.2259	13.9464	14.2168
1.02732	0.183752	Q9QZD9	Q9QZD9	Eukaryotic translation initiation factor 3 subunit I	Eif3i	5317	Color2 [A=255, R=169, G=169, B=169]	1	4					7	7	7	22.2	22.2	22.2	36.46	0	14.833	203510000	17	18.138	18.0447	18.0622	18.2543	18.1192	17.7952	18.0423	18.2456	17.8173	17.7992
1.02707	0.357831	P18242	P18242	Cathepsin D	Ctsd	831	Color2 [A=255, R=169, G=169, B=169]	1	4					15	15	15	45.6	45.6	45.6	44.953	0	154.82	9418400000	98	22.1599	21.4491	21.7599	22.115	21.7367	21.2931	21.8056	21.8111	21.3475	21.1741
1.02654	-0.173385	Q9JHH9	Q9JHH9	Coatomer subunit zeta-2	Copz2	5086	Color2 [A=255, R=169, G=169, B=169]	1	4					2	2	2	9.8	9.8	9.8	22.934	0.00045444	4.2073	38358000	4	14.6862	14.668	14.6886	14.7927	14.5871	14.6151	15.0195	15.0202	14.9409	14.6939
1.02651	0.213167	Q9JKF1	Q9JKF1	Ras GTPase-activating-like protein IQGAP1	Iqgap1	5176	Color2 [A=255, R=169, G=169, B=169]	1	4					63	63	61	48.5	48.5	47.4	188.74	0	323.31	7369400000	220	21.9071	21.8635	22.0887	21.8136	21.8507	21.5695	21.9443	21.9207	21.5794	21.444
1.02613	0.332905	O08583;Q9JJW6-2;O08583-2;Q9JJW6	O08583;Q9JJW6-2;O08583-2;Q9JJW6	THO complex subunit 4;Aly/REF export factor 2	Alyref;Alyref2	198	Color2 [A=255, R=169, G=169, B=169]	1	4					6	6	5	26.3	26.3	24.7	26.94	0	26.334	560120000	17	18.3711	18.2604	18.4916	18.3976	18.6571	17.683	18.1922	18.5743	17.7976	18.2662
1.02509	0.138218	Q9D8N0	Q9D8N0	Elongation factor 1-gamma	Eef1g	4825	Color2 [A=255, R=169, G=169, B=169]	1	4					16	16	16	41	41	41	50.06	0	53.128	2150200000	60	20.4716	20.4163	20.5243	20.4547	20.5295	20.2027	20.3919	20.5904	20.2616	20.2587
1.02464	0.227205	P68040	P68040	Guanine nucleotide-binding protein subunit beta-2-like 1;Guanine nucleotide-binding protein subunit beta-2-like 1, N-terminally processed	Gnb2l1	1561	Color2 [A=255, R=169, G=169, B=169]	1	4					13	13	13	44.2	44.2	44.2	35.076	0	99.465	1676800000	38	20.1777	19.967	20.2957	20.1607	20.2256	19.7903	20.0824	20.2798	19.8411	19.6971
1.02098	-0.187641	Q8BH66	Q8BH66	Atlastin-1	Atl1	3041	Color2 [A=255, R=169, G=169, B=169]	1	4					4	3	2	6.5	5.2	3.2	63.377	0.00024988	5.6323	59385000	7	16.0196	15.7256	15.8515	15.7608	15.9113	16.2563	15.8494	16.2248	15.9779	15.8987
1.02081	0.206908	Q9QYI3	Q9QYI3	DnaJ homolog subfamily C member 7	Dnajc7	5296	Color2 [A=255, R=169, G=169, B=169]	1	4					5	5	5	13.6	13.6	13.6	56.475	0	14.072	65881000	9	15.5926	15.6935	15.5743	15.6634	15.8086	15.264	15.4144	15.8212	15.2846	15.5136
1.02035	0.277113	Q923D5	Q923D5	WW domain-binding protein 11	Wbp11	4204	Color2 [A=255, R=169, G=169, B=169]	1	4					8	8	8	15.6	15.6	15.6	69.874	0	35.171	179390000	16	17.7228	17.4672	17.7153	17.6341	17.7934	17.1094	17.4477	17.8633	17.1421	17.3849
1.02004	0.232209	Q9WTM5	Q9WTM5	RuvB-like 2	Ruvbl2	5397	Color2 [A=255, R=169, G=169, B=169]	1	4					15	15	15	29.2	29.2	29.2	51.112	0	43.313	482150000	31	18.2029	18.1114	18.1563	18.2613	18.216	17.6689	18.0955	18.3359	17.7505	17.936
1.0192	-0.270963	P52623;Q9HA47-3;Q9HA47;Q9HA47-4;Q9HA47-2	P52623;Q9HA47-3;Q9HA47;Q9HA47-4;Q9HA47-2	Uridine-cytidine kinase 1	Uck1;UCK1	1263	Color2 [A=255, R=169, G=169, B=169]	1	4					4	4	3	13	13	10.1	31.068	0.00025934	6.2913	163080000	4	13.0405	13.0586	13.197	13.2437	13.3717	13.3978	13.4291	13.9426	13.1797	13.317
1.0187	0.136394	Q80VI1	Q80VI1	E3 ubiquitin-protein ligase TRIM56	Trim56	2886	Color2 [A=255, R=169, G=169, B=169]	1	4					5	5	5	9.3	9.3	9.3	79.512	0	11.666	23719000	9	14.6912	14.6202	14.725	14.57	14.5741	14.5946	14.6408	14.5782	14.3272	14.3577
1.01826	0.213742	Q920A5	Q920A5	Retinoid-inducible serine carboxypeptidase	Scpep1	4138	Color2 [A=255, R=169, G=169, B=169]	1	4					6	6	6	13.5	13.5	13.5	50.964	0	10.953	351710000	14	18.3637	18.0887	18.256	18.3373	18.125	17.9321	18.1701	18.3157	17.9274	17.7566
1.01643	0.212609	P26041	P26041	Moesin	Msn	927	Color2 [A=255, R=169, G=169, B=169]	1	4					28	16	16	50.1	32.2	32.2	67.766	0	214.25	10606000000	97	22.35	22.3098	22.5723	22.287	22.3161	22.0132	22.3599	22.4297	22.031	21.9383
1.01596	-0.137921	P56480	P56480	ATP synthase subunit beta, mitochondrial	Atp5b	1331	Color2 [A=255, R=169, G=169, B=169]	1	4					26	26	26	71.5	71.5	71.5	56.3	0	323.31	52058000000	309	24.0396	24.014	23.9221	24.0969	24.1278	24.1615	23.9401	24.2164	24.2925	24.2793
1.01546	-0.181116	Q9CZX7	Q9CZX7	Type 2 phosphatidylinositol 4,5-bisphosphate 4-phosphatase	Tmem55a	4648	Color2 [A=255, R=169, G=169, B=169]	1	4					6	6	5	35.8	35.8	31.9	28.038	0	46.659	119770000	17	15.6026	15.3043	15.3492	15.5073	15.3959	15.5308	15.7873	15.8197	15.4888	15.4382
1.01523	0.271611	Q61687	Q61687	Transcriptional regulator ATRX	Atrx	2356	Color2 [A=255, R=169, G=169, B=169]	1	4					9	9	9	4.3	4.3	4.3	278.58	0	88.64	102880000	11	15.3508	15.2251	15.4208	15.3595	15.6624	14.849	15.2563	15.5335	14.8958	15.1257
1.01362	-0.251595	Q8K297	Q8K297	Procollagen galactosyltransferase 1	Colgalt1	3604	Color2 [A=255, R=169, G=169, B=169]	1	4					2	2	2	2.9	2.9	2.9	71.06	0.0016437	2.9466	11191000	4	13.9918	14.2504	14.1392	14.006	14.3703	14.0672	14.7117	14.5383	14.4531	14.2454
1.01338	-0.207909	Q9DB73;Q9DB73-2	Q9DB73;Q9DB73-2	NADH-cytochrome b5 reductase 1	Cyb5r1	4873	Color2 [A=255, R=169, G=169, B=169]	1	4					5	5	5	17.7	17.7	17.7	34.134	0	28.867	263800000	13	18.5754	18.3061	18.4301	18.3917	18.8129	18.5245	18.7107	18.8684	18.8422	18.6099
1.01335	-0.212203	O08601;O08601-2	O08601;O08601-2	Microsomal triglyceride transfer protein large subunit	Mttp	202	Color2 [A=255, R=169, G=169, B=169]	1	4					2	2	2	2.7	2.7	2.7	99.098	0.00023844	4.898	13497000	3	13.657	13.6093	13.5114	13.4711	13.5553	13.876	13.8515	13.7573	14.0081	13.3723
1.01283	-0.15797	Q7TMS5	Q7TMS5	ATP-binding cassette sub-family G member 2	Abcg2	2786	Color2 [A=255, R=169, G=169, B=169]	1	4					4	4	4	6.5	6.5	6.5	72.977	0	11.337	123140000	7	16.5083	16.4023	16.6207	16.3466	16.6039	16.4906	16.8405	16.766	16.5827	16.5919
1.01186	0.19661	Q6PFD9	Q6PFD9	Nuclear pore complex protein Nup98-Nup96;Nuclear pore complex protein Nup98;Nuclear pore complex protein Nup96	Nup98	2665	Color2 [A=255, R=169, G=169, B=169]	1	4					10	10	10	7.2	7.2	7.2	197.24	0	25.683	69432000	17	16.688	16.5677	16.6042	16.6735	16.671	16.2126	16.6215	16.74	16.2649	16.3824
1.01171	-0.196288	O35711-2;O35711;O35711-4;O35711-3	O35711-2;O35711;O35711-4	Liprin-beta-2	Ppfibp2	320	Color2 [A=255, R=169, G=169, B=169]	1	4					15	15	13	21.6	21.6	18.9	97.584	0	79.727	516990000	36	17.5124	17.4727	17.6118	17.5439	17.4546	17.5627	17.8386	18.0535	17.5971	17.5249
1.01164	-0.286575	P97817	P97817	Cerebellar degeneration-related protein 2	Cdr2	1725	Color2 [A=255, R=169, G=169, B=169]	1	4					2	2	2	7.7	7.7	7.7	52.09	0	29.107	15267000	4	12.6579	12.5015	12.8152	12.29	12.8238	12.9263	12.5971	13.3046	12.8307	12.8628
1.0114	0.257905	Q569Z5;Q569Z5-2	Q569Z5;Q569Z5-2	Probable ATP-dependent RNA helicase DDX46	Ddx46	2110	Color2 [A=255, R=169, G=169, B=169]	1	4					13	13	13	15.2	15.2	15.2	117.45	0	47.136	253370000	28	17.9187	17.8188	17.9124	17.8443	18.0507	17.3613	17.7806	18.0564	17.3701	17.6869
1.01112	-0.236303	Q9D0M3-2;Q9D0M3	Q9D0M3-2;Q9D0M3	Cytochrome c1, heme protein, mitochondrial	Cyc1	4679	Color2 [A=255, R=169, G=169, B=169]	1	4					5	5	5	24.8	24.8	24.8	29.497	0	15.531	220040000	15	16.915	16.9314	16.7294	16.8468	17.0089	17.1984	16.689	17.0915	17.3544	17.2798
1.01011	0.16601	P62137	P62137	Serine/threonine-protein phosphatase PP1-alpha catalytic subunit	Ppp1ca	1453	Color2 [A=255, R=169, G=169, B=169]	1	4					9	3	3	34.8	9.1	9.1	37.54	0	10.201	204650000	10	17.5056	17.3986	17.3942	17.5974	17.4467	17.1584	17.4906	17.5054	17.1704	17.1877
1.00906	0.175944	Q6YGZ1	Q6YGZ1	Heparanase;Heparanase 8 kDa subunit;Heparanase 50 kDa subunit	Hpse	2714	Color2 [A=255, R=169, G=169, B=169]	1	4					3	3	3	5.6	5.6	5.6	60.065	0.00026553	6.7479	33290000	6	15.0505	15.1195	15.211	15.1807	15.19	14.9613	15.1081	15.2352	14.8012	14.7663
1.00864	-0.0944546	P82347	P82347	Delta-sarcoglycan	Sgcd	1648	Color2 [A=255, R=169, G=169, B=169]	1	4					4	4	4	16.6	16.6	16.6	32.133	0	21.952	249570000	11	17.2505	17.1463	17.2865	17.1728	17.2381	17.2151	17.3748	17.3593	17.4135	17.2039
1.00585	0.242982	Q6PE15-2;Q6PE15	Q6PE15-2;Q6PE15	Mycophenolic acid acyl-glucuronide esterase, mitochondrial	Abhd10	2660	Color2 [A=255, R=169, G=169, B=169]	1	4					4	4	4	16.8	16.8	16.8	32.115	0.00025381	5.8947	76909000	6	16.7104	16.5167	16.7139	16.6581	16.7861	16.2313	16.3169	16.8924	16.2569	16.4728
1.00577	0.256724	P62315	P62315	Small nuclear ribonucleoprotein Sm D1	Snrpd1	1469	Color2 [A=255, R=169, G=169, B=169]	1	4					3	3	3	27.7	27.7	27.7	13.281	0	11.349	605920000	9	19.0942	18.9715	19.1415	19.2353	19.3363	18.6058	18.9711	19.2382	18.6307	19.0493
1.00551	-0.175414	P35288	P35288	Ras-related protein Rab-23	Rab23	1047	Color2 [A=255, R=169, G=169, B=169]	1	4					4	4	3	19.4	19.4	14.8	26.678	0.00026546	6.7395	46621000	4	15.1248	14.7515	15.1086	14.9125	15.1028	15.3701	15.1234	15.2149	15.1562	15.0126
1.00509	0.212853	Q6ZWV7	Q6ZWV7	60S ribosomal protein L35	Rpl35	2742	Color2 [A=255, R=169, G=169, B=169]	1	4					2	2	2	13.8	13.8	13.8	14.552	0	17.52	418510000	12	17.8878	17.761	18.0869	17.8023	18.0953	17.4854	17.7096	18.0356	17.6407	17.6978
1.00369	0.22192	P63276	P63276	40S ribosomal protein S17	Rps17	1549	Color2 [A=255, R=169, G=169, B=169]	1	4					6	6	6	55.6	55.6	55.6	15.524	0	27.428	1165700000	17	20.3786	20.2597	20.5406	20.3613	20.4464	19.9811	20.2875	20.5557	20.0163	20.0364
1.00343	0.414443	Q62203	Q62203	Splicing factor 3A subunit 2	Sf3a2	2415	Color2 [A=255, R=169, G=169, B=169]	1	4					2	2	2	3.6	3.6	3.6	49.911	0.0002588	6.2658	23019000	4	14.894	14.9924	14.9863	15.1809	15.109	14.1054	14.6542	15.3292	14.2363	14.7652
1.003	-0.186686	Q9D6R2;Q9D6R2-2	Q9D6R2;Q9D6R2-2	Isocitrate dehydrogenase [NAD] subunit alpha, mitochondrial	Idh3a	4775	Color2 [A=255, R=169, G=169, B=169]	1	4					13	13	13	39.3	39.3	39.3	39.638	0	42.578	3764200000	49	20.1473	19.968	19.9989	20.0219	20.1749	20.3869	19.9813	20.1794	20.5079	20.189
1.00215	0.295966	P62320	P62320	Small nuclear ribonucleoprotein Sm D3	Snrpd3	1471	Color2 [A=255, R=169, G=169, B=169]	1	4					3	3	3	31.7	31.7	31.7	13.916	0	8.4698	699130000	11	19.7583	19.6668	19.6824	19.8156	20.0003	19.2073	19.607	19.9879	19.1911	19.4503
1.00138	-0.0876469	O88384	O88384	Vesicle transport through interaction with t-SNAREs homolog 1B	Vti1b	474	Color2 [A=255, R=169, G=169, B=169]	1	4					7	7	7	38.4	38.4	38.4	26.713	0	49.982	254290000	16	17.1663	17.1028	17.2024	17.1599	17.2116	17.2286	17.2933	17.3681	17.1092	17.2821
0.999016	0.288296	Q9CQR6	Q9CQR6	Serine/threonine-protein phosphatase 6 catalytic subunit;Serine/threonine-protein phosphatase 6 catalytic subunit, N-terminally processed	Ppp6c	4472	Color2 [A=255, R=169, G=169, B=169]	1	4					5	5	5	19	19	19	35.159	0	17.067	113200000	13	16.9692	16.5708	16.9328	16.8149	17.0028	16.2829	16.7299	16.9949	16.5325	16.3088
0.997823	0.31025	P97376	P97376	Protein FRG1	Frg1	1690	Color2 [A=255, R=169, G=169, B=169]	1	4					3	3	3	13.6	13.6	13.6	29.127	0	18.732	40308000	5	14.4716	14.5251	14.6867	14.7144	14.8642	14.0187	14.3866	14.8229	14.0155	14.467
0.997676	-0.269057	Q7TPM1	Q7TPM1	Protein PRRC2B	Prrc2b	2797	Color2 [A=255, R=169, G=169, B=169]	1	4					3	3	3	3.1	3.1	3.1	160.91	0	11.384	80184000	6	12.8214	12.8437	12.9408	12.8517	13.3008	12.9366	13.4077	13.5404	13.2018	13.0173
0.997349	-0.191887	Q8BXR9-2;Q8BXR9	Q8BXR9-2;Q8BXR9	Oxysterol-binding protein-related protein 6	Osbpl6	3286	Color2 [A=255, R=169, G=169, B=169]	1	4					2	2	2	2.3	2.3	2.3	105.25	0.00064781	3.5183	16323000	5	14.6016	14.5956	14.6169	14.53	14.706	14.625	14.9707	15.108	14.6465	14.6594
0.996865	-0.160516	P08249	P08249	Malate dehydrogenase, mitochondrial	Mdh2	664	Color2 [A=255, R=169, G=169, B=169]	1	4					17	17	17	63.3	63.3	63.3	35.611	0	293.89	17114000000	123	22.2121	22.1145	22.1587	22.2375	22.3339	22.4335	22.1154	22.3125	22.5898	22.4081
0.9967	-0.179239	P45952	P45952	Medium-chain specific acyl-CoA dehydrogenase, mitochondrial	Acadm	1127	Color2 [A=255, R=169, G=169, B=169]	1	4					11	11	11	31.4	31.4	31.4	46.481	0	56.132	918270000	33	19.37	19.3161	19.3746	19.3142	19.4946	19.7201	19.3881	19.4129	19.8235	19.4211
0.996488	0.227225	Q9QYB1	Q9QYB1	Chloride intracellular channel protein 4	Clic4	5287	Color2 [A=255, R=169, G=169, B=169]	1	4					12	12	12	64.8	64.8	64.8	28.729	0	145.13	1928100000	51	20.218	19.9831	20.4953	19.9057	20.1449	19.9603	20.0613	20.0222	19.8826	19.6845
0.994239	0.221029	Q61029-3;Q61029;Q61029-2;Q61029-4	Q61029-3;Q61029;Q61029-2;Q61029-4	Lamina-associated polypeptide 2, isoforms beta/delta/epsilon/gamma	Tmpo	2264	Color2 [A=255, R=169, G=169, B=169]	1	4					12	5	5	42.2	16.3	16.3	46.049	0	36.767	387770000	15	18.8371	18.7949	19.0172	18.914	19.0466	18.4923	18.9363	18.9813	18.4683	18.6266
0.99392	0.2398	Q8CE96	Q8CE96	tRNA (adenine(58)-N(1))-methyltransferase non-catalytic subunit TRM6	Trmt6	3440	Color2 [A=255, R=169, G=169, B=169]	1	4					2	2	2	2	2	2	55.518	0.0016434	2.9463	20094000	2	14.1822	13.8971	14.0627	13.9403	14.1903	13.6402	13.8905	14.2327	13.6293	13.6809
0.993193	0.285719	Q8BX57;Q8BX57-2;Q8BX57-3	Q8BX57;Q8BX57-2	PX domain-containing protein kinase-like protein	Pxk	3273	Color2 [A=255, R=169, G=169, B=169]	1	4					3	3	3	5.5	5.5	5.5	65.23	0	7.7815	26080000	5	14.4161	14.1854	14.5268	14.1994	14.4972	13.9494	14.1088	14.593	13.8259	13.9192
0.992714	0.138778	Q9R0P6	Q9R0P6	Signal peptidase complex catalytic subunit SEC11A	Sec11a	5358	Color2 [A=255, R=169, G=169, B=169]	1	4					2	2	2	9.5	9.5	9.5	20.626	0.0010551	3.2235	77751000	3	15.2467	15.1785	15.1557	15.196	15.013	14.9174	15.1445	15.2039	14.9086	14.9215
0.99142	-0.43219	Q6GQS1	Q6GQS1	Calcium-binding mitochondrial carrier protein SCaMC-3	Slc25a23	2564	Color2 [A=255, R=169, G=169, B=169]	1	4					3	3	3	9.6	9.6	9.6	52.496	0.0004528	4.1412	6302200	6	13.2327	12.6976	12.5425	13.3613	12.8541	13.0906	13.7014	13.8697	13.1885	12.9991
0.988914	0.192179	Q8CG50	Q8CG50	Ras-related protein Rab-43	Rab43	3458	Color2 [A=255, R=169, G=169, B=169]	1	4					4	4	4	21.4	21.4	21.4	23.263	0.000259	6.2735	42907000	6	15.4265	15.5005	15.7444	15.5834	15.6056	15.2412	15.5335	15.6545	15.2353	15.2349
0.987795	0.275761	Q9D554	Q9D554	Splicing factor 3A subunit 3	Sf3a3	4757	Color2 [A=255, R=169, G=169, B=169]	1	4					11	11	10	24	24	22.2	58.841	0	101.36	221380000	30	17.8785	17.6959	17.8466	17.8964	18.0037	17.2487	17.7418	17.9939	17.2892	17.6687
0.98768	-0.166637	Q60634-3;Q60634-2;Q60634	Q60634-3;Q60634-2;Q60634	Flotillin-2	Flot2	2200	Color2 [A=255, R=169, G=169, B=169]	1	4					12	12	12	39.8	39.8	39.8	41.658	0	34.261	458710000	22	18.1595	18.0949	18.1924	18.1331	18.0833	18.1588	18.3758	18.6055	18.2372	18.1191
0.987595	-0.3571	Q8K2Y3	Q8K2Y3	Protein eva-1 homolog B	Eva1b	3627	Color2 [A=255, R=169, G=169, B=169]	1	4					2	2	2	25.6	25.6	25.6	18.291	0	9.5732	21415000	6	11.2896	11.0866	11.8144	11.8753	11.3117	12.1428	11.4448	11.8101	11.8019	11.9634
0.986739	-0.192568	Q9R087;P51655	Q9R087;P51655	Glypican-6;Secreted glypican-6;Glypican-4;Secreted glypican-4	Gpc6;Gpc4	5338	Color2 [A=255, R=169, G=169, B=169]	1	4					2	2	2	3.2	3.2	3.2	63.056	0.00045341	4.168	52521000	4	14.7338	14.5009	14.7682	14.4889	14.7747	14.6416	15.0552	15.0195	14.794	14.719
0.985774	0.206806	Q6A009	Q6A009	E3 ubiquitin-protein ligase listerin	Ltn1	2545	Color2 [A=255, R=169, G=169, B=169]	1	4					3	3	3	1.5	1.5	1.5	198.92	0.00024456	5.26	10712000	4	14.0182	13.661	13.9274	13.7035	13.7734	13.6955	13.7049	13.8338	13.4883	13.327
0.983292	-0.193566	Q9DCM2	Q9DCM2	Glutathione S-transferase kappa 1	Gstk1	4947	Color2 [A=255, R=169, G=169, B=169]	1	4					7	7	7	35.8	35.8	35.8	25.704	0	17.868	209200000	21	17.671	17.7041	17.338	17.6525	17.4956	17.89	17.5758	17.7543	17.9964	17.6124
0.98042	0.281198	Q9DBG1	Q9DBG1	Sterol 26-hydroxylase, mitochondrial	Cyp27a1	4884	Color2 [A=255, R=169, G=169, B=169]	1	4					2	2	2	4.3	4.3	4.3	60.719	0.0053293	2.2741	23196000	2	14.8445	14.4572	14.7884	14.6688	14.5836	13.9953	14.6384	14.7522	14.2786	14.2721
0.980394	0.298539	Q8BH61	Q8BH61	Coagulation factor XIII A chain	F13a1	3038	Color2 [A=255, R=169, G=169, B=169]	1	4					12	12	12	19.8	19.8	19.8	83.206	0	34.363	290870000	26	17.7641	18.0744	18.3284	17.6271	17.7324	17.4434	17.936	17.5961	17.6873	17.3708
0.979685	-0.198029	Q8CG03	Q8CG03	cGMP-specific 3,5-cyclic phosphodiesterase	Pde5a	3456	Color2 [A=255, R=169, G=169, B=169]	1	4					4	4	4	5.7	5.7	5.7	98.406	0	11.099	24359000	7	15.3112	15.1406	15.0263	15.3893	14.9812	15.5437	15.4099	15.4159	15.3739	15.0954
0.97956	0.382298	Q8K4P0	Q8K4P0	pre-mRNA 3 end processing protein WDR33	Wdr33	3672	Color2 [A=255, R=169, G=169, B=169]	1	4					2	2	2	3.4	3.4	3.4	145.27	0.00023148	4.4566	9748100	4	12.3365	12.4617	12.6327	12.7149	11.8331	11.7736	12.2314	12.3903	11.6342	12.038
0.97934	0.215664	Q8VCC9	Q8VCC9	Spondin-1	Spon1	3842	Color2 [A=255, R=169, G=169, B=169]	1	4					12	12	12	20.3	20.3	20.3	90.82	0	39.786	295990000	30	17.3563	17.675	17.4908	17.4237	17.294	17.0015	17.4542	17.4791	17.1274	17.0993
0.979224	0.185921	Q8BVL3	Q8BVL3	Sorting nexin-17	Snx17	3244	Color2 [A=255, R=169, G=169, B=169]	1	4					3	3	3	9.6	9.6	9.6	52.797	0	25.811	45375000	9	13.8655	13.6936	13.6479	13.8194	13.7027	13.4184	13.664	13.8732	13.3681	13.4756
0.978708	0.28794	Q69ZA1-2;Q69ZA1	Q69ZA1-2;Q69ZA1	Cyclin-dependent kinase 13	Cdk13	2533	Color2 [A=255, R=169, G=169, B=169]	1	4					4	3	3	2.9	2.3	2.3	158.13	0.00024975	5.629	5499800	6	14.0416	13.9665	13.9556	13.7305	14.0728	13.1568	13.984	13.884	13.7411	13.5613
0.976393	0.315401	O55128	O55128	Histone deacetylase complex subunit SAP18	Sap18	392	Color2 [A=255, R=169, G=169, B=169]	1	4					4	4	4	28.1	28.1	28.1	17.595	0	7.281	443850000	8	18.8066	18.7879	18.8581	19.0315	19.0968	18.2528	18.6778	19.0882	18.2355	18.7495
0.975033	0.27178	Q3TIX9	Q3TIX9	U4/U6.U5 tri-snRNP-associated protein 2	Usp39	1916	Color2 [A=255, R=169, G=169, B=169]	1	4					4	4	4	9.6	9.6	9.6	65.146	0	11.417	69549000	10	16.019	15.942	16.0798	15.9568	16.2237	15.4515	15.9862	16.201	15.5454	15.6783
0.974463	0.253923	Q3UKJ7;Q3UKJ7-2	Q3UKJ7;Q3UKJ7-2	WD40 repeat-containing protein SMU1;WD40 repeat-containing protein SMU1, N-terminally processed	Smu1	2015	Color2 [A=255, R=169, G=169, B=169]	1	4					7	7	7	18.5	18.5	18.5	57.543	0	17.771	92616000	13	17.1177	17.028	17.1434	17.2064	17.3538	16.6252	16.9918	17.3294	16.6599	16.9735
0.974161	-0.126822	Q8BY89-2;Q8BY89	Q8BY89-2;Q8BY89	Choline transporter-like protein 2	Slc44a2	3290	Color2 [A=255, R=169, G=169, B=169]	1	4					9	9	9	14.3	14.3	14.3	79.923	0	23.183	317670000	16	17.7229	17.5633	17.7892	17.5863	17.7021	17.7833	17.9579	17.8709	17.7538	17.6319
0.973979	0.359203	Q60668-4;Q60668-3;Q60668-2;Q60668	Q60668-4;Q60668-3;Q60668-2;Q60668	Heterogeneous nuclear ribonucleoprotein D0	Hnrnpd	2205	Color2 [A=255, R=169, G=169, B=169]	1	4					8	8	7	31.4	31.4	28.6	30.777	0	56.119	2952800000	43	21.3797	21.1327	21.2031	21.523	21.4893	20.5817	21.1246	21.4822	20.5517	21.1917
0.972049	0.178179	Q60605-2;Q60605	Q60605-2;Q60605	Myosin light polypeptide 6	Myl6	2198	Color2 [A=255, R=169, G=169, B=169]	1	4					9	8	8	73.5	64.9	64.9	16.961	0	95.689	3989400000	40	21.0057	21.0813	21.0582	21.123	20.8952	20.7066	20.9004	21.1869	20.7258	20.7528
0.971644	-0.129433	O70258;O70258-2	O70258;O70258-2	Epsilon-sarcoglycan	Sgce	421	Color2 [A=255, R=169, G=169, B=169]	1	4					3	3	3	9.4	9.4	9.4	49.735	0	7.4233	86915000	6	15.8275	15.7909	16.006	15.6705	15.8658	15.9342	16.0366	16.0966	15.8477	15.8928
0.970909	0.113652	Q62086	Q62086	Serum paraoxonase/arylesterase 2	Pon2	2395	Color2 [A=255, R=169, G=169, B=169]	1	4					4	4	4	15.8	15.8	15.8	39.617	0	8.7961	71443000	8	15.9474	16.0983	16.0377	16.1159	15.9651	15.7651	15.9029	16.0856	15.8792	15.9633
0.970378	0.386172	P62305	P62305	Small nuclear ribonucleoprotein E	Snrpe	1466	Color2 [A=255, R=169, G=169, B=169]	1	4					2	2	2	25	25	25	10.803	0.00045424	4.1919	127000000	5	17.9409	17.4198	17.2357	18.0635	17.614	17.3977	17.0524	17.7832	17.0085	17.1012
0.970013	0.290395	Q3UA37	Q3UA37	Glutamine-rich protein 1	Qrich1	1971	Color2 [A=255, R=169, G=169, B=169]	1	4					2	2	2	3.7	3.7	3.7	86.555	0.0002505	5.6732	27326000	5	14.1453	13.9562	14.3013	14.0881	14.426	13.6166	14.0054	14.3739	13.6763	13.7928
0.969365	0.144584	P47802	P47802	Metaxin-1	Mtx1	1160	Color2 [A=255, R=169, G=169, B=169]	1	4					5	5	5	17.7	17.7	17.7	35.623	0	19.276	288320000	11	16.8813	16.6817	16.8535	16.8012	16.96	16.6802	16.6891	16.8897	16.7152	16.4808
0.968268	-0.340791	P50149	P50149	Guanine nucleotide-binding protein G(t) subunit alpha-2	Gnat2	1215	Color2 [A=255, R=169, G=169, B=169]	1	4					8	4	4	30.8	17.5	17.5	40.117	0	25.691	193390000	10	16.6924	16.2306	16.5798	16.5978	16.8701	16.4887	17.213	17.3438	16.7229	16.9064
0.967566	-0.479023	Q9D6F9	Q9D6F9	Tubulin beta-4A chain	Tubb4a	4764	Color2 [A=255, R=169, G=169, B=169]	1	4					21	4	4	66.7	11	11	49.585	0	48.806	619370000	21	18.4834	17.6794	17.6488	17.6088	18.2956	18.634	17.9582	19.0116	18.0936	18.4138
0.967133	0.131287	P62342	P62342	Selenoprotein T	Selt	1474	Color2 [A=255, R=169, G=169, B=169]	1	4					2	2	2	11.8	11.8	11.8	22.292	0	19.963	59823000	6	16.1178	15.8877	16.0446	16.1841	16.1632	15.973	15.7645	16.0586	15.9679	15.9771
0.966301	0.160361	Q8BWZ3-2;Q8BWZ3	Q8BWZ3-2;Q8BWZ3	N-alpha-acetyltransferase 25, NatB auxiliary subunit	Naa25	3268	Color2 [A=255, R=169, G=169, B=169]	1	4					3	3	3	4.1	4.1	4.1	107.52	0.00023196	4.5079	18573000	4	14.771	14.7399	14.9351	14.8162	14.9841	14.5405	14.5902	14.8829	14.5711	14.8598
0.966297	-0.480127	P04117;P24526;O08716	P04117	Fatty acid-binding protein, adipocyte	Fabp4	596	Color2 [A=255, R=169, G=169, B=169]	1	4					7	7	7	49.2	49.2	49.2	14.65	0	69.915	650000000	42	18.2318	18.2732	18.4678	17.9424	18.6079	18.8293	19.6314	18.2445	18.8103	18.4084
0.964939	0.195891	Q3TXS7	Q3TXS7	26S proteasome non-ATPase regulatory subunit 1	Psmd1	1941	Color2 [A=255, R=169, G=169, B=169]	1	4					21	21	21	29.5	29.5	29.5	105.73	0	68.084	699830000	49	19.2747	19.0491	19.2986	19.0873	19.3323	18.8146	19.0917	19.3188	18.9902	18.847
0.964524	0.189333	Q91V01	Q91V01	Lysophospholipid acyltransferase 5	Lpcat3	3957	Color2 [A=255, R=169, G=169, B=169]	1	4					5	5	5	10.9	10.9	10.9	56.146	0	28.883	126800000	10	17.3513	17.2557	17.3433	17.244	17.1512	16.99	17.2473	17.351	17.0106	16.8
0.964345	-0.245026	Q9WVL0	Q9WVL0	Maleylacetoacetate isomerase	Gstz1	5477	Color2 [A=255, R=169, G=169, B=169]	1	4					4	4	4	23.1	23.1	23.1	24.275	0	17.938	121330000	9	16.7503	16.8043	16.2191	16.8342	16.7148	16.8632	17.1662	16.977	16.7848	16.7566
0.962894	-0.29375	Q8K0U4	Q8K0U4	Heat shock 70 kDa protein 12A	Hspa12a	3568	Color2 [A=255, R=169, G=169, B=169]	1	4					20	20	19	33.9	33.9	32.1	74.87	0	275.76	1678700000	55	20.4438	20.0834	20.1111	19.7626	20.2473	20.5226	20.3377	20.838	20.2059	20.2128
0.962613	-0.176123	O08917	O08917	Flotillin-1	Flot1	230	Color2 [A=255, R=169, G=169, B=169]	1	4					14	14	14	43.9	43.9	43.9	47.513	0	78.088	466810000	34	18.237	18.13	18.3535	18.1131	18.2248	18.2136	18.5511	18.6391	18.3145	18.2207
0.961921	0.274527	Q922V4	Q922V4	Pleiotropic regulator 1	Plrg1	4198	Color2 [A=255, R=169, G=169, B=169]	1	4					5	5	5	12.3	12.3	12.3	56.937	0	19.754	76359000	11	16.8036	16.5641	16.9288	16.7929	17.0634	16.2775	16.7016	16.9601	16.3015	16.5394
0.961772	0.205559	Q60865	Q60865	Caprin-1	Caprin1	2236	Color2 [A=255, R=169, G=169, B=169]	1	4					8	8	8	15.7	15.7	15.7	78.168	0	34.26	593830000	31	18.4808	18.4359	18.4822	18.5322	18.5234	18.0639	18.3689	18.6846	18.1066	18.2028
0.960471	0.266573	Q9D3B1	Q9D3B1	Very-long-chain (3R)-3-hydroxyacyl-CoA dehydratase 2	Hacd2	4744	Color2 [A=255, R=169, G=169, B=169]	1	4					2	2	2	8.7	8.7	8.7	28.402	0.00026062	6.4012	63248000	4	15.0604	15.0561	14.9457	14.9844	15.2752	14.5139	15.0546	15.1024	14.4402	14.8779
0.960177	0.129634	Q8CJ53-4;Q8CJ53-3;Q8CJ53-2;Q8CJ53	Q8CJ53-4;Q8CJ53-3;Q8CJ53-2;Q8CJ53	Cdc42-interacting protein 4	Trip10	3528	Color2 [A=255, R=169, G=169, B=169]	1	4					6	6	6	10.6	10.6	10.6	62.566	0	12.263	249610000	13	17.847	17.7806	17.8965	17.7873	17.8293	17.5433	17.8063	17.9051	17.662	17.5757
0.959584	0.187493	Q7TSI3	Q7TSI3	Serine/threonine-protein phosphatase 6 regulatory subunit 1	Ppp6r1	2821	Color2 [A=255, R=169, G=169, B=169]	1	4					7	7	7	12.5	12.5	12.5	94.526	0	52.911	96071000	14	16.6708	16.4971	16.6563	16.614	16.6414	16.1839	16.602	16.711	16.2692	16.376
0.95956	0.210682	P62301	P62301	40S ribosomal protein S13	Rps13	1465	Color2 [A=255, R=169, G=169, B=169]	1	4					8	8	8	50.3	50.3	50.3	17.222	0	19.7	2442100000	31	20.8327	20.7205	20.9128	20.7594	20.7905	20.3794	20.7401	20.9645	20.4455	20.4331
0.958248	0.230753	P25799-4;P25799-2;P25799-3;P25799	P25799-4;P25799-2;P25799-3;P25799	Nuclear factor NF-kappa-B p105 subunit;Nuclear factor NF-kappa-B p50 subunit	Nfkb1	922	Color2 [A=255, R=169, G=169, B=169]	1	4					3	3	3	9.6	9.6	9.6	39.756	0.00044823	4.0313	13708000	3	14.0138	14.0691	14.2513	14.0762	14.0705	13.6438	14.042	14.2529	13.6304	13.7581
0.95754	0.276797	Q61112;Q61112-2;Q9BRK5-2;Q9BRK5;Q9BRK5-5;Q9BRK5-4;Q9BRK5-3;Q9BRK5-6	Q61112;Q61112-2	45 kDa calcium-binding protein	Sdf4	2276	Color2 [A=255, R=169, G=169, B=169]	1	4					5	5	5	15.2	15.2	15.2	42.064	0	11.726	159570000	8	17.9854	17.3701	17.8624	17.7896	17.8601	17.3307	17.7934	17.7152	17.4394	17.2047
0.957165	0.211424	Q9D7X8	Q9D7X8	Gamma-glutamylcyclotransferase	Ggct	4806	Color2 [A=255, R=169, G=169, B=169]	1	4					3	3	3	16	16	16	21.166	0	7.1746	101090000	9	16.5484	16.3043	16.5642	16.4169	16.5775	16.0019	16.4977	16.5284	16.1	16.2262
0.956855	-0.233452	Q9D6G9-2;Q9D6G9	Q9D6G9-2;Q9D6G9	CKLF-like MARVEL transmembrane domain-containing protein 5	Cmtm5	4765	Color2 [A=255, R=169, G=169, B=169]	1	4					2	2	2	29.6	29.6	29.6	11.783	0	7.8456	88971000	4	15.6723	15.5237	15.5924	15.4259	15.5574	15.9995	15.8835	16.0645	15.4485	15.543
0.956813	0.276948	Q99K67	Q99K67	Alpha-aminoadipic semialdehyde synthase, mitochondrial;Lysine ketoglutarate reductase;Saccharopine dehydrogenase	Aass	4271	Color2 [A=255, R=169, G=169, B=169]	1	4					7	7	7	9.3	9.3	9.3	102.97	0	39.969	80840000	12	15.9908	16.0172	16.0757	16.2762	15.8944	15.3753	15.9801	16.1692	15.5791	15.7658
0.956166	-0.29472	P01027;P01027-2;CON__Q2UVX4	P01027	Complement C3;Complement C3 beta chain;C3-beta-c;Complement C3 alpha chain;C3a anaphylatoxin;Acylation stimulating protein;Complement C3b alpha chain;Complement C3c alpha chain fragment 1;Complement C3dg fragment;Complement C3g fragment;Complement C3d fragment;Complement C3f fragment;Complement C3c alpha chain fragment 2	C3	557	Color2 [A=255, R=169, G=169, B=169]	1	4					51	51	51	37.4	37.4	37.4	186.48	0	323.31	5486900000	183	21.0347	21.4661	21.0502	20.9797	21.0348	21.3001	21.7949	21.5573	21.4232	20.9636
0.954123	0.324005	Q9D110	Q9D110	5-formyltetrahydrofolate cyclo-ligase	Mthfs	4689	Color2 [A=255, R=169, G=169, B=169]	1	4					2	2	2	9.9	9.9	9.9	23.201	0.00044843	4.0376	15694000	2	13.0722	12.4746	13.2213	12.7824	13.2604	12.5158	12.8744	12.9032	12.405	12.4925
0.953074	-0.185334	Q07079	Q07079	Insulin-like growth factor-binding protein 5	Igfbp5	1826	Color2 [A=255, R=169, G=169, B=169]	1	4					2	2	2	10.3	10.3	10.3	30.372	0	15.226	83124000	4	16.3107	16.3414	16.6325	16.19	16.399	16.3758	16.5667	16.775	16.6586	16.4244
0.952678	-0.159086	Q64008	Q64008	Ras-related protein Rab-34	Rab34	2461	Color2 [A=255, R=169, G=169, B=169]	1	4					7	7	7	27.4	27.4	27.4	29.1	0	22.893	105290000	12	16.5849	16.4079	16.542	16.5299	16.4402	16.5105	16.8946	16.8251	16.5196	16.5506
0.95266	0.158595	P62889	P62889	60S ribosomal protein L30	Rpl30	1510	Color2 [A=255, R=169, G=169, B=169]	1	4					5	5	5	51.3	51.3	51.3	12.784	0	28.986	221290000	14	17.4748	17.3948	17.5053	17.6754	17.5221	17.2105	17.4335	17.6186	17.2493	17.2675
0.952358	0.247219	Q01339;CON__P17690	Q01339	Beta-2-glycoprotein 1	Apoh	1770	Color2 [A=255, R=169, G=169, B=169]	1	4					6	6	6	20.3	20.3	20.3	38.618	0	12.506	341320000	13	17.3639	16.8913	17.3521	17.15	17.4003	17.0958	17.2899	16.8513	16.9757	16.7088
0.952284	-0.175009	Q7TQ95	Q7TQ95	Protein lunapark	Lnp	2804	Color2 [A=255, R=169, G=169, B=169]	1	4					7	7	7	23.8	23.8	23.8	47.499	0	30.723	191250000	16	16.9293	16.6014	16.9115	16.6222	16.9694	17.0309	16.8898	17.0528	17.1204	16.8149
0.951903	-0.293534	Q3TZX3;Q922G0	Q3TZX3;Q922G0	Solute carrier family 25 member 33;Solute carrier family 25 member 36	Slc25a33;Slc25a36	1946	Color2 [A=255, R=169, G=169, B=169]	1	4					2	2	2	8.1	8.1	8.1	35.063	0.00024301	5.1507	29142000	5	13.6637	13.4413	13.5188	13.5335	13.9897	13.661	13.9791	14.3968	13.6904	13.8873
0.950773	0.249591	Q6P2K6;Q6P2K6-2;Q922R5-2;Q922R5	Q6P2K6;Q6P2K6-2	Serine/threonine-protein phosphatase 4 regulatory subunit 3A	Smek1	2600	Color2 [A=255, R=169, G=169, B=169]	1	4					8	8	8	9.1	9.1	9.1	93.841	0	15.231	80159000	14	16.5611	16.3598	16.6368	16.5048	16.7346	16.0773	16.3957	16.7544	16.0985	16.2232
0.949793	-0.4719	Q61012;P61953	Q61012	Guanine nucleotide-binding protein G(T) subunit gamma-T1	Gngt1	2261	Color2 [A=255, R=169, G=169, B=169]	1	4					3	3	3	28.4	28.4	28.4	8.5278	0	8.8973	411260000	6	17.3681	17.0314	16.7709	17.5755	17.7253	17.5999	17.5335	18.5244	17.4066	17.7664
0.949456	-0.256682	P07214	P07214	SPARC	Sparc	640	Color2 [A=255, R=169, G=169, B=169]	1	4					4	4	4	14.2	14.2	14.2	34.45	0	9.6014	105460000	9	17.2369	17.0784	17.297	17.0585	17.4377	17.2143	17.7298	17.8271	17.3524	17.2684
0.948884	0.235322	P70122	P70122	Ribosome maturation protein SBDS	Sbds	1573	Color2 [A=255, R=169, G=169, B=169]	1	4					9	9	8	38.8	38.8	34.8	28.78	0	27.326	361510000	14	18.0261	17.6803	17.9743	17.7405	17.9489	17.5149	17.8242	17.9792	17.5	17.3751
0.948781	0.229458	Q9D7V9	Q9D7V9	N-acylethanolamine-hydrolyzing acid amidase;N-acylethanolamine-hydrolyzing acid amidase subunit alpha;N-acylethanolamine-hydrolyzing acid amidase subunit beta	Naaa	4804	Color2 [A=255, R=169, G=169, B=169]	1	4					2	2	2	6.1	6.1	6.1	40.074	0.0010553	3.2281	25180000	5	16.3052	16.0022	16.0776	16.324	15.7574	15.8124	15.9081	16.1337	15.7357	15.7292
0.947924	-0.258764	Q8R3E3;Q8R3E3-2;Q8R3E3-3	Q8R3E3;Q8R3E3-2	WD repeat domain phosphoinositide-interacting protein 1	Wipi1	3778	Color2 [A=255, R=169, G=169, B=169]	1	4					3	3	3	7.4	7.4	7.4	48.758	0.00044593	3.9777	35078000	7	16.3053	16.0065	16.2184	16.3032	16.2943	16.1143	16.7099	16.8583	16.3313	16.4076
0.947201	0.17735	Q99JX7	Q99JX7	Nuclear RNA export factor 1	Nxf1	4257	Color2 [A=255, R=169, G=169, B=169]	1	4					5	5	5	11.3	11.3	11.3	70.299	0	24.184	51170000	7	15.2607	15.3163	15.3815	15.3634	15.5192	14.9622	15.2839	15.4383	15.0069	15.263
0.946971	-0.180446	P17156	P17156	Heat shock-related 70 kDa protein 2	Hspa2	815	Color2 [A=255, R=169, G=169, B=169]	1	4					23	11	10	39	22.1	20.4	69.641	0	83.104	294990000	22	17.8054	17.6777	17.9054	17.847	17.9086	17.9021	18.2397	18.2255	17.8212	17.8578
0.946258	0.20202	P63323	P63323	40S ribosomal protein S12	Rps12	1552	Color2 [A=255, R=169, G=169, B=169]	1	4					8	8	7	59.8	59.8	59.1	14.525	0	25.727	962130000	23	19.8666	19.7266	19.7792	19.94	19.8021	19.4825	19.6683	20.0199	19.5034	19.4303
0.945901	-0.446567	Q8CCT4	Q8CCT4	Transcription elongation factor A protein-like 5	Tceal5	3434	Color2 [A=255, R=169, G=169, B=169]	1	4					5	5	3	21.5	21.5	12.5	22.038	0	30.869	210720000	13	16.7923	16.2602	16.4774	16.5966	17.2168	16.5158	17.2304	17.644	16.8883	17.2979
0.945752	0.273674	O35286	O35286	Pre-mRNA-splicing factor ATP-dependent RNA helicase DHX15	Dhx15	271	Color2 [A=255, R=169, G=169, B=169]	1	4					16	16	16	25.9	25.9	25.9	91.006	0	50.787	930290000	42	19.4426	19.219	19.463	19.3467	19.6441	18.8278	19.3076	19.5479	18.8575	19.2062
0.945747	-0.184503	P59279	P59279	Ras-related protein Rab-2B	Rab2b	1382	Color2 [A=255, R=169, G=169, B=169]	1	4					9	3	2	51.4	21.8	13.4	24.198	0	14.875	67853000	3	13.871	13.9673	14.0235	14.0239	13.7846	14.1177	13.7952	14.1966	14.366	14.1172
0.945269	0.19044	Q8CDJ8	Q8CDJ8	Stonin-1	Ston1	3436	Color2 [A=255, R=169, G=169, B=169]	1	4					4	4	4	6.7	6.7	6.7	81.792	0	12.378	27588000	7	14.9398	14.9044	14.8604	14.7354	14.8828	14.5106	14.8237	14.9934	14.5834	14.4595
0.943854	0.154046	P62830	P62830	60S ribosomal protein L23	Rpl23	1497	Color2 [A=255, R=169, G=169, B=169]	1	4					4	4	4	37.9	37.9	37.9	14.865	0	18.609	781510000	23	18.5197	18.3451	18.3957	18.5537	18.4593	18.1595	18.4438	18.5283	18.2209	18.1508
0.941975	-0.188088	Q62417;Q62417-3;Q62417-2;Q62417-5;Q62417-6;Q62417-4;Q62417-7	Q62417;Q62417-3;Q62417-2;Q62417-5;Q62417-6;Q62417-4;Q62417-7	Sorbin and SH3 domain-containing protein 1	Sorbs1	2437	Color2 [A=255, R=169, G=169, B=169]	1	4					16	16	16	16	16	16	143.07	0	110.01	882630000	38	18.6578	18.5069	18.7044	18.4016	18.5782	18.812	18.9065	18.9142	18.7415	18.4152
0.941821	0.152164	Q8BZ36-2;Q8BZ36	Q8BZ36-2;Q8BZ36	RAD50-interacting protein 1	Rint1	3309	Color2 [A=255, R=169, G=169, B=169]	1	4					3	3	3	4.5	4.5	4.5	83.441	0.00023485	4.6972	15864000	4	14.2203	14.1782	14.2264	14.1005	14.3554	13.9784	13.9129	14.3115	14.1627	13.9544
0.941413	0.276909	O88876;O88876-2	O88876;O88876-2	Short-chain dehydrogenase/reductase 3	Dhrs3	520	Color2 [A=255, R=169, G=169, B=169]	1	4					5	5	5	21.5	21.5	21.5	33.652	0	29.041	65034000	10	16.5396	16.0954	16.213	16.4825	16.2654	15.9038	16.2157	16.4634	15.9106	15.7178
0.940812	0.15593	P62264	P62264	40S ribosomal protein S14	Rps14	1461	Color2 [A=255, R=169, G=169, B=169]	1	4					4	4	4	29.1	29.1	29.1	16.273	0	55.698	1522800000	28	18.3606	18.2906	18.4579	18.4847	18.441	18.0828	18.2948	18.543	18.1593	18.1752
0.940114	0.192941	Q8N7N5;Q8N7N5-2	Q8N7N5;Q8N7N5-2	DDB1- and CUL4-associated factor 8	Dcaf8	3681	Color2 [A=255, R=169, G=169, B=169]	1	4					2	2	2	4.7	4.7	4.7	66.031	0	9.2825	28371000	7	15.1247	14.9655	15.1596	15.1267	15.2492	14.7581	15.0163	15.2843	14.8045	14.7977
0.939787	0.219257	O35593	O35593	26S proteasome non-ATPase regulatory subunit 14	Psmd14	298	Color2 [A=255, R=169, G=169, B=169]	1	4					8	8	8	25.8	25.8	25.8	34.577	0	15.578	321530000	14	18.2684	18.3316	18.3756	18.4609	18.3438	17.7966	18.211	18.528	18.0223	18.1261
0.938837	-0.101761	Q8R310-2;Q8R310	Q8R310-2;Q8R310	Transmembrane and coiled-coil domains protein 3	Tmcc3	3764	Color2 [A=255, R=169, G=169, B=169]	1	4					4	4	4	12.8	12.8	12.8	50.172	0	7.1685	24002000	6	14.176	14.1853	14.3022	14.3773	14.2924	14.362	14.3327	14.5333	14.2819	14.3322
0.938522	0.260878	P97379;P97379-2	P97379;P97379-2	Ras GTPase-activating protein-binding protein 2	G3bp2	1692	Color2 [A=255, R=169, G=169, B=169]	1	4					4	4	4	8.7	8.7	8.7	54.087	0	10.547	256770000	8	17.4463	17.0865	17.1585	17.328	17.4643	16.7616	17.0096	17.4864	16.8363	17.0851
0.937853	0.174685	Q9EQI8	Q9EQI8	39S ribosomal protein L46, mitochondrial	Mrpl46	5006	Color2 [A=255, R=169, G=169, B=169]	1	4					2	2	2	8.1	8.1	8.1	32.131	0	10.389	8117400	3	13.6079	13.4335	13.5853	13.804	13.5287	13.4257	13.5598	13.5346	13.4427	13.1232
0.937539	-0.174416	P70404	P70404	Isocitrate dehydrogenase [NAD] subunit gamma 1, mitochondrial	Idh3g	1621	Color2 [A=255, R=169, G=169, B=169]	1	4					8	8	8	32.6	32.6	32.6	42.785	0	36.099	515770000	31	17.679	17.6025	17.6022	17.6092	17.7761	17.9706	17.5083	17.8062	18.0491	17.807
0.936874	0.112079	Q6PDI5-2;Q6PDI5	Q6PDI5-2;Q6PDI5	Proteasome-associated protein ECM29 homolog	Ecm29	2651	Color2 [A=255, R=169, G=169, B=169]	1	4					15	15	15	10.3	10.3	10.3	203.91	0	45.991	91683000	21	16.7199	16.6711	16.8412	16.685	16.8543	16.5801	16.6906	16.7841	16.6666	16.4896
0.936477	-0.232566	Q80UP8	Q80UP8	Sodium-dependent phosphate transporter 2	Slc20a2	2874	Color2 [A=255, R=169, G=169, B=169]	1	4					4	4	4	4.6	4.6	4.6	70.865	0	12.41	99267000	7	16.7042	16.269	16.4917	16.7075	16.5226	16.631	16.8118	17.1471	16.724	16.5438
0.936057	0.213336	P97470	P97470	Serine/threonine-protein phosphatase 4 catalytic subunit	Ppp4c	1710	Color2 [A=255, R=169, G=169, B=169]	1	4					5	4	4	21.8	17.3	17.3	35.08	0	7.7951	36350000	6	14.4925	14.2574	14.6761	14.6118	14.5927	14.0135	14.448	14.5544	14.1848	14.3631
0.93596	0.273035	O09167	O09167	60S ribosomal protein L21	Rpl21	249	Color2 [A=255, R=169, G=169, B=169]	1	4					4	4	4	27.5	27.5	27.5	18.562	0	8.8676	457750000	8	18.4781	18.0573	18.6727	17.9973	18.6454	17.9681	18.229	18.2213	18.0892	17.978
0.934507	-0.181008	Q6PDL0	Q6PDL0	Cytoplasmic dynein 1 light intermediate chain 2	Dync1li2	2653	Color2 [A=255, R=169, G=169, B=169]	1	4					12	11	11	29.3	26.6	26.6	54.218	0	64.342	436530000	35	18.3964	18.2123	18.2915	18.2929	18.353	18.3427	18.5993	18.8267	18.3565	18.3258
0.934252	0.28741	P70333	P70333	Heterogeneous nuclear ribonucleoprotein H2	Hnrnph2	1609	Color2 [A=255, R=169, G=169, B=169]	1	4					8	5	5	29.8	19.6	19.6	49.279	0	24.385	255040000	15	16.4511	16.261	16.2946	16.6968	16.5093	15.7459	16.2375	16.5592	15.9315	16.3016
0.934076	-0.218581	P56376	P56376	Acylphosphatase-1	Acyp1	1323	Color2 [A=255, R=169, G=169, B=169]	1	4					5	5	5	64.6	64.6	64.6	11.241	0	32.015	357770000	14	15.6792	15.4555	15.4305	15.6213	15.7842	15.6721	15.8144	16.1963	15.5869	15.7937
0.933273	0.173739	Q9DCB8	Q9DCB8	Iron-sulfur cluster assembly 2 homolog, mitochondrial	Isca2	4931	Color2 [A=255, R=169, G=169, B=169]	1	4					5	5	5	46.8	46.8	46.8	16.718	0	13.418	109730000	10	15.9113	15.7376	15.9173	15.7467	15.9961	15.4912	15.707	15.9922	15.6655	15.5844
0.930409	0.17606	Q80YV3	Q80YV3	Transformation/transcription domain-associated protein	Trrap	2942	Color2 [A=255, R=169, G=169, B=169]	1	4					3	3	3	1.3	1.3	1.3	291.55	0.00026518	6.7259	17295000	5	13.9431	13.8099	14.1562	14.046	14.0927	13.6725	13.8776	14.1151	13.6939	13.8083
0.928925	0.216314	Q9Z0W3;Q9Z0W3-2	Q9Z0W3;Q9Z0W3-2	Nuclear pore complex protein Nup160	Nup160	5511	Color2 [A=255, R=169, G=169, B=169]	1	4					3	3	3	2.1	2.1	2.1	158.23	0	7.1801	38949000	5	15.1965	14.9254	15.0025	15.3293	14.9867	14.7728	15.0544	15.0428	14.5372	14.9517
0.928645	0.334188	Q8R081	Q8R081	Heterogeneous nuclear ribonucleoprotein L	Hnrnpl	3701	Color2 [A=255, R=169, G=169, B=169]	1	4					14	14	14	33.8	33.8	33.8	63.963	0	86.764	2910100000	55	20.402	20.2002	20.4757	20.5057	20.6346	19.661	20.1895	20.6006	19.7574	20.3389
0.928226	-0.155988	Q8K370	Q8K370	Acyl-CoA dehydrogenase family member 10	Acad10	3640	Color2 [A=255, R=169, G=169, B=169]	1	4					6	6	6	7.2	7.2	7.2	118.98	0	11.289	119150000	12	16.4201	16.4069	16.2052	16.5918	16.3802	16.4225	16.6696	16.7477	16.4439	16.5005
0.927098	0.293987	Q8JZX4	Q8JZX4	Splicing factor 45	Rbm17	3547	Color2 [A=255, R=169, G=169, B=169]	1	4					5	5	5	15.6	15.6	15.6	45.303	0	14.469	83773000	10	16.0967	15.7202	16.0826	15.8954	16.2384	15.4384	15.9214	16.1669	15.4878	15.5487
0.927094	-0.145646	B8JK39	B8JK39	Integrin alpha-9	Itga9	95	Color2 [A=255, R=169, G=169, B=169]	1	4					6	6	6	5.6	5.6	5.6	114.41	0	19.82	78579000	9	15.9886	15.9288	16.1439	15.8553	16.0738	15.9529	16.3163	16.2651	16.0874	16.0969
0.926995	0.351556	Q8CI33-2;Q8CI33	Q8CI33-2;Q8CI33	CWF19-like protein 1	Cwf19l1	3501	Color2 [A=255, R=169, G=169, B=169]	1	4					3	3	3	9.3	9.3	9.3	45.119	0.00025589	6.0814	20563000	6	14.6904	14.3612	14.5917	14.4278	14.7894	13.7505	14.345	14.7875	13.8882	14.3314
0.925481	0.42085	Q8R5M8-4;Q8R5M8-3;Q8R5M8-2;Q8R5M8;Q8R5M8-7;Q8R5M8-6;Q8R5M8-5	Q8R5M8-4;Q8R5M8-3;Q8R5M8-2;Q8R5M8;Q8R5M8-7;Q8R5M8-6;Q8R5M8-5	Cell adhesion molecule 1	Cadm1	3822	Color2 [A=255, R=169, G=169, B=169]	1	4					6	6	6	23	23	23	45.779	0	44.473	547140000	18	17.4309	16.9966	17.1026	17.3414	17.715	16.5499	16.894	17.518	16.3754	17.145
0.924702	-0.226575	Q9R0Q6	Q9R0Q6	Actin-related protein 2/3 complex subunit 1A	Arpc1a	5361	Color2 [A=255, R=169, G=169, B=169]	1	4					6	5	5	21.4	15.1	15.1	41.626	0	10.535	313250000	16	17.6708	17.5053	17.502	17.6595	17.7388	17.5524	17.971	18.231	17.6455	17.8095
0.92353	-0.42182	P27664	P27664	Rod cGMP-specific 3,5-cyclic phosphodiesterase subunit alpha	Pde6a	953	Color2 [A=255, R=169, G=169, B=169]	1	4					28	28	21	33.1	33.1	26.3	99.529	0	89.458	4148600000	115	21.076	20.4956	20.5909	20.6712	21.2086	20.6367	21.5143	21.7072	20.9238	21.3693
0.923394	-0.386718	Q8BH97	Q8BH97	Reticulocalbin-3	Rcn3	3047	Color2 [A=255, R=169, G=169, B=169]	1	4					5	5	5	22	22	22	38.001	0	29.806	339010000	17	17.335	16.6859	17.5368	16.8395	17.3778	17.3858	17.9095	17.4693	17.8335	17.1106
0.921938	-0.251056	Q9EQJ0;Q9EQJ0-2	Q9EQJ0;Q9EQJ0-2	Two pore calcium channel protein 1	Tpcn1	5007	Color2 [A=255, R=169, G=169, B=169]	1	4					2	2	2	3.3	3.3	3.3	94.495	0.00025164	5.7422	11283000	3	12.7342	12.7091	12.5422	12.4321	12.804	12.8659	13.1402	13.2281	12.6366	12.606
0.921282	0.238433	Q8BTI8-3;Q8BTI8;Q8BTI8-2	Q8BTI8-3;Q8BTI8;Q8BTI8-2	Serine/arginine repetitive matrix protein 2	Srrm2	3199	Color2 [A=255, R=169, G=169, B=169]	1	4					11	11	11	6.5	6.5	6.5	285.15	0	42.228	205290000	20	17.224	17.1458	17.3187	17.1326	17.3859	16.7496	17.0783	17.4526	16.7721	16.9622
0.919707	0.177007	Q80Y98-3;Q80Y98;Q80Y98-2	Q80Y98-3;Q80Y98;Q80Y98-2	Phospholipase DDHD2	Ddhd2	2933	Color2 [A=255, R=169, G=169, B=169]	1	4					2	2	2	4.8	4.8	4.8	64.546	0	9.4662	10406000	3	12.6715	12.306	12.9057	12.5567	12.65	12.4569	12.527	12.4418	12.4469	12.3321
0.918803	-0.141777	Q91YT0	Q91YT0	NADH dehydrogenase [ubiquinone] flavoprotein 1, mitochondrial	Ndufv1	4104	Color2 [A=255, R=169, G=169, B=169]	1	4					12	12	12	37.7	37.7	37.7	50.834	0	104.99	1046600000	27	18.8459	18.7365	18.7397	18.8037	18.9082	19.0414	18.7175	18.9249	19.1643	18.8949
0.918422	0.28728	Q99M28;Q99M28-2	Q99M28;Q99M28-2	RNA-binding protein with serine-rich domain 1	Rnps1	4344	Color2 [A=255, R=169, G=169, B=169]	1	4					3	3	3	11.1	11.1	11.1	34.208	0	25.155	132450000	10	16.4912	16.3814	16.4839	16.5365	16.6351	15.8779	16.3195	16.7079	15.852	16.3344
0.918387	0.235612	Q9Z1D1	Q9Z1D1	Eukaryotic translation initiation factor 3 subunit G	Eif3g	5527	Color2 [A=255, R=169, G=169, B=169]	1	4					3	3	3	12.8	12.8	12.8	35.638	0	10.398	74692000	5	16.3307	15.8727	16.3634	16.0665	16.3271	15.9585	16.0918	16.2304	15.8039	15.6977
0.915305	0.543587	P43275	P43275	Histone H1.1	Hist1h1a	1118	Color2 [A=255, R=169, G=169, B=169]	1	4					6	4	4	29.1	24.4	24.4	21.785	0	40.247	1411800000	25	18.9795	18.5821	18.8817	18.9691	19.4419	17.84	18.5922	19.1344	17.7032	18.8665
0.91447	-0.227815	Q6P9K8-2;Q6P9K8;Q6P9K8-3;Q6P9K8-4	Q6P9K8-2;Q6P9K8;Q6P9K8-3	Caskin-1	Caskin1	2626	Color2 [A=255, R=169, G=169, B=169]	1	4					21	21	20	23.8	23.8	23	142.69	0	156.11	409650000	42	17.7652	17.5635	17.6782	17.638	17.8852	17.7893	17.9699	18.3789	17.7009	17.8303
0.913024	0.261906	Q922L6	Q922L6	Negative elongation factor D	Nelfcd	4188	Color2 [A=255, R=169, G=169, B=169]	1	4					2	2	2	4.9	4.9	4.9	66.275	0	15.766	12540000	4	14.0557	13.8407	14.1379	14.1057	14.1028	13.3715	13.8262	14.2107	13.6093	13.9156
0.912415	-0.241898	Q91VJ2	Q91VJ2	Protein kinase C delta-binding protein	Prkcdbp	3982	Color2 [A=255, R=169, G=169, B=169]	1	4					3	3	3	13.8	13.8	13.8	27.853	0.00023906	4.9384	129850000	3	16.0759	16.5136	16.5532	16.0672	16.4552	16.4926	16.8368	16.4399	16.7327	16.3726
0.912339	0.194159	O88551	O88551	Claudin-1	Cldn1	495	Color2 [A=255, R=169, G=169, B=169]	1	4					2	2	2	11.4	11.4	11.4	22.881	0.00026681	6.8527	36652000	3	14.2199	14.0353	14.2147	14.3686	14.1351	13.7558	14.1755	14.2726	13.8384	13.9605
0.912012	0.226044	Q9EQU5;Q9EQU5-2;Q9EQU5-3	Q9EQU5;Q9EQU5-2;Q9EQU5-3	Protein SET	Set	5017	Color2 [A=255, R=169, G=169, B=169]	1	4					6	6	6	26	26	26	33.377	0	34.099	1737200000	44	20.1946	20.1383	20.3465	20.1766	20.4644	19.7372	20.0803	20.4356	19.9073	20.0299
0.911962	-0.201521	Q922B9-3;Q922B9	Q922B9-3;Q922B9	Sperm-specific antigen 2 homolog	Ssfa2	4176	Color2 [A=255, R=169, G=169, B=169]	1	4					3	3	3	3.2	3.2	3.2	120.17	0.00023392	4.6323	9069700	4	14.5495	14.495	14.5609	14.4157	14.5616	14.5385	14.8248	15.1098	14.4927	14.6245
0.911121	0.200946	P52332	P52332	Tyrosine-protein kinase JAK1	Jak1	1255	Color2 [A=255, R=169, G=169, B=169]	1	4					6	6	6	5.5	5.5	5.5	133.37	0	13.881	191130000	10	15.6858	15.6069	15.9908	15.6494	15.8277	15.44	15.7307	15.8177	15.3632	15.4042
0.91044	-0.317733	P24288	P24288	Branched-chain-amino-acid aminotransferase, cytosolic	Bcat1	904	Color2 [A=255, R=169, G=169, B=169]	1	4					4	4	4	16.1	16.1	16.1	42.791	0	14.101	291070000	6	15.5444	14.9659	15.0644	15.3186	15.5382	15.2789	15.857	15.9727	15.608	15.3035
0.909128	0.279146	Q6A068	Q6A068	Cell division cycle 5-like protein	Cdc5l	2550	Color2 [A=255, R=169, G=169, B=169]	1	4					10	10	10	17.2	17.2	17.2	92.188	0	54.924	131520000	18	16.5266	16.2956	16.6544	16.3517	16.8369	15.9131	16.3755	16.6497	16.0522	16.2792
0.907143	0.164964	Q99PU8-2;Q99PU8;Q99PU8-3	Q99PU8-2;Q99PU8;Q99PU8-3	Putative ATP-dependent RNA helicase DHX30	Dhx30	4393	Color2 [A=255, R=169, G=169, B=169]	1	4					10	10	10	9.1	9.1	9.1	134.06	0	26.257	99848000	18	16.4884	16.4798	16.5486	16.4793	16.5098	16.105	16.4191	16.6336	16.1598	16.3635
0.906748	0.276346	O55098	O55098	Serine/threonine-protein kinase 10	Stk10	385	Color2 [A=255, R=169, G=169, B=169]	1	4					3	2	2	3.2	2.3	2.3	111.9	0.00064447	3.4401	23906000	4	13.0987	13.0453	13.4414	12.858	12.9251	12.7329	13.0673	12.9114	12.9295	12.3455
0.906114	0.285227	P07759	P07759	Serine protease inhibitor A3K	Serpina3k	650	Color2 [A=255, R=169, G=169, B=169]	1	4					10	5	5	30.9	17.5	17.5	46.879	0	66.588	3170100000	96	20.7345	21.2838	21.1038	20.651	21.0852	20.4748	20.6545	20.9651	20.9339	20.404
0.905081	-0.189525	Q9WVB0;Q9WVB0-2;Q8VC52	Q9WVB0;Q9WVB0-2	RNA-binding protein with multiple splicing	Rbpms	5466	Color2 [A=255, R=169, G=169, B=169]	1	4					3	3	3	22.3	22.3	22.3	21.816	0	65.604	74437000	4	13.6239	13.5023	13.3148	13.7518	13.6689	13.5087	13.9127	13.9534	13.7382	13.6962
0.904449	-0.225018	P29416	P29416	Beta-hexosaminidase subunit alpha	Hexa	988	Color2 [A=255, R=169, G=169, B=169]	1	4					7	7	7	18.6	18.6	18.6	60.612	0	40.047	577400000	22	17.9539	18.1675	18.0079	18.2843	17.8031	18.1123	18.2408	18.6634	18.1727	18.1527
0.903279	0.135042	Q99JX4	Q99JX4	Eukaryotic translation initiation factor 3 subunit M	Eif3m	4256	Color2 [A=255, R=169, G=169, B=169]	1	4					7	7	7	26.5	26.5	26.5	42.516	0	41.375	189880000	11	16.7081	16.6681	16.7758	16.8106	16.8535	16.4508	16.713	16.8588	16.5679	16.5504
0.902934	-0.182845	Q91WU5	Q91WU5	Arsenite methyltransferase	As3mt	4058	Color2 [A=255, R=169, G=169, B=169]	1	4					8	8	8	24.5	24.5	24.5	41.793	0	43.125	240240000	12	16.8415	16.4197	16.6347	16.6372	16.7803	16.7032	16.9109	17.1229	16.7471	16.7435
0.902899	0.211808	P99029-2;P99029	P99029-2;P99029	Peroxiredoxin-5, mitochondrial	Prdx5	1750	Color2 [A=255, R=169, G=169, B=169]	1	4					10	10	10	72.8	72.8	72.8	17.015	0	71.022	2542900000	48	20.2572	20.2769	20.0062	20.4432	20.0342	19.9318	19.976	20.3503	19.8474	19.853
0.902028	0.168069	Q9JJI8	Q9JJI8	60S ribosomal protein L38	Rpl38	5152	Color2 [A=255, R=169, G=169, B=169]	1	4					4	4	4	41.4	41.4	41.4	8.2038	0	8.3497	165170000	10	17.5516	17.3958	17.5525	17.4391	17.7168	17.27	17.3699	17.6692	17.2987	17.2077
0.901579	0.177324	Q7TMB8;Q7TMB8-2	Q7TMB8;Q7TMB8-2	Cytoplasmic FMR1-interacting protein 1	Cyfip1	2777	Color2 [A=255, R=169, G=169, B=169]	1	4					19	19	10	16.4	16.4	9.3	145.24	0	63.519	812900000	39	19.0517	19.0637	19.1826	19.0727	19.0486	18.7089	19.0797	19.2077	18.7224	18.814
0.900968	-0.28182	O35206	O35206	Collagen alpha-1(XV) chain;Restin	Col15a1	262	Color2 [A=255, R=169, G=169, B=169]	1	4					8	8	8	7.3	7.3	7.3	140.47	0	21.234	191170000	27	17.9048	17.8096	17.8275	17.6141	17.7906	18.4761	17.9915	17.7802	18.4016	17.7064
0.900956	-0.253892	Q61171	Q61171	Peroxiredoxin-2	Prdx2	2287	Color2 [A=255, R=169, G=169, B=169]	1	4					6	6	6	31.8	31.8	31.8	21.778	0	81.707	7086200000	75	20.4823	20.3163	20.2713	20.4028	20.6089	20.3051	20.8814	21.0511	20.4582	20.6552
0.900835	0.397682	P43276	P43276	Histone H1.5	Hist1h1b	1119	Color2 [A=255, R=169, G=169, B=169]	1	4					8	7	7	29.6	22.4	22.4	22.576	0	60.186	6469700000	58	20.6971	20.4384	20.6869	20.6813	21.0682	19.8179	20.4756	20.8708	19.8392	20.5798
0.900347	0.203233	Q9DBR3;Q9DBR3-2;Q9DBR3-3	Q9DBR3;Q9DBR3-2;Q9DBR3-3	Armadillo repeat-containing protein 8	Armc8	4901	Color2 [A=255, R=169, G=169, B=169]	1	4					2	2	2	3.1	3.1	3.1	75.363	0.00023288	4.5806	17913000	3	13.6295	13.4771	13.7678	13.6556	13.7826	13.2988	13.6228	13.7308	13.152	13.492
0.899386	0.220697	Q8VE37	Q8VE37	Regulator of chromosome condensation	Rcc1	3906	Color2 [A=255, R=169, G=169, B=169]	1	4					3	3	3	10	10	10	44.93	0	23.435	235980000	7	17.1551	16.9925	17.2782	17.0758	17.3592	16.7275	17.043	17.3113	16.7112	16.9643
0.899245	0.179379	Q9D958	Q9D958	Signal peptidase complex subunit 1	Spcs1	4848	Color2 [A=255, R=169, G=169, B=169]	1	4					2	2	2	8.1	8.1	8.1	18.186	0.00025471	5.9728	75895000	6	16.3698	16.2148	16.2799	16.3285	16.2185	16.0246	16.1488	16.468	15.9889	15.8843
0.895504	-0.162415	O88986	O88986	2-amino-3-ketobutyrate coenzyme A ligase, mitochondrial	Gcat	531	Color2 [A=255, R=169, G=169, B=169]	1	4					4	4	4	15.4	15.4	15.4	44.93	0	28.606	54201000	11	14.7146	14.6615	14.6306	14.5675	14.9643	14.647	15.027	14.8023	14.9539	14.9203
0.89456	0.186645	P16301	P16301	Phosphatidylcholine-sterol acyltransferase	Lcat	804	Color2 [A=255, R=169, G=169, B=169]	1	4					3	3	3	8.9	8.9	8.9	49.746	0	9.2255	17139000	3	13.9088	14.0078	13.9499	13.7256	14.0406	13.4901	13.9278	13.9931	13.6425	13.646
0.894373	1.44539	P04344	P04344	Gamma-crystallin B	Crygb	603	Color2 [A=255, R=169, G=169, B=169]	1	4					4	4	3	32	32	22.3	21.086	0	10.428	249190000	11	14.8082	19.1357	16.4096	15.1127	15.0371	14.6568	15.4995	14.7748	14.4715	13.8737
0.893643	0.241642	O08810	O08810	116 kDa U5 small nuclear ribonucleoprotein component	Eftud2	222	Color2 [A=255, R=169, G=169, B=169]	1	4					14	14	14	16.6	16.6	16.6	109.36	0	37.906	337090000	30	18.4557	18.2649	18.4039	18.476	18.5861	17.8897	18.3494	18.5752	17.9051	18.259
0.89306	0.192664	Q9ET01	Q9ET01	Glycogen phosphorylase, liver form	Pygl	5075	Color2 [A=255, R=169, G=169, B=169]	1	4					26	23	23	33.6	30	30	97.462	0	62.186	534330000	45	18.713	18.8159	18.859	18.8416	18.7242	18.3723	18.8061	18.9082	18.3974	18.5063
0.89207	0.0985687	Q68FF6	Q68FF6	ARF GTPase-activating protein GIT1	Git1	2525	Color2 [A=255, R=169, G=169, B=169]	1	4					9	9	7	16.5	16.5	13.4	85.299	0	55.922	185240000	16	17.384	17.3791	17.373	17.3779	17.4446	17.1513	17.3871	17.4495	17.1905	17.2872
0.891859	-0.424255	Q9D783-2;Q9D783	Q9D783-2;Q9D783	Kelch-like protein 40	Klhl40	4789	Color2 [A=255, R=169, G=169, B=169]	1	4					4	4	4	11.1	11.1	11.1	43.712	0.00025833	6.2411	38524000	6	15.0902	15.14	15.3094	14.7784	15.3213	15.9263	15.2142	14.9485	16.2083	15.4633
0.891452	-0.151569	P11881-8;P11881-7;P11881-6;P11881-5;P11881-4;P11881-2;P11881-3;P11881;Q9Z329-2	P11881-8;P11881-7;P11881-6;P11881-5;P11881-4;P11881-2;P11881-3;P11881	Inositol 1,4,5-trisphosphate receptor type 1	Itpr1	730	Color2 [A=255, R=169, G=169, B=169]	1	4					22	22	16	10	10	8.2	306.86	0	70.344	345020000	39	18.3064	18.1853	18.2557	18.3379	18.1254	18.2367	18.4951	18.6536	18.3466	18.2364
0.891413	-0.246667	P70195	P70195	Proteasome subunit beta type-7	Psmb7	1581	Color2 [A=255, R=169, G=169, B=169]	1	4					7	7	7	25.6	25.6	25.6	29.891	0	31.389	1210600000	18	19.6128	19.3303	19.6863	19.3973	19.7819	19.4947	19.8901	20.2007	19.682	19.7745
0.891104	-0.206481	Q8BMZ5-2;Q8BMZ5	Q8BMZ5-2;Q8BMZ5	tRNA-splicing endonuclease subunit Sen34	Tsen34	3156	Color2 [A=255, R=169, G=169, B=169]	1	4					2	2	2	7.7	7.7	7.7	30.963	0.0010537	3.2114	5750400	2	13.0648	13.1561	13.2276	13.2948	13.4779	13.1468	13.418	13.7716	13.4206	13.4966
0.890761	-0.124871	P70297	P70297	Signal transducing adapter molecule 1	Stam	1603	Color2 [A=255, R=169, G=169, B=169]	1	4					6	6	6	12.8	12.8	12.8	59.771	0	13.797	183740000	10	17.0367	16.9985	16.8768	17.1806	17.0746	17.2129	17.045	17.3456	17.1067	17.0813
0.89042	0.269817	Q9Z1N5	Q9Z1N5	Spliceosome RNA helicase Ddx39b	Ddx39b	5537	Color2 [A=255, R=169, G=169, B=169]	1	4					13	13	9	34.6	34.6	25.2	49.035	0	108.57	2058700000	49	20.1915	19.9693	20.2239	20.1681	20.3918	19.567	20.0244	20.3759	19.6552	19.973
0.889831	-0.394282	Q7TQD2	Q7TQD2	Tubulin polymerization-promoting protein	Tppp	2805	Color2 [A=255, R=169, G=169, B=169]	1	4					3	3	3	19.7	19.7	19.7	23.574	0	12.063	55201000	6	15.392	14.9687	15.1792	15.1994	15.8818	15.6705	15.5381	16.2584	15.2227	15.9028
0.889723	0.160622	A2AN08-3;A2AN08;A2AN08-5;A2AN08-2;A2AN08-4	A2AN08-3;A2AN08;A2AN08-5;A2AN08-2	E3 ubiquitin-protein ligase UBR4	Ubr4	35	Color2 [A=255, R=169, G=169, B=169]	1	4					30	30	30	7.8	7.8	7.8	570.29	0	85.348	455310000	53	18.5946	18.4943	18.6652	18.5879	18.665	18.2355	18.4907	18.755	18.3155	18.4072
0.88811	-0.250806	O08553	O08553	Dihydropyrimidinase-related protein 2	Dpysl2	194	Color2 [A=255, R=169, G=169, B=169]	1	4					24	24	20	67.3	67.3	57.5	62.277	0	323.31	15839000000	231	22.4669	22.1142	22.1856	22.1798	22.4603	22.3587	22.4485	23.0164	22.2983	22.539
0.887888	-0.218358	Q9Z0Z4-2;Q9Z0Z4	Q9Z0Z4-2;Q9Z0Z4	Hephaestin	Heph	5515	Color2 [A=255, R=169, G=169, B=169]	1	4					7	7	7	7.8	7.8	7.8	129.59	0	90.082	146940000	17	16.3116	15.9542	16.1609	16.4962	16.2281	16.2362	16.5225	16.7689	16.4112	16.3041
0.886569	-0.095372	Q3UBX0	Q3UBX0	Transmembrane protein 109	Tmem109	1973	Color2 [A=255, R=169, G=169, B=169]	1	4					3	3	3	9.1	9.1	9.1	26.306	0	10.536	544350000	10	17.2863	17.2792	17.373	17.2255	17.2017	17.4794	17.3938	17.3873	17.3933	17.1886
0.886408	-0.166053	Q04736	Q04736	Tyrosine-protein kinase Yes	Yes1	1806	Color2 [A=255, R=169, G=169, B=169]	1	4					7	5	5	14.8	11.5	11.5	60.629	0	28.757	56857000	10	15.254	15.0294	15.1467	15.0964	15.2812	15.1875	15.5059	15.5683	15.1726	15.2036
0.886157	-0.22852	Q8BKE9	Q8BKE9	Intraflagellar transport protein 74 homolog	Ift74	3114	Color2 [A=255, R=169, G=169, B=169]	1	4					2	2	2	4.3	4.3	4.3	69.301	0.00043821	3.7192	17847000	3	13.024	12.6792	12.9706	12.6811	12.9461	12.9187	12.9769	13.5275	13.0785	12.9421
0.88583	0.211902	P34022	P34022	Ran-specific GTPase-activating protein	Ranbp1	1032	Color2 [A=255, R=169, G=169, B=169]	1	4					4	4	4	26.6	26.6	26.6	23.596	0	55.472	482050000	35	17.9489	17.7542	17.8998	17.9269	17.9135	17.3645	17.872	18.027	17.505	17.6153
0.885722	-0.225436	P51432	P51432	1-phosphatidylinositol 4,5-bisphosphate phosphodiesterase beta-3	Plcb3	1234	Color2 [A=255, R=169, G=169, B=169]	1	4					4	4	4	4.7	4.7	4.7	139.49	0	9.4982	118830000	5	14.9595	14.6022	15.1434	14.7819	15.0356	14.942	15.2775	15.4182	15.0419	14.9702
0.885212	-0.233249	P56565	P56565	Protein S100-A1	S100a1	1336	Color2 [A=255, R=169, G=169, B=169]	1	4					2	2	2	29.8	29.8	29.8	10.505	0	96.834	956690000	16	17.4543	17.4024	17.4077	17.4757	17.4006	17.8007	17.4806	18.1132	17.5932	17.3192
0.885162	-0.226317	Q9CQ19	Q9CQ19	Myosin regulatory light polypeptide 9	Myl9	4417	Color2 [A=255, R=169, G=169, B=169]	1	4					7	2	2	50.6	12.2	12.2	19.854	0.00024178	5.0745	152350000	7	16.7978	17.2017	17.3437	16.8522	16.8808	16.9769	17.3087	17.3816	17.3926	17.1479
0.885042	0.272081	Q91VU7;Q91VU7-2	Q91VU7;Q91VU7-2		Pus7	4000	Color2 [A=255, R=169, G=169, B=169]	1	4					2	2	2	3.3	3.3	3.3	74.792	0.0012605	3.1759	9547900	3	13.317	13.2073	13.6462	13.4249	13.6388	12.7788	13.5213	13.4337	13.027	13.113
0.8849	0.204175	P62281	P62281	40S ribosomal protein S11	Rps11	1464	Color2 [A=255, R=169, G=169, B=169]	1	4					9	9	9	43.7	43.7	43.7	18.431	0	58.485	1966400000	31	19.7508	19.5139	19.8262	19.7126	19.7206	19.311	19.6859	19.8363	19.3667	19.3032
0.882818	-0.167512	Q08642	Q08642	Protein-arginine deiminase type-2	Padi2	1841	Color2 [A=255, R=169, G=169, B=169]	1	4					14	14	14	24.7	24.7	24.7	76.249	0	150	649590000	25	18.4452	18.1725	18.3547	18.1936	18.3709	18.3458	18.4974	18.7942	18.3671	18.3698
0.881823	0.226568	Q9Z0M5	Q9Z0M5	Lysosomal acid lipase/cholesteryl ester hydrolase	Lipa	5499	Color2 [A=255, R=169, G=169, B=169]	1	4					4	4	4	8.1	8.1	8.1	45.325	0	9.2274	59331000	8	15.9504	15.8087	16.0444	16.0564	15.8177	15.6107	15.9909	16.0067	15.5484	15.3879
0.88054	-0.371435	Q9QYR6;Q9QYR6-2	Q9QYR6;Q9QYR6-2	Microtubule-associated protein 1A;MAP1A heavy chain;MAP1 light chain LC2	Map1a	5301	Color2 [A=255, R=169, G=169, B=169]	1	4					25	24	24	13.3	12.9	12.9	300.14	0	112.11	451980000	45	18.4441	17.8035	17.9187	17.6093	18.322	18.7239	18.0626	18.8054	18.2238	18.139
0.87919	1.49759	Q61597	Q61597	Gamma-crystallin C	Crygc	2346	Color2 [A=255, R=169, G=169, B=169]	1	4					3	2	2	24.7	14.9	14.9	20.916	0	10.19	167520000	4	14.0133	18.6009	15.8746	14.4239	14.5168	13.7381	15.0824	14.1839	13.5734	13.3638
0.879136	0.230858	Q3UYV9	Q3UYV9	Nuclear cap-binding protein subunit 1	Ncbp1	2067	Color2 [A=255, R=169, G=169, B=169]	1	4					6	6	6	10.4	10.4	10.4	91.926	0	18.631	160100000	17	16.2604	16.0388	16.1212	16.2238	16.3567	15.6678	16.1383	16.3536	15.7453	15.9416
0.878248	1.4135	Q9WVJ5	Q9WVJ5	Beta-crystallin B1;Beta-crystallin B1B	Crybb1	5474	Color2 [A=255, R=169, G=169, B=169]	1	4					6	6	6	28.8	28.8	28.8	28.002	0	44.576	178550000	15	15.1091	19.6964	16.8249	15.8673	15.4564	14.8332	15.7253	15.1713	15.2906	14.8663
0.877083	0.218644	Q8R3F5	Q8R3F5	Malonyl-CoA-acyl carrier protein transacylase, mitochondrial	Mcat	3779	Color2 [A=255, R=169, G=169, B=169]	1	4					2	2	2	8.4	8.4	8.4	41.928	0.00025439	5.9437	17426000	3	13.5862	13.2252	13.3544	13.1986	13.3571	12.866	13.4419	13.3356	12.9928	12.992
0.876847	0.289029	Q8BG05-2;Q8BG05	Q8BG05-2;Q8BG05	Heterogeneous nuclear ribonucleoprotein A3	Hnrnpa3	2986	Color2 [A=255, R=169, G=169, B=169]	1	4					9	9	9	30.5	30.5	30.5	37.086	0	323.31	3197100000	61	20.7036	20.5873	20.8012	20.7751	20.9181	20.0796	20.5733	21.0036	20.1743	20.5094
0.875893	0.181625	P62192	P62192	26S protease regulatory subunit 4	Psmc1	1455	Color2 [A=255, R=169, G=169, B=169]	1	4					16	16	16	42.5	42.5	42.5	49.184	0	94.721	899680000	39	18.817	18.6869	18.8029	18.8044	18.7866	18.3545	18.7107	18.9544	18.4731	18.497
0.8756	0.34208	O88455	O88455	7-dehydrocholesterol reductase	Dhcr7	482	Color2 [A=255, R=169, G=169, B=169]	1	4					2	2	2	7.2	7.2	7.2	53.918	0	9.9913	14833000	5	13.3076	13.0286	13.071	13.4146	13.3022	12.729	12.9525	13.549	12.3859	12.7971
0.875114	-0.212474	P06745;CON__Q3ZBD7	P06745	Glucose-6-phosphate isomerase	Gpi	631	Color2 [A=255, R=169, G=169, B=169]	1	4					19	19	19	41.9	41.9	41.9	62.766	0	245.71	11839000000	139	21.9593	21.7954	21.8613	21.9127	22.1133	21.7753	22.2517	22.4559	22.0135	22.208
0.874469	-0.104822	Q9R062	Q9R062	Glycogenin-1	Gyg1	5335	Color2 [A=255, R=169, G=169, B=169]	1	4					9	9	9	37.5	37.5	37.5	37.402	0	84.252	1156000000	36	18.6534	18.5919	18.6095	18.4533	18.4682	18.6265	18.7227	18.8075	18.6195	18.5241
0.87414	0.226296	Q9Z277;Q9Z277-2	Q9Z277;Q9Z277-2	Tyrosine-protein kinase BAZ1B	Baz1b	5560	Color2 [A=255, R=169, G=169, B=169]	1	4					11	11	11	8	8	8	170.65	0	28.299	104570000	18	16.9909	16.9728	17.1499	16.9986	17.2382	16.499	16.9584	17.1968	16.6275	16.937
0.873714	-0.142698	P62484	P62484	Abl interactor 2	Abi2	1476	Color2 [A=255, R=169, G=169, B=169]	1	4					5	3	3	14.6	10.5	10.5	49.387	0.00045106	4.1071	20841000	4	14.0085	14.0009	13.9487	14.028	14.1543	14.0683	14.3346	14.3429	13.9342	14.174
0.872891	-0.204992	Q8K183	Q8K183	Pyridoxal kinase	Pdxk	3575	Color2 [A=255, R=169, G=169, B=169]	1	4					8	8	8	34.3	34.3	34.3	35.015	0	28.608	1160000000	21	19.1813	18.9586	19.0259	19.1198	19.1537	18.9806	19.4386	19.631	19.1074	19.3065
0.872849	0.235348	Q6PE01	Q6PE01	U5 small nuclear ribonucleoprotein 40 kDa protein	Snrnp40	2659	Color2 [A=255, R=169, G=169, B=169]	1	4					4	4	4	17.9	17.9	17.9	39.275	0	36.095	109760000	11	15.9883	15.6491	15.947	15.8796	16.0928	15.4079	15.7668	16.0835	15.4715	15.6504
0.872764	0.241183	Q8CGZ0	Q8CGZ0	Calcium homeostasis endoplasmic reticulum protein	Cherp	3478	Color2 [A=255, R=169, G=169, B=169]	1	4					4	4	4	4.6	4.6	4.6	106.17	0	7.3394	212990000	6	16.6834	16.2818	16.5904	16.2726	16.7398	16.1002	16.2762	16.6629	16.0777	16.245
0.872616	0.238459	Q8BK67	Q8BK67	Protein RCC2	Rcc2	3109	Color2 [A=255, R=169, G=169, B=169]	1	4					5	5	5	10.6	10.6	10.6	55.983	0	12.164	161870000	11	17.1883	16.8695	17.3128	17.1221	17.2485	16.5835	17.173	17.2069	16.8121	16.7734
0.871483	-0.127139	Q69ZS7-2;Q69ZS7	Q69ZS7-2;Q69ZS7	HBS1-like protein	Hbs1l	2541	Color2 [A=255, R=169, G=169, B=169]	1	4					8	8	8	15.4	15.4	15.4	65.282	0	26.635	50113000	11	15.5534	15.3988	15.4312	15.4519	15.5468	15.4756	15.5667	15.8735	15.5296	15.5723
0.870141	0.192131	Q60749	Q60749	KH domain-containing, RNA-binding, signal transduction-associated protein 1	Khdrbs1	2217	Color2 [A=255, R=169, G=169, B=169]	1	4					4	4	3	7.7	7.7	5.6	48.37	0	8.5647	267340000	9	18.1406	18.0176	17.9544	18.1958	18.1094	17.6943	17.9285	18.2391	17.6385	17.9567
0.869602	-0.115382	Q8BH79-2;Q8BH79;Q8BH79-4;Q8BH79-3	Q8BH79-2;Q8BH79;Q8BH79-4;Q8BH79-3	Anoctamin-10	Ano10	3044	Color2 [A=255, R=169, G=169, B=169]	1	4					6	6	6	12	12	12	69.262	0	15.204	179790000	11	16.782	16.7594	16.8241	16.726	16.6689	16.7286	16.9904	17.0303	16.8678	16.7201
0.86925	-0.09991	Q6X893;Q6X893-2	Q6X893;Q6X893-2	Choline transporter-like protein 1	Slc44a1	2709	Color2 [A=255, R=169, G=169, B=169]	1	4					4	4	4	8.1	8.1	8.1	73.066	0	11.156	30121000	7	14.5406	14.4886	14.6746	14.3505	14.6148	14.6845	14.586	14.6855	14.5821	14.6306
0.868825	0.219378	Q61510	Q61510	E3 ubiquitin/ISG15 ligase TRIM25	Trim25	2329	Color2 [A=255, R=169, G=169, B=169]	1	4					12	12	12	25.4	25.4	25.4	71.726	0	66.723	221930000	27	18.182	17.9396	18.2351	18.0437	18.1258	17.7069	18.1398	18.2181	17.7304	17.6341
0.868558	-0.121429	P97393	P97393	Rho GTPase-activating protein 5	Arhgap5	1696	Color2 [A=255, R=169, G=169, B=169]	1	4					6	6	6	4.7	4.7	4.7	172.11	0	14.221	23056000	7	15.7017	15.5746	15.5177	15.6239	15.6062	15.6789	15.9071	15.8418	15.6702	15.5333
0.867922	0.212944	P70261	P70261	Paladin	Pald1	1593	Color2 [A=255, R=169, G=169, B=169]	1	4					2	2	2	2.2	2.2	2.2	96.739	0.0091542	1.9256	3390700	2	12.2171	11.9385	12.042	12.0239	12.3177	12.1046	12.1918	11.6416	11.8176	11.719
0.86776	-0.182802	Q9ERI2	Q9ERI2	Ras-related protein Rab-27A	Rab27a	5038	Color2 [A=255, R=169, G=169, B=169]	1	4					7	7	6	39.4	39.4	34.8	25.017	0	36.625	1085900000	33	18.0652	17.9149	18.0571	18.1045	18.0444	18.033	18.4997	18.4536	18.0787	18.0351
0.867697	0.199777	Q3TB82	Q3TB82	Pleckstrin homology domain-containing family F member 1	Plekhf1	1889	Color2 [A=255, R=169, G=169, B=169]	1	4					3	3	3	15.8	15.8	15.8	31.157	0	7.545	104830000	9	15.9222	15.7133	16.0007	15.8846	15.9179	15.3558	15.8652	15.9853	15.5704	15.6631
0.867665	0.205333	Q9CZN7;Q9CZN7-2;P50431	Q9CZN7;Q9CZN7-2	Serine hydroxymethyltransferase	Shmt2	4633	Color2 [A=255, R=169, G=169, B=169]	1	4					7	7	7	16.7	16.7	16.7	55.758	0	21.319	175990000	13	17.1402	17.1208	17.2957	17.1656	17.3256	16.6706	17.0715	17.3614	16.8512	17.0666
0.867652	0.149568	Q99KV1	Q99KV1	DnaJ homolog subfamily B member 11	Dnajb11	4299	Color2 [A=255, R=169, G=169, B=169]	1	4					8	8	8	27.4	27.4	27.4	40.555	0	55.15	459280000	26	17.8678	17.6432	17.8798	17.7073	17.8816	17.5569	17.6202	17.9182	17.6605	17.4761
0.867396	0.205615	Q80UG5;Q80UG5-3;Q80UG5-2	Q80UG5;Q80UG5-3	Septin-9	Sept9	2868	Color2 [A=255, R=169, G=169, B=169]	1	4					11	11	11	21.8	21.8	21.8	65.574	0	39.185	609470000	28	18.7955	18.7348	19.0219	18.7209	18.8175	18.4116	18.8741	18.8833	18.5231	18.3703
0.867237	-0.146807	Q640N1;Q640N1-2	Q640N1;Q640N1-2	Adipocyte enhancer-binding protein 1	Aebp1	2464	Color2 [A=255, R=169, G=169, B=169]	1	4					7	6	6	8.3	7.5	7.5	128.36	0	18.123	52567000	8	15.5716	15.522	15.6837	15.4114	15.5282	15.5779	15.9516	15.6755	15.7409	15.5049
0.86582	0.161467	Q6P5E4	Q6P5E4	UDP-glucose:glycoprotein glucosyltransferase 1	Uggt1	2610	Color2 [A=255, R=169, G=169, B=169]	1	4					33	33	33	27.6	27.6	27.6	176.43	0	279.01	1299400000	87	19.73	19.5016	19.7798	19.5784	19.7246	19.4382	19.624	19.7211	19.4814	19.2422
0.865205	-0.194094	O08600	O08600	Endonuclease G, mitochondrial	Endog	201	Color2 [A=255, R=169, G=169, B=169]	1	4					3	3	3	12.6	12.6	12.6	32.19	0.00026853	6.9878	36312000	6	14.1942	14.1175	14.2103	14.2184	14.5035	14.5927	14.1229	14.321	14.6391	14.5388
0.862618	-0.228191	Q9EQZ6-2;Q9EQZ6-3;Q9EQZ6	Q9EQZ6-2;Q9EQZ6-3;Q9EQZ6	Rap guanine nucleotide exchange factor 4	Rapgef4	5019	Color2 [A=255, R=169, G=169, B=169]	1	4					5	5	5	9.6	9.6	9.6	79.44	0	19.79	78037000	7	15.2161	14.8063	15.0974	15.0626	15.1667	15.0216	15.4693	15.6689	15.1971	15.1331
0.859932	0.165474	P62748	P62748	Hippocalcin-like protein 1	Hpcal1	1487	Color2 [A=255, R=169, G=169, B=169]	1	4					5	5	2	29	29	9.3	22.338	0	51.6	361750000	14	17.6235	17.443	17.6033	17.4394	17.595	17.2327	17.4732	17.6865	17.1873	17.2972
0.859062	0.159787	Q8R151	Q8R151	NFX1-type zinc finger-containing protein 1	Znfx1	3725	Color2 [A=255, R=169, G=169, B=169]	1	4					8	8	8	5	5	5	218.83	0	13.378	62837000	11	16.6201	16.4248	16.5857	16.6279	16.6614	16.234	16.4087	16.7322	16.28	16.4662
0.858782	0.229893	Q3UVL4;Q3UVL4-2;Q3UVL4-3	Q3UVL4	Vacuolar protein sorting-associated protein 51 homolog	Vps51	2061	Color2 [A=255, R=169, G=169, B=169]	1	4					5	5	5	10.7	10.7	10.7	86.186	0	20.945	35111000	6	14.7604	14.858	14.8559	14.8834	14.9346	14.4037	14.8913	15.0256	14.376	14.4462
0.858521	0.198388	Q922R8	Q922R8	Protein disulfide-isomerase A6	Pdia6	4195	Color2 [A=255, R=169, G=169, B=169]	1	4					11	11	11	35.5	35.5	35.5	48.1	0	124.44	2257000000	44	19.5145	19.1994	19.5725	19.2512	19.4916	19.1087	19.3924	19.4396	19.1684	18.9283
0.858515	0.194965	Q9CPR4	Q9CPR4	60S ribosomal protein L17	Rpl17	4402	Color2 [A=255, R=169, G=169, B=169]	1	4					5	5	5	31.5	31.5	31.5	21.423	0	17.063	1446900000	21	19.5494	19.2998	19.4937	19.5358	19.4505	19.0995	19.4221	19.6295	19.1347	19.0685
0.85839	-0.0906521	Q99LB2	Q99LB2	Dehydrogenase/reductase SDR family member 4	Dhrs4	4313	Color2 [A=255, R=169, G=169, B=169]	1	4					5	5	5	17.6	17.6	17.6	29.884	0	10.221	162750000	9	16.7939	16.6577	16.6887	16.6656	16.7398	16.7779	16.8679	16.8094	16.9149	16.629
0.858069	-0.292694	Q8K389	Q8K389	CDK5 regulatory subunit-associated protein 2	Cdk5rap2	3643	Color2 [A=255, R=169, G=169, B=169]	1	4					3	3	3	2.4	2.4	2.4	205.94	0.0026183	2.7563	38521000	3	13.0831	12.6121	13.0868	12.3002	13.1274	13.0073	13.1983	13.2813	12.9478	13.2384
0.857759	-0.194528	Q9D1G5	Q9D1G5	Leucine-rich repeat-containing protein 57	Lrrc57	4703	Color2 [A=255, R=169, G=169, B=169]	1	4					9	9	9	38.1	38.1	38.1	26.76	0	29.472	188850000	20	17.8487	17.7035	17.7116	17.8062	17.9408	17.8666	18.1061	18.3789	17.828	17.8037
0.85709	0.244086	Q9WVA3	Q9WVA3	Mitotic checkpoint protein BUB3	Bub3	5464	Color2 [A=255, R=169, G=169, B=169]	1	4					6	6	6	24.8	24.8	24.8	36.954	0	18.097	229840000	13	17.6679	17.4574	17.7605	17.7128	17.8654	17.197	17.5644	17.8803	17.153	17.4488
0.85665	0.345063	P26350	P26350	Prothymosin alpha;Prothymosin alpha, N-terminally processed;Thymosin alpha	Ptma	932	Color2 [A=255, R=169, G=169, B=169]	1	4					6	6	6	28.8	28.8	28.8	12.254	0	132.14	7750800000	38	20.8094	20.4545	21.1733	20.4129	21.0831	19.9951	20.6689	20.8006	20.3215	20.4217
0.856436	0.156984	Q9CQ92	Q9CQ92	Mitochondrial fission 1 protein	Fis1	4435	Color2 [A=255, R=169, G=169, B=169]	1	4					4	4	4	27	27	27	17.008	0	83.734	657130000	12	17.9866	17.985	17.9621	18.1626	17.9801	17.9163	17.6831	18.1762	17.7567	17.7592
0.856177	-0.127284	Q8K296-2;Q8K296;Q91XS1-2;Q91XS1	Q8K296-2;Q8K296	Myotubularin-related protein 3	Mtmr3	3603	Color2 [A=255, R=169, G=169, B=169]	1	4					3	3	3	4.4	4.4	4.4	120.3	0.00026724	6.8814	18191000	3	12.2692	12.4354	12.3899	12.4841	12.3309	12.2639	12.5768	12.6723	12.5111	12.5218
0.854309	0.216067	Q99PI5;Q99PI5-2	Q99PI5;Q99PI5-2	Phosphatidate phosphatase LPIN2	Lpin2	4385	Color2 [A=255, R=169, G=169, B=169]	1	4					2	2	2	2.9	2.9	2.9	99.611	0.00044893	4.0486	6985100	3	13.3028	13.046	12.9065	13.1527	13.2849	12.7501	12.8565	13.3366	12.7466	12.9227
0.85363	-0.230154	Q9CZU6	Q9CZU6	Citrate synthase, mitochondrial	Cs	4644	Color2 [A=255, R=169, G=169, B=169]	1	4					12	12	12	36.6	36.6	36.6	51.736	0	126.72	5812800000	81	21.0395	21.0481	20.6032	21.1137	20.8964	21.2803	20.8244	21.0251	21.3269	21.395
0.853447	0.170318	Q91VJ5	Q91VJ5	Polyglutamine-binding protein 1	Pqbp1	3984	Color2 [A=255, R=169, G=169, B=169]	1	4					5	5	5	23.6	23.6	23.6	30.597	0	18.61	82271000	7	15.8978	15.7861	15.9455	15.8417	16.0963	15.493	15.7921	16.0144	15.6101	15.8063
0.853322	0.167282	O70566	O70566	Protein diaphanous homolog 2	Diaph2	453	Color2 [A=255, R=169, G=169, B=169]	1	4					5	5	5	5.6	5.6	5.6	124.87	0	19.365	135250000	10	15.6232	15.5663	15.7512	15.5412	15.6706	15.2654	15.5985	15.7683	15.3576	15.3262
0.853168	-0.232972	Q5DTJ9	Q5DTJ9	Myopalladin	Mypn	2116	Color2 [A=255, R=169, G=169, B=169]	1	4					3	3	3	3	3	3	144.11	0.00025806	6.2134	11939000	4	14.2117	13.6822	13.8216	14.1013	14.3051	14.203	14.0899	14.4592	14.1015	14.4331
0.853121	-0.181786	Q9CR29;Q9CR29-2	Q9CR29;Q9CR29-2	Coiled-coil domain-containing protein 43	Ccdc43	4501	Color2 [A=255, R=169, G=169, B=169]	1	4					2	2	2	9	9	9	25.049	0.00044415	3.9382	26466000	3	14.2421	14.252	13.9576	14.4457	14.2569	14.6012	14.3214	14.2871	14.6063	14.2472
0.853028	-0.172481	Q9D7X3	Q9D7X3	Dual specificity protein phosphatase 3	Dusp3	4805	Color2 [A=255, R=169, G=169, B=169]	1	4					5	5	5	40.5	40.5	40.5	20.472	0	54.738	249620000	16	17.4599	17.2527	17.4676	17.3556	17.3866	17.3545	17.6604	17.8907	17.4571	17.4221
0.852868	-0.231593	P14152	P14152	Malate dehydrogenase, cytoplasmic	Mdh1	764	Color2 [A=255, R=169, G=169, B=169]	1	4					15	15	15	44.3	44.3	44.3	36.511	0	74.027	17895000000	128	22.9572	22.6405	22.9421	22.7519	23.0653	22.7506	23.3439	23.3713	23.1153	22.934
0.851499	0.191561	Q6NVF9	Q6NVF9	Cleavage and polyadenylation specificity factor subunit 6	Cpsf6	2583	Color2 [A=255, R=169, G=169, B=169]	1	4					3	3	3	8	8	8	59.152	0	18.033	81225000	8	16.3115	16.0025	16.3269	16.3056	16.4894	15.9138	16.1196	16.3866	15.9217	16.1365
0.850557	-0.173421	Q99JB8	Q99JB8	Protein kinase C and casein kinase II substrate protein 3	Pacsin3	4239	Color2 [A=255, R=169, G=169, B=169]	1	4					10	10	10	33	33	33	48.584	0	57.505	309320000	30	16.8443	16.8495	17.0672	16.7419	17.0662	17.1016	16.856	17.0527	17.3769	17.0491
0.85034	0.240356	Q61191	Q61191	Host cell factor 1;HCF N-terminal chain 1;HCF N-terminal chain 2;HCF N-terminal chain 3;HCF N-terminal chain 4;HCF N-terminal chain 5;HCF N-terminal chain 6;HCF C-terminal chain 1;HCF C-terminal chain 2;HCF C-terminal chain 3;HCF C-terminal chain 4;HCF C-terminal chain 5;HCF C-terminal chain 6	Hcfc1	2291	Color2 [A=255, R=169, G=169, B=169]	1	4					17	17	17	10.9	10.9	10.9	210.43	0	55.354	440580000	42	18.7345	18.6084	18.776	18.696	18.934	18.1511	18.6439	18.9267	18.2779	18.5474
0.849989	-0.134676	Q91YD9	Q91YD9	Neural Wiskott-Aldrich syndrome protein	Wasl	4081	Color2 [A=255, R=169, G=169, B=169]	1	4					3	3	3	7	7	7	54.274	0	7.6706	46964000	7	15.4681	15.3735	15.3942	15.3814	15.3364	15.4399	15.5897	15.8061	15.4337	15.3576
0.849692	-0.146403	Q8VDZ4;Q8VDZ4-2	Q8VDZ4;Q8VDZ4-2	Palmitoyltransferase ZDHHC5	Zdhhc5	3900	Color2 [A=255, R=169, G=169, B=169]	1	4					5	5	5	11.6	11.6	11.6	77.5	0	12.007	80253000	6	16.2517	16.1232	16.2669	16.2819	16.3626	16.2816	16.3684	16.7181	16.369	16.2813
0.849468	0.204272	Q9DCD0	Q9DCD0	6-phosphogluconate dehydrogenase, decarboxylating	Pgd	4934	Color2 [A=255, R=169, G=169, B=169]	1	4					15	15	15	38.1	38.1	38.1	53.247	0	136.1	2937900000	71	20.6555	20.4632	20.5764	20.6156	20.5361	20.1121	20.5448	20.7483	20.1964	20.2238
0.849361	0.228797	P35123	P35123	Ubiquitin carboxyl-terminal hydrolase 4	Usp4	1038	Color2 [A=255, R=169, G=169, B=169]	1	4					5	4	4	7.7	6.7	6.7	108.34	0	58.36	48543000	6	14.4217	14.1209	14.6817	14.3268	14.6834	13.9915	14.2906	14.5124	14.211	14.085
0.849073	0.155197	Q6P2B1-2;Q6P2B1;Q6P2B1-3	Q6P2B1-2;Q6P2B1	Transportin-3	Tnpo3	2599	Color2 [A=255, R=169, G=169, B=169]	1	4					7	7	7	8.5	8.5	8.5	104.86	0	11.483	43125000	10	16.0122	16.0255	15.9645	16.027	16.0518	15.6044	15.9083	16.1806	15.7884	15.8234
0.846747	-0.122021	P03921	P03921	NADH-ubiquinone oxidoreductase chain 5	Mtnd5	590	Color2 [A=255, R=169, G=169, B=169]	1	4					5	5	5	10.7	10.7	10.7	68.474	0	35.284	247760000	14	16.2197	16.2564	16.1169	16.2896	16.359	16.3171	16.1617	16.4698	16.5254	16.3776
0.84591	0.363111	Q9D6M3;Q9DB41-2;Q9DB41	Q9D6M3	Mitochondrial glutamate carrier 1	Slc25a22	4772	Color2 [A=255, R=169, G=169, B=169]	1	4					8	8	8	24.8	24.8	24.8	34.67	0	42.465	255470000	18	18.1302	17.7062	17.8142	18.1702	18.4113	17.3167	17.6751	18.2028	17.2522	17.9697
0.845085	-0.139264	Q9CQF9	Q9CQF9	Prenylcysteine oxidase	Pcyox1	4452	Color2 [A=255, R=169, G=169, B=169]	1	4					9	9	9	24.2	24.2	24.2	56.494	0	47.234	178300000	19	17.6139	17.57	17.6804	17.6338	17.6503	17.5871	17.9023	18.0134	17.7427	17.5992
0.845034	0.186659	Q9D662	Q9D662	Protein transport protein Sec23B	Sec23b	4762	Color2 [A=255, R=169, G=169, B=169]	1	4					10	8	8	15.4	12.1	12.1	86.436	0	26.11	109180000	14	16.599	16.6364	16.8708	16.6164	16.7777	16.2213	16.4977	16.8557	16.45	16.5422
0.844709	0.145075	P29341	P29341	Polyadenylate-binding protein 1	Pabpc1	984	Color2 [A=255, R=169, G=169, B=169]	1	4					17	17	17	27.7	27.7	27.7	70.67	0	86.3	1444500000	49	19.3519	19.2685	19.3401	19.3634	19.3514	19.0235	19.2705	19.4944	19.0417	19.1199
0.844353	0.248122	O88492;O88492-2	O88492;O88492-2	Perilipin-4	Plin4	486	Color2 [A=255, R=169, G=169, B=169]	1	4					12	12	12	28.9	28.9	28.9	139.41	0	217.09	378770000	32	18.2027	18.5409	18.4683	18.4428	18.5853	18.343	17.9127	17.9117	18.6391	18.193
0.84434	0.175365	Q8BPM2;Q8BPM2-2	Q8BPM2;Q8BPM2-2	Mitogen-activated protein kinase kinase kinase kinase 5	Map4k5	3172	Color2 [A=255, R=169, G=169, B=169]	1	4					2	2	2	2.7	2.7	2.7	95.044	0.00023403	4.645	8968900	3	13.602	13.8181	13.699	13.3372	13.628	13.4484	13.5576	13.6436	13.2907	13.2672
0.844096	0.157769	P05480;P06240	P05480	Neuronal proto-oncogene tyrosine-protein kinase Src	Src	618	Color2 [A=255, R=169, G=169, B=169]	1	4					8	8	6	19.6	19.6	16.3	60.644	0	52.58	355130000	24	18.8108	18.6955	18.7892	18.731	18.825	18.4521	18.7574	18.9093	18.4367	18.5071
0.843987	0.198227	Q9QUI0	Q9QUI0	Transforming protein RhoA	Rhoa	5243	Color2 [A=255, R=169, G=169, B=169]	1	4					7	7	2	49.2	49.2	18.7	21.782	0	46.646	1232600000	53	19.7024	19.2833	19.3833	19.6013	19.321	19.1359	19.4301	19.5253	19.0975	19.1115
0.843707	0.216883	Q61703	Q61703	Inter-alpha-trypsin inhibitor heavy chain H2	Itih2	2360	Color2 [A=255, R=169, G=169, B=169]	1	4					14	14	10	20.9	20.9	16.2	105.93	0	91.416	1326000000	41	19.3269	19.5935	19.6273	19.1994	19.3229	19.0056	19.5002	19.3922	19.0888	18.9988
0.843683	0.213966	Q8CGF7;Q8CGF7-2;Q8CGF7-3	Q8CGF7;Q8CGF7-2;Q8CGF7-3	Transcription elongation regulator 1	Tcerg1	3473	Color2 [A=255, R=169, G=169, B=169]	1	4					7	7	7	4.7	4.7	4.7	123.79	0	9.9472	69575000	13	16.7398	16.6409	16.7976	16.7053	16.9571	16.2687	16.6517	16.9496	16.3471	16.5539
0.843644	0.187246	Q9JJX6-3;Q9JJX6;Q9JJX6-4;Q9JJX6-2	Q9JJX6-3;Q9JJX6;Q9JJX6-4;Q9JJX6-2	P2X purinoceptor 4	P2rx4	5161	Color2 [A=255, R=169, G=169, B=169]	1	4					2	2	2	6	6	6	41.269	0.0091558	1.9267	52112000	4	14.9642	14.6487	14.941	14.6626	14.7159	14.6999	14.8756	14.6014	14.4908	14.3285
0.842678	-0.252386	Q91WC3;Q91WC3-2	Q91WC3;Q91WC3-2	Long-chain-fatty-acid--CoA ligase 6	Acsl6	4027	Color2 [A=255, R=169, G=169, B=169]	1	4					25	25	25	45.1	45.1	45.1	78.016	0	90.288	3674500000	97	21.1781	20.7858	20.8244	20.978	20.961	20.9622	21.4382	21.6156	21.0646	20.9086
0.842576	-0.162067	O70572	O70572	Sphingomyelin phosphodiesterase 2	Smpd2	455	Color2 [A=255, R=169, G=169, B=169]	1	4					7	7	7	19.3	19.3	19.3	47.466	0	16.004	165190000	15	17.1638	16.9961	17.0331	17.1423	17.0347	17.0574	17.3944	17.5253	17.125	17.0782
0.842138	-0.176971	Q80UP5	Q80UP5	Ankyrin repeat domain-containing protein 13A	Ankrd13a	2873	Color2 [A=255, R=169, G=169, B=169]	1	4					2	2	2	4.3	4.3	4.3	67.177	0	8.3379	9613400	3	12.5887	12.6747	12.6781	12.5572	12.9032	12.7564	13.1653	12.7512	12.6586	12.9552
0.842004	-0.204217	O89023	O89023	Tripeptidyl-peptidase 1	Tpp1	537	Color2 [A=255, R=169, G=169, B=169]	1	4					3	3	3	7.5	7.5	7.5	61.341	0	7.4964	466600000	10	16.8828	16.3311	16.4929	16.6421	16.5621	16.6382	16.9218	17.0587	16.7034	16.6101
0.840518	0.180861	P62196	P62196	26S protease regulatory subunit 8	Psmc5	1456	Color2 [A=255, R=169, G=169, B=169]	1	4					16	16	16	50.2	50.2	50.2	45.626	0	60.139	834140000	53	19.4449	19.1362	19.4574	19.2725	19.4641	19.0173	19.2999	19.4633	19.1062	18.984
0.84041	0.109723	Q3UJB9-2;Q3UJB9	Q3UJB9-2;Q3UJB9	Enhancer of mRNA-decapping protein 4	Edc4	2010	Color2 [A=255, R=169, G=169, B=169]	1	4					6	6	6	5.5	5.5	5.5	150.65	0	15.336	52753000	10	16.5464	16.4611	16.6033	16.5019	16.5471	16.2723	16.388	16.6578	16.4038	16.3893
0.840399	0.183982	P67984	P67984	60S ribosomal protein L22	Rpl22	1558	Color2 [A=255, R=169, G=169, B=169]	1	4					3	3	3	30.5	30.5	30.5	14.759	0	59.453	913730000	27	18.0225	18.0264	18.1325	18.0981	18.0688	17.7128	18.0918	18.2153	17.7436	17.665
0.839691	0.318632	Q9R1T4-2;Q9R1T4-3;Q9R1T4	Q9R1T4-2;Q9R1T4-3;Q9R1T4	Septin-6	Sept6	5383	Color2 [A=255, R=169, G=169, B=169]	1	4					10	5	5	29.5	18.5	18.5	48.763	0	87.225	72401000	12	16.5364	16.2176	16.5855	16.4316	16.773	15.7398	16.3045	16.7089	15.8663	16.3314
0.839539	-0.35638	P29974;Q9JJZ8	P29974	cGMP-gated cation channel alpha-1	Cnga1	996	Color2 [A=255, R=169, G=169, B=169]	1	4					8	8	8	14.8	14.8	14.8	79.46	0	35.756	540800000	35	18.8666	18.3407	18.6134	18.4549	19.1222	18.5599	19.2624	19.4511	18.721	19.1853
0.837032	0.281331	Q52KI8-2;Q52KI8	Q52KI8-2;Q52KI8	Serine/arginine repetitive matrix protein 1	Srrm1	2108	Color2 [A=255, R=169, G=169, B=169]	1	4					4	4	4	6.9	6.9	6.9	101.1	0	86.364	121530000	13	15.8465	15.818	16.1503	15.9003	16.3566	15.482	15.9973	16.1344	15.4434	15.608
0.835985	-0.379755	P21844	P21844	Chymase	Cma1	877	Color2 [A=255, R=169, G=169, B=169]	1	4					4	4	4	19.8	19.8	19.8	27.586	0	55.767	130690000	12	16.3531	16.0677	16.9236	15.7729	16.1633	16.7842	16.9112	16.115	16.7359	16.6332
0.832859	-0.29083	Q99MR9	Q99MR9	Protein phosphatase 1 regulatory subunit 3A	Ppp1r3a	4364	Color2 [A=255, R=169, G=169, B=169]	1	4					8	8	8	10.4	10.4	10.4	121.43	0	58.275	44690000	13	15.4238	15.4039	15.3326	15.4345	15.514	16.0722	15.2585	15.3251	16.0896	15.8177
0.83236	0.216751	Q9DBR0	Q9DBR0	A-kinase anchor protein 8	Akap8	4899	Color2 [A=255, R=169, G=169, B=169]	1	4					2	2	2	3.3	3.3	3.3	76.293	0.00063884	3.323	14579000	3	14.2588	13.8031	14.2442	14.1254	14.2943	13.6899	14.1116	14.2187	13.8136	13.8084
0.832278	0.257693	Q9JIX8-4;Q9JIX8;Q9JIX8-3;Q9JIX8-2	Q9JIX8-4;Q9JIX8	Apoptotic chromatin condensation inducer in the nucleus	Acin1	5138	Color2 [A=255, R=169, G=169, B=169]	1	4					15	15	15	14.6	14.6	14.6	146.3	0	90.47	402050000	36	18.3401	18.2491	18.3219	18.3062	18.5098	17.719	18.2079	18.5615	17.7791	18.1711
0.830896	0.209662	Q6PAV2;Q6PAV2-2;Q6PAV2-3	Q6PAV2;Q6PAV2-2	Probable E3 ubiquitin-protein ligase HERC4	Herc4	2640	Color2 [A=255, R=169, G=169, B=169]	1	4					7	7	7	7.1	7.1	7.1	118.41	0	11.777	34467000	11	15.4842	15.4915	15.6811	15.5521	15.586	15.0662	15.5258	15.751	15.2102	15.1934
0.830809	0.246379	P61327;Q9CQL1	P61327;Q9CQL1	Protein mago nashi homolog;Protein mago nashi homolog 2	Magoh;Magohb	1433	Color2 [A=255, R=169, G=169, B=169]	1	4					8	8	8	49.3	49.3	49.3	17.163	0	17.97	370170000	17	17.5439	17.3928	17.5966	17.4765	17.7944	16.9737	17.4652	17.7321	17.0558	17.3455
0.830765	-0.172695	Q9Z247	Q9Z247	Peptidyl-prolyl cis-trans isomerase FKBP9	Fkbp9	5557	Color2 [A=255, R=169, G=169, B=169]	1	4					7	7	7	12.8	12.8	12.8	62.995	0	15.103	355520000	13	17.2452	17.015	17.2067	17.253	17.0934	17.1462	17.5866	17.4846	17.3799	17.0794
0.829708	-0.162857	Q3UPH1	Q3UPH1	Protein PRRC1	Prrc1	2035	Color2 [A=255, R=169, G=169, B=169]	1	4					4	4	4	9.9	9.9	9.9	46.297	0	9.5366	68969000	11	16.0834	15.9445	15.8487	16.1667	16.0599	16.0097	16.3521	16.3798	16.2089	15.9669
0.829102	-0.273915	P62761;Q8BGZ1	P62761	Visinin-like protein 1	Vsnl1	1490	Color2 [A=255, R=169, G=169, B=169]	1	4					6	6	6	28.3	28.3	28.3	22.142	0	12.591	286500000	18	18.4002	17.8769	18.0905	18.0609	18.5743	18.5073	18.1738	18.8336	18.2781	18.5796
0.828672	-0.130045	O70400	O70400	PDZ and LIM domain protein 1	Pdlim1	434	Color2 [A=255, R=169, G=169, B=169]	1	4					8	8	8	30.9	30.9	30.9	35.774	0	26.921	136930000	19	16.7262	17.0011	16.7205	16.8298	16.6409	16.8378	16.9732	17.0706	16.9188	16.7683
0.828395	-0.252581	Q9DC53	Q9DC53	Copine-8	Cpne8	4924	Color2 [A=255, R=169, G=169, B=169]	1	4					3	2	2	5.7	4.2	4.2	64.667	0.0028192	2.7525	3649200	3	11.4553	11.4308	11.5697	11.1161	10.9803	11.3667	11.9368	11.6926	11.3491	11.4699
0.827827	0.23861	Q8BHD8	Q8BHD8	Protein-L-isoaspartate O-methyltransferase domain-containing protein 2	Pcmtd2	3053	Color2 [A=255, R=169, G=169, B=169]	1	4					4	4	4	12.5	12.5	12.5	40.755	0	8.2811	73511000	9	16.4143	16.0373	16.3194	16.378	16.6967	15.9083	16.0836	16.4768	15.9349	16.2491
0.827441	-0.177134	Q8BJF9	Q8BJF9	Charged multivesicular body protein 2b	Chmp2b	3092	Color2 [A=255, R=169, G=169, B=169]	1	4					5	5	5	20.2	20.2	20.2	23.934	0	11.305	205510000	12	17.7382	17.5813	17.7717	17.7167	17.7231	17.6447	18.0407	18.2151	17.7312	17.7849
0.827224	0.169054	Q8BH74	Q8BH74	Nuclear pore complex protein Nup107	Nup107	3043	Color2 [A=255, R=169, G=169, B=169]	1	4					6	6	6	6.5	6.5	6.5	106.72	0	16.695	78529000	10	16.5291	16.438	16.5696	16.4684	16.6188	16.1748	16.4394	16.7035	16.1584	16.3025
0.82626	0.234067	P62774	P62774	Myotrophin	Mtpn	1491	Color2 [A=255, R=169, G=169, B=169]	1	4					3	3	3	28	28	28	12.861	0	30.42	658630000	10	18.9264	18.7877	18.8852	18.9951	19.0104	18.6542	18.5679	19.2152	18.6259	18.3712
0.826165	0.201672	B2RXR6	B2RXR6	Serine/threonine-protein phosphatase 6 regulatory ankyrin repeat subunit B	Ankrd44	91	Color2 [A=255, R=169, G=169, B=169]	1	4					8	8	7	10.1	10.1	9.2	107.38	0	26.295	133620000	14	16.6558	16.4002	16.7129	16.5817	16.5974	16.1413	16.6341	16.6871	16.3031	16.174
0.826002	0.170792	Q8C7H1	Q8C7H1	Methylmalonic aciduria type A homolog, mitochondrial	Mmaa	3393	Color2 [A=255, R=169, G=169, B=169]	1	4					2	2	2	4.8	4.8	4.8	45.932	0.0006509	3.5815	13740000	5	14.5538	14.4372	14.7181	14.5487	14.4155	14.1607	14.6449	14.5159	14.2221	14.2757
0.82569	-0.111997	Q9D7N3	Q9D7N3	28S ribosomal protein S9, mitochondrial	Mrps9	4799	Color2 [A=255, R=169, G=169, B=169]	1	4					2	2	2	6.4	6.4	6.4	44.929	0	7.4291	15844000	3	13.7253	13.8026	13.9201	13.753	14.0278	13.9657	13.896	14.0281	13.8355	14.0636
0.824949	0.156474	Q9CZE3	Q9CZE3	Ras-related protein Rab-32	Rab32	4627	Color2 [A=255, R=169, G=169, B=169]	1	4					8	8	6	46.2	46.2	36.8	25.068	0	78.528	435240000	27	18.7102	18.6203	18.801	18.693	18.6273	18.4652	18.7776	18.7276	18.3775	18.3214
0.824678	-0.142399	P70670;Q60817	P70670	Nascent polypeptide-associated complex subunit alpha, muscle-specific form	Naca	1629	Color2 [A=255, R=169, G=169, B=169]	1	4					23	23	23	15.9	15.9	15.9	220.5	0	174.37	791600000	54	18.989	18.937	19.1268	18.8914	19.122	19.1779	18.9824	19.1152	19.4292	19.0735
0.824486	-0.122735	Q9CRY7	Q9CRY7	Glycerophosphodiester phosphodiesterase domain-containing protein 1	Gdpd1	4527	Color2 [A=255, R=169, G=169, B=169]	1	4					4	4	4	19.1	19.1	19.1	35.866	0	11.785	73227000	8	15.3438	15.2061	15.1861	15.2596	15.3854	15.3457	15.3727	15.6564	15.3509	15.2693
0.824285	0.25963	Q9Z204-2;Q9Z204-4;Q9Z204-3;Q9Z204;Q9Z204-5	Q9Z204-2;Q9Z204-4;Q9Z204-3;Q9Z204;Q9Z204-5	Heterogeneous nuclear ribonucleoproteins C1/C2	Hnrnpc	5554	Color2 [A=255, R=169, G=169, B=169]	1	4					11	11	11	34	34	34	33.056	0	60.222	1212300000	47	20.5499	20.4094	20.5135	20.4735	20.6994	19.8995	20.4625	20.7195	19.9454	20.3205
0.824194	0.193467	Q8BMQ8	Q8BMQ8	Vacuolar fusion protein MON1 homolog B	Mon1b	3152	Color2 [A=255, R=169, G=169, B=169]	1	4					2	2	2	4.5	4.5	4.5	60.015	0.00044277	3.8796	16423000	4	13.8553	13.8488	13.7909	13.8431	13.9415	13.619	13.6462	14.0718	13.3256	13.6496
0.821982	-0.157059	P46662-2;P46662	P46662-2;P46662	Merlin	Nf2	1139	Color2 [A=255, R=169, G=169, B=169]	1	4					2	2	2	3.6	3.6	3.6	69.175	0.00043678	3.6787	1859500	2	12.7444	12.8697	12.8672	12.4688	12.9036	12.7551	12.9831	13.1066	12.8967	12.8975
0.8215	-0.187649	Q02780-6;Q02780-2;Q02780-5;Q02780-3;Q02780-7;Q02780-4;Q02780	Q02780-6;Q02780-2;Q02780-5;Q02780-3;Q02780-7;Q02780-4;Q02780	Nuclear factor 1 A-type	Nfia	1786	Color2 [A=255, R=169, G=169, B=169]	1	4					6	4	3	23.8	17.5	14.8	42.407	0	10.053	60813000	7	14.8443	14.7775	15.1703	14.6907	15.0047	14.9633	15.2619	15.2369	15.128	14.8356
0.82143	-0.231516	Q61418;Q9WVD4;P51791-2;P51791	Q61418	H(+)/Cl(-) exchange transporter 4	Clcn4	2317	Color2 [A=255, R=169, G=169, B=169]	1	4					3	3	3	2.9	2.9	2.9	83.732	0.00045208	4.1277	24106000	4	14.5988	14.6262	14.5888	14.8048	14.7682	14.6715	15.1109	15.3574	14.6957	14.7091
0.821211	0.0691225	Q01341	Q01341	Adenylate cyclase type 6	Adcy6	1771	Color2 [A=255, R=169, G=169, B=169]	1	4					4	4	3	5.4	5.4	4.5	130.32	0.00024564	5.332	93259000	5	15.1144	14.9514	15.0729	15.0747	15.139	15.0632	14.9461	15.0661	15.0072	14.9242
0.82085	-0.43423	Q924K1	Q924K1	Aryl-hydrocarbon-interacting protein-like 1	Aipl1	4211	Color2 [A=255, R=169, G=169, B=169]	1	4					2	2	2	6.7	6.7	6.7	38.212	0.00045362	4.1827	27798000	3	14.7861	14.3781	14.4641	14.6713	15.0952	14.402	15.1584	15.8139	14.7996	15.3921
0.820557	0.282468	P49312;P49312-2	P49312;P49312-2	Heterogeneous nuclear ribonucleoprotein A1;Heterogeneous nuclear ribonucleoprotein A1, N-terminally processed	Hnrnpa1	1197	Color2 [A=255, R=169, G=169, B=169]	1	4					7	6	6	28.1	25.3	25.3	34.196	0	121.03	2605300000	32	19.9916	19.8092	20.0507	20.0875	20.1529	19.332	19.8741	20.2385	19.3913	19.8437
0.818579	0.173492	Q8VDM4	Q8VDM4	26S proteasome non-ATPase regulatory subunit 2	Psmd2	3888	Color2 [A=255, R=169, G=169, B=169]	1	4					20	20	20	27	27	27	100.2	0	94.668	1205100000	65	20.27	19.9195	20.2798	20.0639	20.2851	19.8333	20.0942	20.2536	19.9289	19.8408
0.818304	-0.16568	P41216	P41216	Long-chain-fatty-acid--CoA ligase 1	Acsl1	1096	Color2 [A=255, R=169, G=169, B=169]	1	4					21	21	19	34.6	34.6	31.8	77.951	0	49.833	1126000000	58	19.3529	19.2978	19.2804	19.2175	19.3455	19.7767	19.256	19.3648	19.6298	19.2952
0.8175	-0.220065	P62627	P62627	Dynein light chain roadblock-type 1	Dynlrb1	1479	Color2 [A=255, R=169, G=169, B=169]	1	4					5	5	4	82.3	82.3	74	10.99	0	35.028	252530000	11	16.2483	16.272	16.0746	16.3695	16.4513	16.3592	16.3152	16.985	16.3698	16.4867
0.816776	0.121638	Q99MK8;Q3UYH7	Q99MK8;Q3UYH7	Beta-adrenergic receptor kinase 1;Beta-adrenergic receptor kinase 2	Adrbk1;Adrbk2	4356	Color2 [A=255, R=169, G=169, B=169]	1	4					3	3	3	4.5	4.5	4.5	79.638	0.00045537	4.2266	32024000	4	14.7253	14.4365	14.723	14.4571	14.7504	14.4356	14.5375	14.5992	14.445	14.4668
0.816586	-0.240867	Q91Y74	Q91Y74	CMP-N-acetylneuraminate-beta-galactosamide-alpha-2,3-sialyltransferase 4	St3gal4	4080	Color2 [A=255, R=169, G=169, B=169]	1	4					2	2	2	5.7	5.7	5.7	38.058	0.0049599	2.29	4628200	3	12.5513	12.8285	12.7947	12.307	12.308	12.426	12.8371	12.815	12.8623	13.0534
0.81655	0.172336	Q9EPU4	Q9EPU4	Cleavage and polyadenylation specificity factor subunit 1	Cpsf1	4991	Color2 [A=255, R=169, G=169, B=169]	1	4					8	8	8	6	6	6	160.82	0	14.199	98284000	12	16.1133	16.0073	16.085	15.9515	16.1581	15.6736	16.025	16.2242	15.7317	15.7989
0.813747	-0.340475	Q9EQF6	Q9EQF6	Dihydropyrimidinase-related protein 5	Dpysl5	5001	Color2 [A=255, R=169, G=169, B=169]	1	4					9	9	8	22.2	22.2	19.9	61.516	0	18.307	294010000	13	17.6287	16.9218	17	16.9813	17.5556	17.5609	17.3105	18.1056	17.2455	17.5672
0.812459	-0.230131	Q8K2Q7	Q8K2Q7	BRO1 domain-containing protein BROX	Brox	3622	Color2 [A=255, R=169, G=169, B=169]	1	4					2	2	2	4.9	4.9	4.9	46.201	0.00024038	5.0115	104510000	6	16.2858	15.9658	16.1955	16.0868	16.2938	16.1875	16.5289	16.8554	16.2407	16.1659
0.812284	0.170303	P62082	P62082	40S ribosomal protein S7	Rps7	1452	Color2 [A=255, R=169, G=169, B=169]	1	4					4	4	4	25.8	25.8	25.8	22.127	0	17.164	1871600000	16	19.413	19.2787	19.39	19.3587	19.3228	18.9396	19.3715	19.4894	19.0831	19.0282
0.811908	-0.153312	P21278;P30677	P21278	Guanine nucleotide-binding protein subunit alpha-11	Gna11	869	Color2 [A=255, R=169, G=169, B=169]	1	4					12	12	8	42.6	42.6	30.1	42.024	0	36.511	1107500000	31	19.7264	19.5591	19.6329	19.5797	19.7439	19.6788	19.9739	20.0624	19.6254	19.668
0.811627	-0.239103	B1AVH7;B1AVH7-2	B1AVH7	TBC1 domain family member 2A	Tbc1d2	77	Color2 [A=255, R=169, G=169, B=169]	1	4					5	5	5	6.4	6.4	6.4	104.26	0	25.451	88162000	10	15.6897	15.4178	15.5021	15.8248	15.3517	15.544	15.9377	16.2133	15.6863	15.6004
0.810944	0.237165	Q3TEA8-2;Q3TEA8;Q3TEA8-3	Q3TEA8-2;Q3TEA8;Q3TEA8-3	Heterochromatin protein 1-binding protein 3	Hp1bp3	1902	Color2 [A=255, R=169, G=169, B=169]	1	4					17	17	16	29.9	29.9	29.8	59.548	0	45.46	2029200000	49	20.5472	20.3786	20.5418	20.586	20.7286	20.0694	20.373	20.7306	19.9519	20.4715
0.809808	0.26355	P23198	P23198	Chromobox protein homolog 3	Cbx3	890	Color2 [A=255, R=169, G=169, B=169]	1	4					6	6	5	30.1	30.1	21.3	20.855	0	39.215	1117900000	31	19.8133	19.6883	19.8787	19.863	20.0438	19.3607	19.6168	20.133	19.2082	19.6505
0.809689	-0.176467	Q9D281	Q9D281	Protein Noxp20	Fam114a1	4723	Color2 [A=255, R=169, G=169, B=169]	1	4					7	7	7	16.2	16.2	16.2	61.012	0	49.128	57987000	13	14.9841	14.8973	15.0342	14.8784	14.8667	14.75	15.3346	15.2643	15.213	14.9812
0.809321	-0.294975	P68033;P62737;P63268	P68033;P62737;P63268	Actin, alpha cardiac muscle 1;Actin, aortic smooth muscle;Actin, gamma-enteric smooth muscle	Actc1;Acta2;Actg2	1559	Color2 [A=255, R=169, G=169, B=169]	1	4					19	2	2	65.5	5.8	5.8	42.019	0	44.01	1700300000	37	17.0541	17.122	16.9462	17.1429	17.0799	17.7787	17.168	16.8532	17.8004	17.2196
0.809073	0.222239	Q5SUF2;Q5SUF2-3;Q5SUF2-2	Q5SUF2;Q5SUF2-3;Q5SUF2-2	Luc7-like protein 3	Luc7l3	2158	Color2 [A=255, R=169, G=169, B=169]	1	4					4	4	4	13.7	13.7	13.7	51.45	0	61.48	120530000	8	15.6271	15.3014	15.5966	15.7495	15.723	15.1453	15.4599	15.7425	15.1015	15.4371
0.808558	-0.375557	Q9DCU2	Q9DCU2	Plasmolipin	Pllp	4959	Color2 [A=255, R=169, G=169, B=169]	1	4					2	2	2	21.4	21.4	21.4	19.801	0	7.1759	62966000	5	16.1322	15.9014	16.1626	15.5635	15.8105	17.0436	16.1595	16.4357	15.8975	15.9116
0.808262	-0.0661095	Q9R112	Q9R112	Sulfide:quinone oxidoreductase, mitochondrial	Sqrdl	5368	Color2 [A=255, R=169, G=169, B=169]	1	4					9	9	9	24.2	24.2	24.2	50.282	0	24.442	164100000	16	16.4416	16.3996	16.4289	16.3299	16.4057	16.3959	16.5927	16.5125	16.4279	16.4072
0.806802	0.178952	Q9JII5-2;Q9JII5	Q9JII5-2;Q9JII5	DAZ-associated protein 1	Dazap1	5130	Color2 [A=255, R=169, G=169, B=169]	1	4					5	5	4	21.2	21.2	18.5	43.086	0	21.521	216220000	9	16.5082	16.4681	16.4425	16.77	16.6739	16.2013	16.5488	16.6436	16.1572	16.417
0.806778	-0.174414	Q8K3G9	Q8K3G9	DCC-interacting protein 13-beta	Appl2	3648	Color2 [A=255, R=169, G=169, B=169]	1	4					10	10	10	20.8	20.8	20.8	73.853	0	94.223	114170000	20	16.8303	16.5674	16.7481	16.7425	16.8486	16.7385	17.1338	17.194	16.7529	16.7898
0.806505	0.0903778	Q8BH95	Q8BH95	Enoyl-CoA hydratase, mitochondrial	Echs1	3046	Color2 [A=255, R=169, G=169, B=169]	1	4					12	12	12	44.5	44.5	44.5	31.474	0	48.123	1712800000	42	20.7421	20.7541	20.7801	20.8092	20.7316	20.5142	20.6229	20.8587	20.6966	20.6728
0.805595	0.223777	P63166	P63166	Small ubiquitin-related modifier 1	Sumo1	1543	Color2 [A=255, R=169, G=169, B=169]	1	4					2	2	2	27.7	27.7	27.7	11.557	0.00024752	5.4597	61246000	4	14.2484	13.9976	14.1499	14.3633	14.28	13.6813	13.9362	14.4624	13.9216	13.9189
0.805179	0.185744	Q3TKT4;Q3TKT4-2	Q3TKT4;Q3TKT4-2	Transcription activator BRG1	Smarca4	1921	Color2 [A=255, R=169, G=169, B=169]	1	4					11	11	9	7.9	7.9	6.5	181.43	0	52.752	146790000	25	17.1733	17.1195	17.263	17.1093	17.3636	16.8188	17.0394	17.3829	16.7755	17.0834
0.805073	-0.38541	P32958	P32958	Rod outer segment membrane protein 1	Rom1	1028	Color2 [A=255, R=169, G=169, B=169]	1	4					6	6	6	16.2	16.2	16.2	37.265	0	45.764	1491400000	36	19.1608	18.456	18.668	18.6791	19.333	18.7052	19.5037	19.7033	18.9503	19.3615
0.805043	0.179624	Q80X50;Q80X50-5;Q80X50-2;Q80X50-3;Q80X50-4	Q80X50;Q80X50-5;Q80X50-2;Q80X50-3;Q80X50-4	Ubiquitin-associated protein 2-like	Ubap2l	2911	Color2 [A=255, R=169, G=169, B=169]	1	4					14	14	14	19.8	19.8	19.8	116.8	0	137.74	500640000	35	18.9119	18.6934	18.8522	18.7921	18.8752	18.5149	18.7779	19.0067	18.5066	18.4206
0.805028	0.200547	P60122	P60122	RuvB-like 1	Ruvbl1	1393	Color2 [A=255, R=169, G=169, B=169]	1	4					14	14	14	42.1	42.1	42.1	50.213	0	45.434	390890000	31	18.2632	18.1598	18.4089	18.3007	18.4234	17.8198	18.2815	18.458	17.8933	18.1007
0.80439	0.291661	Q8VEK3-2;Q8VEK3	Q8VEK3-2;Q8VEK3	Heterogeneous nuclear ribonucleoprotein U	Hnrnpu	3928	Color2 [A=255, R=169, G=169, B=169]	1	4					20	20	19	29	29	28	86.805	0	135.99	3526800000	113	21.1968	20.9866	21.1776	21.2702	21.3241	20.4886	21.0507	21.4494	20.5362	20.972
0.804123	-0.21423	P81117	P81117	Nucleobindin-2;Nesfatin-1	Nucb2	1643	Color2 [A=255, R=169, G=169, B=169]	1	4					9	9	9	27.9	27.9	27.9	50.304	0	40.989	193410000	19	17.3237	17.0927	17.4705	17.1124	17.2692	17.7342	17.4218	17.216	17.7497	17.218
0.803628	0.264279	P61211	P61211	ADP-ribosylation factor-like protein 1	Arl1	1426	Color2 [A=255, R=169, G=169, B=169]	1	4					5	5	5	34.8	34.8	34.8	20.411	0	16.672	181360000	14	15.9948	16.1292	16.3781	16.2234	16.1252	15.3896	16.037	16.3181	15.7529	16.0317
0.802942	0.107586	P43247	P43247	DNA mismatch repair protein Msh2	Msh2	1116	Color2 [A=255, R=169, G=169, B=169]	1	4					4	4	4	4.6	4.6	4.6	104.15	0	7.9888	47132000	7	14.9821	14.9258	15.1593	15.0701	15.2091	14.9499	14.814	15.0799	14.9466	15.018
0.802831	0.200857	P31748;P31750;Q9WUA6-2;Q9WUA6	P31748;P31750	RAC-alpha serine/threonine-protein kinase	Akt1	1014	Color2 [A=255, R=169, G=169, B=169]	1	4					6	4	4	15	8.8	8.8	57.869	0.00026511	6.721	98759000	9	16.7697	16.6135	16.9993	16.7151	16.8355	16.3235	16.7007	16.9594	16.4999	16.4453
0.80121	-0.461856	O09131;Q8K2Q2	O09131	Glutathione S-transferase omega-1	Gsto1	244	Color2 [A=255, R=169, G=169, B=169]	1	4					12	12	12	53.3	53.3	53.3	27.497	0	42.717	5764800000	92	22.0795	22.2859	21.8462	21.225	21.3458	22.3106	22.7117	22.6162	21.6218	21.8314
0.800752	0.223177	Q922U1	Q922U1	U4/U6 small nuclear ribonucleoprotein Prp3	Prpf3	4197	Color2 [A=255, R=169, G=169, B=169]	1	4					7	7	7	13.5	13.5	13.5	77.454	0	14.763	67321000	15	16.2979	16.0465	16.4171	16.1744	16.5516	15.8391	16.2673	16.4156	15.9095	15.9402
0.800045	-0.225755	P09803	P09803	Cadherin-1;E-Cad/CTF1;E-Cad/CTF2;E-Cad/CTF3	Cdh1	681	Color2 [A=255, R=169, G=169, B=169]	1	4					7	6	6	10.4	9.2	9.2	98.255	0	24.177	143240000	13	16.606	16.6454	16.8196	16.4344	16.5546	16.6846	17.1906	17.0965	16.7139	16.5032
0.799963	0.178577	A2AVA0-2;A2AVA0	A2AVA0-2;A2AVA0	Sushi, von Willebrand factor type A, EGF and pentraxin domain-containing protein 1	Svep1	51	Color2 [A=255, R=169, G=169, B=169]	1	4					2	2	2	6.6	6.6	6.6	48.187	0.0074516	2.0925	6908400	3	12.1066	12.2789	12.2955	12.2013	12.0121	12.0984	12.0727	12.2892	11.7344	11.8067
0.79947	0.101098	Q9CXR1	Q9CXR1	Dehydrogenase/reductase SDR family member 7	Dhrs7	4582	Color2 [A=255, R=169, G=169, B=169]	1	4					6	6	6	18	18	18	38.167	0	52.705	286230000	13	17.4509	17.4324	17.4339	17.5255	17.5148	17.2815	17.4621	17.5493	17.3558	17.2034
0.799065	0.274856	Q64516-1;Q64516-2;Q64516	Q64516-1;Q64516-2;Q64516	Glycerol kinase	Gk	2501	Color2 [A=255, R=169, G=169, B=169]	1	4					2	2	2	5.5	5.5	5.5	57.457	0	9.495	76735000	3	14.8847	14.8567	14.8171	14.8587	14.9477	14.3198	14.7499	15.1713	14.1654	14.5843
0.79832	0.235858	Q91W43	Q91W43	Glycine dehydrogenase (decarboxylating), mitochondrial	Gldc	4012	Color2 [A=255, R=169, G=169, B=169]	1	4					7	7	7	8.4	8.4	8.4	113.27	0	13.984	111770000	13	16.7164	16.6216	16.4643	16.8074	16.5599	16.1052	16.5764	16.8585	16.2445	16.2057
0.797538	0.263499	P28665	P28665	Murinoglobulin-1	Mug1	973	Color2 [A=255, R=169, G=169, B=169]	1	4					20	20	9	16.9	16.9	8.3	165.3	0	82.582	987390000	72	19.6175	20.2598	19.9766	19.5771	19.678	19.2331	19.8086	19.782	19.5521	19.4158
0.796569	1.27942	P02525	P02525	Beta-crystallin A1	Cryba1	583	Color2 [A=255, R=169, G=169, B=169]	1	4					2	2	2	14.6	14.6	14.6	23.401	0.00023321	4.6011	118400000	6	15.4755	19.8116	16.7043	16.133	15.6789	15.4363	16.2946	15.3798	15.4668	14.8287
0.795244	-0.21553	P59266	P59266	Fat storage-inducing transmembrane protein 2	Fitm2	1381	Color2 [A=255, R=169, G=169, B=169]	1	4					2	2	2	8.4	8.4	8.4	30.016	0	28.982	26557000	6	13.8296	13.8996	13.8022	13.6818	13.8134	14.3682	13.7491	13.8289	14.3288	13.829
0.794064	0.163887	Q8VE70	Q8VE70	Programmed cell death protein 10	Pdcd10	3909	Color2 [A=255, R=169, G=169, B=169]	1	4					4	4	4	18.9	18.9	18.9	24.715	0	12.684	183270000	11	16.4712	16.4375	16.6052	16.4236	16.4621	16.0999	16.4568	16.6372	16.2369	16.1495
0.79323	-0.290897	O54990-6;O54990-3;O54990-2;O54990;O54990-4;O54990-5	O54990-6;O54990-3;O54990-2;O54990;O54990-4;O54990-5	Prominin-1	Prom1	372	Color2 [A=255, R=169, G=169, B=169]	1	4					11	11	11	15.8	15.8	15.8	92.196	0	58.363	195660000	19	16.7943	16.3754	16.5207	16.668	16.8755	16.4601	17.2436	17.3474	16.702	16.9353
0.793097	0.179088	B1AZI6	B1AZI6	THO complex subunit 2	Thoc2	81	Color2 [A=255, R=169, G=169, B=169]	1	4					5	5	5	3.3	3.3	3.3	182.77	0	14.233	55292000	9	15.9873	15.9841	16.1027	16.0348	16.1526	15.6631	15.9748	16.2506	15.6548	15.8228
0.792905	-0.321167	Q3V3N7	Q3V3N7		Bbs1	2077	Color2 [A=255, R=169, G=169, B=169]	1	4					4	4	4	9.3	9.3	9.3	65.094	0	12.786	43126000	7	15.4921	14.9293	15.228	15.1712	15.6865	15.1259	15.7693	16.0282	15.3882	15.8014
0.792357	0.151672	Q8BHZ0	Q8BHZ0	Protein FAM49A	Fam49a	3070	Color2 [A=255, R=169, G=169, B=169]	1	4					8	6	6	35.6	28.8	28.8	37.342	0	39.545	137100000	15	16.6679	16.5097	16.7263	16.7177	16.7305	16.2915	16.5493	16.7958	16.365	16.5919
0.792293	-0.157837	Q8VHK1	Q8VHK1	Caskin-2	Caskin2	3937	Color2 [A=255, R=169, G=169, B=169]	1	4					3	2	2	4.4	3.5	3.5	126.78	0.00065005	3.5609	11791000	3	13.2596	13.369	13.388	13.3188	13.502	13.3289	13.7403	13.7641	13.3676	13.4256
0.792045	0.172155	P47911	P47911	60S ribosomal protein L6	Rpl6	1165	Color2 [A=255, R=169, G=169, B=169]	1	4					9	9	9	31.8	31.8	31.8	33.509	0	29.478	1433800000	25	19.5304	19.3813	19.6952	19.4536	19.6686	19.1767	19.4171	19.7158	19.2677	19.2909
0.791275	-0.316264	P52785;Q3UWA6-2;Q3UWA6	P52785	Guanylyl cyclase GC-E	Gucy2e	1267	Color2 [A=255, R=169, G=169, B=169]	1	4					18	18	15	21.3	21.3	18.5	120.64	0	88.518	1088900000	53	19.3278	18.724	18.9271	19.0128	19.4508	18.9442	19.615	19.8171	19.1672	19.4802
0.791274	-0.224814	Q8R3T5	Q8R3T5	Syntaxin-binding protein 6	Stxbp6	3791	Color2 [A=255, R=169, G=169, B=169]	1	4					2	2	2	10	10	10	23.671	0.00023821	4.8915	19225000	3	14.3683	14.0742	14.4389	14.3605	14.7057	14.5873	14.7176	14.9571	14.4573	14.3523
0.790653	-0.300175	Q80YA8	Q80YA8	Protein crumbs homolog 2	Crb2	2935	Color2 [A=255, R=169, G=169, B=169]	1	4					2	2	2	2	2	2	134.76	0.00043995	3.759	6543300	3	12.7134	11.8273	12.1905	12.663	12.2169	12.433	12.3832	12.9616	12.7146	12.6196
0.79019	0.189507	Q3THS6	Q3THS6	S-adenosylmethionine synthase isoform type-2	Mat2a	1912	Color2 [A=255, R=169, G=169, B=169]	1	4					7	7	7	20.8	20.8	20.8	43.688	0	19.11	336680000	16	18.134	18.0873	18.1247	18.1186	18.1771	17.6493	18.1436	18.2993	17.7514	17.8506
0.788924	-0.205448	O54865	O54865	Guanylate cyclase soluble subunit beta-1	Gucy1b3	358	Color2 [A=255, R=169, G=169, B=169]	1	4					8	8	8	12.6	12.6	12.6	70.597	0	10.697	70967000	10	16.1318	15.847	16.1471	16.0665	16.2545	16.0796	16.4735	16.6549	16.0836	16.1825
0.788233	0.105249	Q61102	Q61102	ATP-binding cassette sub-family B member 7, mitochondrial	Abcb7	2273	Color2 [A=255, R=169, G=169, B=169]	1	4					8	8	8	12.1	12.1	12.1	82.58	0	28.474	198340000	18	17.7048	17.624	17.6671	17.6265	17.8081	17.4284	17.5897	17.7717	17.6276	17.4868
0.785607	0.265833	Q5SQX6	Q5SQX6	Cytoplasmic FMR1-interacting protein 2	Cyfip2	2148	Color2 [A=255, R=169, G=169, B=169]	1	4					12	3	3	9.7	2.6	2.6	145.66	0	23.384	85144000	6	15.3984	15.227	15.4986	15.28	15.562	14.8092	15.1994	15.6674	14.7803	15.1808
0.785464	0.29398	P84089	P84089	Enhancer of rudimentary homolog	Erh	1663	Color2 [A=255, R=169, G=169, B=169]	1	4					3	3	3	37.5	37.5	37.5	12.259	0	47.199	286200000	13	17.6117	17.3041	17.2878	17.9834	17.6753	17.1577	17.056	17.7861	17.0142	17.3784
0.783811	0.197324	A2A432-2;A2A432	A2A432-2;A2A432	Cullin-4B	Cul4b	4	Color2 [A=255, R=169, G=169, B=169]	1	4					8	6	6	9	6.9	6.9	107.39	0	27.183	93696000	11	16.3491	16.2492	16.4222	16.3115	16.4984	15.9321	16.2158	16.61	15.9707	16.1151
0.783466	-0.284269	Q8CAA7	Q8CAA7	Glucose 1,6-bisphosphate synthase	Pgm2l1	3410	Color2 [A=255, R=169, G=169, B=169]	1	4					11	11	11	17.6	17.6	17.6	70.279	0	50.365	148860000	19	17.3051	16.9761	17.0978	17.0658	17.5695	17.0275	17.6446	17.8601	17.2432	17.6602
0.783027	0.213341	Q8C650-2;Q8C650	Q8C650-2;Q8C650	Septin-10	Sept10	3385	Color2 [A=255, R=169, G=169, B=169]	1	4					5	4	4	14.5	12.4	12.4	49.815	0	22.09	67642000	5	14.6915	14.4422	14.6817	14.7402	14.6898	14.3235	14.6554	14.7856	14.3586	14.0555
0.782666	0.149804	Q8BGS7-2;Q8BGS7	Q8BGS7-2;Q8BGS7	Choline/ethanolaminephosphotransferase 1	Cept1	3018	Color2 [A=255, R=169, G=169, B=169]	1	4					2	2	2	4.1	4.1	4.1	46.538	0.00063871	3.3209	57818000	4	15.5725	15.3712	15.6176	15.5084	15.6091	15.1328	15.5685	15.5878	15.2749	15.3658
0.782097	-0.248491	Q8C025;Q8C025-3;Q8C025-2	Q8C025;Q8C025-3;Q8C025-2	Cholinephosphotransferase 1	Chpt1	3323	Color2 [A=255, R=169, G=169, B=169]	1	4					2	2	2	6	6	6	44.607	0.00023223	4.5399	28711000	2	12.6783	12.4198	12.5267	11.963	12.7691	12.9374	12.816	12.4589	12.6321	12.755
0.781866	-0.216436	P48024;Q9CXU9	P48024;Q9CXU9	Eukaryotic translation initiation factor 1;Eukaryotic translation initiation factor 1b	Eif1;Eif1b	1172	Color2 [A=255, R=169, G=169, B=169]	1	4					4	4	4	42.5	42.5	42.5	12.746	0	48.549	140040000	10	16.414	16.1054	16.4906	16.097	16.6251	16.4626	16.5106	16.9307	16.515	16.3955
0.781824	0.135471	Q61026	Q61026	Nuclear receptor coactivator 2	Ncoa2	2263	Color2 [A=255, R=169, G=169, B=169]	1	4					2	2	2	1.6	1.6	1.6	158.46	0.00026567	6.7633	9641400	3	13.6708	13.6821	13.6403	13.6416	13.7693	13.3066	13.7281	13.7456	13.5252	13.4213
0.781244	0.179288	P61924	P61924	Coatomer subunit zeta-1	Copz1	1442	Color2 [A=255, R=169, G=169, B=169]	1	4					3	3	3	22.6	22.6	22.6	20.198	0	11.405	169040000	7	17.1204	17.0412	16.9638	17.1565	17.1356	16.9218	16.8542	17.3211	16.7084	16.7156
0.781199	0.150528	P83741-4;P83741;P83741-2;P83741-3;P83741-5;P83741-6;P83741-7;Q80UE6;Q3UH66-6;Q3UH66-2;Q3UH66-7;Q3UH66-4;Q3UH66-3;Q3UH66;Q3UH66-5	P83741-4;P83741;P83741-2;P83741-3;P83741-5;P83741-6	Serine/threonine-protein kinase WNK1	Wnk1	1653	Color2 [A=255, R=169, G=169, B=169]	1	4					9	9	9	5.9	5.9	5.9	225.4	0	24.912	96955000	13	16.8159	16.5715	16.7662	16.5845	16.7548	16.617	16.6482	16.7419	16.4798	16.2533
0.780002	0.148619	Q9D0I9	Q9D0I9	Arginine--tRNA ligase, cytoplasmic	Rars	4670	Color2 [A=255, R=169, G=169, B=169]	1	4					15	15	15	25.3	25.3	25.3	75.673	0	68.767	552110000	38	18.6707	18.4782	18.6998	18.6919	18.705	18.2919	18.5979	18.7848	18.4592	18.3685
0.779325	0.134755	Q8BK08	Q8BK08	Transmembrane protein 11, mitochondrial	Tmem11	3102	Color2 [A=255, R=169, G=169, B=169]	1	4					2	2	2	13.2	13.2	13.2	21.311	0.00023702	4.8253	60321000	5	15.3748	15.2297	15.2193	15.3404	15.4127	15.1966	15.0541	15.4639	15.1806	15.0079
0.778745	0.206548	Q8K3X4	Q8K3X4	Interferon regulatory factor 2-binding protein-like	Irf2bpl	3654	Color2 [A=255, R=169, G=169, B=169]	1	4					3	3	3	5.5	5.5	5.5	80.564	0	10.673	10598000	3	13.152	13.0311	13.0578	13.245	13.09	12.5888	13.0185	13.3043	12.6563	12.9753
0.7765	0.328292	Q91YJ3	Q91YJ3	Thymocyte nuclear protein 1	Thyn1	4089	Color2 [A=255, R=169, G=169, B=169]	1	4					3	3	3	14.2	14.2	14.2	26.178	0	8.2471	71287000	7	17.4336	17.1511	17.3071	17.3822	17.7454	16.6636	17.0232	17.6815	16.6936	17.316
0.775392	-0.166254	Q5SRX1;Q5SRX1-2;Q5SRX1-3;Q5SRX1-4;Q5SRX1-5	Q5SRX1;Q5SRX1-2;Q5SRX1-3;Q5SRX1-4;Q5SRX1-5	TOM1-like protein 2	Tom1l2	2149	Color2 [A=255, R=169, G=169, B=169]	1	4					8	8	8	24.1	24.1	24.1	55.662	0	76.949	255260000	21	17.654	17.5838	17.8254	17.467	17.7247	17.5895	17.9088	18.1179	17.7054	17.7645
0.774743	0.191933	Q921H8;Q8VCH0	Q921H8	3-ketoacyl-CoA thiolase A, peroxisomal	Acaa1a	4154	Color2 [A=255, R=169, G=169, B=169]	1	4					10	10	10	35.6	35.6	35.6	43.953	0	232.96	892530000	37	18.7859	18.6449	18.824	18.842	18.6685	18.3095	18.6925	18.9615	18.3594	18.4826
0.774381	0.248714	Q9Z160	Q9Z160	Conserved oligomeric Golgi complex subunit 1	Cog1	5522	Color2 [A=255, R=169, G=169, B=169]	1	4					3	3	3	3.5	3.5	3.5	109.05	0.00044179	3.8384	8820400	3	13.7446	13.5442	13.7618	13.7966	13.7112	13.0634	13.6849	13.9364	13.2078	13.4224
0.774077	0.128511	Q99K23	Q99K23	Ufm1-specific protease 2	Ufsp2	4264	Color2 [A=255, R=169, G=169, B=169]	1	4					5	5	5	15.4	15.4	15.4	52.515	0	15.639	44651000	8	14.7992	14.6417	14.8445	14.7557	14.9709	14.4628	14.6283	14.8646	14.6899	14.7239
0.774076	0.266824	Q00PI9	Q00PI9	Heterogeneous nuclear ribonucleoprotein U-like protein 2	Hnrnpul2	1764	Color2 [A=255, R=169, G=169, B=169]	1	4					15	15	15	21.5	21.5	21.5	84.939	0	63.312	770860000	47	19.6584	19.2645	19.8023	19.4064	19.9298	19.0745	19.4527	19.7478	19.0799	19.3724
0.773618	-0.142058	O08532-3;O08532-2;O08532;O08532-4;O08532-5	O08532-3;O08532-2;O08532;O08532-4;O08532-5	Voltage-dependent calcium channel subunit alpha-2/delta-1;Voltage-dependent calcium channel subunit alpha-2-1;Voltage-dependent calcium channel subunit delta-1	Cacna2d1	191	Color2 [A=255, R=169, G=169, B=169]	1	4					15	15	14	17.6	17.6	17	121.96	0	66.88	448710000	35	18.1118	17.8963	18.1069	17.9194	18.0534	18.3852	17.9267	18.109	18.2985	18.0787
0.773491	-0.138	Q60866-2;Q60866	Q60866-2;Q60866	Phosphotriesterase-related protein	Pter	2237	Color2 [A=255, R=169, G=169, B=169]	1	4					5	5	5	21.9	21.9	21.9	28.617	0	28.705	65512000	11	15.6155	15.5694	15.6926	15.531	15.7056	15.6028	15.9242	16.0037	15.6082	15.6652
0.773184	-0.233466	P50396	P50396	Rab GDP dissociation inhibitor alpha	Gdi1	1219	Color2 [A=255, R=169, G=169, B=169]	1	4					19	15	14	59.7	49.4	43.2	50.521	0	115.21	3177900000	75	20.1761	19.8084	20.0265	19.9342	20.2649	19.9074	20.4404	20.6619	20.1036	20.2642
0.772595	-0.149226	Q9DB60	Q9DB60	Prostamide/prostaglandin F synthase	Fam213b	4872	Color2 [A=255, R=169, G=169, B=169]	1	4					3	3	3	12.9	12.9	12.9	21.67	0.00044258	3.8686	46488000	4	14.3065	14.2407	14.1463	14.4517	14.2701	14.4188	14.5711	14.6108	14.4346	14.1262
0.772549	-0.127042	Q9Z0V7	Q9Z0V7	Mitochondrial import inner membrane translocase subunit Tim17-B	Timm17b	5509	Color2 [A=255, R=169, G=169, B=169]	1	4					2	2	2	17.4	17.4	17.4	18.352	0	10.353	53459000	3	14.7644	14.5478	14.4936	14.3668	14.6239	14.5424	14.7241	14.8539	14.6806	14.6307
0.771072	0.253334	P97377-2;P97377;P11440;Q80YP0;Q99J95-3;Q99J95-2;Q3V3A1-3;Q3V3A1;Q14AX6-2;Q14AX6-3;Q14AX6	P97377-2;P97377;P11440;Q80YP0	Cyclin-dependent kinase 2;Cyclin-dependent kinase 1;Cyclin-dependent kinase 3	Cdk2;Cdk1;Cdk3	1691	Color2 [A=255, R=169, G=169, B=169]	1	4					3	2	2	11.1	8.4	8.4	33.887	0.00024384	5.1922	35683000	3	13.638	13.7887	13.9146	13.7924	13.5849	13.4033	13.8786	13.8273	13.2643	13.0783
0.770211	-0.340815	Q04447	Q04447	Creatine kinase B-type	Ckb	1803	Color2 [A=255, R=169, G=169, B=169]	1	4					16	16	16	64.6	64.6	64.6	42.713	0	323.31	37096000000	254	23.1972	22.6654	22.88	23.0007	23.445	22.8464	23.4135	23.9166	23.1468	23.5691
0.770132	-0.197576	O88653	O88653	Ragulator complex protein LAMTOR3	Lamtor3	500	Color2 [A=255, R=169, G=169, B=169]	1	4					3	3	3	21.8	21.8	21.8	13.553	0	8.8092	419370000	7	17.2563	17.0836	17.0423	17.2762	17.3346	17.1702	17.3402	17.8431	17.2433	17.3841
0.769667	0.246373	Q9R0U0-3;Q9R0U0-2;Q9R0U0	Q9R0U0-3;Q9R0U0-2;Q9R0U0	Serine/arginine-rich splicing factor 10	Srsf10	5364	Color2 [A=255, R=169, G=169, B=169]	1	4					3	3	3	18	18	18	22.222	0	8.0703	74388000	9	15.6884	15.3554	15.6536	15.4967	15.907	15.2183	15.4515	15.8423	15.0474	15.3096
0.769008	-0.100552	Q9WUM5	Q9WUM5	Succinyl-CoA ligase [ADP/GDP-forming] subunit alpha, mitochondrial	Suclg1	5435	Color2 [A=255, R=169, G=169, B=169]	1	4					7	7	7	27.2	27.2	27.2	36.154	0	76.732	1242300000	41	18.9346	18.7683	18.7441	18.8882	18.8197	19.002	18.825	18.9283	19.1034	18.799
0.768648	-0.240303	Q924W7-3;Q924W7-2;Q924W7;Q8C4S8	Q924W7-3;Q924W7-2;Q924W7;Q8C4S8	Suppression of tumorigenicity 5 protein;DENN domain-containing protein 2A	St5;Dennd2a	4216	Color2 [A=255, R=169, G=169, B=169]	1	4					2	2	2	3.6	3.6	3.6	70.33	0.0026509	2.8689	29834000	3	14.0686	14.2403	13.8619	13.9725	14.3708	14.0408	14.5899	14.6765	14.3456	14.0628
0.767247	0.405699	Q3UW53	Q3UW53	Protein Niban	Fam129a	2063	Color2 [A=255, R=169, G=169, B=169]	1	4					16	16	16	24.7	24.7	24.7	102.65	0	99.739	685030000	46	18.7346	19.6939	18.8568	19.8336	18.7538	18.5459	18.9824	19.1137	18.6665	18.5358
0.766879	0.140572	Q60520;Q60520-1	Q60520;Q60520-1	Paired amphipathic helix protein Sin3a	Sin3a	2190	Color2 [A=255, R=169, G=169, B=169]	1	4					6	6	6	7.1	7.1	7.1	145.09	0	52.118	80092000	12	14.7995	14.9495	14.9684	14.8259	15.1468	14.6371	14.8096	15.0488	14.7012	14.7905
0.766492	-0.229727	P70259	P70259	G-protein coupled receptor 143	Gpr143	1592	Color2 [A=255, R=169, G=169, B=169]	1	4					2	2	2	5.4	5.4	5.4	44.564	0.00026178	6.4785	60313000	4	16.046	15.8022	15.9534	15.8534	16.0524	16.035	16.4675	16.4834	16.1601	15.71
0.765785	-0.234676	O54724	O54724	Polymerase I and transcript release factor	Ptrf	342	Color2 [A=255, R=169, G=169, B=169]	1	4					14	14	13	44.6	44.6	36.5	43.953	0	323.31	3420600000	72	20.4749	20.4168	20.8768	20.1077	20.6392	20.8233	20.9018	20.5937	20.9141	20.4561
0.765497	0.293528	Q9D883;Q8BGJ9-4;Q8BGJ9-2;Q8BGJ9;Q8BGJ9-3	Q9D883;Q8BGJ9-4;Q8BGJ9-2;Q8BGJ9;Q8BGJ9-3	Splicing factor U2AF 35 kDa subunit;Splicing factor U2AF 26 kDa subunit	U2af1;U2af1l4	4814	Color2 [A=255, R=169, G=169, B=169]	1	4					3	3	2	15.9	15.9	10.9	27.815	0.0012523	3.0942	24286000	3	13.5288	13.5197	13.2235	13.6347	13.4281	12.7801	13.1628	13.6675	12.7639	13.4929
0.76541	-0.109447	Q07417	Q07417	Short-chain specific acyl-CoA dehydrogenase, mitochondrial	Acads	1829	Color2 [A=255, R=169, G=169, B=169]	1	4					8	8	8	21.8	21.8	21.8	44.889	0	48.568	451810000	23	17.8746	17.8056	17.9789	18.0269	17.932	18.0464	18.089	18.1489	18.0859	17.7951
0.765401	0.13051	Q8C166	Q8C166	Copine-1	Cpne1	3349	Color2 [A=255, R=169, G=169, B=169]	1	4					9	9	8	18.5	18.5	16.8	58.886	0	20.784	322350000	15	17.8383	17.5979	17.8702	17.7376	17.707	17.7228	17.7719	17.6522	17.5929	17.3587
0.765102	-0.154248	Q62351	Q62351	Transferrin receptor protein 1	Tfrc	2430	Color2 [A=255, R=169, G=169, B=169]	1	4					13	13	13	19.1	19.1	19.1	85.73	0	77.354	443750000	29	18.6947	18.4357	18.6365	18.6143	18.6513	19.0079	18.4987	18.7787	18.9027	18.6157
0.763821	0.165211	P70290	P70290	55 kDa erythrocyte membrane protein	Mpp1	1600	Color2 [A=255, R=169, G=169, B=169]	1	4					8	8	8	22.1	22.1	22.1	52.227	0	39.062	140430000	18	17.7049	17.5658	17.8106	17.5253	17.7462	17.362	17.6387	17.8171	17.3136	17.3953
0.763482	-0.120082	Q91ZU6-2;Q91ZU6;Q91ZU6-4;Q91ZU6-3;Q91ZU6-5;Q91ZU6-8;Q91ZU6-6	Q91ZU6-2;Q91ZU6;Q91ZU6-4;Q91ZU6-3	Dystonin	Dst	4132	Color2 [A=255, R=169, G=169, B=169]	1	4					19	18	18	3.8	3.6	3.6	615.21	0	43.913	118960000	25	17.0652	16.8882	17.0584	16.9295	17.0935	17.0825	17.0683	17.399	17.0672	17.0183
0.762862	-0.374566	Q9WV35	Q9WV35	Probable C->U-editing enzyme APOBEC-2	Apobec2	5450	Color2 [A=255, R=169, G=169, B=169]	1	4					4	4	4	27.2	27.2	27.2	25.66	0	12.019	374760000	6	17.412	17.1062	17.4826	17.1655	17.1442	18.2358	17.1909	17.0808	18.142	17.5337
0.762477	0.153194	Q9D4H2	Q9D4H2	GRIP and coiled-coil domain-containing protein 1	Gcc1	4753	Color2 [A=255, R=169, G=169, B=169]	1	4					2	2	2	3.5	3.5	3.5	87.676	0.00024888	5.5525	9063700	3	13.9093	13.7028	13.5239	13.8141	13.9354	13.4896	13.7161	13.8519	13.5395	13.5225
0.762298	0.257842	Q921F2	Q921F2	TAR DNA-binding protein 43	Tardbp	4149	Color2 [A=255, R=169, G=169, B=169]	1	4					7	7	7	21	21	21	44.547	0	44.787	2003300000	28	20.4054	20.1712	20.4142	20.4439	20.5645	19.7291	20.2826	20.6175	19.8467	20.2341
0.76211	0.169538	Q99KN9;Q99KN9-2	Q99KN9;Q99KN9-2	Clathrin interactor 1	Clint1	4291	Color2 [A=255, R=169, G=169, B=169]	1	4					9	9	9	19.8	19.8	19.8	68.512	0	37.02	352290000	21	18.0534	17.853	18.0992	18.0476	18.0378	17.6542	17.962	18.2096	17.6959	17.7217
0.762	-0.136965	Q91YS8	Q91YS8	Calcium/calmodulin-dependent protein kinase type 1	Camk1	4103	Color2 [A=255, R=169, G=169, B=169]	1	4					8	8	5	27.8	27.8	18.4	41.624	0	25.554	246950000	21	17.1261	16.9074	17.128	16.9948	17.1649	17.0285	17.3839	17.3892	17.0702	17.1342
0.761912	-0.222342	Q8C0M9	Q8C0M9	Isoaspartyl peptidase/L-asparaginase;Isoaspartyl peptidase/L-asparaginase alpha chain;Isoaspartyl peptidase/L-asparaginase beta chain	Asrgl1	3340	Color2 [A=255, R=169, G=169, B=169]	1	4					6	6	6	22.7	22.7	22.7	33.95	0	37.563	300420000	14	17.2628	16.8495	16.9094	17.1367	17.2649	16.9475	17.3976	17.6485	17.144	17.3974
0.761664	0.184864	P01878	P01878	Ig alpha chain C region		572	Color2 [A=255, R=169, G=169, B=169]	1	4					2	2	2	6.7	6.7	6.7	36.875	0.00027078	7.1143	31472000	3	12.919	12.4976	12.9419	12.6326	12.5936	12.6233	12.7913	12.4939	12.4708	12.2811
0.760205	0.206799	O08912	O08912	Polypeptide N-acetylgalactosaminyltransferase 1;Polypeptide N-acetylgalactosaminyltransferase 1 soluble form	Galnt1	227	Color2 [A=255, R=169, G=169, B=169]	1	4					2	2	2	3	3	3	64.254	0.0031765	2.6437	18407000	2	14.1123	14.7392	14.3501	14.3429	14.2445	14.0489	14.2158	14.4703	13.9454	14.0746
0.759964	0.180809	Q64726	Q64726	Zinc-alpha-2-glycoprotein	Azgp1	2514	Color2 [A=255, R=169, G=169, B=169]	1	4					3	3	3	13	13	13	35.332	0	41.182	78789000	10	15.4385	15.6163	15.4902	15.1717	15.5235	15.1251	15.5149	15.4778	15.1603	15.0581
0.759951	0.783089	Q6UGQ3	Q6UGQ3	Secretoglobin family 2B member 2	Scgb2b2	2699	Color2 [A=255, R=169, G=169, B=169]	1	4					3	3	3	35.1	35.1	35.1	12.857	0	27.046	526770000	10	19.8058	18.0393	17.3364	18.7417	18.2257	18.4669	17.1741	18.4178	17.0337	17.1409
0.759453	0.15811	E9QAT4-2;E9QAT4	E9QAT4-2;E9QAT4		Sec16a	175	Color2 [A=255, R=169, G=169, B=169]	1	4					11	11	11	7.7	7.7	7.7	256.47	0	28.917	74091000	14	15.9599	16.0125	15.9578	15.9545	16.0003	15.5431	15.9068	16.1553	15.6622	15.827
0.759404	-0.180498	Q91Z38	Q91Z38	Tetratricopeptide repeat protein 1	Ttc1	4112	Color2 [A=255, R=169, G=169, B=169]	1	4					3	3	3	13.7	13.7	13.7	33.263	0	7.3045	46234000	6	15.8054	15.4458	15.6879	15.6973	15.8077	15.6494	15.9485	16.2262	15.7752	15.7472
0.758366	-0.345127	Q91V79	Q91V79	Fat storage-inducing transmembrane protein 1	Fitm1	3968	Color2 [A=255, R=169, G=169, B=169]	1	4					2	2	2	7.2	7.2	7.2	32.28	0.00044092	3.7963	4978500	3	13.0304	12.8656	12.8038	12.5391	13.1315	13.5722	12.8359	12.6048	13.6025	13.4807
0.758082	-0.283887	Q9ESL4-2;Q9ESL4-3;Q9ESL4	Q9ESL4-2	Mitogen-activated protein kinase kinase kinase MLT	Zak	5064	Color2 [A=255, R=169, G=169, B=169]	1	4					3	3	2	9.5	9.5	7	51.366	0	17.737	18286000	6	13.4749	14.1805	13.9494	13.9648	13.8415	13.6191	14.1696	14.2551	14.2389	14.5478
0.758078	0.238092	Q99020	Q99020	Heterogeneous nuclear ribonucleoprotein A/B	Hnrnpab	4224	Color2 [A=255, R=169, G=169, B=169]	1	4					6	6	6	24.2	24.2	24.2	30.831	0	103.99	1518000000	18	18.8408	18.6871	18.8292	18.895	19.0801	18.2437	18.7957	19.051	18.3609	18.6904
0.757504	0.173542	Q99L88;Q99L88-2	Q99L88	Beta-1-syntrophin	Sntb1	4311	Color2 [A=255, R=169, G=169, B=169]	1	4					16	16	15	35.9	35.9	32.8	58.081	0	32.964	663220000	38	19.425	19.3829	19.5521	19.6022	19.6385	19.1084	19.4943	19.6814	19.2516	19.1973
0.756928	-0.200127	Q80ZD3-2;Q80ZD3	Q80ZD3-2;Q80ZD3	Sodium-independent sulfate anion transporter	Slc26a11	2947	Color2 [A=255, R=169, G=169, B=169]	1	4					2	2	2	4.3	4.3	4.3	45.203	0.00024789	5.4762	35156000	4	15.5754	15.3908	15.3329	15.6291	15.4339	15.6002	15.7998	16.0784	15.3851	15.4991
0.756759	-0.176856	Q6WVG3;Q5DTY9	Q6WVG3	BTB/POZ domain-containing protein KCTD12	Kctd12	2708	Color2 [A=255, R=169, G=169, B=169]	1	4					10	10	9	45.3	45.3	41.9	35.892	0	50.117	839970000	40	18.0803	17.9999	18.4229	18.0724	18.0144	18.1163	18.5392	18.4855	18.1843	18.1489
0.756747	0.131419	O08579	O08579	Emerin	Emd	196	Color2 [A=255, R=169, G=169, B=169]	1	4					7	7	7	37.5	37.5	37.5	29.435	0	35.449	270250000	20	18.4179	18.332	18.5512	18.3488	18.4602	18.0412	18.4066	18.5028	18.2686	18.2339
0.756484	0.158386	Q6PDN3;Q6PDN3-3;Q6PDN3-2;Q6PDN3-4	Q6PDN3;Q6PDN3-3;Q6PDN3-2	Myosin light chain kinase, smooth muscle;Myosin light chain kinase, smooth muscle, deglutamylated form	Mylk	2655	Color2 [A=255, R=169, G=169, B=169]	1	4					23	23	23	13.5	13.5	13.5	212.92	0	111.23	1667600000	65	19.8713	19.8394	20.0125	19.9681	19.8236	19.4827	19.9315	19.9956	19.7492	19.564
0.756212	-0.130341	Q9Z2I9	Q9Z2I9	Succinyl-CoA ligase [ADP-forming] subunit beta, mitochondrial	Sucla2	5584	Color2 [A=255, R=169, G=169, B=169]	1	4					19	19	19	50.1	50.1	50.1	50.113	0	103.68	6765400000	99	21.3982	21.1411	21.2396	21.2241	21.3112	21.5268	21.232	21.3922	21.5971	21.2179
0.754853	0.164197	P62270	P62270	40S ribosomal protein S18	Rps18	1463	Color2 [A=255, R=169, G=169, B=169]	1	4					8	8	8	43.4	43.4	43.4	17.718	0	18.722	1480400000	21	19.9426	19.7102	19.9735	19.7469	19.9045	19.5458	19.8562	19.979	19.6063	19.4692
0.754848	0.17432	Q8C4Y3;Q8C4Y3-3	Q8C4Y3;Q8C4Y3-3	Negative elongation factor B	Nelfb	3374	Color2 [A=255, R=169, G=169, B=169]	1	4					5	5	5	9.5	9.5	9.5	65.636	0	8.5534	49443000	8	14.9566	15.0145	15.1051	15.0186	15.1066	14.5663	14.8591	15.2711	14.8193	14.8139
0.754574	-0.159727	Q9DC69	Q9DC69	NADH dehydrogenase [ubiquinone] 1 alpha subcomplex subunit 9, mitochondrial	Ndufa9	4927	Color2 [A=255, R=169, G=169, B=169]	1	4					10	10	10	37.1	37.1	37.1	42.525	0	47.274	1463300000	21	18.0728	18.0352	18.1424	18.0753	18.4111	18.3069	18.1018	18.1918	18.5935	18.3413
0.753355	0.184953	Q62189	Q62189	U1 small nuclear ribonucleoprotein A	Snrpa	2411	Color2 [A=255, R=169, G=169, B=169]	1	4					5	5	3	23.7	23.7	18.5	31.835	0	24.84	278290000	15	17.2241	17.0527	17.2317	17.1827	17.3834	16.7684	17.1029	17.3927	16.8112	17.0746
0.752988	0.158841	Q80X73	Q80X73	Protein pelota homolog	Pelo	2913	Color2 [A=255, R=169, G=169, B=169]	1	4					3	3	3	6.8	6.8	6.8	43.349	0.00044454	3.9501	48215000	4	14.5278	14.4978	14.6675	14.6435	14.7927	14.3693	14.6154	14.7255	14.4299	14.1949
0.752658	0.210315	Q80SY5	Q80SY5	Pre-mRNA-splicing factor 38B	Prpf38b	2832	Color2 [A=255, R=169, G=169, B=169]	1	4					2	2	2	3.5	3.5	3.5	63.752	0.00064613	3.4832	84401000	4	15.7999	15.7613	15.861	15.9537	16.065	15.3563	15.7973	16.0889	15.4422	15.7046
0.751921	-0.211379	Q8K2I1	Q8K2I1	Protein farnesyltransferase subunit beta	Fntb	3615	Color2 [A=255, R=169, G=169, B=169]	1	4					2	2	2	5.7	5.7	5.7	48.819	0	13.411	42995000	4	15.6374	15.2669	15.6075	15.6328	15.6077	15.5807	15.984	16.1343	15.5439	15.5665
0.751762	0.127903	O88746;O88746-2	O88746	Target of Myb protein 1	Tom1	513	Color2 [A=255, R=169, G=169, B=169]	1	4					7	7	7	27.8	27.8	27.8	54.325	0	25.658	254440000	10	15.0516	14.6366	14.9653	14.8941	14.7209	14.827	14.7431	14.7807	14.602	14.6762
0.750314	-0.0934242	Q9DCT2	Q9DCT2	NADH dehydrogenase [ubiquinone] iron-sulfur protein 3, mitochondrial	Ndufs3	4956	Color2 [A=255, R=169, G=169, B=169]	1	4					8	8	8	30.8	30.8	30.8	30.149	0	27.166	1333300000	31	18.2523	18.2334	18.1967	18.2402	18.3421	18.3637	18.1234	18.4187	18.4585	18.3674
0.749324	0.191408	Q99ME9	Q99ME9	Nucleolar GTP-binding protein 1	Gtpbp4	4354	Color2 [A=255, R=169, G=169, B=169]	1	4					4	4	4	6.2	6.2	6.2	74.112	0.00026991	7.0648	38735000	5	14.708	14.5504	14.8951	14.6191	14.9029	14.399	14.5625	14.9388	14.3078	14.5104
0.749188	0.210344	Q8BH58	Q8BH58	TIP41-like protein	Tiprl	3035	Color2 [A=255, R=169, G=169, B=169]	1	4					6	6	6	29.9	29.9	29.9	31.253	0	17.854	255970000	15	18.7867	18.497	18.7907	18.7119	18.8476	18.1718	18.6162	18.9361	18.3557	18.5023
0.749063	-0.114423	A2A863-2;A2A863-3;A2A863	A2A863-2;A2A863-3;A2A863	Integrin beta-4	Itgb4	10	Color2 [A=255, R=169, G=169, B=169]	1	4					8	8	8	5.5	5.5	5.5	194.75	0	28.296	102620000	17	15.6624	15.6767	15.8235	15.5017	15.6911	15.7756	15.8715	15.9469	15.722	15.6117
0.748356	0.164458	P10126	P10126	Elongation factor 1-alpha 1	Eef1a1	695	Color2 [A=255, R=169, G=169, B=169]	1	4					18	18	10	52.8	52.8	34.2	50.113	0	78.565	34938000000	245	24.1548	24.0764	24.2219	24.1563	24.1034	23.7501	24.1669	24.3052	23.8407	23.8276
0.748083	0.148275	Q80UM7	Q80UM7	Mannosyl-oligosaccharide glucosidase	Mogs	2871	Color2 [A=255, R=169, G=169, B=169]	1	4					7	7	7	11.2	11.2	11.2	91.83	0	18.302	68871000	13	16.5465	16.3522	16.5119	16.4205	16.658	16.1306	16.4484	16.617	16.2176	16.3342
0.748042	0.368707	Q8VDC0	Q8VDC0	Probable leucine--tRNA ligase, mitochondrial	Lars2	3875	Color2 [A=255, R=169, G=169, B=169]	1	4					4	4	4	4.8	4.8	4.8	101.48	0	10.403	30435000000	10	21.8954	21.552	22.1903	21.6611	22.3688	21.2395	21.6982	22.2694	21.2017	21.4153
0.747838	-0.245613	Q3UHK1	Q3UHK1	Proton myo-inositol cotransporter	Slc2a13	2000	Color2 [A=255, R=169, G=169, B=169]	1	4					2	2	2	4.9	4.9	4.9	69.062	0	8.1831	2863000	3	13.4491	13.2018	13.6378	13.3874	13.6461	13.6041	13.7551	14.0729	13.2225	13.8957
0.747535	-0.277748	Q9WVT6	Q9WVT6	Carbonic anhydrase 14	Ca14	5486	Color2 [A=255, R=169, G=169, B=169]	1	4					4	4	4	15.4	15.4	15.4	37.505	0	68.934	3844000000	32	19.5824	19.0351	19.3255	19.6613	19.4685	19.3353	19.846	20.2071	19.5038	19.5693
0.746899	0.131672	Q9QYR9;Q32Q92-2;Q32Q92;Q9QYR7-2;Q6Q2Z6;Q8BWN8;Q9QYR7	Q9QYR9	Acyl-coenzyme A thioesterase 2, mitochondrial	Acot2	5302	Color2 [A=255, R=169, G=169, B=169]	1	4					9	9	2	22.7	22.7	4.9	49.656	0	37.162	994600000	25	18.0763	18.0086	18.0934	18.0116	17.9574	17.7599	18.0703	18.1201	17.8604	17.6784
0.745921	0.197921	Q3UJU9	Q3UJU9	Regulator of microtubule dynamics protein 3	Rmdn3	2013	Color2 [A=255, R=169, G=169, B=169]	1	4					9	9	9	29.4	29.4	29.4	52.028	0	31.698	241260000	22	18.2185	17.8834	18.0998	18.0641	18.2171	17.6835	18.0468	18.2995	17.704	17.7595
0.745852	-0.292846	Q91XM9-3;Q91XM9-6;Q91XM9-8;Q91XM9;Q91XM9-2;Q91XM9-4;Q91XM9-7	Q91XM9-3;Q91XM9-6;Q91XM9-8;Q91XM9;Q91XM9-2;Q91XM9-4;Q91XM9-7	Disks large homolog 2	Dlg2	4075	Color2 [A=255, R=169, G=169, B=169]	1	4					7	6	6	12.6	11.1	11.1	87.789	0	41.081	190510000	21	16.647	16.2407	16.5732	16.4102	17.1338	16.6233	16.7831	17.3714	16.7416	16.9497
0.74551	0.126193	Q5F2E7;Q5F2E7-2	Q5F2E7;Q5F2E7-2	Nuclear fragile X mental retardation-interacting protein 2	Nufip2	2124	Color2 [A=255, R=169, G=169, B=169]	1	4					5	5	5	10.4	10.4	10.4	75.656	0	14.626	81575000	8	15.7218	15.6285	15.7057	15.6467	15.7603	15.5068	15.5118	15.8913	15.4856	15.4365
0.745098	0.203053	Q8K0V4	Q8K0V4	CCR4-NOT transcription complex subunit 3	Cnot3	3569	Color2 [A=255, R=169, G=169, B=169]	1	4					2	2	2	3.1	3.1	3.1	81.945	0.00024498	5.2923	15343000	4	14.1485	13.9305	14.3496	14.0739	14.3641	13.8126	14.0423	14.3751	13.8091	13.8122
0.745028	0.199743	Q8BVU5	Q8BVU5	ADP-ribose pyrophosphatase, mitochondrial	Nudt9	3248	Color2 [A=255, R=169, G=169, B=169]	1	4					2	2	2	6	6	6	38.604	0	8.8194	40963000	4	15.6305	15.5727	15.736	15.6204	15.6419	15.0145	15.7145	15.7375	15.3667	15.3695
[truncated: 2,937 more rows]
