# Supplementary material for: Neuroretinal degeneration in a mouse model of systemic chronic immune activation observed by proteomics
Source: Front Immunol. 2024 Apr 11;15:1374617. doi: 10.3389/fimmu.2024.1374617 (PMC11043527; doi:10.3389/fimmu.2024.1374617)
Supplement: Supplementary Table 1 — (A) Retina, 1 week, Identified and differentially expressed proteins. (B). Retina, 8 weeks, Identified and differentially expressed proteins. (C). Retina, 28 weeks, Identified and differentially expressed proteins. [file DataSheet_1.zip › Supplementary Tables submission/Supplementary Tables 1-4, Protein identifications/4. Spleen/Table S4B Spleen, 8 weeks FP5868.xlsx]

## Sheet: Sheet1
=-LOG(P-value)	Difference	Protein IDs	Majority protein IDs	Protein names	Gene names	id	Symbol color	Symbol type	Symbol size	Show label	Only identified by site	Reverse	Potential contaminant	Peptides	Razor + unique peptides	Unique peptides	Sequence coverage [%]	Unique + razor sequence coverage [%]	Unique sequence coverage [%]	Mol. weight [kDa]	Q-value	Score	Intensity	MS/MS count	1 Spleen, FP5868, LCMV	2 Spleen, FP5868, LCMV	3 Spleen, FP5868, LCMV	4 Spleen, FP5868, LCMV	5 Spleen, FP5868, LCMV	6 Spleen, FP5868, LCMV	7 Spleen, FP5868, LCMV	8 Spleen, FP5868, LCMV	9 Spleen, FP5868, LCMV	10 Spleen, FP5868, LCMV
4.72084	2.62892	P01864;P01863;P01865	P01864	Ig gamma-2A chain C region secreted form		613	Color2 [A=255, R=0, G=0, B=0]	1	4	+				5	5	5	17.3	17.3	17.3	36.595	0	244.89	9906400000	102	21.0164	21.0545	21.7093	20.7981	21.3806	18.9483	18.2352	19.2965	18.3942	17.94
4.60999	1.06367	P07091	P07091	Protein S100-A4	S100a4	684	Color2 [A=255, R=0, G=0, B=0]	1	4	+				3	3	3	32.7	32.7	32.7	11.721	0	44.384	1161900000	11	18.4108	18.5877	18.1586	18.3541	18.5137	17.3204	17.0782	17.6577	17.2183	17.4319
4.55522	1.28045	Q9JK53	Q9JK53	Prolargin	Prelp	5386	Color2 [A=255, R=0, G=0, B=0]	1	4	+				13	13	13	40.5	40.5	40.5	43.292	0	71.427	1171300000	31	18.6255	19.0011	18.7077	18.5785	18.92	17.5254	17.1619	17.9139	17.3271	17.5023
4.28948	1.02956	P51885;CON__Q05443	P51885	Lumican	Lum	1308	Color2 [A=255, R=0, G=0, B=0]	1	4	+				10	10	10	38.8	38.8	38.8	38.265	0	125.39	4568500000	49	21.1715	21.3154	21.6659	21.4044	21.5971	20.455	20.1368	20.6935	20.2587	20.4625
4.17294	1.37348	P01645;P01644;P01646;P01647;P01643	P01645;P01644;P01646;P01647	Ig kappa chain V-V region HP 93G7;Ig kappa chain V-V region HP R16.7;Ig kappa chain V-V region HP 123E6;Ig kappa chain V-V region HP 124E1		590	Color2 [A=255, R=0, G=0, B=0]	1	4	+				3	3	2	43.5	43.5	36.1	11.954	0	194.15	247680000	15	15.9081	15.7659	15.798	15.773	15.8447	14.2835	14.106	14.9941	14.0975	14.7411
4.01919	1.13319	Q60847-2;Q60847-5;Q60847;Q60847-4;Q60847-3	Q60847-2;Q60847-5;Q60847;Q60847-4;Q60847-3	Collagen alpha-1(XII) chain	Col12a1	2316	Color2 [A=255, R=0, G=0, B=0]	1	4	+				78	78	78	34.1	34.1	34.1	333.67	0	323.31	4534600000	208	21.0709	21.3802	21.582	21.258	21.5296	20.2585	19.8513	20.6135	20.0811	20.3504
3.9772	0.64397	Q62048;Q62048-2	Q62048;Q62048-2	Astrocytic phosphoprotein PEA-15	Pea15	2476	Color2 [A=255, R=0, G=0, B=0]	1	4	+				5	5	5	58.5	58.5	58.5	15.054	0	20.726	189050000	14	16.9858	17.3298	16.9543	17.1198	16.9971	16.2695	16.4362	16.6123	16.3484	16.5006
3.97409	1.79309	Q64282	Q64282	Interferon-induced protein with tetratricopeptide repeats 1	Ifit1	2561	Color2 [A=255, R=0, G=0, B=0]	1	4	+				12	12	12	32.6	32.6	32.6	53.737	0	31.533	1010300000	17	16.6778	17.0686	17.8587	16.8564	17.6496	15.5834	15.003	15.6219	15.4302	15.5072
3.94065	1.5121	Q61554;Q61555	Q61554	Fibrillin-1	Fbn1	2429	Color2 [A=255, R=0, G=0, B=0]	1	4	+				42	42	42	22.7	22.7	22.7	312.3	0	246.48	1526600000	92	19.1614	19.736	20.1037	19.6263	20.3958	18.1742	18.2896	18.449	18.2055	18.3444
3.89254	2.0451	P01868;P01869	P01868;P01869	Ig gamma-1 chain C region secreted form;Ig gamma-1 chain C region, membrane-bound form	Ighg1	615	Color2 [A=255, R=0, G=0, B=0]	1	4	+				7	7	7	34.6	34.6	34.6	35.704	0	45.898	975500000	46	18.3519	18.8912	19.4837	18.7706	19.9862	17.0022	17.0642	17.2129	17.2022	16.7765
3.88701	1.22625	P50608	P50608	Fibromodulin	Fmod	1289	Color2 [A=255, R=0, G=0, B=0]	1	4	+				7	7	7	28.7	28.7	28.7	43.054	0	20.451	254380000	14	15.966	16.653	16.6291	16.0222	16.7586	15.1121	15.0673	15.2517	15.101	15.3654
3.85818	-1.40241	Q8CJ91-2;Q8CJ91;Q8CJ91-3;Q8CJ91-4	Q8CJ91-2;Q8CJ91;Q8CJ91-3;Q8CJ91-4	CD209 antigen-like protein B	Cd209b	3676	Color2 [A=255, R=0, G=0, B=0]	1	4	+				9	9	9	39.7	39.7	39.7	33.888	0	42.498	209340000	22	15.384	15.2763	15.6538	15.8485	16.2306	17.0431	16.6595	17.3323	17.2366	17.1337
3.85415	0.456889	Q99LD4;Q99LD4-2	Q99LD4;Q99LD4-2	COP9 signalosome complex subunit 1	Gps1	4489	Color2 [A=255, R=0, G=0, B=0]	1	4	+				6	6	6	17	17	17	53.442	0	44.202	173720000	13	15.9008	16.1086	15.8868	15.8781	15.8491	15.4085	15.4046	15.6506	15.3918	15.4835
3.71425	0.942304	Q9CQ22	Q9CQ22	Ragulator complex protein LAMTOR1	Lamtor1	4595	Color2 [A=255, R=0, G=0, B=0]	1	4	+				3	3	3	34.2	34.2	34.2	17.749	0	4.6207	45956000	6	15.9199	16.3734	16.1607	16.0093	16.2578	14.9875	15.0592	15.515	14.9749	15.4729
3.65395	1.26885	Q3UMF0-3;Q3UMF0-4;Q3UMF0-2;Q3UMF0	Q3UMF0-3;Q3UMF0-4;Q3UMF0-2;Q3UMF0	Cordon-bleu protein-like 1	Cobll1	2101	Color2 [A=255, R=0, G=0, B=0]	1	4	+				5	5	5	6.8	6.8	6.8	129.45	0	19.471	245420000	7	15.5926	16.0386	16.0418	15.6265	16.0776	14.4253	14.6813	15.0702	14.0776	14.7784
3.63823	0.652209	P63280	P63280	SUMO-conjugating enzyme UBC9	Ube2i	1606	Color2 [A=255, R=0, G=0, B=0]	1	4	+				6	6	6	34.2	34.2	34.2	18.007	0	16.154	576200000	15	18.4025	18.8742	18.4425	18.4885	18.5916	17.7771	17.8689	18.1315	17.8767	17.884
3.62387	0.68819	P37804	P37804	Transgelin	Tagln	1127	Color2 [A=255, R=0, G=0, B=0]	1	4	+				13	13	13	66.7	66.7	66.7	22.576	0	77.487	4609700000	55	20.5582	20.9437	20.811	20.7259	20.4908	19.998	19.8472	20.2494	19.8967	20.0972
3.55398	1.16337	O70433	O70433	Four and a half LIM domains protein 2	Fhl2	457	Color2 [A=255, R=0, G=0, B=0]	1	4	+				9	9	9	41.2	41.2	41.2	32.072	0	87.6	381440000	24	17.6102	18.0249	17.9958	17.566	18.2983	16.5236	16.3705	16.9613	16.7537	17.0693
3.5194	0.597167	P68254;P68254-2	P68254;P68254-2	14-3-3 protein theta	Ywhaq	1620	Color2 [A=255, R=0, G=0, B=0]	1	4	+				13	11	11	48.6	41.2	41.2	27.778	0	197.93	3644200000	54	18.5043	18.9432	18.6231	18.639	18.8304	18.0279	18.2337	18.2707	18.0494	17.9725
3.48638	0.732338	P50543	P50543	Protein S100-A11	S100a11	1286	Color2 [A=255, R=0, G=0, B=0]	1	4	+				3	3	3	40.8	40.8	40.8	11.083	0	33.352	1800100000	10	20.2284	20.6122	20.6185	20.5186	20.6404	19.7931	19.6035	20.1476	19.7525	19.6596
3.44531	1.04798	P28653	P28653	Biglycan	Bgn	1024	Color2 [A=255, R=0, G=0, B=0]	1	4	+				12	12	11	42	42	39.8	41.639	0	128.61	3245000000	70	19.9638	20.3075	20.5869	20.3346	20.5888	19.4468	18.8497	19.6489	19.1993	19.3971
3.42232	0.65518	Q9EPB4	Q9EPB4	Apoptosis-associated speck-like protein containing a CARD	Pycard	5212	Color2 [A=255, R=0, G=0, B=0]	1	4	+				8	8	8	54.4	54.4	54.4	21.458	0	95.367	548650000	24	17.085	17.3698	16.8925	17.0367	16.8963	16.3394	16.2655	16.6531	16.4465	16.2999
3.41734	1.88145	P01636	P01636	Ig kappa chain V-V region MOPC 149		586	Color2 [A=255, R=0, G=0, B=0]	1	4	+				2	2	2	25.9	25.9	25.9	12.03	0	16.204	274600000	13	16.2594	16.2149	17.1627	16.7083	16.5289	15.7453	14.2937	14.661	14.468	14.299
3.41704	0.797417	Q9WVA4;Q9R1Q8	Q9WVA4	Transgelin-2	Tagln2	5701	Color2 [A=255, R=0, G=0, B=0]	1	4	+				14	14	14	79.9	79.9	79.9	22.395	0	247.9	6176100000	59	20.0377	20.5952	20.0863	20.1458	20.16	19.2317	19.279	19.7307	19.2989	19.4976
3.38471	0.744839	Q62000	Q62000	Mimecan	Ogn	2473	Color2 [A=255, R=0, G=0, B=0]	1	4	+				5	5	5	20.5	20.5	20.5	34.012	0	12.085	302620000	9	16.617	16.7229	17.136	16.7037	17.0833	16.1002	15.8669	16.3164	16.1522	16.1031
3.345	0.840192	Q80X19-2;Q80X19	Q80X19-2;Q80X19	Collagen alpha-1(XIV) chain	Col14a1	3011	Color2 [A=255, R=0, G=0, B=0]	1	4	+				43	43	43	32.5	32.5	32.5	191.36	0	323.31	6743100000	174	21.4694	21.7236	21.9517	21.5972	21.8188	20.9647	20.503	21.2479	20.7924	20.8519
3.22716	2.29596	P01635	P01635	Ig kappa chain V-V region K2		585	Color2 [A=255, R=0, G=0, B=0]	1	4	+				3	3	3	33	33	33	12.581	0	16.258	676240000	11	14.7917	15.2238	15.5784	15.4031	15.4202	14.1643	11.9071	13.5781	12.5491	12.7387
3.2245	0.595594	Q9Z1P6	Q9Z1P6	NADH dehydrogenase [ubiquinone] 1 alpha subcomplex subunit 7	Ndufa7	5776	Color2 [A=255, R=0, G=0, B=0]	1	4	+				4	4	4	26.5	26.5	26.5	12.575	0	5.2926	130740000	5	16.2456	16.6773	16.2463	16.4102	16.4154	15.9648	15.7732	15.972	15.732	15.5749
3.19953	0.938826	P62046	P62046	Leucine-rich repeat and calponin homology domain-containing protein 1	Lrch1	1511	Color2 [A=255, R=0, G=0, B=0]	1	4	+				5	4	4	8.7	7.6	7.6	79.075	0	10.321	21092000	4	12.9417	13.606	13.4386	12.9994	13.214	12.5695	12.0654	12.3811	12.5085	11.9811
3.17879	0.588702	Q9JM76	Q9JM76	Actin-related protein 2/3 complex subunit 3	Arpc3	5444	Color2 [A=255, R=0, G=0, B=0]	1	4	+				7	7	7	36.5	36.5	36.5	20.524	0	39.884	1357900000	19	19.2242	19.5821	19.1533	19.352	19.071	18.7064	18.6661	18.8952	18.4972	18.6741
3.16299	0.819226	P82198	P82198	Transforming growth factor-beta-induced protein ig-h3	Tgfbi	1704	Color2 [A=255, R=0, G=0, B=0]	1	4	+				18	18	18	32.2	32.2	32.2	74.596	0	120.4	2225800000	54	20.1898	20.5506	20.6063	20.5049	20.7594	19.8514	19.3003	20.0267	19.6297	19.7068
3.12245	0.617356	Q91VS7	Q91VS7	Microsomal glutathione S-transferase 1	Mgst1	4148	Color2 [A=255, R=0, G=0, B=0]	1	4	+				4	4	4	29.7	29.7	29.7	17.551	0	13.661	98026000	10	16.1967	16.4678	16.7635	16.3266	16.5108	15.6675	15.8362	16.0828	15.8067	15.7854
3.10204	0.93079	O70439	O70439	Syntaxin-7	Stx7	459	Color2 [A=255, R=0, G=0, B=0]	1	4	+				9	9	9	46.4	46.4	46.4	29.82	0	104.83	518060000	29	16.581	17.0235	16.8327	16.5682	16.7662	15.5953	15.3977	16.1045	15.7781	16.2419
3.09653	0.548113	Q91XC9	Q91XC9	Peroxisomal membrane protein PEX16	Pex16	4219	Color2 [A=255, R=0, G=0, B=0]	1	4	+				2	2	2	9.8	9.8	9.8	38.677	0	12.159	4896500	5	14.9145	15.2301	15.1522	14.8903	15.0191	14.474	14.3034	14.7931	14.4119	14.4834
3.06801	0.677519	Q9ERL7	Q9ERL7	Glia maturation factor gamma	Gmfg	5265	Color2 [A=255, R=0, G=0, B=0]	1	4	+				9	9	7	71.1	71.1	45.8	16.748	0	42.337	654040000	19	17.5188	18.0601	17.564	17.5274	17.8035	16.8116	17.0471	17.2901	16.9675	16.9699
3.06242	0.637053	Q9CPQ8	Q9CPQ8	ATP synthase subunit g, mitochondrial	Atp5l	4576	Color2 [A=255, R=0, G=0, B=0]	1	4	+				5	5	5	55.3	55.3	55.3	11.424	0	10.316	260460000	17	18.266	18.6641	18.258	18.1272	18.2744	17.7104	17.5652	17.9946	17.5337	17.6005
3.00694	0.70106	P97372	P97372	Proteasome activator complex subunit 2	Psme2	1743	Color2 [A=255, R=0, G=0, B=0]	1	4	+				10	10	10	47.7	47.7	47.7	27.057	0	39.334	1329200000	25	19.1735	19.5482	18.98	19.1022	19.1091	18.4976	18.1892	18.69	18.3329	18.698
2.99001	1.27932	P01837	P01837	Ig kappa chain C region		608	Color2 [A=255, R=0, G=0, B=0]	1	4	+				6	6	6	71	71	71	11.934	0	323.31	17684000000	91	20.2156	20.7391	20.9789	20.1215	20.8227	19.1014	19.0243	20.0191	19.3167	19.0198
2.97681	0.557885	Q9JL60	Q9JL60	Glucocorticoid modulatory element-binding protein 1	Gmeb1	5416	Color2 [A=255, R=0, G=0, B=0]	1	4	+				5	5	2	11.9	11.9	5	61.057	0	13.633	14219000	5	13.877	14.1389	14.444	13.9085	14.2172	13.4117	13.6244	13.6229	13.5821	13.5551
2.94831	0.473327	Q9CQV8-2;Q9CQV8	Q9CQV8-2;Q9CQV8	14-3-3 protein beta/alpha;14-3-3 protein beta/alpha, N-terminally processed	Ywhab	4668	Color2 [A=255, R=0, G=0, B=0]	1	4	+				10	7	7	51.2	40.2	40.2	27.854	0	254.1	2269600000	31	17.9513	18.3769	17.9837	18.1117	17.9638	17.5147	17.4955	17.7846	17.5802	17.6458
2.92306	0.626695	P16045	P16045	Galectin-1	Lgals1	847	Color2 [A=255, R=0, G=0, B=0]	1	4	+				6	6	6	57	57	57	14.866	0	56.646	4018300000	63	20.3671	20.6842	20.8493	20.4968	20.9164	19.874	19.9529	20.2803	20.136	19.9373
2.92261	1.09001	P46412;P21765	P46412	Glutathione peroxidase 3	Gpx3	1197	Color2 [A=255, R=0, G=0, B=0]	1	4	+				6	6	6	32.3	32.3	32.3	25.424	0	19.14	460500000	13	17.7364	18.0349	18.1416	17.65	18.1611	16.8525	16.4367	17.0435	16.4565	17.4849
2.89252	0.444848	Q9CQI3	Q9CQI3	Glia maturation factor beta	Gmfb	4637	Color2 [A=255, R=0, G=0, B=0]	1	4	+				6	4	4	56.3	31	31	16.723	0	57.878	350410000	15	17.807	18.1734	17.8229	17.891	17.9494	17.3439	17.4123	17.708	17.4234	17.5319
2.87619	1.03105	Q9QY24-2;Q9QY24	Q9QY24-2;Q9QY24	Z-DNA-binding protein 1	Zbp1	5512	Color2 [A=255, R=0, G=0, B=0]	1	4	+				3	3	3	34.8	34.8	34.8	20.568	0	22.282	94087000	8	14.4002	14.5202	14.6508	13.8137	14.3683	13.6372	12.975	13.7516	13.0201	13.2139
2.85671	0.447166	O88696	O88696	ATP-dependent Clp protease proteolytic subunit, mitochondrial	Clpp	523	Color2 [A=255, R=0, G=0, B=0]	1	4	+				4	4	4	20.6	20.6	20.6	29.8	0	16.031	155360000	12	16.8178	17.2406	17.0464	16.9422	16.9323	16.6285	16.3915	16.7163	16.4304	16.5767
2.80268	-0.697739	O55234	O55234	Proteasome subunit beta type-5	Psmb5	419	Color2 [A=255, R=0, G=0, B=0]	1	4	+				6	6	6	24.2	24.2	24.2	28.532	0	12.089	221240000	15	17.0934	17.2229	17.4222	17.5655	17.4096	17.9274	17.6756	18.2817	18.3522	17.9655
2.79949	-0.586286	P00920	P00920	Carbonic anhydrase 2	Ca2	579	Color2 [A=255, R=0, G=0, B=0]	1	4	+				10	10	10	56.2	56.2	56.2	29.032	0	216.7	15023000000	133	21.4668	21.4883	21.5087	21.61	21.5748	22.001	21.7128	22.4381	22.2345	22.1935
2.79497	0.695809	Q9QXA5	Q9QXA5	U6 snRNA-associated Sm-like protein LSm4	Lsm4	5484	Color2 [A=255, R=0, G=0, B=0]	1	4	+				2	2	2	13.1	13.1	13.1	15.076	0.0073529	1.8649	16430000	2	11.6577	12.4045	11.8635	11.8113	11.8789	11.337	11.015	11.3348	11.0589	11.3911
2.79236	0.430875	Q91XB0	Q91XB0	Three-prime repair exonuclease 1	Trex1	4216	Color2 [A=255, R=0, G=0, B=0]	1	4	+				3	3	3	10.5	10.5	10.5	33.675	0	10.457	25444000	6	14.1401	14.4425	14.4216	14.2886	14.5831	13.9913	13.7631	14.0818	13.8981	13.9872
2.76411	0.521725	P06728	P06728	Apolipoprotein A-IV	Apoa4	675	Color2 [A=255, R=0, G=0, B=0]	1	4	+				11	11	11	30.9	30.9	30.9	45.029	0	25.507	160820000	18	16.9106	17.3111	16.8145	16.9945	16.8924	16.3629	16.3193	16.3938	16.515	16.7235
2.75942	0.567419	P62774	P62774	Myotrophin	Mtpn	1553	Color2 [A=255, R=0, G=0, B=0]	1	4	+				4	4	4	39	39	39	12.861	0	45.943	664500000	14	17.4651	17.8283	17.6106	17.6125	17.6841	16.9718	16.7365	17.36	17.0558	17.2393
2.75625	1.36344	Q63870	Q63870	Collagen alpha-1(VII) chain	Col7a1	2539	Color2 [A=255, R=0, G=0, B=0]	1	4	+				5	5	5	2.9	2.9	2.9	295.23	0	16.437	19633000	9	12.8567	13.4975	13.6195	13.0571	14.0487	12.2606	11.3907	12.6071	11.8118	12.192
2.74747	0.778978	P43404;P43404-3;P43404-2;Q8BZ25	P43404	Tyrosine-protein kinase ZAP-70	Zap70	1185	Color2 [A=255, R=0, G=0, B=0]	1	4	+				11	10	10	20.6	19.3	19.3	70.111	0	33.765	179990000	20	16.7014	17.2549	17.1933	16.7421	17.1214	16.0456	16.0561	16.7072	16.1294	16.1798
2.74475	0.556842	P16110	P16110	Galectin-3	Lgals3	848	Color2 [A=255, R=0, G=0, B=0]	1	4	+				6	6	6	26.9	26.9	26.9	27.515	0	17.098	959180000	22	18.718	19.0891	18.7995	18.7975	18.9259	18.4094	18.0988	18.6536	18.1187	18.2652
2.74441	0.618282	Q61792;Q9DC07	Q61792	LIM and SH3 domain protein 1	Lasp1	2461	Color2 [A=255, R=0, G=0, B=0]	1	4	+				11	11	11	42.2	42.2	42.2	29.994	0	77.128	2030800000	30	20.0409	20.6556	20.4574	20.3087	20.4526	19.575	19.7012	19.9844	19.5969	19.9665
2.71029	0.508035	Q91X72	Q91X72	Hemopexin	Hpx	4211	Color2 [A=255, R=0, G=0, B=0]	1	4	+				21	21	21	42.6	42.6	42.6	51.317	0	154.79	3550100000	56	19.803	19.8902	20.1231	19.7747	20.1462	19.3827	19.2251	19.7161	19.401	19.4722
2.70118	0.398915	P28658	P28658	Ataxin-10	Atxn10	1027	Color2 [A=255, R=0, G=0, B=0]	1	4	+				6	6	6	14.5	14.5	14.5	53.706	0	50.06	76847000	9	15.806	16.1183	15.7961	15.7726	16.0421	15.4985	15.4301	15.7048	15.4894	15.4178
2.69708	0.385521	P50518;Q9D593	P50518	V-type proton ATPase subunit E 1	Atp6v1e1	1285	Color2 [A=255, R=0, G=0, B=0]	1	4	+				8	8	8	28.8	28.8	28.8	26.157	0	26.363	256230000	19	17.7719	18.0938	17.7309	17.8986	17.7226	17.4997	17.4139	17.6074	17.3069	17.4623
2.68518	0.49684	P61924	P61924	Coatomer subunit zeta-1	Copz1	1501	Color2 [A=255, R=0, G=0, B=0]	1	4	+				3	3	3	26.6	26.6	26.6	20.198	0	16.282	200400000	11	16.4063	16.531	16.24	16.227	16.3018	16.0253	15.6885	16.1156	15.638	15.7545
2.67273	0.67122	O35892;O35892-2	O35892;O35892-2	Nuclear autoantigen Sp-100	Sp100	344	Color2 [A=255, R=0, G=0, B=0]	1	4	+				15	15	10	39	39	30.3	54.726	0	176.79	1282900000	35	19.3514	19.728	19.7795	19.3564	19.7007	18.7565	18.6061	19.2683	18.852	19.0769
2.66444	0.440144	O08547	O08547	Vesicle-trafficking protein SEC22b	Sec22b	200	Color2 [A=255, R=0, G=0, B=0]	1	4	+				7	7	7	38.1	38.1	38.1	24.74	0	53.901	468890000	28	16.7145	17.0723	16.7828	16.8044	16.8889	16.5077	16.3127	16.6533	16.2058	16.3826
2.65334	0.550773	Q4FZC9-2;Q4FZC9	Q4FZC9-2;Q4FZC9	Nesprin-3	Syne3	2164	Color2 [A=255, R=0, G=0, B=0]	1	4	+				4	4	4	5.2	5.2	5.2	102.2	0	6.3024	129610000	7	14.7893	15.174	15.0966	15.1426	15.3942	14.5637	14.3248	14.6326	14.5175	14.8044
2.6358	0.574023	Q9CX99	Q9CX99	GRB2-related adapter protein	Grap	4765	Color2 [A=255, R=0, G=0, B=0]	1	4	+				6	6	6	40.1	40.1	40.1	25.277	0	54.482	63253000	10	14.1333	14.5897	14.7798	14.2987	14.5413	13.8495	13.8151	13.7527	13.9285	14.127
2.6242	0.412936	Q9CR26	Q9CR26	Vacuolar protein sorting-associated protein VTA1 homolog	Vta1	4683	Color2 [A=255, R=0, G=0, B=0]	1	4	+				5	5	5	21.7	21.7	21.7	33.913	0	42.303	120340000	11	15.4381	15.9329	15.5608	15.4748	15.6754	15.1624	15.2468	15.2497	15.2598	15.0986
2.60375	0.804479	Q9QZZ6	Q9QZZ6	Dermatopontin	Dpt	5567	Color2 [A=255, R=0, G=0, B=0]	1	4	+				3	3	3	14.9	14.9	14.9	23.995	0	5.628	96682000	7	14.2749	14.5782	15.1436	14.5828	14.8591	13.4768	13.9132	13.9529	14.1776	13.8957
2.59671	0.37102	Q9ERD8	Q9ERD8	Gamma-parvin	Parvg	5254	Color2 [A=255, R=0, G=0, B=0]	1	4	+				7	7	7	24.2	24.2	24.2	37.603	0	22.324	295150000	15	16.6174	16.8108	16.7499	16.4985	16.8866	16.251	16.1985	16.4583	16.3697	16.4306
2.59133	0.575371	Q9CXI5	Q9CXI5	Mesencephalic astrocyte-derived neurotrophic factor	Manf	4774	Color2 [A=255, R=0, G=0, B=0]	1	4	+				7	7	7	32.4	32.4	32.4	20.373	0	138.84	756910000	20	18.7987	19.0954	18.9614	18.8049	18.7698	18.3523	18.5658	18.4666	18.2901	17.8785
2.57087	0.644276	P97352	P97352	Protein S100-A13	S100a13	1736	Color2 [A=255, R=0, G=0, B=0]	1	4	+				6	6	6	49	49	49	11.158	0	10.218	1110200000	11	16.681	16.7702	16.2997	16.6476	16.18	15.7016	15.6442	16.1533	15.835	16.0231
2.55705	0.63795	Q9CRB6	Q9CRB6	Tubulin polymerization-promoting protein family member 3	Tppp3	4707	Color2 [A=255, R=0, G=0, B=0]	1	4	+				6	6	6	33	33	33	18.965	0	27.243	61775000	11	15.873	16.1157	15.9812	16.1305	16.1584	15.4627	15.0064	15.632	15.1969	15.771
2.52552	0.693277	P45376	P45376	Aldose reductase	Akr1b1	1188	Color2 [A=255, R=0, G=0, B=0]	1	4	+				16	16	16	57.6	57.6	57.6	35.732	0	59.841	5625400000	59	21.007	21.6677	21.5691	21.0882	21.5303	20.3558	20.6515	20.9374	20.6901	20.7611
2.52208	0.30131	Q9CZ28	Q9CZ28	Vacuolar-sorting protein SNF8	Snf8	4822	Color2 [A=255, R=0, G=0, B=0]	1	4	+				4	4	4	20.9	20.9	20.9	28.886	0	16.366	129020000	8	16.0497	16.2861	16.282	16.0711	16.2433	15.9588	15.7543	15.9978	15.7801	15.9346
2.51886	0.730676	P06332;P06332-2	P06332	T-cell surface glycoprotein CD4	Cd4	670	Color2 [A=255, R=0, G=0, B=0]	1	4	+				7	7	7	18.2	18.2	18.2	51.296	0	49.038	121870000	12	16.2175	16.4658	16.5774	16.1667	16.6389	15.5597	15.4215	16.2476	15.6589	15.5252
2.51698	0.803638	Q64339	Q64339	Ubiquitin-like protein ISG15	Isg15	2570	Color2 [A=255, R=0, G=0, B=0]	1	4	+				6	6	6	41	41	41	17.897	0	80.949	1480300000	17	18.7097	18.6199	19.2426	18.307	18.9192	18.0139	17.5493	18.2332	17.9588	18.025
2.51415	0.457272	Q3UHD9-2;Q3UHD9	Q3UHD9-2;Q3UHD9	Arf-GAP with GTPase, ANK repeat and PH domain-containing protein 2	Agap2	2071	Color2 [A=255, R=0, G=0, B=0]	1	4	+				4	4	4	4	4	4	122.1	0	6.7824	17984000	6	13.5809	14.0209	13.9593	13.7377	14.033	13.4053	13.1717	13.4941	13.4384	13.5358
2.51407	0.583491	P97814	P97814	Proline-serine-threonine phosphatase-interacting protein 1	Pstpip1	1780	Color2 [A=255, R=0, G=0, B=0]	1	4	+				3	3	3	8.2	8.2	8.2	47.59	0	5.4928	21448000	3	13.6193	14.0467	13.778	13.9898	14.1062	13.285	12.9728	13.6221	13.32	13.4226
2.51258	0.48665	Q9DCX2	Q9DCX2	ATP synthase subunit d, mitochondrial	Atp5h	5199	Color2 [A=255, R=0, G=0, B=0]	1	4	+				10	10	10	71.4	71.4	71.4	18.749	0	45.57	1421100000	24	19.0742	19.5164	18.8686	19.1746	19.0695	18.615	18.5387	18.8024	18.5928	18.7212
2.50855	0.643337	P01852;P01851	P01852;P01851	T-cell receptor beta-1 chain C region;T-cell receptor beta-2 chain C region		612	Color2 [A=255, R=0, G=0, B=0]	1	4	+				2	2	2	10.4	10.4	10.4	19.346	0.00058445	3.2115	60149000	3	15.3872	15.8945	15.8442	15.5113	15.5389	15.0205	14.694	15.4092	14.878	14.9577
2.50854	0.77351	P0DOV1;P0DOV1-2	P0DOV1;P0DOV1-2			734	Color2 [A=255, R=0, G=0, B=0]	1	4	+				15	6	2	49.9	24.7	11.3	46.977	0	94.703	673660000	23	17.5275	17.2788	17.8049	17.1903	17.7494	16.7651	16.3555	17.2146	16.63	16.7183
2.50198	0.511459	P62869	P62869	Transcription elongation factor B polypeptide 2	Tceb2	1566	Color2 [A=255, R=0, G=0, B=0]	1	4	+				7	7	7	83.9	83.9	83.9	13.17	0	28.792	590200000	29	18.415	18.7475	18.5862	18.4648	18.67	17.8204	17.823	18.3541	18.2056	18.1231
2.49818	0.3775	Q8R411	Q8R411	Myc target protein 1	Myct1	3949	Color2 [A=255, R=0, G=0, B=0]	1	4	+				2	2	2	12.8	12.8	12.8	21.079	0	5.4464	11627000	4	12.1503	12.2171	12.3906	12.2965	12.5465	12.0681	11.8105	11.8842	11.8531	12.0978
2.49335	0.526576	P58044	P58044	Isopentenyl-diphosphate Delta-isomerase 1	Idi1	1409	Color2 [A=255, R=0, G=0, B=0]	1	4	+				4	4	4	14.1	14.1	14.1	26.289	0	9.2779	20527000	6	15.0519	15.6345	15.0963	15.0491	14.9299	14.5531	14.567	14.6776	14.6367	14.6946
2.4908	0.317762	P30115	P30115	Glutathione S-transferase A3	Gsta3	1052	Color2 [A=255, R=0, G=0, B=0]	1	4	+				4	4	4	19.5	19.5	19.5	25.36	0	6.7129	187330000	8	17.081	17.3716	17.3149	17.3382	17.1958	16.8993	16.9392	17.0251	16.7657	17.0834
2.48796	0.426188	Q921Z5	Q921Z5	Tumor necrosis factor alpha-induced protein 8	Tnfaip8	4325	Color2 [A=255, R=0, G=0, B=0]	1	4	+				5	5	3	24.2	24.2	13.1	22.96	0	10.194	125810000	8	15.9534	16.365	16.0315	16.1369	16.1363	15.514	15.6092	15.9647	15.7407	15.6635
2.47632	0.817514	Q8BPB5	Q8BPB5	EGF-containing fibulin-like extracellular matrix protein 1	Efemp1	3280	Color2 [A=255, R=0, G=0, B=0]	1	4	+				9	9	9	29	29	29	54.952	0	27.944	278080000	25	16.7197	17.2766	17.4527	16.9581	17.5544	15.9176	16.3316	16.4852	16.613	16.5265
2.44385	0.710364	P14429;P14431;P14430	P14429;P14431;P14430	H-2 class I histocompatibility antigen, Q7 alpha chain;H-2 class I histocompatibility antigen, Q9 alpha chain;H-2 class I histocompatibility antigen, Q8 alpha chain	H2-Q7;H2-Q9;H2-Q8	816	Color2 [A=255, R=0, G=0, B=0]	1	4	+				10	6	6	31.7	19.2	19.2	37.924	0	39.622	295720000	16	17.0624	17.3707	17.6168	17.1009	17.5046	16.5293	16.2399	17.0557	16.7585	16.5201
2.44195	1.27565	P06330;P01757;P01756;P01750;P01749;P06329;P03980	P06330;P01757;P01756	Ig heavy chain V region AC38 205.12;Ig heavy chain V region J558;Ig heavy chain V region MOPC 104E		669	Color2 [A=255, R=0, G=0, B=0]	1	4	+				6	6	6	72	72	72	12.934	0	147.39	3230100000	27	20.2434	20.0424	20.6317	20.2475	21.0182	19.4051	18.7346	20.0778	18.8783	18.7092
2.44171	-0.422183	P49222	P49222	Erythrocyte membrane protein band 4.2	Epb42	1256	Color2 [A=255, R=0, G=0, B=0]	1	4	+				12	12	12	18.2	18.2	18.2	76.755	0	57.317	413760000	32	17.1672	17.1198	17.1887	17.3233	17.2767	17.5659	17.3344	17.9306	17.7105	17.645
2.44064	0.55024	P63101	P63101	14-3-3 protein zeta/delta	Ywhaz	1595	Color2 [A=255, R=0, G=0, B=0]	1	4	+				15	13	12	63.3	55.9	52.2	27.771	0	323.31	25412000000	126	21.1955	21.7866	21.1412	21.4604	21.258	20.7708	20.6414	20.9786	20.7299	20.9697
2.4404	0.443756	Q9R1P3	Q9R1P3	Proteasome subunit beta type-2	Psmb2	5619	Color2 [A=255, R=0, G=0, B=0]	1	4	+				9	9	9	43.8	43.8	43.8	22.906	0	24.467	1263500000	27	18.9841	19.2269	19.1269	18.8673	19.1387	18.5528	18.4248	18.9573	18.5844	18.6059
2.43913	0.419106	Q9WTP6-2;Q9WTP6	Q9WTP6-2;Q9WTP6	Adenylate kinase 2, mitochondrial;Adenylate kinase 2, mitochondrial, N-terminally processed	Ak2	5639	Color2 [A=255, R=0, G=0, B=0]	1	4	+				8	8	8	41.8	41.8	41.8	25.605	0	19.48	430310000	21	17.7863	18.2731	17.7678	17.9391	17.7652	17.43	17.4941	17.6191	17.4522	17.4406
2.42295	0.544357	Q9D8Y0	Q9D8Y0	EF-hand domain-containing protein D2	Efhd2	5058	Color2 [A=255, R=0, G=0, B=0]	1	4	+				10	10	8	35.8	35.8	27.1	26.791	0	97.403	1222200000	33	18.9013	19.2825	18.7425	18.944	18.8196	18.3648	18.2115	18.7558	18.2298	18.4064
2.42043	0.472921	O89079	O89079	Coatomer subunit epsilon	Cope	564	Color2 [A=255, R=0, G=0, B=0]	1	4	+				7	7	7	38.3	38.3	38.3	34.567	0	36.75	127850000	11	15.245	15.6115	15.379	15.193	15.4968	14.9319	14.8339	15.2342	14.8528	14.708
2.41306	0.688702	P84089	P84089	Enhancer of rudimentary homolog	Erh	1717	Color2 [A=255, R=0, G=0, B=0]	1	4	+				4	4	4	41.3	41.3	41.3	12.259	0	48.265	781880000	12	17.3195	18.0159	17.7327	17.4571	17.5818	16.5491	16.9929	17.0977	17.2463	16.7774
2.40975	0.313419	P07356;REV__Q8BND4	P07356	Annexin A2	Anxa2	688	Color2 [A=255, R=0, G=0, B=0]	1	4	+				25	25	25	63.4	63.4	63.4	38.676	0	234.8	10873000000	128	21.1293	21.4077	21.3088	21.2311	21.4821	20.8714	20.9301	21.1388	20.9934	21.0581
2.40853	0.853208	Q64345	Q64345	Interferon-induced protein with tetratricopeptide repeats 3	Ifit3	2572	Color2 [A=255, R=0, G=0, B=0]	1	4	+				5	5	5	15.1	15.1	15.1	47.222	0	18.568	52499000	8	14.8541	14.7271	15.5949	14.5985	15.2072	14.1325	13.739	14.3131	14.1429	14.3882
2.39729	0.55444	Q9JJU8	Q9JJU8	SH3 domain-binding glutamic acid-rich-like protein	Sh3bgrl	5374	Color2 [A=255, R=0, G=0, B=0]	1	4	+				8	8	8	84.2	84.2	84.2	12.811	0	65.365	777640000	24	18.7698	19.218	19.0124	18.7214	19.1024	18.2625	18.2769	18.7386	18.2208	18.5529
2.38463	0.859221	Q9D1H9;Q9D1H9-2	Q9D1H9;Q9D1H9-2	Microfibril-associated glycoprotein 4	Mfap4	4913	Color2 [A=255, R=0, G=0, B=0]	1	4	+				3	3	3	19.8	19.8	19.8	28.937	0	57.169	4716300000	10	20.6579	21.0038	21.2578	20.667	21.5349	20.0539	20.0519	20.6955	19.9559	20.0682
2.37839	0.423276	Q8VC28	Q8VC28	Aldo-keto reductase family 1 member C13	Akr1c13	3989	Color2 [A=255, R=0, G=0, B=0]	1	4	+				5	5	5	23.5	23.5	23.5	37.057	0	16.128	108310000	9	16.0114	16.5553	16.3838	16.1873	16.3003	15.8076	15.8874	16.0147	15.6876	15.9245
2.36617	-0.807793	Q61549	Q61549	EGF-like module-containing mucin-like hormone receptor-like 1	Emr1	2426	Color2 [A=255, R=0, G=0, B=0]	1	4	+				6	6	6	7	7	7	102.13	0	19.825	212720000	13	14.9456	15.2689	15.4225	15.1923	15.7902	15.8603	15.8018	16.2919	16.0826	16.6218
2.35827	0.908479	Q8R138	Q8R138	Transmembrane protein 119	Tmem119	3869	Color2 [A=255, R=0, G=0, B=0]	1	4	+				3	3	3	15	15	15	29.4	0	14.114	21945000	7	13.2356	13.4726	13.8399	13.7441	14.1031	12.8936	12.073	13.0233	12.9785	12.8846
2.34952	0.506093	Q8BRG8-3;Q8BRG8-2;Q8BRG8	Q8BRG8-3;Q8BRG8-2;Q8BRG8	Transmembrane protein 209	Tmem209	3297	Color2 [A=255, R=0, G=0, B=0]	1	4	+				3	3	3	14.2	14.2	14.2	49.201	0	11.47	15057000	4	13.2073	13.3769	13.5777	13.4363	13.7988	12.8667	13.1462	13.1125	13.0365	12.7047
2.3383	0.659005	Q9DCL2	Q9DCL2	MIP18 family protein FAM96A	Fam96a	5183	Color2 [A=255, R=0, G=0, B=0]	1	4	+				2	2	2	12.5	12.5	12.5	18.418	0.0075175	1.851	9416200	2	11.5276	11.9111	12.1397	11.5806	11.9781	10.8023	11.0337	11.3901	11.4734	11.1425
2.33441	0.50313	Q9ERR7	Q9ERR7	15 kDa selenoprotein	Sep15	5268	Color2 [A=255, R=0, G=0, B=0]	1	4	+				3	3	3	25.3	25.3	25.3	17.806	0	44.541	383830000	10	16.2594	16.5884	16.6799	16.3741	16.6416	15.8469	15.8823	16.3671	16.0825	15.8489
2.32077	0.578881	O35177	O35177	Enhancer of filamentation 1	Nedd9	281	Color2 [A=255, R=0, G=0, B=0]	1	4	+				2	2	2	4	4	4	93.051	0	14.935	9896400	3	12.5837	13.213	12.6838	12.7433	13.0931	12.2875	12.1359	12.6149	12.1755	12.2088
2.31512	0.387127	Q9DB20	Q9DB20	ATP synthase subunit O, mitochondrial	Atp5o	5089	Color2 [A=255, R=0, G=0, B=0]	1	4	+				8	8	8	41.8	41.8	41.8	23.363	0	40.3	1137600000	19	19.3411	19.7699	19.3321	19.4848	19.3775	19.076	18.9655	19.294	19.0401	18.9942
2.31346	-0.680402	P13634	P13634	Carbonic anhydrase 1	Ca1	800	Color2 [A=255, R=0, G=0, B=0]	1	4	+				9	9	9	52.5	52.5	52.5	28.33	0	162.55	4445100000	40	19.2893	19.4158	19.2484	19.555	19.5486	19.7491	19.7062	20.5388	20.3693	20.0958
2.29105	0.795084	Q8R3I3	Q8R3I3	Conserved oligomeric Golgi complex subunit 6	Cog6	3936	Color2 [A=255, R=0, G=0, B=0]	1	4	+				2	2	2	3	3	3	73.039	0.00076879	3.0273	3584500	2	13.7823	13.0316	13.1477	12.8367	12.8216	12.1063	12.4866	12.5378	12.5051	12.0086
2.28452	0.423945	P19536	P19536	Cytochrome c oxidase subunit 5B, mitochondrial	Cox5b	907	Color2 [A=255, R=0, G=0, B=0]	1	4	+				4	4	4	21.1	21.1	21.1	13.813	0	14.835	409270000	12	17.8864	18.095	17.8362	17.8541	17.6503	17.3981	17.2474	17.7265	17.302	17.5282
2.28024	0.55754	Q78T54-2;Q78T54	Q78T54-2;Q78T54	Vacuolar ATPase assembly integral membrane protein Vma21	Vma21	2866	Color2 [A=255, R=0, G=0, B=0]	1	4	+				2	2	2	26.5	26.5	26.5	9.3329	0.00020648	4.0876	31200000	4	13.9005	14.1376	14.6538	14.1327	14.4117	13.6793	13.839	13.847	13.5089	13.5744
2.27519	0.606944	P15702	P15702	Leukosialin	Spn	842	Color2 [A=255, R=0, G=0, B=0]	1	4	+				5	5	5	23.3	23.3	23.3	40.038	0	121.85	1293900000	19	18.0638	18.1801	18.2319	18.0241	18.2908	17.5561	17.136	18.0801	17.4525	17.5312
2.25723	0.523663	P06802-2;P06802	P06802-2;P06802	Ectonucleotide pyrophosphatase/phosphodiesterase family member 1;Alkaline phosphodiesterase I;Nucleotide pyrophosphatase	Enpp1	681	Color2 [A=255, R=0, G=0, B=0]	1	4	+				11	11	11	16.7	16.7	16.7	103.08	0	49.871	173900000	20	16.3334	16.6082	16.7741	16.4858	16.7916	16.0885	15.7571	16.4319	16.1048	15.9924
2.25704	0.892784	P01674	P01674	Ig kappa chain V-III region PC 2154		597	Color2 [A=255, R=0, G=0, B=0]	1	4	+				2	2	2	27.8	27.8	27.8	11.699	0.00058824	3.2871	71521000	3	14.3726	14.5931	15.3457	14.4544	15.1554	13.9407	13.5578	14.2997	13.6414	14.0177
2.24988	-0.726238	Q9QYB8;Q9QYB8-2;Q9QYB8-3	Q9QYB8;Q9QYB8-2;Q9QYB8-3	Beta-adducin	Add2	5519	Color2 [A=255, R=0, G=0, B=0]	1	4	+				6	5	5	9.1	8	8	80.641	0	13.179	64825000	10	14.9901	14.8562	14.7117	15.1326	14.8594	15.4792	15.002	15.909	15.8127	15.9782
2.24887	0.555236	P14602;P14602-2;P14602-3	P14602;P14602-2;P14602-3	Heat shock protein beta-1	Hspb1	821	Color2 [A=255, R=0, G=0, B=0]	1	4	+				9	9	9	45	45	45	23.014	0	50.861	1350000000	29	19.5093	19.773	19.9778	19.6253	19.8467	19.1582	18.8034	19.4661	19.0825	19.4457
2.24876	0.471096	P97823-2;P97823	P97823-2;P97823	Acyl-protein thioesterase 1	Lypla1	1784	Color2 [A=255, R=0, G=0, B=0]	1	4	+				3	3	3	14.5	14.5	14.5	23.367	0	9.1188	256070000	12	16.6605	17.1805	16.8367	16.7155	16.9397	16.37	16.2188	16.7199	16.3087	16.36
2.24542	0.516422	B8ZXI1	B8ZXI1	Queuine tRNA-ribosyltransferase subunit QTRTD1	Qtrtd1	93	Color2 [A=255, R=0, G=0, B=0]	1	4	+				3	3	3	7.2	7.2	7.2	46.288	0.00020713	4.1482	11856000	4	12.7926	13.0276	13.4518	13.0181	13.0717	12.2825	12.4179	12.7369	12.6565	12.686
2.24458	0.718854	E9Q309	E9Q309		Cep350	156	Color2 [A=255, R=0, G=0, B=0]	1	4	+				3	3	3	1.1	1.1	1.1	346.45	0.0031181	2.4413	461010000	4	16.0231	16.3937	16.3472	16.3352	16.5446	15.6757	15.0594	16.1086	15.466	15.7397
2.24439	0.552983	P31786	P31786	Acyl-CoA-binding protein	Dbi	1065	Color2 [A=255, R=0, G=0, B=0]	1	4	+				4	4	4	54	54	54	10	0	11.421	439890000	11	17.6097	17.6962	17.461	17.8223	17.1247	16.842	16.8303	17.3039	16.9453	17.0275
2.23946	-0.464513	P04919-2;P04919	P04919-2;P04919	Band 3 anion transport protein	Slc4a1	650	Color2 [A=255, R=0, G=0, B=0]	1	4	+				19	19	19	30.6	30.6	30.6	94.233	0	120.14	5028200000	72	20.9507	20.787	20.7976	21.046	20.9117	21.2722	20.9823	21.6723	21.4314	21.4573
2.23628	0.525642	Q9WTL7	Q9WTL7	Acyl-protein thioesterase 2	Lypla2	5636	Color2 [A=255, R=0, G=0, B=0]	1	4	+				5	5	5	33.8	33.8	33.8	24.794	0	12.282	320980000	9	16.6066	17.1981	16.8083	16.8632	17.0048	16.2914	16.3097	16.7645	16.1958	16.2914
2.23142	0.660515	A2ASS6;A2ASS6-2	A2ASS6;A2ASS6-2	Titin	Ttn	33	Color2 [A=255, R=0, G=0, B=0]	1	4	+				4	4	4	0.1	0.1	0.1	3906.4	0.0018625	2.6299	158190000	4	15.5286	15.1911	15.0469	15.7618	14.8521	14.5721	14.3754	14.7569	14.7151	14.6585
2.22859	0.446138	Q9DBS9	Q9DBS9	Oxysterol-binding protein-related protein 3	Osbpl3	5137	Color2 [A=255, R=0, G=0, B=0]	1	4	+				2	2	2	3.2	3.2	3.2	96.965	0	4.3777	6865900	4	13.5196	13.4175	13.5939	13.3198	13.8173	12.9875	12.8012	13.1875	13.2613	13.1999
2.22732	0.562902	Q63850	Q63850	Nuclear pore glycoprotein p62	Nup62	2538	Color2 [A=255, R=0, G=0, B=0]	1	4	+				3	3	3	10.5	10.5	10.5	53.254	0	6.5479	29985000	5	14.5224	15.0163	14.5598	14.6711	14.7338	14.0611	13.9677	14.5243	13.8309	14.305
2.22231	0.847123	Q9ESY9	Q9ESY9	Gamma-interferon-inducible lysosomal thiol reductase	Ifi30	5301	Color2 [A=255, R=0, G=0, B=0]	1	4	+				3	3	3	19.4	19.4	19.4	27.784	0	7.8764	74570000	6	16.2004	16.7404	16.5723	16.2965	16.7226	14.9541	16.033	15.8584	15.9666	15.4845
2.2193	0.537558	O08997	O08997	Copper transport protein ATOX1	Atox1	249	Color2 [A=255, R=0, G=0, B=0]	1	4	+				4	4	4	58.8	58.8	58.8	7.3384	0	18.031	1659300000	19	19.0151	19.3921	19.2716	19.0024	19.3924	18.4206	18.5796	19.1118	18.5967	18.677
2.21682	0.430233	Q9JKP5;Q8C181-3;Q8C181-2;Q8C181;Q8C181-4;Q8R003	Q9JKP5;Q8C181-3;Q8C181-2;Q8C181;Q8C181-4	Muscleblind-like protein 1;Muscleblind-like protein 2	Mbnl1;Mbnl2	5401	Color2 [A=255, R=0, G=0, B=0]	1	4	+				5	5	4	13.2	13.2	10.6	36.975	0.00020052	3.6409	259240000	10	16.6359	17.0147	16.7674	16.7445	16.7088	16.1545	16.0909	16.5455	16.367	16.5622
2.21679	0.373247	Q9D287	Q9D287	Pre-mRNA-splicing factor SPF27	Bcas2	4930	Color2 [A=255, R=0, G=0, B=0]	1	4	+				5	5	5	20.4	20.4	20.4	26.131	0	25.367	27407000	9	14.7886	15.2005	14.8427	15.021	15.1331	14.5568	14.5151	14.8501	14.6596	14.5381
2.21647	0.435733	Q91VW3	Q91VW3	SH3 domain-binding glutamic acid-rich-like protein 3	Sh3bgrl3	4156	Color2 [A=255, R=0, G=0, B=0]	1	4	+				2	2	2	20.4	20.4	20.4	10.477	0	9.1465	679340000	10	17.1132	17.3862	17.1146	17.0647	17.2326	16.6718	16.5341	17.1394	16.6969	16.6904
2.20379	0.889823	P01631	P01631	Ig kappa chain V-II region 26-10		584	Color2 [A=255, R=0, G=0, B=0]	1	4	+				2	2	2	32.7	32.7	32.7	12.273	0	37	657620000	12	15.1598	15.2984	15.3772	14.8289	15.4961	13.9944	14.1644	15.1376	14.4165	13.9984
2.2023	0.735573	Q9D8I1	Q9D8I1	Marginal zone B- and B1-cell-specific protein	Mzb1	5037	Color2 [A=255, R=0, G=0, B=0]	1	4	+				8	8	8	50	50	50	20.58	0	237.17	666160000	37	18.5147	18.8729	18.4346	18.1941	18.7828	17.6659	17.4299	18.3904	17.8444	17.7907
2.19298	0.430493	O70591	O70591	Prefoldin subunit 2	Pfdn2	476	Color2 [A=255, R=0, G=0, B=0]	1	4	+				4	4	4	26.6	26.6	26.6	16.534	0	10.407	28093000	8	15.814	16.1836	15.6809	15.8034	15.6481	15.3164	15.1931	15.61	15.4209	15.4373
2.18616	0.56145	O54962	O54962	Barrier-to-autointegration factor;Barrier-to-autointegration factor, N-terminally processed	Banf1	388	Color2 [A=255, R=0, G=0, B=0]	1	4	+				2	2	2	34.8	34.8	34.8	10.102	0	10.967	128140000	11	16.1607	16.5808	15.9967	16.1996	16.1928	15.2089	15.7457	15.9186	15.7653	15.6847
2.18336	0.529754	Q9DCV4	Q9DCV4	Regulator of microtubule dynamics protein 1	Rmdn1	5197	Color2 [A=255, R=0, G=0, B=0]	1	4	+				3	3	3	11.5	11.5	11.5	35	0	13.211	39067000	4	13.6645	14.0199	13.9551	13.6386	13.8166	13.4332	13.079	13.7063	13.0542	13.1734
2.18286	0.521791	O70209	O70209	PDZ and LIM domain protein 3	Pdlim3	433	Color2 [A=255, R=0, G=0, B=0]	1	4	+				10	10	10	47.5	47.5	47.5	34.299	0	31.831	260550000	22	16.5883	17.1191	17.0761	16.9941	17.0602	16.5058	16.123	16.7465	16.3183	16.5353
2.17563	0.519164	Q60953;Q60953-2	Q60953;Q60953-2	Protein PML	Pml	2334	Color2 [A=255, R=0, G=0, B=0]	1	4	+				25	25	25	40.5	40.5	40.5	98.241	0	187.82	2288200000	79	19.1348	19.5234	19.6188	19.2154	19.5105	18.7294	18.5593	19.149	18.9161	19.0533
2.16866	0.697257	Q8BUM3	Q8BUM3	Tyrosine-protein phosphatase non-receptor type 7	Ptpn7	3341	Color2 [A=255, R=0, G=0, B=0]	1	4	+				4	4	4	10.9	10.9	10.9	40.351	0	10.343	47740000	8	13.9616	14.56	14.7302	14.2411	14.8266	13.6552	13.5819	14.1627	13.8164	13.6169
2.1664	0.507613	Q9Z2S7-2;Q9Z2S7;Q9Z2S7-3;Q9Z2S7-4;P62500-2;Q9EQN3;P62500-3;P62500	Q9Z2S7-2;Q9Z2S7;Q9Z2S7-3;Q9Z2S7-4;P62500-2;Q9EQN3;P62500-3;P62500	TSC22 domain family protein 3;TSC22 domain family protein 1;TSC22 domain family protein 4	Tsc22d3;Tsc22d1;Tsc22d4	5822	Color2 [A=255, R=0, G=0, B=0]	1	4	+				2	2	2	40	40	40	9.0401	0	5.3632	20505000	5	13.4195	13.8658	13.5175	13.4998	13.7595	13.2426	12.9224	13.2013	12.7736	13.3841
2.16615	-0.992159	P53657	P53657	Pyruvate kinase PKLR	Pklr	1334	Color2 [A=255, R=0, G=0, B=0]	1	4	+				9	8	8	22.6	20.7	20.7	62.308	0	23.689	125680000	14	15.2834	15.576	15.4152	15.7691	15.4443	15.9066	15.8227	16.9142	17.0817	16.7235
2.16528	-0.373211	Q02357-6;Q02357;Q02357-3;Q02357-4;Q02357-5;Q02357-2	Q02357-6;Q02357;Q02357-3;Q02357-4;Q02357-5;Q02357-2	Ankyrin-1	Ank1	1837	Color2 [A=255, R=0, G=0, B=0]	1	4	+				39	39	35	25.1	25.1	23.3	209.55	0	163.31	1489100000	82	19.4117	19.578	19.4408	19.5926	19.6131	19.8324	19.5748	20.1331	19.9951	19.9668
2.16427	0.58234	Q8K3A0	Q8K3A0	Iron-sulfur cluster co-chaperone protein HscB, mitochondrial	Hscb	3797	Color2 [A=255, R=0, G=0, B=0]	1	4	+				3	3	3	20.1	20.1	20.1	26.645	0	17.646	8664100	6	13.9271	14.7111	14.3635	14.1669	14.3344	13.373	13.7586	13.9759	13.731	13.753
2.15576	0.610344	Q8BFW7;Q8BFW7-4;Q8BFW7-5;Q8BFW7-3;Q8BFW7-2	Q8BFW7;Q8BFW7-4	Lipoma-preferred partner homolog	Lpp	3079	Color2 [A=255, R=0, G=0, B=0]	1	4	+				13	13	13	35.1	35.1	35.1	65.89	0	154.47	857790000	42	17.4791	18.1073	18.1896	17.824	18.1711	17.2112	17.0093	17.5188	17.4482	17.532
2.12653	0.44763	P45878	P45878	Peptidyl-prolyl cis-trans isomerase FKBP2	Fkbp2	1193	Color2 [A=255, R=0, G=0, B=0]	1	4	+				4	4	4	24.3	24.3	24.3	15.344	0	10.549	244230000	9	16.648	16.9776	16.9457	16.7288	16.9439	16.4872	16.5071	16.6819	16.2609	16.0688
2.12279	0.624846	Q71FD7	Q71FD7	Filamin-binding LIM protein 1	Fblim1	2846	Color2 [A=255, R=0, G=0, B=0]	1	4	+				7	7	7	23.7	23.7	23.7	41.026	0	20.707	142610000	17	15.5487	16.0217	15.9682	15.8918	16.2987	15.113	14.942	15.6104	15.3857	15.5538
2.11857	0.626274	P08030	P08030	Adenine phosphoribosyltransferase	Aprt	697	Color2 [A=255, R=0, G=0, B=0]	1	4	+				6	6	6	36.1	36.1	36.1	19.724	0	11.799	2394500000	11	17.9106	18.273	18.4944	17.9059	18.2061	17.3838	17.2531	18.0416	17.4219	17.5581
2.11796	0.387254	P62259	P62259	14-3-3 protein epsilon	Ywhae	1522	Color2 [A=255, R=0, G=0, B=0]	1	4	+				21	21	19	70.6	70.6	63.5	29.174	0	181.32	11898000000	104	21.0382	21.5068	21.0612	21.1422	21.0517	20.6238	20.6761	20.9954	20.7614	20.8072
2.10269	0.435378	Q9JM14	Q9JM14	5(3)-deoxyribonucleotidase, cytosolic type	Nt5c	5440	Color2 [A=255, R=0, G=0, B=0]	1	4	+				8	8	8	48.5	48.5	48.5	23.076	0	26.644	981310000	18	16.9841	17.6684	17.3945	17.2464	17.4558	16.8681	16.9178	17.0805	16.7816	16.9243
2.09687	0.789318	Q8C6U2	Q8C6U2	PQ-loop repeat-containing protein 3	Pqlc3	3515	Color2 [A=255, R=0, G=0, B=0]	1	4	+				2	2	2	9.9	9.9	9.9	22.739	0	5.7088	32693000	3	12.5637	12.9531	13.2242	12.7493	13.2913	11.9335	11.9208	12.7704	12.3747	11.8355
2.09498	0.485253	Q6P3D0	Q6P3D0	U8 snoRNA-decapping enzyme	Nudt16	2687	Color2 [A=255, R=0, G=0, B=0]	1	4	+				3	2	2	16.4	10.8	10.8	21.825	0.00058594	3.2425	53008000	4	15.2041	15.9387	15.5499	15.538	15.5568	15.1312	14.9003	15.243	14.8865	15.2002
2.09475	1.09577	P01867-2;P01867	P01867-2;P01867	Ig gamma-2B chain C region	Igh-3	614	Color2 [A=255, R=0, G=0, B=0]	1	4	+				7	7	7	29	29	29	36.587	0	97.509	1337700000	34	18.61	18.4146	18.9916	18.2173	18.808	17.3607	17.9571	18.3383	17.1133	16.7932
2.08497	-0.947938	Q8QZW3	Q8QZW3	Protein FAM151A	Fam151a	3840	Color2 [A=255, R=0, G=0, B=0]	1	4	+				3	3	3	7.9	7.9	7.9	66.681	0	22.85	65152000	8	12.7201	12.6423	13.0578	13.6321	13.3575	14.0835	13.3528	14.3681	13.8919	14.453
2.08356	0.608959	Q8BGW0-4;Q8BGW0-3;Q8BGW0-2;Q8BGW0;Q8BGW0-5	Q8BGW0-4;Q8BGW0-3;Q8BGW0-2;Q8BGW0;Q8BGW0-5	Protein THEMIS	Themis	3126	Color2 [A=255, R=0, G=0, B=0]	1	4	+				2	2	2	4.5	4.5	4.5	59.081	0	4.8924	10979000	4	14.7793	14.9974	15.0262	14.711	15.1274	14.2058	13.9388	14.7693	14.0905	14.5921
2.07925	0.525432	O08999	O08999	Latent-transforming growth factor beta-binding protein 2	Ltbp2	250	Color2 [A=255, R=0, G=0, B=0]	1	4	+				5	5	5	3.5	3.5	3.5	195.83	0	15.342	25466000	7	13.4789	14.0964	13.84	13.8401	14.1576	13.3131	13.1772	13.7019	13.2342	13.3593
2.07389	0.389449	P61982	P61982	14-3-3 protein gamma;14-3-3 protein gamma, N-terminally processed	Ywhag	1510	Color2 [A=255, R=0, G=0, B=0]	1	4	+				11	9	8	51.8	44.5	40.9	28.302	0	85.929	3876900000	35	19.0448	19.2796	18.8588	19.1644	18.9015	18.7537	18.4382	18.8451	18.5028	18.7622
2.06992	0.464456	P62305	P62305	Small nuclear ribonucleoprotein E	Snrpe	1528	Color2 [A=255, R=0, G=0, B=0]	1	4	+				3	3	3	38	38	38	10.803	0	6.0526	348260000	7	17.7058	18.1976	17.7568	17.6659	17.8151	17.2896	17.1159	17.6946	17.36	17.3589
2.06351	0.564285	O88492-2;O88492	O88492-2;O88492	Perilipin-4	Plin4	496	Color2 [A=255, R=0, G=0, B=0]	1	4	+				6	6	6	13.7	13.7	13.7	100.77	0	23.747	244870000	10	16.0785	15.8063	16.2307	15.9405	16.4431	15.7847	15.4969	15.7111	15.0998	15.5852
2.06254	0.372158	Q07076	Q07076	Annexin A7	Anxa7	1880	Color2 [A=255, R=0, G=0, B=0]	1	4	+				12	12	12	27.4	27.4	27.4	49.925	0	49.688	603650000	30	17.923	18.4381	18.1045	18.1715	18.347	17.8191	17.7143	18.0438	17.7423	17.8039
2.06132	-0.572139	Q3UZZ4	Q3UZZ4	Olfactomedin-4	Olfm4	2148	Color2 [A=255, R=0, G=0, B=0]	1	4	+				3	3	3	7.5	7.5	7.5	57.298	0	5.3719	22445000	4	12.523	12.942	12.9104	12.7895	13.1508	13.028	13.2818	13.47	13.6331	13.7634
2.04728	0.590975	Q8BVK9	Q8BVK9	Sp110 nuclear body protein	Sp110	3358	Color2 [A=255, R=0, G=0, B=0]	1	4	+				15	15	15	35.7	35.7	35.7	50.14	0	61.007	643590000	33	17.5452	18.1343	18.2138	17.6783	18.114	16.9611	17.2757	17.5479	17.4556	17.4905
2.04317	0.469595	Q3THE2	Q3THE2	Myosin regulatory light chain 12B	Myl12b	1963	Color2 [A=255, R=0, G=0, B=0]	1	4	+				10	10	5	62.8	62.8	29.7	19.779	0	93.119	8943800000	70	20.409	20.78	20.6929	20.4136	20.6675	20.037	19.8091	20.5147	20.1435	20.1107
2.04183	-0.745251	Q02013	Q02013	Aquaporin-1	Aqp1	1831	Color2 [A=255, R=0, G=0, B=0]	1	4	+				3	3	3	14.5	14.5	14.5	28.793	0	140.65	659620000	16	16.267	16.4982	16.4341	16.6205	16.6035	16.8398	16.6826	17.7745	17.57	17.2826
2.04141	-0.360494	P15508	P15508	Spectrin beta chain, erythrocytic	Sptb	836	Color2 [A=255, R=0, G=0, B=0]	1	4	+				75	72	72	45.7	44.1	44.1	245.25	0	323.31	3195700000	166	20.3755	20.5434	20.3943	20.5666	20.5211	20.7842	20.4909	21.0582	20.9278	20.9423
2.04061	0.302815	P10107	P10107	Annexin A1	Anxa1	737	Color2 [A=255, R=0, G=0, B=0]	1	4	+				24	24	23	65	65	63	38.734	0	195.62	4238800000	83	20.2394	20.5068	20.358	20.4065	20.5831	19.9652	20.1044	20.2772	19.98	20.2531
2.03155	0.509702	Q3TVP5-2;Q3TVP5	Q3TVP5-2;Q3TVP5	Inactive ubiquitin thioesterase FAM105A	Fam105a	1995	Color2 [A=255, R=0, G=0, B=0]	1	4	+				2	2	2	5.3	5.3	5.3	35.507	0.00039324	3.3566	65787000	3	12.7384	12.7015	12.8388	12.8769	13.1505	12.51	12.2231	12.7298	11.9813	12.3133
2.02455	0.662972	P0DOV2	P0DOV2			735	Color2 [A=255, R=0, G=0, B=0]	1	4	+				21	14	10	39.4	26.7	19.4	69.437	0	323.31	909910000	44	18.3357	18.3292	18.8395	18.2459	18.8536	17.8567	17.3954	18.2924	17.8454	17.8991
2.01966	0.414801	Q9CYL5	Q9CYL5	Golgi-associated plant pathogenesis-related protein 1	Glipr2	4812	Color2 [A=255, R=0, G=0, B=0]	1	4	+				6	6	6	47.4	47.4	47.4	17.09	0	60.241	237330000	15	15.931	16.3363	16.4492	16.1509	16.3715	15.6647	15.719	16.1144	15.8894	15.7775
2.01786	0.38189	Q9CY97-2;Q9CY97	Q9CY97-2;Q9CY97	RNA polymerase II subunit A C-terminal domain phosphatase SSU72	Ssu72	4804	Color2 [A=255, R=0, G=0, B=0]	1	4	+				3	3	3	21.4	21.4	21.4	20.862	0	8.4978	114340000	9	15.4991	15.8444	15.4693	15.5363	15.8785	15.1925	15.1566	15.5374	15.1989	15.2329
2.01725	0.401574	Q9CQZ5	Q9CQZ5	NADH dehydrogenase [ubiquinone] 1 alpha subcomplex subunit 6	Ndufa6	4675	Color2 [A=255, R=0, G=0, B=0]	1	4	+				3	3	3	25.2	25.2	25.2	15.283	0	34.94	58490000	8	15.4794	15.7127	15.3113	15.4911	15.0806	15.0951	14.8903	15.1623	14.8852	15.0343
2.01641	0.786009	O35409	O35409	Glutamate carboxypeptidase 2	Folh1	305	Color2 [A=255, R=0, G=0, B=0]	1	4	+				2	2	2	4.1	4.1	4.1	84.573	0	4.6862	20680000	3	13.5174	13.2433	14.0672	13.1569	13.7959	12.8017	12.2546	13.047	12.6104	13.137
2.01534	0.419915	P68510	P68510	14-3-3 protein eta	Ywhah	1627	Color2 [A=255, R=0, G=0, B=0]	1	4	+				12	10	10	46.7	42.7	42.7	28.211	0	191.41	1979100000	35	18.877	19.2169	18.614	19.0488	18.8227	18.5152	18.3008	18.7368	18.4809	18.446
2.0038	1.49139	P01843	P01843	Ig lambda-1 chain C region		609	Color2 [A=255, R=0, G=0, B=0]	1	4	+				4	4	4	64.8	64.8	64.8	11.575	0	105.04	489850000	17	19.9002	17.6427	18.1604	17.6292	18.2436	16.4412	16.9532	17.3075	16.8662	16.5511
1.99662	0.379845	Q9CQU0	Q9CQU0	Thioredoxin domain-containing protein 12	Txndc12	4664	Color2 [A=255, R=169, G=169, B=169]	1	4					4	4	4	31.2	31.2	31.2	19.048	0	11.691	78155000	7	15.405	15.9964	15.7154	15.6643	15.7702	15.1842	15.3365	15.5518	15.3261	15.2535
1.98872	0.367074	P61759	P61759	Prefoldin subunit 3	Vbp1	1497	Color2 [A=255, R=169, G=169, B=169]	1	4					4	4	4	19.9	19.9	19.9	22.435	0	8.6586	56520000	6	14.5317	15.0338	14.6999	14.747	14.7404	14.1616	14.2513	14.4645	14.536	14.504
1.98678	0.610228	P08101;P08101-3;P08101-2	P08101;P08101-3;P08101-2	Low affinity immunoglobulin gamma Fc region receptor II	Fcgr2	700	Color2 [A=255, R=169, G=169, B=169]	1	4					7	7	6	33.3	33.3	30.3	36.695	0	56.471	403020000	19	17.2412	17.5919	17.759	17.1393	17.6079	16.6723	16.6056	17.368	16.9429	16.6994
1.98531	0.599976	Q01339;CON__P17690	Q01339	Beta-2-glycoprotein 1	Apoh	1823	Color2 [A=255, R=169, G=169, B=169]	1	4					9	9	9	31.9	31.9	31.9	38.618	0	17.577	124520000	17	16.7941	17.294	17.6311	17.0546	17.6292	16.4358	16.6306	16.8652	16.8174	16.6541
1.98043	0.397506	P59999	P59999	Actin-related protein 2/3 complex subunit 4	Arpc4	1451	Color2 [A=255, R=169, G=169, B=169]	1	4					8	8	7	58.3	58.3	51.2	19.667	0	42.667	3835800000	39	19.5697	19.926	19.5591	19.5456	19.7157	19.2642	19.0752	19.5924	19.079	19.3179
1.97255	0.460563	P20152;P03995-2;P03995;P46660;P08553	P20152	Vimentin	Vim	914	Color2 [A=255, R=169, G=169, B=169]	1	4					45	45	37	80.3	80.3	67.6	53.687	0	323.31	112760000000	431	24.1388	24.4631	24.376	24.182	24.4784	23.8865	23.5293	24.184	23.679	24.0568
1.97028	0.63353	Q9DB26	Q9DB26	Phytanoyl-CoA dioxygenase domain-containing protein 1	Phyhd1	5091	Color2 [A=255, R=169, G=169, B=169]	1	4					3	3	3	13.4	13.4	13.4	32.517	0	8.455	92858000	9	15.0064	15.3191	15.4009	15.0336	15.5965	14.6955	14.1095	15.0422	14.5418	14.7999
1.9698	0.813799	Q8VI93	Q8VI93	2-5-oligoadenylate synthase 3	Oas3	4106	Color2 [A=255, R=169, G=169, B=169]	1	4					3	3	3	3.2	3.2	3.2	126.33	0	4.734	17722000	3	12.5813	12.5473	13.5343	12.5959	13.1368	11.9045	11.6945	12.4811	12.3379	11.9085
1.96746	0.573595	Q9CQ92	Q9CQ92	Mitochondrial fission 1 protein	Fis1	4612	Color2 [A=255, R=169, G=169, B=169]	1	4					4	4	4	34.9	34.9	34.9	17.008	0	95.549	353460000	11	17.4716	17.8048	17.0416	17.4349	16.9534	16.6252	16.6583	16.9045	16.6463	17.004
1.96458	0.372206	Q9WTX5	Q9WTX5	S-phase kinase-associated protein 1	Skp1	5648	Color2 [A=255, R=169, G=169, B=169]	1	4					6	6	6	25.8	25.8	25.8	18.672	0	96.636	524000000	19	16.967	17.3833	17.1801	17.179	17.1889	16.6891	16.545	17.09	16.8527	16.8604
1.96118	0.441242	Q921T2-2;Q921T2;Q921T2-3	Q921T2-2;Q921T2;Q921T2-3	Torsin-1A-interacting protein 1	Tor1aip1	4317	Color2 [A=255, R=169, G=169, B=169]	1	4					18	18	17	39.9	39.9	38.2	64.844	0	56.394	1493700000	46	19.0913	19.5276	19.5258	19.1088	19.5729	18.7418	18.7846	19.1665	18.9007	19.0267
1.95977	0.54746	Q61129	Q61129	Complement factor I;Complement factor I heavy chain;Complement factor I light chain	Cfi	2367	Color2 [A=255, R=169, G=169, B=169]	1	4					6	6	6	12.8	12.8	12.8	67.26	0	12.604	24585000	7	14.8503	15.3704	15.5281	15.0543	15.627	14.5149	14.5847	14.8812	14.9084	14.8035
1.95798	0.452983	Q64520	Q64520	Guanylate kinase	Guk1	2588	Color2 [A=255, R=169, G=169, B=169]	1	4					2	2	2	11.1	11.1	11.1	21.918	0	43.982	65115000	5	14.7539	15.2136	14.9988	14.9591	15.16	14.3982	14.2574	14.7776	14.5414	14.8458
1.95412	0.327111	O70456	O70456	14-3-3 protein sigma	Sfn	461	Color2 [A=255, R=169, G=169, B=169]	1	4					7	5	5	34.7	27.4	27.4	27.706	0	13.835	2695500000	15	18.4322	18.6936	18.3555	18.5551	18.3583	18.2346	17.9546	18.3918	18.0485	18.1295
1.94637	0.368891	Q9D7P6	Q9D7P6	Iron-sulfur cluster assembly enzyme ISCU, mitochondrial	Iscu	5012	Color2 [A=255, R=169, G=169, B=169]	1	4					2	2	2	10.1	10.1	10.1	18.098	0	4.5433	49231000	4	14.5778	15.1387	14.9101	14.7103	14.831	14.5205	14.2672	14.6424	14.4357	14.4576
1.94439	0.503408	P49182	P49182	Heparin cofactor 2	Serpind1	1255	Color2 [A=255, R=169, G=169, B=169]	1	4					4	4	4	8.4	8.4	8.4	54.496	0	11.761	78540000	6	14.1991	14.3467	14.3481	14.2793	14.5092	13.9678	13.3821	14.2179	13.6407	13.9569
1.93946	0.372304	Q91VC4	Q91VC4	Plasmalemma vesicle-associated protein	Plvap	4128	Color2 [A=255, R=169, G=169, B=169]	1	4					7	7	7	19.2	19.2	19.2	49.933	0	98.746	126570000	10	15.3007	15.8377	15.4784	15.4196	15.6984	14.9627	15.2174	15.1341	15.2557	15.3033
1.93941	0.380906	Q9DB43	Q9DB43	Zinc finger protein-like 1	Zfpl1	5097	Color2 [A=255, R=169, G=169, B=169]	1	4					3	3	3	13.9	13.9	13.9	34.155	0	4.6123	14672000	5	14.4308	14.8014	14.7823	14.4622	14.7997	14.0291	14.2405	14.4552	14.2055	14.4416
1.93816	1.22812	P01799;P01797;P01796;P01801;P01804;P01803;P01800;P01802;P01798	P01799;P01797;P01796;P01801;P01804;P01803;P01800;P01802	Ig heavy chain V-III region ABE-47N;Ig heavy chain V-III region U61;Ig heavy chain V-III region A4;Ig heavy chain V-III region J606;Ig heavy chain V-III region HPC76;Ig heavy chain V region AMPC1;Ig heavy chain V-III region T957;Ig heavy chain V-III region W3082		605	Color2 [A=255, R=169, G=169, B=169]	1	4					3	3	3	31.9	31.9	31.9	12.675	0	12.734	134860000	9	15.3878	16.0221	17.0502	16.8139	16.231	15.445	15.5377	15.3112	14.3025	14.7682
1.93454	0.328002	P63168	P63168	Dynein light chain 1, cytoplasmic	Dynll1	1600	Color2 [A=255, R=169, G=169, B=169]	1	4					4	2	2	57.3	32.6	32.6	10.366	0	13.67	355390000	13	19.2899	19.5669	19.214	19.3818	19.2276	18.9791	18.8136	19.2798	19.0355	18.9321
1.93234	0.291453	Q9D110	Q9D110	5-formyltetrahydrofolate cyclo-ligase	Mthfs	4894	Color2 [A=255, R=169, G=169, B=169]	1	4					5	5	5	24.1	24.1	24.1	23.201	0	10.89	114960000	10	16.3433	16.6879	16.6335	16.5744	16.7579	16.3265	16.1556	16.4948	16.265	16.2979
1.93078	0.41321	Q06890	Q06890	Clusterin;Clusterin beta chain;Clusterin alpha chain	Clu	1879	Color2 [A=255, R=169, G=169, B=169]	1	4					12	12	12	32.4	32.4	32.4	51.655	0	64.448	493930000	26	17.3075	17.7206	17.9012	17.5332	17.8559	17.2302	17.0704	17.4613	17.1916	17.2988
1.92504	0.530294	A2ARA8;A2ARA8-2	A2ARA8	Integrin alpha-8;Integrin alpha-8 heavy chain;Integrin alpha-8 light chain	Itga8	31	Color2 [A=255, R=169, G=169, B=169]	1	4					10	10	10	12.5	12.5	12.5	117.55	0	25.573	328460000	24	17.6562	18.1479	18.3245	17.9711	18.2542	17.5233	17.1873	17.8273	17.442	17.7225
1.92311	0.35622	Q9ERS2	Q9ERS2	NADH dehydrogenase [ubiquinone] 1 alpha subcomplex subunit 13	Ndufa13	5269	Color2 [A=255, R=169, G=169, B=169]	1	4					4	4	4	33.3	33.3	33.3	16.859	0	28.531	175790000	14	16.3289	16.7082	16.3017	16.3614	16.3811	16.0576	15.8873	16.3469	15.9216	16.0869
1.91872	0.408588	P27048;P63163	P27048;P63163	Small nuclear ribonucleoprotein-associated protein B;Small nuclear ribonucleoprotein-associated protein N	Snrpb;Snrpn	1002	Color2 [A=255, R=169, G=169, B=169]	1	4					4	4	4	16	16	16	23.656	0	31.777	170570000	11	16.7455	17.1614	16.8486	16.8117	16.9206	16.2479	16.255	16.782	16.6097	16.5501
1.91724	0.413775	O88544	O88544	COP9 signalosome complex subunit 4	Cops4	505	Color2 [A=255, R=169, G=169, B=169]	1	4					10	10	10	35.7	35.7	35.7	46.284	0	50.035	188490000	27	17.4679	18.1118	17.5481	17.7029	17.6356	17.2824	17.0728	17.4676	17.289	17.2858
1.91175	0.327823	P56477	P56477	Interferon regulatory factor 5	Irf5	1388	Color2 [A=255, R=169, G=169, B=169]	1	4					5	5	5	11.3	11.3	11.3	56.004	0	9.3277	81216000	8	15.1829	15.5815	15.4136	15.2463	15.4058	14.7711	15.051	15.2215	15.1022	15.0453
1.9108	0.294441	P54726	P54726	UV excision repair protein RAD23 homolog A	Rad23a	1351	Color2 [A=255, R=169, G=169, B=169]	1	4					7	5	4	21.8	17.1	15.2	39.706	0	26.263	90103000	6	15.6719	15.8602	15.6606	15.6739	15.6585	15.2158	15.2686	15.6536	15.3692	15.5458
1.90997	0.616273	O70370	O70370	Cathepsin S	Ctss	450	Color2 [A=255, R=169, G=169, B=169]	1	4					8	8	8	35.9	35.9	35.9	38.474	0	220.44	1245100000	37	17.7386	17.9659	18.2851	17.5413	18.2573	17.1835	17.0642	17.8026	17.3512	17.3054
1.90386	0.448333	P62342	P62342	Selenoprotein T	Selt	1539	Color2 [A=255, R=169, G=169, B=169]	1	4					2	2	2	11.8	11.8	11.8	22.292	0	12.492	45228000	4	13.5461	13.8744	13.6218	13.5328	13.6533	13.0644	13.1525	13.6924	13.0467	13.0308
1.89707	0.486185	Q9CVD2	Q9CVD2	Ataxin-3	Atxn3	4728	Color2 [A=255, R=169, G=169, B=169]	1	4					2	2	2	8.5	8.5	8.5	40.533	0	18.287	24223000	4	12.8596	13.3077	12.9877	13.2705	13.0816	12.5375	12.462	12.9819	12.2768	12.818
1.89003	0.47637	Q64471	Q64471	Glutathione S-transferase theta-1	Gstt1	2582	Color2 [A=255, R=169, G=169, B=169]	1	4					8	8	8	30	30	30	27.374	0	16.973	463520000	16	19.2631	19.6825	19.4549	19.4299	19.5119	19.3518	19.0728	19.1502	18.6044	18.7813
1.8887	0.405355	Q62425	Q62425	Cytochrome c oxidase subunit NDUFA4	Ndufa4	2522	Color2 [A=255, R=169, G=169, B=169]	1	4					6	6	6	56.1	56.1	56.1	9.3267	0	14.833	1925800000	22	19.4025	19.7887	19.3856	19.5397	19.471	19.2145	18.9965	19.4475	18.8304	19.0719
1.88502	0.416359	Q9DCJ5	Q9DCJ5	NADH dehydrogenase [ubiquinone] 1 alpha subcomplex subunit 8	Ndufa8	5180	Color2 [A=255, R=169, G=169, B=169]	1	4					4	4	4	32.6	32.6	32.6	19.992	0	14.157	143550000	7	16.5407	17.2211	16.7408	16.7354	16.7366	16.1698	16.4415	16.5618	16.3088	16.411
1.8827	0.539494	Q61207	Q61207	Prosaposin	Psap	2388	Color2 [A=255, R=169, G=169, B=169]	1	4					12	12	12	23.7	23.7	23.7	61.422	0	42.4	10663000000	39	19.9081	20.4155	20.4918	20.066	20.5924	19.4673	19.7213	20.1396	19.7257	19.7225
1.88269	0.573484	Q91W59-2;Q91W59-3;Q8BWL5-4;Q8BWL5-6;Q91W59;Q8BWL5-3;Q8BWL5-2;Q8BWL5;Q8BWL5-5;Q8VC70	Q91W59-2;Q91W59-3;Q8BWL5-4;Q8BWL5-6;Q91W59;Q8BWL5-3;Q8BWL5-2;Q8BWL5;Q8BWL5-5;Q8VC70	RNA-binding motif, single-stranded-interacting protein 1;RNA-binding motif, single-stranded-interacting protein 3;RNA-binding motif, single-stranded-interacting protein 2	Rbms1;Rbms3;Rbms2	3376	Color2 [A=255, R=169, G=169, B=169]	1	4					2	2	2	5.9	5.9	5.9	40.001	0	15.182	35301000	5	14.5553	15.2781	15.2388	14.8153	15.3454	14.1925	14.3715	14.4442	14.6365	14.7207
1.8823	0.449982	Q99LX0	Q99LX0	Protein deglycase DJ-1	Park7	4514	Color2 [A=255, R=169, G=169, B=169]	1	4					10	10	10	64.6	64.6	64.6	20.021	0	94.475	3797800000	73	19.5913	20.142	20.1841	19.8266	20.1838	19.343	19.4348	19.7854	19.4965	19.6182
1.88049	0.303681	Q9D5V6	Q9D5V6	Synapse-associated protein 1	Syap1	4974	Color2 [A=255, R=169, G=169, B=169]	1	4					5	5	5	19.2	19.2	19.2	41.349	0	12.074	61328000	6	15.421	15.6322	15.4499	15.4492	15.3762	15.1748	14.868	15.3903	15.1385	15.2386
1.87844	0.701555	P11928	P11928	2-5-oligoadenylate synthase 1A	Oas1a	776	Color2 [A=255, R=169, G=169, B=169]	1	4					7	7	7	27.5	27.5	27.5	42.428	0	32.121	173610000	14	15.8143	15.6616	16.5995	15.5774	16.3096	15.2773	14.9707	15.5772	15.2364	15.393
1.87795	0.465365	O35900	O35900	U6 snRNA-associated Sm-like protein LSm2	Lsm2	345	Color2 [A=255, R=169, G=169, B=169]	1	4					4	4	4	54.7	54.7	54.7	10.834	0	20.303	427560000	10	17.6413	18.2024	18.0147	17.6834	17.9936	17.1747	17.2798	17.7568	17.4708	17.5264
1.87681	0.695552	P34884	P34884	Macrophage migration inhibitory factor	Mif	1083	Color2 [A=255, R=169, G=169, B=169]	1	4					2	2	2	17.4	17.4	17.4	12.504	0	5.7024	372630000	5	14.7098	15.5775	15.6461	15.0251	15.4687	14.2965	14.4794	15.0148	14.4409	14.7179
1.87537	0.49682	P36371	P36371	Antigen peptide transporter 2	Tap2	1120	Color2 [A=255, R=169, G=169, B=169]	1	4					16	16	16	30.8	30.8	30.8	77.444	0	82.068	2340200000	44	20.0167	20.1985	20.3958	20.0054	20.2685	19.6121	19.3047	20.1633	19.6324	19.6884
1.8753	0.379189	Q9WTN0	Q9WTN0	Geranylgeranyl pyrophosphate synthase	Ggps1	5638	Color2 [A=255, R=169, G=169, B=169]	1	4					4	4	4	13.7	13.7	13.7	34.706	0	44.155	62692000	7	15.2941	15.9016	15.605	15.486	15.6602	15.1061	15.1068	15.4631	15.197	15.178
1.87468	0.311395	O70378	O70378	ER membrane protein complex subunit 8	Emc8	451	Color2 [A=255, R=169, G=169, B=169]	1	4					4	4	4	22.2	22.2	22.2	23.348	0	10.073	105350000	9	16.102	16.4467	16.3704	16.1555	16.3814	15.975	15.8156	16.2057	15.8478	16.055
1.87291	0.547551	Q9D0T1	Q9D0T1	NHP2-like protein 1;NHP2-like protein 1, N-terminally processed	Nhp2l1	4890	Color2 [A=255, R=169, G=169, B=169]	1	4					7	7	7	53.1	53.1	53.1	14.173	0	50.298	694250000	24	18.4321	19.3986	18.9302	18.7244	19.0081	18.1188	18.3921	18.5302	18.3875	18.3271
1.86554	0.585094	Q9Z1Q5	Q9Z1Q5	Chloride intracellular channel protein 1	Clic1	5779	Color2 [A=255, R=169, G=169, B=169]	1	4					12	12	12	70.5	70.5	70.5	27.013	0	261.5	6986900000	95	20.2434	20.791	20.8522	20.3467	20.88	19.6533	20.0307	20.4558	20.0097	20.0382
1.86546	0.599867	P28654	P28654	Decorin	Dcn	1025	Color2 [A=255, R=169, G=169, B=169]	1	4					9	8	8	23.7	21.5	21.5	39.809	0	35.978	1126900000	22	19.2333	18.9512	19.9384	19.2395	19.5117	18.9479	18.5965	18.9489	18.5094	18.8719
1.86314	-0.320152	P08032	P08032	Spectrin alpha chain, erythrocytic 1	Spta1	698	Color2 [A=255, R=169, G=169, B=169]	1	4					76	75	75	41	40.5	40.5	279.86	0	323.31	3428400000	156	20.4479	20.6023	20.4787	20.6691	20.6442	20.7854	20.5815	21.0755	21.0377	20.9629
1.86188	0.36922	Q8C9V1-3;Q8C9V1-2;Q8C9V1;Q8C9V1-4	Q8C9V1-3;Q8C9V1-2;Q8C9V1	Carabin	Tbc1d10c	3535	Color2 [A=255, R=169, G=169, B=169]	1	4					7	7	7	25.9	25.9	25.9	43.259	0	13.557	69711000	12	15.0472	15.6272	15.3204	15.2985	15.3961	14.9169	14.7314	15.1674	15.0162	15.0114
1.85927	0.637549	Q8VEA4	Q8VEA4	Mitochondrial intermembrane space import and assembly protein 40	Chchd4	4072	Color2 [A=255, R=169, G=169, B=169]	1	4					2	2	2	25.9	25.9	25.9	15.525	0	6.2919	61399000	5	13.7752	13.9906	14.4158	13.7424	14.3778	13.0585	13.5722	13.6804	13.7084	13.0946
1.85643	0.512767	Q9CXE7	Q9CXE7	Transmembrane emp24 domain-containing protein 5	Tmed5	4768	Color2 [A=255, R=169, G=169, B=169]	1	4					5	5	5	18.8	18.8	18.8	26.172	0	28.287	302790000	9	15.7868	16.1331	16.311	15.7476	16.3154	15.3057	15.4061	15.8999	15.6743	15.4441
1.85395	0.376587	Q9D7E3	Q9D7E3	Ovarian cancer-associated gene 2 protein homolog	Ovca2	5006	Color2 [A=255, R=169, G=169, B=169]	1	4					2	2	2	8	8	8	24.245	0.00020342	3.8245	10272000	3	13.8923	14.2332	14.0455	13.8576	14.2257	13.4893	13.505	13.9795	13.7525	13.6452
1.84177	0.291677	A2AGH6;A2AGH6-2;A2AGH6-3	A2AGH6;A2AGH6-2;A2AGH6-3	Mediator of RNA polymerase II transcription subunit 12	Med12	16	Color2 [A=255, R=169, G=169, B=169]	1	4					8	8	7	4.7	4.7	4.4	244.56	0	14.224	64427000	11	15.9785	16.1236	16.1463	15.9368	16.2029	15.7213	15.6115	16.0712	15.8195	15.7061
1.84118	0.425824	P29452	P29452	Caspase-1;Caspase-1 subunit p20;Caspase-1 subunit p10	Casp1	1046	Color2 [A=255, R=169, G=169, B=169]	1	4					15	15	15	35.6	35.6	35.6	45.64	0	80.591	583490000	30	17.5068	17.9041	17.8971	17.653	17.9519	17.3761	17.1744	17.758	17.2042	17.2712
1.84076	0.480802	P16460	P16460	Argininosuccinate synthase	Ass1	857	Color2 [A=255, R=169, G=169, B=169]	1	4					16	16	16	39.8	39.8	39.8	46.584	0	49.822	2306300000	43	19.8894	20.2041	20.3534	19.7799	20.1294	19.5543	19.3043	19.9979	19.4914	19.6042
1.83809	0.35709	E9Q7G0	E9Q7G0		Numa1	175	Color2 [A=255, R=169, G=169, B=169]	1	4					63	63	63	37.1	37.1	37.1	235.63	0	323.31	2178600000	134	19.9074	20.4713	20.1129	20.1729	20.2991	19.7165	19.6579	20.0203	19.8695	19.914
1.83761	0.598566	Q9QWK4	Q9QWK4	CD5 antigen-like	Cd5l	5475	Color2 [A=255, R=169, G=169, B=169]	1	4					5	5	5	17.9	17.9	17.9	38.862	0	9.9417	46675000	8	13.8791	14.4795	14.4928	14.0662	14.4294	13.4518	13.2438	14.0605	13.8844	13.7135
1.83483	0.327509	P57759	P57759	Endoplasmic reticulum resident protein 29	Erp29	1402	Color2 [A=255, R=169, G=169, B=169]	1	4					10	10	10	36.6	36.6	36.6	28.823	0	61.862	1341900000	44	18.3211	18.6482	18.3077	18.2931	18.4339	18.0206	17.9924	18.3978	18.0028	17.953
1.83423	0.624849	O88890-2;O88890	O88890-2;O88890	SH2 domain-containing protein 1A	Sh2d1a	541	Color2 [A=255, R=169, G=169, B=169]	1	4					3	3	3	42.3	42.3	42.3	13.588	0	19.909	68820000	10	15.9619	16.3738	16.3318	15.8952	16.4834	15.5309	15.0893	16.0736	15.4624	15.7657
1.83272	0.400999	Q7TQI3	Q7TQI3	Ubiquitin thioesterase OTUB1	Otub1	2912	Color2 [A=255, R=169, G=169, B=169]	1	4					10	10	10	47.6	47.6	47.6	31.27	0	73.384	872590000	30	18.1562	18.7232	18.5207	18.2207	18.5659	17.8652	17.93	18.2864	18.038	18.0621
1.82982	0.43104	Q8BQ47	Q8BQ47	Protein canopy homolog 4	Cnpy4	3287	Color2 [A=255, R=169, G=169, B=169]	1	4					5	5	5	26.1	26.1	26.1	28.093	0	16.773	66690000	10	15.1109	15.7573	15.3197	15.4697	15.5108	14.8694	14.8646	15.3271	14.8881	15.0641
1.82777	0.461355	P20918	P20918	Plasminogen;Plasmin heavy chain A;Activation peptide;Angiostatin;Plasmin heavy chain A, short form;Plasmin light chain B	Plg	918	Color2 [A=255, R=169, G=169, B=169]	1	4					20	20	20	32.9	32.9	32.9	90.807	0	144.24	540540000	44	17.9069	18.1954	18.5451	18.0369	18.5004	17.7293	17.5778	18.0267	17.6576	17.8864
1.82586	0.597579	D3YXG0-2;D3YXG0	D3YXG0-2;D3YXG0		Hmcn1	138	Color2 [A=255, R=169, G=169, B=169]	1	4					9	9	9	2.2	2.2	2.2	598.25	0	16.163	24423000	12	14.9938	15.4758	15.7018	15.1531	15.6975	14.7572	14.4149	15.2208	14.7503	14.8909
1.82464	0.505333	Q920A5	Q920A5	Retinoid-inducible serine carboxypeptidase	Scpep1	4282	Color2 [A=255, R=169, G=169, B=169]	1	4					8	8	8	18.6	18.6	18.6	50.964	0	17.067	847600000	18	18.4994	18.8254	18.8425	18.4644	19.0443	18.1431	17.858	18.5965	18.2142	18.3375
1.82463	0.339165	Q9CQF3	Q9CQF3	Cleavage and polyadenylation specificity factor subunit 5	Nudt21	4630	Color2 [A=255, R=169, G=169, B=169]	1	4					10	10	10	47.1	47.1	47.1	26.24	0	35.168	587010000	21	18.0444	18.3315	18.0937	18.0587	18.2812	17.582	17.6924	18.1264	17.8553	17.8577
1.82246	0.305121	Q9CPP6	Q9CPP6	NADH dehydrogenase [ubiquinone] 1 alpha subcomplex subunit 5	Ndufa5	4573	Color2 [A=255, R=169, G=169, B=169]	1	4					4	4	4	37.1	37.1	37.1	13.36	0	11.781	48178000	8	15.27	15.7117	15.4941	15.6483	15.5993	15.3753	15.1641	15.4037	15.126	15.1286
1.81772	0.465829	Q60648	Q60648	Ganglioside GM2 activator	Gm2a	2287	Color2 [A=255, R=169, G=169, B=169]	1	4					5	5	5	18.1	18.1	18.1	20.824	0	32.657	562150000	15	16.6381	17.1615	17.0788	16.7386	17.2203	16.2634	16.4581	16.8516	16.4528	16.4822
1.8174	0.364633	O70252	O70252	Heme oxygenase 2	Hmox2	436	Color2 [A=255, R=169, G=169, B=169]	1	4					11	11	10	42.9	42.9	40.6	35.738	0	47.872	496660000	26	17.5286	17.8971	17.7792	17.5435	17.8828	17.3789	17.1567	17.6799	17.3027	17.2898
1.81383	-0.582938	P14220	P14220	Glycophorin-A	Gypa	813	Color2 [A=255, R=169, G=169, B=169]	1	4					2	2	2	19	19	19	17.664	0	21.032	389480000	10	15.0836	14.4465	14.7155	14.8907	15.0305	15.2455	14.925	15.7811	15.5148	15.6151
1.81095	0.408407	Q9CW46;Q9CW46-2	Q9CW46;Q9CW46-2	Ribonucleoprotein PTB-binding 1	Raver1	4731	Color2 [A=255, R=169, G=169, B=169]	1	4					11	11	11	16.3	16.3	16.3	79.381	0	40.678	412650000	20	17.4186	17.9502	17.8388	17.5509	17.8119	17.0682	17.1751	17.5923	17.3716	17.3212
1.80887	1.39689	P01638;P01637	P01638;P01637	Ig kappa chain V-V region L6;Ig kappa chain V-V region T1		587	Color2 [A=255, R=169, G=169, B=169]	1	4					3	3	3	35.7	35.7	35.7	12.986	0	61.813	273090000	16	17.8565	17.8375	18.3701	17.1707	17.9624	15.9154	15.6971	16.7974	17.9105	15.8922
1.80772	0.320851	Q9DB05	Q9DB05	Alpha-soluble NSF attachment protein	Napa	5086	Color2 [A=255, R=169, G=169, B=169]	1	4					9	9	8	40.3	40.3	38.6	33.189	0	62.322	138700000	14	16.4387	16.9837	16.6438	16.5984	16.7405	16.2302	16.2883	16.5469	16.3489	16.3865
1.80453	0.377615	Q9CZ04;Q9CZ04-2	Q9CZ04;Q9CZ04-2	COP9 signalosome complex subunit 7a	Cops7a	4820	Color2 [A=255, R=169, G=169, B=169]	1	4					2	2	2	8.4	8.4	8.4	30.224	0.00020105	3.6766	35424000	3	14.0068	14.1323	13.8914	14.2126	14.0169	13.6524	13.3864	14.0034	13.5033	13.8266
1.80262	0.394748	P97371	P97371	Proteasome activator complex subunit 1	Psme1	1742	Color2 [A=255, R=169, G=169, B=169]	1	4					15	15	15	61	61	61	28.673	0	72.2	3119200000	45	20.2209	20.8372	20.4826	20.2907	20.4826	19.936	19.9698	20.3424	20.0771	20.0149
1.79919	0.597227	Q9D3P8	Q9D3P8	Plasminogen receptor (KT)	Plgrkt	4958	Color2 [A=255, R=169, G=169, B=169]	1	4					3	3	3	15.6	15.6	15.6	17.261	0	12.156	62467000	7	16.1107	16.603	16.0426	16.1379	15.554	15.5769	15.3733	15.7882	15.1751	15.5486
1.79907	0.482072	P97492	P97492	Regulator of G-protein signaling 14	Rgs14	1768	Color2 [A=255, R=169, G=169, B=169]	1	4					5	5	5	12.6	12.6	12.6	59.846	0	24.044	39385000	9	14.5488	14.92	14.9124	14.7939	15.0914	14.3744	14.0439	14.7633	14.1419	14.5328
1.79887	0.446479	P06240	P06240	Proto-oncogene tyrosine-protein kinase LCK	Lck	667	Color2 [A=255, R=169, G=169, B=169]	1	4					12	12	11	34.6	34.6	32.6	57.942	0	62.022	630380000	32	18.0449	18.2724	18.3566	18.1229	18.3686	17.7575	17.4069	18.1967	17.6566	17.9153
1.79865	0.34161	P97384	P97384	Annexin A11	Anxa11	1747	Color2 [A=255, R=169, G=169, B=169]	1	4					14	14	14	31	31	31	54.079	0	86.761	1191700000	49	18.4162	18.9845	18.7566	18.6602	18.8575	18.3068	18.2772	18.6002	18.3547	18.428
1.79072	0.557055	Q61553	Q61553	Fascin	Fscn1	2428	Color2 [A=255, R=169, G=169, B=169]	1	4					11	11	11	31.2	31.2	31.2	54.507	0	45.512	655170000	24	17.4047	17.6935	17.779	17.3178	17.9898	16.8492	16.8381	17.571	17.1631	16.9782
1.78962	0.725482	Q62293;Q3T9E4	Q62293;Q3T9E4		Tgtp1	1942	Color2 [A=255, R=169, G=169, B=169]	1	4					14	14	14	37.3	37.3	37.3	47.12	0	39.607	1372500000	30	20.1343	20.0073	20.3449	19.537	20.0477	19.4831	18.7062	19.8998	19.0871	19.2676
1.78816	0.414294	Q62426	Q62426	Cystatin-B	Cstb	2523	Color2 [A=255, R=169, G=169, B=169]	1	4					5	5	5	73.5	73.5	73.5	11.045	0	17.972	980580000	14	17.7579	18.1998	17.9937	17.5613	17.95	17.4332	17.1802	17.6644	17.5613	17.5523
1.78421	0.516191	P70349	P70349	Histidine triad nucleotide-binding protein 1	Hint1	1666	Color2 [A=255, R=169, G=169, B=169]	1	4					5	5	5	39.7	39.7	39.7	13.777	0	16.12	845180000	21	18.5444	19.0904	18.9956	18.6067	19.1434	17.9729	18.274	18.6724	18.4233	18.4568
1.78351	0.646167	Q9CYA0	Q9CYA0	Cysteine-rich with EGF-like domain protein 2	Creld2	4805	Color2 [A=255, R=169, G=169, B=169]	1	4					12	12	12	35.4	35.4	35.4	38.219	0	140.02	1278000000	38	18.3242	18.2799	18.5409	17.8879	18.4667	17.6696	17.6088	18.1914	17.7428	17.056
1.77984	0.409537	Q9CQ60	Q9CQ60	6-phosphogluconolactonase	Pgls	4602	Color2 [A=255, R=169, G=169, B=169]	1	4					7	7	7	36.6	36.6	36.6	27.254	0	31.385	583370000	15	16.4646	17.1737	16.8485	16.7088	16.8991	16.2831	16.2816	16.6471	16.3527	16.4825
1.77978	0.431921	Q8K4G1-2;Q8K4G1-3;Q8K4G1	Q8K4G1-2;Q8K4G1-3;Q8K4G1	Latent-transforming growth factor beta-binding protein 4	Ltbp4	3818	Color2 [A=255, R=169, G=169, B=169]	1	4					9	9	9	9.1	9.1	9.1	171.3	0	33.695	92806000	12	14.9889	15.4956	15.4211	15.183	15.6234	14.8249	14.6093	15.004	15.0779	15.0363
1.77658	0.495479	Q3TC72	Q3TC72	Fumarylacetoacetate hydrolase domain-containing protein 2A	Fahd2	1950	Color2 [A=255, R=169, G=169, B=169]	1	4					2	2	2	8.3	8.3	8.3	34.69	0	5.0164	15591000	2	12.1446	12.7905	12.8808	12.1973	12.5933	11.9548	11.8031	12.1365	12.158	12.0768
1.77435	0.362261	Q80WQ2	Q80WQ2	Protein VAC14 homolog	Vac14	3006	Color2 [A=255, R=169, G=169, B=169]	1	4					14	14	14	25.3	25.3	25.3	88.047	0	54.934	366400000	27	17.6528	18.0225	17.9889	17.7537	17.9837	17.4313	17.2643	17.837	17.5803	17.4774
1.77108	0.432333	Q9CRC9-2;Q9CRC9	Q9CRC9-2;Q9CRC9	Glucosamine-6-phosphate isomerase 2	Gnpda2	4712	Color2 [A=255, R=169, G=169, B=169]	1	4					7	5	5	35.8	27.4	27.4	30.913	0	11.498	75935000	10	16.0388	16.2124	16.3654	16.1432	16.4199	15.5897	15.547	16.2298	15.7229	15.9285
1.76384	0.555506	P97314	P97314	Cysteine and glycine-rich protein 2	Csrp2	1730	Color2 [A=255, R=169, G=169, B=169]	1	4					9	9	9	39.9	39.9	39.9	20.926	0	42.045	1360600000	21	18.2294	18.7379	18.8667	18.4986	18.9116	17.7852	17.7726	18.3943	18.1491	18.3654
1.76093	0.49307	P11032-2;P11032	P11032-2;P11032	Granzyme A	Gzma	756	Color2 [A=255, R=169, G=169, B=169]	1	4					8	8	8	33.1	33.1	33.1	28.541	0	19.487	332040000	15	17.5088	17.4529	17.9427	17.4036	18.0503	16.9244	17.1786	17.0124	17.3735	17.4039
1.75863	0.330201	O88441	O88441	Metaxin-2	Mtx2	490	Color2 [A=255, R=169, G=169, B=169]	1	4					5	5	5	21.7	21.7	21.7	29.758	0	20.001	88679000	10	14.6337	15.0266	15.0671	14.644	14.9977	14.4247	14.4712	14.719	14.6139	14.4894
1.75542	0.528467	P04117;P24526;O08716	P04117	Fatty acid-binding protein, adipocyte	Fabp4	640	Color2 [A=255, R=169, G=169, B=169]	1	4					9	9	9	59.1	59.1	59.1	14.65	0	148.26	2470900000	51	18.9097	18.3406	19.1094	18.6474	19.1506	18.4851	18.1023	18.5595	18.1639	18.2047
1.75499	0.315261	O08585	O08585	Clathrin light chain A	Clta	207	Color2 [A=255, R=169, G=169, B=169]	1	4					7	7	7	20.4	20.4	20.4	25.604	0	12.114	684470000	12	18.4049	18.6727	18.2701	18.5598	18.2506	18.0073	18.0149	18.3733	18.0802	18.1061
1.75273	0.458361	P21614	P21614	Vitamin D-binding protein	Gc	929	Color2 [A=255, R=169, G=169, B=169]	1	4					23	23	23	61.3	61.3	61.3	53.6	0	192.91	2374000000	76	19.1333	19.6477	19.8628	19.2174	19.6934	18.8933	19.0736	19.2533	19.0468	18.9958
1.75187	0.647045	P01901;P14428;P03991	P01901	H-2 class I histocompatibility antigen, K-B alpha chain	H2-K1	623	Color2 [A=255, R=169, G=169, B=169]	1	4					12	10	3	48.5	42.3	14.4	41.301	0	84.703	3118500000	69	19.5688	20.1471	20.3078	19.5014	20.2847	18.9208	19.1643	19.6591	19.4609	19.3693
1.74999	0.434642	Q8BJU0-2;Q8BJU0	Q8BJU0-2;Q8BJU0	Small glutamine-rich tetratricopeptide repeat-containing protein alpha	Sgta	3205	Color2 [A=255, R=169, G=169, B=169]	1	4					5	5	5	20.1	20.1	20.1	34.194	0	35.982	132760000	12	16.3103	16.8378	16.5473	16.2757	16.6186	15.79	16.0444	16.4104	16.1802	15.9915
1.74848	0.699314	O70139	O70139	cAMP-dependent protein kinase inhibitor gamma	Pkig	425	Color2 [A=255, R=169, G=169, B=169]	1	4					2	2	2	40.8	40.8	40.8	7.9434	0	4.5586	24280000	6	12.5919	12.5898	12.9715	12.4348	13.1523	12.2079	11.7902	12.7305	11.8589	11.6561
1.7477	0.436483	Q9ER39	Q9ER39	Torsin-1A	Tor1a	5242	Color2 [A=255, R=169, G=169, B=169]	1	4					2	2	2	5.4	5.4	5.4	37.829	0	6.6259	21060000	7	14.0339	14.3129	14.2661	14.0518	14.4185	13.7946	13.4449	14.1691	13.5837	13.9085
1.74613	0.476872	P56391	P56391	Cytochrome c oxidase subunit 6B1	Cox6b1	1384	Color2 [A=255, R=169, G=169, B=169]	1	4					6	6	6	62.8	62.8	62.8	10.071	0	24.508	580200000	16	16.0136	16.6567	16.6627	16.3027	16.5474	15.6689	15.9912	16.2992	15.9636	15.8758
1.74168	0.505589	P06801	P06801	NADP-dependent malic enzyme	Me1	680	Color2 [A=255, R=169, G=169, B=169]	1	4					5	5	5	11.2	11.2	11.2	63.953	0	8.3195	97922000	8	15.8203	15.4885	16.3039	15.8451	16.1189	15.7145	15.2071	15.4487	15.1823	15.4961
1.72979	0.370734	Q9DBP5	Q9DBP5	UMP-CMP kinase	Cmpk1	5128	Color2 [A=255, R=169, G=169, B=169]	1	4					8	8	8	45.9	45.9	45.9	22.165	0	32.783	1645200000	29	19.1206	19.5596	19.3292	19.1322	19.4404	18.9191	18.76	19.2978	18.9031	18.8483
1.72867	0.450169	P45377	P45377	Aldose reductase-related protein 2	Akr1b8	1189	Color2 [A=255, R=169, G=169, B=169]	1	4					10	7	7	44.9	37.3	37.3	36.12	0	20.751	164670000	11	16.526	17.0667	17.1399	16.7164	17.3032	16.4989	16.4574	16.6942	16.3579	16.4929
1.72137	0.406396	Q8BVU0	Q8BVU0	Leucine-rich repeat and calponin homology domain-containing protein 3	Lrch3	3361	Color2 [A=255, R=169, G=169, B=169]	1	4					6	6	5	11.1	11.1	10	86.34	0	11.988	73159000	8	15.6792	16.0857	15.8546	15.6912	15.7729	15.1661	15.3695	15.845	15.4156	15.2553
1.72132	0.570051	Q8VHX6-2;Q8VHX6	Q8VHX6-2;Q8VHX6	Filamin-C	Flnc	4100	Color2 [A=255, R=169, G=169, B=169]	1	4					32	19	19	16.4	11.1	11.1	287.36	0	61.043	88908000	28	16.1111	16.3002	16.7465	16.0186	16.5048	15.7448	15.2667	16.0479	15.7284	16.0431
1.72106	0.61052	P62311	P62311	U6 snRNA-associated Sm-like protein LSm3	Lsm3	1531	Color2 [A=255, R=169, G=169, B=169]	1	4					2	2	2	32.4	32.4	32.4	11.845	0	13.764	126460000	5	14.6171	14.7706	14.2068	14.2921	14.0734	13.5538	13.2801	14.1942	13.9902	13.889
1.71906	0.494973	Q8BNW9	Q8BNW9	Kelch repeat and BTB domain-containing protein 11	Kbtbd11	3268	Color2 [A=255, R=169, G=169, B=169]	1	4					7	7	7	20.4	20.4	20.4	67.945	0	32.981	63879000	12	15.1642	15.82	15.8283	15.2869	15.6026	15.0009	14.7426	15.3524	15.145	14.9864
1.71791	0.384224	Q6PGB6-2;Q6PGB6;Q6PGB6-4;Q6PGB6-3;Q6PGB6-5	Q6PGB6-2;Q6PGB6;Q6PGB6-4;Q6PGB6-3;Q6PGB6-5	N-alpha-acetyltransferase 50	Naa50	2759	Color2 [A=255, R=169, G=169, B=169]	1	4					9	9	9	51.2	51.2	51.2	19.327	0	20.239	147680000	18	17.0658	17.6173	17.3488	17.1784	17.3677	16.7183	16.7653	17.2089	17.0654	16.899
1.7179	0.437457	Q9CQA1	Q9CQA1	Trafficking protein particle complex subunit 5	Trappc5	4613	Color2 [A=255, R=169, G=169, B=169]	1	4					2	2	2	10.6	10.6	10.6	20.795	0.00076555	2.9705	2597900	3	12.3484	12.9102	12.3306	12.817	12.5775	12.0639	11.8847	12.3916	12.1288	12.3275
1.71747	1.23161	P01639	P01639	Ig kappa chain V-V region MOPC 41	Gm5571	588	Color2 [A=255, R=169, G=169, B=169]	1	4					3	3	3	27.7	27.7	27.7	14.311	0	56.169	176100000	8	16.742	17.0612	16.6637	17.8799	17.2432	15.9558	14.9957	17.0442	16.1684	15.2678
1.71281	0.360839	Q9JHJ0;Q9JKK7-3;Q9JKK7;P49813	Q9JHJ0	Tropomodulin-3	Tmod3	5315	Color2 [A=255, R=169, G=169, B=169]	1	4					12	12	12	39.5	39.5	39.5	39.502	0	44.909	527600000	30	17.2784	17.8577	17.4117	17.5707	17.494	17.1677	16.9638	17.4145	17.0486	17.2137
1.71254	0.471609	O08746-2;O08746	O08746-2;O08746	Matrilin-2	Matn2	223	Color2 [A=255, R=169, G=169, B=169]	1	4					5	5	5	6.3	6.3	6.3	104.66	0	21.08	90628000	10	14.9862	15.3055	15.6806	15.2151	15.394	14.833	14.4459	15.1498	14.8388	14.9559
1.71081	0.310387	O88512	O88512	AP-1 complex subunit gamma-like 2	Ap1g2	498	Color2 [A=255, R=169, G=169, B=169]	1	4					8	7	7	12.1	11.3	11.3	87.862	0	21.137	127530000	14	15.9897	16.303	16.3691	16.257	16.3628	15.8413	15.7275	16.1909	15.9221	16.0477
1.7104	0.43886	Q9QZ73;Q8BZJ7-4;Q8BZJ7-2;Q8BZJ7	Q9QZ73	DCN1-like protein 1	Dcun1d1	5540	Color2 [A=255, R=169, G=169, B=169]	1	4					5	5	5	21.6	21.6	21.6	30.097	0	14.241	91543000	9	15.0298	15.6062	15.4188	15.2331	15.5539	14.6347	14.9019	15.2862	14.9892	14.8354
1.7096	0.582031	Q80SU7	Q80SU7	Interferon-induced very large GTPase 1	Gvin1	2931	Color2 [A=255, R=169, G=169, B=169]	1	4					55	55	55	23.7	23.7	23.7	280.81	0	268.6	1879900000	118	20.0375	20.1006	20.5745	19.7176	20.3529	19.5763	19.168	20.0312	19.5624	19.535
1.70118	0.577757	Q8CBA2	Q8CBA2	Schlafen family member 5	Slfn5	3546	Color2 [A=255, R=169, G=169, B=169]	1	4					9	9	9	11.8	11.8	11.8	100.82	0	13.747	146070000	17	16.0237	15.8805	16.7544	15.8626	16.377	15.64	15.28	15.9233	15.6074	15.5588
1.70053	0.449374	O35381;Q64G17	O35381	Acidic leucine-rich nuclear phosphoprotein 32 family member A	Anp32a	302	Color2 [A=255, R=169, G=169, B=169]	1	4					11	11	8	28.7	28.7	22.3	28.537	0	85.787	3343000000	58	20.5135	21.1145	21.0378	20.6759	20.9084	20.2251	20.2176	20.8045	20.379	20.3772
1.69934	0.404032	Q6PDN3;Q6PDN3-3;Q6PDN3-2;Q6PDN3-4	Q6PDN3;Q6PDN3-3;Q6PDN3-2	Myosin light chain kinase, smooth muscle;Myosin light chain kinase, smooth muscle, deglutamylated form	Mylk	2745	Color2 [A=255, R=169, G=169, B=169]	1	4					37	37	37	24.9	24.9	24.9	212.92	0	193.19	4324000000	120	20.5325	20.8712	21.0004	20.7588	21.0359	20.4173	20.0616	20.6859	20.4373	20.5766
1.69494	0.46619	Q9WUL7	Q9WUL7	ADP-ribosylation factor-like protein 3	Arl3	5672	Color2 [A=255, R=169, G=169, B=169]	1	4					4	4	4	28	28	28	20.486	0	11.033	71495000	8	15.4785	16.2288	16.0642	15.887	15.9939	15.6275	15.257	15.7768	15.3329	15.3274
1.69446	0.838712	P01592	P01592	Immunoglobulin J chain	Igj	582	Color2 [A=255, R=169, G=169, B=169]	1	4					2	2	2	18.2	18.2	18.2	18.013	0	12.137	442450000	10	14.8852	15.2644	15.3415	14.8016	15.4396	13.5142	14.2484	14.8245	14.9247	14.0269
1.68962	0.459384	P49615	P49615	Cyclin-dependent-like kinase 5	Cdk5	1264	Color2 [A=255, R=169, G=169, B=169]	1	4					6	5	5	22.3	19.5	19.5	33.288	0	15.312	50672000	12	14.0714	14.5277	14.8086	14.3836	14.4206	14.0059	13.9052	14.3529	13.699	13.9521
1.68954	0.628026	Q9Z0Y1	Q9Z0Y1	Dynactin subunit 3	Dctn3	5746	Color2 [A=255, R=169, G=169, B=169]	1	4					3	3	3	13.4	13.4	13.4	20.978	0.00058582	3.2415	15227000	4	14.448	14.8169	13.9716	14.5447	13.8036	13.6633	13.575	14.0451	13.7852	13.3761
1.68562	0.39514	Q08093	Q08093	Calponin-2	Cnn2	1893	Color2 [A=255, R=169, G=169, B=169]	1	4					11	10	10	47.5	43.9	43.9	33.155	0	66.345	3780500000	65	19.5736	20.0414	19.8903	19.6357	19.9203	19.3918	19.1769	19.7992	19.296	19.4217
1.68363	0.521093	Q91VI7	Q91VI7	Ribonuclease inhibitor	Rnh1	4135	Color2 [A=255, R=169, G=169, B=169]	1	4					21	21	21	64.9	64.9	64.9	49.816	0	160.15	3539700000	72	19.6514	20.3409	20.4155	19.8932	20.4358	19.4557	19.8715	19.6966	19.7118	19.3958
1.68253	0.612981	Q640N1;Q640N1-2	Q640N1;Q640N1-2	Adipocyte enhancer-binding protein 1	Aebp1	2547	Color2 [A=255, R=169, G=169, B=169]	1	4					4	4	4	5.7	5.7	5.7	128.36	0	14.326	33716000	6	13.6956	14.2289	14.6081	14.1151	14.4274	13.2577	13.2497	13.9337	13.7066	13.8626
1.68104	0.317388	Q9CWZ7	Q9CWZ7	Gamma-soluble NSF attachment protein	Napg	4754	Color2 [A=255, R=169, G=169, B=169]	1	4					12	12	12	45.2	45.2	45.2	34.732	0	56.233	294640000	21	17.537	18.009	18.0491	17.8456	18.0065	17.7682	17.5145	17.6298	17.4555	17.4923
1.67811	0.328285	Q9EQI8	Q9EQI8	39S ribosomal protein L46, mitochondrial	Mrpl46	5235	Color2 [A=255, R=169, G=169, B=169]	1	4					3	3	3	13.1	13.1	13.1	32.131	0	6.5147	10257000	4	14.4255	14.7659	14.6842	14.5357	14.5841	14.1415	14.0157	14.5997	14.2704	14.3268
1.67749	0.308093	Q78IK2	Q78IK2	Up-regulated during skeletal muscle growth protein 5	Usmg5	2858	Color2 [A=255, R=169, G=169, B=169]	1	4					2	2	2	43.1	43.1	43.1	6.3814	0	16.968	201270000	10	15.7868	15.9729	16.0784	15.9485	16.0648	15.4799	15.4849	15.9956	15.69	15.6606
1.6733	0.291773	Q9CYZ2	Q9CYZ2	Tumor protein D54	Tpd52l2	4819	Color2 [A=255, R=169, G=169, B=169]	1	4					11	11	11	55	55	55	24.043	0	76.769	396860000	33	17.7361	18.0636	17.7379	17.6602	17.8538	17.5435	17.387	17.7665	17.3485	17.5472
1.67181	0.408739	Q00623;CON__P15497	Q00623	Apolipoprotein A-I;Proapolipoprotein A-I;Truncated apolipoprotein A-I	Apoa1	1809	Color2 [A=255, R=169, G=169, B=169]	1	4					13	13	13	48.9	48.9	48.9	30.615	0	38.226	4363400000	49	20.2221	20.6748	20.2629	20.1849	20.4404	20.013	19.7295	20.2869	19.6809	20.0311
1.67099	0.357937	Q9D0L7-2;Q9D0L7	Q9D0L7-2;Q9D0L7	Armadillo repeat-containing protein 10	Armc10	4878	Color2 [A=255, R=169, G=169, B=169]	1	4					6	6	6	26.7	26.7	26.7	31.788	0	27.212	248240000	18	16.9183	17.2994	17.18	16.9701	17.2394	16.6836	16.5648	17.1369	16.6403	16.7919
1.66978	0.394817	Q9D0R9	Q9D0R9	WD repeat-containing protein 89	Wdr89	4888	Color2 [A=255, R=169, G=169, B=169]	1	4					2	2	2	6	6	6	42.469	0.0003988	3.5739	14083000	3	12.1743	12.2659	12.1945	12.4486	12.5108	11.6869	11.6211	12.2373	11.9413	12.1334
1.6684	0.39952	Q99MQ4	Q99MQ4	Asporin	Aspn	4533	Color2 [A=255, R=169, G=169, B=169]	1	4					6	6	6	18.2	18.2	18.2	42.572	0	8.91	50389000	9	14.9581	15.1306	15.4168	15.0464	15.3832	14.886	14.4237	15.0283	14.686	14.9135
1.66711	0.391572	Q8K4Z3	Q8K4Z3	NAD(P)H-hydrate epimerase	Apoa1bp	3831	Color2 [A=255, R=169, G=169, B=169]	1	4					5	5	5	19.9	19.9	19.9	30.972	0	14.242	146850000	10	15.0868	15.6397	15.4881	15.2016	15.5573	15.0254	14.9668	15.3183	14.8981	14.8071
1.66581	0.284557	Q8K3J1	Q8K3J1	NADH dehydrogenase [ubiquinone] iron-sulfur protein 8, mitochondrial	Ndufs8	3804	Color2 [A=255, R=169, G=169, B=169]	1	4					4	4	4	21.2	21.2	21.2	24.038	0	40.131	694330000	12	16.9954	17.2803	17.4915	17.2407	17.4031	16.998	16.9599	17.1974	16.8781	16.955
1.65912	0.436948	P21958	P21958	Antigen peptide transporter 1	Tap1	935	Color2 [A=255, R=169, G=169, B=169]	1	4					18	18	18	28.7	28.7	28.7	78.863	0	139.55	3308100000	61	20.2283	20.4164	20.6075	20.202	20.5578	19.8787	19.6117	20.4158	19.9282	19.993
1.65902	0.375579	P22682;P23092;Q3TTA7-2	P22682	E3 ubiquitin-protein ligase CBL	Cbl	943	Color2 [A=255, R=169, G=169, B=169]	1	4					11	11	10	18.7	18.7	17.6	100.56	0	75.633	208440000	19	16.4841	16.7907	16.8903	16.6082	16.7942	16.1918	16.0745	16.7219	16.3022	16.3991
1.65259	0.411375	Q80VD1	Q80VD1	Protein FAM98B	Fam98b	2991	Color2 [A=255, R=169, G=169, B=169]	1	4					7	7	6	20.5	20.5	17.5	45.349	0	20.383	86808000	12	15.2241	15.9333	15.5831	15.433	15.6365	14.9518	14.9566	15.3888	15.2665	15.1894
1.65221	0.318671	Q9D8W5	Q9D8W5	26S proteasome non-ATPase regulatory subunit 12	Psmd12	5054	Color2 [A=255, R=169, G=169, B=169]	1	4					12	12	12	32.9	32.9	32.9	52.895	0	106.97	602060000	31	17.4044	17.961	17.5208	17.4622	17.6426	17.2129	17.2232	17.4933	17.2583	17.2098
1.64913	0.39452	Q6PEB6	Q6PEB6	MOB-like protein phocein	Mob4	2749	Color2 [A=255, R=169, G=169, B=169]	1	4					4	4	4	27.1	27.1	27.1	26.032	0	16.417	298830000	11	15.4066	15.9006	15.7069	15.392	15.8551	14.9953	15.1912	15.5454	15.2871	15.2696
1.64847	0.486191	Q9ERB0	Q9ERB0	Synaptosomal-associated protein 29	Snap29	5251	Color2 [A=255, R=169, G=169, B=169]	1	4					3	3	3	16.2	16.2	16.2	29.572	0	6.4394	69691000	7	15.255	15.6182	15.0043	15.5602	15.115	14.8355	14.4706	15.1665	14.6516	14.9975
1.64846	0.668716	P16015	P16015	Carbonic anhydrase 3	Ca3	846	Color2 [A=255, R=169, G=169, B=169]	1	4					12	12	12	53.5	53.5	53.5	29.366	0	78.862	2265600000	39	20.1664	19.2144	20.1226	19.6538	20.5243	19.2071	19.2302	19.3051	19.0961	19.4995
1.64195	-0.266138	Q08288	Q08288	Cell growth-regulating nucleolar protein	Lyar	1895	Color2 [A=255, R=169, G=169, B=169]	1	4					9	9	9	22.2	22.2	22.2	43.735	0	65.043	670350000	21	17.1894	17.4357	17.4908	17.2114	17.3152	17.3589	17.4843	17.7248	17.7128	17.6924
1.6362	0.32696	Q9JIG7	Q9JIG7	Coiled-coil domain-containing protein 22	Ccdc22	5344	Color2 [A=255, R=169, G=169, B=169]	1	4					10	10	10	22	22	22	70.843	0	45.141	71064000	19	16.0228	16.5833	16.3306	16.253	16.4886	15.9488	15.8237	16.2017	15.9782	16.0911
1.63531	0.407848	P42227-2;P42227-3;P42227	P42227-2;P42227-3;P42227	Signal transducer and activator of transcription 3	Stat3	1164	Color2 [A=255, R=169, G=169, B=169]	1	4					24	24	24	42.5	42.5	42.5	83.125	0	169.79	916170000	48	18.7308	19.1945	19.1835	18.7757	19.1361	18.4915	18.3489	18.9671	18.5608	18.6131
1.63512	0.298022	Q3UGR5;Q3UGR5-2	Q3UGR5	Haloacid dehalogenase-like hydrolase domain-containing protein 2	Hdhd2	2063	Color2 [A=255, R=169, G=169, B=169]	1	4					4	4	4	14.3	14.3	14.3	28.73	0	7.781	113260000	7	15.872	16.3436	16.1648	16.0438	16.2521	15.7553	15.7276	16.0892	15.7487	15.8652
1.63505	0.39422	Q6ZWM4	Q6ZWM4	U6 snRNA-associated Sm-like protein LSm8	Lsm8	2829	Color2 [A=255, R=169, G=169, B=169]	1	4					6	6	6	79.2	79.2	79.2	10.403	0	42.686	426180000	19	16.2123	16.6098	16.677	16.4329	16.6139	16.0669	15.8785	16.5392	15.9945	16.0958
1.63375	0.458918	O35215	O35215	D-dopachrome decarboxylase	Ddt	283	Color2 [A=255, R=169, G=169, B=169]	1	4					5	5	5	62.7	62.7	62.7	13.077	0	48.933	1490600000	15	17.5923	18.1848	18.157	17.6228	18.1543	17.4009	17.3034	17.8232	17.3917	17.4974
1.63278	0.556764	P05977-2;P05977;P09542	P05977-2;P05977;P09542	Myosin light chain 1/3, skeletal muscle isoform;Myosin light chain 3	Myl1;Myl3	665	Color2 [A=255, R=169, G=169, B=169]	1	4					2	2	2	10.7	10.7	10.7	16.6	0	5.6651	233420000	9	15.6791	16.2939	16.3931	15.8005	16.2673	15.4505	15.228	15.9171	15.2749	15.7796
1.63222	0.548432	Q8BG15-2;Q8BG15;Q8BG15-5;Q8BG15-3;Q8BG15-6	Q8BG15-2;Q8BG15;Q8BG15-5;Q8BG15-3;Q8BG15-6	CTD small phosphatase-like protein 2	Ctdspl2	3087	Color2 [A=255, R=169, G=169, B=169]	1	4					2	2	2	6	6	6	52.683	0.0036238	2.2779	51743000	2	14.7584	15.4291	15.2793	15.0531	15.4643	14.1025	14.7913	14.7578	14.9542	14.6363
1.62946	0.38303	Q8R001-2;Q8R001	Q8R001-2;Q8R001	Microtubule-associated protein RP/EB family member 2	Mapre2	3844	Color2 [A=255, R=169, G=169, B=169]	1	4					7	7	6	36.9	36.9	33.8	36.07	0	8.8288	88908000	12	15.5405	15.7231	15.712	15.5406	15.744	15.4261	14.9209	15.674	15.1343	15.1898
1.62916	0.470265	Q60710	Q60710	Deoxynucleoside triphosphate triphosphohydrolase SAMHD1	Samhd1	2296	Color2 [A=255, R=169, G=169, B=169]	1	4					33	33	2	59.7	59.7	4.4	75.892	0	223.09	15091000000	143	21.559	21.861	22.1372	21.6105	21.9675	21.1898	20.996	21.7639	21.4331	21.4011
1.62445	0.423481	Q3UUV5-4;Q3UUV5-3;Q3UUV5;Q3UUV5-2	Q3UUV5-4;Q3UUV5-3;Q3UUV5;Q3UUV5-2	Src kinase-associated phosphoprotein 1	Skap1	2132	Color2 [A=255, R=169, G=169, B=169]	1	4					2	2	2	6.8	6.8	6.8	39.077	0	5.6099	53984000	3	14.4202	14.8092	14.6	14.38	14.6593	13.9344	13.7763	14.4974	14.2992	14.244
1.61798	0.384572	Q9Z2B9	Q9Z2B9	Ribosomal protein S6 kinase alpha-4	Rps6ka4	5801	Color2 [A=255, R=169, G=169, B=169]	1	4					9	8	8	14.7	13.6	13.6	85.651	0	47.048	101430000	11	15.0615	15.4644	15.4052	15.172	15.3776	14.8273	14.5804	15.2636	14.8336	15.0529
1.61506	0.653694	Q3TIR3;Q80XE1;Q80XE1-1	Q3TIR3	Synembryn-A	Ric8a	1969	Color2 [A=255, R=169, G=169, B=169]	1	4					7	7	7	17.4	17.4	17.4	59.846	0	69.813	140400000	16	16.4332	16.3143	17.2215	16.1737	16.3934	15.7429	15.4554	16.3657	15.8137	15.8899
1.60774	0.449809	O88851	O88851	Putative hydrolase RBBP9	Rbbp9	536	Color2 [A=255, R=169, G=169, B=169]	1	4					7	7	7	60.8	60.8	60.8	20.911	0	17.891	195440000	12	16.3056	16.8433	16.8283	16.6664	17.0505	16.3013	16.2466	16.637	15.974	16.2861
1.60665	0.338002	O70258;O70258-2	O70258;O70258-2	Epsilon-sarcoglycan	Sgce	437	Color2 [A=255, R=169, G=169, B=169]	1	4					2	2	2	6.6	6.6	6.6	49.735	0	5.6772	18206000	3	12.5243	12.8523	13.0075	12.442	12.7799	12.2627	12.3325	12.609	12.2802	12.4316
1.60561	0.37699	P14824	P14824	Annexin A6	Anxa6	824	Color2 [A=255, R=169, G=169, B=169]	1	4					50	50	49	73.4	73.4	73.4	75.884	0	323.31	26282000000	277	22.7296	23.1105	23.1444	22.8443	23.1994	22.5198	22.3516	22.9589	22.6072	22.7057
1.60058	0.362092	P97429	P97429	Annexin A4	Anxa4	1755	Color2 [A=255, R=169, G=169, B=169]	1	4					19	18	18	60.2	58	58	35.915	0	179.59	3224300000	50	19.4659	19.7538	19.8483	19.5451	19.8928	19.3495	19.1223	19.7185	19.2516	19.2535
1.60007	0.383981	P52503	P52503	NADH dehydrogenase [ubiquinone] iron-sulfur protein 6, mitochondrial	Ndufs6	1321	Color2 [A=255, R=169, G=169, B=169]	1	4					4	4	4	38.8	38.8	38.8	13.02	0	15.297	177040000	11	17.1482	17.5875	17.6292	17.2969	17.5297	16.6772	17.0907	17.2721	17.2174	17.0141
1.59864	0.390197	P18760	P18760	Cofilin-1	Cfl1	896	Color2 [A=255, R=169, G=169, B=169]	1	4					17	17	14	80.7	80.7	68.1	18.559	0	170.85	64799000000	111	22.4034	22.9001	22.7131	22.3658	22.8434	22.0351	22.1507	22.5683	22.281	22.2396
1.59718	0.341654	Q05512-3;Q05512-4;Q05512;Q05512-2;Q8CIP4-2;Q8CIP4	Q05512-3;Q05512-4;Q05512;Q05512-2	Serine/threonine-protein kinase MARK2	Mark2	1863	Color2 [A=255, R=169, G=169, B=169]	1	4					16	16	11	27.3	27.3	18.8	80.823	0	53.19	258540000	30	17.2205	17.5659	17.5683	17.3646	17.6553	16.9166	16.9348	17.4328	17.1708	17.2112
1.59603	0.33792	Q9JL26;Q9JL26-2;Q8CGB3-2;Q8CGB3;Q8CGB3-3	Q9JL26;Q9JL26-2	Formin-like protein 1	Fmnl1	5414	Color2 [A=255, R=169, G=169, B=169]	1	4					26	26	26	29.5	29.5	29.5	122.06	0	123.51	1648900000	61	19.267	19.6817	19.5293	19.3858	19.6615	18.9937	18.9066	19.3848	19.213	19.3375
1.59551	0.41814	Q9JK38	Q9JK38	Glucosamine 6-phosphate N-acetyltransferase	Gnpnat1	5383	Color2 [A=255, R=169, G=169, B=169]	1	4					4	4	4	31.5	31.5	31.5	20.791	0	10.529	45602000	9	15.2887	15.8576	16.0065	15.552	15.8459	15.1709	15.3506	15.5886	15.1986	15.1513
1.59403	0.361437	Q9D898	Q9D898	Actin-related protein 2/3 complex subunit 5-like protein	Arpc5l	5030	Color2 [A=255, R=169, G=169, B=169]	1	4					3	3	3	28.8	28.8	28.8	16.98	0	28.549	217580000	11	15.8641	16.3297	15.8773	15.9324	16.1093	15.5006	15.6084	16.0213	15.6945	15.4807
1.59376	-0.612912	Q9JI39	Q9JI39	ATP-binding cassette sub-family B member 10, mitochondrial	Abcb10	5333	Color2 [A=255, R=169, G=169, B=169]	1	4					5	5	5	8.3	8.3	8.3	77.187	0	22.762	67486000	11	14.4894	14.9481	14.9198	15.0615	15.0063	15.0029	15.1817	15.8494	16.0591	15.3966
1.59093	0.498643	Q9JLZ3;Q9JLZ3-3	Q9JLZ3	Methylglutaconyl-CoA hydratase, mitochondrial	Auh	5437	Color2 [A=255, R=169, G=169, B=169]	1	4					3	3	3	14	14	14	33.395	0	10.762	34659000	4	14.3001	15.0372	15.0377	14.518	14.9569	13.9626	14.4814	14.4191	14.3883	14.1053
1.5903	0.374051	Q9CPW4	Q9CPW4	Actin-related protein 2/3 complex subunit 5	Arpc5	4588	Color2 [A=255, R=169, G=169, B=169]	1	4					9	9	9	66.9	66.9	66.9	16.288	0	68.294	2334000000	45	18.6533	19.153	18.7724	18.7753	19.0212	18.3479	18.3231	18.8684	18.3952	18.5704
1.58732	0.392314	Q9JL62	Q9JL62	Glycolipid transfer protein	Gltp	5418	Color2 [A=255, R=169, G=169, B=169]	1	4					7	7	7	34	34	34	23.689	0	27.431	290320000	13	18.292	18.7109	18.0755	18.4856	18.0676	17.9785	17.6553	18.0552	17.9268	18.0543
1.58601	0.328568	P70271	P70271	PDZ and LIM domain protein 4	Pdlim4	1649	Color2 [A=255, R=169, G=169, B=169]	1	4					7	7	7	27.6	27.6	27.6	35.556	0	21.461	96386000	10	16.9518	17.5213	17.0867	17.1645	17.3284	16.9377	16.7143	17.0566	16.7247	16.9765
1.58588	0.412553	Q6P069-2;Q6P069	Q6P069-2;Q6P069	Sorcin	Sri	2676	Color2 [A=255, R=169, G=169, B=169]	1	4					9	9	9	54.1	54.1	54.1	20.296	0	37.52	3190700000	32	18.6752	19.0384	19.0928	18.8108	19.1434	18.3376	18.227	18.923	18.5666	18.6436
1.58512	0.423091	P28076;O35522	P28076;O35522	Proteasome subunit beta type-9	Psmb9	311	Color2 [A=255, R=169, G=169, B=169]	1	4					2	2	2	13.7	13.7	13.7	23.396	0	10.442	317540000	13	16.541	16.6342	16.9535	16.2881	16.7838	16.1174	15.9844	16.62	16.1756	16.1877
1.58472	1.24278	P01656;P01654;P03977;P01655	P01656;P01654;P03977;P01655	Ig kappa chain V-III region MOPC 70;Ig kappa chain V-III region PC 2880/PC 1229;Ig kappa chain V-III region 50S10.1;Ig kappa chain V-III region PC 7132		592	Color2 [A=255, R=169, G=169, B=169]	1	4					3	3	2	40.5	40.5	24.3	11.904	0	52.716	222620000	8	15.7011	15.6631	16.0172	15.2699	15.6805	14.1407	13.9713	16.1619	14.1041	13.7398
1.58088	0.475992	Q8BHD7-2;Q8BHD7	Q8BHD7-2;Q8BHD7	Polypyrimidine tract-binding protein 3	Ptbp3	3159	Color2 [A=255, R=169, G=169, B=169]	1	4					10	7	7	31.7	26.9	26.9	56.381	0	122.79	761240000	21	17.5355	17.8295	17.7256	17.4046	17.801	16.7367	16.9767	17.4891	17.1531	17.5605
1.5712	0.351996	P12787	P12787	Cytochrome c oxidase subunit 5A, mitochondrial	Cox5a	788	Color2 [A=255, R=169, G=169, B=169]	1	4					7	7	7	33.6	33.6	33.6	16.101	0	15.944	636480000	22	18.6563	18.9045	18.4263	18.6401	18.4135	18.3275	18.0972	18.5482	18.0127	18.2952
1.57096	0.43563	O09164	O09164	Extracellular superoxide dismutase [Cu-Zn]	Sod3	265	Color2 [A=255, R=169, G=169, B=169]	1	4					2	2	2	8.4	8.4	8.4	27.392	0.00039502	3.4392	22558000	3	15.3666	15.8751	15.6824	15.5734	16.0139	15.3013	15.0202	15.6885	15.1547	15.1685
1.57046	0.40959	Q99JY3;Q99JY3-2	Q99JY3;Q99JY3-2	GTPase IMAP family member 4	Gimap4	4429	Color2 [A=255, R=169, G=169, B=169]	1	4					18	18	18	62.2	62.2	62.2	38.044	0	151.19	8106800000	106	20.7043	21.0775	21.156	20.7287	21.1226	20.5646	20.2652	20.9596	20.5005	20.4514
1.56431	0.489785	P04441-2;P04441	P04441-2;P04441	H-2 class II histocompatibility antigen gamma chain	Cd74	648	Color2 [A=255, R=169, G=169, B=169]	1	4					10	10	10	50.7	50.7	50.7	24.454	0	32.044	985030000	26	18.7847	19.1117	18.3944	18.5939	18.6931	17.9714	17.9058	18.5805	18.1578	18.5134
1.56424	0.653828	O88593	O88593	Peptidoglycan recognition protein 1	Pglyrp1	511	Color2 [A=255, R=169, G=169, B=169]	1	4					2	2	2	19.2	19.2	19.2	20.489	0	12.799	36449000	3	12.5172	12.9708	13.2254	12.4762	13.362	11.973	12.0528	12.1565	12.8838	12.2164
1.55899	0.293783	P15331-3;P15331;P15331-2	P15331-3;P15331;P15331-2	Peripherin	Prph	834	Color2 [A=255, R=169, G=169, B=169]	1	4					7	3	3	11.9	5.4	5.4	52.686	0	4.8349	49947000	4	13.0796	13.5276	13.3531	13.1576	13.2809	13.0742	12.8101	12.7916	13.1047	13.1492
1.55815	0.432782	P62627	P62627	Dynein light chain roadblock-type 1	Dynlrb1	1542	Color2 [A=255, R=169, G=169, B=169]	1	4					4	4	4	59.4	59.4	59.4	10.99	0	29.784	178640000	14	15.8209	16.3246	16.2227	16.0198	16.2398	15.7027	15.5393	16.1978	15.4451	15.5791
1.55786	0.40316	Q61233	Q61233	Plastin-2	Lcp1	2394	Color2 [A=255, R=169, G=169, B=169]	1	4					44	44	38	75.9	75.9	67.9	70.148	0	323.31	81554000000	482	23.5236	23.9802	23.9608	23.5816	24.0811	23.2294	23.2228	23.7375	23.3801	23.5419
1.55629	0.454119	Q9CQ80-2;Q9CQ80	Q9CQ80-2;Q9CQ80	Vacuolar protein-sorting-associated protein 25	Vps25	4608	Color2 [A=255, R=169, G=169, B=169]	1	4					3	3	3	22.3	22.3	22.3	17.488	0.00039262	3.3207	52832000	3	14.7882	14.8646	14.838	14.7972	14.96	14.2857	13.8507	14.8177	14.3712	14.6524
1.55563	-0.397314	Q9JKB3;Q9JKB3-2	Q9JKB3;Q9JKB3-2	Y-box-binding protein 3	Ybx3	5391	Color2 [A=255, R=169, G=169, B=169]	1	4					6	4	4	30.2	22.4	22.4	38.813	0	22.581	134510000	7	14.8402	15.0296	15.0891	15.0078	14.9862	15.6618	15.1759	15.7157	15.418	14.9681
1.55224	0.296406	Q9CZU6	Q9CZU6	Citrate synthase, mitochondrial	Cs	4846	Color2 [A=255, R=169, G=169, B=169]	1	4					13	13	13	30	30	30	51.736	0	48.154	5533000000	52	20.4594	20.7844	20.6859	20.4725	20.6717	20.2117	20.0884	20.6069	20.2558	20.429
1.55203	0.493087	O35465;O35465-2	O35465;O35465-2	Peptidyl-prolyl cis-trans isomerase FKBP8	Fkbp8	309	Color2 [A=255, R=169, G=169, B=169]	1	4					7	7	6	24.9	24.9	21.6	43.528	0	56.82	176620000	20	16.2874	16.8112	16.8289	16.4597	16.8861	15.6946	16.1415	16.4469	16.4586	16.0663
1.55184	0.412145	Q9R059	Q9R059	Four and a half LIM domains protein 3	Fhl3	5572	Color2 [A=255, R=169, G=169, B=169]	1	4					8	8	8	35.6	35.6	35.6	31.794	0	18.794	470850000	20	17.5004	17.8395	17.6843	17.8251	18.0188	17.1996	16.9407	17.5275	17.5115	17.6281
1.55112	0.348811	O55013	O55013	Trafficking protein particle complex subunit 3	Trappc3	392	Color2 [A=255, R=169, G=169, B=169]	1	4					4	4	4	21.1	21.1	21.1	20.302	0	10.57	129290000	8	15.681	16.0872	15.8817	15.6236	16.0537	15.3756	15.3689	15.8618	15.4815	15.4954
1.55018	0.337158	Q9CY57-5;Q9CY57-4;Q9CY57-3;Q9CY57-2;Q9CY57	Q9CY57-5;Q9CY57-4;Q9CY57-3;Q9CY57-2;Q9CY57	Chromatin target of PRMT1 protein	Chtop	4798	Color2 [A=255, R=169, G=169, B=169]	1	4					3	3	3	27.7	27.7	27.7	19.243	0	49.005	128910000	11	16.4345	16.953	16.397	16.5804	16.5624	16.095	16.0566	16.476	16.2577	16.3564
1.54826	0.374796	Q99KK2;Q99KK2-2	Q99KK2;Q99KK2-2	N-acylneuraminate cytidylyltransferase	Cmas	4456	Color2 [A=255, R=169, G=169, B=169]	1	4					11	11	11	32.9	32.9	32.9	48.057	0	62.547	732600000	29	18.7757	19.1194	19.2571	18.8486	19.1846	18.5287	18.428	19.0267	18.7246	18.6034
1.54558	0.426628	Q61879	Q61879	Myosin-10	Myh10	2468	Color2 [A=255, R=169, G=169, B=169]	1	4					62	42	41	34.5	24.5	23.9	228.99	0	214.02	1199600000	85	19.0013	19.3184	19.2511	19.1852	19.3948	18.584	18.3583	19.1618	18.9556	18.958
1.54536	0.406304	Q8BVA4	Q8BVA4	Leiomodin-1	Lmod1	3351	Color2 [A=255, R=169, G=169, B=169]	1	4					5	5	5	9.1	9.1	9.1	66.309	0	12.331	81652000	8	15.2604	15.5544	15.7306	15.421	15.7289	15.08	14.7564	15.4775	15.0471	15.3028
1.54411	0.593428	Q2TBE6	Q2TBE6	Phosphatidylinositol 4-kinase type 2-alpha	Pi4k2a	1933	Color2 [A=255, R=169, G=169, B=169]	1	4					4	4	4	11.9	11.9	11.9	54.257	0	13.47	47842000	7	13.7006	14.4712	13.853	13.7572	13.7143	13.1836	12.8245	13.8571	13.2413	13.4227
1.54301	0.359529	Q00417-2;Q00417;P27782-2;Q924A0-9;P27782;Q924A0-2;Q924A0-3;Q924A0;Q924A0-8;Q9Z1J1;Q924A0-4	Q00417-2;Q00417;P27782-2;Q924A0-9;P27782;Q924A0-2;Q924A0-3;Q924A0;Q924A0-8;Q9Z1J1;Q924A0-4	Transcription factor 7;Lymphoid enhancer-binding factor 1;Transcription factor 7-like 2;Transcription factor 7-like 1	Tcf7;Lef1;Tcf7l2;Tcf7l1	1804	Color2 [A=255, R=169, G=169, B=169]	1	4					2	2	2	7.3	7.3	7.3	33.608	0.0036225	2.276	44373000	2	14.0829	14.4384	14.2834	14.4369	14.3607	13.6068	13.7863	14.2259	14.002	14.1838
1.5425	0.413494	Q8R1G6;REV__Q6DFV6	Q8R1G6	PDZ and LIM domain protein 2	Pdlim2	3883	Color2 [A=255, R=169, G=169, B=169]	1	4					10	10	9	39.5	39.5	35.2	37.703	0	93.212	521270000	27	18.3453	18.7817	18.7882	18.4667	18.926	18.1103	18.0108	18.5423	18.0902	18.4869
1.53996	0.365684	O70493	O70493	Sorting nexin-12	Snx12	468	Color2 [A=255, R=169, G=169, B=169]	1	4					5	3	3	24.2	20	20	19.116	0	17.565	93187000	9	16.613	17.018	16.9322	16.7848	16.662	16.7877	16.3321	16.6024	16.1531	16.3061
1.53951	0.48232	P99029-2;P99029	P99029-2;P99029	Peroxiredoxin-5, mitochondrial	Prdx5	1803	Color2 [A=255, R=169, G=169, B=169]	1	4					11	11	11	73.5	73.5	73.5	17.015	0	323.31	1853900000	23	19.6201	20.0245	19.8647	19.417	20.2	19.0092	19.3082	19.6639	19.2068	19.5266
1.53501	0.423548	Q08879;Q08879-2;CON__ENSEMBL:ENSBTAP00000016046	Q08879;Q08879-2	Fibulin-1	Fbln1	1903	Color2 [A=255, R=169, G=169, B=169]	1	4					5	5	5	7.5	7.5	7.5	78.032	0	14.637	74214000	9	14.7621	15.1805	15.4709	15.0376	15.5266	14.5629	14.6275	14.8306	14.909	14.9299
1.53066	0.340913	Q9CZE3;Q8QZZ8	Q9CZE3	Ras-related protein Rab-32	Rab32	4832	Color2 [A=255, R=169, G=169, B=169]	1	4					8	8	7	47.5	47.5	42.6	25.068	0	43.653	554380000	23	17.9977	18.2884	18.0196	17.9132	18.3918	17.7157	17.6026	18.1134	17.6606	17.814
1.52978	0.290264	Q63829	Q63829	COMM domain-containing protein 3	Commd3	2536	Color2 [A=255, R=169, G=169, B=169]	1	4					4	4	4	21	21	21	22.037	0	7.554	22927000	4	13.9781	14.3115	14.0574	14.0162	14.4199	13.8496	13.63	14.0205	13.9434	13.8882
1.52802	0.391508	P52480	P52480	Pyruvate kinase PKM	Pkm	1318	Color2 [A=255, R=169, G=169, B=169]	1	4					31	31	5	61.4	61.4	9.4	57.844	0	323.31	37835000000	284	22.7446	23.0418	23.3331	22.8053	23.1594	22.4785	22.4002	22.9791	22.6662	22.6028
1.52756	0.261159	Q64727	Q64727	Vinculin	Vcl	2600	Color2 [A=255, R=169, G=169, B=169]	1	4					63	63	63	64	64	64	116.72	0	323.31	16413000000	251	22.1894	22.5845	22.3125	22.4181	22.4864	22.2444	21.9019	22.2982	22.0554	22.1853
1.52592	0.420097	O88673	O88673	Diacylglycerol kinase alpha	Dgka	521	Color2 [A=255, R=169, G=169, B=169]	1	4					7	7	7	9.7	9.7	9.7	82.761	0	16.156	52582000	11	15.6654	16.0587	16.1108	15.6869	16.0632	15.4079	15.1117	15.8779	15.4888	15.5982
1.52247	0.37553	Q8K4K6-2;Q8K4K6	Q8K4K6-2;Q8K4K6	Pantothenate kinase 1	Pank1	3821	Color2 [A=255, R=169, G=169, B=169]	1	4					3	3	2	8.3	8.3	5.9	41.642	0	4.4547	34685000	3	14.1722	14.3945	14.4882	14.3374	14.2094	13.9604	13.5115	14.3299	13.9902	13.9321
1.52044	0.375274	Q99K51	Q99K51	Plastin-3	Pls3	4439	Color2 [A=255, R=169, G=169, B=169]	1	4					20	15	13	38.3	30.3	26.2	70.741	0	50.661	447180000	38	18.2844	18.7421	18.716	18.4062	18.856	18.155	17.986	18.5522	18.189	18.246
1.52006	0.497986	Q8C9E8	Q8C9E8	Protein FAM26F	Fam26f	3533	Color2 [A=255, R=169, G=169, B=169]	1	4					3	3	3	12.8	12.8	12.8	34.955	0	35.198	62753000	5	15.2197	15.7411	15.7827	15.4244	15.7162	15.0147	14.6243	15.5942	15.1071	15.0538
1.51185	0.261024	L0N7N1	L0N7N1	Kinesin-like protein KIF14	Kif14	194	Color2 [A=255, R=169, G=169, B=169]	1	4					2	2	2	1.3	1.3	1.3	186.44	0.0080265	1.8198	55368000	3	14.3897	14.4608	14.4661	14.6582	14.5606	14.3117	14.133	14.3631	13.9638	14.4585
1.51008	-0.466455	P42703-2;P42703	P42703-2;P42703	Leukemia inhibitory factor receptor	Lifr	1171	Color2 [A=255, R=169, G=169, B=169]	1	4					4	4	4	7.4	7.4	7.4	81.286	0	6.3872	53838000	6	14.1173	14.2914	14.385	14.1553	14.2385	14.7383	14.0904	15.0079	14.6383	15.0449
1.50958	0.358492	Q8K354	Q8K354	Carbonyl reductase [NADPH] 3	Cbr3	3790	Color2 [A=255, R=169, G=169, B=169]	1	4					12	12	11	53.8	53.8	50.9	30.953	0	70.198	334480000	28	17.6724	18.2556	17.9541	17.8213	18.191	17.6075	17.3953	17.8886	17.528	17.6824
1.50817	0.294349	P58389	P58389	Serine/threonine-protein phosphatase 2A activator	Ppp2r4	1416	Color2 [A=255, R=169, G=169, B=169]	1	4					7	7	7	28.2	28.2	28.2	36.71	0	19.479	716440000	22	17.8562	18.2801	18.1623	17.9959	18.1282	17.6607	17.6124	18.1021	17.7553	17.8203
1.50441	0.327026	P48036	P48036	Annexin A5	Anxa5	1238	Color2 [A=255, R=169, G=169, B=169]	1	4					24	24	24	74.9	74.9	74.9	35.752	0	288.13	17060000000	109	21.4942	21.9037	21.8817	21.6373	22.0055	21.4183	21.2515	21.7414	21.3635	21.5127
1.50173	0.345779	Q8R5A3	Q8R5A3	Amyloid beta A4 precursor protein-binding family B member 1-interacting protein	Apbb1ip	3970	Color2 [A=255, R=169, G=169, B=169]	1	4					7	7	7	13.6	13.6	13.6	74.318	0	32.986	728100000	21	17.2993	17.7771	17.5206	17.3669	17.7594	16.906	17.0926	17.4067	17.3258	17.2633
1.50157	0.41205	O08677;O08677-3;O08677-2	O08677;O08677-3;O08677-2	Kininogen-1;Kininogen-1 heavy chain;Bradykinin;Kininogen-1 light chain	Kng1	215	Color2 [A=255, R=169, G=169, B=169]	1	4					15	15	15	26.9	26.9	26.9	73.101	0	108.67	1527800000	36	19.4878	19.7997	20.0331	19.5399	20.0009	19.2561	19.0831	19.7169	19.2494	19.4956
1.50118	-0.248681	O09172	O09172	Glutamate--cysteine ligase regulatory subunit	Gclm	267	Color2 [A=255, R=169, G=169, B=169]	1	4					6	6	6	27	27	27	30.534	0	51.751	388420000	11	17.1062	17.418	17.454	17.4176	17.3713	17.6757	17.4042	17.8222	17.6056	17.5028
1.50093	0.415185	Q8K3C3	Q8K3C3	Protein LZIC	Lzic	3800	Color2 [A=255, R=169, G=169, B=169]	1	4					2	2	2	11.1	11.1	11.1	21.536	0	4.8294	50976000	3	14.004	14.4657	13.6611	14.1979	14.0233	13.6139	13.5271	13.8441	13.4122	13.8788
1.5005	0.488714	P97825	P97825	Hematological and neurological expressed 1 protein;Hematological and neurological expressed 1 protein, N-terminally processed	Hn1	1785	Color2 [A=255, R=169, G=169, B=169]	1	4					3	3	3	27.9	27.9	27.9	16.08	0	8.9587	32368000	5	13.1232	13.4706	12.9435	13.1609	13.1705	12.5359	12.4177	13.1938	12.3182	12.9595
1.4993	0.300506	Q9WU78;Q9WU78-3;Q9WU78-2	Q9WU78;Q9WU78-3	Programmed cell death 6-interacting protein	Pdcd6ip	5657	Color2 [A=255, R=169, G=169, B=169]	1	4					32	32	31	41.7	41.7	40.6	96.023	0	295.2	3157800000	95	20.6407	21.1148	20.8968	20.7359	21.0316	20.5143	20.3853	20.8367	20.5535	20.6275
1.49926	0.422709	Q8BMK4	Q8BMK4	Cytoskeleton-associated protein 4	Ckap4	3256	Color2 [A=255, R=169, G=169, B=169]	1	4					24	24	24	43.3	43.3	43.3	63.691	0	193.35	1343100000	62	19.5798	20.0158	19.6252	19.4025	19.6733	19.1406	18.9471	19.6697	19.3655	19.0601
1.4987	0.273453	P36536	P36536	GTP-binding protein SAR1a	Sar1a	1122	Color2 [A=255, R=169, G=169, B=169]	1	4					5	5	4	26.3	26.3	20.7	22.371	0	30.893	1169100000	16	18.3859	18.5041	18.5902	18.4155	18.6374	18.2385	18.0917	18.5926	18.1061	18.1371
1.49767	0.549738	Q9CPQ1	Q9CPQ1	Cytochrome c oxidase subunit 6C	Cox6c	4574	Color2 [A=255, R=169, G=169, B=169]	1	4					2	2	2	26.3	26.3	26.3	8.4689	0.00077745	3.1749	99763000	5	15.8049	15.9489	15.102	15.5646	15.2356	14.5137	14.8488	15.2756	15.0865	15.1828
1.49276	0.390421	O55229	O55229	Choline/ethanolamine kinase	Chkb	417	Color2 [A=255, R=169, G=169, B=169]	1	4					4	4	4	13.7	13.7	13.7	45.126	0	9.3628	22630000	9	13.9098	14.4297	14.1132	14.0603	14.3949	13.733	13.3961	14.0686	13.8437	13.9144
1.49263	0.278005	P97313;P97313-2	P97313	DNA-dependent protein kinase catalytic subunit	Prkdc	1729	Color2 [A=255, R=169, G=169, B=169]	1	4					5	5	5	1.3	1.3	1.3	471.47	0	5.6113	13982000	6	13.7518	14.0453	13.9362	14.2479	14.1802	13.6157	13.6626	13.9412	13.8489	13.703
1.48832	0.294011	P48453-2;P48453	P48453-2;P48453	Serine/threonine-protein phosphatase 2B catalytic subunit beta isoform	Ppp3cb	1244	Color2 [A=255, R=169, G=169, B=169]	1	4					11	5	5	26.1	11.8	11.8	58.928	0	15.693	92819000	9	15.2757	15.582	15.5894	15.4201	15.5315	15.0022	15.0186	15.5385	15.147	15.2223
1.48634	0.32595	P62137	P62137	Serine/threonine-protein phosphatase PP1-alpha catalytic subunit	Ppp1ca	1514	Color2 [A=255, R=169, G=169, B=169]	1	4					12	4	4	47.3	14.5	14.5	37.54	0	9.6333	954020000	12	17.5158	17.7689	17.8921	17.7197	17.8904	17.29	17.2072	17.797	17.3326	17.5305
1.48424	0.411105	Q9JII5-2;Q9JII5	Q9JII5-2;Q9JII5	DAZ-associated protein 1	Dazap1	5347	Color2 [A=255, R=169, G=169, B=169]	1	4					5	5	5	21.2	21.2	21.2	43.086	0	23.246	579620000	17	17.1861	17.6111	17.8016	17.4142	17.827	16.8937	17.0169	17.512	17.1837	17.1781
1.4813	0.396511	Q9EST4-3;Q9EST4	Q9EST4-3;Q9EST4	Proteasome assembly chaperone 2	Psmg2	5294	Color2 [A=255, R=169, G=169, B=169]	1	4					5	5	5	23.2	23.2	23.2	25.351	0	7.7301	47484000	9	14.313	14.7357	14.9377	14.5106	15.0384	14.0982	14.3715	14.487	14.4347	14.1613
1.47744	0.585526	Q9QZ85	Q9QZ85	Interferon-inducible GTPase 1	Iigp1	5541	Color2 [A=255, R=169, G=169, B=169]	1	4					15	15	15	45.5	45.5	45.5	47.571	0	88.363	805140000	31	18.306	18.2595	18.6083	17.6971	18.3541	17.8206	17.2405	18.2415	17.5035	17.4913
1.47404	-0.358366	P31725	P31725	Protein S100-A9	S100a9	1063	Color2 [A=255, R=169, G=169, B=169]	1	4					3	3	3	30.1	30.1	30.1	13.049	0	44.861	4414700000	48	19.3809	19.6824	19.9342	19.8374	19.9751	19.8262	20.1615	20.3858	20.101	20.1274
1.47335	0.358469	Q9D8T2	Q9D8T2	Gasdermin-D	Gsdmdc1	5048	Color2 [A=255, R=169, G=169, B=169]	1	4					11	11	11	25.9	25.9	25.9	53.237	0	31.76	408250000	24	17.5015	17.7694	18.0202	17.6526	18.0088	17.4651	17.1813	17.7487	17.2839	17.481
1.47069	0.351036	Q8C2Q3;Q8C2Q3-2	Q8C2Q3;Q8C2Q3-2	RNA-binding protein 14	Rbm14	3485	Color2 [A=255, R=169, G=169, B=169]	1	4					16	16	16	33.8	33.8	33.8	69.448	0	121.42	698060000	40	18.7734	19.254	19.1119	18.965	19.1464	18.5839	18.4565	19.09	18.6014	18.7638
1.46886	0.350961	O70200	O70200	Allograft inflammatory factor 1	Aif1	432	Color2 [A=255, R=169, G=169, B=169]	1	4					4	4	4	27.2	27.2	27.2	16.91	0	21.954	168800000	10	16.673	16.7674	16.1441	16.655	16.3605	16.1442	15.9805	16.3819	16.0537	16.2848
1.46643	0.569598	Q8VCN9	Q8VCN9	Tubulin-specific chaperone C	Tbcc	4009	Color2 [A=255, R=169, G=169, B=169]	1	4					5	5	5	24	24	24	38.124	0	13.442	24383000	9	13.84	14.7573	14.6858	14.1366	14.7712	13.4481	13.9691	14.071	14.0691	13.7857
1.46305	0.305906	Q9CQC7	Q9CQC7	NADH dehydrogenase [ubiquinone] 1 beta subcomplex subunit 4	Ndufb4	4620	Color2 [A=255, R=169, G=169, B=169]	1	4					3	3	3	26.4	26.4	26.4	15.081	0	4.8363	20195000	6	15.551	15.8985	15.3641	15.5848	15.253	15.2322	15.107	15.3963	15.1983	15.1881
1.46244	0.463784	Q9ESB3	Q9ESB3	Histidine-rich glycoprotein	Hrg	5282	Color2 [A=255, R=169, G=169, B=169]	1	4					7	7	7	14.5	14.5	14.5	59.162	0	16.745	197880000	10	15.7194	16.0475	16.3827	15.6602	16.3017	15.6871	15.249	15.8689	15.4044	15.5832
1.46141	0.300045	Q9D6J3	Q9D6J3	Coiled-coil domain-containing protein 94	Ccdc94	4979	Color2 [A=255, R=169, G=169, B=169]	1	4					2	2	2	9.2	9.2	9.2	35.988	0.0036344	2.32	172070000	2	14.3418	14.4978	14.5821	14.3412	14.368	14.0551	14.1729	14.302	13.7489	14.3517
1.4596	0.31273	Q8VDQ1;Q8VDQ1-2	Q8VDQ1;Q8VDQ1-2	Prostaglandin reductase 2	Ptgr2	4051	Color2 [A=255, R=169, G=169, B=169]	1	4					7	7	7	25.6	25.6	25.6	38.015	0	14.19	255930000	12	16.2711	16.5332	16.6728	16.3678	16.7496	16.0454	16.077	16.5206	16.2024	16.1854
1.45893	0.517558	Q9ET26	Q9ET26	E3 ubiquitin-protein ligase RNF114	Rnf114	5305	Color2 [A=255, R=169, G=169, B=169]	1	4					6	6	6	34.5	34.5	34.5	25.745	0	16.566	213660000	12	16.5707	17.2243	17.1983	16.7282	17.0994	16.1773	16.0577	16.8987	16.4267	16.6728
1.4553	0.331124	Q9D9V3-2;Q9D9V3	Q9D9V3-2;Q9D9V3	Ethylmalonyl-CoA decarboxylase	Echdc1	5072	Color2 [A=255, R=169, G=169, B=169]	1	4					4	4	4	15.7	15.7	15.7	32.727	0	9.6873	32685000	6	14.5366	14.855	15.0208	14.4942	14.9027	14.4963	14.2291	14.6498	14.506	14.2726
1.45291	0.284014	Q06138	Q06138	Calcium-binding protein 39	Cab39	1873	Color2 [A=255, R=169, G=169, B=169]	1	4					10	10	9	26.1	26.1	23.5	39.842	0	36.883	536280000	24	17.6839	18.1894	17.8033	17.76	17.9105	17.5205	17.3962	17.8232	17.5775	17.6095
1.44666	0.268309	Q8VHN8;Q8VHN8-2;Q8VHN8-3	Q8VHN8;Q8VHN8-2;Q8VHN8-3	Protein syndesmos	Nudt16l1	4097	Color2 [A=255, R=169, G=169, B=169]	1	4					4	4	3	19.4	19.4	14.2	23.414	0	6.5806	23897000	7	14.5394	15.0438	14.6909	14.7423	14.5681	14.4196	14.3963	14.6567	14.3151	14.4554
1.4449	0.508361	Q3U5Q7	Q3U5Q7	UMP-CMP kinase 2, mitochondrial	Cmpk2	2036	Color2 [A=255, R=169, G=169, B=169]	1	4					14	14	14	39.1	39.1	39.1	50.036	0	186.7	694860000	34	18.0337	18.0333	18.7356	17.8953	18.586	17.644	17.3789	18.0348	17.843	17.8414
1.44311	-0.524517	Q2VLH6;Q2VLH6-2	Q2VLH6;Q2VLH6-2	Scavenger receptor cysteine-rich type 1 protein M130;Soluble CD163	Cd163	1935	Color2 [A=255, R=169, G=169, B=169]	1	4					6	6	6	7.1	7.1	7.1	120.92	0	19.048	39526000	11	14.2767	14.4094	14.4833	14.6805	14.8083	14.7773	14.53	15.1639	15.2057	15.6038
1.44042	0.404781	P62320	P62320	Small nuclear ribonucleoprotein Sm D3	Snrpd3	1535	Color2 [A=255, R=169, G=169, B=169]	1	4					3	3	3	31.7	31.7	31.7	13.916	0	11.404	1602000000	8	20.1945	20.8398	20.3672	20.2793	20.6194	19.9138	19.8507	20.4614	20.0937	19.9566
1.43737	0.317437	Q99KC8	Q99KC8	von Willebrand factor A domain-containing protein 5A	Vwa5a	4446	Color2 [A=255, R=169, G=169, B=169]	1	4					25	25	25	39.7	39.7	39.7	87.142	0	147.21	1579500000	62	19.3911	19.6261	19.7724	19.4074	19.7704	19.191	19.0684	19.634	19.244	19.2428
1.4354	-0.309941	P84099	P84099	60S ribosomal protein L19	Rpl19	1720	Color2 [A=255, R=169, G=169, B=169]	1	4					8	8	7	31.6	31.6	27.6	23.466	0	35.063	2736000000	30	19.781	19.8066	20.2165	19.9807	19.9557	20.4017	19.9914	20.5417	20.1843	20.171
1.43522	0.380632	Q9JII6	Q9JII6	Alcohol dehydrogenase [NADP(+)]	Akr1a1	5348	Color2 [A=255, R=169, G=169, B=169]	1	4					13	13	13	49.5	49.5	49.5	36.586	0	114.9	1610500000	31	18.7243	19.3357	19.2927	18.7645	19.3379	18.6488	18.6176	18.9204	18.6554	18.7098
1.43457	-0.738416	Q9D964	Q9D964	Glycine amidinotransferase, mitochondrial	Gatm	5069	Color2 [A=255, R=169, G=169, B=169]	1	4					8	8	8	27	27	27	48.297	0	17.177	123510000	16	15.8731	15.8172	16.8844	16.6417	16.1893	17.6772	17.3005	16.8855	16.6584	16.5762
1.43321	0.546207	Q04857	Q04857	Collagen alpha-1(VI) chain	Col6a1	1858	Color2 [A=255, R=169, G=169, B=169]	1	4					25	25	25	30.3	30.3	30.3	108.49	0	167.99	7794800000	143	20.7284	21.5553	21.4942	21.3832	21.6653	20.8482	20.6794	21.1899	20.3622	21.0157
1.43154	0.315823	Q91YS8	Q91YS8	Calcium/calmodulin-dependent protein kinase type 1	Camk1	4253	Color2 [A=255, R=169, G=169, B=169]	1	4					7	3	3	26.7	14.7	14.7	41.624	0	16.152	38389000	7	13.4968	13.5442	13.498	13.291	13.7728	13.1617	12.9477	13.4944	13.0523	13.3676
1.42963	0.286685	Q8BH61	Q8BH61	Coagulation factor XIII A chain	F13a1	3143	Color2 [A=255, R=169, G=169, B=169]	1	4					16	16	15	27	27	25.5	83.206	0	86.923	705620000	43	18.5322	18.411	18.8191	18.5106	18.895	18.3719	18.236	18.4488	18.1617	18.516
1.4262	-0.388925	P28293	P28293	Cathepsin G	Ctsg	1019	Color2 [A=255, R=169, G=169, B=169]	1	4					3	3	3	14.9	14.9	14.9	29.095	0	9.6003	96269000	5	14.9673	14.9717	15.135	14.8481	15.4445	15.1052	15.5429	15.8298	15.4003	15.4331
1.42356	0.372471	Q9CYG7;Q9CYG7-2	Q9CYG7;Q9CYG7-2	Mitochondrial import receptor subunit TOM34	Tomm34	4807	Color2 [A=255, R=169, G=169, B=169]	1	4					14	14	14	48.2	48.2	48.2	34.278	0	167.63	1299700000	30	18.9215	19.3278	19.3018	18.8933	19.347	18.5181	18.606	19.1437	18.8564	18.8047
1.42242	0.367314	Q91W18-2;Q91W18-3;Q91W18	Q91W18-2;Q91W18-3;Q91W18	Tudor domain-containing protein 3	Tdrd3	4164	Color2 [A=255, R=169, G=169, B=169]	1	4					3	3	3	5.7	5.7	5.7	79.013	0	4.7528	8188400	3	12.9913	13.063	12.7428	12.8572	13.4057	12.6438	12.3464	12.5445	12.8874	12.8013
1.42137	0.444733	Q6P9R4;Q6P9R4-3;Q6P9R4-2;Q6P9R4-1	Q6P9R4;Q6P9R4-3;Q6P9R4-2;Q6P9R4-1	Rho guanine nucleotide exchange factor 18	Arhgef18	2722	Color2 [A=255, R=169, G=169, B=169]	1	4					7	7	7	6.9	6.9	6.9	155.98	0	22.919	66710000	12	14.4659	15.1659	14.8675	14.7039	14.9974	14.2102	14.0084	14.7714	14.437	14.5499
1.41254	0.444488	Q921M7	Q921M7	Protein FAM49B	Fam49b	4313	Color2 [A=255, R=169, G=169, B=169]	1	4					16	16	14	63.9	63.9	57.1	36.776	0	175.3	3636500000	87	20.5135	20.8375	20.8338	20.524	20.964	20.1857	19.9075	20.8044	20.1048	20.448
1.4122	0.317323	P97390	P97390	Vacuolar protein sorting-associated protein 45	Vps45	1749	Color2 [A=255, R=169, G=169, B=169]	1	4					6	6	6	12.1	12.1	12.1	65.052	0	15.57	83064000	9	16.1395	16.4733	16.5792	16.2501	16.4296	16.119	15.813	16.3909	15.8854	16.0767
1.40973	0.293241	P26262	P26262	Plasma kallikrein;Plasma kallikrein heavy chain;Plasma kallikrein light chain	Klkb1	990	Color2 [A=255, R=169, G=169, B=169]	1	4					6	6	5	11.1	11.1	9.6	71.382	0	10.921	60494000	8	15.0372	15.2626	15.3802	15.0134	15.2552	14.9272	14.5807	15.0409	14.8069	15.1266
1.4068	0.500129	Q91W90	Q91W90	Thioredoxin domain-containing protein 5	Txndc5	4173	Color2 [A=255, R=169, G=169, B=169]	1	4					18	18	18	55.2	55.2	55.2	46.415	0	192.12	3709000000	83	19.9672	20.1543	20.1351	19.6604	20.1015	19.2661	19.2056	20.118	19.7198	19.2084
1.40606	0.350284	P61089;Q9CQ37	P61089	Ubiquitin-conjugating enzyme E2 N	Ube2n	1476	Color2 [A=255, R=169, G=169, B=169]	1	4					7	7	7	52.6	52.6	52.6	17.138	0	108.7	3331200000	32	19.3086	19.7059	19.3989	19.261	19.6491	19.0891	18.847	19.5109	18.999	19.126
1.40454	0.531296	O09117-2;O09117	O09117-2;O09117	Synaptophysin-like protein 1	Sypl1	260	Color2 [A=255, R=169, G=169, B=169]	1	4					5	5	5	12.3	12.3	12.3	26.751	0	10.576	140920000	10	17.3121	18.0531	18.3628	17.7199	18.2587	17.0618	17.5997	17.4552	17.594	17.3393
1.40248	0.404624	Q921I1;CON__Q29443;CON__Q0IIK2;CON__Q2HJF0	Q921I1	Serotransferrin	Tf	4304	Color2 [A=255, R=169, G=169, B=169]	1	4					45	45	44	63.3	63.3	62.1	76.723	0	323.31	25336000000	207	22.2658	22.8759	23.0439	22.7227	22.9843	22.094	22.3456	22.6338	22.4566	22.3395
1.39889	0.376853	Q80TR8-3;Q80TR8-4;Q80TR8;Q80TR8-2	Q80TR8-3;Q80TR8-4;Q80TR8;Q80TR8-2	Protein VPRBP	Vprbp	2952	Color2 [A=255, R=169, G=169, B=169]	1	4					2	2	2	2.6	2.6	2.6	108.77	0.000204	3.8596	9641700	2	13.4676	13.7132	13.5677	13.4937	13.6714	13.3035	12.6481	13.446	13.2057	13.426
1.39781	0.328944	P70315	P70315	Wiskott-Aldrich syndrome protein homolog	Was	1661	Color2 [A=255, R=169, G=169, B=169]	1	4					9	9	9	23.7	23.7	23.7	54.191	0	155.82	377160000	25	17.3393	17.7013	17.5126	17.4421	17.6694	17.1554	16.8941	17.5492	17.0524	17.3689
1.39602	0.372371	Q60749;Q9WU01-2;Q9WU01	Q60749	KH domain-containing, RNA-binding, signal transduction-associated protein 1	Khdrbs1	2304	Color2 [A=255, R=169, G=169, B=169]	1	4					4	4	3	12	12	9.9	48.37	0	7.1534	505210000	9	17.5384	18.0859	17.609	17.6905	17.733	17.2014	17.1409	17.8058	17.3918	17.2551
1.39567	0.497384	Q8BZF8	Q8BZF8	Phosphoglucomutase-like protein 5	Pgm5	3432	Color2 [A=255, R=169, G=169, B=169]	1	4					10	10	10	17.6	17.6	17.6	62.219	0	29.397	136710000	15	16.1637	16.652	17.0679	16.416	16.6413	15.9832	15.6614	16.3455	16.0323	16.4316
1.39554	0.38166	Q07456	Q07456	Protein AMBP;Alpha-1-microglobulin;Inter-alpha-trypsin inhibitor light chain;Trypstatin	Ambp	1886	Color2 [A=255, R=169, G=169, B=169]	1	4					4	4	4	13.8	13.8	13.8	39.029	0	11.131	100920000	14	15.2508	15.7574	15.6921	15.5105	15.9753	14.9648	15.1239	15.4983	15.4265	15.2641
1.39532	0.331936	Q9Z0H4-2;Q9Z0H4-6;Q9Z0H4-11;Q9Z0H4-7;Q9Z0H4-5;Q9Z0H4-4;Q9Z0H4;Q9Z0H4-8;Q9Z0H4-9	Q9Z0H4-2;Q9Z0H4-6;Q9Z0H4-11;Q9Z0H4-7;Q9Z0H4-5;Q9Z0H4-4;Q9Z0H4;Q9Z0H4-8;Q9Z0H4-9	CUGBP Elav-like family member 2	Celf2	5727	Color2 [A=255, R=169, G=169, B=169]	1	4					10	10	8	21.5	21.5	16.2	55.409	0	30.618	338260000	15	17.1914	17.6598	17.4309	17.2853	17.5015	16.9045	16.9001	17.4346	16.9348	17.2353
1.39435	-1.01719	Q9ERZ0	Q9ERZ0	Hemogen	Hemgn	5274	Color2 [A=255, R=169, G=169, B=169]	1	4					4	4	3	8.9	8.9	7	55.042	0	9.9778	33147000	4	13.0838	13.984	13.0251	13.7952	13.6581	13.4074	14.186	14.9297	15.6167	14.4924
1.39336	0.333167	Q8BTW3	Q8BTW3	Exosome complex component MTR3	Exosc6	3322	Color2 [A=255, R=169, G=169, B=169]	1	4					7	7	7	30.4	30.4	30.4	28.37	0	36.022	141290000	10	16.2742	16.737	16.7002	16.468	16.7355	16.0163	16.0435	16.5619	16.3014	16.3259
1.39272	0.246414	Q6ZWX6	Q6ZWX6	Eukaryotic translation initiation factor 2 subunit 1	Eif2s1	2837	Color2 [A=255, R=169, G=169, B=169]	1	4					19	19	19	63.2	63.2	63.2	36.108	0	258.12	2188200000	55	19.7396	20.1139	20.1146	19.8428	20.0235	19.6531	19.6264	19.9686	19.7524	19.6017
1.3925	0.491427	Q3UM45	Q3UM45	Protein phosphatase 1 regulatory subunit 7	Ppp1r7	2098	Color2 [A=255, R=169, G=169, B=169]	1	4					9	9	9	23.8	23.8	23.8	41.291	0	20.537	356530000	16	16.53	17.1777	16.4043	16.5474	16.9585	16.0228	15.863	16.6011	16.1946	16.4794
1.39143	0.30566	Q6PDY2	Q6PDY2	2-aminoethanethiol dioxygenase	Ado	2747	Color2 [A=255, R=169, G=169, B=169]	1	4					4	4	4	18	18	18	28.372	0	6.034	81511000	7	15.9246	16.232	16.2734	15.9653	16.2851	15.918	15.6194	16.103	15.5943	15.9174
1.39115	0.487659	Q9DAM5	Q9DAM5	Mitochondrial thiamine pyrophosphate carrier	Slc25a19	5078	Color2 [A=255, R=169, G=169, B=169]	1	4					3	3	3	10.4	10.4	10.4	35.618	0	6.497	9614700	6	13.2	13.6085	13.8173	13.3354	13.7831	12.728	12.919	13.6629	12.9829	13.0132
1.39114	0.501939	P14106	P14106	Complement C1q subcomponent subunit B	C1qb	806	Color2 [A=255, R=169, G=169, B=169]	1	4					2	2	2	8.3	8.3	8.3	26.717	0	16.239	142170000	4	12.9592	13.7143	13.1121	13.1014	13.3537	12.588	12.3533	13.1765	12.5584	13.0548
1.39035	0.337181	P57784	P57784	U2 small nuclear ribonucleoprotein A	Snrpa1	1406	Color2 [A=255, R=169, G=169, B=169]	1	4					8	8	8	33.3	33.3	33.3	28.357	0	28.504	421860000	18	17.5157	17.9954	17.5584	17.5468	17.5657	17.279	17.102	17.6612	17.0868	17.3669
1.39003	0.290835	Q8BL66	Q8BL66	Early endosome antigen 1	Eea1	3229	Color2 [A=255, R=169, G=169, B=169]	1	4					31	31	31	23.4	23.4	23.4	160.91	0	101.61	768190000	59	18.6482	19.0436	19.0558	18.7852	19.1027	18.576	18.4032	18.8838	18.7121	18.6063
1.38897	0.362242	P08905;P17897	P08905;P17897	Lysozyme C-2;Lysozyme C-1	Lyz2;Lyz1	712	Color2 [A=255, R=169, G=169, B=169]	1	4					3	3	3	19.6	19.6	19.6	16.689	0	22.19	2389500000	17	17.9706	18.4244	18.3391	18.1628	18.5265	17.5904	17.9725	18.2447	18.0257	17.779
1.38877	0.30906	Q80ZW2	Q80ZW2	Protein THEM6	Them6	3056	Color2 [A=255, R=169, G=169, B=169]	1	4					2	2	2	12.6	12.6	12.6	23.802	0	12.014	49055000	4	14.5304	15.0019	14.849	14.5318	14.7179	14.2749	14.1938	14.7026	14.4559	14.4586
1.38742	0.375037	Q3UFY7-2;Q3UFY7;Q3UFY7-4;Q3UFY7-3	Q3UFY7-2;Q3UFY7;Q3UFY7-4	7-methylguanosine phosphate-specific 5-nucleotidase	Nt5c3b	2060	Color2 [A=255, R=169, G=169, B=169]	1	4					5	5	5	22.6	22.6	22.6	29.782	0	13.455	101060000	8	16.297	16.6434	16.7837	16.4369	16.7635	16.2214	15.8522	16.6001	16.104	16.2716
1.38586	0.434513	Q91YJ3	Q91YJ3	Thymocyte nuclear protein 1	Thyn1	4237	Color2 [A=255, R=169, G=169, B=169]	1	4					8	8	8	37.6	37.6	37.6	26.178	0	20.02	384460000	14	17.8861	18.6112	18.5041	18.1283	18.454	17.8591	17.4936	18.2212	17.8547	17.9825
1.38469	0.277497	Q9CZW5	Q9CZW5	Mitochondrial import receptor subunit TOM70	Tomm70a	4848	Color2 [A=255, R=169, G=169, B=169]	1	4					14	14	14	25	25	25	67.589	0	44.458	466270000	33	18.0125	18.4872	18.3522	18.1831	18.4136	17.8397	17.8883	18.2184	18.164	17.9507
1.38326	0.301084	Q8BRF7;Q8BRF7-3;Q8BRF7-2	Q8BRF7;Q8BRF7-3	Sec1 family domain-containing protein 1	Scfd1	3296	Color2 [A=255, R=169, G=169, B=169]	1	4					13	13	13	31	31	31	72.322	0	87.211	335370000	30	17.2101	17.5527	17.4255	17.315	17.4352	17.3645	16.994	17.3158	16.7906	16.9682
1.38129	0.430396	Q62219-2;Q62219;Q62219-3;Q62219-7;Q62219-10;Q62219-9;Q62219-5;Q62219-4	Q62219-2;Q62219;Q62219-3;Q62219-7;Q62219-10;Q62219-9;Q62219-5;Q62219-4	Transforming growth factor beta-1-induced transcript 1 protein	Tgfb1i1	2501	Color2 [A=255, R=169, G=169, B=169]	1	4					10	10	10	32	32	32	48.227	0	50.073	286130000	26	16.2119	17.1226	16.8163	16.509	16.8387	15.9959	16.2003	16.4441	16.2529	16.4533
1.38069	0.449711	P29699;CON__P12763	P29699	Alpha-2-HS-glycoprotein	Ahsg	1049	Color2 [A=255, R=169, G=169, B=169]	1	4					8	8	8	36.5	36.5	36.5	37.325	0	60.456	1294200000	31	18.3325	18.9039	19.1085	18.6451	19.078	17.9141	18.437	18.5291	18.5269	18.4124
1.38059	0.392137	Q64735-2;Q64735	Q64735-2;Q64735	Complement component receptor 1-like protein	Cr1l	2601	Color2 [A=255, R=169, G=169, B=169]	1	4					5	5	5	12.7	12.7	12.7	49.074	0	18.56	170560000	10	15.2668	15.6861	15.918	15.5379	15.9014	14.9315	15.1569	15.5171	15.4707	15.2734
1.37995	0.34938	O08914	O08914	Fatty-acid amide hydrolase 1	Faah	242	Color2 [A=255, R=169, G=169, B=169]	1	4					5	5	5	12.4	12.4	12.4	63.221	0	13.407	108500000	7	14.657	15.1822	15.0847	14.7254	14.8312	14.5232	14.3392	14.9359	14.4511	14.4843
1.37993	0.255592	Q99PW4	Q99PW4	TP53-regulating kinase	Tp53rk	4571	Color2 [A=255, R=169, G=169, B=169]	1	4					3	3	3	13.1	13.1	13.1	27.393	0	5.7795	25512000	5	13.9296	14.0762	14.2855	13.8387	14.2536	13.8971	13.7036	13.8503	13.6709	13.9838
1.37736	0.264081	Q8CC88;Q8CC88-2;Q8CC88-3	Q8CC88;Q8CC88-2	von Willebrand factor A domain-containing protein 8	Vwa8	3555	Color2 [A=255, R=169, G=169, B=169]	1	4					17	17	17	11.2	11.2	11.2	213.42	0	32.015	150540000	23	17.0635	17.0029	17.0264	16.9844	17.3355	16.8258	16.5093	17.0433	16.9109	16.8029
1.37695	0.32808	Q9ERS5	Q9ERS5	Pleckstrin homology domain-containing family A member 2	Plekha2	5270	Color2 [A=255, R=169, G=169, B=169]	1	4					9	9	9	21.6	21.6	21.6	47.379	0	46.981	239810000	22	17.0635	17.2673	17.2801	17.0485	17.2909	16.8411	16.4876	17.2455	16.7673	16.9685
1.36962	0.280594	Q61210-5	Q61210-5	Rho guanine nucleotide exchange factor 1	Arhgef1	2390	Color2 [A=255, R=169, G=169, B=169]	1	4					25	25	3	36	36	5.8	109.25	0	108.6	1091700000	64	18.3334	18.9144	18.6431	18.6242	18.7234	18.2779	18.2005	18.6071	18.3426	18.4075
1.36951	0.299985	Q9CWL8	Q9CWL8	Beta-catenin-like protein 1	Ctnnbl1	4740	Color2 [A=255, R=169, G=169, B=169]	1	4					8	8	8	17.8	17.8	17.8	64.979	0	19.936	138860000	13	16.1577	16.5549	16.6278	16.3323	16.5432	15.9675	15.9526	16.4391	16.1395	16.2172
1.36743	0.577434	Q8VE10;Q8VE10-2	Q8VE10	N-alpha-acetyltransferase 40	Naa40	4059	Color2 [A=255, R=169, G=169, B=169]	1	4					3	3	3	15.2	15.2	15.2	27.229	0.00058674	3.2581	7976600	3	13.8081	13.9435	14.3144	13.7097	13.9657	13.4228	12.8294	14.1467	13.2736	13.1817
1.36585	0.323297	Q8C460-2;Q8C460-3;Q8C460	Q8C460-2;Q8C460-3;Q8C460	ERI1 exoribonuclease 3	Eri3	3492	Color2 [A=255, R=169, G=169, B=169]	1	4					3	3	3	13.5	13.5	13.5	32.934	0	4.6871	10237000	6	15.3189	15.551	15.7535	15.4765	15.8868	15.1691	15.043	15.5813	15.3078	15.2691
1.36518	0.426524	O55125	O55125	Protein NipSnap homolog 1	Nipsnap1	407	Color2 [A=255, R=169, G=169, B=169]	1	4					3	3	3	15.1	15.1	15.1	33.363	0	21.03	41781000	5	14.4269	15.0451	14.674	14.5805	14.5289	14.4092	13.8123	14.6467	14.1729	14.0816
1.36353	0.299201	P28843	P28843	Dipeptidyl peptidase 4;Dipeptidyl peptidase 4 membrane form;Dipeptidyl peptidase 4 soluble form	Dpp4	1037	Color2 [A=255, R=169, G=169, B=169]	1	4					17	17	17	22	22	22	87.436	0	52.856	578300000	41	18.9221	19.0524	19.3225	18.9987	19.2383	18.6274	18.5669	19.1171	18.807	18.9195
1.36283	0.293476	Q8CC35-3;Q8CC35-2;Q8CC35	Q8CC35-3;Q8CC35-2;Q8CC35	Synaptopodin	Synpo	3553	Color2 [A=255, R=169, G=169, B=169]	1	4					3	3	3	8.6	8.6	8.6	74.016	0	8.7595	12351000	5	12.6593	12.97	12.8942	12.5514	12.6037	12.4115	12.2402	12.6755	12.2599	12.6241
1.36196	0.364763	Q9WV54	Q9WV54	Acid ceramidase;Acid ceramidase subunit alpha;Acid ceramidase subunit beta	Asah1	5690	Color2 [A=255, R=169, G=169, B=169]	1	4					14	14	14	36	36	36	44.669	0	51.404	3154600000	52	19.7962	19.9831	20.2468	19.9203	20.4523	19.6863	19.4037	19.9795	19.6778	19.8275
1.36116	0.336435	P48678;P48678-2;P48678-3	P48678;P48678-2;P48678-3	Prelamin-A/C;Lamin-A/C	Lmna	1246	Color2 [A=255, R=169, G=169, B=169]	1	4					41	41	39	58.5	58.5	57.1	74.237	0	296.44	12114000000	161	21.9034	22.1666	22.2778	22.136	22.3049	21.8492	21.3933	22.1352	21.8044	21.9244
1.36057	0.661687	Q9WVH9	Q9WVH9	Fibulin-5	Fbln5	5709	Color2 [A=255, R=169, G=169, B=169]	1	4					7	7	7	17.9	17.9	17.9	50.193	0	32.018	766350000	19	16.4914	16.8664	16.6456	16.0662	17.1974	15.5486	15.4887	16.5168	16.1711	16.2333
1.36011	0.36906	Q3U0V2	Q3U0V2	Tumor necrosis factor receptor type 1-associated DEATH domain protein	Tradd	2015	Color2 [A=255, R=169, G=169, B=169]	1	4					4	4	4	20	20	20	34.577	0	19.562	61021000	8	14.5309	15.3435	15.0007	14.7803	15.0436	14.3398	14.5446	14.7184	14.7343	14.5166
1.35859	0.347152	Q8CD15	Q8CD15	Bifunctional lysine-specific demethylase and histidyl-hydroxylase MINA	Mina	3566	Color2 [A=255, R=169, G=169, B=169]	1	4					8	8	8	24.1	24.1	24.1	53.516	0	17.431	122000000	13	16.5407	16.9985	17.1104	16.726	16.9916	16.331	16.3433	16.8659	16.6344	16.4568
1.35815	0.367476	P29595	P29595	NEDD8	Nedd8	1048	Color2 [A=255, R=169, G=169, B=169]	1	4					2	2	2	17.3	17.3	17.3	8.9723	0.00020555	3.9899	115910000	3	15.699	15.9226	15.5098	15.7138	15.698	15.1975	15.0216	15.8244	15.2072	15.4551
1.35796	0.475869	Q9D8B4	Q9D8B4	NADH dehydrogenase [ubiquinone] 1 alpha subcomplex subunit 11	Ndufa11	5032	Color2 [A=255, R=169, G=169, B=169]	1	4					2	2	2	24.1	24.1	24.1	14.982	0	14.409	88642000	5	13.9674	14.3967	14.6471	14.1734	14.6509	13.3393	14.1048	14.0356	14.1397	13.8367
1.35699	0.202491	Q3U3R4-3;Q3U3R4-2;Q3U3R4	Q3U3R4-3;Q3U3R4-2;Q3U3R4	Lipase maturation factor 1	Lmf1	2032	Color2 [A=255, R=169, G=169, B=169]	1	4					3	3	3	8.7	8.7	8.7	41.443	0	7.0176	649710000	11	16.5462	16.4919	16.7586	16.5934	16.5889	16.3567	16.213	16.6514	16.3368	16.4087
1.35643	0.401423	P59017	P59017	Bcl-2-like protein 13	Bcl2l13	1432	Color2 [A=255, R=169, G=169, B=169]	1	4					3	3	3	11.8	11.8	11.8	46.719	0	9.6122	102590000	4	14.285	14.2032	14.3294	13.7698	14.0595	13.3364	13.6672	14.0812	13.9708	13.5843
1.35572	-0.395666	Q8BSM7	Q8BSM7	Large neutral amino acids transporter small subunit 3	Slc43a1	3306	Color2 [A=255, R=169, G=169, B=169]	1	4					4	4	4	12.4	12.4	12.4	62.644	0	24.953	68339000	8	15.0748	15.1021	14.8702	15.1674	15.1792	15.0911	15.15	15.8999	15.7012	15.5299
1.3548	0.378161	Q9D0M0	Q9D0M0	Exosome complex exonuclease RRP42	Exosc7	4880	Color2 [A=255, R=169, G=169, B=169]	1	4					6	6	6	24.7	24.7	24.7	31.825	0	15.216	214670000	13	16.9914	17.3304	17.514	17.2555	17.5195	16.6412	16.7154	17.3243	17.1003	16.9386
1.34973	0.326102	Q9DD02;Q9DD02-2	Q9DD02;Q9DD02-2	Protein Hikeshi	L7rn6	5202	Color2 [A=255, R=169, G=169, B=169]	1	4					2	2	2	11.2	11.2	11.2	21.618	0.00077489	3.1188	19547000	3	13.3614	13.8128	13.6059	13.3011	13.5467	12.9484	13.1236	13.5647	13.2372	13.1234
1.3483	0.306641	Q9D2R0	Q9D2R0	Acetoacetyl-CoA synthetase	Aacs	4940	Color2 [A=255, R=169, G=169, B=169]	1	4					7	7	7	9.8	9.8	9.8	75.199	0	13.846	140370000	16	16.0619	16.4279	16.4083	16.1254	16.4954	16.018	15.7051	16.2877	15.9186	16.0564
1.34592	0.386287	Q9Z0E6;Q01514	Q9Z0E6	Interferon-induced guanylate-binding protein 2	Gbp2	5720	Color2 [A=255, R=169, G=169, B=169]	1	4					15	15	15	30.6	30.6	30.6	66.739	0	117.45	1736400000	43	19.0936	19.2563	19.5022	19.1	19.4762	18.9478	18.5772	19.3936	18.7796	18.7988
1.34458	0.322993	Q9Z1K6	Q9Z1K6	E3 ubiquitin-protein ligase ARIH2	Arih2	5771	Color2 [A=255, R=169, G=169, B=169]	1	4					2	2	2	7.1	7.1	7.1	57.696	0	31.086	82235000	3	14.0518	14.4696	14.6744	14.3093	14.712	14.031	13.9254	14.2018	14.2048	14.2392
1.34001	0.310393	Q60823	Q60823	RAC-beta serine/threonine-protein kinase	Akt2	2315	Color2 [A=255, R=169, G=169, B=169]	1	4					8	4	4	20.2	9.4	9.4	55.741	0	7.3997	31070000	6	14.3865	14.7345	14.9321	14.5889	14.9237	14.2664	14.2832	14.6912	14.3044	14.4687
1.33947	0.309406	Q99JR8-2;Q99JR8	Q99JR8-2;Q99JR8	SWI/SNF-related matrix-associated actin-dependent regulator of chromatin subfamily D member 2	Smarcd2	4418	Color2 [A=255, R=169, G=169, B=169]	1	4					9	9	9	28.7	28.7	28.7	55.373	0	106.7	376140000	19	16.9947	17.462	17.2739	17.1531	17.4868	16.7955	16.7603	17.2309	17.1249	16.9119
1.33902	0.325991	O70492	O70492	Sorting nexin-3	Snx3	467	Color2 [A=255, R=169, G=169, B=169]	1	4					8	8	6	58	58	53.7	18.757	0	21.589	748890000	22	18.3196	18.6688	18.4086	18.2746	18.6176	18.1644	17.7999	18.4951	18.0275	18.1724
1.33882	0.318689	O70145	O70145	Neutrophil cytosol factor 2	Ncf2	426	Color2 [A=255, R=169, G=169, B=169]	1	4					14	14	13	33.3	33.3	32	59.485	0	53.627	296420000	26	17.4181	17.8986	17.84	17.5614	17.9141	17.2504	17.2005	17.6244	17.343	17.6205
1.33657	0.329744	Q61205	Q61205	Platelet-activating factor acetylhydrolase IB subunit gamma	Pafah1b3	2386	Color2 [A=255, R=169, G=169, B=169]	1	4					7	7	7	36.2	36.2	36.2	25.853	0	44.59	780370000	17	16.114	16.7151	16.3019	16.3534	16.4905	15.9589	15.8701	16.4359	16.0109	16.0503
1.33579	0.320219	Q9CR67	Q9CR67	Transmembrane protein 33	Tmem33	4695	Color2 [A=255, R=169, G=169, B=169]	1	4					3	3	3	12.1	12.1	12.1	28.031	0	9.3442	122040000	8	14.0462	14.2599	14.3923	14.0831	14.2719	13.7833	13.7345	14.3398	13.9228	13.6719
1.33556	0.606248	Q9Z0J0	Q9Z0J0	Epididymal secretory protein E1	Npc2	5730	Color2 [A=255, R=169, G=169, B=169]	1	4					5	5	5	35.6	35.6	35.6	16.442	0	36.249	549430000	13	17.0765	17.6993	18.0758	17.3233	17.9874	16.4054	17.1247	17.2401	17.4076	16.9534
1.33375	0.325531	Q61599	Q61599	Rho GDP-dissociation inhibitor 2	Arhgdib	2438	Color2 [A=255, R=169, G=169, B=169]	1	4					16	16	16	77.5	77.5	77.5	22.851	0	146.66	17320000000	123	21.0646	21.4032	21.4922	21.1315	21.4109	20.8292	20.6842	21.1789	20.9121	21.2704
1.3331	0.655207	P27512-4;P27512-3;P27512;P27512-2;P27512-5	P27512-4;P27512-3;P27512;P27512-2;P27512-5	Tumor necrosis factor receptor superfamily member 5	Cd40	1003	Color2 [A=255, R=169, G=169, B=169]	1	4					2	2	2	11.3	11.3	11.3	24.499	0	37.219	175650000	4	15.2978	16.1173	16.4332	15.6668	16.3154	14.6236	15.4955	15.4783	15.6521	15.3049
1.33217	0.352383	P06909	P06909	Complement factor H	Cfh	683	Color2 [A=255, R=169, G=169, B=169]	1	4					23	23	23	24.8	24.8	24.8	139.14	0	87.439	997060000	54	19.1046	19.287	19.2577	19.1313	19.3885	18.7705	18.4923	19.3527	18.8319	18.9596
1.33137	0.340074	O08807	O08807	Peroxiredoxin-4	Prdx4	233	Color2 [A=255, R=169, G=169, B=169]	1	4					9	8	8	51.8	48.9	48.9	31.052	0	69.133	3370400000	27	18.7049	19.0902	19.3308	18.8603	19.2681	18.7645	18.6867	18.9767	18.6567	18.4692
1.33015	0.349953	Q8K3W0;Q8K3W0-1;Q8K3W0-5;Q8K3W0-6;Q8K3W0-4	Q8K3W0;Q8K3W0-1;Q8K3W0-5;Q8K3W0-6	BRCA1-A complex subunit BRE	Bre	3807	Color2 [A=255, R=169, G=169, B=169]	1	4					5	5	5	14.9	14.9	14.9	43.544	0	12.385	289860000	11	15.8126	16.2194	16.1841	15.7102	16.3161	15.5911	15.4907	16.0144	15.7047	15.6918
1.32887	0.226785	Q91VW5	Q91VW5	Golgin subfamily A member 4	Golga4	4157	Color2 [A=255, R=169, G=169, B=169]	1	4					5	5	5	2.2	2.2	2.2	257.56	0	5.6268	26745000	6	14.681	14.9848	14.5699	14.7603	14.7036	14.5408	14.2703	14.6126	14.4806	14.6613
1.32859	0.359669	P51880	P51880	Fatty acid-binding protein, brain	Fabp7	1306	Color2 [A=255, R=169, G=169, B=169]	1	4					3	3	2	29.5	29.5	22.7	14.893	0	20.901	28331000	4	13.0663	13.2633	13.3273	12.9898	13.4136	12.7831	12.3778	13.1147	13.039	12.9474
1.3275	0.353588	Q9CXV9	Q9CXV9	DCN1-like protein 5	Dcun1d5	4785	Color2 [A=255, R=169, G=169, B=169]	1	4					2	2	2	8.9	8.9	8.9	27.578	0.0018601	2.6223	17839000	3	13.5301	13.9684	13.5346	13.6133	13.4447	13.392	12.8217	13.447	13.2033	13.4591
1.32714	-0.354514	Q60692	Q60692	Proteasome subunit beta type-6	Psmb6	2294	Color2 [A=255, R=169, G=169, B=169]	1	4					2	2	2	8.8	8.8	8.8	25.378	0	5.4109	366330000	6	15.429	15.7738	15.8447	15.6334	15.4892	15.8054	15.6586	16.4178	16.0208	16.04
1.32437	0.368901	Q8VEG6;Q8VEG6-2;Q8VEG6-3	Q8VEG6;Q8VEG6-2;Q8VEG6-3	CCR4-NOT transcription complex subunit 6-like	Cnot6l	4079	Color2 [A=255, R=169, G=169, B=169]	1	4					4	4	4	7.6	7.6	7.6	63.023	0	6.1517	10589000	6	13.4364	14.0671	13.8824	13.8796	14.1253	13.6548	13.1632	13.6776	13.3927	13.658
1.32287	0.335617	P35278	P35278	Ras-related protein Rab-5C	Rab5c	1090	Color2 [A=255, R=169, G=169, B=169]	1	4					8	8	5	53.2	53.2	38.4	23.412	0	99.416	2539300000	50	18.8886	19.2305	19.2278	18.9864	19.4105	18.6777	18.5759	19.2122	18.7659	18.8341
1.32228	0.377517	Q00519;G3X982;Q3TYQ9	Q00519	Xanthine dehydrogenase/oxidase;Xanthine dehydrogenase;Xanthine oxidase	Xdh	1806	Color2 [A=255, R=169, G=169, B=169]	1	4					28	28	28	25.6	25.6	25.6	146.56	0	106.81	1788500000	59	19.2126	19.1971	19.7061	19.2053	19.6424	19.0408	18.6788	19.369	18.9059	19.0814
1.32066	0.395157	P46414	P46414	Cyclin-dependent kinase inhibitor 1B	Cdkn1b	1198	Color2 [A=255, R=169, G=169, B=169]	1	4					3	3	3	24.4	24.4	24.4	22.193	0	16.946	90311000	6	13.9575	14.5721	14.1339	14.5833	14.4425	13.6374	13.737	14.2714	14.0466	14.021
1.31908	0.454977	P07724	P07724	Serum albumin	Alb	690	Color2 [A=255, R=169, G=169, B=169]	1	4					44	44	40	70.2	70.2	66.6	68.692	0	323.31	294960000000	538	25.5756	26.3023	26.4713	26.0859	26.3818	25.2908	25.9344	25.8267	25.7968	25.6933
1.31874	0.295782	Q9QWR8	Q9QWR8	Alpha-N-acetylgalactosaminidase	Naga	5476	Color2 [A=255, R=169, G=169, B=169]	1	4					10	10	10	27.7	27.7	27.7	47.234	0	56.838	1159600000	37	19.4832	19.6933	19.7798	19.6309	20.0928	19.2861	19.278	19.691	19.456	19.49
1.31862	0.38816	P39428	P39428	TNF receptor-associated factor 1	Traf1	1134	Color2 [A=255, R=169, G=169, B=169]	1	4					3	3	3	7.8	7.8	7.8	45.464	0	33.039	20156000	6	13.3417	13.5108	13.6468	13.3264	13.8145	13.0541	12.7919	13.5926	12.9743	13.2863
1.31837	0.35894	P31001	P31001	Desmin	Des	1058	Color2 [A=255, R=169, G=169, B=169]	1	4					29	24	24	62.9	56.3	56.3	53.497	0	323.31	18524000000	173	21.4474	21.7749	21.8903	21.4858	21.8398	21.3761	20.9356	21.6695	21.2072	21.4551
1.31756	0.627352	Q3UA37	Q3UA37	Glutamine-rich protein 1	Qrich1	2043	Color2 [A=255, R=169, G=169, B=169]	1	4					2	2	2	3.7	3.7	3.7	86.555	0	7.7399	0	3	12.2026	12.5634	12.6297	12.2543	12.7225	11.5065	11.1267	12.3661	11.8163	12.4201
1.31751	0.360784	Q9Z2E2-5;Q9Z2E2-3;Q9Z2E2-4;Q9Z2E2-2;Q9Z2E2	Q9Z2E2-5;Q9Z2E2-3;Q9Z2E2-4;Q9Z2E2-2;Q9Z2E2	Methyl-CpG-binding domain protein 1	Mbd1	5809	Color2 [A=255, R=169, G=169, B=169]	1	4					4	4	4	8.3	8.3	8.3	62.076	0	19.905	40172000	7	14.0986	14.4103	14.5328	14.2887	14.5246	13.9137	13.5805	14.3827	14.0511	14.1231
1.31581	0.320154	G5E897	G5E897		Kdelc2	191	Color2 [A=255, R=169, G=169, B=169]	1	4					2	2	2	5.2	5.2	5.2	57.685	0.00077444	3.1155	6399500	4	13.7035	13.9664	13.8204	14.0109	14.0642	13.5598	13.4685	14.0647	13.4039	13.4678
1.31382	0.315376	Q9CRA5	Q9CRA5	Golgi phosphoprotein 3	Golph3	4704	Color2 [A=255, R=169, G=169, B=169]	1	4					4	3	3	21.1	15.8	15.8	33.752	0	6.632	31159000	8	14.4535	15.1464	14.7112	14.6948	14.7242	14.3601	14.2491	14.6957	14.4935	14.3548
1.31352	0.287156	Q9CX00	Q9CX00	IST1 homolog	Ist1	4755	Color2 [A=255, R=169, G=169, B=169]	1	4					7	7	7	16.9	16.9	16.9	39.468	0	15.411	410630000	21	17.966	18.4419	18.3645	18.1055	18.4027	17.8576	17.744	18.22	18.0337	17.9894
1.31322	0.440206	P51569	P51569	Alpha-galactosidase A	Gla	1298	Color2 [A=255, R=169, G=169, B=169]	1	4					3	3	3	8.6	8.6	8.6	47.642	0	12.275	23709000	6	14.4425	14.5275	14.8305	14.4526	14.9443	14.1589	13.7707	14.7581	14.1663	14.1424
1.31245	0.419472	P58462-4;P58462;P58462-3;P58462-2;P58462-5	P58462-4;P58462;P58462-3;P58462-2;P58462-5	Forkhead box protein P1	Foxp1	1418	Color2 [A=255, R=169, G=169, B=169]	1	4					6	6	6	15.3	15.3	15.3	64.421	0	26.672	74988000	11	14.9488	15.8115	15.4375	15.2807	15.4061	14.7354	14.7561	15.275	14.8233	15.1974
1.31245	0.480701	P49935	P49935	Pro-cathepsin H;Cathepsin H mini chain;Cathepsin H;Cathepsin H heavy chain;Cathepsin H light chain	Ctsh	1271	Color2 [A=255, R=169, G=169, B=169]	1	4					6	6	6	22.5	22.5	22.5	37.17	0	32.054	1474500000	24	20.2646	20.5363	20.8955	20.1373	21.0247	19.8943	19.842	20.4906	20.0931	20.1349
1.3089	0.291118	O88811-2;O88811	O88811-2;O88811	Signal transducing adapter molecule 2	Stam2	530	Color2 [A=255, R=169, G=169, B=169]	1	4					6	6	6	16.6	16.6	16.6	46.259	0	22.294	22090000	10	15.7609	16.092	15.8948	15.9621	16.0809	15.7325	15.363	15.927	15.4626	15.8501
1.30874	0.266013	Q8BIJ7;Q8R4C2	Q8BIJ7	RUN and FYVE domain-containing protein 1	Rufy1	3186	Color2 [A=255, R=169, G=169, B=169]	1	4					13	13	12	18.8	18.8	17.7	80.376	0	32.749	176030000	22	16.2432	16.7569	16.6211	16.4565	16.7377	16.2588	16.1007	16.4906	16.3104	16.3248
1.30686	0.24906	P68037	P68037	Ubiquitin-conjugating enzyme E2 L3	Ube2l3	1616	Color2 [A=255, R=169, G=169, B=169]	1	4					9	9	9	70.1	70.1	70.1	17.861	0	42.291	2940300000	32	20.3287	20.7708	20.6541	20.4875	20.6925	20.3157	20.1873	20.6138	20.3067	20.2648
1.30306	0.386015	Q6X893;Q6X893-2	Q6X893;Q6X893-2	Choline transporter-like protein 1	Slc44a1	2796	Color2 [A=255, R=169, G=169, B=169]	1	4					3	3	3	6.4	6.4	6.4	73.066	0	7.033	10444000	5	12.8058	13.06	13.269	12.8089	13.2013	12.4736	12.326	13.0833	12.5106	12.8215
1.30071	0.468851	Q9R0P9	Q9R0P9	Ubiquitin carboxyl-terminal hydrolase isozyme L1	Uchl1	5596	Color2 [A=255, R=169, G=169, B=169]	1	4					4	4	4	27.8	27.8	27.8	24.838	0	27.688	161710000	7	15.1253	15.4882	15.3381	15.1608	15.5815	14.6502	14.3232	15.3056	14.8392	15.2314
1.30028	0.260831	Q8VE70	Q8VE70	Programmed cell death protein 10	Pdcd10	4067	Color2 [A=255, R=169, G=169, B=169]	1	4					6	6	6	32.1	32.1	32.1	24.715	0	28.874	271480000	11	15.8158	16.2425	15.9166	15.9693	16.0239	15.8376	15.4126	15.9185	15.6897	15.8055
1.29865	0.362333	O89110	O89110	Caspase-8;Caspase-8 subunit p18;Caspase-8 subunit p10	Casp8	569	Color2 [A=255, R=169, G=169, B=169]	1	4					15	15	15	36	36	36	55.356	0	32.826	475520000	31	17.9537	18.3689	18.4916	18.102	18.5198	17.7346	17.6459	18.2777	18.0139	17.952
1.29711	0.336709	Q64191	Q64191	N(4)-(beta-N-acetylglucosaminyl)-L-asparaginase;Glycosylasparaginase alpha chain;Glycosylasparaginase beta chain	Aga	2555	Color2 [A=255, R=169, G=169, B=169]	1	4					4	4	4	19.9	19.9	19.9	37.022	0	21.152	135080000	10	15.8098	16.2253	16.5075	16.0816	16.4092	15.7107	15.8687	16.1494	15.7297	15.8913
1.29658	0.364074	Q8CD91;Q8CD91-2	Q8CD91	SPARC-related modular calcium-binding protein 2	Smoc2	3567	Color2 [A=255, R=169, G=169, B=169]	1	4					3	3	3	10.3	10.3	10.3	49.891	0	12.4	104990000	7	15.7404	15.9887	16.1597	15.808	15.9996	15.4631	15.1769	16.0391	15.5641	15.6328
1.29468	0.439339	Q7TPW1	Q7TPW1	Nexilin	Nexn	2907	Color2 [A=255, R=169, G=169, B=169]	1	4					2	2	2	4	4	4	72.107	0	6.65	108400000	4	14.8833	15.5095	15.4655	15.218	15.4685	14.9982	14.3246	15.2397	14.8737	14.9119
1.29382	0.486427	Q9R1Z8	Q9R1Z8	Vinexin	Sorbs3	5627	Color2 [A=255, R=169, G=169, B=169]	1	4					5	5	5	8.2	8.2	8.2	82.348	0	12.099	99581000	8	15.0551	15.7783	15.7347	15.7216	15.7441	14.7227	14.9169	15.3485	14.9946	15.619
1.2929	0.371211	Q5M8N4	Q5M8N4	Epimerase family protein SDR39U1	Sdr39u1	2225	Color2 [A=255, R=169, G=169, B=169]	1	4					5	5	5	17.1	17.1	17.1	31.458	0	13.338	77088000	11	16.1127	16.6101	16.7881	16.4177	16.4768	16.099	15.8356	16.5335	15.975	16.1064
1.29259	0.391365	Q60605-2;Q60605;Q8CI43	Q60605-2;Q60605	Myosin light polypeptide 6	Myl6	2284	Color2 [A=255, R=169, G=169, B=169]	1	4					9	9	9	73.5	73.5	73.5	16.961	0	280.91	16322000000	58	21.9011	22.368	22.5317	22.0389	22.5332	21.6683	21.7026	22.2738	21.8015	21.9699
1.291	-0.93458	Q62351	Q62351	Transferrin receptor protein 1	Tfrc	2511	Color2 [A=255, R=169, G=169, B=169]	1	4					21	21	21	30	30	30	85.73	0	143.8	1161500000	51	18.0346	18.6815	18.1644	18.5873	18.1195	18.0373	18.8472	19.8963	20.2138	19.2656
1.2898	0.32149	Q9WVL2	Q9WVL2	Signal transducer and activator of transcription 2	Stat2	5714	Color2 [A=255, R=169, G=169, B=169]	1	4					8	8	8	10.4	10.4	10.4	105.42	0	22.498	147160000	23	16.219	16.3046	16.5785	16.1401	16.4682	16.0374	15.6971	16.4127	16.0164	15.9393
1.28316	0.356892	Q60664	Q60664	Lymphoid-restricted membrane protein;Processed lymphoid-restricted membrane protein	Lrmp	2288	Color2 [A=255, R=169, G=169, B=169]	1	4					7	7	7	22.4	22.4	22.4	59.587	0	39.203	79692000	13	15.1669	15.6293	15.3747	15.3393	15.6904	14.7023	14.9313	15.3649	15.1005	15.3173
1.28287	0.383215	Q8R5F7-2;Q8R5F7	Q8R5F7-2;Q8R5F7	Interferon-induced helicase C domain-containing protein 1	Ifih1	3975	Color2 [A=255, R=169, G=169, B=169]	1	4					10	10	9	11.2	11.2	10	110.84	0	39.401	71703000	14	16.0483	16.2401	16.4771	16.0065	16.4943	15.6995	15.5474	16.3396	15.8739	15.8898
1.28267	0.358017	P47226-2;P47226	P47226-2;P47226	Testin	Tes	1211	Color2 [A=255, R=169, G=169, B=169]	1	4					13	13	13	34	34	34	41.772	0	43.397	513970000	29	17.8278	18.2728	18.2896	17.9873	18.2722	17.6924	17.44	18.1423	17.6174	17.9675
1.28242	0.383659	P70202	P70202	Latexin	Lxn	1637	Color2 [A=255, R=169, G=169, B=169]	1	4					3	3	3	17.6	17.6	17.6	25.492	0	97.372	150460000	6	14.8338	15.2833	15.6471	15.0461	15.3633	14.9377	14.7033	15.181	14.6556	14.7777
1.28012	0.378018	O54786	O54786	DNA fragmentation factor subunit alpha	Dffa	367	Color2 [A=255, R=169, G=169, B=169]	1	4					11	11	4	42.6	42.6	15.1	36.572	0	79.55	392630000	24	16.751	17.4017	17.3865	17.0287	17.3442	16.6164	16.5417	17.1438	16.8406	16.8796
1.27943	0.317291	Q9D8C4	Q9D8C4	Interferon-induced 35 kDa protein homolog	Ifi35	5035	Color2 [A=255, R=169, G=169, B=169]	1	4					6	6	6	31.1	31.1	31.1	31.875	0	67.966	283990000	20	16.9013	17.2797	17.4101	16.966	17.3738	16.8447	16.5807	17.1434	16.8334	16.9422
1.27915	0.366655	P01831	P01831	Thy-1 membrane glycoprotein	Thy1	607	Color2 [A=255, R=169, G=169, B=169]	1	4					4	4	4	31.5	31.5	31.5	18.08	0	56.202	751840000	13	16.9839	17.6364	17.4918	17.0329	17.5057	16.8559	16.6875	17.1967	16.9767	17.1005
1.27768	0.327667	Q91WP0;Q91WP0-2	Q91WP0	Mannan-binding lectin serine protease 2;Mannan-binding lectin serine protease 2 A chain;Mannan-binding lectin serine protease 2 B chain	Masp2	4198	Color2 [A=255, R=169, G=169, B=169]	1	4					3	3	3	4.4	4.4	4.4	75.516	0.00039706	3.5119	17303000	4	13.7568	13.9774	14.3087	13.8728	14.1103	13.8422	13.369	13.9708	13.5205	13.685
1.277	0.417471	P61294;Q8BHD0	P61294	Ras-related protein Rab-6B	Rab6b	1488	Color2 [A=255, R=169, G=169, B=169]	1	4					7	2	2	37	11.5	11.5	23.461	0	7.8659	54570000	4	15.4706	15.709	16.1153	15.6722	15.9511	15.4197	14.8922	15.7411	15.5515	15.2262
1.27687	0.347927	P08414	P08414	Calcium/calmodulin-dependent protein kinase type IV	Camk4	708	Color2 [A=255, R=169, G=169, B=169]	1	4					2	2	2	6	6	6	52.627	0	5.7131	11151000	4	14.0688	14.1406	14.4172	14.0695	14.305	13.7983	13.3532	14.1455	14.0138	13.9507
1.27507	0.300292	O88186	O88186	Platelet glycoprotein IX	Gp9	477	Color2 [A=255, R=169, G=169, B=169]	1	4					2	2	2	20.3	20.3	20.3	19.664	0	6.1711	41453000	6	14.159	14.7655	14.4433	14.4752	14.7181	13.9954	14.1597	14.4203	14.3382	14.146
1.27251	0.339437	P27808	P27808	Alpha-1,3-mannosyl-glycoprotein 2-beta-N-acetylglucosaminyltransferase	Mgat1	1014	Color2 [A=255, R=169, G=169, B=169]	1	4					5	5	5	11.2	11.2	11.2	51.69	0	10.243	51304000	7	14.7703	14.8069	14.8437	14.7707	15.0572	14.5786	14.0854	14.954	14.5227	14.4108
1.27095	0.412422	P97447;P97447-2	P97447;P97447-2	Four and a half LIM domains protein 1	Fhl1	1758	Color2 [A=255, R=169, G=169, B=169]	1	4					14	14	14	56.1	56.1	56.1	31.888	0	55.329	3440700000	47	20.3122	20.6349	20.9244	20.5117	20.7054	20.0998	19.7133	20.6076	20.1925	20.4133
1.26755	0.514155	Q8CGN5;Q8CGN5-3;Q8CGN5-2;Q8CGN5-4	Q8CGN5;Q8CGN5-3;Q8CGN5-2;Q8CGN5-4	Perilipin-1	Plin1	3616	Color2 [A=255, R=169, G=169, B=169]	1	4					6	6	6	17.4	17.4	17.4	55.595	0	16.932	155650000	10	17.9445	17.0261	17.6231	17.242	18.1115	17.1723	17.1384	17.2832	16.6962	17.0863
1.26709	0.270034	Q9JK48-3;Q9JK48;Q9JK48-2	Q9JK48-3;Q9JK48;Q9JK48-2	Endophilin-B1	Sh3glb1	5385	Color2 [A=255, R=169, G=169, B=169]	1	4					5	5	4	14.1	14.1	11.8	39.698	0	18.706	197910000	12	17.0214	17.3565	16.8113	17.0609	16.9906	16.7723	16.5431	17.0302	16.694	16.851
1.26575	0.291349	Q99K74;Q99K74-2;Q99K74-3	Q99K74;Q99K74-2;Q99K74-3	Mediator of RNA polymerase II transcription subunit 24	Med24	4441	Color2 [A=255, R=169, G=169, B=169]	1	4					4	4	4	5	5	5	109.98	0	8.6601	32285000	5	15.4243	15.5426	15.4918	15.3586	15.7903	15.0398	15.0925	15.5333	15.0462	15.4391
1.26443	0.404431	Q8CHG7	Q8CHG7	Rap guanine nucleotide exchange factor 2	Rapgef2	3628	Color2 [A=255, R=169, G=169, B=169]	1	4					2	2	2	1.2	1.2	1.2	166.41	0.00133	2.8474	9529200	2	12.8385	13.3612	13.4823	13.2179	13.3829	12.5159	12.5694	13.2698	12.9926	12.9129
1.26411	0.324405	Q9D0B6;Q9D0B6-2	Q9D0B6;Q9D0B6-2	Protein PBDC1	Pbdc1	4861	Color2 [A=255, R=169, G=169, B=169]	1	4					9	9	9	55.1	55.1	55.1	22.223	0	27.529	262240000	19	16.6595	17.1636	16.8618	16.7262	17.0102	16.3341	16.3427	16.9192	16.687	16.5164
1.26343	0.412815	Q8CGE8	Q8CGE8	Interferon-activable protein 205-A	Ifi205a	3613	Color2 [A=255, R=169, G=169, B=169]	1	4					11	2	2	35.1	5.7	5.7	45.176	0.0011431	2.8898	18422000	3	13.5147	14.0217	13.8667	13.6662	14.025	13.4595	12.8195	13.7036	13.4604	13.5872
1.26221	0.405727	A6H8H2;A6H8H2-2	A6H8H2;A6H8H2-2	DENN domain-containing protein 4C	Dennd4c	63	Color2 [A=255, R=169, G=169, B=169]	1	4					8	8	8	5.8	5.8	5.8	211.46	0	15.663	29400000	10	14.1132	14.9997	14.827	14.5418	14.7256	14.1174	14.0763	14.572	14.0685	14.3446
1.26217	0.365615	Q9WUA3;Q9WUA3-2	Q9WUA3;Q9WUA3-2	ATP-dependent 6-phosphofructokinase, platelet type	Pfkp	5662	Color2 [A=255, R=169, G=169, B=169]	1	4					22	22	20	32.5	32.5	29	85.454	0	258.47	1598500000	62	19.1349	19.5716	19.7111	19.2113	19.6765	19.0428	18.8028	19.4796	19.1083	19.0437
1.26155	0.265861	P50427	P50427	Steryl-sulfatase	Sts	1280	Color2 [A=255, R=169, G=169, B=169]	1	4					3	3	3	4.2	4.2	4.2	66.59	0	4.488	35710000	4	14.2554	14.3052	14.3167	14.2306	14.5231	13.9065	13.776	14.3979	14.0733	14.1479
1.26139	0.342246	P21855	P21855	B-cell differentiation antigen CD72	Cd72	933	Color2 [A=255, R=169, G=169, B=169]	1	4					7	7	7	23.4	23.4	23.4	40.347	0	41.33	156700000	12	15.424	15.9866	15.9994	15.7266	16.0911	15.3514	15.2948	15.8039	15.6013	15.465
1.2602	0.470027	A2RTL5	A2RTL5	Arginine/serine-rich coiled-coil protein 2	Rsrc2	51	Color2 [A=255, R=169, G=169, B=169]	1	4					3	3	3	12.5	12.5	12.5	43.876	0	151.14	27263000	4	13.0078	13.4252	13.3535	12.8511	13.2446	12.2875	12.2672	13.114	12.8688	12.9947
1.25939	0.334549	P56203	P56203	Cathepsin W	Ctsw	1378	Color2 [A=255, R=169, G=169, B=169]	1	4					2	2	2	5.4	5.4	5.4	42.119	0.00020433	3.9033	38961000	3	15.7816	16.2083	16.2371	15.8883	16.4143	15.6047	15.5501	16.0672	15.8339	15.801
1.25848	0.421787	Q64429	Q64429	Cytochrome P450 1B1	Cyp1b1	2575	Color2 [A=255, R=169, G=169, B=169]	1	4					5	5	5	10.3	10.3	10.3	60.537	0	10.141	59463000	9	15.6466	15.9934	16.1924	15.7424	15.7438	15.3955	14.9344	15.9355	15.4918	15.4524
1.25835	-0.308426	P53986	P53986	Monocarboxylate transporter 1	Slc16a1	1340	Color2 [A=255, R=169, G=169, B=169]	1	4					6	6	6	15.8	15.8	15.8	53.267	0	18.621	739340000	16	18.4975	18.676	18.6558	18.5964	18.8234	18.8124	18.5776	19.3309	19.0822	18.9881
1.25815	0.263562	Q61263	Q61263	Sterol O-acyltransferase 1	Soat1	2400	Color2 [A=255, R=169, G=169, B=169]	1	4					2	2	2	5	5	5	63.798	0	7.0284	24969000	5	13.5959	13.8246	13.9286	13.6909	13.8426	13.5729	13.132	13.7425	13.5792	13.5383
1.2574	0.31527	O89053	O89053	Coronin-1A	Coro1a	563	Color2 [A=255, R=169, G=169, B=169]	1	4					22	22	21	50.1	50.1	48.6	50.989	0	267.86	87371000000	111	23.3599	23.6938	23.7994	23.3857	23.7379	23.1552	22.9956	23.6245	23.252	23.373
1.25663	0.389879	Q9D735	Q9D735	Uncharacterized protein C19orf43 homolog		5001	Color2 [A=255, R=169, G=169, B=169]	1	4					3	3	3	12.7	12.7	12.7	18.376	0	9.4085	95746000	5	15.2469	15.5586	15.1615	15.6163	15.0093	14.7522	14.5789	15.3421	14.9458	15.0244
1.25589	0.274884	O35242	O35242	Protein FAN	Nsmaf	288	Color2 [A=255, R=169, G=169, B=169]	1	4					7	7	7	10.7	10.7	10.7	104.54	0	17.215	45397000	15	15.4308	15.6459	15.7093	15.5391	15.6782	15.2944	15.0231	15.691	15.2043	15.4161
1.25583	0.245502	P61211	P61211	ADP-ribosylation factor-like protein 1	Arl1	1483	Color2 [A=255, R=169, G=169, B=169]	1	4					4	4	4	27.6	27.6	27.6	20.411	0	32.868	113100000	11	14.7346	14.9868	15.1661	14.8566	14.9978	14.7567	14.5435	14.9999	14.6112	14.603
1.25537	0.572416	Q8BKX6;Q8BKX6-2;Q8BKX6-3	Q8BKX6	Serine/threonine-protein kinase SMG1	Smg1	3227	Color2 [A=255, R=169, G=169, B=169]	1	4					6	6	6	2.4	2.4	2.4	409.76	0	9.9726	377400000	11	15.7388	16.8779	16.4402	15.6368	16.2768	15.3931	15.5748	16.0461	15.6145	15.4799
1.25353	0.230262	Q9WU40;Q9WU40-2	Q9WU40;Q9WU40-2	Inner nuclear membrane protein Man1	Lemd3	5654	Color2 [A=255, R=169, G=169, B=169]	1	4					2	2	2	3	3	3	100.31	0	4.5468	9779300	3	13.2082	13.4597	13.667	13.4302	13.4448	13.1439	13.1557	13.4962	13.0826	13.1802
1.25175	0.370078	Q8R5F3	Q8R5F3	O-acetyl-ADP-ribose deacetylase 1	Oard1	3974	Color2 [A=255, R=169, G=169, B=169]	1	4					3	3	3	21.1	21.1	21.1	17.107	0	6.0898	128670000	7	16.562	17.0886	17.1379	16.7201	17.1024	16.4757	16.2197	16.9461	16.5679	16.5512
1.25123	0.295083	Q8VBV7	Q8VBV7	COP9 signalosome complex subunit 8	Cops8	3985	Color2 [A=255, R=169, G=169, B=169]	1	4					5	5	5	34.9	34.9	34.9	23.255	0	22.826	394200000	16	16.7751	17.1425	17.0158	16.8748	17.1103	16.5432	16.429	17.0866	16.6431	16.7411
1.25081	0.266221	Q9JI19	Q9JI19	Acidic fibroblast growth factor intracellular-binding protein	Fibp	5332	Color2 [A=255, R=169, G=169, B=169]	1	4					4	4	4	10.9	10.9	10.9	41.204	0	6.4958	69569000	5	14.3413	14.6245	14.5805	14.4301	14.7526	14.2076	14.0773	14.6388	14.2514	14.2228
1.24953	0.36191	E9QAT4;E9QAT4-2	E9QAT4;E9QAT4-2		Sec16a	179	Color2 [A=255, R=169, G=169, B=169]	1	4					5	5	5	3.5	3.5	3.5	254.2	0	22.932	16750000	8	13.8014	14.1684	14.5083	14.2096	14.2644	13.9412	13.6694	14.0743	13.4551	14.0025
1.24849	0.353094	P19221;CON__P00735	P19221	Prothrombin;Activation peptide fragment 1;Activation peptide fragment 2;Thrombin light chain;Thrombin heavy chain	F2	902	Color2 [A=255, R=169, G=169, B=169]	1	4					11	11	11	21.8	21.8	21.8	70.268	0	31.902	296180000	23	17.1698	17.5624	17.8053	17.341	17.7856	17.1212	16.9535	17.4578	17.0061	17.36
1.24786	0.292086	P42228	P42228	Signal transducer and activator of transcription 4	Stat4	1165	Color2 [A=255, R=169, G=169, B=169]	1	4					6	6	6	9.7	9.7	9.7	85.94	0	12.721	56588000	8	14.9941	15.2582	15.2465	15.0949	15.3608	14.8358	14.577	15.2844	14.9386	14.8582
1.24777	0.52517	Q80ZQ9	Q80ZQ9	Protein Simiate	Fam206a	3052	Color2 [A=255, R=169, G=169, B=169]	1	4					4	4	4	35.2	35.2	35.2	21.597	0	9.9611	34568000	7	14.7976	15.4225	15.5035	14.9128	15.4605	14.0284	14.6527	14.9756	15.0569	14.7575
1.24656	0.417561	Q810J8	Q810J8	Zinc finger FYVE domain-containing protein 1	Zfyve1	3060	Color2 [A=255, R=169, G=169, B=169]	1	4					7	7	7	10.8	10.8	10.8	86.939	0	14.04	147810000	9	16.5	16.857	16.949	16.6889	17.3688	16.0331	16.4242	16.5314	16.7511	16.5362
1.24434	0.33577	Q8BGB2	Q8BGB2	Tetratricopeptide repeat protein 7A	Ttc7a	3101	Color2 [A=255, R=169, G=169, B=169]	1	4					3	3	3	3.4	3.4	3.4	96.155	0	8.9607	26016000	4	13.3033	13.9364	13.7141	13.7827	13.8851	13.2312	13.1475	13.6499	13.606	13.3081
1.24425	0.295476	P08920	P08920	T-cell surface antigen CD2	Cd2	713	Color2 [A=255, R=169, G=169, B=169]	1	4					4	4	4	9.3	9.3	9.3	38.414	0	10.647	81781000	5	16.3208	16.5744	16.589	16.3726	16.6032	16.1273	15.8548	16.5939	16.1724	16.2343
1.24385	0.406855	Q99N69	Q99N69	Leupaxin	Lpxn	4540	Color2 [A=255, R=169, G=169, B=169]	1	4					10	10	10	30.6	30.6	30.6	43.478	0	47.3	618120000	21	17.7951	18.3329	18.4678	17.9141	18.33	17.5943	17.4163	18.1048	17.6952	17.9951
1.2432	0.295828	Q01730	Q01730	Ras suppressor protein 1	Rsu1	1827	Color2 [A=255, R=169, G=169, B=169]	1	4					10	10	10	48.4	48.4	48.4	31.55	0	71.605	1773300000	23	19.3659	19.8019	19.3291	19.6275	19.6434	19.3927	19.054	19.5635	19.059	19.2194
1.24315	0.337311	Q5SYD0;Q5SYD0-2	Q5SYD0;Q5SYD0-2	Unconventional myosin-Id	Myo1d	2261	Color2 [A=255, R=169, G=169, B=169]	1	4					18	16	15	20.8	18.6	17.6	116.08	0	147.61	258450000	26	17.2739	17.4901	17.5979	17.3843	17.8312	17.2658	16.7636	17.4817	17.1315	17.2483
1.24307	0.279496	Q9CQF0	Q9CQF0	39S ribosomal protein L11, mitochondrial	Mrpl11	4629	Color2 [A=255, R=169, G=169, B=169]	1	4					3	3	3	15.1	15.1	15.1	20.68	0	5.9174	8721400	4	14.5597	15.0199	14.3004	14.6299	14.6575	14.2965	14.2984	14.5085	14.432	14.2345
1.24288	0.291355	Q8K1E0-2;Q8K1E0	Q8K1E0-2;Q8K1E0	Syntaxin-5	Stx5	3727	Color2 [A=255, R=169, G=169, B=169]	1	4					6	6	6	25.9	25.9	25.9	34.103	0	45.791	146670000	12	15.9762	16.2634	16.2852	16.1013	16.3269	16.0793	15.5727	16.2203	15.8004	15.8234
1.24183	0.38202	Q8K2X3	Q8K2X3	CST complex subunit STN1	Obfc1	3777	Color2 [A=255, R=169, G=169, B=169]	1	4					3	3	3	7.1	7.1	7.1	43.485	0.00077625	3.1549	15130000	3	13.4043	13.6826	13.7265	13.1409	13.6685	13.0076	12.7076	13.4589	13.218	13.3206
1.24162	0.343563	Q60787	Q60787	Lymphocyte cytosolic protein 2	Lcp2	2311	Color2 [A=255, R=169, G=169, B=169]	1	4					7	7	7	16.1	16.1	16.1	60.238	0	23.157	125560000	13	16.6691	16.9751	16.6737	16.6553	16.8111	16.4398	16.0435	16.8936	16.2292	16.4605
1.23944	0.342212	Q02111	Q02111	Protein kinase C theta type	Prkcq	1834	Color2 [A=255, R=169, G=169, B=169]	1	4					7	6	6	12.3	10.9	10.9	81.572	0	21.934	49822000	11	14.1421	14.4256	14.5956	14.4568	14.6256	14.1625	13.7237	14.5206	14.0132	14.1146
1.23885	0.311851	P62743	P62743	AP-2 complex subunit sigma	Ap2s1	1548	Color2 [A=255, R=169, G=169, B=169]	1	4					3	3	3	19.7	19.7	19.7	17.018	0.00020777	4.1896	73680000	5	15.829	16.0605	16.1211	16.0195	16.0232	15.6028	15.3518	16.1625	15.7331	15.6439
1.23678	0.311715	Q60931	Q60931	Voltage-dependent anion-selective channel protein 3	Vdac3	2330	Color2 [A=255, R=169, G=169, B=169]	1	4					10	10	10	42	42	42	30.752	0	56.043	2185300000	35	17.8235	18.1351	18.2805	17.9047	18.2115	17.5085	17.6192	18.1554	17.783	17.7307
1.23525	0.372339	P70452	P70452	Syntaxin-4	Stx4	1684	Color2 [A=255, R=169, G=169, B=169]	1	4					6	6	6	26.8	26.8	26.8	34.165	0	60.199	365110000	19	16.9849	17.2117	17.4343	17.1508	17.389	16.991	16.3212	17.1662	17.0321	16.7986
1.23505	0.375229	Q62087	Q62087	Serum paraoxonase/lactonase 3	Pon3	2480	Color2 [A=255, R=169, G=169, B=169]	1	4					6	6	6	21.5	21.5	21.5	39.351	0	17.755	300850000	14	17.5523	17.8133	17.7844	17.5919	17.8885	17.4922	17.1971	17.8785	17.2289	16.9575
1.23098	0.332813	Q8K4Q8	Q8K4Q8	Collectin-12	Colec12	3828	Color2 [A=255, R=169, G=169, B=169]	1	4					7	7	7	8.8	8.8	8.8	81.303	0	20.63	79643000	12	15.7813	16.2285	16.1466	15.7409	16.0536	15.7298	15.2541	15.9691	15.655	15.6788
1.23	0.305862	Q76MZ3	Q76MZ3	Serine/threonine-protein phosphatase 2A 65 kDa regulatory subunit A alpha isoform	Ppp2r1a	2853	Color2 [A=255, R=169, G=169, B=169]	1	4					19	19	15	44.1	44.1	33.4	65.322	0	80.109	3358900000	62	20.3448	21.0223	20.7328	20.5054	20.8505	20.2467	20.3011	20.6455	20.3761	20.3569
1.2298	0.305623	P83877	P83877	Thioredoxin-like protein 4A	Txnl4a	1710	Color2 [A=255, R=169, G=169, B=169]	1	4					3	3	3	20.4	20.4	20.4	16.786	0.00020756	4.1827	15046000	5	15.6165	15.8764	15.6955	15.5926	16.0175	15.2836	15.2239	15.8669	15.4317	15.4642
1.22913	0.317427	Q8CI51;Q8CI51-2;Q8CI51-3	Q8CI51;Q8CI51-2	PDZ and LIM domain protein 5	Pdlim5	3649	Color2 [A=255, R=169, G=169, B=169]	1	4					16	16	16	39.8	39.8	39.8	63.299	0	63.781	954200000	43	18.5434	18.8531	18.7649	18.6678	18.9305	18.4021	18.0441	18.7901	18.3243	18.612
1.22882	0.451013	Q8CFN5-4;Q8CFN5-3;Q8CFN5-2;Q8CFN5-5;Q8CFN5;Q60929-2;Q60929-3;Q60929;Q63943-2;Q63943	Q8CFN5-4;Q8CFN5-3;Q8CFN5-2;Q8CFN5-5;Q8CFN5;Q60929-2;Q60929-3;Q60929;Q63943-2;Q63943	Myocyte-specific enhancer factor 2C;Myocyte-specific enhancer factor 2A;Myocyte-specific enhancer factor 2D	Mef2c;Mef2a;Mef2d	3595	Color2 [A=255, R=169, G=169, B=169]	1	4					2	2	2	5.8	5.8	5.8	46.96	0.00058708	3.2627	11745000	4	12.7938	13.9466	13.3324	13.1392	13.332	12.9404	12.5618	13.0523	12.9248	12.8097
1.2247	0.314012	Q9CQI6	Q9CQI6	Coactosin-like protein	Cotl1	4638	Color2 [A=255, R=169, G=169, B=169]	1	4					10	10	10	66.9	66.9	66.9	15.944	0	100.04	22034000000	89	22.165	22.4498	22.5701	22.2695	22.58	21.9494	21.7631	22.4607	22.1016	22.1897
1.22453	0.339387	Q9WVJ3	Q9WVJ3	Carboxypeptidase Q	Cpq	5711	Color2 [A=255, R=169, G=169, B=169]	1	4					6	6	6	16.4	16.4	16.4	51.813	0	45.284	258860000	17	16.4686	16.6596	16.9023	16.6785	17.1128	16.3793	16.097	16.7164	16.3343	16.5979
1.22047	0.284919	Q9WU56-2;Q9WU56;Q9WU56-4;Q9WU56-3	Q9WU56-2;Q9WU56;Q9WU56-4;Q9WU56-3	tRNA pseudouridine synthase A, mitochondrial	Pus1	5656	Color2 [A=255, R=169, G=169, B=169]	1	4					8	8	8	23.2	23.2	23.2	44.093	0	35.573	121740000	15	15.4004	15.8304	15.8297	15.6243	15.8621	15.4895	15.074	15.638	15.3932	15.5275
1.22044	0.435883	Q60714	Q60714	Long-chain fatty acid transport protein 1	Slc27a1	2298	Color2 [A=255, R=169, G=169, B=169]	1	4					4	4	3	6.7	6.7	4.5	71.275	0	5.1693	22007000	6	13.9938	14.0682	14.1691	13.7658	14.4731	13.6692	13.2586	14.0866	13.336	13.9402
1.21854	0.233813	Q922J3;Q922J3-2	Q922J3;Q922J3-2	CAP-Gly domain-containing linker protein 1	Clip1	4339	Color2 [A=255, R=169, G=169, B=169]	1	4					29	29	25	22	22	18.9	155.81	0	85.536	480220000	47	18.3029	18.5539	18.6689	18.4909	18.6295	18.3719	18.0205	18.5085	18.1896	18.3865
1.2177	-0.471175	Q64462	Q64462	Cytochrome P450 4B1	Cyp4b1	2581	Color2 [A=255, R=169, G=169, B=169]	1	4					3	3	3	6.7	6.7	6.7	58.9	0	7.5125	33122000	4	14.0372	14.1049	14.6697	14.4254	15.0371	15.0548	14.5674	15.2417	14.8731	14.8929
1.21422	0.296682	O70423-2;O70423	O70423-2;O70423	Membrane primary amine oxidase	Aoc3	456	Color2 [A=255, R=169, G=169, B=169]	1	4					9	9	9	18.8	18.8	18.8	69.526	0	39.574	297010000	28	17.5428	17.3681	17.8316	17.4042	17.8686	17.3078	17.0116	17.4824	17.2527	17.4773
1.21313	0.249233	Q9DB27-2;Q9DB27;Q9CQ21	Q9DB27-2;Q9DB27	Malignant T-cell-amplified sequence 1	Mcts1	5092	Color2 [A=255, R=169, G=169, B=169]	1	4					7	7	7	44	44	44	20.55	0	24.782	406900000	17	17.4326	17.8059	17.9018	17.5957	17.9377	17.4112	17.3551	17.7176	17.4527	17.491
1.21283	0.316378	Q8BX02;Q8BX02-2;Q6P9J5	Q8BX02;Q8BX02-2	KN motif and ankyrin repeat domain-containing protein 2	Kank2	3387	Color2 [A=255, R=169, G=169, B=169]	1	4					17	17	16	31.1	31.1	26.3	90.244	0	79.544	682980000	35	17.662	18.0144	18.0355	17.8887	18.0948	17.6313	17.225	17.9324	17.5091	17.8156
1.21259	0.36482	Q9QYG0-2;Q9QYG0	Q9QYG0-2;Q9QYG0	Protein NDRG2	Ndrg2	5524	Color2 [A=255, R=169, G=169, B=169]	1	4					5	5	5	22.1	22.1	22.1	39.28	0	11.757	52567000	6	14.6329	14.6481	15.1135	14.5675	15.053	14.21	14.148	14.8087	14.5853	14.4389
1.21202	0.210838	Q8K124	Q8K124	Pleckstrin homology domain-containing family O member 2	Plekho2	3717	Color2 [A=255, R=169, G=169, B=169]	1	4					9	9	9	26.3	26.3	26.3	53.872	0	85.251	496560000	19	17.2712	17.6515	17.5368	17.5404	17.7372	17.283	17.1734	17.5064	17.3087	17.4113
1.21167	0.317775	O88630	O88630	Golgi SNAP receptor complex member 1	Gosr1	515	Color2 [A=255, R=169, G=169, B=169]	1	4					2	2	2	8.4	8.4	8.4	28.489	0	4.836	27812000	3	13.336	13.8483	13.5621	13.6406	13.3663	13.3176	12.9623	13.532	12.9838	13.3689
1.21147	0.263362	Q8K183	Q8K183	Pyridoxal kinase	Pdxk	3720	Color2 [A=255, R=169, G=169, B=169]	1	4					8	8	8	31.7	31.7	31.7	35.015	0	27.607	1011300000	22	17.9311	18.1931	18.207	17.9617	18.4	17.8314	17.6433	18.093	17.7655	18.0428
1.21115	0.339567	Q9ES74	Q9ES74	Serine/threonine-protein kinase Nek7	Nek7	5280	Color2 [A=255, R=169, G=169, B=169]	1	4					9	9	9	34.8	34.8	34.8	34.537	0	29.185	252190000	18	17.4018	17.678	17.798	17.408	17.7857	17.1569	16.9139	17.7046	17.2586	17.3398
1.20737	0.31996	Q8R404	Q8R404	Protein QIL1	Qil1	3947	Color2 [A=255, R=169, G=169, B=169]	1	4					2	2	2	24.4	24.4	24.4	13.373	0.00077549	3.1376	99432000	5	15.2361	15.5028	15.65	15.4595	15.3126	14.958	14.8251	15.5844	15.1043	15.0893
1.20644	0.284232	P97369	P97369	Neutrophil cytosol factor 4	Ncf4	1740	Color2 [A=255, R=169, G=169, B=169]	1	4					15	15	15	56.9	56.9	56.9	38.707	0	65.233	380410000	38	17.3343	17.7614	17.6246	17.3918	17.8178	17.2072	17.1081	17.6122	17.2063	17.375
1.20419	0.324549	O88543	O88543	COP9 signalosome complex subunit 3	Cops3	504	Color2 [A=255, R=169, G=169, B=169]	1	4					8	8	7	21.5	21.5	18.7	47.832	0	29.085	418960000	20	16.8428	17.3751	17.3654	17.0443	17.2706	16.7037	16.6063	17.2435	16.8909	16.8312
1.20417	0.377143	Q05816	Q05816	Fatty acid-binding protein, epidermal	Fabp5	1865	Color2 [A=255, R=169, G=169, B=169]	1	4					7	7	7	65.9	65.9	65.9	15.137	0	79.41	835400000	36	18.152	18.7629	18.9899	18.4087	18.7492	18.1116	18.1517	18.5822	18.2616	18.0699
1.2029	0.352224	O88545	O88545	COP9 signalosome complex subunit 6	Cops6	506	Color2 [A=255, R=169, G=169, B=169]	1	4					7	7	7	28.1	28.1	28.1	35.88	0	23.663	310050000	15	16.7084	17.2653	17.2973	16.8818	17.2433	16.5318	16.456	17.0828	16.7561	16.8084
1.20134	0.377014	Q8K1N2;Q8K1N2-2	Q8K1N2;Q8K1N2-2	Pleckstrin homology-like domain family B member 2	Phldb2	3735	Color2 [A=255, R=169, G=169, B=169]	1	4					3	3	3	2.6	2.6	2.6	141.48	0.0003962	3.475	4623100	5	12.6778	13.0101	13.0231	13.037	12.9446	12.4266	12.0533	12.9814	12.5275	12.8185
1.19947	0.351817	Q9D071;Q9D071-2;Q9D071-3	Q9D071;Q9D071-2;Q9D071-3	MMS19 nucleotide excision repair protein homolog	Mms19	4859	Color2 [A=255, R=169, G=169, B=169]	1	4					8	8	8	11.2	11.2	11.2	113.09	0	27.113	38117000	16	15.2635	15.8323	15.816	15.3875	15.8604	15.1298	15.0655	15.6475	15.3389	15.219
1.19942	0.265168	Q9D1E6	Q9D1E6	Tubulin-folding cofactor B	Tbcb	4907	Color2 [A=255, R=169, G=169, B=169]	1	4					7	7	7	35.2	35.2	35.2	27.385	0	26.304	494440000	29	17.4773	17.4866	17.6744	17.5907	17.7655	17.2256	17.1073	17.7475	17.3404	17.2477
1.19931	0.460432	Q91VY6	Q91VY6	Cytohesin-interacting protein	Cytip	4161	Color2 [A=255, R=169, G=169, B=169]	1	4					4	4	4	15.9	15.9	15.9	40.142	0	6.9491	42795000	5	12.9468	13.0229	13.1072	13.2288	13.1694	12.3086	12.0407	13.014	12.6676	13.142
1.19922	-0.358237	Q9JIM1-2;Q9JIM1	Q9JIM1-2;Q9JIM1	Equilibrative nucleoside transporter 1	Slc29a1	5351	Color2 [A=255, R=169, G=169, B=169]	1	4					5	5	5	14.4	14.4	14.4	50.076	0	23.316	208180000	11	16.4765	16.5614	16.7297	16.7896	16.9036	16.9125	16.5512	17.3855	17.2607	17.1421
1.19757	0.242614	Q8C079-3;Q8C079;Q8C079-4;Q8C079-2;Q8C9H6-3;Q8C9H6;Q8C9H6-4	Q8C079-3;Q8C079;Q8C079-4	Striatin-interacting protein 1	Strip1	3446	Color2 [A=255, R=169, G=169, B=169]	1	4					9	9	9	14.7	14.7	14.7	86.884	0	14.6	80518000	14	16.1895	16.5661	16.4824	16.3115	16.5871	16.1373	15.9869	16.4852	16.195	16.1191
1.19672	0.305507	Q9D820-2;Q9D820	Q9D820-2;Q9D820	Prolyl-tRNA synthetase associated domain-containing protein 1	Prorsd1	5021	Color2 [A=255, R=169, G=169, B=169]	1	4					3	3	3	24.4	24.4	24.4	15.055	0	6.9448	41559000	4	14.0231	14.708	14.2211	14.2811	14.1813	14.0271	13.6704	14.1571	13.9503	14.0821
1.19614	0.226509	Q9DCJ9	Q9DCJ9	N-acetylneuraminate lyase	Npl	5182	Color2 [A=255, R=169, G=169, B=169]	1	4					13	13	13	46.6	46.6	46.6	35.13	0	34.313	345270000	29	17.0381	17.4635	17.2913	17.3881	17.4263	17.1595	16.9065	17.331	16.9985	17.0792
1.19608	0.271778	P22892	P22892	AP-1 complex subunit gamma-1	Ap1g1	944	Color2 [A=255, R=169, G=169, B=169]	1	4					18	18	17	25.5	25.5	24.7	91.349	0	87.334	1001900000	41	18.8446	19.1182	19.3184	18.984	19.3529	18.7077	18.6871	19.1393	18.846	18.8791
1.19587	0.445445	P33622	P33622	Apolipoprotein C-III	Apoc3	1080	Color2 [A=255, R=169, G=169, B=169]	1	4					3	3	3	46.5	46.5	46.5	10.982	0	12.041	143040000	6	13.4503	13.8295	14.2463	13.5604	14.0842	13.2806	13.3107	13.8807	13.0161	13.4553
1.19357	0.237332	Q6ZQM8;Q62452;Q64435;P70691;Q63886	Q6ZQM8;Q62452;Q64435;P70691;Q63886	UDP-glucuronosyltransferase 1-7C;UDP-glucuronosyltransferase 1-9;UDP-glucuronosyltransferase 1-6;UDP-glucuronosyltransferase 1-2;UDP-glucuronosyltransferase 1-1	Ugt1a7c;Ugt1a9;Ugt1a6;Ugt1a2;Ugt1a1	2828	Color2 [A=255, R=169, G=169, B=169]	1	4					2	2	2	4.9	4.9	4.9	59.757	0.00020056	3.6497	18645000	3	14.0385	13.9135	14.2641	14.0358	14.3316	13.9397	13.7501	14.1594	13.8005	13.7473
1.19308	0.190842	Q6PIC6;Q9WV27;Q64436;Q9Z1W8	Q6PIC6	Sodium/potassium-transporting ATPase subunit alpha-3	Atp1a3	2773	Color2 [A=255, R=169, G=169, B=169]	1	4					19	5	4	22.3	5.5	4.4	111.69	0	8.5246	36243000	6	14.3949	14.5862	14.6712	14.3795	14.6799	14.4829	14.1349	14.393	14.3209	14.4259
1.19293	0.206707	P19783	P19783	Cytochrome c oxidase subunit 4 isoform 1, mitochondrial	Cox4i1	908	Color2 [A=255, R=169, G=169, B=169]	1	4					8	8	8	46.2	46.2	46.2	19.53	0	91.909	2215600000	32	17.8372	18.2389	18.0917	17.9475	18.0822	17.8151	17.637	18.0468	17.772	17.8931
1.19286	0.283194	Q60739-2;Q60739	Q60739-2;Q60739	BAG family molecular chaperone regulator 1	Bag1	2303	Color2 [A=255, R=169, G=169, B=169]	1	4					7	7	7	30.1	30.1	30.1	24.874	0	87.764	177160000	12	16.5022	16.8661	16.8775	16.7769	16.9406	16.3803	16.2258	16.8494	16.4633	16.6287
1.19233	0.349454	P0DP28;P0DP27;P0DP26;Q9D6P8	P0DP28;P0DP27;P0DP26			736	Color2 [A=255, R=169, G=169, B=169]	1	4					9	9	9	63.1	63.1	63.1	16.837	0	243.56	30788000000	92	21.2085	21.6647	21.8084	21.517	21.6322	21.2788	20.9899	21.662	21.2077	20.945
1.18814	0.363142	Q99K41	Q99K41	EMILIN-1	Emilin1	4436	Color2 [A=255, R=169, G=169, B=169]	1	4					10	10	10	13.4	13.4	13.4	107.58	0	106.65	1278100000	29	17.1698	17.8166	17.9117	17.4577	17.8346	16.9828	17.2023	17.523	17.4336	17.2331
1.18533	0.309024	P24063	P24063	Integrin alpha-L	Itgal	959	Color2 [A=255, R=169, G=169, B=169]	1	4					21	21	21	25.2	25.2	25.2	128.33	0	107.8	929660000	53	18.832	19.0166	19.1105	18.8407	19.1607	18.6042	18.3408	19.134	18.6766	18.6597
1.18437	0.334772	Q9D883;Q8BGJ9-4;Q8BGJ9-2;Q8BGJ9;Q8BGJ9-3	Q9D883;Q8BGJ9-4;Q8BGJ9-2;Q8BGJ9;Q8BGJ9-3	Splicing factor U2AF 35 kDa subunit;Splicing factor U2AF 26 kDa subunit	U2af1;U2af1l4	5028	Color2 [A=255, R=169, G=169, B=169]	1	4					6	6	6	20.1	20.1	20.1	27.815	0	33.2	1047300000	9	17.4643	17.8482	17.9813	17.7435	17.942	17.1448	17.1863	17.7129	17.7416	17.5198
1.18361	0.24394	Q8R3D1	Q8R3D1	TBC1 domain family member 13	Tbc1d13	3930	Color2 [A=255, R=169, G=169, B=169]	1	4					4	4	4	13.2	13.2	13.2	46.452	0	15.567	45400000	6	13.6888	13.9234	13.8198	13.7454	13.959	13.6216	13.3627	13.842	13.334	13.7563
1.18336	0.265851	Q99KJ8	Q99KJ8	Dynactin subunit 2	Dctn2	4454	Color2 [A=255, R=169, G=169, B=169]	1	4					16	16	16	50	50	50	44.116	0	100.95	996690000	37	19.212	19.6048	19.4037	19.4512	19.477	19.2397	18.8609	19.5014	19.0315	19.1858
1.18083	0.277294	O35682	O35682	Myeloid-associated differentiation marker	Myadm	330	Color2 [A=255, R=169, G=169, B=169]	1	4					3	3	3	15.6	15.6	15.6	35.284	0	83.462	432220000	11	16.099	16.2142	16.4738	16.4936	16.5789	15.936	15.8919	16.4025	16.0522	16.1905
1.18065	0.363867	Q6PIU9	Q6PIU9	Uncharacterized protein FLJ45252 homolog		2777	Color2 [A=255, R=169, G=169, B=169]	1	4					4	4	4	16.7	16.7	16.7	37.704	0	29.442	66846000	9	14.1079	14.4446	14.5783	14.4062	14.4261	13.9592	13.7696	14.4474	13.6568	14.3107
1.18009	0.411323	Q9QUI0	Q9QUI0	Transforming protein RhoA	Rhoa	5461	Color2 [A=255, R=169, G=169, B=169]	1	4					12	12	4	72	72	24.9	21.782	0	77.959	4757400000	65	19.5249	20.0836	20.2465	19.6623	20.1999	19.1044	19.4756	19.8769	19.6282	19.5755
1.1792	0.339746	Q9DBS5	Q9DBS5	Kinesin light chain 4	Klc4	5135	Color2 [A=255, R=169, G=169, B=169]	1	4					14	11	10	30.2	23.6	22.1	68.612	0	49.612	108870000	17	15.7268	16.1729	16.2342	15.8415	16.3146	15.3718	15.6271	15.9799	15.6801	15.9324
1.17812	0.269125	Q99J36	Q99J36	THUMP domain-containing protein 1	Thumpd1	4395	Color2 [A=255, R=169, G=169, B=169]	1	4					14	14	14	43.1	43.1	43.1	38.884	0	106.23	1097600000	35	18.6807	19.3008	19.277	18.994	19.1708	18.741	18.674	18.9921	18.8146	18.8559
1.1774	0.295907	Q8C547;Q8C547-4;Q8C547-2	Q8C547	HEAT repeat-containing protein 5B	Heatr5b	3499	Color2 [A=255, R=169, G=169, B=169]	1	4					3	3	3	2.1	2.1	2.1	224.32	0	14.619	32917000	4	14.1864	14.6133	14.4934	14.2312	14.4476	14.1966	13.7616	14.3707	13.9083	14.2551
1.17512	0.257135	Q60902-3;Q60902-4;Q60902-2;Q60902	Q60902-3;Q60902-4;Q60902-2;Q60902	Epidermal growth factor receptor substrate 15-like 1	Eps15l1	2327	Color2 [A=255, R=169, G=169, B=169]	1	4					14	14	14	26.2	26.2	26.2	75.877	0	51.123	140840000	28	16.5816	16.9869	16.6101	16.7086	16.6867	16.443	16.2496	16.7876	16.2765	16.5316
1.1751	0.467004	P63166	P63166	Small ubiquitin-related modifier 1	Sumo1	1599	Color2 [A=255, R=169, G=169, B=169]	1	4					2	2	2	27.7	27.7	27.7	11.557	0.00039849	3.5632	185210000	2	14.526	15.3369	15.1991	14.7207	15.1285	14.2881	14.0252	14.6153	14.8854	14.7622
1.17359	0.45753	Q8CIE4	Q8CIE4		Parp10	3658	Color2 [A=255, R=169, G=169, B=169]	1	4					3	3	3	7	7	7	103.68	0	38.104	20965000	5	13.3833	13.848	13.4614	12.9498	13.433	13.1885	12.6744	13.4207	12.5358	12.9685
1.17299	0.267993	Q9JLQ2	Q9JLQ2	ARF GTPase-activating protein GIT2	Git2	5431	Color2 [A=255, R=169, G=169, B=169]	1	4					12	12	12	28.7	28.7	28.7	78.765	0	74.88	285830000	22	16.918	17.3871	17.4214	17.1756	17.4023	16.9473	16.81	17.2876	16.8912	17.0283
1.1723	0.286171	Q8VCT3	Q8VCT3	Aminopeptidase B	Rnpep	4013	Color2 [A=255, R=169, G=169, B=169]	1	4					23	23	23	39.1	39.1	39.1	72.415	0	105.83	1746300000	69	19.2759	19.5536	19.8009	19.3932	19.7713	19.1986	19.0292	19.5502	19.2156	19.3705
1.17164	0.272728	Q9CQA3	Q9CQA3	Succinate dehydrogenase [ubiquinone] iron-sulfur subunit, mitochondrial	Sdhb	4614	Color2 [A=255, R=169, G=169, B=169]	1	4					12	12	12	37.9	37.9	37.9	31.814	0	76.279	1350300000	25	18.6855	19.1565	19.0561	18.6979	19.0661	18.4746	18.4823	18.9061	18.7212	18.7143
1.17161	0.355978	P16858;Q64467	P16858	Glyceraldehyde-3-phosphate dehydrogenase	Gapdh	861	Color2 [A=255, R=169, G=169, B=169]	1	4					16	16	16	65.2	65.2	65.2	35.81	0	295.7	76857000000	549	23.4452	23.7575	23.9406	23.4297	23.9209	23.2735	23.0033	23.7747	23.2547	23.4079
1.1713	0.299794	Q9CWW6	Q9CWW6	Peptidyl-prolyl cis-trans isomerase NIMA-interacting 4	Pin4	4749	Color2 [A=255, R=169, G=169, B=169]	1	4					4	4	4	24.4	24.4	24.4	13.815	0	64.512	116010000	6	14.3486	14.6839	14.644	14.5617	14.5695	14.284	13.8047	14.4813	14.2049	14.5338
1.1713	0.307026	P62962;CON__P02584	P62962	Profilin-1	Pfn1	1578	Color2 [A=255, R=169, G=169, B=169]	1	4					13	13	13	92.9	92.9	92.9	14.957	0	281.75	59763000000	310	24.7879	25.2454	25.3565	24.8929	25.2662	24.6322	24.6435	25.1385	24.793	24.8064
1.17088	0.293056	Q8BPU7;Q8BPU7-3;Q8BPU7-2;Q8BPU7-4	Q8BPU7	Engulfment and cell motility protein 1	Elmo1	3284	Color2 [A=255, R=169, G=169, B=169]	1	4					24	24	21	36.7	36.7	34.1	83.935	0	97.141	2486600000	58	19.527	20.0007	20.0433	19.7203	20.0141	19.5518	19.2741	19.8532	19.5153	19.6458
1.16783	0.35248	Q6Q899;Q6Q899-2;Q6Q899-3;Q6Q899-4	Q6Q899;Q6Q899-2	Probable ATP-dependent RNA helicase DDX58	Ddx58	2782	Color2 [A=255, R=169, G=169, B=169]	1	4					31	31	31	38.4	38.4	38.4	105.97	0	122.94	2163300000	75	19.7343	19.9646	20.326	19.7457	20.1878	19.5922	19.2367	19.9701	19.6931	19.704
1.1672	0.361618	P34928	P34928	Apolipoprotein C-I;Truncated apolipoprotein C-I	Apoc1	1086	Color2 [A=255, R=169, G=169, B=169]	1	4					2	2	2	20.5	20.5	20.5	9.6963	0	4.6077	32414000	6	13.7713	14.2749	13.8811	14.1256	13.6761	13.6928	13.2417	13.9621	13.3417	13.6826
1.16706	0.417433	Q99L20	Q99L20		Gstt3	4474	Color2 [A=255, R=169, G=169, B=169]	1	4					3	2	2	11.2	8.3	8.3	27.403	0.00039239	3.3052	16369000	2	13.8455	14.5218	14.1805	14.3087	14.2102	14.2394	14.0081	13.7847	13.2569	13.6905
1.1666	0.323381	P61021	P61021	Ras-related protein Rab-5B	Rab5b	1468	Color2 [A=255, R=169, G=169, B=169]	1	4					7	4	4	47.9	33	33	23.707	0	35.29	127710000	16	16.0401	16.5646	16.5367	16.4269	16.7056	15.9822	15.9726	16.5108	15.9894	16.2019
1.16593	0.316972	P12894;P11368;P03975	P12894;P11368			791	Color2 [A=255, R=169, G=169, B=169]	1	4					8	8	8	13.9	13.9	13.9	91	0	23.113	81753000	12	15.9948	16.3857	16.0296	16.0873	16.2124	15.7439	15.4801	16.2884	15.7345	15.878
1.16587	0.601162	Q9QUH0	Q9QUH0	Glutaredoxin-1	Glrx	5460	Color2 [A=255, R=169, G=169, B=169]	1	4					5	5	5	44.9	44.9	44.9	11.871	0	25.648	602100000	17	18.2341	18.5231	18.0846	17.7276	18.6729	17.0557	17.2106	18.3341	17.7711	17.865
1.16271	0.320572	P18653;Q9R1L5	P18653	Ribosomal protein S6 kinase alpha-1	Rps6ka1	894	Color2 [A=255, R=169, G=169, B=169]	1	4					23	14	13	37.4	25.3	23.8	81.594	0	131.83	350520000	22	17.8734	18.3499	18.365	18.1135	18.4783	17.8428	17.6374	18.2834	17.8283	17.9853
1.16236	0.501896	P62880	P62880	Guanine nucleotide-binding protein G(I)/G(S)/G(T) subunit beta-2	Gnb2	1569	Color2 [A=255, R=169, G=169, B=169]	1	4					11	7	4	38.8	22.6	14.7	37.331	0	53.756	1716900000	28	17.2686	17.8421	18.1229	17.5042	18.1684	16.6397	17.3913	17.4838	17.529	17.3529
1.16191	0.330723	Q9Z2G9;Q9Z2G9-2	Q9Z2G9;Q9Z2G9-2	Oxidoreductase HTATIP2	Htatip2	5811	Color2 [A=255, R=169, G=169, B=169]	1	4					6	6	6	30.2	30.2	30.2	26.87	0	21.67	121360000	13	15.9474	16.3197	16.4282	15.9333	16.4959	15.6101	15.7405	16.1412	16.1045	15.8746
1.16092	-0.344505	Q7TMS5	Q7TMS5	ATP-binding cassette sub-family G member 2	Abcg2	2886	Color2 [A=255, R=169, G=169, B=169]	1	4					4	3	3	5.9	4.7	4.7	72.977	0	4.3804	39619000	5	15.0014	15.1213	15.2444	15.2021	15.3864	15.4432	15.0431	15.9681	15.6706	15.5532
1.15995	0.338971	P06684	P06684	Complement C5;Complement C5 beta chain;Complement C5 alpha chain;C5a anaphylatoxin;Complement C5 alpha chain	C5	674	Color2 [A=255, R=169, G=169, B=169]	1	4					11	11	11	7.3	7.3	7.3	188.88	0	18.576	95678000	13	15.8661	16.1297	16.1674	15.7354	16.1998	15.7713	15.1787	15.9362	15.6755	15.8418
1.15948	0.300053	P61971	P61971	Nuclear transport factor 2	Nutf2	1507	Color2 [A=255, R=169, G=169, B=169]	1	4					3	3	3	29.9	29.9	29.9	14.478	0	15.998	385840000	18	17.008	17.2645	17.2675	16.8925	17.345	16.7776	16.5793	17.2709	16.7976	16.8518
1.15941	0.24334	Q9WVL0	Q9WVL0	Maleylacetoacetate isomerase	Gstz1	5713	Color2 [A=255, R=169, G=169, B=169]	1	4					2	2	2	8.8	8.8	8.8	24.275	0.00039896	3.5791	54703000	3	15.2006	15.4561	15.5307	15.3588	15.6212	15.0048	15.0874	15.487	15.0606	15.3108
1.15893	0.341291	Q9ERI2	Q9ERI2	Ras-related protein Rab-27A	Rab27a	5261	Color2 [A=255, R=169, G=169, B=169]	1	4					3	2	2	13.1	9.5	9.5	25.017	0	25.891	108270000	3	13.6789	13.8983	13.7931	13.8973	13.9924	13.6759	13.1232	13.9997	13.2755	13.4794
1.15887	0.287294	Q9DBJ1;O70250	Q9DBJ1	Phosphoglycerate mutase 1	Pgam1	5122	Color2 [A=255, R=169, G=169, B=169]	1	4					12	12	12	55.1	55.1	55.1	28.832	0	71.942	5019300000	56	20.2331	20.8536	20.6921	20.3709	20.7777	20.2925	20.1593	20.5204	20.177	20.3417
1.15833	0.411499	Q9D1P2;Q9D1P2-2	Q9D1P2	Histone acetyltransferase KAT8	Kat8	4924	Color2 [A=255, R=169, G=169, B=169]	1	4					7	6	6	20.7	18.3	18.3	52.573	0	26.268	50975000	13	14.6565	15.4371	15.4426	14.9726	15.3707	14.4803	14.4937	15.0756	14.8501	14.9223
1.15814	0.330134	Q4QRL3-2;Q4QRL3	Q4QRL3-2;Q4QRL3	Coiled-coil domain-containing protein 88B	Ccdc88b	2174	Color2 [A=255, R=169, G=169, B=169]	1	4					5	5	5	4.9	4.9	4.9	166.77	0	14.044	47538000	8	14.28	14.8404	14.4204	14.5029	14.8591	13.842	14.367	14.3746	14.4334	14.2352
1.15806	0.268112	Q60996-3;Q60996;Q60996-2;Q60996-4	Q60996-3;Q60996;Q60996-2;Q60996-4	Serine/threonine-protein phosphatase 2A 56 kDa regulatory subunit gamma isoform	Ppp2r5c	2344	Color2 [A=255, R=169, G=169, B=169]	1	4					7	7	7	14.6	14.6	14.6	56.551	0	21.801	158600000	12	16.0648	16.3356	16.3624	16.0876	16.3189	15.8136	15.697	16.3497	15.9796	15.9891
1.15797	0.227761	Q3TC93	Q3TC93	HCLS1-binding protein 3	Hs1bp3	1951	Color2 [A=255, R=169, G=169, B=169]	1	4					4	4	4	10.6	10.6	10.6	43.691	0	11.322	30011000	8	15.146	15.5964	15.4261	15.4044	15.5376	15.0863	15.001	15.4491	15.1938	15.2415
1.15714	0.313191	Q3TIX9	Q3TIX9	U4/U6.U5 tri-snRNP-associated protein 2	Usp39	1972	Color2 [A=255, R=169, G=169, B=169]	1	4					13	13	13	25.7	25.7	25.7	65.146	0	40.159	653090000	30	18.0792	18.4216	18.5335	18.3675	18.4621	17.9484	17.6964	18.4534	17.9936	18.2061
1.15633	0.220639	Q9CQ75	Q9CQ75	NADH dehydrogenase [ubiquinone] 1 alpha subcomplex subunit 2	Ndufa2	4607	Color2 [A=255, R=169, G=169, B=169]	1	4					2	2	2	23.2	23.2	23.2	10.916	0	8.7298	45935000	3	14.2576	14.6264	14.5704	14.5148	14.6877	14.1872	14.1516	14.5721	14.2822	14.3606
1.15433	0.400462	P15533;P15533-2	P15533	Tripartite motif-containing protein 30A	Trim30a	839	Color2 [A=255, R=169, G=169, B=169]	1	4					3	3	3	7.5	7.5	7.5	57.329	0	8.3381	31406000	4	14.3278	14.4642	14.8581	14.2454	14.6148	14.1379	13.8511	14.4886	13.6486	14.3819
1.15379	0.37923	O08579	O08579	Emerin	Emd	204	Color2 [A=255, R=169, G=169, B=169]	1	4					6	6	5	37.5	37.5	30.9	29.435	0	47.283	380320000	19	17.7004	17.9421	17.9968	17.6927	17.9557	17.4257	16.9966	17.8842	17.2565	17.8285
1.15364	0.298659	Q91VL8	Q91VL8	Telomeric repeat-binding factor 2-interacting protein 1	Terf2ip	4140	Color2 [A=255, R=169, G=169, B=169]	1	4					5	5	5	21.9	21.9	21.9	43.353	0	17.231	42002000	8	14.5427	14.8357	14.9411	14.5785	14.9662	14.3403	14.1304	14.7069	14.4776	14.7157
1.15208	0.345717	D0QMC3	D0QMC3	Myeloid cell nuclear differentiation antigen-like protein	Mndal	135	Color2 [A=255, R=169, G=169, B=169]	1	4					23	23	10	45.2	45.2	21.6	60.526	0	214.33	2997400000	64	19.9886	20.2354	20.4392	20.022	20.4334	19.6321	19.5001	20.1918	19.9526	20.1135
1.15186	0.427058	P08113	P08113	Endoplasmin	Hsp90b1	702	Color2 [A=255, R=169, G=169, B=169]	1	4					51	51	49	60.2	60.2	58.5	92.475	0	323.31	80168000000	428	23.8431	23.7195	23.9291	23.3868	23.8048	23.3581	22.9653	23.9473	23.3347	22.9426
1.15096	0.31166	P20040;P18468;P04231;P04230	P20040;P18468;P04231;P04230	H-2 class II histocompatibility antigen, E-Q beta chain;H-2 class II histocompatibility antigen, I-A beta chain;H-2 class II histocompatibility antigen, E-S beta chain;H-2 class II histocompatibility antigen, E-B beta chain	H2-Eb1	887	Color2 [A=255, R=169, G=169, B=169]	1	4					8	8	3	33.7	33.7	11.4	30.204	0	18.523	643650000	19	18.3475	18.6728	18.6607	18.2964	18.6627	18.1029	17.8721	18.6262	18.197	18.2837
1.15093	0.296894	B1AR13	B1AR13	CDGSH iron-sulfur domain-containing protein 3, mitochondrial	Cisd3	67	Color2 [A=255, R=169, G=169, B=169]	1	4					2	2	2	10.9	10.9	10.9	15.676	0.00095402	2.9254	69031000	6	14.5213	14.8801	14.8807	14.6936	14.9668	14.2899	14.2039	14.811	14.4409	14.7123
1.14919	0.268253	Q9JJZ6	Q9JJZ6	Krueppel-like factor 13	Klf13	5381	Color2 [A=255, R=169, G=169, B=169]	1	4					2	2	2	3.1	3.1	3.1	31.136	0.0093766	1.7617	19404000	3	13.9324	14.3973	14.2825	14.0434	14.0244	13.7884	13.6207	14.2029	13.854	13.8727
1.14908	-0.268868	Q61171	Q61171	Peroxiredoxin-2	Prdx2	2379	Color2 [A=255, R=169, G=169, B=169]	1	4					9	9	9	48	48	48	21.778	0	70.192	22686000000	84	21.2404	21.4423	21.4884	21.3604	21.5618	21.6097	21.3357	22.0607	21.7467	21.6848
1.14839	0.303611	Q61475;Q61476	Q61475	Complement decay-accelerating factor, GPI-anchored	Cd55	2419	Color2 [A=255, R=169, G=169, B=169]	1	4					4	4	4	11.5	11.5	11.5	42.617	0	8.9106	132870000	6	15.7937	16.2216	16.3927	15.9907	16.3644	15.5068	15.8454	16.0211	15.9062	15.9656
1.14816	0.431742	P39654	P39654	Arachidonate 15-lipoxygenase	Alox15	1137	Color2 [A=255, R=169, G=169, B=169]	1	4					9	9	9	19.9	19.9	19.9	75.444	0	37.924	184250000	17	15.2823	15.2135	16.0843	15.8954	15.906	14.876	15.1877	15.2661	15.4901	15.4028
1.14795	0.315387	Q99KF1	Q99KF1	Transmembrane emp24 domain-containing protein 9	Tmed9	4449	Color2 [A=255, R=169, G=169, B=169]	1	4					5	4	4	29.4	22.1	22.1	27.127	0	14.129	322020000	12	17.5648	18.0354	17.9835	17.9086	18.287	17.5074	17.3953	17.9542	17.6032	17.7424
1.14725	0.268252	A3KMP2;A3KMP2-2	A3KMP2;A3KMP2-2	Tetratricopeptide repeat protein 38	Ttc38	55	Color2 [A=255, R=169, G=169, B=169]	1	4					10	10	10	26.5	26.5	26.5	52.223	0	50.856	209230000	23	15.721	16.1456	16.1263	15.9456	16.241	15.8703	15.5815	16.0714	15.6867	15.6283
1.14665	0.378938	G3X987	G3X987		Gimap9	186	Color2 [A=255, R=169, G=169, B=169]	1	4					9	9	9	37.1	37.1	37.1	33.298	0	20.576	852490000	18	17.0847	17.6026	17.9378	17.4195	17.7268	16.8852	16.9951	17.4882	17.1535	17.3548
1.14643	0.846388	P43430	P43430	Mast cell protease 8	Mcpt8	1187	Color2 [A=255, R=169, G=169, B=169]	1	4					2	2	2	6.1	6.1	6.1	27.121	0.00095639	2.9603	19601000	3	14.5894	14.9532	14.6217	15.3069	15.4384	13.3931	14.8466	13.0947	14.6175	14.7257
1.14527	0.316987	Q8C878;Q8C878-2	Q8C878;Q8C878-2	NEDD8-activating enzyme E1 catalytic subunit	Uba3	3528	Color2 [A=255, R=169, G=169, B=169]	1	4					9	9	9	22.1	22.1	22.1	51.737	0	22.75	170110000	15	16.7972	17.2469	17.4912	17.2981	17.3383	16.9247	16.6049	17.2075	16.8464	17.0032
1.14446	0.327482	O70469	O70469	Docking protein 2	Dok2	463	Color2 [A=255, R=169, G=169, B=169]	1	4					3	3	3	8.7	8.7	8.7	45.522	0	12.943	25902000	6	14.2312	14.5374	14.4522	14.1317	14.5787	14.3554	13.6485	14.2374	13.8606	14.1919
1.14444	0.421243	O89020;O89020-3;O89020-2;CON__REFSEQ:XP_585019	O89020;O89020-3;O89020-2	Afamin	Afm	558	Color2 [A=255, R=169, G=169, B=169]	1	4					10	10	10	17.4	17.4	17.4	69.378	0	51.711	253980000	17	16.0277	16.7971	16.7969	16.388	16.8977	15.6904	16.1918	16.3186	16.2736	16.3269
1.14442	0.370359	Q08775-4;Q08775-7;Q64131;Q64131-2;Q08775-6;Q08775-9;Q08775-3;Q08775-5;Q08775-8;Q08775-2;Q08775	Q08775-4;Q08775-7;Q64131;Q64131-2;Q08775-6;Q08775-9;Q08775-3;Q08775-5;Q08775-8;Q08775-2;Q08775	Runt-related transcription factor 2;Runt-related transcription factor 3	Runx2;Runx3	1901	Color2 [A=255, R=169, G=169, B=169]	1	4					2	2	2	7.5	7.5	7.5	33.598	0.00039596	3.4696	20966000	3	13.4479	14.007	14.0496	13.6034	14.1074	13.2112	13.1782	13.7884	13.5737	13.612
1.14281	0.279467	O08529	O08529	Calpain-2 catalytic subunit	Capn2	196	Color2 [A=255, R=169, G=169, B=169]	1	4					23	23	23	41.4	41.4	41.4	79.871	0	193.3	1571900000	65	18.5904	18.9027	19.0498	18.7913	19.144	18.5269	18.3562	18.9286	18.6205	18.6486
1.14226	0.281891	O54916;O54916-3;O54916-4;O54916-2;Q80XA6	O54916;O54916-3;O54916-4	RalBP1-associated Eps domain-containing protein 1	Reps1	380	Color2 [A=255, R=169, G=169, B=169]	1	4					7	7	7	9.8	9.8	9.8	86.518	0	33.031	124420000	16	16.0308	16.2124	16.1767	16.1505	16.2526	15.9106	15.5459	16.2675	15.6487	16.0408
1.14192	0.280389	P54728	P54728	UV excision repair protein RAD23 homolog B	Rad23b	1352	Color2 [A=255, R=169, G=169, B=169]	1	4					9	9	7	20.9	20.9	19	43.512	0	28.458	854630000	26	18.6466	18.8053	18.7123	18.5928	18.631	18.4178	18.1441	18.8837	18.2182	18.3224
1.14135	0.248029	Q9CPU0	Q9CPU0	Lactoylglutathione lyase	Glo1	4583	Color2 [A=255, R=169, G=169, B=169]	1	4					10	10	10	63	63	63	20.809	0	27.783	1627900000	20	18.4253	18.7958	18.8837	18.6762	18.9664	18.3076	18.394	18.7408	18.5552	18.5097
1.14029	0.230673	Q61166	Q61166	Microtubule-associated protein RP/EB family member 1	Mapre1	2378	Color2 [A=255, R=169, G=169, B=169]	1	4					12	12	10	62.3	62.3	58.6	30.016	0	122.46	1723400000	39	18.8364	19.2056	18.8487	18.8874	19.0546	18.6527	18.5437	19.0494	18.6729	18.7607
1.13992	0.30916	Q8BMS9	Q8BMS9	Ras association domain-containing protein 2	Rassf2	3262	Color2 [A=255, R=169, G=169, B=169]	1	4					10	10	9	34.7	34.7	30.1	37.973	0	80.192	699640000	30	18.6296	18.9822	18.909	18.6166	18.9549	18.3704	18.1747	18.9203	18.4543	18.6268
1.13928	0.447321	P31266-2;P31266;O08674	P31266-2;P31266	Recombining binding protein suppressor of hairless	Rbpj	1060	Color2 [A=255, R=169, G=169, B=169]	1	4					4	4	4	10.3	10.3	10.3	54.346	0	5.7752	11113000	7	12.6367	13.1999	13.5433	13.0901	13.4883	12.3562	12.7951	13.0974	12.99	12.4829
1.13893	0.364269	Q6P8I4	Q6P8I4	PEST proteolytic signal-containing nuclear protein	Pcnp	2710	Color2 [A=255, R=169, G=169, B=169]	1	4					4	4	4	29.8	29.8	29.8	18.963	0	29.3	69155000	7	15.8591	16.2437	15.806	16.0009	16.0164	15.5424	15.3057	16.0628	15.278	15.9159
1.13851	0.425676	Q8BSK8;Q8BSK8-2;Q9Z1M4	Q8BSK8;Q8BSK8-2;Q9Z1M4	Ribosomal protein S6 kinase beta-1;Ribosomal protein S6 kinase beta-2	Rps6kb1;Rps6kb2	3304	Color2 [A=255, R=169, G=169, B=169]	1	4					2	2	2	2.9	2.9	2.9	59.145	0.0065267	1.9621	64443000	4	14.9325	15.6909	15.8188	15.3646	15.944	14.788	15.2336	15.3651	15.1567	15.0791
1.1383	0.309414	P54310-2;P54310	P54310-2;P54310	Hormone-sensitive lipase	Lipe	1350	Color2 [A=255, R=169, G=169, B=169]	1	4					4	4	4	6.5	6.5	6.5	88.026	0	28.135	47072000	8	14.1734	14.6114	14.6226	14.3568	14.599	14.405	13.9463	14.4506	13.847	14.1672
1.13818	1.07391	P03987-2;P03987	P03987-2;P03987	Ig gamma-3 chain C region		639	Color2 [A=255, R=169, G=169, B=169]	1	4					7	7	7	25.5	25.5	25.5	36.228	0	48.596	964320000	25	19.7452	18.7407	18.2963	18.4101	18.1394	17.9198	17.1961	19.0576	16.4631	17.3256
1.13755	0.461094	Q8C0D7-4;Q8C0D7-5;Q8C0D7-3;Q8C0D7-2;Q8C0D7	Q8C0D7-4;Q8C0D7-5;Q8C0D7-3;Q8C0D7-2;Q8C0D7	Inhibitor of growth protein 4	Ing4	3451	Color2 [A=255, R=169, G=169, B=169]	1	4					2	2	2	12	12	12	19.175	0.00076834	3.0202	108470000	2	14.793	15.3057	15.2631	14.7879	15.4657	14.0086	14.7335	14.8859	15.014	14.668
1.13727	0.252219	Q80XP8;Q80XP8-2	Q80XP8	Protein FAM76B	Fam76b	3025	Color2 [A=255, R=169, G=169, B=169]	1	4					5	5	5	16.8	16.8	16.8	38.555	0	27.861	122750000	10	15.6159	15.9425	16.0225	15.8332	15.8618	15.4111	15.3858	15.9174	15.5555	15.745
1.1372	0.337138	Q8BV49;Q504N7;Q504N7-2	Q8BV49;Q504N7	Pyrin and HIN domain-containing protein 1;Pyrin and HIN domain-containing protein 1-like	Pyhin1	3349	Color2 [A=255, R=169, G=169, B=169]	1	4					18	18	18	51.4	51.4	51.4	46.886	0	237.99	4191900000	76	20.0641	20.3886	20.6279	20.1878	20.4547	19.7835	19.6773	20.3797	19.9942	20.2028
1.13685	0.346157	P97315	P97315	Cysteine and glycine-rich protein 1	Csrp1	1731	Color2 [A=255, R=169, G=169, B=169]	1	4					12	12	12	59.6	59.6	59.6	20.583	0	156.01	7735000000	79	20.2017	20.535	20.6756	20.4044	20.7228	19.8945	19.8234	20.4483	20.1419	20.5008
1.13659	0.297768	O54782	O54782	Epididymis-specific alpha-mannosidase	Man2b2	364	Color2 [A=255, R=169, G=169, B=169]	1	4					8	8	8	12.4	12.4	12.4	115.61	0	19.516	64743000	16	14.8987	15.2555	15.5066	15.015	15.4262	14.8408	14.6688	15.1908	14.9647	14.9481
1.13374	0.268932	Q9DBR3;Q9DBR3-3;Q9DBR3-2	Q9DBR3;Q9DBR3-3;Q9DBR3-2	Armadillo repeat-containing protein 8	Armc8	5131	Color2 [A=255, R=169, G=169, B=169]	1	4					6	6	6	11.4	11.4	11.4	75.363	0	13.788	125280000	11	16.4355	16.7633	16.7487	16.4707	16.875	16.2922	16.0908	16.682	16.4595	16.4239
1.13358	0.327378	P16675	P16675	Lysosomal protective protein;Lysosomal protective protein 32 kDa chain;Lysosomal protective protein 20 kDa chain	Ctsa	860	Color2 [A=255, R=169, G=169, B=169]	1	4					6	6	6	15.8	15.8	15.8	53.844	0	35.097	590670000	22	17.8667	18.2864	18.4426	17.985	18.5338	17.7062	17.7126	18.2074	17.8756	17.9757
1.12963	0.302076	Q8JZL3	Q8JZL3	Thiamine-triphosphatase	Thtpa	3682	Color2 [A=255, R=169, G=169, B=169]	1	4					6	6	6	34.4	34.4	34.4	24.264	0	8.5207	25742000	7	14.0336	14.5496	14.1433	14.2773	14.3222	14.134	13.5822	14.2565	13.8305	14.0123
1.12634	0.29326	P39688-2;P39688	P39688-2;P39688	Tyrosine-protein kinase Fyn	Fyn	1139	Color2 [A=255, R=169, G=169, B=169]	1	4					8	4	4	18	11.6	11.6	60.058	0	66.657	93780000	9	14.1307	14.3601	14.4072	14.1875	14.6589	14.2295	13.7544	14.3617	13.9106	14.0219
1.1236	0.274345	Q9ET39;Q9ET39-3;Q9ET39-2	Q9ET39;Q9ET39-3;Q9ET39-2	SLAM family member 6	Slamf6	5307	Color2 [A=255, R=169, G=169, B=169]	1	4					2	2	2	6.8	6.8	6.8	38.638	0	4.8074	51699000	3	15.1166	15.2121	15.3492	15.2383	15.2337	14.827	14.5805	15.3584	14.9416	15.0706
1.12127	0.306728	Q9CSU0;Q9CSU0-2;Q9CSU0-3	Q9CSU0;Q9CSU0-2;Q9CSU0-3	Regulation of nuclear pre-mRNA domain-containing protein 1B	Rprd1b	4721	Color2 [A=255, R=169, G=169, B=169]	1	4					6	6	5	24.2	24.2	21.2	36.883	0	48.346	188080000	17	16.4511	17.0754	16.6823	16.6162	16.6109	16.1065	16.128	16.5464	16.5189	16.6023
1.11948	0.339505	P08226	P08226	Apolipoprotein E	Apoe	705	Color2 [A=255, R=169, G=169, B=169]	1	4					11	11	11	35.7	35.7	35.7	35.866	0	25.062	718470000	31	18.078	18.442	18.1102	17.9818	18.5252	17.7922	17.5767	18.2136	17.6954	18.1617
1.11946	0.299947	O88879;O88879-2	O88879;O88879-2	Apoptotic protease-activating factor 1	Apaf1	540	Color2 [A=255, R=169, G=169, B=169]	1	4					10	10	10	9.4	9.4	9.4	141	0	31.403	193000000	16	16.1067	16.3827	16.5423	16.3487	16.6551	16.0015	15.7758	16.4656	16.2049	16.0879
1.11935	-0.204537	Q8BXK9;Q8BHB9	Q8BXK9	Chloride intracellular channel protein 5	Clic5	3400	Color2 [A=255, R=169, G=169, B=169]	1	4					5	5	4	33.5	33.5	25.5	28.287	0	20.456	50733000	9	14.1525	14.3183	14.1029	14.1235	14.5781	14.5221	14.3808	14.4723	14.3349	14.5878
1.1187	0.27326	Q60631;Q60631-2	Q60631;Q60631-2	Growth factor receptor-bound protein 2	Grb2	2285	Color2 [A=255, R=169, G=169, B=169]	1	4					10	10	10	50.2	50.2	50.2	25.238	0	120.45	2239700000	25	19.2625	19.5674	19.4692	19.2479	19.5489	19.1603	18.8221	19.5376	19.0658	19.1439
1.11856	0.369108	Q80UW8	Q80UW8	DNA-directed RNA polymerases I, II, and III subunit RPABC1	Polr2e	2983	Color2 [A=255, R=169, G=169, B=169]	1	4					3	3	3	15.2	15.2	15.2	24.57	0	28.639	53161000	4	14.7815	15.4764	15.1475	14.7253	14.9953	14.7143	14.26	14.9799	14.5556	14.7705
1.11855	0.277863	Q3URD3;Q3URD3-2;Q3URD3-5	Q3URD3;Q3URD3-2;Q3URD3-5	Sarcolemmal membrane-associated protein	Slmap	2125	Color2 [A=255, R=169, G=169, B=169]	1	4					11	11	4	16.6	16.6	7.5	96.932	0	38.197	93332000	15	15.9747	16.4234	16.3112	16.1809	16.3482	15.7897	15.6723	16.2892	15.9686	16.1292
1.11786	0.310761	Q64697	Q64697	Protein tyrosine phosphatase receptor type C-associated protein	Ptprcap	2596	Color2 [A=255, R=169, G=169, B=169]	1	4					3	3	3	26.9	26.9	26.9	20.37	0	26.435	90826000	15	14.9909	15.6965	15.4502	15.2654	15.5724	15.0631	14.8191	15.3598	15.1736	15.006
1.11678	0.279735	Q9DB15	Q9DB15	39S ribosomal protein L12, mitochondrial	Mrpl12	5087	Color2 [A=255, R=169, G=169, B=169]	1	4					2	2	2	12.4	12.4	12.4	21.708	0	10.54	14596000	5	12.8199	13.2581	12.7267	12.9893	12.6792	12.5143	12.5038	12.9579	12.614	12.4845
1.11656	0.306711	Q3UMW8	Q3UMW8	Ceroid-lipofuscinosis neuronal protein 5 homolog	Cln5	2107	Color2 [A=255, R=169, G=169, B=169]	1	4					5	5	5	14.7	14.7	14.7	39.329	0	8.8844	74105000	9	15.7608	16.2036	16.2248	15.9812	16.2748	15.6288	15.5269	16.2044	15.812	15.7395
1.11619	0.370024	P62482;P63143	P62482	Voltage-gated potassium channel subunit beta-2	Kcnab2	1540	Color2 [A=255, R=169, G=169, B=169]	1	4					12	12	12	36	36	36	41.021	0	27.083	594350000	24	17.2864	17.698	17.8282	17.3808	17.735	17.1133	16.748	17.6636	17.2686	17.2848
1.11617	0.374264	Q9D115	Q9D115	Zinc finger protein 706	Znf706	4895	Color2 [A=255, R=169, G=169, B=169]	1	4					2	2	2	30.3	30.3	30.3	8.4977	0	4.8863	34448000	3	12.9678	13.7695	13.2256	13.4906	13.087	12.5027	12.9588	12.9669	13.0815	13.1594
1.11603	0.375247	P18242	P18242	Cathepsin D	Ctsd	885	Color2 [A=255, R=169, G=169, B=169]	1	4					16	16	16	41.7	41.7	41.7	44.953	0	59.592	9460900000	105	20.705	21.1212	21.5462	20.8445	21.4002	20.4903	20.7709	21.042	20.8147	20.6228
1.11525	0.342556	P63082	P63082	V-type proton ATPase 16 kDa proteolipid subunit	Atp6v0c	1591	Color2 [A=255, R=169, G=169, B=169]	1	4					2	2	2	31.6	31.6	31.6	15.808	0	62.925	516680000	17	16.9564	17.0499	17.4361	17.0104	17.5028	16.7653	16.5555	17.3024	16.7778	16.8419
1.11488	0.383134	Q9QUM9	Q9QUM9	Proteasome subunit alpha type-6	Psma6	5467	Color2 [A=255, R=169, G=169, B=169]	1	4					12	12	12	52.8	52.8	52.8	27.372	0	74.313	4216600000	79	19.8959	20.3229	20.5615	19.943	20.4832	19.5267	19.6331	20.2027	20.0948	19.8335
1.11468	0.458469	Q8VE22	Q8VE22	28S ribosomal protein S23, mitochondrial	Mrps23	4063	Color2 [A=255, R=169, G=169, B=169]	1	4					3	3	3	19.2	19.2	19.2	20.348	0	7.0598	18369000	5	12.5182	13.1567	12.4325	12.7457	12.5274	11.7592	11.7997	12.5685	12.6055	12.3554
1.11435	0.291857	Q8C2E7;Q8C2E7-2	Q8C2E7;Q8C2E7-2	WASH complex subunit strumpellin	Kiaa0196	3482	Color2 [A=255, R=169, G=169, B=169]	1	4					11	11	11	11	11	11	134.11	0	46.643	143000000	17	15.7821	16.4443	16.413	16.1641	16.3371	15.8829	15.7516	16.2136	15.8785	15.9548
1.11323	0.230177	O54788	O54788	DNA fragmentation factor subunit beta	Dffb	369	Color2 [A=255, R=169, G=169, B=169]	1	4					4	4	4	18.3	18.3	18.3	39.449	0	12.044	22225000	6	13.4436	13.776	13.7446	13.5999	13.6564	13.3654	13.1066	13.7097	13.4153	13.4726
1.11257	0.264081	Q9D6J6;Q9D6J6-2	Q9D6J6	NADH dehydrogenase [ubiquinone] flavoprotein 2, mitochondrial	Ndufv2	4981	Color2 [A=255, R=169, G=169, B=169]	1	4					7	7	7	32.3	32.3	32.3	27.285	0	36.82	406520000	15	16.4237	17.0172	16.9135	16.6315	16.8178	16.3315	16.3899	16.7382	16.4139	16.6097
1.11098	0.241336	Q99LG4	Q99LG4	Tetratricopeptide repeat protein 5	Ttc5	4496	Color2 [A=255, R=169, G=169, B=169]	1	4					3	3	3	8.4	8.4	8.4	48.795	0	6.5304	17256000	6	14.5433	14.7763	14.8364	14.7634	14.9558	14.5081	14.1884	14.7634	14.5297	14.6789
1.11043	0.282014	Q3UCV8	Q3UCV8	Ubiquitin thioesterase otulin	Otulin	2046	Color2 [A=255, R=169, G=169, B=169]	1	4					4	4	4	13.4	13.4	13.4	40.32	0	8.5203	56477000	7	13.9191	14.3809	14.4302	14.1335	14.4311	13.8704	13.7548	14.2998	14.0753	13.8844
1.11017	0.194549	P15307	P15307	Proto-oncogene c-Rel	Rel	832	Color2 [A=255, R=169, G=169, B=169]	1	4					7	7	7	12.8	12.8	12.8	64.959	0	30.341	118660000	16	16.3159	16.5805	16.5877	16.3796	16.578	16.2421	16.1012	16.5646	16.2394	16.3216
1.10948	0.507672	Q66JX5-2;Q66JX5	Q66JX5-2;Q66JX5	FGFR1 oncogene partner	Fgfr1op	2606	Color2 [A=255, R=169, G=169, B=169]	1	4					3	3	3	15.8	15.8	15.8	40.548	0	7.8978	17843000	3	12.0694	12.6808	13.0331	12.5184	13.0089	12.4918	11.9992	12.6281	11.665	11.9881
1.10904	0.271132	O88455	O88455	7-dehydrocholesterol reductase	Dhcr7	493	Color2 [A=255, R=169, G=169, B=169]	1	4					2	2	2	7.4	7.4	7.4	53.918	0	20.644	41344000	4	14.4838	14.6024	15.0239	14.5906	14.8941	14.2936	14.2405	14.7283	14.5187	14.4581
1.10695	0.296577	Q99JX4	Q99JX4	Eukaryotic translation initiation factor 3 subunit M	Eif3m	4426	Color2 [A=255, R=169, G=169, B=169]	1	4					11	11	11	36.9	36.9	36.9	42.516	0	67.454	835210000	26	18.1042	18.6627	18.5712	18.1636	18.5679	17.9772	18.2952	18.3036	18.166	17.8448
1.10665	0.378902	Q64337-2;Q64337	Q64337-2;Q64337	Sequestosome-1	Sqstm1	2569	Color2 [A=255, R=169, G=169, B=169]	1	4					5	5	5	24	24	24	44.192	0	49.532	61889000	11	15.1617	15.8483	15.7501	15.4055	15.7166	14.8211	14.9463	15.5771	15.3301	15.313
1.10644	0.367318	Q9R233-2;Q9R233	Q9R233-2;Q9R233	Tapasin	Tapbp	5631	Color2 [A=255, R=169, G=169, B=169]	1	4					8	8	8	29	29	29	46.62	0	40.316	2933200000	23	17.8139	18.0011	18.3914	17.7955	18.3218	17.8572	17.3332	18.1094	17.5749	17.6125
1.10455	0.314813	Q5HZI9	Q5HZI9	Solute carrier family 25 member 51	Slc25a51	2221	Color2 [A=255, R=169, G=169, B=169]	1	4					2	2	2	5.4	5.4	5.4	33.689	0.0043111	2.2105	9497700	3	13.2295	13.3672	13.5519	13.2578	13.7524	12.9284	12.832	13.5038	13.2725	13.0479
1.10379	0.418747	Q8CIM8;Q8CIM8-2	Q8CIM8	Integrator complex subunit 4	Ints4	3668	Color2 [A=255, R=169, G=169, B=169]	1	4					4	4	4	4.9	4.9	4.9	108.19	0	18.813	22693000	6	12.8185	13.8012	13.7214	13.4231	13.7808	12.981	12.7853	13.2141	13.1541	13.317
1.10347	0.266652	P11688	P11688	Integrin alpha-5;Integrin alpha-5 heavy chain;Integrin alpha-5 light chain	Itga5	771	Color2 [A=255, R=169, G=169, B=169]	1	4					4	4	4	3.7	3.7	3.7	115.04	0	4.7422	12715000	6	14.7351	15.1982	15.1504	15.0403	15.1321	14.718	14.4743	15.11	14.8584	14.7621
1.1034	0.217663	Q3U0M1-2;Q3U0M1;Q3U0M1-3;Q3U0M1-4;Q3U0M1-5	Q3U0M1-2;Q3U0M1;Q3U0M1-3;Q3U0M1-4	Trafficking protein particle complex subunit 9	Trappc9	2012	Color2 [A=255, R=169, G=169, B=169]	1	4					4	4	4	4	4	4	127.31	0	7.0332	17400000	6	14.5098	14.2925	14.7588	14.4408	14.6443	14.3443	14.087	14.5194	14.2376	14.3696
1.10296	0.229414	Q8BG32	Q8BG32	26S proteasome non-ATPase regulatory subunit 11	Psmd11	3089	Color2 [A=255, R=169, G=169, B=169]	1	4					16	16	16	43.1	43.1	43.1	47.436	0	40.215	641170000	43	18.5157	19.0101	18.6805	18.6138	18.6351	18.3528	18.2707	18.7087	18.548	18.428
1.10289	-0.713388	P22907-2;P22907	P22907-2;P22907	Porphobilinogen deaminase	Hmbs	945	Color2 [A=255, R=169, G=169, B=169]	1	4					10	10	10	28.2	28.2	28.2	37.78	0	14.358	546580000	14	16.9915	17.5309	17.1517	17.4449	17.1612	16.8359	17.7162	18.4542	18.8203	18.0207
1.10033	0.300014	Q9QXH4	Q9QXH4	Integrin alpha-X	Itgax	5493	Color2 [A=255, R=169, G=169, B=169]	1	4					19	15	15	20	15.7	15.7	129.15	0	39.619	364270000	28	17.5198	17.616	17.6669	17.4498	17.7084	17.3044	16.9261	17.7969	17.232	17.2014
1.09955	0.374203	P84096	P84096	Rho-related GTP-binding protein RhoG	Rhog	1719	Color2 [A=255, R=169, G=169, B=169]	1	4					11	11	10	59.2	59.2	53.4	21.308	0	111.27	4042000000	47	19.1894	19.6957	19.8555	19.4043	19.9233	18.8722	19.1039	19.5977	19.4053	19.2181
1.09887	0.23688	Q99KH8	Q99KH8	Serine/threonine-protein kinase 24;Serine/threonine-protein kinase 24 35 kDa subunit;Serine/threonine-protein kinase 24 12 kDa subunit	Stk24	4451	Color2 [A=255, R=169, G=169, B=169]	1	4					16	8	6	39.4	23.9	20.2	47.953	0	40.644	388700000	15	16.1918	16.3237	16.3993	16.2896	16.5361	16.1285	15.8398	16.4571	15.9807	16.1501
1.09874	0.262444	B1AZP2-3;B1AZP2-2;B1AZP2	B1AZP2-3;B1AZP2-2;B1AZP2	Disks large-associated protein 4	Dlgap4	73	Color2 [A=255, R=169, G=169, B=169]	1	4					5	5	5	13.7	13.7	13.7	49.46	0	11.575	146220000	12	15.7103	16.1851	16.0595	15.9924	16.2092	15.6494	15.5841	16.1249	15.6935	15.7923
1.09862	0.357	Q9JKV1	Q9JKV1	Proteasomal ubiquitin receptor ADRM1	Adrm1	5405	Color2 [A=255, R=169, G=169, B=169]	1	4					4	4	4	10.6	10.6	10.6	42.06	0	22.534	73132000	8	15.4507	15.9737	16.0546	15.7935	15.9868	15.018	15.3369	15.757	15.636	15.7264
1.09834	0.310473	Q8BHG9	Q8BHG9	CGG triplet repeat-binding protein 1	Cggbp1	3164	Color2 [A=255, R=169, G=169, B=169]	1	4					6	6	6	45.5	45.5	45.5	18.761	0	8.9055	138820000	9	16.8003	17.5229	17.2451	16.9914	17.3529	16.5845	16.7816	17.0445	16.9208	17.0288
1.09763	0.489899	Q8CBY3	Q8CBY3	Leukocyte receptor cluster member 8 homolog	Leng8	3551	Color2 [A=255, R=169, G=169, B=169]	1	4					2	2	2	3.7	3.7	3.7	86.766	0	7.006	5514000	4	12.4147	13.3205	12.9528	12.9212	13.5093	12.3692	12.159	12.9944	12.3489	12.7975
1.09683	0.322108	Q66JV4;Q66JV4-2;Q80YR9	Q66JV4;Q66JV4-2;Q80YR9	RNA-binding protein 12B-B;RNA-binding protein 12B-A	Rbm12b2;Rbm12b1	2605	Color2 [A=255, R=169, G=169, B=169]	1	4					2	2	2	3.1	3.1	3.1	96.449	0.00020799	4.2029	8397000	2	12.0358	12.3316	12.6073	12.4159	12.1447	12.1489	11.6853	11.9926	11.7414	12.3566
1.09666	0.236603	Q91V12-2;Q91V12-4;Q91V12;Q91V12-3	Q91V12-2;Q91V12-4;Q91V12;Q91V12-3	Cytosolic acyl coenzyme A thioester hydrolase	Acot7	4116	Color2 [A=255, R=169, G=169, B=169]	1	4					8	8	8	31.4	31.4	31.4	37.555	0	35.642	299880000	23	16.6941	16.882	17.0185	16.7236	16.9835	16.6589	16.2937	16.9088	16.6145	16.6427
1.09655	0.353431	P70296;Q8VIN1-2;Q8VIN1	P70296	Phosphatidylethanolamine-binding protein 1;Hippocampal cholinergic neurostimulating peptide	Pebp1	1656	Color2 [A=255, R=169, G=169, B=169]	1	4					11	11	11	88.8	88.8	88.8	20.83	0	106.44	4997400000	59	18.7884	19.3379	19.4385	18.9618	19.3583	18.621	18.5406	19.2359	18.8153	18.905
1.09585	0.376157	P97412;P97412-2	P97412	Lysosomal-trafficking regulator	Lyst	1751	Color2 [A=255, R=169, G=169, B=169]	1	4					3	3	3	1	1	1	425.28	0.00039904	3.5813	6128600	4	13.2017	13.3643	13.2218	13.5628	13.4659	13.1767	12.6248	13.4971	12.5684	13.0687
1.09515	0.357198	O89090;O89090-2	O89090;O89090-2	Transcription factor Sp1	Sp1	566	Color2 [A=255, R=169, G=169, B=169]	1	4					6	6	6	11.9	11.9	11.9	80.731	0	40.715	159800000	13	15.2693	15.7819	15.7635	15.4263	15.6197	14.855	14.8565	15.5289	15.4541	15.3802
1.09435	0.247767	O88384	O88384	Vesicle transport through interaction with t-SNAREs homolog 1B	Vti1b	486	Color2 [A=255, R=169, G=169, B=169]	1	4					4	4	4	19	19	19	26.713	0	8.849	39594000	5	12.9283	13.561	13.0938	13.3817	13.2276	12.9436	12.9463	13.181	13.0406	12.842
1.09417	0.298804	Q64105	Q64105	Sepiapterin reductase	Spr	2550	Color2 [A=255, R=169, G=169, B=169]	1	4					11	11	11	52.1	52.1	52.1	27.883	0	245.62	646280000	41	18.136	18.5065	18.7081	18.3802	18.6977	18.0875	18.0012	18.5834	18.0592	18.2031
1.09134	0.3522	Q9CQM5	Q9CQM5	Thioredoxin domain-containing protein 17	Txndc17	4647	Color2 [A=255, R=169, G=169, B=169]	1	4					4	4	4	39.8	39.8	39.8	14.015	0	108.48	985380000	14	17.5497	18.039	18.2997	17.8311	18.2675	17.4247	17.4463	18.0015	17.7525	17.6008
1.09083	0.310405	O35929	O35929	GTP-binding protein REM 1	Rem1	347	Color2 [A=255, R=169, G=169, B=169]	1	4					3	3	2	10.1	10.1	7.1	32.909	0	5.1154	10600000	5	14.7244	15.3351	15.4153	15.007	15.3266	14.8222	14.7183	15.1676	14.6823	14.866
1.09081	0.276491	Q61508-2;Q61508	Q61508-2;Q61508	Extracellular matrix protein 1	Ecm1	2422	Color2 [A=255, R=169, G=169, B=169]	1	4					5	5	5	15.2	15.2	15.2	48.356	0	18.483	91908000	12	16.4746	16.823	16.8006	16.8581	16.8316	16.648	16.1417	16.8305	16.3646	16.4207
1.08962	0.325282	Q3UVG3	Q3UVG3	Protein FAM91A1	Fam91a1	2136	Color2 [A=255, R=169, G=169, B=169]	1	4					5	5	5	10.4	10.4	10.4	93.462	0	52.09	45766000	10	13.2586	13.7614	13.8761	13.6866	14.0987	13.299	13.1347	13.6034	13.4573	13.5605
1.08946	0.359472	Q64311	Q64311	Protein N-terminal asparagine amidohydrolase	Ntan1	2565	Color2 [A=255, R=169, G=169, B=169]	1	4					2	2	2	10.3	10.3	10.3	34.595	0	5.7492	44618000	4	14.7228	15.0833	15.1981	14.6687	15.2688	14.5002	14.2198	15.0164	14.6838	14.7243
1.08891	0.28917	Q4QQM4	Q4QQM4	Tumor protein p53-inducible protein 11	Trp53i11	2173	Color2 [A=255, R=169, G=169, B=169]	1	4					3	3	3	13.8	13.8	13.8	20.91	0	27.544	161950000	10	16.0909	16.2244	16.2678	16.1318	16.3876	15.7905	15.5248	16.2837	15.8905	16.1671
1.08834	0.323876	P60335	P60335	Poly(rC)-binding protein 1	Pcbp1	1456	Color2 [A=255, R=169, G=169, B=169]	1	4					14	14	9	66.3	66.3	53.1	37.497	0	140.98	6311700000	102	19.6367	20.1844	20.2035	19.8036	20.1553	19.3703	19.4876	20.0234	19.7214	19.7614
1.08587	0.229748	Q99PL6-2;Q99PL6	Q99PL6-2;Q99PL6	UBX domain-containing protein 6	Ubxn6	4563	Color2 [A=255, R=169, G=169, B=169]	1	4					5	5	5	13.6	13.6	13.6	43.994	0	20.278	98692000	11	15.7703	16.0627	15.9884	15.8927	15.9485	15.8819	15.4132	15.965	15.5203	15.7337
1.08468	0.278458	Q60967	Q60967	Bifunctional 3-phosphoadenosine 5-phosphosulfate synthase 1;Sulfate adenylyltransferase;Adenylyl-sulfate kinase	Papss1	2337	Color2 [A=255, R=169, G=169, B=169]	1	4					5	5	4	10.1	10.1	7.9	70.793	0	26.864	135040000	11	16.6353	16.919	17.226	16.7903	16.9571	16.4493	16.3928	16.9614	16.6666	16.6655
1.08458	0.25958	Q6IRU5-2;Q6IRU5;Q6IRU5-3	Q6IRU5-2;Q6IRU5	Clathrin light chain B	Cltb	2652	Color2 [A=255, R=169, G=169, B=169]	1	4					5	5	5	23.7	23.7	23.7	23.174	0	9.7182	413560000	10	17.3839	17.7611	17.5501	17.5805	17.5842	17.1955	17.0451	17.7236	17.2114	17.3865
1.08418	-0.447366	Q80TS5-2;Q80TS5;Q6KAS7-2;Q6KAS7	Q80TS5-2;Q80TS5;Q6KAS7-2;Q6KAS7	Zinc finger protein 423;Zinc finger protein 521	Znf423;Znf521	2953	Color2 [A=255, R=169, G=169, B=169]	1	4					2	2	2	1.6	1.6	1.6	143.09	0.0070225	1.9025	9960700	4	14.3722	14.388	15.016	14.9979	14.5481	15.5913	15.235	15.3078	14.6736	14.7513
1.08302	0.270378	P51150	P51150	Ras-related protein Rab-7a	Rab7a	1291	Color2 [A=255, R=169, G=169, B=169]	1	4					18	18	18	79.7	79.7	79.7	23.489	0	142.97	3936000000	105	19.558	19.8867	20.0156	19.6919	19.9529	19.4805	19.3228	19.9547	19.5139	19.4814
1.08236	0.233988	Q62511;Q62511-2	Q62511;Q62511-2	E3 ubiquitin-protein ligase ZFP91	Zfp91	2533	Color2 [A=255, R=169, G=169, B=169]	1	4					2	2	2	4	4	4	63.388	0.0007719	3.0749	7367700	3	12.1981	12.4839	12.5952	12.1631	12.5509	12.1154	11.9363	12.1297	12.2502	12.3898
1.0822	0.265002	Q8CBW3-5;Q8CBW3-2;Q8CBW3-4;Q8CBW3-3;Q8CBW3;P62484	Q8CBW3-5;Q8CBW3-2;Q8CBW3-4;Q8CBW3-3;Q8CBW3	Abl interactor 1	Abi1	3550	Color2 [A=255, R=169, G=169, B=169]	1	4					8	8	8	25	25	25	42.547	0	20.579	274410000	20	17.3528	17.7049	17.6736	17.524	17.6612	17.3177	17.0137	17.7008	17.1577	17.4016
1.08114	0.279717	Q9R1P4	Q9R1P4	Proteasome subunit alpha type-1	Psma1	5620	Color2 [A=255, R=169, G=169, B=169]	1	4					14	14	14	55.5	55.5	55.5	29.546	0	153.64	4532300000	52	20.1751	20.5846	20.4857	20.1904	20.585	20.0604	19.9803	20.5489	20.0032	20.0294
1.08111	0.297831	Q8R127	Q8R127	Saccharopine dehydrogenase-like oxidoreductase	Sccpdh	3868	Color2 [A=255, R=169, G=169, B=169]	1	4					5	5	5	11.9	11.9	11.9	47.129	0	8.2676	61252000	8	15.4237	15.7357	16.0865	15.6489	16.0641	15.2787	15.4909	15.7315	15.6052	15.3634
1.07872	0.273456	Q8BTY8-2;Q8BTY8;Q8BTY8-4;Q8BTY8-3	Q8BTY8-2;Q8BTY8;Q8BTY8-4;Q8BTY8-3	Sec1 family domain-containing protein 2	Scfd2	3325	Color2 [A=255, R=169, G=169, B=169]	1	4					3	3	3	5.1	5.1	5.1	70.56	0	7.0407	20686000	4	12.5456	12.9056	13.282	13.0137	13.2267	12.8048	12.7693	12.6496	12.5912	12.7913
1.07868	0.31328	Q60591;Q60591-2;Q60591-4	Q60591;Q60591-2;Q60591-4	Nuclear factor of activated T-cells, cytoplasmic 2	Nfatc2	2279	Color2 [A=255, R=169, G=169, B=169]	1	4					5	5	5	6.9	6.9	6.9	100.02	0	17.249	70947000	9	15.5892	15.6875	15.6458	15.5255	15.8306	15.3832	14.889	15.7904	15.1823	15.4672
1.07838	0.33227	P50429-2;P50429	P50429-2;P50429	Arylsulfatase B	Arsb	1282	Color2 [A=255, R=169, G=169, B=169]	1	4					4	4	4	11.4	11.4	11.4	47.933	0	8.2446	64501000	8	15.9827	16.2923	16.5222	16.2818	16.77	15.8608	15.7822	16.3237	15.9897	16.2313
1.07782	0.221934	Q91V41	Q91V41	Ras-related protein Rab-14	Rab14	4118	Color2 [A=255, R=169, G=169, B=169]	1	4					13	13	12	71.6	71.6	66	23.897	0	75.558	3450500000	57	19.3452	19.6232	19.7044	19.4124	19.7486	19.2854	19.1869	19.6413	19.2566	19.3539
1.07772	0.261423	Q8BVF2	Q8BVF2	Phosducin-like protein 3	Pdcl3	3354	Color2 [A=255, R=169, G=169, B=169]	1	4					7	7	6	32.9	32.9	32.5	27.581	0	22.906	179470000	11	16.5456	16.7682	16.4423	16.4256	16.7223	16.1708	16.0018	16.6636	16.4091	16.3515
1.07764	0.257219	Q3UE37	Q3UE37	Ubiquitin-conjugating enzyme E2 Z	Ube2z	2054	Color2 [A=255, R=169, G=169, B=169]	1	4					5	5	5	16.9	16.9	16.9	38.368	0	11.819	72535000	7	16.1297	16.5456	16.4765	16.3501	16.6398	16.2324	15.9938	16.5163	16.091	16.022
1.07688	0.213905	Q9DCT2	Q9DCT2	NADH dehydrogenase [ubiquinone] iron-sulfur protein 3, mitochondrial	Ndufs3	5194	Color2 [A=255, R=169, G=169, B=169]	1	4					7	7	7	30.8	30.8	30.8	30.149	0	20.275	450810000	18	16.7222	17.1756	17.0605	16.768	17.1006	16.8421	16.5695	16.8954	16.6957	16.7546
1.07642	0.281819	Q9Z0F6	Q9Z0F6	Cell cycle checkpoint control protein RAD9A	Rad9a	5721	Color2 [A=255, R=169, G=169, B=169]	1	4					2	2	2	7.5	7.5	7.5	42.058	0	32.208	71653000	3	13.8601	13.9081	14.0873	14.1475	14.1139	13.657	13.3428	14.1211	13.9043	13.6827
1.07524	0.272026	P48962	P48962	ADP/ATP translocase 1	Slc25a4	1250	Color2 [A=255, R=169, G=169, B=169]	1	4					16	8	8	56	26.5	26.5	32.904	0	64.616	2260600000	28	18.636	18.8227	18.8569	18.5904	18.9253	18.4843	18.1363	18.8725	18.3779	18.6001
1.0752	0.257944	Q61133	Q61133	Glutathione S-transferase theta-2	Gstt2	2368	Color2 [A=255, R=169, G=169, B=169]	1	4					6	6	5	32	32	29.1	27.634	0	16.204	171300000	11	16.8716	17.3273	17.4021	16.841	17.3148	16.8911	16.9179	17.0582	16.7689	16.8309
1.07505	0.644858	Q6NXM2	Q6NXM2	RCC1 and BTB domain-containing protein 1	Rcbtb1	2665	Color2 [A=255, R=169, G=169, B=169]	1	4					2	2	2	4.7	4.7	4.7	58.379	0.00020429	3.9001	1037300	3	11.9385	12.2528	12.4446	12.3758	12.6386	10.4968	11.8414	12.2263	11.8315	12.03
1.07455	0.225988	Q9CQQ7	Q9CQQ7	ATP synthase F(0) complex subunit B1, mitochondrial	Atp5f1	4654	Color2 [A=255, R=169, G=169, B=169]	1	4					9	9	9	33.2	33.2	33.2	28.948	0	15.804	1278000000	18	18.601	18.9419	18.6321	18.5994	18.5369	18.5248	18.158	18.704	18.4122	18.3824
1.07432	0.21008	Q3UMR5;Q3UMR5-2	Q3UMR5;Q3UMR5-2	Calcium uniporter protein, mitochondrial	Mcu	2103	Color2 [A=255, R=169, G=169, B=169]	1	4					3	3	3	9.7	9.7	9.7	39.681	0	7.3077	128910000	6	16.8886	17.1871	17.1283	17.0676	17.1991	16.9807	16.6189	17.162	16.8111	16.8476
1.07302	0.299048	Q9Z2Q6	Q9Z2Q6	Septin-5	Sept5	5821	Color2 [A=255, R=169, G=169, B=169]	1	4					4	4	4	11.7	11.7	11.7	42.747	0	7.4452	16144000	6	16.5484	16.945	17.0456	16.8229	17.0924	16.6069	16.1862	16.8966	16.561	16.7083
1.07242	0.272837	P06537-5;P06537-3;P06537-4;P06537;P06537-2	P06537-5;P06537-3;P06537-4;P06537;P06537-2	Glucocorticoid receptor	Nr3c1	672	Color2 [A=255, R=169, G=169, B=169]	1	4					6	6	6	11.1	11.1	11.1	81.887	0	64.723	111610000	10	16.0545	16.3261	16.2941	16.3252	16.4845	15.8659	15.7652	16.4186	15.8921	16.1783
1.07203	0.310645	P50431	P50431	Serine hydroxymethyltransferase, cytosolic	Shmt1	1283	Color2 [A=255, R=169, G=169, B=169]	1	4					10	9	8	27.6	24.7	22	52.6	0	19.976	146910000	17	16.9792	17.124	17.4083	16.8281	17.3517	16.7713	16.5696	17.2488	16.8277	16.7207
1.07186	0.285287	Q8K0D2-2;Q8K0D2	Q8K0D2-2;Q8K0D2	Hyaluronan-binding protein 2;Hyaluronan-binding protein 2 50 kDa heavy chain;Hyaluronan-binding protein 2 50 kDa heavy chain alternate form;Hyaluronan-binding protein 2 27 kDa light chain;Hyaluronan-binding protein 2 27 kDa light chain alternate form	Habp2	3706	Color2 [A=255, R=169, G=169, B=169]	1	4					2	2	2	3.6	3.6	3.6	57.86	0.002952	2.4961	362910000	7	17.2233	17.2487	17.4626	17.2385	17.3604	16.914	16.7038	17.5207	16.9003	17.0684
1.07144	0.328909	Q91WN1	Q91WN1	DnaJ homolog subfamily C member 9	Dnajc9	4196	Color2 [A=255, R=169, G=169, B=169]	1	4					13	13	13	38.6	38.6	38.6	30.059	0	127.91	1653500000	49	18.8313	19.4229	19.2432	19.0153	19.3246	18.5825	18.5242	19.2158	18.9001	18.9701
1.07038	0.324221	P08249	P08249	Malate dehydrogenase, mitochondrial	Mdh2	707	Color2 [A=255, R=169, G=169, B=169]	1	4					17	17	17	63.3	63.3	63.3	35.611	0	245.27	14035000000	92	21.2068	21.7598	21.8272	21.3865	21.8491	21	21.1295	21.5865	21.3758	21.3165
1.06973	0.338774	Q8BI72	Q8BI72	CDKN2A-interacting protein	Cdkn2aip	3181	Color2 [A=255, R=169, G=169, B=169]	1	4					13	13	13	31.1	31.1	31.1	59.744	0	234.97	206100000	24	15.7971	16.2202	16.2239	16.1314	16.355	15.7213	15.3941	16.2279	15.6719	16.0185
1.06964	0.270737	B2RXS4	B2RXS4	Plexin-B2	Plxnb2	88	Color2 [A=255, R=169, G=169, B=169]	1	4					21	21	21	15.9	15.9	15.9	206.23	0	94.168	480150000	40	17.5957	17.941	18.0183	17.8607	18.0939	17.6064	17.2852	17.9338	17.5687	17.7618
1.06928	0.260518	Q8BYW1;Q8BYW1-3;Q8BYW1-2	Q8BYW1;Q8BYW1-3;Q8BYW1-2	Rho GTPase-activating protein 25	Arhgap25	3421	Color2 [A=255, R=169, G=169, B=169]	1	4					23	23	22	42	42	40.9	73.382	0	192.21	1028400000	52	18.5571	18.8892	18.7064	18.6473	18.8318	18.4467	18.1179	18.835	18.3608	18.5687
1.06926	0.34021	P01899;P01896;P14427	P01899	H-2 class I histocompatibility antigen, D-B alpha chain	H2-D1	622	Color2 [A=255, R=169, G=169, B=169]	1	4					15	15	3	44.8	44.8	7.5	40.836	0	85.343	7745300000	69	21.0401	21.3456	21.5757	21.0462	21.4989	20.8936	20.583	21.4122	20.9511	20.9654
1.06823	0.364674	Q62422	Q62422	Osteoclast-stimulating factor 1	Ostf1	2521	Color2 [A=255, R=169, G=169, B=169]	1	4					11	11	11	67.4	67.4	67.4	23.782	0	80.83	1455700000	43	18.2564	18.9676	18.9918	18.5157	19.0298	18.1328	18.1782	18.6684	18.5256	18.4329
1.06808	0.27545	Q61239	Q61239	Protein farnesyltransferase/geranylgeranyltransferase type-1 subunit alpha	Fnta	2397	Color2 [A=255, R=169, G=169, B=169]	1	4					4	4	4	11.7	11.7	11.7	44.013	0	5.7552	66744000	5	13.1018	13.7379	13.0819	13.3225	13.3335	12.9711	12.8496	13.222	12.9403	13.2172
1.06799	0.423532	Q924T7-2;Q924T7	Q924T7-2;Q924T7	E3 ubiquitin-protein ligase RNF31	Rnf31	4376	Color2 [A=255, R=169, G=169, B=169]	1	4					3	3	3	4.3	4.3	4.3	118.15	0	8.2755	12895000	4	12.2521	12.7651	13.0818	12.2779	12.4688	12.3909	11.5823	12.3741	12.156	12.2248
1.06678	-0.874919	Q8K1N1	Q8K1N1	Calcium-independent phospholipase A2-gamma	Pnpla8	3734	Color2 [A=255, R=169, G=169, B=169]	1	4					2	2	2	3.2	3.2	3.2	87.38	0.00058434	3.2098	21961000	3	14.2091	13.8149	13.4713	14.1908	13.1325	15.5578	13.4283	15.2564	14.0419	14.9089
1.0667	0.273807	P14483;P06346;P06344;P06345;P06343;P01921;P06342	P14483;P06346;P06344;P06345;P06343;P01921	H-2 class II histocompatibility antigen, A beta chain;H-2 class II histocompatibility antigen, A-F beta chain;H-2 class II histocompatibility antigen, A-U beta chain;H-2 class II histocompatibility antigen, A-S beta chain;H-2 class II histocompatibility antigen, A-K beta chain;H-2 class II histocompatibility antigen, A-D beta chain	H2-Ab1	819	Color2 [A=255, R=169, G=169, B=169]	1	4					8	8	7	32.5	32.5	28.7	30.128	0	113.35	3393600000	43	19.0856	19.3435	19.3833	19.0309	19.4976	18.7263	18.7547	19.2479	19.0793	19.1637
1.0657	0.38892	Q9CQ71	Q9CQ71	Replication protein A 14 kDa subunit	Rpa3	4606	Color2 [A=255, R=169, G=169, B=169]	1	4					6	6	5	64.5	64.5	57	13.584	0	10.626	86039000	9	14.7695	15.0967	14.8333	14.7182	14.8772	13.921	14.1598	14.9293	14.7575	14.5827
1.06552	0.411979	Q8VI75	Q8VI75	Importin-4	Ipo4	4104	Color2 [A=255, R=169, G=169, B=169]	1	4					6	6	5	6.1	6.1	5.1	119.27	0	11.043	26316000	6	14.2543	14.4885	14.6768	14.2752	14.654	13.9236	13.5708	14.69	13.8657	14.2387
1.0655	0.358219	P58854	P58854	Gamma-tubulin complex component 3	Tubgcp3	1428	Color2 [A=255, R=169, G=169, B=169]	1	4					5	5	5	7.3	7.3	7.3	103.47	0	8.9401	41239000	8	14.1683	15.034	14.5363	14.3725	14.5423	14.1892	13.755	14.4508	14.2198	14.2475
1.06528	0.293074	Q9CQJ6	Q9CQJ6	Density-regulated protein	Denr	4642	Color2 [A=255, R=169, G=169, B=169]	1	4					9	9	9	49.5	49.5	49.5	22.166	0	216.8	626000000	28	17.7698	18.3363	18.3368	17.8925	18.3723	17.6855	17.6508	18.0501	17.9228	17.9331
1.06446	0.320301	Q9ET54-3;Q9ET54-4;Q9ET54-6;Q9ET54-5;Q9ET54;Q9ET54-2	Q9ET54-3;Q9ET54-4;Q9ET54-6;Q9ET54-5;Q9ET54;Q9ET54-2	Palladin	Palld	5308	Color2 [A=255, R=169, G=169, B=169]	1	4					16	16	16	34.2	34.2	34.2	72.367	0	65.26	877290000	43	18.0909	18.548	18.6278	18.3249	18.5072	18.0802	17.66	18.4373	18.0241	18.2958
1.06189	0.237465	Q99JT9	Q99JT9	1,2-dihydroxy-3-keto-5-methylthiopentene dioxygenase	Adi1	4421	Color2 [A=255, R=169, G=169, B=169]	1	4					5	5	5	32.4	32.4	32.4	21.523	0	9.1512	151040000	6	17.4029	17.7882	17.6952	17.6063	17.6981	17.4363	17.2369	17.7692	17.1871	17.3739
1.0618	0.242356	Q9DBG3;Q9DBG3-2	Q9DBG3;Q9DBG3-2	AP-2 complex subunit beta	Ap2b1	5115	Color2 [A=255, R=169, G=169, B=169]	1	4					29	15	15	33.1	20.4	20.4	104.58	0	94.408	1169800000	35	18.5439	18.7636	18.8553	18.564	19.0554	18.3851	18.36	18.8068	18.4897	18.5287
1.0598	0.302962	Q9D892	Q9D892	Inosine triphosphate pyrophosphatase	Itpa	5029	Color2 [A=255, R=169, G=169, B=169]	1	4					7	7	6	48.5	48.5	44.9	21.897	0	18.643	481150000	13	16.6255	16.9929	17.1363	16.6918	17.099	16.3655	16.3937	16.9992	16.664	16.6083
1.0589	0.244176	Q8CI04	Q8CI04	Conserved oligomeric Golgi complex subunit 3	Cog3	3644	Color2 [A=255, R=169, G=169, B=169]	1	4					6	6	6	8.7	8.7	8.7	93.282	0	17.817	49353000	9	15.5738	15.9458	15.8805	15.7391	15.7072	15.6246	15.3962	15.8627	15.5123	15.2297
1.05883	0.331149	Q9Z1W9	Q9Z1W9	STE20/SPS1-related proline-alanine-rich protein kinase	Stk39	5784	Color2 [A=255, R=169, G=169, B=169]	1	4					6	4	4	12.2	7.7	7.7	60.319	0	18.961	66980000	12	15.5535	15.9795	16.4593	15.8	16.2379	15.8431	15.7225	15.7172	15.4936	15.5979
1.05832	0.390819	Q8BGB5	Q8BGB5	LIM domain-containing protein 2	Limd2	3102	Color2 [A=255, R=169, G=169, B=169]	1	4					4	4	4	30.5	30.5	30.5	14.237	0	30.088	214490000	14	16.2029	16.8139	16.5697	16.2835	16.6922	15.8591	15.6932	16.555	16.0802	16.4206
1.05817	0.484642	Q64277	Q64277	ADP-ribosyl cyclase/cyclic ADP-ribose hydrolase 2	Bst1	2560	Color2 [A=255, R=169, G=169, B=169]	1	4					6	6	6	26	26	26	34.616	0	14.142	60925000	11	14.4071	14.1673	14.666	14.0368	14.7446	13.0994	14.018	14.2242	14.0991	14.158
1.0581	0.239889	P18654;Q7TPS0-2;Q7TPS0-3;Q7TPS0	P18654	Ribosomal protein S6 kinase alpha-3	Rps6ka3	895	Color2 [A=255, R=169, G=169, B=169]	1	4					26	26	16	41.5	41.5	28	83.693	0	70.177	1473100000	62	19.8775	20.1961	20.279	20.0571	20.2556	19.8314	19.6072	20.219	19.8894	19.9189
1.05771	0.28213	B2RXR6	B2RXR6	Serine/threonine-protein phosphatase 6 regulatory ankyrin repeat subunit B	Ankrd44	87	Color2 [A=255, R=169, G=169, B=169]	1	4					21	21	20	23.7	23.7	22.8	107.38	0	206.73	644030000	39	17.8179	18.3177	18.6263	18.1448	18.3472	18.1079	17.8157	18.0993	17.9227	17.8976
1.05731	0.291997	O35955	O35955	Proteasome subunit beta type-10	Psmb10	352	Color2 [A=255, R=169, G=169, B=169]	1	4					8	8	8	38.8	38.8	38.8	29.063	0	58.217	2451100000	23	18.8645	19.3357	19.4336	19.0524	19.412	18.8928	18.5992	19.2262	18.9613	18.9586
1.0571	0.328977	Q3V0C5;Q3V0C5-5;Q3V0C5-2;Q3V0C5-4;Q3V0C5-3	Q3V0C5;Q3V0C5-5;Q3V0C5-2	Ubiquitin carboxyl-terminal hydrolase 48	Usp48	2149	Color2 [A=255, R=169, G=169, B=169]	1	4					7	7	7	8.2	8.2	8.2	120.63	0	15.512	50258000	10	15.0282	15.8986	15.5658	15.3355	15.5262	15.1182	14.8592	15.4159	15.2166	15.0995
1.05683	-0.32731	P18572-2;P18572	P18572-2;P18572	Basigin	Bsg	892	Color2 [A=255, R=169, G=169, B=169]	1	4					6	6	6	26.4	26.4	26.4	29.674	0	33.333	1446400000	20	18.732	19.0221	19.1155	19.1556	19.2236	19.1523	18.9255	19.6883	19.5841	19.5351
1.05545	0.253628	Q9JHK5	Q9JHK5	Pleckstrin	Plek	5318	Color2 [A=255, R=169, G=169, B=169]	1	4					8	8	8	31.4	31.4	31.4	39.9	0	44.948	1674800000	25	17.4205	17.9639	17.7988	17.6281	17.8173	17.5159	17.1404	17.7041	17.5167	17.4835
1.05449	0.304636	Q64378	Q64378	Peptidyl-prolyl cis-trans isomerase FKBP5;Peptidyl-prolyl cis-trans isomerase FKBP5, N-terminally processed	Fkbp5	2574	Color2 [A=255, R=169, G=169, B=169]	1	4					15	15	15	36.8	36.8	36.8	50.966	0	146.7	930100000	32	17.9698	18.2252	18.6412	18.1668	18.3625	17.9374	17.5823	18.2498	17.9855	18.0871
1.05424	0.31581	P10639	P10639	Thioredoxin	Txn	746	Color2 [A=255, R=169, G=169, B=169]	1	4					7	7	7	86.7	86.7	86.7	11.675	0	29.795	11720000000	44	21.0361	21.3585	21.5543	21.1152	21.5524	20.802	20.7039	21.4014	21.0815	21.0486
1.05394	-0.264341	Q9JIY5;A2RT60	Q9JIY5	Serine protease HTRA2, mitochondrial	Htra2	5358	Color2 [A=255, R=169, G=169, B=169]	1	4					7	7	7	21.8	21.8	21.8	49.348	0	14.093	181750000	11	15.5192	15.8271	16.0452	15.6666	15.9992	16.056	15.8076	16.3925	16.0906	16.0323
1.05358	0.27687	Q8R409	Q8R409	Protein HEXIM1	Hexim1	3948	Color2 [A=255, R=169, G=169, B=169]	1	4					6	6	6	25	25	25	40.243	0	17.581	196270000	11	16.0998	16.5887	16.267	16.2408	16.4386	15.9068	15.7359	16.3802	15.9964	16.2312
1.05353	0.348977	O89051	O89051	Integral membrane protein 2B;BRI2, membrane form;BRI2 intracellular domain;BRI2C, soluble form;Bri23 peptide	Itm2b	562	Color2 [A=255, R=169, G=169, B=169]	1	4					4	4	4	21.4	21.4	21.4	30.26	0	10.313	110730000	11	15.927	16.2085	16.4608	15.7823	16.4597	15.5424	15.5616	16.1382	15.9452	15.906
1.0529	0.232403	O55022	O55022	Membrane-associated progesterone receptor component 1	Pgrmc1	393	Color2 [A=255, R=169, G=169, B=169]	1	4					6	5	5	36.9	32.3	32.3	21.694	0	27.961	930780000	12	15.3332	15.8549	15.6711	15.525	15.764	15.4219	15.2543	15.6782	15.2667	15.3652
1.0516	0.594137	E9Q5F9-2;E9Q5F9	E9Q5F9-2;E9Q5F9	Histone-lysine N-methyltransferase SETD2	Setd2	167	Color2 [A=255, R=169, G=169, B=169]	1	4					3	3	3	1.3	1.3	1.3	285.56	0	4.6629	102720000	5	14.1446	15.8946	14.9156	14.8069	14.8553	14.488	14.0374	14.6823	14.3853	14.0534
1.05042	0.237921	P21300	P21300	Aldose reductase-related protein 1	Akr1b7	925	Color2 [A=255, R=169, G=169, B=169]	1	4					10	10	7	25	25	19.9	35.988	0	15.046	430130000	16	18.3912	18.53	18.5568	18.3752	18.7019	18.4102	17.9973	18.5824	18.0745	18.301
1.04987	0.321385	Q9D819	Q9D819	Inorganic pyrophosphatase	Ppa1	5020	Color2 [A=255, R=169, G=169, B=169]	1	4					16	16	16	74.7	74.7	74.7	32.667	0	116.95	1398800000	52	18.8512	19.0794	19.5086	18.7915	19.1693	18.7719	18.5637	19.1033	18.8425	18.5117
1.04946	0.282789	Q91WB4	Q91WB4	Pleckstrin homology domain-containing family F member 2	Plekhf2	4177	Color2 [A=255, R=169, G=169, B=169]	1	4					3	3	3	14.9	14.9	14.9	27.754	0	6.6258	40176000	6	14.8892	15.0627	15.4304	15.2832	15.4621	14.7574	14.6641	15.142	15.064	15.086
1.04937	0.285295	Q9D2C7	Q9D2C7	Bax inhibitor 1	Tmbim6	4934	Color2 [A=255, R=169, G=169, B=169]	1	4					2	2	2	3.8	3.8	3.8	26.477	0.00039432	3.4015	56767000	4	16.1613	16.3305	16.598	16.2069	16.4059	16.0881	15.96	16.5101	15.757	15.961
1.04915	0.410994	Q9WVR4	Q9WVR4	Fragile X mental retardation syndrome-related protein 2	Fxr2	5717	Color2 [A=255, R=169, G=169, B=169]	1	4					8	5	5	17.1	12.6	12.6	73.742	0	15.278	37934000	7	14.2277	14.8639	15.0087	14.6495	15.2588	13.9269	14.3812	14.5749	14.584	14.4867
1.04877	0.407219	Q8R0P4;Q8R0P4-2	Q8R0P4;Q8R0P4-2	Mth938 domain-containing protein	Aamdc	3861	Color2 [A=255, R=169, G=169, B=169]	1	4					3	3	3	27.9	27.9	27.9	13.244	0	9.7008	81249000	5	12.6918	13.3586	13.279	12.9507	13.7299	12.4858	13.1592	12.9039	12.7423	12.6828
1.04474	0.259979	Q9ESZ8-5;Q9ESZ8-4;Q9ESZ8-3;Q9ESZ8-6;Q9ESZ8-2;Q9ESZ8	Q9ESZ8-5;Q9ESZ8-4;Q9ESZ8-3;Q9ESZ8-6;Q9ESZ8-2;Q9ESZ8	General transcription factor II-I	Gtf2i	5302	Color2 [A=255, R=169, G=169, B=169]	1	4					16	16	16	21.8	21.8	21.8	106.05	0	38.942	197170000	26	17.4428	17.7281	17.6626	17.5359	17.7167	17.2961	17.069	17.8149	17.2827	17.3235
1.04414	0.460004	Q8BND5-3;Q8BND5-2;Q8BND5;Q8BND5-4	Q8BND5-3;Q8BND5-2;Q8BND5	Sulfhydryl oxidase 1	Qsox1	3264	Color2 [A=255, R=169, G=169, B=169]	1	4					3	3	3	5.5	5.5	5.5	63.336	0	6.3836	17608000	4	13.4618	14.2333	14.2664	13.6995	13.8853	13.8792	13.2157	13.8765	13.2914	12.9833
1.04331	0.307602	P19096	P19096	Fatty acid synthase;[Acyl-carrier-protein] S-acetyltransferase;[Acyl-carrier-protein] S-malonyltransferase;3-oxoacyl-[acyl-carrier-protein] synthase;3-oxoacyl-[acyl-carrier-protein] reductase;3-hydroxyacyl-[acyl-carrier-protein] dehydratase;Enoyl-[acyl-carrier-protein] reductase;Oleoyl-[acyl-carrier-protein] hydrolase	Fasn	900	Color2 [A=255, R=169, G=169, B=169]	1	4					67	67	67	32.4	32.4	32.4	272.43	0	323.31	4348200000	167	21.2533	21.1386	21.6013	21.0572	21.4704	21.0053	20.5576	21.314	21.0069	21.0989
1.04078	0.204067	Q99JI4	Q99JI4	26S proteasome non-ATPase regulatory subunit 6	Psmd6	4413	Color2 [A=255, R=169, G=169, B=169]	1	4					18	18	18	42.4	42.4	42.4	45.536	0	44.97	390190000	36	17.7384	18.2926	18.1477	17.9444	18.0689	17.8201	17.6817	17.9876	17.8752	17.807
1.04072	0.347266	Q9QZB7	Q9QZB7	Actin-related protein 10	Actr10	5543	Color2 [A=255, R=169, G=169, B=169]	1	4					5	5	5	17.7	17.7	17.7	46.207	0	7.8666	41434000	6	13.7594	14.052	14.1417	13.7012	13.9568	13.5714	13.6831	13.9663	12.9919	13.6621
1.04	0.322308	Q61029;Q61029-3;Q61029-2;Q61029-4	Q61029;Q61029-3;Q61029-2;Q61029-4	Lamina-associated polypeptide 2, isoforms beta/delta/epsilon/gamma	Tmpo	2349	Color2 [A=255, R=169, G=169, B=169]	1	4					15	8	8	47.3	23.7	23.7	50.372	0	119.64	1967400000	37	19.7799	20.0555	20.0923	19.9314	20.1296	19.5043	19.2715	20.1949	19.6065	19.7998
1.03882	-0.384944	Q3U9N9;Q3U9N9-2	Q3U9N9;Q3U9N9-2	Monocarboxylate transporter 10	Slc16a10	2041	Color2 [A=255, R=169, G=169, B=169]	1	4					3	3	3	11.1	11.1	11.1	55.32	0	13.889	79478000	5	13.7373	13.6535	14.2368	13.7582	14.1226	14.1335	13.8546	14.7752	14.5377	14.132
1.03844	0.311307	Q01965	Q01965	T-lymphocyte surface antigen Ly-9	Ly9	1830	Color2 [A=255, R=169, G=169, B=169]	1	4					7	7	7	17.3	17.3	17.3	73.142	0	18.185	201110000	14	16.4439	16.839	16.8709	16.425	16.9554	16.2041	16.0558	16.6872	16.4566	16.5739
1.03829	0.404958	Q9DBS8;Q9DBS8-2	Q9DBS8;Q9DBS8-2	Centrosomal protein POC5	Poc5	5136	Color2 [A=255, R=169, G=169, B=169]	1	4					2	2	2	3.9	3.9	3.9	60.955	0	4.89	0	2	11.7433	12.3397	11.5972	12.1163	11.9775	11.4524	11.614	12.1508	11.3346	11.1975
1.03744	0.316427	Q91VV4;Q91VV4-2	Q91VV4;Q91VV4-2	DENN domain-containing protein 2D	Dennd2d	4155	Color2 [A=255, R=169, G=169, B=169]	1	4					6	6	6	16	16	16	53.211	0	37.199	42206000	7	14.8332	15.5165	15.4835	15.0316	15.3268	14.968	14.609	15.195	14.8215	15.016
1.03707	0.26202	Q3THW5;P0C0S6	Q3THW5;P0C0S6	Histone H2A.V;Histone H2A.Z	H2afv;H2afz	727	Color2 [A=255, R=169, G=169, B=169]	1	4					4	2	2	31.2	18.8	18.8	13.509	0	11.304	8320900000	36	20.3586	20.9231	20.5921	20.619	20.7567	20.1758	20.2188	20.7375	20.3655	20.4417
1.03706	0.181965	Q9D2G2;Q9D2G2-2	Q9D2G2;Q9D2G2-2	Dihydrolipoyllysine-residue succinyltransferase component of 2-oxoglutarate dehydrogenase complex, mitochondrial	Dlst	4936	Color2 [A=255, R=169, G=169, B=169]	1	4					8	8	8	22	22	22	48.994	0	36.646	1223200000	30	18.2153	18.6688	18.4356	18.4387	18.5573	18.2525	18.0992	18.4607	18.2954	18.298
1.03661	0.369096	P62309	P62309	Small nuclear ribonucleoprotein G	Snrpg	1530	Color2 [A=255, R=169, G=169, B=169]	1	4					2	2	2	17.1	17.1	17.1	8.496	0	6.1445	102130000	4	14.5175	14.9364	14.7688	14.3542	14.8979	14.2618	14.0007	14.9045	14.1121	14.3502
1.03661	0.265076	P23591	P23591	GDP-L-fucose synthase	Tsta3	953	Color2 [A=255, R=169, G=169, B=169]	1	4					7	7	6	31.2	31.2	28.7	35.877	0	13.373	431680000	12	16.4409	16.6836	17.0689	16.6192	16.7463	16.6725	16.2663	16.6715	16.2845	16.3387
1.03601	0.284304	Q9DAW9	Q9DAW9	Calponin-3	Cnn3	5085	Color2 [A=255, R=169, G=169, B=169]	1	4					11	11	10	42.1	42.1	38.8	36.428	0	113.4	1058600000	41	18.1659	18.5103	18.2877	18.2296	18.456	17.9787	17.7492	18.4925	17.8323	18.1753
1.0359	0.306047	Q6NZF1	Q6NZF1	Zinc finger CCCH domain-containing protein 11A	Zc3h11a	2669	Color2 [A=255, R=169, G=169, B=169]	1	4					12	12	12	19.1	19.1	19.1	86.491	0	61.494	191840000	22	16.9271	17.347	17.2646	17.0635	17.348	16.8546	16.498	17.3195	16.748	16.9999
1.03547	0.271523	Q3TGF2	Q3TGF2	Protein FAM107B	Fam107b	1962	Color2 [A=255, R=169, G=169, B=169]	1	4					6	6	6	48.1	48.1	48.1	15.572	0	37.873	147410000	13	15.9589	16.5111	16.1489	16.442	16.205	16.1147	15.6426	16.2009	15.8744	16.0757
1.03497	0.263044	O70274;Q63739	O70274;Q63739	Protein tyrosine phosphatase type IVA 2;Protein tyrosine phosphatase type IVA 1	Ptp4a2;Ptp4a1	438	Color2 [A=255, R=169, G=169, B=169]	1	4					2	2	2	12.6	12.6	12.6	19.127	0.0002089	4.2757	80645000	4	15.1132	15.8099	15.5021	15.4697	15.7052	15.2116	15.142	15.5186	15.1672	15.2455
1.03417	0.269961	Q8K2T1;Q8K2T1-2;Q8K2T1-3	Q8K2T1;Q8K2T1-2;Q8K2T1-3	NmrA-like family domain-containing protein 1	Nmral1	3773	Color2 [A=255, R=169, G=169, B=169]	1	4					10	10	10	35.6	35.6	35.6	34.376	0	26.727	417460000	19	18.2577	18.5316	18.5192	18.2453	18.7909	18.1122	17.8889	18.3965	18.425	18.1721
1.03411	0.438781	Q8R344	Q8R344	Coiled-coil domain-containing protein 12	Ccdc12	3922	Color2 [A=255, R=169, G=169, B=169]	1	4					6	6	6	36.1	36.1	36.1	18.891	0	22.987	290290000	19	17.9874	19.0545	18.4866	18.1273	18.2178	17.9219	17.5198	18.2991	17.8336	18.1054
1.03371	0.247024	Q8BG30	Q8BG30	Negative elongation factor A	Nelfa	3088	Color2 [A=255, R=169, G=169, B=169]	1	4					3	3	3	8.1	8.1	8.1	57.584	0	6.5297	18326000	5	15.4354	15.7651	15.645	15.4412	15.6825	15.1171	15.0836	15.6718	15.383	15.4785
1.03365	0.281755	P14733	P14733	Lamin-B1	Lmnb1	823	Color2 [A=255, R=169, G=169, B=169]	1	4					40	38	37	58.2	56.6	54.8	66.785	0	323.31	26682000000	227	22.3866	22.7358	22.8844	22.6207	22.8294	22.2065	22.1164	22.782	22.419	22.5241
1.03342	0.224152	P81069-2;P81069	P81069-2;P81069	GA-binding protein subunit beta-2	Gabpb2	1701	Color2 [A=255, R=169, G=169, B=169]	1	4					3	3	2	7.1	7.1	5.1	39.282	0	4.729	41160000	5	15.614	16.0182	15.9355	15.839	15.8816	15.5317	15.3599	15.9431	15.6762	15.6566
1.03282	0.310872	Q9D1K2	Q9D1K2	V-type proton ATPase subunit F	Atp6v1f	4916	Color2 [A=255, R=169, G=169, B=169]	1	4					4	4	4	41.2	41.2	41.2	13.37	0	8.1177	96591000	7	14.5503	14.9568	14.3061	14.4921	14.6409	14.2242	13.9253	14.691	14.3191	14.2323
1.03254	0.300109	P35821	P35821	Tyrosine-protein phosphatase non-receptor type 1	Ptpn1	1114	Color2 [A=255, R=169, G=169, B=169]	1	4					14	14	14	40.5	40.5	40.5	49.593	0	73.594	1057400000	46	18.6553	18.8325	18.9649	18.6233	18.9012	18.474	18.0449	18.943	18.5125	18.5023
1.03063	0.298313	Q8CJG1;Q8CJF8-2;Q8CJF8	Q8CJG1	Protein argonaute-1	Ago1	3680	Color2 [A=255, R=169, G=169, B=169]	1	4					17	12	8	25.3	17.7	13.1	97.213	0	68.969	303920000	21	17.1722	17.4456	17.6638	17.1251	17.4648	16.9463	16.8081	17.4944	16.9508	17.1802
1.03005	0.349357	Q8VD62	Q8VD62	UPF0696 protein C11orf68 homolog	Bles03	4025	Color2 [A=255, R=169, G=169, B=169]	1	4					5	5	5	19.5	19.5	19.5	31.845	0	12.234	145390000	9	15.5338	16.0541	16.0499	15.538	15.9989	15.5371	15.0853	15.9048	15.3241	15.5767
1.0294	-0.465396	P07607	P07607	Thymidylate synthase	Tyms	689	Color2 [A=255, R=169, G=169, B=169]	1	4					3	3	3	12.4	12.4	12.4	34.958	0	6.5998	31962000	4	11.3625	11.8943	11.7489	11.1796	11.4978	11.6502	11.5395	12.411	12.5763	11.833
1.02934	0.257605	Q9R190	Q9R190	Metastasis-associated protein MTA2	Mta2	5611	Color2 [A=255, R=169, G=169, B=169]	1	4					17	17	15	27.8	27.8	25.3	75.029	0	78.653	990750000	38	18.6229	19.0455	18.9181	18.7438	19.0226	18.4314	18.3428	18.96	18.6879	18.6428
1.02878	0.394348	Q9Z0F7	Q9Z0F7	Gamma-synuclein	Sncg	5722	Color2 [A=255, R=169, G=169, B=169]	1	4					3	3	3	35.8	35.8	35.8	13.159	0	5.5167	1654800	3	12.6666	13.103	13.0715	12.9501	13.0112	12.2974	12.2807	13.0952	12.1891	12.9683
1.02831	0.237677	Q8BH35;Q8BH35-2	Q8BH35;Q8BH35-2	Complement component C8 beta chain	C8b	3136	Color2 [A=255, R=169, G=169, B=169]	1	4					2	2	2	3.4	3.4	3.4	66.229	0	4.8335	9099100	3	13.3725	13.4922	13.7338	13.4974	13.3621	13.0914	13.0986	13.6605	13.1714	13.2478
1.02783	0.262511	Q6NVE9;Q6NVE9-2	Q6NVE9	Protein phosphatase PTC7 homolog	Pptc7	2660	Color2 [A=255, R=169, G=169, B=169]	1	4					3	3	3	18.1	18.1	18.1	33.048	0	10.505	17282000	6	13.986	14.4267	14.3739	14.132	14.6274	13.9131	13.8787	14.3295	14.0576	14.0546
1.02636	0.343154	O88587-2;O88587	O88587-2;O88587	Catechol O-methyltransferase	Comt	510	Color2 [A=255, R=169, G=169, B=169]	1	4					7	7	7	37.8	37.8	37.8	24.707	0	23.642	448270000	13	17.6138	17.9558	17.9238	17.4826	18.1516	17.1245	17.2054	17.8037	17.6549	17.6234
1.0254	0.274763	Q571E4	Q571E4	N-acetylgalactosamine-6-sulfatase	Galns	2199	Color2 [A=255, R=169, G=169, B=169]	1	4					4	4	4	12.1	12.1	12.1	57.673	0	7.1644	295070000	7	16.4958	16.6634	16.958	16.651	17.1342	16.3899	16.3799	16.8467	16.4757	16.4365
1.02376	0.283928	P35282	P35282	Ras-related protein Rab-21	Rab21	1092	Color2 [A=255, R=169, G=169, B=169]	1	4					9	9	9	47.7	47.7	47.7	24.106	0	36.304	700810000	23	17.4057	17.7165	17.8638	17.5939	17.9203	17.2838	17.0594	17.7333	17.4147	17.5894
1.02309	0.293761	Q5SSZ5;Q5SSZ5-2	Q5SSZ5;Q5SSZ5-2	Tensin-3	Tns3	2245	Color2 [A=255, R=169, G=169, B=169]	1	4					17	15	15	15.3	13.9	13.9	155.59	0	113	460630000	39	17.8539	18.2623	18.3707	18.1003	18.5245	17.7255	17.6853	18.2345	17.9223	18.0752
1.02269	0.203293	Q7TMC8-2;Q7TMC8	Q7TMC8-2;Q7TMC8		Fuk	2879	Color2 [A=255, R=169, G=169, B=169]	1	4					2	2	2	3.5	3.5	3.5	110.87	0	6.0702	39033000	4	15.1214	15.5125	15.5544	15.4206	15.5713	15.3464	14.9785	15.3349	15.2048	15.2991
1.02219	0.398069	Q80WT5-2;Q80WT5	Q80WT5-2;Q80WT5	Aftiphilin	Aftph	3009	Color2 [A=255, R=169, G=169, B=169]	1	4					4	4	4	6.3	6.3	6.3	98.489	0	13.085	25709000	5	13.384	13.9382	14.0312	13.6425	13.9694	13.3954	13.1866	13.6087	13.8904	12.8938
1.0218	0.206432	Q8BH64	Q8BH64	EH domain-containing protein 2	Ehd2	3144	Color2 [A=255, R=169, G=169, B=169]	1	4					19	16	16	44.9	40.1	40.1	61.174	0	62.949	1131000000	37	18.7099	18.623	18.9684	18.6208	18.9269	18.6378	18.3769	18.7672	18.375	18.6598
1.0201	0.313146	O88974-7;O88974;O88974-4;O88974-2;O88974-5;O88974-6	O88974-7;O88974;O88974-4;O88974-2;O88974-5;O88974-6	Histone-lysine N-methyltransferase SETDB1	Setdb1	552	Color2 [A=255, R=169, G=169, B=169]	1	4					2	2	2	3.3	3.3	3.3	84.399	0.00077235	3.0783	13802000	3	13.1598	13.1297	13.6101	13.0606	13.5898	12.7346	13.0845	13.372	13.0113	12.7819
1.01994	0.241591	P97434-4;P97434;P97434-5;P97434-2;P97434-3	P97434-4;P97434;P97434-5;P97434-2;P97434-3	Myosin phosphatase Rho-interacting protein	Mprip	1756	Color2 [A=255, R=169, G=169, B=169]	1	4					17	17	17	22.3	22.3	22.3	112.7	0	58.382	317370000	30	16.8487	17.3034	17.3394	17.1016	17.3529	16.9715	16.6672	17.1508	16.8767	17.0719
1.01968	0.271519	O35309	O35309	N-myc-interactor	Nmi	293	Color2 [A=255, R=169, G=169, B=169]	1	4					8	8	8	25.2	25.2	25.2	35.235	0	88.69	341910000	25	17.0613	17.2009	17.5186	17.0812	17.2673	16.9848	16.604	17.341	16.8918	16.9501
1.01935	0.329642	Q99J87	Q99J87	Probable ATP-dependent RNA helicase DHX58	Dhx58	4406	Color2 [A=255, R=169, G=169, B=169]	1	4					7	7	7	10.9	10.9	10.9	76.708	0	13.343	69305000	10	15.6202	15.6407	16.1786	15.4635	15.9695	15.326	15.0789	15.7586	15.4653	15.5956
1.01846	0.357897	Q3U1Y4;Q3U1Y4-3;Q3U1Y4-2	Q3U1Y4;Q3U1Y4-3;Q3U1Y4-2	DENN domain-containing protein 4B	Dennd4b	2022	Color2 [A=255, R=169, G=169, B=169]	1	4					5	5	5	4.4	4.4	4.4	164.74	0	13.611	29198000	7	14.3134	14.8636	14.7235	14.384	14.9054	14.25	13.8319	14.5828	14.1323	14.6034
1.0181	0.257092	Q9QZL0	Q9QZL0	Receptor-interacting serine/threonine-protein kinase 3	Ripk3	5555	Color2 [A=255, R=169, G=169, B=169]	1	4					8	8	8	23	23	23	53.322	0	32.268	178400000	12	17.5772	18.0113	17.7864	17.4564	17.9001	17.407	17.2234	17.7617	17.4608	17.5932
1.01788	0.295844	P70441	P70441	Na(+)/H(+) exchange regulatory cofactor NHE-RF1	Slc9a3r1	1682	Color2 [A=255, R=169, G=169, B=169]	1	4					11	11	11	42.8	42.8	42.8	38.6	0	101.42	3123800000	31	19.6985	20.3087	20.0954	19.8952	20.1576	19.5956	19.4278	20.0545	19.655	19.9433
1.01726	0.291578	Q921G6	Q921G6	Leucine-rich repeat and calponin homology domain-containing protein 4	Lrch4	4299	Color2 [A=255, R=169, G=169, B=169]	1	4					7	7	7	16.9	16.9	16.9	73.162	0	27.36	98654000	16	14.2376	14.8728	14.7615	14.4787	14.8778	14.3531	14.0421	14.5256	14.5437	14.3059
1.01579	0.22588	Q9EP71	Q9EP71	Ankycorbin	Rai14	5206	Color2 [A=255, R=169, G=169, B=169]	1	4					25	25	25	27.9	27.9	27.9	108.85	0	52.811	488830000	45	18.517	18.9262	18.8147	18.7607	19.0003	18.6352	18.3021	18.7664	18.4614	18.7243
1.01575	0.22329	Q9JL61	Q9JL61	DNA-binding protein Rfx5	Rfx5	5417	Color2 [A=255, R=169, G=169, B=169]	1	4					3	3	3	4.1	4.1	4.1	69.734	0.0036179	2.2609	35646000	4	13.5224	13.6425	13.2715	13.3383	13.2208	13.0758	13.1002	13.2642	12.9668	13.472
1.01552	0.280318	Q920E5	Q920E5	Farnesyl pyrophosphate synthase	Fdps	4286	Color2 [A=255, R=169, G=169, B=169]	1	4					6	6	6	17.8	17.8	17.8	40.581	0	12.498	299050000	11	17.0113	17.7059	17.2872	17.1427	17.2959	16.8512	16.8267	17.3365	17.0662	16.9609
1.01494	0.270934	Q9EPC1	Q9EPC1	Alpha-parvin	Parva	5213	Color2 [A=255, R=169, G=169, B=169]	1	4					8	7	7	22.8	22.8	22.8	42.329	0	92.614	756280000	25	18.0129	18.4037	18.3235	18.216	18.4761	18.1206	17.6915	18.368	17.8174	18.0801
1.01445	0.289549	Q8K1R7	Q8K1R7	Serine/threonine-protein kinase Nek9	Nek9	3737	Color2 [A=255, R=169, G=169, B=169]	1	4					14	14	13	17	17	16.2	107.14	0	46.024	225920000	26	17.0067	17.3777	17.4736	17.1617	17.5435	16.7941	16.7454	17.3892	17.0785	17.1083
1.01404	0.368017	Q01147;Q01147-2;P27699-11;P27699-10;P27699-2;P27699-8;P27699-7;P27699-6;P27699-5	Q01147;Q01147-2	Cyclic AMP-responsive element-binding protein 1	Creb1	1820	Color2 [A=255, R=169, G=169, B=169]	1	4					5	5	3	25.5	25.5	20.8	36.674	0	29.674	215860000	13	16.5085	17.0143	16.9403	16.614	16.7706	16.129	15.91	16.677	16.4544	16.8373
1.01349	0.389967	Q9D4J7;Q9D4J7-2	Q9D4J7;Q9D4J7-2	PHD finger protein 6	Phf6	4966	Color2 [A=255, R=169, G=169, B=169]	1	4					3	3	3	8.2	8.2	8.2	41.139	0	15.1	223040000	9	16.7252	17.185	17.4783	16.656	17.3025	16.368	16.5463	16.8893	17.0708	16.5228
1.01334	-0.666365	Q01320	Q01320	DNA topoisomerase 2-alpha	Top2a	1822	Color2 [A=255, R=169, G=169, B=169]	1	4					33	22	22	22.1	14.8	14.8	172.79	0	145.2	577030000	44	18.3324	18.5347	18.4035	18.0625	18.2371	18.1013	18.4516	19.6666	19.8908	18.7918
1.01319	0.293038	Q9DBS1	Q9DBS1	Transmembrane protein 43	Tmem43	5133	Color2 [A=255, R=169, G=169, B=169]	1	4					7	7	7	30	30	30	44.783	0	41.685	296420000	19	17.6001	18.0127	17.9722	17.8157	18.1303	17.4433	17.2741	17.978	17.5604	17.81
1.01287	0.224209	Q9CQD1	Q9CQD1	Ras-related protein Rab-5A	Rab5a	4623	Color2 [A=255, R=169, G=169, B=169]	1	4					8	5	5	53.5	38.6	38.6	23.598	0	41.406	185420000	17	16.2127	16.5535	16.5278	16.2745	16.5268	16.1351	15.9396	16.5278	16.1819	16.1899
1.01251	0.372467	Q7TMY7;Q7TMY7-2	Q7TMY7;Q7TMY7-2	Importin-8	Ipo8	2890	Color2 [A=255, R=169, G=169, B=169]	1	4					3	3	3	3.5	3.5	3.5	117.08	0	7.8214	16624000	5	12.9201	13.55	13.6505	13.2182	13.611	12.8645	12.6577	13.4787	13.1594	12.9271
1.01239	0.25681	Q8BFW4-2;Q8BFW4	Q8BFW4-2;Q8BFW4	Tripartite motif-containing protein 65	Trim65	3078	Color2 [A=255, R=169, G=169, B=169]	1	4					3	3	3	11.4	11.4	11.4	44.393	0	23.931	41519000	7	14.2246	14.3823	14.4999	14.1959	14.3915	13.9807	13.7176	14.4531	14.2404	14.0182
1.00927	0.31537	Q04207;Q04207-2	Q04207;Q04207-2	Transcription factor p65	Rela	1853	Color2 [A=255, R=169, G=169, B=169]	1	4					10	10	10	26.6	26.6	26.6	60.211	0	20.362	272600000	25	16.7735	17.2125	17.1941	16.8567	17.3315	16.3861	16.5607	17.1155	16.8916	16.8376
1.00903	0.201683	P16254	P16254	Signal recognition particle 14 kDa protein;Signal recognition particle 14 kDa protein, N-terminally processed	Srp14	850	Color2 [A=255, R=169, G=169, B=169]	1	4					4	4	4	29.1	29.1	29.1	12.51	0	10.104	137540000	8	16.2863	16.7116	16.7579	16.518	16.5795	16.3717	16.2574	16.6308	16.2761	16.3088
1.00903	0.244384	Q91XD6	Q91XD6	Vacuolar protein-sorting-associated protein 36	Vps36	4221	Color2 [A=255, R=169, G=169, B=169]	1	4					7	7	7	18.7	18.7	18.7	43.735	0	36.242	101200000	11	16.2618	16.6537	16.704	16.647	16.6275	16.6064	16.1243	16.5564	16.148	16.237
1.00896	0.256907	Q9D787	Q9D787	Peptidyl-prolyl cis-trans isomerase-like 2	Ppil2	5004	Color2 [A=255, R=169, G=169, B=169]	1	4					6	6	6	13.2	13.2	13.2	59.064	0	21.645	120280000	17	16.7305	17.1257	17.1144	16.8966	17.0295	16.6569	16.3733	17.0823	16.8135	16.6863
1.00647	0.299651	Q3TJZ6	Q3TJZ6	Protein FAM98A	Fam98a	1974	Color2 [A=255, R=169, G=169, B=169]	1	4					6	5	5	14.6	12	12	55.055	0	15.691	27109000	7	14.2259	15.0292	14.8384	14.5972	14.6429	14.4266	14.1266	14.6598	14.3141	14.3083
1.00487	0.289077	Q3ULW8;Q3ULW8-2	Q3ULW8;Q3ULW8-2		Parp3	2094	Color2 [A=255, R=169, G=169, B=169]	1	4					13	13	13	33.2	33.2	33.2	59.948	0	79.965	838950000	29	18.0955	18.4682	18.5576	18.2097	18.5763	17.9616	17.7694	18.504	18.108	18.1188
1.00475	0.585231	Q61878	Q61878	Bone marrow proteoglycan;Eosinophil granule major basic protein	Prg2	2467	Color2 [A=255, R=169, G=169, B=169]	1	4					4	4	4	24.2	24.2	24.2	24.255	0	41.805	2664600000	15	16.3327	16.6681	17.139	16.6841	17.2147	16.0419	16.5655	15.324	16.908	16.2732
1.00341	0.257548	P43025	P43025	Tetranectin	Clec3b	1174	Color2 [A=255, R=169, G=169, B=169]	1	4					2	2	2	11.4	11.4	11.4	22.257	0.00020284	3.7854	15350000	3	13.2954	13.5748	13.4178	13.1975	13.3749	12.8156	12.841	13.4096	13.3317	13.1747
1.00195	0.346362	Q3UDP0;Q3UDP0-2	Q3UDP0;Q3UDP0-2	WD repeat-containing protein 41	Wdr41	2050	Color2 [A=255, R=169, G=169, B=169]	1	4					3	3	3	9.6	9.6	9.6	51.51	0	9.8384	9014200	5	12.5811	12.9295	13.0767	12.602	13.086	12.082	12.4243	12.9876	12.4118	12.6378
1.00187	-0.278048	Q8C0E2;Q8C0E2-2	Q8C0E2;Q8C0E2-2	Vacuolar protein sorting-associated protein 26B	Vps26b	3452	Color2 [A=255, R=169, G=169, B=169]	1	4					4	4	4	19	19	19	39.124	0	12.53	202030000	9	16.4187	16.0488	16.199	16.6703	16.097	16.5222	16.259	16.8408	16.5427	16.6594
1.00026	0.284345	Q80XQ2	Q80XQ2	TBC1 domain family member 5	Tbc1d5	3026	Color2 [A=255, R=169, G=169, B=169]	1	4					6	6	6	7.6	7.6	7.6	91.836	0	21.31	44598000	8	15.2389	15.563	15.5349	15.4616	15.5159	15.0952	14.7183	15.5659	15.161	15.3521
1.00006	0.303928	Q80XN0	Q80XN0	D-beta-hydroxybutyrate dehydrogenase, mitochondrial	Bdh1	3024	Color2 [A=255, R=169, G=169, B=169]	1	4					4	4	4	13.7	13.7	13.7	38.299	0	12.498	59472000	8	15.9578	16.3051	16.3826	16.1164	16.2867	15.6796	15.4592	16.1941	16.029	16.167
0.999683	0.379913	Q64287-2;Q64287	Q64287-2;Q64287	Interferon regulatory factor 4	Irf4	2563	Color2 [A=255, R=169, G=169, B=169]	1	4					3	3	3	7.3	7.3	7.3	51.449	0	4.703	29147000	4	15.2061	15.7471	15.2891	15.084	15.1878	14.8749	14.5376	15.5269	14.9736	14.7014
0.998929	0.272974	Q8VDP3;Q8VDP3-3;Q8VDP3-2	Q8VDP3;Q8VDP3-3;Q8VDP3-2	Protein-methionine sulfoxide oxidase MICAL1	Mical1	4048	Color2 [A=255, R=169, G=169, B=169]	1	4					21	21	21	26.1	26.1	26.1	116.78	0	193.63	793600000	47	18.5421	18.9397	18.9131	18.6182	18.9311	18.4467	18.1878	18.9291	18.5046	18.5112
0.997932	0.254932	Q9D0F9	Q9D0F9	Phosphoglucomutase-1	Pgm1	4871	Color2 [A=255, R=169, G=169, B=169]	1	4					24	24	24	52.3	52.3	52.3	61.417	0	167.65	2497400000	72	19.7337	19.982	20.2917	19.906	20.2099	19.8014	19.5104	20.0747	19.6731	19.7891
0.997433	0.299359	Q80TQ2-2;Q80TQ2;Q80TQ2-3	Q80TQ2-2;Q80TQ2;Q80TQ2-3	Ubiquitin carboxyl-terminal hydrolase CYLD	Cyld	2950	Color2 [A=255, R=169, G=169, B=169]	1	4					8	8	7	10.4	10.4	9.4	106.86	0	23.969	55144000	12	15.1516	15.4462	15.5804	15.2024	15.5699	15.02	14.6761	15.5107	15.1486	15.0983
0.995452	0.410005	Q8R3H9	Q8R3H9	Tetratricopeptide repeat protein 4	Ttc4	3935	Color2 [A=255, R=169, G=169, B=169]	1	4					3	3	2	10.6	10.6	5.4	44.338	0	4.7472	3759500	3	13.3154	13.8799	13.8501	13.5337	13.9837	12.9677	12.8916	13.8625	13.2259	13.565
0.995187	0.402704	Q8CHQ0	Q8CHQ0	F-box only protein 4	Fbxo4	3636	Color2 [A=255, R=169, G=169, B=169]	1	4					2	2	2	4.4	4.4	4.4	43.776	0.0042911	2.1606	21233000	3	13.5175	14.0375	14.0829	13.5075	14.08	13.4491	12.8321	13.8636	13.5998	13.4671
0.994792	0.322226	Q99N16	Q99N16	Leukotriene-B(4) omega-hydroxylase 2	Cyp4f3	4539	Color2 [A=255, R=169, G=169, B=169]	1	4					5	5	5	10.1	10.1	10.1	59.842	0	10.635	78842000	11	15.5214	15.8866	16.1177	15.792	16.0765	15.39	15.1315	15.9079	15.5951	15.7585
0.993809	0.277553	Q61702;CON__Q0VCM5	Q61702	Inter-alpha-trypsin inhibitor heavy chain H1	Itih1	2448	Color2 [A=255, R=169, G=169, B=169]	1	4					10	10	10	15.4	15.4	15.4	101.07	0	41.47	377260000	30	17.3361	17.6515	17.7567	17.596	17.9205	17.3642	17.048	17.7519	17.2704	17.4384
0.993585	0.306637	Q9DCG9	Q9DCG9	Multifunctional methyltransferase subunit TRM112-like protein	Trmt112	5176	Color2 [A=255, R=169, G=169, B=169]	1	4					2	2	2	21.6	21.6	21.6	14.141	0	6.586	81736000	6	13.9979	14.8384	14.4145	14.3475	14.0293	13.9791	14.1304	14.1083	13.7835	14.0931
0.992364	0.259784	Q8BIE6;Q8BIE6-2	Q8BIE6;Q8BIE6-2	FERM domain-containing protein 4A	Frmd4a	3183	Color2 [A=255, R=169, G=169, B=169]	1	4					3	3	3	3.6	3.6	3.6	113.88	0.00020534	3.9785	62901000	3	14.3677	15.0646	14.5116	14.4981	14.3348	14.288	14.2192	14.4451	14.1723	14.3533
0.991402	0.277845	Q9Z0H7	Q9Z0H7	B-cell lymphoma/leukemia 10	Bcl10	5728	Color2 [A=255, R=169, G=169, B=169]	1	4					3	3	3	15.9	15.9	15.9	25.948	0.00039864	3.5678	10169000	4	13.2398	13.4017	13.4322	13.1628	13.3701	12.7385	12.7541	13.3627	12.977	13.3852
0.990588	0.265321	P11352	P11352	Glutathione peroxidase 1	Gpx1	762	Color2 [A=255, R=169, G=169, B=169]	1	4					11	11	11	65.2	65.2	65.2	22.329	0	83.49	3080000000	47	19.4173	19.7756	19.5251	19.3818	19.7842	19.305	19.0113	19.6355	19.1164	19.4891
0.989243	0.318071	Q9Z0W3;Q9Z0W3-2	Q9Z0W3;Q9Z0W3-2	Nuclear pore complex protein Nup160	Nup160	5743	Color2 [A=255, R=169, G=169, B=169]	1	4					11	11	11	8.6	8.6	8.6	158.23	0	24.72	251810000	23	16.8644	17.4828	17.2796	16.8717	17.2041	16.5586	16.5598	17.2206	16.9104	16.8629
0.987097	0.238166	Q9CQB5	Q9CQB5	CDGSH iron-sulfur domain-containing protein 2	Cisd2	4617	Color2 [A=255, R=169, G=169, B=169]	1	4					5	5	5	42.2	42.2	42.2	15.242	0	12.537	387640000	15	17.6746	18.1151	17.8982	17.6731	18.0508	17.6879	17.4239	17.9668	17.5654	17.577
0.9863	0.205826	Q9QY76	Q9QY76	Vesicle-associated membrane protein-associated protein B	Vapb	5514	Color2 [A=255, R=169, G=169, B=169]	1	4					8	7	7	35.8	35.8	35.8	26.946	0	19.987	658850000	14	18.2664	18.5855	18.5468	18.3759	18.6889	18.2367	18.0808	18.5314	18.1686	18.4168
0.985481	0.341119	O08734	O08734	Bcl-2 homologous antagonist/killer	Bak1	219	Color2 [A=255, R=169, G=169, B=169]	1	4					3	3	3	21.1	21.1	21.1	23.294	0	19.659	146630000	13	15.3965	15.8837	15.8714	15.5125	15.953	14.9862	15.1783	15.8361	15.561	15.3499
0.98546	0.235413	Q9QZS8-2;Q9QZS8	Q9QZS8-2;Q9QZS8	SH2 domain-containing protein 3C	Sh2d3c	5562	Color2 [A=255, R=169, G=169, B=169]	1	4					5	5	4	6.7	6.7	5.7	77.487	0	8.6687	16774000	5	14.3214	14.6954	14.6089	14.5905	14.6536	14.4055	13.9738	14.5636	14.2152	14.5347
0.985388	0.346051	P62313	P62313	U6 snRNA-associated Sm-like protein LSm6	Lsm6	1532	Color2 [A=255, R=169, G=169, B=169]	1	4					3	3	3	25	25	25	9.1275	0	6.2268	266740000	4	16.1124	16.508	16.3842	15.9524	16.4416	15.6544	15.5957	16.4694	15.9405	16.0083
0.985107	0.215711	O08528	O08528	Hexokinase-2	Hk2	195	Color2 [A=255, R=169, G=169, B=169]	1	4					14	10	10	18.2	13.3	13.3	102.53	0	17.571	178250000	16	17.1778	17.4942	17.463	17.2265	17.4996	17.0631	16.9256	17.4958	17.1523	17.1456
0.984136	0.253857	Q61578	Q61578	NADPH:adrenodoxin oxidoreductase, mitochondrial	Fdxr	2432	Color2 [A=255, R=169, G=169, B=169]	1	4					10	10	10	25.3	25.3	25.3	54.201	0	41.606	153600000	20	16.4904	16.7951	16.8255	16.4997	16.8	16.3061	16.0984	16.7985	16.4923	16.446
0.984013	0.266767	Q8K4L3-3;Q8K4L3	Q8K4L3-3;Q8K4L3	Supervillin	Svil	3823	Color2 [A=255, R=169, G=169, B=169]	1	4					18	18	18	12.6	12.6	12.6	198.53	0	190.4	283390000	29	17.332	17.495	17.5485	17.4159	17.6429	17.2944	16.7774	17.5727	17.0879	17.3681
0.98323	0.324392	Q8CHT6	Q8CHT6	Protein FAM169B	Fam169b	3640	Color2 [A=255, R=169, G=169, B=169]	1	4					2	2	2	7.7	7.7	7.7	38.125	0.00077384	3.0924	3901700	6	12.7384	13.391	13.4966	13.4466	13.7261	12.999	12.906	13.2082	13.1542	12.9093
0.982929	0.227425	Q8CCS6-2;Q8CCS6	Q8CCS6-2;Q8CCS6	Polyadenylate-binding protein 2	Pabpn1	3564	Color2 [A=255, R=169, G=169, B=169]	1	4					5	5	5	15.1	15.1	15.1	31.044	0	24.598	523740000	15	17.2611	17.6834	17.58	17.3777	17.8038	17.1398	17.128	17.4804	17.426	17.3946
0.982323	0.395471	Q3UDK1-2;Q3UDK1	Q3UDK1-2;Q3UDK1	TRAF-type zinc finger domain-containing protein 1	Trafd1	2049	Color2 [A=255, R=169, G=169, B=169]	1	4					2	2	2	6.8	6.8	6.8	63.865	0	9.7021	18510000	3	13.348	13.0348	13.3497	13.0818	13.1393	13.025	12.2861	13.2735	12.3205	13.0711
0.981632	0.302642	Q8C4Y3;Q8C4Y3-3	Q8C4Y3;Q8C4Y3-3	Negative elongation factor B	Nelfb	3497	Color2 [A=255, R=169, G=169, B=169]	1	4					7	7	7	13.4	13.4	13.4	65.636	0	39.409	95904000	13	15.7916	16.5942	16.3571	16.1071	16.4521	15.7752	15.7421	16.0632	16.0296	16.1789
0.981537	0.268918	P63330	P63330	Serine/threonine-protein phosphatase 2A catalytic subunit alpha isoform	Ppp2ca	1612	Color2 [A=255, R=169, G=169, B=169]	1	4					12	12	2	49.5	49.5	6.8	35.608	0	81.297	1345700000	39	18.2311	18.5824	18.7643	18.4048	18.7066	18.0222	18.0524	18.6063	18.3953	18.2684
0.980528	0.287473	P25799;P25799-3;P25799-2;P25799-4;P25799-5;P25799-6;P25799-7	P25799;P25799-3;P25799-2;P25799-4	Nuclear factor NF-kappa-B p105 subunit;Nuclear factor NF-kappa-B p50 subunit	Nfkb1	977	Color2 [A=255, R=169, G=169, B=169]	1	4					21	21	21	26.3	26.3	26.3	105.61	0	70.49	706450000	45	18.3764	18.7917	18.8277	18.4101	18.8572	18.2232	18.0252	18.7091	18.3962	18.4722
0.980337	0.242478	Q8K4G5-3;Q8K4G5-2;Q8K4G5;Q8K4G5-4	Q8K4G5-3;Q8K4G5-2;Q8K4G5;Q8K4G5-4	Actin-binding LIM protein 1	Ablim1	3819	Color2 [A=255, R=169, G=169, B=169]	1	4					9	9	9	22.8	22.8	22.8	62.003	0	40.514	140120000	14	15.8507	16.1639	15.9418	15.7225	15.954	15.6698	15.4127	16.0732	15.5434	15.7216
0.980302	0.209335	P51863	P51863	V-type proton ATPase subunit d 1	Atp6v0d1	1305	Color2 [A=255, R=169, G=169, B=169]	1	4					7	7	7	18.5	18.5	18.5	40.301	0	63.844	399140000	15	17.5932	17.9711	17.5673	17.7783	17.7567	17.3755	17.4053	17.8654	17.4846	17.4893
0.980194	0.306981	P11276	P11276	Fibronectin;Anastellin	Fn1	761	Color2 [A=255, R=169, G=169, B=169]	1	4					61	61	61	38.2	38.2	38.2	272.53	0	323.31	5956900000	197	20.6047	21.077	21.2083	20.7623	21.2622	20.5863	20.3188	20.9669	20.7294	20.7781
0.980192	0.274406	Q8BMD8	Q8BMD8	Calcium-binding mitochondrial carrier protein SCaMC-1	Slc25a24	3249	Color2 [A=255, R=169, G=169, B=169]	1	4					14	14	14	32.6	32.6	32.6	52.901	0	43.722	541650000	35	17.9945	18.3169	18.3807	18.1589	18.4543	17.7961	17.6555	18.3869	18.0456	18.0492
0.978852	0.32926	Q8BQZ5-2;Q8BQZ5-3;Q8BQZ5	Q8BQZ5-2;Q8BQZ5-3;Q8BQZ5	Cleavage and polyadenylation specificity factor subunit 4	Cpsf4	3292	Color2 [A=255, R=169, G=169, B=169]	1	4					3	3	3	20.4	20.4	20.4	24.88	0	8.2652	54839000	6	15.4181	15.9719	16.1585	15.6372	16.0344	15.1495	15.3702	15.7832	15.7299	15.5411
0.977763	0.234012	O35963;P97950	O35963;P97950	Ras-related protein Rab-33B;Ras-related protein Rab-33A	Rab33b;Rab33a	353	Color2 [A=255, R=169, G=169, B=169]	1	4					2	2	2	11.4	11.4	11.4	25.766	0	4.4519	29540000	3	14.3399	14.7224	14.9371	14.4882	14.7247	14.4077	14.2279	14.6791	14.4041	14.3233
0.977065	0.254491	Q9CX56	Q9CX56	26S proteasome non-ATPase regulatory subunit 8	Psmd8	4761	Color2 [A=255, R=169, G=169, B=169]	1	4					6	6	6	22.9	22.9	22.9	39.93	0	17.81	361990000	13	16.7603	17.2586	17.0179	16.8627	16.9744	16.728	16.432	17.1074	16.5993	16.7347
0.976417	0.426778	P97822;P97822-2;P97822-3	P97822;P97822-2	Acidic leucine-rich nuclear phosphoprotein 32 family member E	Anp32e	1783	Color2 [A=255, R=169, G=169, B=169]	1	4					7	7	7	35.8	35.8	35.8	29.622	0	89.958	3581100000	35	19.0828	19.6495	19.6816	19.1117	19.5085	18.5689	18.7162	19.6998	18.9682	18.9472
0.976205	0.292511	P39429;P39429-2	P39429;P39429-2	TNF receptor-associated factor 2	Traf2	1135	Color2 [A=255, R=169, G=169, B=169]	1	4					4	4	4	8.6	8.6	8.6	56.026	0	4.3706	62830000	5	14.2464	14.4054	14.7579	14.3766	14.6668	14.0482	13.7977	14.5403	14.3748	14.2295
0.976087	0.269422	P19437	P19437	B-lymphocyte antigen CD20	Ms4a1	906	Color2 [A=255, R=169, G=169, B=169]	1	4					9	9	8	36.1	36.1	32.6	31.958	0	50.166	870930000	23	18.0692	18.5636	18.5631	18.2123	18.5393	17.8401	17.944	18.4154	18.1292	18.2715
0.975762	-0.302045	Q08857	Q08857	Platelet glycoprotein 4	Cd36	1902	Color2 [A=255, R=169, G=169, B=169]	1	4					8	8	8	19.1	19.1	19.1	52.697	0	40.677	1661200000	29	18.424	18.4889	18.7402	18.3776	18.9195	18.7287	18.5399	19.2765	18.8397	19.0756
0.975166	0.33068	P19973-2;P19973	P19973-2;P19973	Lymphocyte-specific protein 1	Lsp1	909	Color2 [A=255, R=169, G=169, B=169]	1	4					14	14	14	56.4	56.4	56.4	36.548	0	268.46	8897600000	83	20.4071	20.7915	20.7802	20.5524	20.7883	20.0596	19.9199	20.785	20.2814	20.6202
0.975112	0.2462	Q8R1F1	Q8R1F1	Niban-like protein 1	Fam129b	3880	Color2 [A=255, R=169, G=169, B=169]	1	4					6	6	6	8.5	8.5	8.5	84.818	0	12.697	69731000	9	15.711	16.3328	16.2429	16.1517	16.3543	15.9697	15.7703	16.109	15.7551	15.9575
0.97476	0.292457	Q9CQ65	Q9CQ65	S-methyl-5-thioadenosine phosphorylase	Mtap	4604	Color2 [A=255, R=169, G=169, B=169]	1	4					11	11	11	53	53	53	31.062	0	37.426	1957100000	32	18.6524	19.0292	19.11	18.7001	19.073	18.3877	18.2594	18.938	18.7402	18.7771
0.974619	0.364037	Q61990-3;Q61990;Q61990-2;P57722-2;P57722;P57724	Q61990-3;Q61990;Q61990-2	Poly(rC)-binding protein 2	Pcbp2	2472	Color2 [A=255, R=169, G=169, B=169]	1	4					13	8	8	51	37.5	37.5	36.801	0	28.032	1625600000	25	20.0794	20.4725	20.577	20.1331	20.5913	19.6948	19.5993	20.514	20.0316	20.1934
0.974333	0.21794	P16879	P16879	Tyrosine-protein kinase Fes/Fps	Fes	862	Color2 [A=255, R=169, G=169, B=169]	1	4					4	4	4	6.1	6.1	6.1	93.778	0	24.383	15718000	6	13.3741	13.6143	13.6935	13.3174	13.5559	13.1946	13.0901	13.6553	13.2506	13.2748
0.972548	0.390053	Q9QZK7	Q9QZK7	Docking protein 3	Dok3	5554	Color2 [A=255, R=169, G=169, B=169]	1	4					4	4	4	15.5	15.5	15.5	48.027	0	18.583	46020000	9	13.9906	14.4188	14.5246	14.0309	14.5656	13.3447	13.7315	14.0939	14.0349	14.3754
0.972187	0.332501	Q3UNZ8;Q3UNZ8-2	Q3UNZ8	Quinone oxidoreductase-like protein 2		2113	Color2 [A=255, R=169, G=169, B=169]	1	4					5	5	5	21.4	21.4	21.4	37.808	0	12.103	64159000	8	14.3971	14.9403	15.2566	14.7568	15.2265	14.3787	14.4304	14.8169	14.5135	14.7752
0.970433	0.304085	P61979-2;P61979	P61979-2;P61979	Heterogeneous nuclear ribonucleoprotein K	Hnrnpk	1508	Color2 [A=255, R=169, G=169, B=169]	1	4					23	23	2	62.3	62.3	9.5	51.028	0	323.31	28479000000	120	21.9074	22.3612	22.208	22.0004	22.3464	21.6133	21.4961	22.2781	21.8969	22.0186
0.970108	0.230275	Q99M01	Q99M01	Phenylalanine--tRNA ligase, mitochondrial	Fars2	4517	Color2 [A=255, R=169, G=169, B=169]	1	4					2	2	2	5.8	5.8	5.8	52.336	0.00095566	2.9467	15414000	2	12.8915	13.0613	12.9586	12.9498	12.8565	12.9709	12.557	12.7647	12.3266	12.9471
0.969822	0.315747	Q9D8X1	Q9D8X1	Copper homeostasis protein cutC homolog	Cutc	5055	Color2 [A=255, R=169, G=169, B=169]	1	4					4	4	4	16.5	16.5	16.5	29.003	0	14.273	140180000	14	16.2842	16.838	17.0876	16.665	16.9272	16.1632	16.2587	16.759	16.5694	16.473
0.969204	0.259776	P48025	P48025	Tyrosine-protein kinase SYK	Syk	1237	Color2 [A=255, R=169, G=169, B=169]	1	4					22	22	21	49.6	49.6	48.3	71.376	0	276.47	3820000000	80	20.2286	20.5652	20.5854	20.3291	20.6462	20.1175	19.9051	20.6299	20.1791	20.224
0.967323	0.463315	P28798	P28798	Granulins;Acrogranin;Granulin-1;Granulin-2;Granulin-3;Granulin-4;Granulin-5;Granulin-6;Granulin-7	Grn	1035	Color2 [A=255, R=169, G=169, B=169]	1	4					4	4	4	10.5	10.5	10.5	63.458	0	48.407	607870000	19	15.8569	16.4865	16.4707	16.0783	16.5984	14.9849	15.9897	16.1172	16.0327	16.0497
0.966574	0.222802	O55101	O55101	Synaptogyrin-2	Syngr2	405	Color2 [A=255, R=169, G=169, B=169]	1	4					2	2	2	12.5	12.5	12.5	24.778	0	5.1959	230990000	8	13.4576	13.1753	13.4997	13.1712	13.4428	12.9983	12.908	13.4894	13.1515	13.0854
0.966447	0.229697	O88968	O88968	Transcobalamin-2	Tcn2	551	Color2 [A=255, R=169, G=169, B=169]	1	4					2	2	2	5.3	5.3	5.3	47.585	0.00020619	4.0451	13029000	3	11.536	11.7624	11.8133	11.7034	12.1182	11.7435	11.7602	11.5114	11.4293	11.3404
0.966309	0.357038	Q8CFB4;Q8CFB4-2	Q8CFB4;Q8CFB4-2	Guanylate-binding protein 5	Gbp5	3585	Color2 [A=255, R=169, G=169, B=169]	1	4					6	6	6	12.9	12.9	12.9	66.929	0	50.521	64007000	11	15.1306	15.9577	15.8405	15.3396	15.7192	15.3207	15.0396	15.6752	15.1384	15.0286
0.963646	0.354935	Q9CQA5-2;Q9CQA5	Q9CQA5-2;Q9CQA5	Mediator of RNA polymerase II transcription subunit 4	Med4	4615	Color2 [A=255, R=169, G=169, B=169]	1	4					2	2	2	11.9	11.9	11.9	19.868	0.0036278	2.2987	11805000	3	13.0652	13.3785	13.491	13.0383	13.4473	13.134	12.3045	13.3082	13.0206	12.8783
0.963625	0.227626	Q62077	Q62077	1-phosphatidylinositol 4,5-bisphosphate phosphodiesterase gamma-1	Plcg1	2478	Color2 [A=255, R=169, G=169, B=169]	1	4					7	7	7	7.8	7.8	7.8	149.67	0	38.674	90212000	11	14.7196	14.9458	14.9887	14.6777	14.9121	14.5423	14.3548	14.9746	14.4811	14.7531
0.962808	0.300523	P15105	P15105	Glutamine synthetase	Glul	830	Color2 [A=255, R=169, G=169, B=169]	1	4					9	9	9	26.8	26.8	26.8	42.119	0	29.527	257110000	22	16.3422	16.566	16.9825	16.4588	16.8624	15.9445	16.2402	16.5897	16.4555	16.4793
0.962314	0.201831	Q62189	Q62189	U1 small nuclear ribonucleoprotein A	Snrpa	2495	Color2 [A=255, R=169, G=169, B=169]	1	4					6	6	4	26.8	26.8	21.6	31.835	0	13.362	447030000	12	17.6839	18.1591	17.6269	17.7543	17.6747	17.5532	17.4091	17.7604	17.5893	17.5777
0.962095	0.356114	Q80UU9	Q80UU9	Membrane-associated progesterone receptor component 2	Pgrmc2	2981	Color2 [A=255, R=169, G=169, B=169]	1	4					6	6	5	37.8	37.8	33.6	23.334	0	290.11	173040000	12	14.6067	15.4894	15.1674	14.7285	15.3696	14.4149	14.6983	14.9868	14.8061	14.675
0.961986	0.287123	Q9JME7	Q9JME7	Trafficking protein particle complex subunit 2-like protein	Trappc2l	5453	Color2 [A=255, R=169, G=169, B=169]	1	4					3	3	3	22.3	22.3	22.3	16.018	0	10.008	158060000	5	15.8581	16.4986	16.1189	15.7393	16.1221	15.9214	15.4783	15.9822	15.8366	15.683
0.961689	0.266932	O35643	O35643	AP-1 complex subunit beta-1	Ap1b1	323	Color2 [A=255, R=169, G=169, B=169]	1	4					30	30	16	34.8	34.8	22.2	103.93	0	180.87	2395600000	90	20.1737	20.7514	20.7096	20.3919	20.8544	20.0612	20.257	20.5202	20.4002	20.3077
0.961525	0.476758	Q8K1Z0	Q8K1Z0	Ubiquinone biosynthesis protein COQ9, mitochondrial	Coq9	3742	Color2 [A=255, R=169, G=169, B=169]	1	4					3	3	3	12.8	12.8	12.8	35.082	0	91.82	53618000	4	12.8716	13.2082	13.4126	13.2738	13.4999	13.1941	12.3617	13.4173	12.137	12.7723
0.961352	0.252112	Q9D3D9	Q9D3D9	ATP synthase subunit delta, mitochondrial	Atp5d	4955	Color2 [A=255, R=169, G=169, B=169]	1	4					2	2	2	13.7	13.7	13.7	17.6	0	22.198	3308500000	12	17.8358	17.944	18.1107	17.7399	17.9462	17.5933	17.3092	18.0798	17.5931	17.7406
0.961141	0.269717	Q9Z2U0;Q9CWH6	Q9Z2U0	Proteasome subunit alpha type-7	Psma7	5823	Color2 [A=255, R=169, G=169, B=169]	1	4					12	12	12	56	56	56	27.855	0	184.98	2517200000	47	19.1536	19.5718	19.5612	19.1423	19.542	19.0283	18.9077	19.549	19.1082	19.0292
0.96046	0.340236	O35379	O35379	Multidrug resistance-associated protein 1	Abcc1	301	Color2 [A=255, R=169, G=169, B=169]	1	4					10	10	10	7.7	7.7	7.7	171.18	0	20.833	897410000	20	17.5763	18.0913	17.9586	17.9978	18.2879	17.7241	17.3603	18.0671	17.2544	17.8049
0.960187	0.278252	Q8VDK1-2;Q8VDK1	Q8VDK1-2;Q8VDK1	Nitrilase homolog 1	Nit1	4041	Color2 [A=255, R=169, G=169, B=169]	1	4					4	4	4	15.2	15.2	15.2	31.886	0	16.209	86517000	9	15.4192	15.8587	15.9489	15.4851	15.9578	15.2507	15.2493	15.7846	15.4299	15.5639
0.960043	-0.228621	P15327	P15327	Bisphosphoglycerate mutase	Bpgm	833	Color2 [A=255, R=169, G=169, B=169]	1	4					7	7	7	29	29	29	29.978	0	43.298	1304300000	27	18.3969	18.4274	18.4056	18.6468	18.7507	18.935	18.4442	18.8939	18.5636	18.9338
0.959706	0.292216	P10300	P10300	T-cell surface glycoprotein CD8 beta chain	Cd8b	740	Color2 [A=255, R=169, G=169, B=169]	1	4					3	3	3	13.1	13.1	13.1	24.287	0	7.1393	78057000	4	14.8178	15.4014	15.4442	15.0582	15.2828	14.786	14.5853	15.2694	14.9281	14.9746
0.959543	0.233399	Q91VM9;Q91VM9-2	Q91VM9;Q91VM9-2	Inorganic pyrophosphatase 2, mitochondrial	Ppa2	4143	Color2 [A=255, R=169, G=169, B=169]	1	4					11	11	11	41.8	41.8	41.8	38.114	0	90.59	370930000	23	17.6939	18.0323	18.2524	17.946	18.1495	17.7846	17.5119	18.0622	17.8095	17.7387
0.959238	0.285297	Q9D1J3	Q9D1J3	SAP domain-containing ribonucleoprotein	Sarnp	4915	Color2 [A=255, R=169, G=169, B=169]	1	4					9	9	9	42.9	42.9	42.9	23.532	0	114.82	2130200000	26	19.3853	19.84	19.4757	19.4884	19.5699	19.2782	18.9457	19.6834	18.9892	19.4363
0.958391	0.246999	Q8BVQ5	Q8BVQ5	Protein phosphatase methylesterase 1	Ppme1	3360	Color2 [A=255, R=169, G=169, B=169]	1	4					10	10	10	30.8	30.8	30.8	42.256	0	30.277	124750000	15	14.9627	15.3581	15.5622	15.1282	15.5173	14.9162	14.8643	15.2847	15.1208	15.1074
0.958276	0.281411	P47955	P47955	60S acidic ribosomal protein P1	Rplp1	1231	Color2 [A=255, R=169, G=169, B=169]	1	4					3	3	3	74.6	74.6	74.6	11.475	0	29.436	1361900000	8	19.1192	19.5096	19.8866	19.2557	19.5073	19.2299	19.0938	19.4836	19.0184	19.0456
0.957312	0.279799	O35972	O35972	39S ribosomal protein L23, mitochondrial	Mrpl23	355	Color2 [A=255, R=169, G=169, B=169]	1	4					3	3	3	29.5	29.5	29.5	17.121	0	7.8072	24888000	7	13.4837	14.1172	14.1608	13.7803	14.1992	13.5783	13.663	13.9439	13.6274	13.5296
0.956413	0.246362	O88685	O88685	26S protease regulatory subunit 6A	Psmc3	522	Color2 [A=255, R=169, G=169, B=169]	1	4					21	21	21	55	55	55	49.548	0	157.5	1987100000	52	19.9584	20.2592	20.2175	19.9752	20.2686	19.8542	19.5574	20.2894	19.9379	19.8083
0.955072	0.209822	Q9CPX6	Q9CPX6	Ubiquitin-like-conjugating enzyme ATG3	Atg3	4590	Color2 [A=255, R=169, G=169, B=169]	1	4					7	7	6	24.5	24.5	21.7	35.796	0	14.699	512970000	15	16.3058	16.6468	16.5858	16.2759	16.6314	16.2316	16.1144	16.601	16.1952	16.2545
0.954901	0.352446	Q9D3E6	Q9D3E6	Cohesin subunit SA-1	Stag1	4956	Color2 [A=255, R=169, G=169, B=169]	1	4					18	13	13	16.4	12.8	12.8	144.44	0	20.552	134220000	20	17.5191	18.3132	18.0877	17.6534	18.0083	17.366	17.2118	17.962	17.5437	17.736
0.954547	0.299593	Q9JHS3	Q9JHS3	Ragulator complex protein LAMTOR2	Lamtor2	5322	Color2 [A=255, R=169, G=169, B=169]	1	4					3	3	3	27.2	27.2	27.2	13.48	0	6.6097	15978000	4	13.27	13.3233	13.6106	13.5858	13.7638	13.2364	13.0847	13.5828	12.7633	13.3883
0.95454	0.402261	P42225	P42225	Signal transducer and activator of transcription 1	Stat1	1163	Color2 [A=255, R=169, G=169, B=169]	1	4					29	29	29	44.3	44.3	44.3	87.196	0	287.48	7424200000	148	21.2703	21.3056	21.5962	20.8994	21.4215	21.1624	20.2889	21.3983	20.6744	20.9577
0.953738	0.286872	Q9QXD8	Q9QXD8	LIM domain-containing protein 1	Limd1	5487	Color2 [A=255, R=169, G=169, B=169]	1	4					5	5	5	14.7	14.7	14.7	71.421	0	18.866	33987000	13	14.5223	15.1422	15.1772	14.6312	15.2113	14.5552	14.473	14.6875	14.7224	14.8118
0.952868	0.296788	Q6DVA0	Q6DVA0	LEM domain-containing protein 2	Lemd2	2647	Color2 [A=255, R=169, G=169, B=169]	1	4					7	7	7	21.1	21.1	21.1	57.506	0	13.268	40345000	15	15.4915	16.0491	16.186	15.7728	16.1527	15.4675	15.3504	15.8981	15.7949	15.6572
0.951791	0.279824	Q61147;CON__ENSEMBL:ENSBTAP00000031900	Q61147	Ceruloplasmin	Cp	2372	Color2 [A=255, R=169, G=169, B=169]	1	4					31	31	31	35.8	35.8	35.8	121.15	0	237.13	1958000000	75	19.1583	19.5178	19.7493	19.4408	19.7361	19.3541	18.934	19.5675	19.0488	19.2991
0.951332	0.430546	Q80V94	Q80V94	AP-4 complex subunit epsilon-1	Ap4e1	2989	Color2 [A=255, R=169, G=169, B=169]	1	4					3	3	3	3.7	3.7	3.7	124.84	0	9.9258	6150800	3	12.1528	12.0425	13.0274	12.3712	12.7695	11.4584	12.1189	12.3573	12.0935	12.1825
0.951111	0.204485	Q3TZZ7;Q3TZZ7-2	Q3TZZ7	Extended synaptotagmin-2	Esyt2	2008	Color2 [A=255, R=169, G=169, B=169]	1	4					17	17	17	27.9	27.9	27.9	94.138	0	75.1	1896300000	47	18.4229	18.6805	18.6291	18.519	18.6759	18.3134	18.0969	18.7369	18.3683	18.3893
0.950143	0.319948	Q8CGP0;Q9D2U9;Q64524	Q8CGP0;Q9D2U9;Q64524	Histone H2B type 3-B;Histone H2B type 3-A;Histone H2B type 2-E	Hist3h2bb;Hist3h2ba;Hist2h2be	3617	Color2 [A=255, R=169, G=169, B=169]	1	4					8	2	2	47.6	7.9	7.9	13.908	0	7.6153	1059500000	13	18.1537	18.4666	18.6091	18.1025	18.4072	17.6758	17.7326	18.4954	18.1991	18.0365
0.950016	0.294902	P49290	P49290	Eosinophil peroxidase;Eosinophil peroxidase light chain;Eosinophil peroxidase heavy chain	Epx	1257	Color2 [A=255, R=169, G=169, B=169]	1	4					16	16	14	23.9	23.9	21.2	81.379	0	84.546	1220000000	42	18.2821	18.4245	18.6943	18.7797	18.7809	17.7995	18.3679	18.3172	18.5481	18.4544
0.949093	0.196337	Q9Z1G3;Q99L60-3;Q99L60;Q99L60-2	Q9Z1G3	V-type proton ATPase subunit C 1	Atp6v1c1	5767	Color2 [A=255, R=169, G=169, B=169]	1	4					16	16	15	44	44	40.8	43.887	0	67.709	484860000	25	17.8606	18.1362	18.1051	17.9603	18.1119	17.8249	17.6161	18.1951	17.7517	17.8048
0.947215	0.263434	Q9Z183	Q9Z183	Protein-arginine deiminase type-4	Padi4	5760	Color2 [A=255, R=169, G=169, B=169]	1	4					4	4	3	8.9	8.9	4.5	74.414	0	6.3138	26373000	5	12.8898	13.1174	13.3861	13.024	13.4673	12.5807	12.7984	13.0968	12.9827	13.1088
0.947041	0.245419	Q9D2N9	Q9D2N9	Vacuolar protein sorting-associated protein 33A	Vps33a	4939	Color2 [A=255, R=169, G=169, B=169]	1	4					8	8	8	14.9	14.9	14.9	67.554	0	21.436	80091000	17	16.3029	16.6821	16.5906	16.38	16.6984	16.2306	16.041	16.6854	16.1273	16.3427
0.945833	0.199649	Q80U93	Q80U93	Nuclear pore complex protein Nup214	Nup214	2969	Color2 [A=255, R=169, G=169, B=169]	1	4					13	13	13	9.8	9.8	9.8	212.98	0	43.311	134410000	20	16.2722	16.5883	16.5726	16.4545	16.5403	16.2361	15.9743	16.5684	16.2938	16.357
0.945821	0.274647	Q9Z0P5;Q9Z0P5-2	Q9Z0P5;Q9Z0P5-2	Twinfilin-2	Twf2	5736	Color2 [A=255, R=169, G=169, B=169]	1	4					14	14	11	53.3	53.3	45.6	39.47	0	69.543	2490800000	42	19.1081	19.5443	19.5678	19.2728	19.6638	19.0392	18.8305	19.4898	19.1005	19.3236
0.945558	0.23598	O55023;P29218;P29218-3	O55023	Inositol monophosphatase 1	Impa1	394	Color2 [A=255, R=169, G=169, B=169]	1	4					11	11	11	41.5	41.5	41.5	30.436	0	55.693	1909200000	35	18.9578	19.1637	19.3295	19.0942	19.3096	18.9866	18.5609	19.2683	18.8914	18.9677
0.945355	0.237876	Q8BQ30;Q8BQ30-2	Q8BQ30;Q8BQ30-2	Phostensin	Ppp1r18	3286	Color2 [A=255, R=169, G=169, B=169]	1	4					9	9	9	22.4	22.4	22.4	65.629	0	23.171	249320000	21	16.513	16.933	16.7255	16.6497	16.7609	16.4389	16.2092	16.8156	16.2704	16.6586
0.945159	0.284725	Q9D2X5-2;Q9D2X5	Q9D2X5-2;Q9D2X5	MAU2 chromatid cohesion factor homolog	Mau2	4945	Color2 [A=255, R=169, G=169, B=169]	1	4					4	4	4	7.8	7.8	7.8	69.48	0	6.5057	29712000	7	14.4869	15.0848	15.0042	14.9189	15.186	14.4569	14.423	15.0078	14.6468	14.7227
0.944579	0.194965	Q9QXT0	Q9QXT0	Protein canopy homolog 2	Cnpy2	5502	Color2 [A=255, R=169, G=169, B=169]	1	4					3	3	3	20.9	20.9	20.9	20.767	0	56.153	526110000	7	16.1701	16.378	16.4025	16.3788	16.4142	16.4154	16.1083	16.3563	15.9658	15.923
0.944209	0.260536	Q9CWS4	Q9CWS4	Integrator complex subunit 11	Cpsf3l	4745	Color2 [A=255, R=169, G=169, B=169]	1	4					4	4	4	9.2	9.2	9.2	67.843	0	13.866	53992000	11	14.8543	15.0729	15.1365	14.9752	15.2819	14.6682	14.4051	15.1707	14.8831	14.8913
0.9429	0.227481	P60229	P60229	Eukaryotic translation initiation factor 3 subunit E	Eif3e	1455	Color2 [A=255, R=169, G=169, B=169]	1	4					17	17	17	40.4	40.4	40.4	52.22	0	108.25	1212000000	55	18.2151	18.8795	18.6873	18.521	18.5539	18.3652	18.163	18.5634	18.3758	18.252
0.942348	0.274109	Q3V4B5	Q3V4B5	COMM domain-containing protein 6	Commd6	2161	Color2 [A=255, R=169, G=169, B=169]	1	4					4	4	3	57.5	57.5	41.4	9.7951	0	5.1497	30837000	6	14.2471	14.5242	14.7083	14.4865	14.8251	14.3587	14.2146	14.5266	13.8591	14.4615
0.942057	0.189988	Q8C4X2;Q8BVP5	Q8C4X2;Q8BVP5	Casein kinase I isoform gamma-3;Casein kinase I isoform gamma-2	Csnk1g3;Csnk1g2	3496	Color2 [A=255, R=169, G=169, B=169]	1	4					5	5	3	14.2	14.2	9.4	48.937	0	10.2	51285000	8	13.8277	13.9107	14.0947	14.0561	14.1996	13.7192	13.5536	14.0182	13.9297	13.9181
0.941437	0.232698	Q8BGB7-2;Q8BGB7	Q8BGB7-2;Q8BGB7	Enolase-phosphatase E1	Enoph1	3103	Color2 [A=255, R=169, G=169, B=169]	1	4					2	2	2	8.8	8.8	8.8	25.358	0	4.5464	95539000	6	16.0457	16.3653	16.5307	16.161	16.4931	15.9993	15.8801	16.4256	16.0951	16.0322
0.941169	0.240601	Q9JLJ2	Q9JLJ2	4-trimethylaminobutyraldehyde dehydrogenase	Aldh9a1	5425	Color2 [A=255, R=169, G=169, B=169]	1	4					19	19	19	48.2	48.2	48.2	53.514	0	111.07	2386200000	66	19.5567	19.9247	20.0843	19.7884	20.0374	19.4724	19.4376	19.9771	19.6996	19.6019
0.940768	0.262708	Q8K2H4	Q8K2H4	Arf-GAP with coiled-coil, ANK repeat and PH domain-containing protein 1	Acap1	3765	Color2 [A=255, R=169, G=169, B=169]	1	4					15	15	15	29.7	29.7	29.7	81.703	0	179.76	823780000	32	17.0769	17.5746	17.548	17.2274	17.5475	17.0172	16.8035	17.4194	17.1203	17.3005
0.940613	0.275761	Q8BJF9	Q8BJF9	Charged multivesicular body protein 2b	Chmp2b	3198	Color2 [A=255, R=169, G=169, B=169]	1	4					6	6	6	25.8	25.8	25.8	23.934	0	15.038	131430000	11	16.2878	16.6875	16.4123	16.6912	16.712	16.2257	15.9176	16.6128	16.124	16.532
0.939568	0.213013	E9Q394-2;E9Q394	E9Q394-2;E9Q394		Akap13	157	Color2 [A=255, R=169, G=169, B=169]	1	4					21	21	21	11.9	11.9	11.9	301.5	0	73.505	300510000	36	17.4012	17.7514	17.703	17.5444	17.7486	17.273	17.1276	17.6869	17.4439	17.5522
0.939525	0.260702	Q80W47	Q80W47	WD repeat domain phosphoinositide-interacting protein 2	Wipi2	2999	Color2 [A=255, R=169, G=169, B=169]	1	4					3	3	3	7.9	7.9	7.9	48.477	0	8.448	102440000	4	15.653	15.9344	15.8338	15.8346	15.941	15.5918	15.0917	15.9383	15.5753	15.6962
0.93834	0.24798	P24472	P24472	Glutathione S-transferase A4	Gsta4	965	Color2 [A=255, R=169, G=169, B=169]	1	4					5	5	5	22.1	22.1	22.1	25.564	0	6.6651	157880000	8	16.6557	17.3881	16.9709	16.9229	17.2186	16.8683	16.7498	16.9401	16.5779	16.7803
0.938022	0.19183	O88952	O88952	Protein lin-7 homolog C	Lin7c	548	Color2 [A=255, R=169, G=169, B=169]	1	4					3	3	3	16.8	16.8	16.8	21.834	0	14.571	28222000	8	14.825	15.0308	14.9942	14.9336	15.0023	14.785	14.4436	15.0582	14.6717	14.8683
0.93577	0.332888	P61961	P61961	Ubiquitin-fold modifier 1	Ufm1	1503	Color2 [A=255, R=169, G=169, B=169]	1	4					3	3	3	58.8	58.8	58.8	9.1175	0	4.675	165820000	7	14.5977	15.1003	14.9683	14.7564	15.002	14.8723	14.2066	14.9562	14.1503	14.5748
0.934654	-0.281704	P47911	P47911	60S ribosomal protein L6	Rpl6	1227	Color2 [A=255, R=169, G=169, B=169]	1	4					13	13	13	41.6	41.6	41.6	33.509	0	87.841	14112000000	54	21.2354	21.6946	21.9764	21.4492	21.6774	21.8998	21.582	22.2023	21.9375	21.82
0.934551	0.304379	Q8BVL3	Q8BVL3	Sorting nexin-17	Snx17	3359	Color2 [A=255, R=169, G=169, B=169]	1	4					5	5	5	13.2	13.2	13.2	52.797	0	28.775	72654000	10	14.3733	14.8211	14.951	14.5442	14.8358	14.1221	14.2449	14.8764	14.236	14.5241
0.933085	0.269503	Q9ERI6	Q9ERI6	Retinol dehydrogenase 14	Rdh14	5263	Color2 [A=255, R=169, G=169, B=169]	1	4					6	6	6	26.3	26.3	26.3	36.365	0	42.392	130780000	11	15.4715	15.7985	15.7512	15.5303	15.9218	15.2341	15.0844	15.7953	15.3953	15.6166
0.932492	0.273978	Q9ESP1	Q9ESP1	Stromal cell-derived factor 2-like protein 1	Sdf2l1	5293	Color2 [A=255, R=169, G=169, B=169]	1	4					3	3	3	25.8	25.8	25.8	23.648	0	82.665	281500000	12	15.0617	15.2941	15.7233	15.217	15.598	15.4087	14.9447	15.2574	14.9608	14.9527
0.932256	0.388871	Q7TSC1	Q7TSC1	Protein PRRC2A	Prrc2a	2918	Color2 [A=255, R=169, G=169, B=169]	1	4					3	3	3	1.9	1.9	1.9	229.2	0	10.535	21111000	5	13.9295	14.4533	14.161	13.6985	13.8705	13.8643	13.4302	14.1981	13.1806	13.4954
0.932069	0.304174	Q80YV3	Q80YV3	Transformation/transcription domain-associated protein	Trrap	3044	Color2 [A=255, R=169, G=169, B=169]	1	4					24	24	24	12.3	12.3	12.3	291.55	0	48.45	139450000	35	17.1829	17.8677	17.6866	17.4534	17.5837	17.146	16.8915	17.6853	17.2146	17.3162
0.931492	0.242745	Q3UZ39;Q3UZ39-3	Q3UZ39;Q3UZ39-3	Leucine-rich repeat flightless-interacting protein 1	Lrrfip1	2145	Color2 [A=255, R=169, G=169, B=169]	1	4					23	23	17	44.4	44.4	35.7	79.248	0	235.13	1056500000	58	18.6619	19.0225	19.0016	18.8306	19.1797	18.5899	18.4105	19.0399	18.6425	18.7998
0.931269	0.324913	Q3TBT3-2;Q3TBT3;Q3TBT3-3	Q3TBT3-2;Q3TBT3;Q3TBT3-3	Stimulator of interferon genes protein	Tmem173	1948	Color2 [A=255, R=169, G=169, B=169]	1	4					5	5	5	15.5	15.5	15.5	48.151	0	19.425	213450000	19	15.3651	15.8327	15.8059	15.2506	15.6522	15.2446	14.7594	15.6517	15.3125	15.3136
0.931095	0.287474	Q9CRA8	Q9CRA8	Exosome complex component RRP46	Exosc5	4705	Color2 [A=255, R=169, G=169, B=169]	1	4					5	5	5	20.9	20.9	20.9	25.194	0	18.749	112910000	10	16.2439	16.7386	16.8293	16.5039	16.8645	16.2178	16.0055	16.6859	16.3581	16.4756
0.930296	0.37268	P15626;O35660	P15626	Glutathione S-transferase Mu 2	Gstm2	841	Color2 [A=255, R=169, G=169, B=169]	1	4					13	10	9	63.3	47.7	43.6	25.716	0	23.328	634510000	27	17.477	18.1044	18.127	18.038	17.7592	17.9947	17.8616	17.4133	17.0986	17.2739
0.929886	0.305074	Q91WM2	Q91WM2	Cat eye syndrome critical region protein 5 homolog	Cecr5	4194	Color2 [A=255, R=169, G=169, B=169]	1	4					2	2	2	6	6	6	46.306	0	6.5965	11393000	3	12.9222	13.4741	13.6417	13.5674	13.3959	12.938	12.908	13.4755	12.8775	13.2768
0.929762	0.206281	P23506;P23506-2	P23506;P23506-2	Protein-L-isoaspartate(D-aspartate) O-methyltransferase	Pcmt1	952	Color2 [A=255, R=169, G=169, B=169]	1	4					8	8	8	54.6	54.6	54.6	24.634	0	131.58	401970000	22	17.3001	17.6833	17.5604	17.4674	17.5774	17.3193	17.096	17.6652	17.162	17.3146
0.929647	0.252801	Q9D6T0;Q9D6T0-2	Q9D6T0;Q9D6T0-2	Nitric oxide synthase-interacting protein	Nosip	4992	Color2 [A=255, R=169, G=169, B=169]	1	4					4	4	4	17.6	17.6	17.6	33.209	0	18.795	82359000	7	14.9945	15.3331	15.2591	15.1065	15.2733	14.7923	14.6906	15.4337	14.8377	14.9481
0.929492	0.271322	Q99K95	Q99K95	Protein RTF2 homolog	Rtfdc1	4443	Color2 [A=255, R=169, G=169, B=169]	1	4					3	3	3	9.4	9.4	9.4	33.934	0	31.396	36472000	4	14.5541	14.8431	14.5886	14.4692	14.8	14.2663	13.9696	14.8104	14.462	14.3899
0.929074	0.269521	Q9JI11	Q9JI11	Serine/threonine-protein kinase 4;Serine/threonine-protein kinase 4 37kDa subunit;Serine/threonine-protein kinase 4 18kDa subunit	Stk4	5330	Color2 [A=255, R=169, G=169, B=169]	1	4					24	24	17	53.8	53.8	39	55.541	0	74.816	2067300000	73	19.4846	19.8432	19.8251	19.6293	19.8505	19.4351	19.0647	19.8796	19.324	19.5818
0.928907	0.260481	Q9Z2U1	Q9Z2U1	Proteasome subunit alpha type-5	Psma5	5824	Color2 [A=255, R=169, G=169, B=169]	1	4					10	10	10	51	51	51	26.411	0	136.75	1742400000	52	19.0601	19.3755	19.5123	19.0851	19.4905	18.8187	18.8063	19.4139	19.1276	19.0544
0.928562	0.282973	Q99MU3-2;Q99MU3;Q99MU3-3;Q99MU3-4;Q99MU3-5	Q99MU3-2;Q99MU3;Q99MU3-3;Q99MU3-4;Q99MU3-5	Double-stranded RNA-specific adenosine deaminase	Adar	4537	Color2 [A=255, R=169, G=169, B=169]	1	4					13	13	13	14.6	14.6	14.6	127.66	0	46.285	193370000	21	17.1803	17.2844	17.6273	17.2263	17.546	16.9832	16.672	17.4998	17.1473	17.1471
0.92764	0.3189	Q08761	Q08761	Vitamin K-dependent protein S	Pros1	1900	Color2 [A=255, R=169, G=169, B=169]	1	4					4	4	4	7.6	7.6	7.6	74.934	0	5.0322	49573000	6	15.0803	15.8654	15.6844	15.5472	15.4838	15.421	14.8429	15.5482	15.2149	15.0395
0.926722	0.29854	Q9JI46	Q9JI46	Diphosphoinositol polyphosphate phosphohydrolase 1	Nudt3	5335	Color2 [A=255, R=169, G=169, B=169]	1	4					3	3	3	19.6	19.6	19.6	19.029	0	6.9615	140800000	7	15.0371	15.8161	15.7541	15.3723	15.668	14.9841	15.0553	15.4559	15.3592	15.3002
0.926659	0.364334	P23607;P17012	P23607;P17012	Zinc finger autosomal protein;Zinc finger X-chromosomal protein	Zfa;Zfx	863	Color2 [A=255, R=169, G=169, B=169]	1	4					2	2	2	3.4	3.4	3.4	84.657	0.00020247	3.7644	15002000	2	12.6047	13.209	13.1751	12.6815	13.0922	12.2136	12.194	13.0187	12.7711	12.7434
0.92587	0.242441	Q91YP3	Q91YP3	Deoxyribose-phosphate aldolase	Dera	4247	Color2 [A=255, R=169, G=169, B=169]	1	4					8	8	8	35.8	35.8	35.8	34.975	0	37.775	217130000	17	15.7818	16.1239	16.1452	15.9774	16.2079	15.7027	15.5107	16.2162	15.8279	15.7664
0.925663	-0.415453	P37913	P37913	DNA ligase 1	Lig1	1128	Color2 [A=255, R=169, G=169, B=169]	1	4					8	8	8	12.3	12.3	12.3	102.29	0	33.711	172140000	22	16.2926	16.8144	16.4749	16.3911	16.4828	16.4102	16.4458	17.3333	17.4838	16.8599
0.925648	0.300449	Q99J77	Q99J77		Nans	4403	Color2 [A=255, R=169, G=169, B=169]	1	4					11	11	11	42.9	42.9	42.9	40.024	0	88.486	1435800000	34	18.7727	19.1585	19.4404	18.8276	19.3428	18.785	18.6326	19.2219	18.7548	18.6454
0.925293	0.276695	P62141	P62141	Serine/threonine-protein phosphatase PP1-beta catalytic subunit	Ppp1cb	1515	Color2 [A=255, R=169, G=169, B=169]	1	4					11	3	3	40.7	11.3	11.3	37.186	0	8.8351	177940000	7	15.8083	16.2671	16.5054	16.0727	16.3421	15.6973	15.6435	16.1046	16.0656	16.1012
0.925202	0.21764	Q8CI32	Q8CI32	BAG family molecular chaperone regulator 5	Bag5	3647	Color2 [A=255, R=169, G=169, B=169]	1	4					7	7	7	17.9	17.9	17.9	50.942	0	18.967	210080000	14	15.9021	16.383	16.1844	16.0536	16.3871	15.8657	15.7152	16.1305	16.148	15.9626
0.922531	-0.317265	Q9ESM6	Q9ESM6	Glycerophosphoinositol inositolphosphodiesterase GDPD2	Gdpd2	5291	Color2 [A=255, R=169, G=169, B=169]	1	4					8	8	8	16.3	16.3	16.3	61.164	0	14.964	495760000	16	16.4017	16.4405	16.8102	16.6567	16.8947	17.079	16.4432	17.2927	16.7894	17.1859
0.921826	0.315246	Q8C4B4;Q8C4B4-2;Q9Z2R6	Q8C4B4	Protein unc-119 homolog B	Unc119b	3493	Color2 [A=255, R=169, G=169, B=169]	1	4					5	5	5	30.7	30.7	30.7	28.302	0	35.223	84366000	11	14.4601	14.9228	15.0051	14.6381	15.1324	14.3656	14.0686	14.7787	14.7166	14.6527
0.921551	-0.96731	Q61160	Q61160	FAS-associated death domain protein	Fadd	2374	Color2 [A=255, R=169, G=169, B=169]	1	4					3	3	3	16.6	16.6	16.6	22.96	0	4.5593	2461700000	4	17.9255	16.8447	16.795	17.7875	16.8232	19.0908	16.7059	19.202	17.3865	18.6272
0.920458	0.282272	Q05BC3-2;Q05BC3;Q05BC3-3	Q05BC3-2;Q05BC3;Q05BC3-3	Echinoderm microtubule-associated protein-like 1	Eml1	1870	Color2 [A=255, R=169, G=169, B=169]	1	4					7	6	6	9.7	8.7	8.7	86.41	0	29.603	91047000	11	14.5795	14.7981	14.9514	14.946	15.1685	14.6695	14.1624	14.9325	14.5151	14.7526
0.920433	0.22326	Q9D289	Q9D289	Trafficking protein particle complex subunit 6B	Trappc6b	4931	Color2 [A=255, R=169, G=169, B=169]	1	4					5	5	5	29.1	29.1	29.1	17.936	0	9.5514	75486000	10	15.4052	15.7614	15.7142	15.5709	15.8325	15.3758	15.1624	15.7968	15.3704	15.4626
0.919985	0.449316	Q793I8	Q793I8	TRAF-interacting protein with FHA domain-containing protein A	Tifa	2873	Color2 [A=255, R=169, G=169, B=169]	1	4					3	3	3	16.3	16.3	16.3	21.56	0.00020076	3.66	19363000	5	12.8248	13.4324	13.7024	13.1388	13.8318	12.4377	13.1426	13.4748	12.9679	12.6606
0.919554	0.353451	Q9D824-3;Q9D824-2;Q9D824;Q9D824-4	Q9D824-3;Q9D824-2;Q9D824;Q9D824-4	Pre-mRNA 3-end-processing factor FIP1	Fip1l1	5022	Color2 [A=255, R=169, G=169, B=169]	1	4					6	6	6	17.9	17.9	17.9	60.187	0	68.191	227570000	20	16.1716	16.5	16.3917	16.1914	16.4053	15.8182	15.4686	16.5516	15.7769	16.2774
0.919432	0.263955	Q9CQC8;Q9CQC8-2	Q9CQC8;Q9CQC8-2	Maspardin	Spg21	4621	Color2 [A=255, R=169, G=169, B=169]	1	4					6	6	5	29.2	29.2	22.7	34.952	0	12.483	98630000	11	16.0627	16.5639	16.4598	16.2225	16.595	15.9742	15.8715	16.4929	16.2396	16.0059
0.918851	0.306115	Q9D4V0	Q9D4V0	Ethanolamine kinase 1	Etnk1	4967	Color2 [A=255, R=169, G=169, B=169]	1	4					3	3	3	10.5	10.5	10.5	41.983	0	6.1905	15309000	4	13.7501	14.2151	14.2544	13.8213	14.2115	13.6466	13.3744	14.2249	13.6827	13.7932
0.917905	0.236474	P28474;Q64437	P28474	Alcohol dehydrogenase class-3	Adh5	1021	Color2 [A=255, R=169, G=169, B=169]	1	4					12	12	12	38.2	38.2	38.2	39.547	0	123.41	2878000000	38	19.1027	19.3649	19.6128	19.2225	19.4985	18.9896	18.9027	19.4916	19.0988	19.1363
0.916785	0.339209	Q8K301	Q8K301	Probable ATP-dependent RNA helicase DDX52	Ddx52	3782	Color2 [A=255, R=169, G=169, B=169]	1	4					4	4	4	9.7	9.7	9.7	67.473	0	18.407	67532000	6	14.8487	15.2547	15.5193	15.2239	15.3785	14.886	14.3111	15.2602	15.0599	15.0118
0.915984	0.286674	P49442	P49442	Inositol polyphosphate 1-phosphatase	Inpp1	1259	Color2 [A=255, R=169, G=169, B=169]	1	4					7	7	7	28.3	28.3	28.3	43.346	0	108.52	423860000	19	17.0681	17.3253	17.4734	17.1645	17.3348	17.0436	16.5823	17.4503	16.7576	17.0989
0.91565	0.200539	P46471	P46471	26S protease regulatory subunit 7	Psmc2	1201	Color2 [A=255, R=169, G=169, B=169]	1	4					20	20	20	50.6	50.6	50.6	48.647	0	146.06	2185500000	66	19.4433	19.779	19.7495	19.4595	19.7361	19.3581	19.1949	19.7367	19.4675	19.4075
0.914513	0.244764	Q9D379	Q9D379	Epoxide hydrolase 1	Ephx1	4951	Color2 [A=255, R=169, G=169, B=169]	1	4					20	20	20	46.8	46.8	46.8	52.576	0	49.667	2558600000	59	20.1901	20.4408	20.6059	20.3581	20.556	20.1735	19.8529	20.5866	20.0645	20.2496
0.914231	0.317052	P06339	P06339	H-2 class I histocompatibility antigen, D-37 alpha chain	H2-T23	671	Color2 [A=255, R=169, G=169, B=169]	1	4					6	6	4	18.8	18.8	12.6	40.875	0	13.875	79003000	9	15.7292	15.991	16.1959	15.4935	15.9055	15.562	15.1534	16.0178	15.4407	15.5559
0.913995	0.259517	P47811;P47811-4;P47811-2	P47811;P47811-4;P47811-2	Mitogen-activated protein kinase 14	Mapk14	1223	Color2 [A=255, R=169, G=169, B=169]	1	4					12	12	2	51.1	51.1	6.7	41.287	0	39.914	591120000	31	18.5821	19.0786	19.0483	18.7432	19.1595	18.5959	18.3711	19.0023	18.6531	18.6917
0.913438	-0.291726	Q9JJZ2	Q9JJZ2	Tubulin alpha-8 chain	Tuba8	5379	Color2 [A=255, R=169, G=169, B=169]	1	4					14	4	4	40.8	10.7	10.7	50.051	0	6.4491	77787000	6	15.4836	15.6077	15.644	15.6132	15.6779	16.0945	15.4002	16.3848	15.7475	15.8581
0.913342	0.309127	Q8VD31	Q8VD31	Tapasin-related protein	Tapbpl	4023	Color2 [A=255, R=169, G=169, B=169]	1	4					5	5	5	16.2	16.2	16.2	48.732	0	24.287	118960000	14	15.5378	15.8115	15.8471	15.5533	15.7915	15.3817	14.8599	15.9008	15.3756	15.4775
0.913033	0.255723	Q08642	Q08642	Protein-arginine deiminase type-2	Padi2	1899	Color2 [A=255, R=169, G=169, B=169]	1	4					5	5	5	8.3	8.3	8.3	76.249	0	37.947	44584000	8	13.1968	13.6358	13.6716	13.5365	13.7286	13.7214	13.082	13.2959	13.1184	13.2729
0.911754	0.273338	P25085-2;P25085	P25085-2;P25085	Interleukin-1 receptor antagonist protein	Il1rn	972	Color2 [A=255, R=169, G=169, B=169]	1	4					3	3	3	22	22	22	17.995	0	6.0434	7883800	5	13.6834	14.0664	14.2498	13.6171	14.2499	13.6113	13.5515	14.0011	13.7236	13.6124
0.911152	0.274577	P47754	P47754	F-actin-capping protein subunit alpha-2	Capza2	1217	Color2 [A=255, R=169, G=169, B=169]	1	4					12	12	10	61.2	61.2	51.7	32.967	0	213.78	7021500000	81	19.7304	20.0822	20.1973	19.8476	20.3891	19.5407	19.5492	20.1075	19.8619	19.8145
0.909563	0.294254	Q9Z2X8	Q9Z2X8	Kelch-like ECH-associated protein 1	Keap1	5829	Color2 [A=255, R=169, G=169, B=169]	1	4					4	4	4	6.7	6.7	6.7	69.552	0	8.9672	34645000	7	13.4579	13.9087	14.0997	13.6584	14.1375	13.6477	13.3257	13.9476	13.4447	13.425
0.909467	0.315166	Q8VE99	Q8VE99	Coiled-coil domain-containing protein 115	Ccdc115	4071	Color2 [A=255, R=169, G=169, B=169]	1	4					2	2	2	17.8	17.8	17.8	19.742	0	9.861	39111000	4	13.0919	13.7909	13.1848	13.3762	13.5204	13.2763	12.9224	13.3759	12.6335	13.1803
0.908082	0.471178	P70224	P70224	GTPase IMAP family member 1	Gimap1	1640	Color2 [A=255, R=169, G=169, B=169]	1	4					4	4	4	15.2	15.2	15.2	30.828	0	12.483	127840000	8	15.284	16.2488	16.2818	15.6864	16.2669	14.7766	15.4502	15.7876	15.7148	15.6829
0.907716	0.32353	Q8CHK3	Q8CHK3	Lysophospholipid acyltransferase 7	Mboat7	3631	Color2 [A=255, R=169, G=169, B=169]	1	4					4	4	4	13.7	13.7	13.7	53.435	0	16.561	94488000	8	15.088	15.7046	15.8027	15.3492	15.7064	14.9366	14.8543	15.5073	15.4125	15.3225
0.907283	0.306598	Q3TIU4	Q3TIU4	2,5-phosphodiesterase 12	Pde12	1970	Color2 [A=255, R=169, G=169, B=169]	1	4					12	12	12	25.3	25.3	25.3	67.513	0	36.042	121320000	20	15.6853	16.384	16.5492	16.0548	16.4741	15.7266	15.77	16.1536	16.004	15.96
0.906734	0.257918	Q68FH4	Q68FH4	N-acetylgalactosamine kinase	Galk2	2612	Color2 [A=255, R=169, G=169, B=169]	1	4					8	8	8	22.1	22.1	22.1	50.503	0	66.132	248780000	17	16.0147	16.4586	16.6297	16.154	16.5435	15.888	15.9183	16.3919	16.1178	16.1949
0.905119	0.223825	Q68FL4;Q68FL4-2	Q68FL4;Q68FL4-2	Putative adenosylhomocysteinase 3	Ahcyl2	2613	Color2 [A=255, R=169, G=169, B=169]	1	4					12	5	5	24.6	11.6	11.6	66.899	0	12.198	89865000	10	14.9551	15.4757	15.4819	15.3304	15.4902	15.1497	14.9789	15.3998	14.9428	15.143
0.90472	0.276657	Q3U1G5	Q3U1G5	Interferon-stimulated 20 kDa exonuclease-like 2	Isg20l2	2018	Color2 [A=255, R=169, G=169, B=169]	1	4					4	4	4	10.9	10.9	10.9	41.019	0	9.8191	27312000	6	15.1084	15.6281	15.6545	15.2555	15.451	14.8705	14.8919	15.5261	15.176	15.2497
0.904332	0.24329	Q9CYR6	Q9CYR6	Phosphoacetylglucosamine mutase	Pgm3	4816	Color2 [A=255, R=169, G=169, B=169]	1	4					10	10	10	21.6	21.6	21.6	59.452	0	19.923	139280000	17	16.4811	17.0211	16.9463	16.5356	16.8833	16.4156	16.2923	16.8088	16.5082	16.6261
0.904235	0.252374	Q9CQE5	Q9CQE5	Regulator of G-protein signaling 10	Rgs10	4625	Color2 [A=255, R=169, G=169, B=169]	1	4					6	6	6	32.6	32.6	32.6	21.151	0	40.532	492010000	13	17.5621	17.8214	17.2544	17.6022	17.4893	17.2328	16.9694	17.6688	17.209	17.3874
0.903532	0.251937	P29391;P49945	P29391;P49945	Ferritin light chain 1;Ferritin light chain 2	Ftl1;Ftl2	1044	Color2 [A=255, R=169, G=169, B=169]	1	4					10	10	10	60.1	60.1	60.1	20.802	0	141.97	19256000000	119	21.2789	21.7992	21.2402	21.3401	21.1309	20.7833	21.2659	21.2066	21.028	21.2459
0.903278	0.308005	A2ADY9	A2ADY9	Protein DDI1 homolog 2	Ddi2	13	Color2 [A=255, R=169, G=169, B=169]	1	4					8	8	8	32.8	32.8	32.8	44.59	0	50.153	201260000	22	16.2987	16.8739	16.785	16.3839	16.7929	16.1849	15.9436	16.7414	16.251	16.4735
0.902474	0.278519	Q70IV5-2;Q70IV5;Q70IV5-3	Q70IV5-2;Q70IV5	Synemin	Synm	2842	Color2 [A=255, R=169, G=169, B=169]	1	4					11	11	11	11.8	11.8	11.8	140.87	0	23.789	54623000	18	14.8328	15.3615	15.4412	15.103	15.4104	14.8532	14.5912	15.2494	14.9318	15.1307
0.901853	0.385633	Q02788	Q02788	Collagen alpha-2(VI) chain	Col6a2	1842	Color2 [A=255, R=169, G=169, B=169]	1	4					19	19	19	19.8	19.8	19.8	110.33	0	155.48	7566300000	88	20.1499	20.9464	20.7423	20.7598	20.901	20.3874	20.0589	20.7325	19.7882	20.6042
0.901402	0.291398	O70494-3;O70494-2;O70494	O70494-3;O70494-2;O70494	Transcription factor Sp3	Sp3	469	Color2 [A=255, R=169, G=169, B=169]	1	4					4	4	4	7.5	7.5	7.5	76.728	0	14.597	181930000	6	16.62	16.8801	16.9308	16.5692	16.8762	16.3286	16.0234	16.9326	16.4755	16.6593
0.900597	0.368065	P58069	P58069	Ras GTPase-activating protein 2	Rasa2	1411	Color2 [A=255, R=169, G=169, B=169]	1	4					3	2	2	4.1	3.3	3.3	96.4	0.00039928	3.5842	5279900	3	12.0282	12.7427	12.5482	12.3517	13.0166	11.8451	11.9597	12.5878	12.1038	12.3506
0.900403	0.254484	Q09014	Q09014	Neutrophil cytosol factor 1	Ncf1	1906	Color2 [A=255, R=169, G=169, B=169]	1	4					14	14	14	36.9	36.9	36.9	44.666	0	43.748	608760000	35	18.7423	19.1246	18.9644	18.7653	19.1899	18.5606	18.3928	19.0812	18.6506	18.8289
0.899605	0.177395	Q9DCM2	Q9DCM2	Glutathione S-transferase kappa 1	Gstk1	5187	Color2 [A=255, R=169, G=169, B=169]	1	4					5	5	5	22.1	22.1	22.1	25.704	0	7.6359	55553000	9	15.6308	16.1145	15.804	15.7071	15.8211	15.6529	15.6053	15.8408	15.4437	15.6476
0.899421	0.229543	Q6S5J6-2;Q6S5J6-3;Q6S5J6;Q6S5J6-4	Q6S5J6-2;Q6S5J6-3;Q6S5J6;Q6S5J6-4	Krev interaction trapped protein 1	Krit1	2786	Color2 [A=255, R=169, G=169, B=169]	1	4					6	6	6	10.8	10.8	10.8	79.505	0	16.694	30722000	10	14.904	15.4129	15.4423	15.0627	15.3639	14.9002	14.8371	15.2759	14.9171	15.1078
0.899253	0.201419	P97386-2;P97386	P97386-2;P97386	DNA ligase 3	Lig3	1748	Color2 [A=255, R=169, G=169, B=169]	1	4					9	9	9	10	10	10	106.43	0	14.423	79694000	12	15.6338	16.0771	16.0205	15.8645	15.8579	15.6187	15.4925	16.0128	15.7284	15.5943
0.898946	0.228614	Q8K1J6;Q8K1J6-2	Q8K1J6	CCA tRNA nucleotidyltransferase 1, mitochondrial	Trnt1	3731	Color2 [A=255, R=169, G=169, B=169]	1	4					11	11	11	24.4	24.4	24.4	49.895	0	25.574	794300000	29	18.7061	19.0911	19.0942	18.8158	19.1174	18.6898	18.4086	19.0432	18.7085	18.8315
0.898113	0.190242	P62858	P62858	40S ribosomal protein S28	Rps28	1564	Color2 [A=255, R=169, G=169, B=169]	1	4					2	2	2	30.4	30.4	30.4	7.8409	0	26.383	1014800000	25	17.3127	17.7334	17.3703	17.395	17.4051	17.3111	17.0292	17.5306	17.2265	17.168
0.897559	0.226038	Q9WV80	Q9WV80	Sorting nexin-1	Snx1	5696	Color2 [A=255, R=169, G=169, B=169]	1	4					14	12	12	31	27	27	58.951	0	63.998	465190000	26	17.2564	17.6564	17.4705	17.481	17.507	17.2068	16.9299	17.5935	17.1014	17.4094
0.896299	-0.399497	P70697	P70697	Uroporphyrinogen decarboxylase	Urod	1690	Color2 [A=255, R=169, G=169, B=169]	1	4					10	10	10	36.5	36.5	36.5	40.691	0	31.139	290390000	24	16.5302	16.9685	16.8498	16.8213	16.8518	16.6076	16.8701	17.6376	17.7804	17.1234
0.896102	0.295213	P63087-2;P63087	P63087-2;P63087	Serine/threonine-protein phosphatase PP1-gamma catalytic subunit	Ppp1cc	1593	Color2 [A=255, R=169, G=169, B=169]	1	4					12	12	3	43	43	10.4	38.504	0	119.07	2876800000	54	18.9164	19.4422	19.5718	19.0571	19.5476	18.6778	18.8589	19.281	19.1873	19.054
0.894811	0.329197	Q9JI99	Q9JI99	Sphingosine-1-phosphate phosphatase 1	Sgpp1	5340	Color2 [A=255, R=169, G=169, B=169]	1	4					2	2	2	6.7	6.7	6.7	47.744	0.00020786	4.1972	21439000	6	13.3233	13.7252	13.9804	13.6865	14.0995	13.1253	13.139	13.8266	13.6608	13.4172
0.894085	0.344668	Q60766-2;Q60766	Q60766-2;Q60766	Immunity-related GTPase family M protein 1	Irgm1	2307	Color2 [A=255, R=169, G=169, B=169]	1	4					11	11	11	32.3	32.3	32.3	44.887	0	50.308	795320000	22	18.3899	18.4944	18.9186	18.1729	18.7729	18.2407	17.656	18.5963	18.3033	18.2291
0.893641	0.346754	Q3TCN2;Q3TCN2-2	Q3TCN2;Q3TCN2-2	Putative phospholipase B-like 2;Putative phospholipase B-like 2 28 kDa form;Putative phospholipase B-like 2 40 kDa form;Putative phospholipase B-like 2 15 kDa form	Plbd2	1954	Color2 [A=255, R=169, G=169, B=169]	1	4					9	9	9	22.2	22.2	22.2	66.289	0	30.249	415010000	27	16.128	16.7507	16.6641	16.318	16.9493	16.2467	15.7788	16.6586	16.182	16.2102
0.893598	-0.469212	Q9WVG6-2;Q9WVG6	Q9WVG6-2;Q9WVG6	Histone-arginine methyltransferase CARM1	Carm1	5707	Color2 [A=255, R=169, G=169, B=169]	1	4					7	7	7	16.2	16.2	16.2	63.459	0	21.683	228020000	11	16.9758	16.7012	16.5966	17.0513	16.7416	17.7968	16.4251	17.856	17.0606	17.274
0.893412	0.225491	Q9WVJ2	Q9WVJ2	26S proteasome non-ATPase regulatory subunit 13	Psmd13	5710	Color2 [A=255, R=169, G=169, B=169]	1	4					17	17	17	50	50	50	42.809	0	120.22	1908000000	55	19.139	19.4674	19.5303	19.2065	19.4922	18.9195	18.9533	19.4686	19.2995	19.067
0.893155	0.222186	P32020;P32020-2	P32020;P32020-2	Non-specific lipid-transfer protein	Scp2	1069	Color2 [A=255, R=169, G=169, B=169]	1	4					14	14	14	23	23	23	59.125	0	38.691	1040000000	34	18.526	18.8472	18.7281	18.4509	18.9473	18.4436	18.2871	18.8206	18.372	18.4653
0.892333	0.159962	Q8C052	Q8C052	Microtubule-associated protein 1S;MAP1S heavy chain;MAP1S light chain	Map1s	3444	Color2 [A=255, R=169, G=169, B=169]	1	4					4	4	4	5.8	5.8	5.8	102.94	0	10.701	58726000	9	15.6037	15.7941	15.7468	15.6568	15.8555	15.4913	15.3814	15.8764	15.5613	15.5467
0.891943	0.216731	Q6PFQ7	Q6PFQ7	Ras GTPase-activating protein 4	Rasa4	2754	Color2 [A=255, R=169, G=169, B=169]	1	4					11	11	3	15.2	15.2	3.9	90.059	0	27.096	216730000	17	15.6668	15.7232	15.9278	15.6057	15.9788	15.6027	15.2616	15.8891	15.4377	15.6276
0.891211	0.233644	P70236	P70236	Dual specificity mitogen-activated protein kinase kinase 6	Map2k6	1642	Color2 [A=255, R=169, G=169, B=169]	1	4					9	6	6	33.2	23.7	23.7	37.432	0	42.92	97063000	18	15.6869	16.2433	16.2499	15.9964	16.3323	15.7368	15.6834	16.0775	15.9397	15.9032
0.890771	0.202429	O70152	O70152	Dolichol-phosphate mannosyltransferase subunit 1	Dpm1	427	Color2 [A=255, R=169, G=169, B=169]	1	4					6	6	6	26.9	26.9	26.9	29.174	0	26.765	406270000	16	16.8579	17.1097	17.2801	17.0191	17.1702	17.0003	16.6228	17.1782	16.7629	16.8606
0.890604	0.319375	P60824	P60824	Cold-inducible RNA-binding protein	Cirbp	1463	Color2 [A=255, R=169, G=169, B=169]	1	4					3	3	3	26.7	26.7	26.7	18.607	0	19.506	371370000	6	15.4176	15.7392	15.7431	15.6421	15.8875	15.1284	14.8287	15.7409	15.4597	15.675
0.890546	0.219864	O08788-2;O08788	O08788-2;O08788	Dynactin subunit 1	Dctn1	229	Color2 [A=255, R=169, G=169, B=169]	1	4					29	29	29	28.2	28.2	28.2	138.2	0	192.26	1033800000	66	18.7947	19.1861	18.955	18.9605	19.0934	18.8262	18.4238	19.0937	18.6728	18.874
0.890195	0.231361	Q99LC3	Q99LC3	NADH dehydrogenase [ubiquinone] 1 alpha subcomplex subunit 10, mitochondrial	Ndufa10	4486	Color2 [A=255, R=169, G=169, B=169]	1	4					10	10	10	24.5	24.5	24.5	40.603	0	30.756	355990000	21	17.3896	17.8252	18.0447	17.7985	17.9702	17.3312	17.4965	17.7805	17.6559	17.6073
0.888751	-0.450015	Q9D7S7-2;Q9D7S7	Q9D7S7-2;Q9D7S7	60S ribosomal protein L22-like 1	Rpl22l1	5013	Color2 [A=255, R=169, G=169, B=169]	1	4					3	3	3	32.2	32.2	32.2	14.339	0	10.577	215600000	7	16.2904	16.5376	17.3772	16.8536	16.3367	17.6701	17.2806	17.0341	17.0606	16.6
0.888636	0.215746	Q9R008	Q9R008	Mevalonate kinase	Mvk	5568	Color2 [A=255, R=169, G=169, B=169]	1	4					2	2	2	5.3	5.3	5.3	41.877	0.0002035	3.8271	0	3	12.1405	12.2359	12.4402	12.0958	12.1125	12.1479	11.6604	12.3024	11.9558	11.8797
0.888249	0.471389	Q8C4Q6-2;Q8C4Q6	Q8C4Q6-2;Q8C4Q6	Axin interactor, dorsalization-associated protein	Aida	3495	Color2 [A=255, R=169, G=169, B=169]	1	4					2	2	2	22.4	22.4	22.4	25.75	0	7.2198	17168000	7	10.9924	11.1416	11.8187	11.5487	11.5914	10.7986	10.204	11.4232	11.4728	10.8371
0.887903	0.240696	Q9DBD0	Q9DBD0	Inhibitor of carbonic anhydrase	Ica	5108	Color2 [A=255, R=169, G=169, B=169]	1	4					10	9	9	15.9	14.7	14.7	76.765	0	15.189	93225000	12	16.0883	16.486	16.6936	16.2387	16.5463	16.1591	15.9101	16.4831	16.1231	16.1742
0.886074	-0.24585	Q8K274	Q8K274	Ketosamine-3-kinase	Fn3krp	3750	Color2 [A=255, R=169, G=169, B=169]	1	4					4	4	4	10.4	10.4	10.4	34.468	0	8.15	87540000	6	15.372	15.6858	15.8471	15.5548	15.8087	15.6369	15.6089	16.1695	16.0981	15.9843
0.886044	0.241879	Q9JLI6;Q9JLI6-2	Q9JLI6;Q9JLI6-2	Selenocysteine lyase	Scly	5423	Color2 [A=255, R=169, G=169, B=169]	1	4					7	7	7	21.1	21.1	21.1	47.173	0	16.023	350780000	17	17.0393	17.4952	17.5442	17.2909	17.4741	17.0737	16.8074	17.4877	17.1735	17.092
0.885994	0.260976	Q922P9	Q922P9	Putative oxidoreductase GLYR1	Glyr1	4344	Color2 [A=255, R=169, G=169, B=169]	1	4					12	12	12	31.1	31.1	31.1	59.715	0	59.61	688980000	32	18.3281	18.7185	18.8268	18.4934	18.8458	18.2349	18.0748	18.767	18.3454	18.4856
0.88589	0.220662	Q9JIK9	Q9JIK9	28S ribosomal protein S34, mitochondrial	Mrps34	5350	Color2 [A=255, R=169, G=169, B=169]	1	4					2	2	2	6.9	6.9	6.9	25.826	0.0031233	2.4592	2382700	3	12.6519	12.8418	12.9776	12.8704	13.1655	12.5638	12.4028	12.8826	12.6203	12.9346
0.885777	0.334993	Q8BZ21	Q8BZ21	Histone acetyltransferase KAT6A	Kat6a	3428	Color2 [A=255, R=169, G=169, B=169]	1	4					6	5	3	2.9	2.6	1.7	224.92	0	6.7701	18967000	5	12.9766	13.4309	13.7645	13.3854	13.5312	13.1005	12.5979	13.5096	13.2464	12.9593
0.885727	0.273137	O08638;O08638-2;Q91Z83;P13542;Q5SX39;P13541;Q5SX40	O08638;O08638-2	Myosin-11	Myh11	212	Color2 [A=255, R=169, G=169, B=169]	1	4					107	92	86	50.9	44.7	41.7	227.03	0	323.31	23433000000	449	22.6132	23.1291	23.2366	22.9025	23.1886	22.694	22.3451	22.9462	22.7395	22.9796
0.885411	0.234472	Q8C2K5;Q8C2K5-2;F6SEU4	Q8C2K5;Q8C2K5-2	RAS protein activator like-3	Rasal3	3484	Color2 [A=255, R=169, G=169, B=169]	1	4					15	15	14	18.7	18.7	18.1	114.78	0	83.191	194170000	26	16.2331	16.6709	16.6308	16.4039	16.6732	16.2025	15.9819	16.6305	16.2323	16.3922
0.884835	0.315789	Q62393-2;Q62393-3;Q62393	Q62393-2;Q62393-3;Q62393	Tumor protein D52	Tpd52	2516	Color2 [A=255, R=169, G=169, B=169]	1	4					6	6	6	42.7	42.7	42.7	20.059	0	50.744	397960000	27	17.0918	17.3396	17.283	17.2084	17.4579	17.2433	16.5683	17.3917	16.5212	17.0771
0.883777	0.301817	O35344	O35344	Importin subunit alpha-4	Kpna3	296	Color2 [A=255, R=169, G=169, B=169]	1	4					8	4	4	18.8	13.1	13.1	57.772	0	15.067	183620000	8	16.0921	16.4047	16.5234	16.1815	16.6972	15.6223	15.9592	16.261	16.4561	16.0913
0.883473	0.245609	Q3UMY5;Q3UMY5-3;Q5SQM0;Q8BQM8	Q3UMY5;Q3UMY5-3	Echinoderm microtubule-associated protein-like 4	Eml4	2108	Color2 [A=255, R=169, G=169, B=169]	1	4					21	21	3	22.4	22.4	3.5	110.03	0	96.184	1124600000	48	18.9061	19.3458	19.3224	19.1261	19.3756	18.8577	18.6255	19.3216	18.9596	19.0837
0.883357	0.315806	Q91WC1-2;Q91WC1	Q91WC1-2;Q91WC1	Protection of telomeres protein 1	Pot1	4179	Color2 [A=255, R=169, G=169, B=169]	1	4					2	2	2	4.1	4.1	4.1	59.298	0.0043018	2.1952	0	3	12.1449	12.371	12.0667	12.0755	12.4306	12.2441	11.5397	12.2883	11.4717	11.9659
0.883003	0.289384	Q9R0P4	Q9R0P4	Small acidic protein	Smap	5593	Color2 [A=255, R=169, G=169, B=169]	1	4					3	3	3	25.4	25.4	25.4	20.046	0	28.364	489070000	11	17.6787	18.0472	17.9026	17.827	17.9516	17.4959	17.1853	18.1028	17.3894	17.7867
0.882703	0.300925	P70257-2;P70257-1;P70257	P70257-2;P70257-1;P70257	Nuclear factor 1 X-type	Nfix	1646	Color2 [A=255, R=169, G=169, B=169]	1	4					4	4	2	14.2	14.2	8.2	44.637	0	21.675	163690000	10	15.1456	15.7114	16.0097	15.6326	15.9628	15.0623	15.3396	15.4831	15.5668	15.5058
0.882015	0.237414	Q93092	Q93092	Transaldolase	Taldo1	4388	Color2 [A=255, R=169, G=169, B=169]	1	4					17	17	17	40.9	40.9	40.9	37.387	0	71.7	14449000000	80	21.7804	22.2215	22.1961	22.0073	22.3212	21.7004	21.6281	22.2251	21.8724	21.9134
0.881437	0.327797	Q9WU28	Q9WU28	Prefoldin subunit 5	Pfdn5	5653	Color2 [A=255, R=169, G=169, B=169]	1	4					2	2	2	13.6	13.6	13.6	17.356	0.0056607	2.0093	18123000	3	14.2081	14.4472	13.9332	14.383	13.777	13.5961	13.3596	14.1003	13.9894	14.0641
0.880673	0.392431	Q6DG52	Q6DG52	Protein Churchill	Churc1	2641	Color2 [A=255, R=169, G=169, B=169]	1	4					2	2	2	27.7	27.7	27.7	12.858	0.00020899	4.2789	40833000	5	13.3924	13.7146	13.4647	12.7595	13.0953	12.4554	12.7493	13.2647	12.6979	13.2971
0.88056	0.381406	Q91ZF0	Q91ZF0	DnaJ homolog subfamily C member 24	Dnajc24	4270	Color2 [A=255, R=169, G=169, B=169]	1	4					2	2	2	11.5	11.5	11.5	16.922	0.0031079	2.41	807180	2	12.1745	11.8803	11.9977	11.9545	12.074	11.5266	10.856	12.1795	11.7452	11.8669
0.879671	0.194748	Q80UG5;Q80UG5-3;Q80UG5-2	Q80UG5;Q80UG5-3;Q80UG5-2	Septin-9	Sept9	2971	Color2 [A=255, R=169, G=169, B=169]	1	4					14	14	14	29.3	29.3	29.3	65.574	0	50.545	2177500000	33	19.4885	19.7417	19.6839	19.5859	19.8801	19.5737	19.2196	19.7681	19.3388	19.5061
0.879263	0.205766	Q3TPX4	Q3TPX4	Exocyst complex component 5	Exoc5	1986	Color2 [A=255, R=169, G=169, B=169]	1	4					6	6	6	8.8	8.8	8.8	81.737	0	11.31	82106000	13	15.6145	15.9439	15.8863	15.7278	16.1523	15.4786	15.5207	15.9378	15.6789	15.68
0.879217	0.228182	Q61187	Q61187	Tumor susceptibility gene 101 protein	Tsg101	2382	Color2 [A=255, R=169, G=169, B=169]	1	4					5	5	5	14.6	14.6	14.6	44.123	0	14.12	85275000	10	15.3619	15.8927	15.541	15.5798	15.8435	15.3899	15.2422	15.7731	15.2964	15.3762
0.879166	0.1794	P54822	P54822	Adenylosuccinate lyase	Adsl	1359	Color2 [A=255, R=169, G=169, B=169]	1	4					13	13	13	33.3	33.3	33.3	54.866	0	73.151	692820000	39	17.2568	17.6536	17.6786	17.3777	17.6267	17.2361	17.1702	17.5482	17.3626	17.379
0.879143	0.212607	P70297	P70297	Signal transducing adapter molecule 1	Stam	1657	Color2 [A=255, R=169, G=169, B=169]	1	4					2	2	2	3.6	3.6	3.6	59.771	0	4.9407	126160000	2	14.4158	14.5487	14.7696	14.3596	14.7696	14.1247	14.1428	14.5179	14.4727	14.5422
0.878947	0.272691	Q7TSQ8	Q7TSQ8	Pyruvate dehydrogenase phosphatase regulatory subunit, mitochondrial	Pdpr	2926	Color2 [A=255, R=169, G=169, B=169]	1	4					4	4	4	4.7	4.7	4.7	99.229	0	7.968	24312000	8	13.9491	14.2678	14.2422	14.0531	14.4524	13.859	13.5705	14.3568	14.0773	13.7375
0.878113	0.290531	Q8BKJ9	Q8BKJ9	NAD-dependent protein deacetylase sirtuin-7	Sirt7	3224	Color2 [A=255, R=169, G=169, B=169]	1	4					5	5	5	20.1	20.1	20.1	45.145	0	17.549	62296000	8	15.2299	15.8723	15.7119	15.5081	15.7733	15.1035	15.0029	15.7448	15.3629	15.4288
0.878107	0.181607	Q6GV12	Q6GV12	3-ketodihydrosphingosine reductase	Kdsr	2649	Color2 [A=255, R=169, G=169, B=169]	1	4					4	4	4	14.8	14.8	14.8	35.955	0	18.804	44298000	8	15.3378	15.661	15.6036	15.4467	15.7598	15.3999	15.1393	15.6058	15.3022	15.4537
0.877031	0.232189	P49138;Q9D2E1	P49138	MAP kinase-activated protein kinase 2	Mapkapk2	1254	Color2 [A=255, R=169, G=169, B=169]	1	4					9	9	7	21.8	21.8	16.6	44.049	0	20.281	364070000	26	18.4388	18.7065	18.7961	18.4607	18.8443	18.3217	18.136	18.8078	18.384	18.4359
0.875883	0.296577	P08122	P08122	Collagen alpha-2(IV) chain;Canstatin	Col4a2	703	Color2 [A=255, R=169, G=169, B=169]	1	4					3	3	3	2.1	2.1	2.1	167.32	0	8.5971	59912000	6	13.7377	14.2114	14.3237	14.0396	14.2059	13.3786	13.5796	14.0718	13.8634	14.1421
0.875873	0.227391	Q62433	Q62433	Protein NDRG1	Ndrg1	2525	Color2 [A=255, R=169, G=169, B=169]	1	4					7	7	7	27.4	27.4	27.4	43.008	0	93.884	173710000	13	15.9615	16.4034	16.4698	16.2964	16.748	16.0122	16.105	16.28	16.1228	16.2221
0.875828	0.231958	Q8C3W1	Q8C3W1	Uncharacterized protein C1orf198 homolog		3489	Color2 [A=255, R=169, G=169, B=169]	1	4					4	4	4	18.9	18.9	18.9	35.316	0	12.593	74924000	7	15.8315	16.0436	15.965	16.1201	16.2627	15.8616	15.4034	16.0629	15.7239	16.0114
0.87309	0.218791	Q8BUB4	Q8BUB4	WD repeat and FYVE domain-containing protein 2	Wdfy2	3337	Color2 [A=255, R=169, G=169, B=169]	1	4					4	4	3	11.2	11.2	8.5	45.094	0	7.5153	19394000	4	13.0956	13.171	13.4402	13.1774	13.3161	12.9441	12.6653	13.3333	13.2074	12.9563
0.87277	0.253521	Q4VC33;Q4VC33-2	Q4VC33;Q4VC33-2	Macrophage erythroblast attacher	Maea	2184	Color2 [A=255, R=169, G=169, B=169]	1	4					6	6	5	15.7	15.7	12.1	45.336	0	16.577	48333000	7	14.7485	15.2087	14.8817	14.9544	15.0671	14.6744	14.3741	14.8368	14.564	15.1434
0.872692	0.2058	Q9DAU1;Q9DAU1-2	Q9DAU1	Protein canopy homolog 3	Cnpy3	5083	Color2 [A=255, R=169, G=169, B=169]	1	4					6	6	6	25	25	25	30.537	0	51.771	1353600000	13	16.1984	16.6662	16.503	16.3271	16.5996	16.1346	16.0237	16.5204	16.211	16.3756
0.871903	0.252352	Q61191	Q61191	Host cell factor 1;HCF N-terminal chain 1;HCF N-terminal chain 2;HCF N-terminal chain 3;HCF N-terminal chain 4;HCF N-terminal chain 5;HCF N-terminal chain 6;HCF C-terminal chain 1;HCF C-terminal chain 2;HCF C-terminal chain 3;HCF C-terminal chain 4;HCF C-terminal chain 5;HCF C-terminal chain 6	Hcfc1	2384	Color2 [A=255, R=169, G=169, B=169]	1	4					25	25	25	17.8	17.8	17.8	210.43	0	105.29	1140300000	57	19.1374	19.4899	19.5073	19.1799	19.5469	18.942	18.7569	19.4426	19.149	19.3092
0.869996	0.286764	P01029;REV__Q5XG71	P01029	Complement C4-B;Complement C4 beta chain;Complement C4 alpha chain;C4a anaphylatoxin;Complement C4 gamma chain	C4b	581	Color2 [A=255, R=169, G=169, B=169]	1	4					25	25	22	17.6	17.6	15.9	192.91	0	115.34	886210000	46	19.2287	19.8101	19.5646	19.3704	19.7861	19.262	18.9164	19.706	19.132	19.3096
0.869892	0.274494	Q8BYZ1;Q8BYZ1-2	Q8BYZ1;Q8BYZ1-2	ABI gene family member 3	Abi3	3424	Color2 [A=255, R=169, G=169, B=169]	1	4					8	8	8	25.6	25.6	25.6	39.106	0	15.684	159170000	16	16.362	16.9521	16.9319	16.5086	16.8819	16.0874	16.3529	16.677	16.4622	16.6844
0.869623	0.290075	Q99KQ4	Q99KQ4	Nicotinamide phosphoribosyltransferase	Nampt	4464	Color2 [A=255, R=169, G=169, B=169]	1	4					18	18	18	40.3	40.3	40.3	55.446	0	148.05	1369800000	56	19.0453	19.0331	19.4958	18.8258	19.3427	18.8403	18.5062	19.2999	18.8045	18.8415
0.869394	0.267962	P05480	P05480	Neuronal proto-oncogene tyrosine-protein kinase Src	Src	660	Color2 [A=255, R=169, G=169, B=169]	1	4					8	5	5	19.2	14.6	14.6	60.644	0	22.08	65979000	8	14.1224	14.1298	14.6937	14.4328	14.6726	13.8311	14.1075	14.4719	14.1807	14.1205
0.869276	0.203487	Q61211;Q61211-2	Q61211;Q61211-2	Eukaryotic translation initiation factor 2D	Eif2d	2391	Color2 [A=255, R=169, G=169, B=169]	1	4					4	4	4	11.4	11.4	11.4	62.829	0	23.755	33401000	11	15.3554	15.7039	15.7668	15.4215	15.6997	15.2362	15.174	15.6863	15.3973	15.436
0.869131	0.174218	Q9WTP7	Q9WTP7	GTP:AMP phosphotransferase AK3, mitochondrial	Ak3	5640	Color2 [A=255, R=169, G=169, B=169]	1	4					12	12	12	55.9	55.9	55.9	25.426	0	75.001	428720000	28	18.7662	19.1577	19.0904	18.9735	19.1373	19.0684	18.7113	18.9962	18.7019	18.7762
0.866775	0.245569	Q9QUK4;Q9QWK5;Q9JIB3;Q9R016;Q9JIB6	Q9QUK4	Baculoviral IAP repeat-containing protein 1b	Naip2	5464	Color2 [A=255, R=169, G=169, B=169]	1	4					9	9	9	7.7	7.7	7.7	164.08	0	38.981	49515000	13	15.4586	15.5179	15.7179	15.3872	15.9139	15.3377	15.0303	15.7387	15.3223	15.3387
0.866614	0.1841	Q8QZY1	Q8QZY1	Eukaryotic translation initiation factor 3 subunit L	Eif3l	3841	Color2 [A=255, R=169, G=169, B=169]	1	4					18	18	18	37.9	37.9	37.9	66.612	0	208.56	1296500000	61	19.0126	19.3532	19.4611	19.1485	19.2697	19.0251	18.8628	19.3352	19.1158	18.9855
0.866347	-0.504821	Q3UV17	Q3UV17	Keratin, type II cytoskeletal 2 oral	Krt76	2133	Color2 [A=255, R=169, G=169, B=169]	1	4					8	3	2	12.3	6.4	4.7	62.844	0	5.3777	9495300000	15	19.2882	19.6286	19.107	18.3126	18.7491	18.7348	19.6401	19.6576	19.9258	19.6513
0.865876	0.3085	Q62086	Q62086	Serum paraoxonase/arylesterase 2	Pon2	2479	Color2 [A=255, R=169, G=169, B=169]	1	4					4	4	4	17.8	17.8	17.8	39.617	0	8.9264	53060000	7	15.8037	16.298	16.4077	15.9333	16.4398	15.4353	15.6969	16.1299	16.1235	15.9545
0.865152	0.272263	Q9JKB1;P58321	Q9JKB1	Ubiquitin carboxyl-terminal hydrolase isozyme L3	Uchl3	5390	Color2 [A=255, R=169, G=169, B=169]	1	4					9	9	9	47.8	47.8	47.8	26.151	0	100.49	553040000	35	17.7105	18.3976	17.98	17.6688	18.1584	17.5722	17.5184	18.0084	17.6277	17.8273
0.863742	0.262012	Q8C3J5	Q8C3J5	Dedicator of cytokinesis protein 2	Dock2	3486	Color2 [A=255, R=169, G=169, B=169]	1	4					65	65	65	37.8	37.8	37.8	211.7	0	323.31	4813400000	177	20.8049	21.1626	21.3243	20.9129	21.2823	20.7065	20.5148	21.2289	20.7711	20.9555
0.863167	0.28954	Q8BIQ5-2;Q8BIQ5	Q8BIQ5-2;Q8BIQ5	Cleavage stimulation factor subunit 2	Cstf2	3188	Color2 [A=255, R=169, G=169, B=169]	1	4					4	4	2	14.1	14.1	7.3	54.068	0	25.242	21691000	6	14.0841	14.2279	14.0403	13.9012	13.9599	13.6302	13.34	14.3141	13.5821	13.8992
0.862941	-0.552782	Q9CZS1	Q9CZS1	Aldehyde dehydrogenase X, mitochondrial	Aldh1b1	4843	Color2 [A=255, R=169, G=169, B=169]	1	4					15	13	12	29.1	27.4	27.4	57.552	0	29.666	1362400000	24	18.4044	18.1667	18.0693	18.3561	18.2749	19.5793	17.829	19.2827	18.255	19.0894
0.858696	0.248229	Q8K3H0	Q8K3H0	DCC-interacting protein 13-alpha	Appl1	3803	Color2 [A=255, R=169, G=169, B=169]	1	4					14	14	14	26.6	26.6	26.6	79.327	0	53.947	331150000	32	17.2668	17.6435	17.68	17.418	17.764	17.2607	16.9388	17.6668	17.2387	17.4262
0.858037	0.257184	Q9D710	Q9D710	Thioredoxin-related transmembrane protein 2	Tmx2	4998	Color2 [A=255, R=169, G=169, B=169]	1	4					4	4	4	15.3	15.3	15.3	33.942	0	9.0503	44703000	7	15.0619	15.5244	15.5891	15.2533	15.6015	15.0426	14.9588	15.5799	15.1798	14.9833
0.857182	0.233009	Q9ERL9	Q9ERL9	Guanylate cyclase soluble subunit alpha-3	Gucy1a3	5266	Color2 [A=255, R=169, G=169, B=169]	1	4					8	8	8	16.9	16.9	16.9	77.587	0	22.727	94464000	12	15.6025	16.1332	16.1462	16.0767	16.3767	15.9261	15.7238	16.0315	15.6998	15.7891
0.856489	0.199516	Q3UFS4	Q3UFS4	G patch domain-containing protein 11	Gpatch11	2058	Color2 [A=255, R=169, G=169, B=169]	1	4					2	2	2	8	8	8	30.608	0.0013265	2.8085	20746000	3	13.5943	13.894	13.9379	14.0852	13.9197	13.5204	13.4423	13.9122	13.7047	13.8539
0.855857	0.248529	P70404	P70404	Isocitrate dehydrogenase [NAD] subunit gamma 1, mitochondrial	Idh3g	1676	Color2 [A=255, R=169, G=169, B=169]	1	4					10	10	10	34.6	34.6	34.6	42.785	0	47.759	361930000	17	16.594	17.0603	17.171	16.7106	17.2002	16.5719	16.4452	16.9476	16.7591	16.7697
0.85493	-0.396442	Q60675	Q60675	Laminin subunit alpha-2	Lama2	2291	Color2 [A=255, R=169, G=169, B=169]	1	4					6	6	6	2.6	2.6	2.6	343.81	0	20.051	17845000	8	13.9974	14.1191	14.5119	14.305	14.1082	15.3951	14.7801	14.4298	14.1531	14.2657
0.854923	0.383048	Q9WUU7	Q9WUU7	Cathepsin Z	Ctsz	5682	Color2 [A=255, R=169, G=169, B=169]	1	4					9	9	9	37.6	37.6	37.6	33.996	0	85.841	5648300000	28	19.8296	20.4494	20.7327	20.0142	20.7407	19.5838	19.7963	20.3	20.2904	19.8809
0.85345	0.221921	P67778	P67778	Prohibitin	Phb	1613	Color2 [A=255, R=169, G=169, B=169]	1	4					14	14	14	61.4	61.4	61.4	29.82	0	80.525	3665300000	55	19.7751	20.23	20.1099	19.8732	20.1042	19.6627	19.5612	20.1876	19.7818	19.7894
0.851945	0.314064	P11942	P11942	T-cell surface glycoprotein CD3 gamma chain	Cd3g	778	Color2 [A=255, R=169, G=169, B=169]	1	4					4	4	4	28	28	28	20.234	0	11.057	40707000	6	14.0304	14.4301	14.5353	13.821	14.5959	14.1666	13.5976	14.2716	13.8993	13.9073
0.851601	0.250482	Q99MK8;Q3UYH7	Q99MK8	Beta-adrenergic receptor kinase 1	Adrbk1	4529	Color2 [A=255, R=169, G=169, B=169]	1	4					15	15	15	27.4	27.4	27.4	79.638	0	59.437	712290000	37	18.3564	18.7943	18.6496	18.3751	18.8224	18.139	18.0562	18.7075	18.4454	18.3973
0.851488	0.252604	Q80ZS3	Q80ZS3	28S ribosomal protein S26, mitochondrial	Mrps26	3053	Color2 [A=255, R=169, G=169, B=169]	1	4					2	2	2	10	10	10	23.443	0	5.135	0	2	13.2805	13.7966	13.3061	13.2353	13.214	13.3085	12.7401	13.2974	12.9897	13.2337
0.851259	0.246799	P06800-6;P06800-5;P06800	P06800-6;P06800-5;P06800	Receptor-type tyrosine-protein phosphatase C	Ptprc	679	Color2 [A=255, R=169, G=169, B=169]	1	4					36	36	36	34	34	34	130.85	0	217.85	11652000000	151	21.3384	21.5687	21.7673	21.3948	21.7961	21.1298	21.0493	21.7183	21.298	21.4359
0.851258	0.255073	Q9R0P3	Q9R0P3	S-formylglutathione hydrolase	Esd	5592	Color2 [A=255, R=169, G=169, B=169]	1	4					11	11	11	50.7	50.7	50.7	31.319	0	69.833	3101200000	44	19.1407	19.5048	19.887	19.3758	19.7341	19.0515	19.1499	19.5474	19.312	19.3063
0.851199	0.248177	O88428	O88428	Bifunctional 3-phosphoadenosine 5-phosphosulfate synthase 2;Sulfate adenylyltransferase;Adenylyl-sulfate kinase	Papss2	489	Color2 [A=255, R=169, G=169, B=169]	1	4					4	3	3	8.1	5.8	5.8	70.35	0.00020925	4.2943	9334800	3	14.0362	14.2919	14.268	13.9916	14.4503	13.9564	13.5547	14.0791	13.8844	14.3225
0.850798	0.380222	P84104-2;P84104	P84104-2;P84104	Serine/arginine-rich splicing factor 3	Srsf3	1721	Color2 [A=255, R=169, G=169, B=169]	1	4					6	6	5	46.8	46.8	46.8	14.203	0	16.82	3631200000	23	18.641	19.2848	19.4355	18.9351	19.312	18.0556	18.7392	19.0342	19.0444	18.8337
0.850422	0.240232	Q8BTU1;Q8BTU1-2	Q8BTU1	Cilia- and flagella-associated protein 20	Cfap20	3319	Color2 [A=255, R=169, G=169, B=169]	1	4					3	3	3	15	15	15	22.748	0	25.546	104760000	6	15.9667	16.415	16.4894	16.188	16.3918	15.8979	15.8219	16.4637	15.9817	16.0847
0.849868	0.301267	P97298	P97298	Pigment epithelium-derived factor	Serpinf1	1725	Color2 [A=255, R=169, G=169, B=169]	1	4					4	4	4	9.6	9.6	9.6	46.233	0	6.9189	53274000	6	13.8568	14.5967	14.5239	13.9907	14.3401	13.9067	13.7436	14.3852	13.969	13.7974
0.849426	0.27231	Q3U308	Q3U308	Cytoplasmic tRNA 2-thiolation protein 2	Ctu2	2027	Color2 [A=255, R=169, G=169, B=169]	1	4					5	5	5	13.4	13.4	13.4	56.104	0	10.852	26981000	8	13.1524	13.7412	13.5656	14.0791	13.8678	13.3984	13.2235	13.4183	13.4142	13.5901
0.849291	0.208172	Q9R0Y5;Q9R0Y5-2	Q9R0Y5;Q9R0Y5-2	Adenylate kinase isoenzyme 1	Ak1	5606	Color2 [A=255, R=169, G=169, B=169]	1	4					10	10	10	42.8	42.8	42.8	21.539	0	68.804	772460000	28	18.3391	18.7496	18.6221	18.5271	18.923	18.4746	18.152	18.6457	18.3759	18.4718
0.848811	0.231381	O54910	O54910	NF-kappa-B inhibitor epsilon	Nfkbie	379	Color2 [A=255, R=169, G=169, B=169]	1	4					2	2	2	9.3	9.3	9.3	39.2	0	10.106	25888000	3	14.5643	15.0788	14.8192	14.7578	15.0975	14.3671	14.5186	14.9677	14.6199	14.6876
0.847136	0.293682	P97808	P97808	FXYD domain-containing ion transport regulator 5	Fxyd5	1779	Color2 [A=255, R=169, G=169, B=169]	1	4					2	2	2	13.5	13.5	13.5	19.454	0	5.1571	19588000	3	13.5034	14.2384	13.7654	13.7187	13.9921	13.537	13.2143	13.9576	13.355	13.6858
0.847041	0.257191	Q9R1P0	Q9R1P0	Proteasome subunit alpha type-4	Psma4	5617	Color2 [A=255, R=169, G=169, B=169]	1	4					11	11	11	53.3	53.3	53.3	29.47	0	115.25	3692100000	51	19.5641	19.8529	19.9948	19.5737	19.9183	19.3894	19.1792	19.9686	19.5865	19.4942
0.846443	0.175912	Q9DCW4	Q9DCW4	Electron transfer flavoprotein subunit beta	Etfb	5198	Color2 [A=255, R=169, G=169, B=169]	1	4					11	11	11	48.2	48.2	48.2	27.623	0	39.456	2198600000	40	19.2288	19.5065	19.6487	19.3852	19.6918	19.3572	19.1728	19.551	19.285	19.2155
0.846415	0.265471	P45700	P45700	Mannosyl-oligosaccharide 1,2-alpha-mannosidase IA	Man1a1	1192	Color2 [A=255, R=169, G=169, B=169]	1	4					8	8	8	14.4	14.4	14.4	73.275	0	12.75	115540000	12	15.7352	15.8877	15.9335	15.6563	16.0136	15.7582	15.2801	16.0723	15.4769	15.3115
0.84611	0.215891	Q61425	Q61425	Hydroxyacyl-coenzyme A dehydrogenase, mitochondrial	Hadh	2411	Color2 [A=255, R=169, G=169, B=169]	1	4					9	9	9	35	35	35	34.463	0	30.12	1551100000	28	19.2631	19.4926	19.8163	19.4444	19.5915	19.5017	19.0411	19.4987	19.1137	19.3732
0.845724	0.308113	P51949	P51949	CDK-activating kinase assembly factor MAT1	Mnat1	1310	Color2 [A=255, R=169, G=169, B=169]	1	4					3	3	3	8.7	8.7	8.7	35.848	0.001692	2.7205	5722800	4	13.1793	13.2627	13.5114	13.3859	13.0204	12.8574	12.8512	13.5696	13.0052	12.5356
0.843949	0.214463	O35841	O35841	Apoptosis inhibitor 5	Api5	339	Color2 [A=255, R=169, G=169, B=169]	1	4					15	15	15	35.7	35.7	35.7	56.784	0	108.8	1510000000	47	18.7421	19.2239	19.2549	19.0338	19.2297	18.8768	18.682	19.2173	18.8174	18.8187
0.843792	0.261341	Q8CI33;Q8CI33-2	Q8CI33;Q8CI33-2	CWF19-like protein 1	Cwf19l1	3648	Color2 [A=255, R=169, G=169, B=169]	1	4					12	12	12	26.8	26.8	26.8	60.193	0	37.758	297340000	24	17.2596	17.7832	17.8699	17.5501	17.7795	17.0746	17.1966	17.7465	17.4636	17.4544
0.842932	0.222338	Q80X90	Q80X90	Filamin-B	Flnb	3019	Color2 [A=255, R=169, G=169, B=169]	1	4					75	68	65	40	38.1	36.4	277.82	0	323.31	3054100000	154	20.4205	20.7578	20.8879	20.5319	20.8502	20.4796	20.143	20.7846	20.4262	20.5033
0.842745	0.143699	O88845;O88845-2;O88845-3	O88845;O88845-2;O88845-3	A-kinase anchor protein 10, mitochondrial	Akap10	534	Color2 [A=255, R=169, G=169, B=169]	1	4					3	3	3	5.7	5.7	5.7	73.631	0	22.832	9129800	3	13.3199	13.371	13.5748	13.342	13.4423	13.1188	13.1068	13.5235	13.2845	13.298
0.842389	0.213864	P23611	P23611	Interferon regulatory factor 8	Irf8	954	Color2 [A=255, R=169, G=169, B=169]	1	4					10	10	10	27.6	27.6	27.6	48.237	0	38.283	596330000	19	16.4638	16.9336	16.9588	16.6357	16.9547	16.3953	16.4316	16.8604	16.5372	16.6529
0.841888	0.210361	Q9D8U8	Q9D8U8	Sorting nexin-5	Snx5	5051	Color2 [A=255, R=169, G=169, B=169]	1	4					22	22	21	48.3	48.3	48.3	46.797	0	121.28	3291300000	78	19.8764	20.3138	20.2514	20.1106	20.2783	19.8974	19.6716	20.296	19.8907	20.0227
0.841767	0.217692	Q9R0Q9	Q9R0Q9	Mannose-P-dolichol utilization defect 1 protein	Mpdu1	5601	Color2 [A=255, R=169, G=169, B=169]	1	4					2	2	2	8.1	8.1	8.1	26.497	0.0034627	2.3723	20465000	2	15.9998	15.8714	16.2707	15.9073	16.3092	16.0551	15.6236	16.1172	15.7743	15.6997
0.841161	0.253894	Q8BG81	Q8BG81	Polymerase delta-interacting protein 3	Poldip3	3096	Color2 [A=255, R=169, G=169, B=169]	1	4					10	10	10	31.4	31.4	31.4	46.132	0	53.683	209130000	18	17.1104	17.5374	17.2844	17.2054	17.2746	16.9926	16.6421	17.4683	16.8661	17.1736
0.841117	0.258452	Q9D7H3	Q9D7H3	RNA 3-terminal phosphate cyclase	RtcA	5008	Color2 [A=255, R=169, G=169, B=169]	1	4					6	6	6	23.8	23.8	23.8	39.254	0	29.053	95831000	11	15.9019	16.1227	16.3533	15.9814	16.3158	15.8004	15.5022	16.3287	15.852	15.8995
0.841105	0.236848	Q8VCB1	Q8VCB1	Nucleoporin NDC1	Ndc1	3995	Color2 [A=255, R=169, G=169, B=169]	1	4					3	3	3	6.5	6.5	6.5	75.409	0	10.229	20681000	5	13.6642	13.93	13.9025	13.6892	13.8235	13.3942	13.156	13.9552	13.6977	13.6222
0.840402	0.235014	Q3TBD2;Q3TBD2-2;Q3TBD2-3;Q3TBD2-4	Q3TBD2;Q3TBD2-2;Q3TBD2-3;Q3TBD2-4	Minor histocompatibility protein HA-1	Hmha1	1947	Color2 [A=255, R=169, G=169, B=169]	1	4					28	28	28	33.8	33.8	33.8	122.9	0	304.8	3816700000	85	20.275	20.6677	20.654	20.4156	20.6855	20.113	20.003	20.6704	20.2775	20.4589
0.839617	0.224573	P62331	P62331	ADP-ribosylation factor 6	Arf6	1536	Color2 [A=255, R=169, G=169, B=169]	1	4					4	4	4	33.1	33.1	33.1	20.082	0	15.978	722310000	21	18.0183	18.2409	18.4478	18.1052	18.355	17.8178	17.7614	18.4104	17.9894	18.0654
0.839478	0.222348	Q9R062	Q9R062	Glycogenin-1	Gyg1	5575	Color2 [A=255, R=169, G=169, B=169]	1	4					8	8	8	26.7	26.7	26.7	37.402	0	53.164	593740000	25	17.3446	17.5273	17.7341	17.4801	17.7097	17.3378	17.0382	17.7551	17.2599	17.2931
0.839182	0.375375	Q8BS95	Q8BS95	Golgi pH regulator	Gpr89a	3303	Color2 [A=255, R=169, G=169, B=169]	1	4					2	2	2	5.9	5.9	5.9	52.734	0.00020521	3.9727	15696000	3	12.6365	12.9655	13.4091	12.9421	13.2871	12.3208	12.7891	13.3173	12.2837	12.6525
0.837858	0.220006	A2BH40-4;A2BH40-2;A2BH40-3;A2BH40	A2BH40-4;A2BH40-2;A2BH40-3;A2BH40	AT-rich interactive domain-containing protein 1A	Arid1a	41	Color2 [A=255, R=169, G=169, B=169]	1	4					8	7	7	5.2	4.8	4.8	206.4	0	23.829	75105000	15	15.9384	16.2988	16.3145	16.1734	16.3892	15.8857	15.7164	16.3856	15.9683	16.0583
0.83773	0.202444	Q9CX34	Q9CX34	Suppressor of G2 allele of SKP1 homolog	Sugt1	4759	Color2 [A=255, R=169, G=169, B=169]	1	4					15	15	15	48.5	48.5	48.5	38.158	0	148.98	968220000	40	18.7321	19.0487	19.0129	18.8295	19.0555	18.616	18.4317	19.0823	18.7665	18.7699
0.837352	0.289393	Q99JY9;Q641P0;Q641P0-2	Q99JY9	Actin-related protein 3	Actr3	4432	Color2 [A=255, R=169, G=169, B=169]	1	4					22	22	22	60.8	60.8	60.8	47.357	0	270.59	14486000000	142	21.7732	22.2764	22.4057	21.9038	22.4057	21.5757	21.5839	22.1313	21.9216	22.1052
0.837339	0.260757	Q8BG48	Q8BG48	Serine/threonine-protein kinase 17B	Stk17b	3090	Color2 [A=255, R=169, G=169, B=169]	1	4					4	4	4	15.3	15.3	15.3	41.982	0	26.033	134480000	10	14.9949	15.4244	15.2739	15.0462	15.4537	14.7686	14.6447	15.3725	14.9449	15.1586
0.836993	0.235636	Q3UEB3-2;Q3UEB3-3;Q3UEB3	Q3UEB3-2;Q3UEB3-3;Q3UEB3	Poly(U)-binding-splicing factor PUF60	Puf60	2055	Color2 [A=255, R=169, G=169, B=169]	1	4					18	18	18	41.1	41.1	41.1	58.544	0	142.56	1297900000	71	18.651	19.0611	19.0147	18.7894	19.066	18.5745	18.3334	19.0716	18.6912	18.7333
0.836946	0.276831	Q80VP0;Q80VP0-2	Q80VP0;Q80VP0-2	Tectonin beta-propeller repeat-containing protein 1	Tecpr1	2995	Color2 [A=255, R=169, G=169, B=169]	1	4					5	5	5	6.6	6.6	6.6	130.26	0	32.66	101260000	10	14.6342	15.0018	15.1442	14.8341	14.9719	14.4765	14.157	14.9944	14.7096	14.8647
0.836541	0.224528	Q8CFX1	Q8CFX1	GDH/6PGL endoplasmic bifunctional protein;Glucose 1-dehydrogenase;6-phosphogluconolactonase	H6pd	3599	Color2 [A=255, R=169, G=169, B=169]	1	4					15	15	15	22.1	22.1	22.1	88.927	0	50.11	302450000	32	17.3521	17.6735	17.8029	17.5318	17.9522	17.3692	17.1438	17.709	17.4523	17.5156
0.835794	0.262065	Q63844	Q63844	Mitogen-activated protein kinase 3	Mapk3	2537	Color2 [A=255, R=169, G=169, B=169]	1	4					10	8	8	27.4	21.1	21.1	43.066	0	34.296	299740000	16	17.3083	17.7711	17.8074	17.5685	17.9329	17.2457	17.1174	17.7432	17.3192	17.6525
0.835549	0.192571	P61022	P61022	Calcineurin B homologous protein 1	Chp1	1469	Color2 [A=255, R=169, G=169, B=169]	1	4					5	5	5	33.3	33.3	33.3	22.432	0	12.289	83689000	8	14.659	15.2068	14.7486	14.9631	15.073	14.5388	14.7091	14.9337	14.7194	14.7866
0.83489	0.22702	O55060	O55060	Thiopurine S-methyltransferase	Tpmt	402	Color2 [A=255, R=169, G=169, B=169]	1	4					2	2	2	12.9	12.9	12.9	27.585	0.0042842	2.1457	53530000	2	13.274	13.8146	13.5959	13.8386	14.0525	13.5239	13.3466	13.6523	13.4457	13.4719
0.834763	0.199408	Q99KY4-2;Q99KY4;Q80TZ3-2;Q80TZ3;Q80TZ3-3	Q99KY4-2;Q99KY4	Cyclin-G-associated kinase	Gak	4471	Color2 [A=255, R=169, G=169, B=169]	1	4					15	15	15	14.7	14.7	14.7	138.34	0	50.206	275080000	30	16.6279	16.9512	17.0852	16.8197	17.1103	16.6778	16.4454	16.9795	16.7729	16.7216
0.833993	0.280592	Q8K0G5	Q8K0G5	Protein TSSC1	Tssc1	3710	Color2 [A=255, R=169, G=169, B=169]	1	4					6	6	6	19.2	19.2	19.2	43.126	0	54.111	61833000	10	14.5037	14.8177	15.1304	14.7701	14.9688	14.3328	14.1724	14.9281	14.7889	14.5656
0.832762	0.468348	P01881;P01882	P01881;P01882	Ig delta chain C region secreted form;Ig delta chain C region membrane-bound form		618	Color2 [A=255, R=169, G=169, B=169]	1	4					5	5	5	23.3	23.3	23.3	28.368	0	21.541	144460000	12	16.8251	17.9984	18.1539	17.4601	17.9799	16.6402	17.4461	17.391	17.4955	17.1028
0.831438	0.222284	O70475	O70475	UDP-glucose 6-dehydrogenase	Ugdh	464	Color2 [A=255, R=169, G=169, B=169]	1	4					7	7	7	20.1	20.1	20.1	54.831	0	47.28	69472000	12	15.1555	15.3916	15.5391	15.1509	15.415	15.0337	14.7924	15.4966	15.0358	15.1822
0.831374	0.207125	P17225	P17225	Polypyrimidine tract-binding protein 1	Ptbp1	869	Color2 [A=255, R=169, G=169, B=169]	1	4					13	13	10	44.4	44.4	39.7	56.477	0	211.85	11125000000	52	20.8149	21.1332	20.9567	20.7577	21.0814	20.5934	20.4679	21.0769	20.7001	20.8699
0.829926	0.304315	Q3UV70	Q3UV70	[Pyruvate dehydrogenase [acetyl-transferring]]-phosphatase 1, mitochondrial	Pdp1	2134	Color2 [A=255, R=169, G=169, B=169]	1	4					5	5	5	12.8	12.8	12.8	61.18	0	8.8999	14164000	7	13.6315	14.2	14.0816	13.8431	14.1975	13.3764	13.2731	14.0363	13.7803	13.9661
0.828833	0.298514	Q8BTV2;Q8BTV2-2;Q8BTV2-3	Q8BTV2;Q8BTV2-2;Q8BTV2-3	Cleavage and polyadenylation specificity factor subunit 7	Cpsf7	3321	Color2 [A=255, R=169, G=169, B=169]	1	4					7	7	7	14.9	14.9	14.9	52.01	0	19.118	229660000	13	17.1978	17.7556	17.8049	17.4335	17.7841	17.0995	16.8762	17.7092	17.3979	17.4005
0.82882	0.206376	P97760	P97760	DNA-directed RNA polymerase II subunit RPB3	Polr2c	1772	Color2 [A=255, R=169, G=169, B=169]	1	4					7	7	7	36	36	36	31.443	0	36.055	181590000	18	15.9898	16.4097	16.399	16.2074	16.3774	15.9452	15.783	16.375	16.1794	16.0688
0.828393	0.264765	Q9D1M0	Q9D1M0	Protein SEC13 homolog	Sec13	4920	Color2 [A=255, R=169, G=169, B=169]	1	4					11	11	11	54.3	54.3	54.3	35.565	0	111.37	612480000	33	17.2529	17.7501	18.0941	17.5383	17.8969	17.2239	17.381	17.6181	17.6313	17.3542
0.828321	0.250007	P62317	P62317	Small nuclear ribonucleoprotein Sm D2	Snrpd2	1534	Color2 [A=255, R=169, G=169, B=169]	1	4					8	8	8	61.9	61.9	61.9	13.527	0	50.846	863610000	35	18.8419	19.4138	19.2141	18.999	19.3009	18.5693	18.7247	19.2371	19.0352	18.9534
0.828236	0.277503	Q6ZWQ7	Q6ZWQ7		Spcs3	2832	Color2 [A=255, R=169, G=169, B=169]	1	4					3	3	3	17.8	17.8	17.8	20.313	0	11.503	915370000	9	18.3641	18.5269	18.7914	18.5369	18.667	18.7273	18.1023	18.6148	18.1486	17.9059
0.828178	0.209202	Q62210	Q62210	Baculoviral IAP repeat-containing protein 2	Birc2	2500	Color2 [A=255, R=169, G=169, B=169]	1	4					4	4	4	7.2	7.2	7.2	69.676	0	8.7129	20679000	6	13.7029	13.9765	13.7724	13.8805	13.9596	13.7478	13.2171	13.8975	13.5811	13.8022
0.827781	-0.197786	Q62165	Q62165	Dystroglycan;Alpha-dystroglycan;Beta-dystroglycan	Dag1	2487	Color2 [A=255, R=169, G=169, B=169]	1	4					6	6	6	5.8	5.8	5.8	96.904	0	15.791	127610000	9	16.6363	17.0508	17.04	16.8707	17.0359	17.3103	16.8111	17.2301	17.0041	17.267
0.827299	0.231724	Q00915	Q00915	Retinol-binding protein 1	Rbp1	1815	Color2 [A=255, R=169, G=169, B=169]	1	4					5	5	5	40.7	40.7	40.7	15.846	0	11.403	23137000	6	14.5231	14.8259	14.7497	14.7095	14.8356	14.3358	14.12	14.7798	14.82	14.4297
0.826846	0.206145	Q91WE1	Q91WE1	Sorting nexin-15	Snx15	4181	Color2 [A=255, R=169, G=169, B=169]	1	4					2	2	2	9.2	9.2	9.2	37.742	0.00020048	3.6352	9298300	4	13.8138	14.1432	14.1368	14.0651	14.2096	13.7787	13.5322	14.1876	13.8483	13.9911
0.826448	0.236582	Q9R1P1	Q9R1P1	Proteasome subunit beta type-3	Psmb3	5618	Color2 [A=255, R=169, G=169, B=169]	1	4					8	8	8	42.4	42.4	42.4	22.965	0	57.958	1513100000	29	18.33	18.7171	18.8701	18.4246	18.8148	18.2708	18.1304	18.7397	18.4525	18.3802
0.825554	0.271848	P42209	P42209	Septin-1	Sept1	1162	Color2 [A=255, R=169, G=169, B=169]	1	4					13	13	12	39.9	39.9	39.1	42.019	0	40.293	919490000	39	18.3615	18.723	18.731	18.31	18.685	18.1664	17.8682	18.7404	18.2783	18.3979
0.825388	0.218792	Q9CS42	Q9CS42	Ribose-phosphate pyrophosphokinase 2	Prps2	4718	Color2 [A=255, R=169, G=169, B=169]	1	4					13	13	6	46.9	46.9	21.1	34.786	0	75.747	1092400000	38	18.2052	18.5388	18.6512	18.1735	18.554	17.9946	17.9814	18.4825	18.2928	18.2774
0.825114	0.294743	Q9WVA3	Q9WVA3	Mitotic checkpoint protein BUB3	Bub3	5700	Color2 [A=255, R=169, G=169, B=169]	1	4					10	10	10	37.1	37.1	37.1	36.954	0	86.354	1356700000	30	19.1108	19.4535	19.7113	19.1774	19.6762	18.78	18.8213	19.4444	19.3026	19.3073
0.824825	0.206709	P47802	P47802	Metaxin-1	Mtx1	1221	Color2 [A=255, R=169, G=169, B=169]	1	4					5	5	5	18.6	18.6	18.6	35.623	0	66.457	169300000	16	15.7879	16.4058	16.1513	15.9637	16.0877	15.6788	15.7895	16.1575	15.8501	15.8871
0.824038	0.273891	P41241	P41241	Tyrosine-protein kinase CSK	Csk	1154	Color2 [A=255, R=169, G=169, B=169]	1	4					22	22	21	58.9	58.9	56.7	50.716	0	96.494	3412700000	67	19.8691	20.3613	20.4087	19.9881	20.4097	19.6296	19.6682	20.3013	19.9807	20.0876
0.823773	0.203875	Q9Z0P4-2;Q9Z0P4;Q8BR92	Q9Z0P4-2;Q9Z0P4	Paralemmin-1	Palm	5735	Color2 [A=255, R=169, G=169, B=169]	1	4					7	7	7	30.1	30.1	30.1	36.721	0	78.053	53999000	10	15.3684	15.6246	15.5526	15.4191	15.6798	15.1662	15.018	15.592	15.2708	15.578
0.823158	-0.296779	Q3UDR8	Q3UDR8	Protein YIPF3;Protein YIPF3, N-terminally processed	Yipf3	2051	Color2 [A=255, R=169, G=169, B=169]	1	4					3	3	3	7.8	7.8	7.8	37.998	0	6.4833	30797000	5	14.4822	14.4241	14.5291	14.4429	14.4894	14.951	14.2597	15.3193	14.4733	14.8483
0.822889	0.234955	Q8C2K1;Q8C2K1-2	Q8C2K1	Differentially expressed in FDCP 6	Def6	3483	Color2 [A=255, R=169, G=169, B=169]	1	4					12	12	12	23.5	23.5	23.5	73.453	0	39.519	238590000	18	16.9433	17.2647	17.2352	16.9587	17.3103	16.8219	16.498	17.2283	16.8993	17.0899
0.822422	0.258132	Q6NSR8	Q6NSR8	Probable aminopeptidase NPEPL1	Npepl1	2657	Color2 [A=255, R=169, G=169, B=169]	1	4					12	12	12	33.8	33.8	33.8	55.939	0	53.035	856590000	26	17.1549	17.5543	17.7423	17.3643	17.728	17.1028	16.9065	17.6009	17.2798	17.3631
0.822124	0.203221	Q8CGZ0	Q8CGZ0	Calcium homeostasis endoplasmic reticulum protein	Cherp	3620	Color2 [A=255, R=169, G=169, B=169]	1	4					6	6	6	7.7	7.7	7.7	106.17	0	13.759	104000000	11	15.5076	15.6237	15.4304	15.4128	15.4791	15.2622	14.9194	15.6659	15.1958	15.3942
0.821992	0.238355	Q91ZR1	Q91ZR1	Ras-related protein Rab-4B	Rab4b	4273	Color2 [A=255, R=169, G=169, B=169]	1	4					11	11	10	56.3	56.3	49.8	23.629	0	28.846	389620000	22	17.5886	17.9315	18.0688	17.7113	18.0202	17.454	17.328	17.9902	17.5702	17.7861
0.821892	-0.258845	O35744;Q91Z98	O35744	Chitinase-like protein 3	Chil3	338	Color2 [A=255, R=169, G=169, B=169]	1	4					20	20	20	58	58	58	44.458	0	271.34	9565600000	80	20.7643	21.1316	21.7323	21.2521	21.1763	21.3646	21.4519	21.6611	21.4392	21.434
0.821813	0.241957	P40124;Q9CYT6	P40124	Adenylyl cyclase-associated protein 1	Cap1	1142	Color2 [A=255, R=169, G=169, B=169]	1	4					22	22	22	47.3	47.3	47.3	51.564	0	323.31	20473000000	123	22.2703	22.8234	22.8634	22.5297	22.9143	22.2613	22.213	22.7043	22.4735	22.5392
0.82128	-0.21857	P18155	P18155	Bifunctional methylenetetrahydrofolate dehydrogenase/cyclohydrolase, mitochondrial;NAD-dependent methylenetetrahydrofolate dehydrogenase;Methenyltetrahydrofolate cyclohydrolase	Mthfd2	883	Color2 [A=255, R=169, G=169, B=169]	1	4					3	3	3	8	8	8	37.863	0	4.7376	53597000	6	15.8309	16.1857	16.3119	15.8446	15.9915	16.4009	15.957	16.5279	16.2389	16.1329
0.820211	0.257865	P54923	P54923	[Protein ADP-ribosylarginine] hydrolase	Adprh	1362	Color2 [A=255, R=169, G=169, B=169]	1	4					9	9	9	32.3	32.3	32.3	40.068	0	52.53	585400000	29	17.4314	17.8331	17.9096	17.4417	17.884	17.2346	17.1843	17.8683	17.4934	17.43
0.819351	0.238822	O54692	O54692	Centromere/kinetochore protein zw10 homolog	Zw10	359	Color2 [A=255, R=169, G=169, B=169]	1	4					8	8	8	14.5	14.5	14.5	88.062	0	15.579	52689000	10	15.351	15.7487	15.7189	15.3234	15.6692	15.1621	15.0027	15.6674	15.5038	15.2812
0.818008	0.228661	Q9DBR1-2;Q9DBR1	Q9DBR1-2;Q9DBR1	5-3 exoribonuclease 2	Xrn2	5130	Color2 [A=255, R=169, G=169, B=169]	1	4					24	24	24	33.3	33.3	33.3	108.11	0	94.803	826390000	60	18.8086	19.1534	19.2722	18.95	19.2563	18.7135	18.5263	19.1788	18.882	18.9964
0.816948	0.2694	P43406	P43406	Integrin alpha-V;Integrin alpha-V heavy chain;Integrin alpha-V light chain	Itgav	1186	Color2 [A=255, R=169, G=169, B=169]	1	4					8	8	8	8.5	8.5	8.5	115.36	0	28.198	87672000	13	15.3518	15.6696	15.8466	15.5006	15.8633	15.2906	14.946	15.8041	15.3726	15.4717
0.816629	0.226731	Q9D2M8;Q9D2M8-2	Q9D2M8;Q9D2M8-2	Ubiquitin-conjugating enzyme E2 variant 2	Ube2v2	4938	Color2 [A=255, R=169, G=169, B=169]	1	4					8	8	3	57.9	57.9	18.6	16.367	0	28.077	1802300000	38	18.0358	18.386	18.4956	18.1551	18.537	18.0642	17.8062	18.4612	18.0444	18.0999
0.816622	0.228727	P60762-2;P60762	P60762-2;P60762	Mortality factor 4-like protein 1	Morf4l1	1461	Color2 [A=255, R=169, G=169, B=169]	1	4					10	10	10	32.5	32.5	32.5	37.23	0	35.152	137460000	17	16.4783	16.8832	16.759	16.5657	16.8258	16.2368	16.1571	16.8131	16.5355	16.6259
0.816533	0.245655	Q3UI43	Q3UI43	BRISC and BRCA1-A complex member 1	Babam1	2079	Color2 [A=255, R=169, G=169, B=169]	1	4					3	3	3	13.8	13.8	13.8	36.793	0	28.864	125670000	8	15.2902	15.7741	15.7909	15.3675	15.8084	15.3159	15.0419	15.6824	15.2949	15.4677
0.816531	0.228682	O35343	O35343	Importin subunit alpha-3	Kpna4	295	Color2 [A=255, R=169, G=169, B=169]	1	4					8	8	4	20.7	20.7	15	57.922	0	42.705	688390000	31	17.2286	17.5205	17.626	17.3853	17.6223	17.1478	16.8597	17.6099	17.2686	17.3532
0.815467	-0.458702	E9PVX6;E9PVX6-2	E9PVX6;E9PVX6-2		Mki67	151	Color2 [A=255, R=169, G=169, B=169]	1	4					41	41	41	17.9	17.9	17.9	350.86	0	136.17	1414800000	72	18.8487	19.2443	18.8046	18.807	18.8671	18.658	18.8889	20.0038	20.0061	19.3085
0.814982	0.254943	P49722	P49722	Proteasome subunit alpha type-2	Psma2	1268	Color2 [A=255, R=169, G=169, B=169]	1	4					7	7	7	43.2	43.2	43.2	25.926	0	100.86	2287500000	36	19.8149	20.0209	20.1073	19.6115	20.1681	19.5134	19.3918	20.127	19.7058	19.7099
0.813402	0.274344	Q6ZQ82	Q6ZQ82	Rho GTPase-activating protein 26	Arhgap26	2817	Color2 [A=255, R=169, G=169, B=169]	1	4					5	5	5	8.4	8.4	8.4	92.07	0	14.168	62684000	8	14.4477	14.9033	15.063	14.9046	15.1114	14.6421	14.1152	14.8524	14.7386	14.7098
0.812888	0.311619	Q05144	Q05144	Ras-related C3 botulinum toxin substrate 2	Rac2	1861	Color2 [A=255, R=169, G=169, B=169]	1	4					6	2	2	34.4	15.1	15.1	21.441	0	9.5531	527170000	4	15.5766	16.1758	16.332	15.5512	16.1292	15.5236	15.4223	15.9971	15.4493	15.8144
0.812817	0.226118	P25425-12;P25425-9;P25425;P25425-5;P25425-2;P25425-6;P25425-3;P25425-8;P25425-11;P25425-7;P25425-4;P25425-10;Q00196-6;Q00196-5;Q00196-7;Q00196-3;Q00196-2;Q00196;P31362;Q00196-4	P25425-12;P25425-9;P25425;P25425-5;P25425-2;P25425-6;P25425-3;P25425-8;P25425-11;P25425-7;P25425-4;P25425-10;Q00196-6;Q00196-5;Q00196-7;Q00196-3;Q00196-2;Q00196;P31362;Q00196-4	POU domain, class 2, transcription factor 1;POU domain, class 2, transcription factor 2;POU domain, class 2, transcription factor 3	Pou2f1;Pou2f2;Pou2f3	974	Color2 [A=255, R=169, G=169, B=169]	1	4					4	4	4	7.7	7.7	7.7	81.478	0	12.681	41973000	9	14.1402	14.6119	14.4306	14.1083	14.2989	14.15	13.816	14.4114	13.8821	14.1997
0.812439	0.233127	P57716	P57716	Nicastrin	Ncstn	1399	Color2 [A=255, R=169, G=169, B=169]	1	4					7	7	7	12.6	12.6	12.6	78.491	0	16.432	197920000	10	16.6158	16.7163	16.8516	16.6437	17.0555	16.4059	16.2188	16.955	16.4882	16.6493
0.812348	0.240857	Q5EBH1-2;Q5EBH1	Q5EBH1-2;Q5EBH1	Ras association domain-containing protein 5	Rassf5	2212	Color2 [A=255, R=169, G=169, B=169]	1	4					6	6	6	22.3	22.3	22.3	30.338	0	12.37	71375000	11	15.9086	16.5253	16.3236	16.1447	16.4178	15.941	15.753	16.393	15.9268	16.102
0.810697	0.251871	Q9CQI7	Q9CQI7	U2 small nuclear ribonucleoprotein B	Snrpb2	4639	Color2 [A=255, R=169, G=169, B=169]	1	4					4	2	2	18.2	11.6	11.6	25.323	0	9.5115	232990000	5	17.7563	18.2011	17.7579	17.8617	17.9501	17.564	17.2761	18.1297	17.6709	17.627
0.810484	0.280277	A2AX52	A2AX52	Collagen alpha-4(VI) chain	Col6a4	38	Color2 [A=255, R=169, G=169, B=169]	1	4					24	24	24	12.6	12.6	12.6	250.8	0	53.067	570490000	42	17.2875	17.9988	17.9082	17.5813	17.913	17.3967	17.1285	17.8313	17.3445	17.5864
0.81046	0.173175	O08709	O08709	Peroxiredoxin-6	Prdx6	218	Color2 [A=255, R=169, G=169, B=169]	1	4					15	15	15	71.4	71.4	71.4	24.87	0	69.474	4974800000	50	20.2946	20.6419	20.6821	20.4774	20.6479	20.5374	20.2167	20.6098	20.2215	20.2926
0.809897	0.187327	Q924M7	Q924M7	Mannose-6-phosphate isomerase	Mpi	4372	Color2 [A=255, R=169, G=169, B=169]	1	4					7	7	6	19.4	19.4	14.7	46.575	0	31.252	101160000	14	16.5166	16.7442	16.8943	16.6144	16.9722	16.5917	16.3793	16.866	16.448	16.5201
0.809753	0.174944	P14206	P14206	40S ribosomal protein SA	Rpsa	811	Color2 [A=255, R=169, G=169, B=169]	1	4					12	12	11	54.9	54.9	52.9	32.838	0	234.57	3207600000	66	18.8869	19.3251	19.364	19.0642	19.1403	19.0273	19.0306	19.1803	18.8955	18.772
0.8091	0.2799	P62889	P62889	60S ribosomal protein L30	Rpl30	1570	Color2 [A=255, R=169, G=169, B=169]	1	4					6	6	6	59.1	59.1	59.1	12.784	0	28.427	672420000	26	18.1076	18.527	18.8712	18.0988	18.6022	17.9509	18.2714	18.446	18.2021	17.937
0.809046	0.252328	Q3TEA8-2;Q3TEA8;Q3TEA8-3	Q3TEA8-2;Q3TEA8;Q3TEA8-3	Heterochromatin protein 1-binding protein 3	Hp1bp3	1960	Color2 [A=255, R=169, G=169, B=169]	1	4					25	25	24	43.1	43.1	42.9	59.548	0	148.31	5866900000	72	20.6399	21.0673	21.1246	20.8651	21.0766	20.6444	20.303	21.116	20.6276	20.8209
0.808952	0.21886	P80317;Q61390	P80317	T-complex protein 1 subunit zeta	Cct6a	1699	Color2 [A=255, R=169, G=169, B=169]	1	4					23	23	23	52.2	52.2	52.2	58.004	0	111.29	4738900000	85	20.0395	20.4862	20.5222	20.1415	20.4736	19.9492	19.8771	20.399	20.2613	20.0821
0.808777	0.312408	O35375-5;O35375-6;O35375-2;O35375-3;O35375-4;O35375	O35375-5;O35375-6;O35375-2;O35375-3;O35375-4;O35375	Neuropilin-2	Nrp2	300	Color2 [A=255, R=169, G=169, B=169]	1	4					2	2	2	2.7	2.7	2.7	101.42	0.0068565	1.9231	7008800	2	12.2932	12.4556	12.6525	12.3772	12.9127	12.4576	11.9635	12.7116	11.7923	12.2042
0.808735	0.281422	Q9Z0H8-2;Q9Z0H8	Q9Z0H8-2;Q9Z0H8	CAP-Gly domain-containing linker protein 2	Clip2	5729	Color2 [A=255, R=169, G=169, B=169]	1	4					12	8	8	14.4	10.2	10.2	111.85	0	42.46	61285000	13	14.2952	14.7926	14.5548	14.5629	14.7368	14.2375	13.7429	14.6697	14.4626	14.4225
0.807445	0.229761	Q69ZA1-2;Q69ZA1	Q69ZA1-2;Q69ZA1	Cyclin-dependent kinase 13	Cdk13	2619	Color2 [A=255, R=169, G=169, B=169]	1	4					5	4	4	4.1	3.5	3.5	158.13	0	7.8015	47533000	7	15.1205	15.4122	15.3998	15.3115	15.3384	15.062	14.8288	15.4288	14.7495	15.3645
0.805052	-0.289762	Q8BWM0	Q8BWM0	Prostaglandin E synthase 2;Prostaglandin E synthase 2 truncated form	Ptges2	3377	Color2 [A=255, R=169, G=169, B=169]	1	4					4	4	4	13	13	13	43.323	0	10.397	58349000	6	14.7075	14.8567	14.8521	14.9179	14.7515	15.441	14.6052	15.567	14.8188	15.1027
0.804903	-0.174405	Q99MD6	Q99MD6	Thioredoxin reductase 3	Txnrd3	4523	Color2 [A=255, R=169, G=169, B=169]	1	4					2	2	2	2.9	2.9	2.9	71.318	0	6.0934	12291000	3	12.726	13.0718	13.1286	13.0453	13.2014	13.241	12.9512	13.3722	13.1413	13.3393
0.804779	0.256914	Q9WTS2	Q9WTS2	Alpha-(1,6)-fucosyltransferase	Fut8	5644	Color2 [A=255, R=169, G=169, B=169]	1	4					8	8	8	14.1	14.1	14.1	66.556	0	17.057	92818000	11	15.1179	15.5451	15.4084	15.1358	15.4553	15.3114	14.6915	15.4442	15.0807	14.8501
0.804622	0.340922	Q06185	Q06185	ATP synthase subunit e, mitochondrial	Atp5i	1875	Color2 [A=255, R=169, G=169, B=169]	1	4					2	2	2	32.4	32.4	32.4	8.2355	0	32.25	126780000	9	16.5293	16.5573	15.7609	16.3877	15.6911	15.5454	15.6299	15.993	15.9709	16.0825
0.803944	0.248459	Q8CB96;Q8CB96-2;Q8CB96-3	Q8CB96;Q8CB96-2;Q8CB96-3	Ras association domain-containing protein 4	Rassf4	3545	Color2 [A=255, R=169, G=169, B=169]	1	4					3	2	2	14.3	9.6	9.6	36.934	0.00020695	4.1341	13104000	3	12.4142	12.935	12.9122	13.131	13.1413	12.5917	12.4834	12.9161	12.4827	12.8176
0.803818	0.212178	O70422	O70422	General transcription factor IIH subunit 4	Gtf2h4	455	Color2 [A=255, R=169, G=169, B=169]	1	4					3	3	3	8.4	8.4	8.4	52.224	0	5.0331	9556900	3	12.1191	12.2463	12.4022	11.9424	12.4388	12.0248	11.6498	12.25	12.123	12.0404
0.803428	0.287694	Q7TSG2;Q7TSG2-2	Q7TSG2	RNA polymerase II subunit A C-terminal domain phosphatase	Ctdp1	2921	Color2 [A=255, R=169, G=169, B=169]	1	4					7	7	7	10.7	10.7	10.7	104.55	0	23.839	95747000	14	15.4946	16.1131	16.1691	15.7851	16.1645	15.2598	15.5227	15.9148	15.9437	15.647
0.80259	-0.195147	Q8VHL0;Q8VHL0-2	Q8VHL0;Q8VHL0-2	Urea transporter 1	Slc14a1	4095	Color2 [A=255, R=169, G=169, B=169]	1	4					4	4	4	8.6	8.6	8.6	42.125	0	7.6965	144220000	7	15.1476	15.1176	15.2851	15.2431	15.2621	15.4471	15.1478	15.8504	15.2937	15.2924
0.80255	0.250206	Q99J95;Q99J95-3;Q99J95-2	Q99J95;Q99J95-3;Q99J95-2	Cyclin-dependent kinase 9	Cdk9	4408	Color2 [A=255, R=169, G=169, B=169]	1	4					4	3	3	11	8.9	8.9	42.761	0	10.034	73220000	6	14.9115	15.3468	15.2175	14.9416	15.1845	14.7721	14.5149	15.3544	14.8984	14.8111
0.80194	0.24588	Q03173-6;Q03173-3;Q03173-4;Q03173-5;Q03173	Q03173-6;Q03173-3;Q03173-4;Q03173-5;Q03173	Protein enabled homolog	Enah	1846	Color2 [A=255, R=169, G=169, B=169]	1	4					2	2	2	4.3	4.3	4.3	56.356	0.00077175	3.0739	21340000	4	12.609	13.0759	13.1753	12.7105	13.1591	12.5349	12.4813	13.0003	12.5916	12.8925
0.801615	0.222941	Q8BFS6;Q8BFS6-4;Q8BFS6-2;Q8BFS6-3;Q8BFS6-5	Q8BFS6;Q8BFS6-4;Q8BFS6-2;Q8BFS6-3	Serine/threonine-protein phosphatase CPPED1	Cpped1	3075	Color2 [A=255, R=169, G=169, B=169]	1	4					6	6	6	24	24	24	35.247	0	16.284	48818000	11	14.8005	15.1049	15.2964	15.0727	15.2357	14.7629	14.6186	15.3017	14.8811	14.8313
0.801293	-0.214731	Q6DID7-2;Q6DID7	Q6DID7-2;Q6DID7	Protein wntless homolog	Wls	2645	Color2 [A=255, R=169, G=169, B=169]	1	4					2	2	2	4.1	4.1	4.1	51.263	0.00020509	3.965	20914000	3	13.2601	13.5007	13.5706	13.5362	13.3773	13.6412	13.3026	14.0129	13.5064	13.8555
0.801253	0.202644	Q60634-3;Q60634-2;Q60634	Q60634-3;Q60634-2;Q60634	Flotillin-2	Flot2	2286	Color2 [A=255, R=169, G=169, B=169]	1	4					10	10	10	32.7	32.7	32.7	41.658	0	37.348	154450000	19	17.2146	17.5692	17.5736	17.469	17.7008	17.1439	17.0274	17.61	17.332	17.4007
0.801154	0.290343	Q9CPS7	Q9CPS7	RNA-binding protein PNO1	Pno1	4579	Color2 [A=255, R=169, G=169, B=169]	1	4					3	3	3	19.4	19.4	19.4	27.453	0	10.227	28333000	5	13.6154	14.2339	14.0696	13.6573	14.3183	13.3582	13.4748	13.9009	13.9451	13.7638
0.800736	0.219152	Q8C129	Q8C129	Leucyl-cystinyl aminopeptidase	Lnpep	3468	Color2 [A=255, R=169, G=169, B=169]	1	4					23	23	23	26.2	26.2	26.2	117.3	0	181.32	941400000	73	18.3027	18.7383	18.7154	18.4124	18.7179	18.3605	18.0468	18.7063	18.2671	18.4103
0.800512	0.229862	Q8CIS0-2;Q8CIS0	Q8CIS0-2;Q8CIS0	Caspase recruitment domain-containing protein 11	Card11	3670	Color2 [A=255, R=169, G=169, B=169]	1	4					15	15	14	15.9	15.9	14.6	133.47	0	80.648	143520000	32	16.8405	17.3576	17.2945	17.0123	17.2613	16.7979	16.5933	17.2574	16.9548	17.0134
0.800058	0.283234	Q3USH5	Q3USH5	Splicing factor, suppressor of white-apricot homolog	Sfswap	2128	Color2 [A=255, R=169, G=169, B=169]	1	4					2	2	2	2.3	2.3	2.3	104.19	0.00039479	3.4292	17824000	4	13.3338	13.8778	13.606	13.4863	13.7081	12.9697	12.9795	13.7928	13.3744	13.4793
0.799557	0.206903	Q9EQ32;Q9EQ32-2;Q9EQ32-3	Q9EQ32;Q9EQ32-2;Q9EQ32-3	Phosphoinositide 3-kinase adapter protein 1	Pik3ap1	5228	Color2 [A=255, R=169, G=169, B=169]	1	4					14	14	14	22.1	22.1	22.1	90.927	0	109.12	349910000	30	17.2825	17.5889	17.7348	17.3447	17.6783	17.3398	17.0596	17.6379	17.182	17.3753
0.799147	0.193958	E9PZM4	E9PZM4	Chromodomain-helicase-DNA-binding protein 2	Chd2	155	Color2 [A=255, R=169, G=169, B=169]	1	4					14	14	11	9.4	9.4	7.9	210.8	0	34.709	198880000	25	16.8436	17.2816	17.2234	17.0099	17.1824	16.8694	16.6327	17.2255	16.8726	16.9709
0.79914	0.523737	O54983	O54983	Ketimine reductase mu-crystallin	Crym	389	Color2 [A=255, R=169, G=169, B=169]	1	4					2	2	2	6.4	6.4	6.4	33.523	0.0031147	2.4318	0	2	11.2611	11.7971	12.4277	11.8339	11.9903	10.9835	10.6118	12.2828	11.3228	11.4906
0.798689	0.223504	Q922Q9;Q922Q9-2	Q922Q9;Q922Q9-2	Chitinase domain-containing protein 1	Chid1	4349	Color2 [A=255, R=169, G=169, B=169]	1	4					7	7	7	22.6	22.6	22.6	44.905	0	33.382	101520000	12	15.6666	16.0291	16.0385	15.8511	16.2047	15.658	15.3667	16.0359	15.766	15.8459
0.798599	0.212613	Q9CQD4;Q99LU0	Q9CQD4;Q99LU0	Charged multivesicular body protein 1b-2;Charged multivesicular body protein 1b-1	Chmp1b2;Chmp1b1	4513	Color2 [A=255, R=169, G=169, B=169]	1	4					2	2	2	8	8	8	22.161	0.0013258	2.7998	219230000	7	16.4054	16.9951	16.7754	16.8258	16.7881	16.4277	16.2856	16.8658	16.5362	16.6114
0.798439	0.230135	Q6P5F9	Q6P5F9	Exportin-1	Xpo1	2702	Color2 [A=255, R=169, G=169, B=169]	1	4					33	33	33	39.4	39.4	39.4	123.09	0	218.24	3003300000	86	20.2879	20.664	20.735	20.3555	20.6931	20.1502	20.0073	20.6838	20.3918	20.3516
0.798075	0.211797	O70404	O70404	Vesicle-associated membrane protein 8	Vamp8	453	Color2 [A=255, R=169, G=169, B=169]	1	4					3	3	3	29.7	29.7	29.7	11.451	0	10.518	403960000	5	15.7541	16.0683	15.9653	15.9281	16.0411	15.7185	15.3885	16.1695	15.6909	15.7305
0.796309	0.222467	Q6A0D4	Q6A0D4	Raftlin	Rftn1	2635	Color2 [A=255, R=169, G=169, B=169]	1	4					12	12	12	28.3	28.3	28.3	61.536	0	43.543	454480000	26	16.8196	17.1173	17.0222	16.8512	17.1639	16.702	16.4103	17.1521	16.6664	16.9311
0.796086	0.300335	P52795	P52795	Ephrin-B1	Efnb1	1325	Color2 [A=255, R=169, G=169, B=169]	1	4					4	4	4	17.1	17.1	17.1	37.859	0	10.191	10463000	5	12.9816	13.0238	12.8186	13.0381	13.2704	12.8518	12.0586	13.1381	12.7315	12.8508
0.796082	0.212663	Q6NZN0-5;Q6NZN0-3;Q6NZN0-4;Q6NZN0-2;Q6NZN0	Q6NZN0-5;Q6NZN0-3;Q6NZN0-4;Q6NZN0-2;Q6NZN0	RNA-binding protein 26	Rbm26	2672	Color2 [A=255, R=169, G=169, B=169]	1	4					15	15	14	15.7	15.7	14.5	111.27	0	49.952	145800000	33	17.1592	17.4964	17.4099	17.4258	17.5399	17.272	16.8208	17.5566	17.0877	17.2308
0.795272	-0.502988	Q8CI59;Q8CI59-2	Q8CI59;Q8CI59-2	Metalloreductase STEAP3	Steap3	3650	Color2 [A=255, R=169, G=169, B=169]	1	4					4	4	4	9.2	9.2	9.2	54.748	0	10.141	78873000	7	13.8683	14.0358	14.2223	14.328	14.4754	13.839	14.2301	15.1013	15.5721	14.7023
0.795205	0.227674	P47757-2;P47757-4;P47757	P47757-2;P47757-4;P47757	F-actin-capping protein subunit beta	Capzb	1218	Color2 [A=255, R=169, G=169, B=169]	1	4					22	22	22	71	71	71	30.628	0	214.24	9560400000	118	20.9877	21.4067	21.4221	21.1046	21.5218	20.9583	20.7727	21.4098	21.0273	21.1364
0.794338	0.239139	A6X935;A6X935-2;CON__Q3T052	A6X935;A6X935-2	Inter alpha-trypsin inhibitor, heavy chain 4	Itih4	66	Color2 [A=255, R=169, G=169, B=169]	1	4					14	14	14	17.2	17.2	17.2	104.66	0	47.77	546090000	31	18.0048	18.1764	18.2879	18.1114	18.2629	17.9669	17.4843	18.3535	17.7708	18.0721
0.79409	0.203675	Q8C754;Q8C754-2	Q8C754;Q8C754-2	Vacuolar protein sorting-associated protein 52 homolog	Vps52	3516	Color2 [A=255, R=169, G=169, B=169]	1	4					9	9	9	17.2	17.2	17.2	82.043	0	28.543	51406000	17	15.974	16.2204	16.2256	15.9642	16.3117	15.9469	15.5658	16.2607	15.9191	15.9851
0.793923	0.209767	Q8R2Y2-2;Q8R2Y2	Q8R2Y2-2;Q8R2Y2	Cell surface glycoprotein MUC18	Mcam	3910	Color2 [A=255, R=169, G=169, B=169]	1	4					5	5	5	12	12	12	66.9	0	21.184	132710000	9	15.6206	16.0278	16.1991	15.9951	16.2183	15.8096	15.5093	16.0234	15.8387	15.831
0.793779	0.269019	Q91V08;Q9D676-2;Q9D676	Q91V08	C-type lectin domain family 2 member D	Clec2d	4114	Color2 [A=255, R=169, G=169, B=169]	1	4					5	5	5	31.4	31.4	31.4	23.647	0	38.34	186160000	13	16.6471	17.0239	17.0643	16.5851	17.2534	16.3951	16.3909	17.006	16.7837	16.6531
0.793277	0.207907	Q99JY0	Q99JY0	Trifunctional enzyme subunit beta, mitochondrial;3-ketoacyl-CoA thiolase	Hadhb	4428	Color2 [A=255, R=169, G=169, B=169]	1	4					19	19	19	53.1	53.1	53.1	51.386	0	138.76	3749400000	63	19.9541	20.2716	20.3692	20.0826	20.29	19.9178	19.69	20.3713	19.9228	20.026
0.793205	0.193357	Q6URW6-2;Q6URW6;Q6URW6-3	Q6URW6-2;Q6URW6;Q6URW6-3	Myosin-14	Myh14	2790	Color2 [A=255, R=169, G=169, B=169]	1	4					12	3	3	5.6	1.5	1.5	227.76	0	18.373	3204400000	33	19.5364	19.7059	19.8255	19.6256	19.9063	19.5644	19.2122	19.8662	19.5548	19.4353
0.793035	0.247874	Q924K8-2;Q924K8	Q924K8-2;Q924K8	Metastasis-associated protein MTA3	Mta3	4370	Color2 [A=255, R=169, G=169, B=169]	1	4					7	4	4	17.2	10.4	10.4	58.309	0	111.55	44109000	9	15.2169	15.552	15.6345	15.3045	15.6434	15.0734	14.7834	15.5462	15.3034	15.4055
0.792943	0.184021	Q8VEE0	Q8VEE0	Ribulose-phosphate 3-epimerase	Rpe	4076	Color2 [A=255, R=169, G=169, B=169]	1	4					2	2	2	17.5	17.5	17.5	24.945	0	16.784	36401000	5	14.0861	14.4828	14.3866	14.1763	14.5283	14.1202	13.8994	14.4157	14.1328	14.1717
0.792518	0.221451	O35206	O35206	Collagen alpha-1(XV) chain;Restin	Col15a1	282	Color2 [A=255, R=169, G=169, B=169]	1	4					3	3	3	2.2	2.2	2.2	140.47	0	4.674	24582000	5	14.2298	14.3889	14.6863	14.4395	14.7113	14.5685	14.0139	14.4508	14.0332	14.2823
0.792196	0.241885	Q91YX0	Q91YX0	Protein THEMIS2	Themis2	4259	Color2 [A=255, R=169, G=169, B=169]	1	4					11	11	11	22.5	22.5	22.5	74.377	0	35.09	305750000	24	17.8388	18.027	18.2223	17.8086	18.2788	17.7293	17.4395	18.2132	17.7653	17.8187
0.792167	0.212943	Q99LF4	Q99LF4	tRNA-splicing ligase RtcB homolog	Rtcb	4493	Color2 [A=255, R=169, G=169, B=169]	1	4					19	19	19	42.6	42.6	42.6	55.249	0	109.11	1931900000	72	19.6713	20.0679	20.2519	19.8642	20.1282	19.7369	19.518	20.0914	19.821	19.7514
0.791845	0.215716	Q91Z38	Q91Z38	Tetratricopeptide repeat protein 1	Ttc1	4263	Color2 [A=255, R=169, G=169, B=169]	1	4					3	3	3	14	14	14	33.263	0	10.023	56751000	9	15.1317	15.3866	15.5966	15.3359	15.5211	15.0987	15.0377	15.6271	15.1299	15
0.791785	0.467069	P01878	P01878	Ig alpha chain C region		617	Color2 [A=255, R=169, G=169, B=169]	1	4					6	6	6	20.6	20.6	20.6	36.875	0	102.75	1172300000	25	18.0822	17.2775	17.5621	17.5052	18.2473	16.6944	16.9507	17.0242	17.719	17.9507
0.791561	0.254693	P14873	P14873	Microtubule-associated protein 1B;MAP1B heavy chain;MAP1 light chain LC1	Map1b	827	Color2 [A=255, R=169, G=169, B=169]	1	4					9	9	8	6.7	6.7	6.3	270.25	0	49.854	78341000	18	14.3359	14.9363	15.0628	14.8572	15.0919	14.493	14.3224	14.8721	14.6542	14.6688
0.791453	0.196111	P26443	P26443	Glutamate dehydrogenase 1, mitochondrial	Glud1	994	Color2 [A=255, R=169, G=169, B=169]	1	4					25	25	25	47.7	47.7	47.7	61.336	0	246.37	8134400000	108	21.1956	21.6102	21.7553	21.3844	21.7329	21.2143	21.1728	21.539	21.3376	21.4343
0.791313	0.228381	Q9CWU9	Q9CWU9	Nucleoporin Nup37	Nup37	4747	Color2 [A=255, R=169, G=169, B=169]	1	4					8	8	8	29.1	29.1	29.1	36.731	0	13.544	170260000	11	16.0539	16.4889	16.4899	16.272	16.5487	16.1078	15.746	16.4607	16.2368	16.1601
0.790076	0.200244	Q791T5-2;Q791T5	Q791T5-2;Q791T5	Mitochondrial carrier homolog 1	Mtch1	2871	Color2 [A=255, R=169, G=169, B=169]	1	4					4	4	4	10.8	10.8	10.8	39.94	0	13.8	115530000	9	16.1251	16.2497	16.4714	16.0902	16.423	15.9785	15.798	16.4411	16.055	16.0854
0.789521	0.249572	Q3UQN2;Q3UQN2-3;Q3UQN2-2	Q3UQN2	F-BAR domain only protein 2	Fcho2	2122	Color2 [A=255, R=169, G=169, B=169]	1	4					9	9	9	13.3	13.3	13.3	88.733	0	29.202	76665000	15	15.5963	15.9469	15.9337	15.8492	16.1825	15.5877	15.3043	16.0441	15.4766	15.8481
0.789383	0.234882	Q91V64	Q91V64	Isochorismatase domain-containing protein 1	Isoc1	4120	Color2 [A=255, R=169, G=169, B=169]	1	4					7	7	7	30.3	30.3	30.3	32.032	0	47.659	820630000	21	18.0272	18.3908	18.5823	18.2655	18.627	18.0824	17.9078	18.5354	18.0291	18.1637
0.789356	0.33653	Q62245;Q02384	Q62245	Son of sevenless homolog 1	Sos1	2504	Color2 [A=255, R=169, G=169, B=169]	1	4					7	7	6	7	7	5.6	150.88	0	6.9758	48705000	9	13.6833	14.4361	14.3904	13.6974	14.1423	13.7547	13.2728	14.1953	13.7156	13.7285
0.789056	0.28446	Q9WUD1	Q9WUD1	STIP1 homology and U box-containing protein 1	Stub1	5667	Color2 [A=255, R=169, G=169, B=169]	1	4					3	3	3	13.5	13.5	13.5	34.909	0	6.3397	35685000	4	12.8293	13.7295	13.1834	13.1763	13.0389	12.6748	12.7433	13.3057	12.9057	12.9056
0.788815	0.197029	P13597-2;P13597	P13597-2;P13597	Intercellular adhesion molecule 1	Icam1	798	Color2 [A=255, R=169, G=169, B=169]	1	4					10	10	10	18.5	18.5	18.5	58.752	0	32.572	630620000	19	18.2796	18.4304	18.5709	18.3292	18.5858	18.1962	17.9088	18.6087	18.2035	18.2937
0.788372	0.18231	P58058	P58058	NAD kinase	Nadk	1410	Color2 [A=255, R=169, G=169, B=169]	1	4					2	2	2	5.9	5.9	5.9	48.597	0	18.343	46169000	4	15.5645	15.4294	15.6789	15.4817	15.795	15.2111	15.1367	15.6376	15.5189	15.5336
0.788274	0.265504	Q3UIR3;Q3UIR3-2	Q3UIR3;Q3UIR3-2	E3 ubiquitin-protein ligase DTX3L	Dtx3l	2082	Color2 [A=255, R=169, G=169, B=169]	1	4					11	11	11	20.7	20.7	20.7	83.043	0	49.538	270790000	25	16.8058	17.1159	17.3029	16.8927	17.329	16.7355	16.353	17.1731	16.9449	16.9123
0.787792	0.227985	Q9DBS2	Q9DBS2	Tumor protein p63-regulated gene 1-like protein	Tprg1l	5134	Color2 [A=255, R=169, G=169, B=169]	1	4					5	5	5	31.6	31.6	31.6	29.814	0	29.152	100330000	10	15.1786	15.8166	15.5875	15.4991	15.581	15.2098	15.036	15.6752	15.3696	15.2323
0.786873	0.255363	Q8C5P5;Q8C5P5-2;Q8C5P5-3	Q8C5P5;Q8C5P5-2	5-nucleotidase domain-containing protein 1	Nt5dc1	3507	Color2 [A=255, R=169, G=169, B=169]	1	4					8	8	8	20.3	20.3	20.3	53.094	0	29.51	138470000	16	16.3588	16.7914	16.8568	16.453	16.8136	16.2458	16.0685	16.8161	16.5587	16.3078
0.786869	-0.197523	P47962	P47962	60S ribosomal protein L5	Rpl5	1232	Color2 [A=255, R=169, G=169, B=169]	1	4					15	15	15	45.8	45.8	45.8	34.4	0	108.87	8288200000	85	21.0355	21.4152	21.6096	21.1948	21.2893	21.6286	21.2494	21.7416	21.4587	21.4538
0.786177	0.261227	Q8C7Q4;Q8VE92;Q8C7Q4-2	Q8C7Q4;Q8VE92;Q8C7Q4-2	RNA-binding protein 4;RNA-binding protein 4B	Rbm4;Rbm4b	3521	Color2 [A=255, R=169, G=169, B=169]	1	4					5	5	5	14.7	14.7	14.7	40.045	0	37.903	84595000	9	15.3419	16.0163	15.9187	15.6314	15.9112	15.2872	15.2144	15.8722	15.5748	15.5648
0.785897	0.243399	Q91XI1;Q91XI1-2	Q91XI1	tRNA-dihydrouridine(47) synthase [NAD(P)(+)]-like	Dus3l	4224	Color2 [A=255, R=169, G=169, B=169]	1	4					7	7	7	14.4	14.4	14.4	71.078	0	82.915	81128000	13	15.9653	16.7892	16.4922	16.3439	16.4764	16.0204	15.9614	16.4365	16.1622	16.2696
0.785433	0.198868	Q9D7X3	Q9D7X3	Dual specificity protein phosphatase 3	Dusp3	5017	Color2 [A=255, R=169, G=169, B=169]	1	4					5	5	5	40.5	40.5	40.5	20.472	0	82.465	427000000	17	17.3798	17.6533	17.7294	17.5785	17.67	17.3615	17.1007	17.8111	17.3431	17.4003
0.785301	0.2227	Q9Z0M6-2;Q9Z0M6-3;Q9Z0M6	Q9Z0M6-2;Q9Z0M6-3;Q9Z0M6	CD97 antigen	Cd97	5733	Color2 [A=255, R=169, G=169, B=169]	1	4					17	17	17	30.1	30.1	30.1	80.433	0	205.46	618050000	42	17.1511	17.494	17.7258	17.2468	17.6025	17.0133	17.0549	17.5664	17.2271	17.2451
0.785288	0.232979	O88351	O88351	Inhibitor of nuclear factor kappa-B kinase subunit beta	Ikbkb	484	Color2 [A=255, R=169, G=169, B=169]	1	4					13	13	12	17.6	17.6	16.5	86.689	0	25.334	197980000	21	17.0401	17.4414	17.5655	17.2841	17.5115	16.9295	16.8013	17.4546	17.2117	17.2805
0.784795	0.194369	Q9Z2I8-2;Q9Z2I8	Q9Z2I8-2;Q9Z2I8	Succinyl-CoA ligase [GDP-forming] subunit beta, mitochondrial	Suclg2	5814	Color2 [A=255, R=169, G=169, B=169]	1	4					19	19	19	58.6	58.6	58.6	41.349	0	125.06	1201900000	57	18.5591	19.0517	19.0338	18.7432	19.0087	18.846	18.6623	18.8635	18.4214	18.6315
0.784003	0.243752	Q08122-2;Q08122-1;Q08122;Q08122-4;Q62440-3;Q62440-2;Q62440-5;Q9WVB2;Q62440;Q62441;Q62440-4;Q62440-6	Q08122-2;Q08122-1;Q08122;Q08122-4;Q62440-3;Q62440-2;Q62440-5;Q9WVB2;Q62440;Q62441	Transducin-like enhancer protein 3;Transducin-like enhancer protein 1;Transducin-like enhancer protein 2;Transducin-like enhancer protein 4	Tle3;Tle1;Tle2;Tle4	1894	Color2 [A=255, R=169, G=169, B=169]	1	4					4	4	4	5.5	5.5	5.5	83.144	0	7.9793	245430000	6	15.762	16.3613	16.2638	16.1459	16.2408	15.5573	15.6971	16.1922	16.0464	16.0619
0.783533	0.203965	Q8CIG8	Q8CIG8	Protein arginine N-methyltransferase 5	Prmt5	3662	Color2 [A=255, R=169, G=169, B=169]	1	4					7	7	7	12.6	12.6	12.6	72.679	0	21.724	302100000	17	16.6381	16.807	16.8829	16.6082	16.9309	16.3274	16.3083	16.9307	16.6889	16.592
0.782689	0.168729	O08795;O08795-2	O08795;O08795-2	Glucosidase 2 subunit beta	Prkcsh	230	Color2 [A=255, R=169, G=169, B=169]	1	4					14	14	14	26.5	26.5	26.5	58.792	0	98.796	2364300000	52	19.0811	19.3242	19.4375	19.1928	19.342	19.0465	18.8131	19.3762	19.1462	19.1519
0.782675	0.236795	Q9DBG5	Q9DBG5	Perilipin-3	Plin3	5116	Color2 [A=255, R=169, G=169, B=169]	1	4					9	9	9	31.1	31.1	31.1	47.262	0	104.03	470800000	28	17.5244	17.8431	17.8133	17.7675	17.9856	17.4605	17.212	17.9721	17.3695	17.7359
0.782448	0.229644	Q80YD1	Q80YD1	ATP-dependent RNA helicase SUPV3L1, mitochondrial	Supv3l1	3037	Color2 [A=255, R=169, G=169, B=169]	1	4					6	6	6	9.9	9.9	9.9	87.004	0	24.861	21820000	10	13.8369	14.1844	14.4106	14.0455	14.0909	13.5917	13.7875	14.2509	13.7414	14.0486
0.781684	-0.323164	P51163	P51163	Uroporphyrinogen-III synthase	Uros	1292	Color2 [A=255, R=169, G=169, B=169]	1	4					5	5	5	28.7	28.7	28.7	28.504	0	19.416	54561000	6	13.6854	14.1068	13.818	13.8983	14.1199	13.7066	14.0387	14.4735	14.8499	14.1754
0.781616	0.184969	O55222	O55222	Integrin-linked protein kinase	Ilk	416	Color2 [A=255, R=169, G=169, B=169]	1	4					14	14	14	34.1	34.1	34.1	51.373	0	41.792	1830500000	63	19.47	19.8751	19.8607	19.7526	19.8363	19.6348	19.2658	19.8313	19.4817	19.6564
0.781611	-0.209521	Q6P9R1	Q6P9R1	ATP-dependent RNA helicase DDX51	Ddx51	2720	Color2 [A=255, R=169, G=169, B=169]	1	4					5	5	5	10.8	10.8	10.8	70.367	0	12.09	22151000	6	14.5991	14.4081	14.9503	14.8324	14.8539	14.893	14.7123	15.182	14.7668	15.1373
0.781392	0.314682	O55026;O55026-2	O55026	Ectonucleoside triphosphate diphosphohydrolase 2	Entpd2	395	Color2 [A=255, R=169, G=169, B=169]	1	4					3	3	3	7.3	7.3	7.3	54.319	0	7.4496	16969000	6	13.3956	13.8651	13.9687	13.7369	14.3209	13.5826	13.271	13.9417	13.1886	13.7298
0.780655	0.258418	O70496	O70496	H(+)/Cl(-) exchange transporter 7	Clcn7	470	Color2 [A=255, R=169, G=169, B=169]	1	4					4	4	4	7.3	7.3	7.3	88.712	0	8.1	19133000	6	13.1578	13.5434	13.5139	13.1892	13.5451	13.1485	12.6622	13.4604	13.3938	12.9924
0.780303	0.255071	O88448	O88448	Kinesin light chain 2	Klc2	492	Color2 [A=255, R=169, G=169, B=169]	1	4					8	3	3	17.7	8	8	66.662	0	6.8225	93165000	4	16.2774	16.7142	16.5927	16.5108	16.937	16.4772	16.0411	16.7745	16.2043	16.2596
0.779864	0.339325	Q07797	Q07797	Galectin-3-binding protein	Lgals3bp	1887	Color2 [A=255, R=169, G=169, B=169]	1	4					14	14	14	32.4	32.4	32.4	64.49	0	104.18	811110000	49	17.8156	17.8902	18.6045	17.7649	18.3327	17.8801	17.3277	18.2236	17.6835	17.5965
0.779843	0.229283	P62874;Q61011	P62874	Guanine nucleotide-binding protein G(I)/G(S)/G(T) subunit beta-1	Gnb1	1567	Color2 [A=255, R=169, G=169, B=169]	1	4					13	13	9	45.9	45.9	29.7	37.377	0	138.16	3791800000	64	18.5786	18.9097	19.1113	18.6773	19.1105	18.4158	18.4034	18.926	18.7145	18.7813
0.779416	0.2099	Q8BYK6;Q8BYK6-2;Q8BYK6-3	Q8BYK6;Q8BYK6-2;Q8BYK6-3	YTH domain-containing family protein 3	Ythdf3	3417	Color2 [A=255, R=169, G=169, B=169]	1	4					4	4	3	8	8	6.8	63.961	0	52.559	90616000	7	15.9853	16.2392	16.3877	16.1355	16.4305	15.8693	15.7337	16.3875	16.0963	16.042
0.776848	0.257689	P68404-2;P68404	P68404-2;P68404	Protein kinase C beta type	Prkcb	1625	Color2 [A=255, R=169, G=169, B=169]	1	4					23	23	16	41.2	41.2	28.1	76.893	0	116.63	2098400000	80	19.2964	19.78	19.8171	19.4437	19.9206	19.1135	19.1387	19.7539	19.4602	19.5031
0.776206	0.231238	Q9CQG2-2;Q9CQG2	Q9CQG2-2;Q9CQG2	Methyltransferase-like protein 16	Mettl16	4634	Color2 [A=255, R=169, G=169, B=169]	1	4					2	2	2	4.6	4.6	4.6	58.806	0.00020251	3.7653	6550600	4	13.5463	13.961	13.8325	13.506	13.9267	13.2847	13.2739	13.9127	13.6214	13.5238
0.775766	0.23378	P35285	P35285	Ras-related protein Rab-22A	Rab22a	1094	Color2 [A=255, R=169, G=169, B=169]	1	4					5	5	3	31.4	31.4	20.1	21.802	0	11.149	95522000	8	15.1651	15.6008	15.7195	15.5804	15.6064	15.0759	15.0062	15.6816	15.3818	15.3579
0.775751	0.270169	E9PVD3	E9PVD3	Protocadherin-16	Dchs1	150	Color2 [A=255, R=169, G=169, B=169]	1	4					3	3	3	1.2	1.2	1.2	346.38	0	5.992	3721800	3	12.5402	12.919	13.133	12.9168	13.2725	12.8788	12.4726	13.0613	12.367	12.651
0.77519	0.221718	P11983;P11983-2	P11983;P11983-2	T-complex protein 1 subunit alpha	Tcp1	779	Color2 [A=255, R=169, G=169, B=169]	1	4					26	26	26	61.2	61.2	61.2	60.448	0	111.6	5254400000	78	20.1341	20.5879	20.6546	20.274	20.5521	20.0034	19.9909	20.5657	20.3022	20.2321
0.774987	0.201695	P24638	P24638	Lysosomal acid phosphatase	Acp2	969	Color2 [A=255, R=169, G=169, B=169]	1	4					4	4	4	9.2	9.2	9.2	48.508	0	6.8082	204490000	7	16.587	16.899	16.9375	16.828	17.1074	16.691	16.4217	17.0325	16.5406	16.6646
0.774918	0.228981	Q99JT2	Q99JT2	Serine/threonine-protein kinase 26	Stk26	4420	Color2 [A=255, R=169, G=169, B=169]	1	4					17	17	8	43.5	43.5	24.3	46.613	0	74.787	1297900000	37	19.9039	20.1618	20.3052	20.0049	20.2893	19.8356	19.5375	20.3132	19.804	20.0298
0.774589	0.180625	Q8CG76	Q8CG76	Aflatoxin B1 aldehyde reductase member 2	Akr7a2	3607	Color2 [A=255, R=169, G=169, B=169]	1	4					7	7	7	21.3	21.3	21.3	40.612	0	51.761	589090000	14	16.5425	16.9031	16.9731	16.8658	16.9866	16.5862	16.4361	16.9463	16.6196	16.7798
0.774554	0.391084	Q8VCT4	Q8VCT4	Carboxylesterase 1D	Ces1d	4014	Color2 [A=255, R=169, G=169, B=169]	1	4					10	7	7	18.2	12.9	12.9	61.787	0	40.598	250250000	15	17.0985	16.314	17.413	16.901	17.1419	17.2033	16.6836	16.4764	16.1047	16.4449
0.774496	0.209131	A6H630;A6H630-2;A6H630-4;A6H630-3	A6H630;A6H630-2;A6H630-4	Protein-glutamate O-methyltransferase	Armt1	61	Color2 [A=255, R=169, G=169, B=169]	1	4					8	8	7	21.6	21.6	19.4	50.548	0	24.137	278120000	14	16.4388	16.8511	16.8026	16.5918	16.7951	16.3187	16.2181	16.8812	16.5367	16.4791
0.77447	0.209638	Q8WTY4	Q8WTY4	Anamorsin	Ciapin1	4110	Color2 [A=255, R=169, G=169, B=169]	1	4					4	4	4	16.8	16.8	16.8	33.429	0	28.029	132340000	7	14.9953	15.3567	15.2668	14.9817	15.2356	14.9386	14.6978	15.3854	14.8273	14.939
0.774273	0.246938	Q8R242-2;Q8R242	Q8R242-2;Q8R242	Di-N-acetylchitobiase	Ctbs	3895	Color2 [A=255, R=169, G=169, B=169]	1	4					3	3	3	11.9	11.9	11.9	35.307	0	7.0298	55084000	7	15.4462	15.5719	15.7199	15.4947	15.8181	15.3812	14.9392	15.8603	15.3558	15.2796
0.774194	0.302068	P48377;P48379-2;P48379	P48377	MHC class II regulatory factor RFX1	Rfx1	1240	Color2 [A=255, R=169, G=169, B=169]	1	4					4	4	4	5.6	5.6	5.6	103.71	0	37.604	21047000	6	13.3165	13.8867	13.7577	13.6465	13.7566	12.8722	13.2094	13.8816	13.271	13.6193
0.773453	0.184733	Q6P5E6;Q6P5E6-2	Q6P5E6	ADP-ribosylation factor-binding protein GGA2	Gga2	2700	Color2 [A=255, R=169, G=169, B=169]	1	4					6	6	5	11.8	11.8	10.6	66.048	0	19.939	109160000	10	15.8157	16.3368	15.827	15.9333	16.0437	15.7542	15.6359	16.0479	15.6876	15.9073
0.773114	0.158431	Q8K273	Q8K273	Membrane magnesium transporter 1	Mmgt1	3749	Color2 [A=255, R=169, G=169, B=169]	1	4					2	2	2	25.2	25.2	25.2	14.677	0	12.215	22599000	4	13.193	13.7006	13.4205	13.3897	13.2809	13.2327	13.3013	13.2617	13.0202	13.3767
0.771443	0.249664	Q8BH69	Q8BH69	Selenide, water dikinase 1	Sephs1	3146	Color2 [A=255, R=169, G=169, B=169]	1	4					9	9	9	35.7	35.7	35.7	42.906	0	66.601	491860000	19	16.1381	16.7963	16.6344	16.2363	16.6941	16.2187	16.0359	16.6321	16.1829	16.1813
0.769555	0.204601	Q8VDY9	Q8VDY9	Caspase activity and apoptosis inhibitor 1	Caap1	4058	Color2 [A=255, R=169, G=169, B=169]	1	4					3	3	3	11	11	11	37.825	0	4.3877	23467000	4	13.9347	14.4468	14.5581	14.2575	14.2778	13.9012	13.9243	14.3006	14.0482	14.2775
0.769204	0.277692	P43120	P43120	Hematopoietically-expressed homeobox protein Hhex	Hhex	1175	Color2 [A=255, R=169, G=169, B=169]	1	4					2	2	2	12.2	12.2	12.2	29.986	0	9.1812	13226000	3	12.0552	12.7115	12.1677	12.4454	12.4926	11.7623	11.7968	12.5168	12.2132	12.1949
0.76857	0.225466	Q9R0X0-2;Q9R0X0	Q9R0X0-2;Q9R0X0	Mediator of RNA polymerase II transcription subunit 20	Med20	5604	Color2 [A=255, R=169, G=169, B=169]	1	4					2	2	2	12.4	12.4	12.4	15.879	0.0093848	1.7746	8092500	2	13.7806	13.8066	13.6607	13.8671	14.2459	13.7418	13.3049	13.9318	13.4808	13.7744
0.76664	0.230373	O08900	O08900	Zinc finger protein Aiolos	Ikzf3	239	Color2 [A=255, R=169, G=169, B=169]	1	4					9	9	8	26.4	26.4	25	57.967	0	144.63	626450000	24	17.2391	17.6997	17.482	17.3654	17.5234	16.9201	16.9739	17.5825	17.2	17.4813
0.765455	0.231282	Q9DC16	Q9DC16	Endoplasmic reticulum-Golgi intermediate compartment protein 1	Ergic1	5152	Color2 [A=255, R=169, G=169, B=169]	1	4					6	6	6	25.9	25.9	25.9	32.562	0	45.698	398610000	16	16.9528	17.2617	17.4711	17.0493	17.3684	17.1297	16.6812	17.3724	16.9177	16.8458
0.765352	0.295911	Q91YD3	Q91YD3	mRNA-decapping enzyme 1A	Dcp1a	4229	Color2 [A=255, R=169, G=169, B=169]	1	4					3	3	3	8.1	8.1	8.1	65.218	0	4.993	12384000	4	12.9147	13.6828	13.1855	13.0345	13.2637	12.7307	12.7028	13.1015	12.6523	13.4144
0.764718	0.226369	Q8R3R5;A2AF53	Q8R3R5;A2AF53	Transmembrane protein 185B;Transmembrane protein 185A	Tmem185b;Tmem185a	15	Color2 [A=255, R=169, G=169, B=169]	1	4					2	2	2	5.4	5.4	5.4	40.701	0.0015109	2.7742	36490000	3	12.5058	13.1265	13.0964	12.9786	12.9173	12.6376	12.4222	13.0537	12.7013	12.6781
0.764285	0.255095	Q9JK23	Q9JK23	Proteasome assembly chaperone 1	Psmg1	5382	Color2 [A=255, R=169, G=169, B=169]	1	4					6	6	5	27.3	27.3	23.9	33.104	0	10.149	90079000	7	14.4975	14.9626	14.9794	14.5918	15.1068	14.2831	14.4476	14.8972	14.8248	14.4098
0.763411	0.227	P46467;Q8BPY9	P46467	Vacuolar protein sorting-associated protein 4B	Vps4b	1200	Color2 [A=255, R=169, G=169, B=169]	1	4					11	11	8	34.5	34.5	28.2	49.419	0	51.972	702320000	31	18.0317	18.422	18.5873	18.133	18.5304	18.016	17.8588	18.4859	18.0609	18.148
0.763155	0.201955	O55131;Q9DA97	O55131	Septin-7	Sept7	410	Color2 [A=255, R=169, G=169, B=169]	1	4					20	20	19	50.7	50.7	48.6	50.549	0	223.09	5197000000	77	20.2721	20.6882	20.5722	20.4649	20.6934	20.2924	20.0003	20.6699	20.2804	20.438
0.76241	0.174172	P51410	P51410	60S ribosomal protein L9	Rpl9	1295	Color2 [A=255, R=169, G=169, B=169]	1	4					8	8	7	50	50	49	21.881	0	26.073	3109500000	43	19.6582	19.8995	20.223	19.8052	19.9157	19.7246	19.6063	19.9961	19.6363	19.6673
0.761463	-0.304929	P21812	P21812	Mast cell protease 4	Mcpt4	931	Color2 [A=255, R=169, G=169, B=169]	1	4					3	3	3	15.4	15.4	15.4	27.203	0.00020551	3.9862	38558000	3	14.3981	13.693	14.541	14.1888	14.8496	14.5158	14.6293	14.722	14.4858	14.8423
0.761355	0.160939	P42125	P42125	Enoyl-CoA delta isomerase 1, mitochondrial	Eci1	1159	Color2 [A=255, R=169, G=169, B=169]	1	4					10	10	10	41.2	41.2	41.2	32.25	0	35.314	1475300000	24	19.3425	19.7421	19.6835	19.4645	19.6517	19.4007	19.2625	19.6892	19.2742	19.453
0.760906	0.230112	P35329;P35329-3;P35329-2	P35329;P35329-3;P35329-2	B-cell receptor CD22	Cd22	1099	Color2 [A=255, R=169, G=169, B=169]	1	4					13	13	13	21.1	21.1	21.1	96.581	0	126.18	852250000	28	18.3464	18.6888	18.7705	18.3774	18.7108	18.3184	17.9384	18.66	18.274	18.5525
0.760437	0.263669	O70309;O70309-2	O70309;O70309-2	Integrin beta-5	Itgb5	442	Color2 [A=255, R=169, G=169, B=169]	1	4					3	3	3	4.4	4.4	4.4	87.908	0.00020585	4.0177	332840000	6	15.1821	15.7319	15.9325	15.4728	15.7394	15.0164	15.2375	15.7318	15.4624	15.2923
0.760131	-0.176269	Q8R4U0	Q8R4U0	Stabilin-2;Short form stabilin-2	Stab2	3959	Color2 [A=255, R=169, G=169, B=169]	1	4					33	33	33	19.4	19.4	19.4	277.53	0	202.93	826640000	64	18.5344	18.7429	18.7576	18.751	18.9167	18.8856	18.5938	19.2295	18.9584	18.9166
0.760121	0.305731	Q8BMQ2;Q8BMQ2-2;Q8BMQ2-3	Q8BMQ2;Q8BMQ2-2	General transcription factor 3C polypeptide 4	Gtf3c4	3259	Color2 [A=255, R=169, G=169, B=169]	1	4					8	8	7	12	12	12	91.612	0	16.065	125530000	11	15.7783	16.2535	16.4419	15.8102	16.31	15.3207	15.6997	16.259	15.9182	15.8678
0.759824	0.256255	O89023	O89023	Tripeptidyl-peptidase 1	Tpp1	559	Color2 [A=255, R=169, G=169, B=169]	1	4					3	3	3	7.5	7.5	7.5	61.341	0	15.588	720190000	8	15.7937	16.196	16.2359	15.8451	16.4529	15.7968	15.5203	16.2572	15.8167	15.8513
0.759342	0.275015	E9Q555	E9Q555	E3 ubiquitin-protein ligase RNF213	Rnf213	164	Color2 [A=255, R=169, G=169, B=169]	1	4					91	91	91	20.4	20.4	20.4	584.78	0	323.31	2004900000	206	20.1271	20.3014	20.7683	20.0995	20.565	19.9115	19.7097	20.4705	20.2292	20.1653
0.75858	0.206162	Q8C1A5	Q8C1A5	Thimet oligopeptidase	Thop1	3475	Color2 [A=255, R=169, G=169, B=169]	1	4					20	20	20	32.3	32.3	32.3	78.025	0	92.287	1217900000	48	18.4403	19.0386	19.0799	18.7464	18.9822	18.6294	18.5405	18.9212	18.6232	18.5422
0.758401	0.213378	Q5SUQ9-2;Q5SUQ9-3;Q5SUQ9	Q5SUQ9-2;Q5SUQ9-3;Q5SUQ9	CST complex subunit CTC1	Ctc1	2250	Color2 [A=255, R=169, G=169, B=169]	1	4					7	7	7	7.8	7.8	7.8	133.9	0	13.732	36084000	11	15.0576	15.4049	15.4428	15.1711	15.4956	15.1303	14.7216	15.4454	15.139	15.0688
0.756769	0.244978	Q9CQ48	Q9CQ48	NudC domain-containing protein 2	Nudcd2	4598	Color2 [A=255, R=169, G=169, B=169]	1	4					3	3	3	24.2	24.2	24.2	17.66	0	9.821	54897000	4	14.3154	14.6841	14.456	14.2895	14.64	13.7673	14.1674	14.5615	14.5084	14.1555
0.756723	0.24252	Q8JZR0	Q8JZR0	Long-chain-fatty-acid--CoA ligase 5	Acsl5	3688	Color2 [A=255, R=169, G=169, B=169]	1	4					14	13	13	24.2	22.5	22.5	76.205	0	24.131	255490000	26	17.4432	17.9423	17.952	17.5585	18.0152	17.2876	17.2896	17.8385	17.7452	17.5378
0.75657	0.293189	O55091	O55091	Protein IMPACT	Impact	403	Color2 [A=255, R=169, G=169, B=169]	1	4					2	2	2	9.1	9.1	9.1	36.276	0	5.6594	28126000	3	12.418	12.7971	12.4918	12.4679	12.7838	12.2262	11.7925	12.8825	12.1544	12.4371
0.756451	0.26708	Q9CR25	Q9CR25	Diphthamide biosynthesis protein 2	Dph2	4682	Color2 [A=255, R=169, G=169, B=169]	1	4					2	2	2	5.9	5.9	5.9	52.364	0	5.2733	7007200	4	13.3173	14.1677	13.9875	13.7147	14.0498	13.6542	13.3526	13.8406	13.6888	13.3654
0.756089	0.242513	Q8BLV3	Q8BLV3	Sodium/hydrogen exchanger 7	Slc9a7	3239	Color2 [A=255, R=169, G=169, B=169]	1	4					2	2	2	6.3	6.3	6.3	80.289	0	8.8997	9627200	5	12.035	12.0633	12.3567	12.3952	12.266	11.8483	11.4708	12.2505	12.135	12.1989
0.755709	0.261304	Q62523	Q62523	Zyxin	Zyx	2534	Color2 [A=255, R=169, G=169, B=169]	1	4					11	11	11	28	28	28	60.545	0	23.465	1000500000	22	18.6077	18.757	18.5832	18.6816	18.8611	18.4717	17.9851	18.8011	18.1261	18.8001
0.754984	0.233573	Q9D6K5-2;Q9D6K5;Q9D6K5-4;Q9D6K5-3	Q9D6K5-2;Q9D6K5;Q9D6K5-4;Q9D6K5-3	Synaptojanin-2-binding protein	Synj2bp	4982	Color2 [A=255, R=169, G=169, B=169]	1	4					4	4	4	54.2	54.2	54.2	12.993	0	21.661	73584000	7	15.8784	16.1732	16.2712	15.8897	16.1485	15.797	15.3798	16.2216	15.9316	15.8631
0.754235	0.209049	Q8K337-3;Q8K337;Q8K337-2	Q8K337-3;Q8K337;Q8K337-2	Type II inositol 1,4,5-trisphosphate 5-phosphatase	Inpp5b	3786	Color2 [A=255, R=169, G=169, B=169]	1	4					14	14	14	19.8	19.8	19.8	84.887	0	82.244	264870000	27	17.0814	17.3125	17.407	17.1818	17.4985	16.9766	16.788	17.4941	17.1804	16.9968
0.75383	0.219624	P26011	P26011	Integrin beta-7	Itgb7	983	Color2 [A=255, R=169, G=169, B=169]	1	4					6	6	6	8.8	8.8	8.8	87.411	0	7.2609	98899000	9	15.6331	16.024	16.0626	15.7764	15.9373	15.6506	15.3171	16.0701	15.5398	15.7576
0.753563	0.174662	P61087	P61087	Ubiquitin-conjugating enzyme E2 K	Ube2k	1475	Color2 [A=255, R=169, G=169, B=169]	1	4					6	6	6	38	38	38	22.406	0	26.19	657970000	21	17.2306	17.6131	17.3837	17.2327	17.5373	17.1821	17.0413	17.5578	17.2169	17.1259
0.753448	0.212762	Q9Z204-2;Q9Z204-4;Q9Z204-3;Q9Z204;Q9Z204-5;Q8BTF8;Q8BTF8-2	Q9Z204-2;Q9Z204-4;Q9Z204-3;Q9Z204;Q9Z204-5	Heterogeneous nuclear ribonucleoproteins C1/C2	Hnrnpc	5790	Color2 [A=255, R=169, G=169, B=169]	1	4					16	16	16	46.7	46.7	46.7	33.056	0	164.11	3610400000	79	20.3264	20.7273	20.586	20.3988	20.5892	20.1718	19.9889	20.7387	20.3129	20.3515
0.753266	0.197271	Q8R059	Q8R059	UDP-glucose 4-epimerase	Gale	3848	Color2 [A=255, R=169, G=169, B=169]	1	4					3	3	3	11.2	11.2	11.2	38.224	0	15.78	34729000	6	15.098	15.2715	15.5512	15.1553	15.2798	15.3064	15.0021	15.3477	14.8996	14.8137
0.753122	0.214885	Q9D2C2;Q9D2C2-2	Q9D2C2;Q9D2C2-2	Protein SAAL1	Saal1	4932	Color2 [A=255, R=169, G=169, B=169]	1	4					4	4	4	9.3	9.3	9.3	52.768	0	6.8539	35294000	6	14.9389	15.5085	15.3669	15.376	15.4576	14.9474	14.8476	15.3555	15.3525	15.0705
0.751987	0.225188	Q99MB1	Q99MB1	Toll-like receptor 3	Tlr3	4522	Color2 [A=255, R=169, G=169, B=169]	1	4					6	6	6	7.5	7.5	7.5	103.67	0	13.636	29220000	10	14.6169	14.891	14.8865	14.724	15.1075	14.827	14.1654	14.8784	14.5557	14.6735
0.751512	0.20223	O08915	O08915	AH receptor-interacting protein	Aip	243	Color2 [A=255, R=169, G=169, B=169]	1	4					9	9	9	34.2	34.2	34.2	37.605	0	119.64	300320000	19	17.7721	18.5092	18.1329	17.9959	18.1889	17.9484	17.7765	18.0816	17.7651	18.0162
0.751115	0.172297	P52432	P52432	DNA-directed RNA polymerases I and III subunit RPAC1	Polr1c	1316	Color2 [A=255, R=169, G=169, B=169]	1	4					5	5	5	17.3	17.3	17.3	39.106	0	37.15	68019000	12	14.3473	14.8906	14.7416	14.6707	14.8025	14.4609	14.3012	14.707	14.6257	14.4966
0.750914	0.214306	Q99M51	Q99M51	Cytoplasmic protein NCK1	Nck1	4520	Color2 [A=255, R=169, G=169, B=169]	1	4					13	13	12	44.8	44.8	42.7	42.89	0	103.33	319780000	23	16.8772	17.1468	17.1683	17.0456	17.2551	16.8188	16.5225	17.3291	16.8347	16.9163
0.750425	0.194487	O88456;Q9D7J7	O88456	Calpain small subunit 1	Capns1	494	Color2 [A=255, R=169, G=169, B=169]	1	4					10	10	9	52.4	52.4	49.1	28.463	0	74.388	1453300000	29	19.0062	19.2303	19.46	19.1501	19.4264	18.9464	18.8311	19.4174	18.9885	19.1171
0.749541	0.235861	Q8BGA5	Q8BGA5	KRR1 small subunit processome component homolog	Krr1	3099	Color2 [A=255, R=169, G=169, B=169]	1	4					4	4	4	13.4	13.4	13.4	43.537	0	12.916	35304000	7	14.5877	14.7663	15.0652	14.4471	15.0411	14.512	14.3147	14.9331	14.4666	14.5016
0.74916	0.196626	Q7TSI3	Q7TSI3	Serine/threonine-protein phosphatase 6 regulatory subunit 1	Ppp6r1	2925	Color2 [A=255, R=169, G=169, B=169]	1	4					10	10	10	16.9	16.9	16.9	94.526	0	61.343	360420000	32	16.8543	17.0045	17.1278	16.9459	17.2	16.7249	16.5614	17.2639	16.7517	16.8473
0.74868	0.217075	P35288	P35288	Ras-related protein Rab-23	Rab23	1095	Color2 [A=255, R=169, G=169, B=169]	1	4					2	2	2	11	11	11	26.678	0	5.7905	4141300	3	14.0828	14.1693	14.4173	14.0279	14.4535	14.001	13.7332	14.4091	13.8178	14.1043
0.747695	0.184015	Q64324	Q64324	Syntaxin-binding protein 2	Stxbp2	2567	Color2 [A=255, R=169, G=169, B=169]	1	4					14	14	13	32.2	32.2	31	66.357	0	57.612	548150000	30	18.0631	18.3953	18.4309	18.2229	18.5431	18.1451	17.8503	18.4281	18.1237	18.1879
0.747531	0.270959	P28352	P28352	DNA-(apurinic or apyrimidinic site) lyase;DNA-(apurinic or apyrimidinic site) lyase, mitochondrial	Apex1	1020	Color2 [A=255, R=169, G=169, B=169]	1	4					12	12	12	47.9	47.9	47.9	35.49	0	79.549	3750600000	44	18.6762	19.3402	19.4229	18.8261	19.3562	18.5078	18.8008	19.1059	18.9107	18.9417
0.747406	0.181261	Q3TSG4	Q3TSG4	RNA demethylase ALKBH5	Alkbh5	1990	Color2 [A=255, R=169, G=169, B=169]	1	4					4	4	3	9.4	9.4	6.8	44.41	0.00040048	3.623	42338000	5	14.2159	14.5663	14.8724	14.625	14.7606	14.2759	14.393	14.5865	14.3944	14.4841
0.747059	0.204667	Q61545	Q61545	RNA-binding protein EWS	Ewsr1	2425	Color2 [A=255, R=169, G=169, B=169]	1	4					6	6	6	12.8	12.8	12.8	68.461	0	114.21	1793100000	33	18.8844	19.384	19.2109	19.1531	19.2312	18.9476	18.6891	19.3518	18.8159	19.0357
0.746291	0.222869	Q3TDN2-2;Q3TDN2	Q3TDN2-2;Q3TDN2	FAS-associated factor 2	Faf2	1957	Color2 [A=255, R=169, G=169, B=169]	1	4					8	8	8	27.9	27.9	27.9	50.23	0	54.5	207540000	15	15.7805	16.2646	16.187	15.8518	16.4148	15.7867	15.597	16.1375	15.9538	15.9092
0.745715	0.169577	Q6P8X1;Q80ZJ7	Q6P8X1	Sorting nexin-6;Sorting nexin-6, N-terminally processed	Snx6	2713	Color2 [A=255, R=169, G=169, B=169]	1	4					21	20	20	42.9	42.9	42.9	46.648	0	116.61	1461100000	47	18.7011	19.143	19.1344	18.9848	19.1684	18.9003	18.6536	19.1008	18.7568	18.8722
0.745683	0.254948	Q8K1E6	Q8K1E6	Alpha-ketoglutarate-dependent dioxygenase alkB homolog 3	Alkbh3	3728	Color2 [A=255, R=169, G=169, B=169]	1	4					5	5	5	21.3	21.3	21.3	33.061	0	7.4703	66426000	9	13.4216	13.9725	14.0926	13.4678	14.0163	13.3804	13.4575	13.9108	13.5328	13.4146
0.745022	0.294782	O89100	O89100	GRB2-related adaptor protein 2	Grap2	567	Color2 [A=255, R=169, G=169, B=169]	1	4					8	8	8	30.4	30.4	30.4	36.81	0	72.268	288040000	19	17.2566	17.7939	17.7332	17.2311	17.7391	17.0348	16.849	17.7525	17.2259	17.4179
0.744461	0.20401	P24527	P24527	Leukotriene A-4 hydrolase	Lta4h	966	Color2 [A=255, R=169, G=169, B=169]	1	4					32	32	32	60.2	60.2	60.2	69.05	0	312.42	9261700000	124	22.1153	22.385	22.5468	22.2789	22.5712	22.0946	21.8777	22.5331	22.0912	22.2805
0.744333	0.309328	Q9WUP4;Q9WUP4-2	Q9WUP4	Polyprenol reductase	Srd5a3	5677	Color2 [A=255, R=169, G=169, B=169]	1	4					3	3	3	9.1	9.1	9.1	37.935	0	6.6432	33044000	4	15.2865	16.0461	16.1455	15.8592	16.1001	15.0398	15.7289	15.6882	15.8293	15.6046
0.744056	0.239217	Q8BGC4	Q8BGC4	Zinc-binding alcohol dehydrogenase domain-containing protein 2	Zadh2	3106	Color2 [A=255, R=169, G=169, B=169]	1	4					7	7	7	22.5	22.5	22.5	40.528	0	51.697	454790000	18	16.5551	17.0264	17.2581	16.8156	17.1453	16.5705	16.4306	17.0401	16.746	16.8172
0.743334	0.217324	P51859	P51859	Hepatoma-derived growth factor	Hdgf	1304	Color2 [A=255, R=169, G=169, B=169]	1	4					10	10	10	46.8	46.8	46.8	26.268	0	61.356	3007000000	43	19.9352	20.3671	20.477	20.2024	20.4841	19.832	19.8255	20.3636	20.1973	20.1608
0.742742	0.210385	Q8K2L8	Q8K2L8	Trafficking protein particle complex subunit 12	Trappc12	3769	Color2 [A=255, R=169, G=169, B=169]	1	4					8	8	8	13.8	13.8	13.8	87.693	0	89.247	88564000	13	15.8218	16.2051	16.2589	15.9704	16.2196	15.8122	15.5382	16.2253	15.8173	16.0309
0.742685	0.230035	Q9Z2E1;Q9Z2E1-2	Q9Z2E1;Q9Z2E1-2	Methyl-CpG-binding domain protein 2	Mbd2	5808	Color2 [A=255, R=169, G=169, B=169]	1	4					6	6	6	18.8	18.8	18.8	43.5	0	13.37	187130000	12	16.5484	17.0333	16.6267	16.6879	16.7403	16.3305	16.1144	16.8965	16.502	16.6429
0.742571	0.272436	Q02614	Q02614	SAP30-binding protein	Sap30bp	1839	Color2 [A=255, R=169, G=169, B=169]	1	4					5	5	5	26.6	26.6	26.6	33.832	0	32.733	37717000	8	14.3018	14.4364	14.4381	14.2487	14.6751	13.8913	13.6453	14.5858	14.2063	14.4093
0.741496	0.20879	P54729	P54729	NEDD8 ultimate buster 1	Nub1	1353	Color2 [A=255, R=169, G=169, B=169]	1	4					13	13	13	27.5	27.5	27.5	70.306	0	50.25	451320000	25	17.2669	17.7889	17.679	17.4023	17.6506	17.0878	17.2033	17.6854	17.2937	17.4736
0.740215	0.228145	O88559;O88559-2	O88559;O88559-2	Menin	Men1	508	Color2 [A=255, R=169, G=169, B=169]	1	4					4	4	4	10.1	10.1	10.1	67.5	0	16.827	46351000	11	13.3634	13.9137	13.6486	13.3064	13.2868	12.9714	13.1993	13.5496	13.2476	13.4102
0.739958	0.159668	Q9JHL1;Q9JHL1-2	Q9JHL1;Q9JHL1-2	Na(+)/H(+) exchange regulatory cofactor NHE-RF2	Slc9a3r2	5319	Color2 [A=255, R=169, G=169, B=169]	1	4					3	3	3	13.4	13.4	13.4	37.402	0	9.3767	46895000	4	14.9371	15.3243	15.1211	15.4165	15.1805	14.8977	14.9309	15.2417	14.9382	15.1725
0.739954	0.264726	Q9QZV9	Q9QZV9	NTF2-related export protein 1	Nxt1	5564	Color2 [A=255, R=169, G=169, B=169]	1	4					2	2	2	25	25	25	15.847	0	5.7821	44564000	4	14.4318	14.8382	15.0276	14.6833	14.9397	14.2819	14.1045	14.9412	14.6684	14.6011
0.739328	0.234774	Q8CG72;Q8CG72-2	Q8CG72;Q8CG72-2	Poly(ADP-ribose) glycohydrolase ARH3	Adprhl2	3606	Color2 [A=255, R=169, G=169, B=169]	1	4					7	7	7	25.9	25.9	25.9	39.414	0	80.664	211110000	24	16.7849	17.2758	17.3409	16.9545	17.308	16.7678	16.5889	17.2494	16.8204	17.0639
0.738536	0.404516	P40936	P40936	Indolethylamine N-methyltransferase	Inmt	1149	Color2 [A=255, R=169, G=169, B=169]	1	4					3	3	3	13.6	13.6	13.6	29.459	0	5.5365	16308000	3	13.0271	13.1779	13.8179	13.3511	13.6779	13.7761	12.9422	12.9353	12.3071	13.0687
0.738504	0.189404	Q3UHJ0-2;Q3UHJ0	Q3UHJ0-2;Q3UHJ0	AP2-associated protein kinase 1	Aak1	2075	Color2 [A=255, R=169, G=169, B=169]	1	4					12	12	12	20.6	20.6	20.6	94.66	0	33.004	150420000	19	16.4606	16.9009	16.9162	16.6323	16.9039	16.4203	16.3751	16.7829	16.4873	16.8013
0.738152	0.287779	Q8BZM1	Q8BZM1	Glomulin	Glmn	3435	Color2 [A=255, R=169, G=169, B=169]	1	4					4	4	4	7.4	7.4	7.4	67.755	0	5.5834	4081300	4	12.6719	13.2611	13.1528	12.9012	13.3688	12.36	12.5544	13.2339	12.8412	12.9275
0.738114	0.186683	Q91WM1-2;Q91WM1	Q91WM1-2;Q91WM1	Spermatid perinuclear RNA-binding protein	Strbp	4193	Color2 [A=255, R=169, G=169, B=169]	1	4					9	8	8	16.4	15	15	70.813	0	20.252	76010000	12	15.8625	16.2197	16.1763	16.0135	16.1901	15.879	15.6927	16.3039	15.9227	15.7304
0.737968	0.20093	Q9QYE6	Q9QYE6	Golgin subfamily A member 5	Golga5	5521	Color2 [A=255, R=169, G=169, B=169]	1	4					8	8	8	15	15	15	82.367	0	100.25	112230000	17	15.3686	15.7562	15.7563	15.6626	15.6404	15.7029	15.1386	15.7155	15.2423	15.3801
0.737164	0.225291	Q8BYP3	Q8BYP3	Rho-related GTP-binding protein RhoF	Rhof	3419	Color2 [A=255, R=169, G=169, B=169]	1	4					7	7	7	41.7	41.7	41.7	23.577	0	19.47	57119000	9	15.2069	15.653	15.7989	15.4642	15.7623	15.1992	15.0969	15.7204	15.287	15.4553
0.737135	0.21497	Q9QYF1	Q9QYF1	Retinol dehydrogenase 11	Rdh11	5522	Color2 [A=255, R=169, G=169, B=169]	1	4					5	5	5	16.5	16.5	16.5	35.147	0	13.887	152070000	11	16.1971	16.5496	16.8375	16.6261	16.7858	16.2426	16.2644	16.7436	16.4077	16.2628
0.73638	0.261382	Q8BMC4	Q8BMC4	Nucleolar protein 9	Nop9	3248	Color2 [A=255, R=169, G=169, B=169]	1	4					6	6	6	11.2	11.2	11.2	70.046	0	9.9328	25968000	7	14.1668	14.962	14.8264	14.4668	14.8594	14.0747	14.3143	14.5865	14.6371	14.3619
0.735769	0.190799	F6ZDS4	F6ZDS4	Nucleoprotein TPR	Tpr	180	Color2 [A=255, R=169, G=169, B=169]	1	4					62	62	62	29.8	29.8	29.8	273.99	0	323.31	2043600000	127	19.9006	20.3713	20.1474	20.0292	20.2167	19.9001	19.5975	20.2435	19.9908	19.9794
0.735635	0.262916	Q8BY35	Q8BY35	FYVE, RhoGEF and PH domain-containing protein 2	Fgd2	3407	Color2 [A=255, R=169, G=169, B=169]	1	4					15	15	15	29.6	29.6	29.6	74.633	0	56.716	280780000	29	16.8991	17.4047	17.3904	17.0747	17.6535	16.7015	16.7634	17.3184	17.1306	17.1939
0.735455	0.191567	P10649;P19639	P10649	Glutathione S-transferase Mu 1	Gstm1	747	Color2 [A=255, R=169, G=169, B=169]	1	4					14	14	10	64.7	64.7	45.4	25.97	0	127.69	5500600000	60	19.8847	20.2142	20.2065	20.2217	20.0714	20.2725	19.9902	19.9418	19.5574	19.8787
0.735276	0.295396	Q8K4L0	Q8K4L0	ATP-dependent RNA helicase DDX54	Ddx54	3822	Color2 [A=255, R=169, G=169, B=169]	1	4					3	3	3	5	5	5	97.747	0	7.8152	23956000	4	12.8671	13.0051	13.0844	13.2619	13.1517	13.0027	12.1307	13.2809	12.8132	12.6657
0.735158	0.199964	Q91WJ8;Q91WJ8-2	Q91WJ8;Q91WJ8-2	Far upstream element-binding protein 1	Fubp1	4189	Color2 [A=255, R=169, G=169, B=169]	1	4					19	17	16	37.6	35.5	31.3	68.539	0	117.33	2118200000	62	19.744	20.1122	20.128	19.8859	20.0664	19.7147	19.4266	20.1376	19.7759	19.8819
0.735028	0.186007	Q60590;P07361	Q60590	Alpha-1-acid glycoprotein 1	Orm1	2278	Color2 [A=255, R=169, G=169, B=169]	1	4					3	3	3	15	15	15	23.895	0	16.363	197510000	9	16.6769	16.712	16.8273	16.6985	16.7768	16.5294	16.2759	17.0066	16.3838	16.5657
0.734554	0.225516	P27870	P27870	Proto-oncogene vav	Vav1	1015	Color2 [A=255, R=169, G=169, B=169]	1	4					30	30	29	38.8	38.8	37.6	98.136	0	90.209	2464300000	59	19.5765	19.8988	20.0281	19.7227	20.0409	19.5324	19.2728	20.0563	19.6138	19.6641
0.733846	0.199492	Q9CY66-3;Q9CY66-2;Q9CY66	Q9CY66-3;Q9CY66-2;Q9CY66	H/ACA ribonucleoprotein complex subunit 1	Gar1	4802	Color2 [A=255, R=169, G=169, B=169]	1	4					7	7	7	32.3	32.3	32.3	22.262	0	42.736	383430000	15	17.2411	17.8497	17.512	17.6137	17.4538	17.1258	17.1472	17.6056	17.3001	17.4941
0.733135	-0.275595	Q9QXW9	Q9QXW9	Large neutral amino acids transporter small subunit 2	Slc7a8	5506	Color2 [A=255, R=169, G=169, B=169]	1	4					2	2	2	3.2	3.2	3.2	57.872	0.0003958	3.4641	54740000	3	14.8343	15.0511	15.6713	15.0863	14.9857	15.7614	15.3882	15.5702	15.0409	15.2461
0.73199	0.242091	O88842;O88842-2	O88842;O88842-2	FYVE, RhoGEF and PH domain-containing protein 3	Fgd3	532	Color2 [A=255, R=169, G=169, B=169]	1	4					7	7	7	15.8	15.8	15.8	80.623	0	24.372	88183000	14	16.1943	16.5349	16.2453	16.0534	16.5648	15.8369	15.7655	16.4723	16.0177	16.2897
0.731947	-0.207486	E9Q557	E9Q557	Desmoplakin	Dsp	165	Color2 [A=255, R=169, G=169, B=169]	1	4					20	20	20	7.5	7.5	7.5	332.91	0	62.767	235760000	36	17.1537	17.8007	17.3623	17.1561	17.1366	17.4176	17.4036	17.4562	17.625	17.7445
0.731759	0.167513	Q9Z1T1;Q9JME5	Q9Z1T1	AP-3 complex subunit beta-1	Ap3b1	5783	Color2 [A=255, R=169, G=169, B=169]	1	4					19	19	19	19.9	19.9	19.9	122.74	0	105.02	787520000	38	18.0891	18.2458	18.3621	18.1511	18.2999	18.1058	17.7715	18.4157	17.9798	18.0376
0.731516	0.174992	P14069	P14069	Protein S100-A6	S100a6	804	Color2 [A=255, R=169, G=169, B=169]	1	4					3	3	3	24.7	24.7	24.7	10.051	0.00039754	3.532	215770000	8	16.8817	16.8962	16.7966	17.1928	16.7361	16.9396	16.4304	16.8999	16.6987	16.6598
0.731473	0.177469	Q9Z329;Q9Z329-3;Q9Z329-2	Q9Z329;Q9Z329-3;Q9Z329-2	Inositol 1,4,5-trisphosphate receptor type 2	Itpr2	5834	Color2 [A=255, R=169, G=169, B=169]	1	4					24	21	19	11.7	10.7	10.1	307.47	0	109.65	194320000	35	16.9615	17.1984	17.145	17.0908	17.2864	16.9762	16.5863	17.2709	16.9371	17.0243
0.731243	0.166465	P28650;P28650-2	P28650;P28650-2	Adenylosuccinate synthetase isozyme 1	Adssl1	1023	Color2 [A=255, R=169, G=169, B=169]	1	4					12	12	12	30.2	30.2	30.2	50.254	0	44.443	615510000	29	18.3114	18.3988	18.4307	18.2779	18.7482	18.0722	18.0815	18.4382	18.3988	18.344
0.730657	0.2038	Q9WTX2	Q9WTX2	Interferon-inducible double-stranded RNA-dependent protein kinase activator A	Prkra	5647	Color2 [A=255, R=169, G=169, B=169]	1	4					3	3	3	9.3	9.3	9.3	34.371	0	6.6996	57543000	6	14.8541	14.9415	15.1502	14.9921	15.2984	14.7866	14.4392	15.1473	14.9112	14.9331
0.730594	0.245318	Q8BG07-2;Q8BG07	Q8BG07-2;Q8BG07	Phospholipase D4	Pld4	3086	Color2 [A=255, R=169, G=169, B=169]	1	4					9	9	9	29.3	29.3	29.3	55.161	0	78.413	2138000000	41	18.7812	18.9762	19.0914	18.8913	19.3921	18.5234	18.4721	19.2107	18.8621	18.8372
0.729881	0.181842	Q80X95;Q6NTA4	Q80X95;Q6NTA4	Ras-related GTP-binding protein A;Ras-related GTP-binding protein B	Rraga;Rragb	3020	Color2 [A=255, R=169, G=169, B=169]	1	4					6	6	6	22	22	22	36.566	0	10.838	119110000	10	15.4941	15.6995	15.6557	15.581	15.7349	15.4835	15.0507	15.7928	15.4818	15.4471
0.728961	0.207199	Q3ULJ0;Q3ULJ0-2;Q6NXY9	Q3ULJ0;Q3ULJ0-2	Glycerol-3-phosphate dehydrogenase 1-like protein	Gpd1l	2093	Color2 [A=255, R=169, G=169, B=169]	1	4					14	14	13	40.2	40.2	37	38.225	0	75.359	1172700000	42	18.7709	19.2774	19.3206	19.0557	19.3217	18.7004	18.7736	19.243	18.9755	19.0178
0.728715	0.231085	Q80Y81-2;Q80Y81	Q80Y81-2;Q80Y81	Zinc phosphodiesterase ELAC protein 2	Elac2	3032	Color2 [A=255, R=169, G=169, B=169]	1	4					10	10	10	16.9	16.9	16.9	92.075	0	36.511	61075000	15	15.1641	15.6415	15.6583	15.2229	15.6775	15.107	14.9	15.5122	15.4458	15.244
0.728223	0.27299	P08752;B2RSH2;P50149;P20612;Q3V3I2	P08752	Guanine nucleotide-binding protein G(i) subunit alpha-2	Gnai2	710	Color2 [A=255, R=169, G=169, B=169]	1	4					18	18	12	62.8	62.8	45.4	40.489	0	148.03	6513500000	92	19.5669	20.2003	20.2019	19.7291	20.2673	19.3703	19.4989	20.0331	19.8539	19.8443
0.72688	0.2361	Q8QZV7	Q8QZV7	Protein asunder homolog	Asun	3839	Color2 [A=255, R=169, G=169, B=169]	1	4					5	5	5	8.1	8.1	8.1	82.779	0	8.3643	23176000	7	14.4143	14.7524	15.0455	14.6553	15.1004	14.3334	14.3642	14.8566	14.7403	14.4931
0.726224	0.248921	Q9Z199;P63271	Q9Z199;P63271	Transcription elongation factor SPT4-B;Transcription elongation factor SPT4-A	Supt4h1b;Supt4h1a	1604	Color2 [A=255, R=169, G=169, B=169]	1	4					4	4	3	44.4	44.4	38.5	13.194	0	11.573	161060000	7	14.5092	14.8214	14.9107	14.5511	14.9701	14.1849	14.1197	14.8024	14.7284	14.6825
0.725925	0.212079	Q9CR62	Q9CR62	Mitochondrial 2-oxoglutarate/malate carrier protein	Slc25a11	4694	Color2 [A=255, R=169, G=169, B=169]	1	4					10	10	10	38.2	38.2	38.2	34.155	0	67.007	1673900000	26	18.5609	18.8731	18.9522	18.6115	19.0247	18.5231	18.2326	18.9429	18.5979	18.6656
0.725439	0.181139	Q3TDD9;Q3TDD9-2	Q3TDD9	Protein phosphatase 1 regulatory subunit 21	Ppp1r21	1956	Color2 [A=255, R=169, G=169, B=169]	1	4					14	14	14	25.8	25.8	25.8	88.337	0	58.743	156680000	27	16.1621	16.5385	16.5716	16.2628	16.6426	16.2858	15.9781	16.4363	16.1675	16.4043
0.725207	-0.439864	P07742	P07742	Ribonucleoside-diphosphate reductase large subunit	Rrm1	691	Color2 [A=255, R=169, G=169, B=169]	1	4					12	12	12	16	16	16	90.209	0	40.447	503190000	28	17.4355	17.7513	17.8458	17.3887	17.5737	17.2318	17.6803	18.5932	18.8138	17.8751
0.725108	0.243112	Q9ES56	Q9ES56	Trafficking protein particle complex subunit 4	Trappc4	5279	Color2 [A=255, R=169, G=169, B=169]	1	4					7	7	7	34.2	34.2	34.2	24.385	0	16.86	157320000	12	15.3279	15.7653	15.8689	15.3998	15.8436	15.1945	15.1338	15.8256	15.3407	15.4954
0.724417	0.162745	Q9QZD8	Q9QZD8	Mitochondrial dicarboxylate carrier	Slc25a10	5546	Color2 [A=255, R=169, G=169, B=169]	1	4					6	6	6	23	23	23	31.715	0	11.262	117530000	8	16.5198	16.6022	16.84	16.3463	16.6343	16.5432	16.1577	16.6245	16.4271	16.3762
0.724332	0.195675	Q9DCM0	Q9DCM0	Persulfide dioxygenase ETHE1, mitochondrial	Ethe1	5186	Color2 [A=255, R=169, G=169, B=169]	1	4					6	6	6	37.4	37.4	37.4	27.738	0	28.974	417430000	20	16.9514	17.3759	17.4552	17.1034	17.4965	17.0548	16.871	17.3841	16.992	17.1022
0.724302	0.208859	Q8K3G5	Q8K3G5	Inactive serine/threonine-protein kinase VRK3	Vrk3	3801	Color2 [A=255, R=169, G=169, B=169]	1	4					9	9	9	24.7	24.7	24.7	50.829	0	54.04	248170000	19	16.2821	16.6136	16.6335	16.47	16.7218	16.1305	16.0075	16.7004	16.3588	16.4796
0.724192	0.196251	Q8VHR5;Q8VHR5-2	Q8VHR5;Q8VHR5-2	Transcriptional repressor p66-beta	Gatad2b	4099	Color2 [A=255, R=169, G=169, B=169]	1	4					10	10	10	23.9	23.9	23.9	65.41	0	32.981	114630000	21	15.814	16.3623	16.001	16.1009	16.1881	15.8345	15.6443	16.2191	15.7639	16.0234
0.723942	0.274957	Q03734;P29621	Q03734	Serine protease inhibitor A3M	Serpina3m	1851	Color2 [A=255, R=169, G=169, B=169]	1	4					11	5	5	30.6	17	17	47.064	0	19.93	68254000	7	14.9581	15.2199	15.7405	15.0395	15.3247	15.0891	14.7191	15.3892	14.6578	15.0526
0.7239	0.21499	P58501;P58501-2	P58501	PAX3- and PAX7-binding protein 1	Paxbp1	1420	Color2 [A=255, R=169, G=169, B=169]	1	4					7	7	7	9	9	9	104.83	0	14.764	48130000	10	14.97	15.4757	15.3063	15.2356	15.4138	15.0087	14.7082	15.4476	15.1699	14.9921
0.72355	0.173241	Q8CHT3	Q8CHT3	Integrator complex subunit 5	Ints5	3639	Color2 [A=255, R=169, G=169, B=169]	1	4					3	3	3	4.2	4.2	4.2	108.35	0.00039833	3.5591	9590500	4	12.8425	13.1896	13.1055	13.0412	13.1471	12.79	12.794	13.3047	12.7396	12.8314
0.723549	0.187393	Q80V86	Q80V86	Integrator complex subunit 8	Ints8	2988	Color2 [A=255, R=169, G=169, B=169]	1	4					8	8	8	8.8	8.8	8.8	113.35	0	26.911	31898000	12	14.895	15.3302	15.1674	15.2246	15.3414	15.0212	14.6916	15.3289	15.0426	14.9375
0.723523	0.195907	Q99LD8	Q99LD8	N(G),N(G)-dimethylarginine dimethylaminohydrolase 2	Ddah2	4490	Color2 [A=255, R=169, G=169, B=169]	1	4					9	9	8	44.9	44.9	42.1	29.645	0	94.356	303250000	19	17.0484	17.5511	17.4133	17.4293	17.4856	16.9832	16.9891	17.5568	17.1996	17.2193
0.723275	0.207319	P26369	P26369	Splicing factor U2AF 65 kDa subunit	U2af2	993	Color2 [A=255, R=169, G=169, B=169]	1	4					8	8	8	25.5	25.5	25.5	53.516	0	153.3	2356700000	35	18.9863	19.455	19.5227	19.0847	19.3811	18.8911	18.837	19.3777	19.1739	19.1134
0.722953	0.171439	Q9JLV5	Q9JLV5	Cullin-3	Cul3	5435	Color2 [A=255, R=169, G=169, B=169]	1	4					26	26	26	35.7	35.7	35.7	88.947	0	163.32	778740000	56	18.3363	18.6603	18.7374	18.4898	18.6945	18.3278	18.1315	18.7021	18.4717	18.428
0.722403	0.228921	Q8BU33;Q8BU33-3;Q8BU33-2	Q8BU33;Q8BU33-3;Q8BU33-2	Acetolactate synthase-like protein	Ilvbl	3335	Color2 [A=255, R=169, G=169, B=169]	1	4					6	6	6	15.5	15.5	15.5	68.155	0	27.131	59042000	9	14.104	14.7511	14.6973	14.3787	14.8135	14.0579	14.2009	14.5506	14.3597	14.4308
0.721997	0.252469	P62488	P62488	DNA-directed RNA polymerase II subunit RPB7	Polr2g	1541	Color2 [A=255, R=169, G=169, B=169]	1	4					4	4	4	25.6	25.6	25.6	19.294	0	30.369	120940000	8	15.4191	15.7597	15.909	15.4879	15.8367	15.1935	15.0641	15.8992	15.5787	15.4146
0.721747	0.244972	P70168	P70168	Importin subunit beta-1	Kpnb1	1631	Color2 [A=255, R=169, G=169, B=169]	1	4					26	26	25	36.3	36.3	35.3	97.183	0	156.97	4749900000	81	20.0058	20.5283	20.5542	20.2381	20.6518	19.8607	19.8899	20.4951	20.3146	20.193
0.720895	0.187229	Q9WUB0	Q9WUB0	RanBP-type and C3HC4-type zinc finger-containing protein 1	Rbck1	5664	Color2 [A=255, R=169, G=169, B=169]	1	4					2	2	2	6.5	6.5	6.5	57.534	0	19.259	33894000	4	15.1071	15.5187	15.5623	15.2003	15.3668	14.9093	15.0537	15.4603	15.0985	15.2973
0.720675	0.219933	Q9JHI5	Q9JHI5	Isovaleryl-CoA dehydrogenase, mitochondrial	Ivd	5312	Color2 [A=255, R=169, G=169, B=169]	1	4					13	13	13	37.3	37.3	37.3	46.325	0	39.18	1336200000	43	18.7555	19.2941	19.5696	19.0479	19.4176	18.8025	19.0769	19.1138	19.0303	18.9615
0.720665	0.231819	O35099	O35099	Mitogen-activated protein kinase kinase kinase 5	Map3k5	273	Color2 [A=255, R=169, G=169, B=169]	1	4					5	5	5	3.6	3.6	3.6	154.51	0	8.1231	109040000	7	15.2157	15.6604	15.593	15.4737	15.5838	15.4941	14.8235	15.621	15.1071	15.322
0.719685	0.203666	P35290	P35290	Ras-related protein Rab-24	Rab24	1096	Color2 [A=255, R=169, G=169, B=169]	1	4					3	3	3	16.7	16.7	16.7	23.144	0	12.638	56645000	6	14.7852	15.1037	15.2541	15.0132	15.3732	14.8237	14.6063	15.2186	14.9839	14.8786
0.719525	0.189408	Q9CRC8	Q9CRC8	Leucine-rich repeat-containing protein 40	Lrrc40	4711	Color2 [A=255, R=169, G=169, B=169]	1	4					7	7	7	13.6	13.6	13.6	68.075	0	11.854	51235000	12	15.2021	15.6764	15.3213	15.5097	15.5465	15.3803	14.9883	15.5815	15.2265	15.1323
0.719444	0.173093	Q9CY34;Q3UWQ3	Q9CY34	NEDD8-conjugating enzyme UBE2F	Ube2f	4794	Color2 [A=255, R=169, G=169, B=169]	1	4					4	4	4	29.2	29.2	29.2	21.11	0	10.829	86279000	7	16.7301	17.2511	17.1356	17.065	17.2673	16.8044	16.8507	17.1727	16.9733	16.7826
0.719303	0.225705	Q8JZV7	Q8JZV7	Putative N-acetylglucosamine-6-phosphate deacetylase	Amdhd2	3691	Color2 [A=255, R=169, G=169, B=169]	1	4					5	5	5	14.9	14.9	14.9	43.5	0	16.625	147410000	9	16.3208	16.6544	16.6563	16.3269	16.6454	16.2691	15.8813	16.7395	16.3007	16.2845
0.718648	0.217496	P23198	P23198	Chromobox protein homolog 3	Cbx3	948	Color2 [A=255, R=169, G=169, B=169]	1	4					10	10	8	44.3	44.3	29	20.855	0	119.91	7244900000	67	21.2198	21.7363	21.6872	21.4425	21.5812	21.0777	21.0025	21.6478	21.4042	21.4472
0.718572	0.17539	Q8BHG2;Q8BHG2-3;Q8BHG2-2	Q8BHG2;Q8BHG2-3;Q8BHG2-2	UPF0587 protein C1orf123 homolog		3163	Color2 [A=255, R=169, G=169, B=169]	1	4					4	4	4	33.1	33.1	33.1	18.02	0	22.08	63825000	5	15.3332	15.6916	15.6213	15.3407	15.7972	15.2046	15.1918	15.5952	15.4712	15.4443
0.718226	0.235814	P23953;Q8VCC2;Q91WU0;Q64176	P23953	Carboxylesterase 1C	Ces1c	958	Color2 [A=255, R=169, G=169, B=169]	1	4					18	18	15	34.1	34.1	28.7	61.055	0	176.51	4591300000	55	20.3748	20.5338	20.8633	20.387	20.8479	20.4871	20.0848	20.7125	20.0679	20.4755
0.718195	0.22484	Q99LJ7;Q99LJ7-2	Q99LJ7;Q99LJ7-2	RCC1 and BTB domain-containing protein 2	Rcbtb2	4505	Color2 [A=255, R=169, G=169, B=169]	1	4					4	4	4	8.7	8.7	8.7	60.163	0	6.6519	23916000	6	13.2375	13.4965	13.4726	13.2329	13.275	13.0379	12.6036	13.4779	13.2393	13.2314
0.718106	0.205393	P47753	P47753	F-actin-capping protein subunit alpha-1	Capza1	1216	Color2 [A=255, R=169, G=169, B=169]	1	4					10	8	8	56.3	46.9	46.9	32.939	0	175.04	4406600000	76	19.1781	19.4824	19.6151	19.3094	19.6356	19.119	18.8922	19.5724	19.2636	19.3465
0.717845	-0.201809	P62843	P62843	40S ribosomal protein S15	Rps15	1560	Color2 [A=255, R=169, G=169, B=169]	1	4					5	5	5	55.9	55.9	55.9	17.04	0	20.814	1320000000	24	19.3827	19.6608	19.9947	19.498	19.6483	19.9916	19.5715	20.1194	19.7481	19.7629
0.717644	0.156368	Q78JW9	Q78JW9	Ubiquitin domain-containing protein UBFD1	Ubfd1	2863	Color2 [A=255, R=169, G=169, B=169]	1	4					3	3	3	9.2	9.2	9.2	40.143	0	8.9046	62766000	5	15.0089	15.2671	15.2343	15.191	15.2269	15.0088	14.7046	15.3321	15.0522	15.0485
0.717562	0.217936	Q04863	Q04863	Transcription factor RelB	Relb	1859	Color2 [A=255, R=169, G=169, B=169]	1	4					3	3	3	9	9	9	60.305	0	12.238	11759000	7	13.7068	14.2474	14.1371	13.9028	14.0692	13.7172	13.445	14.1835	13.7534	13.8745
0.717384	0.238358	P00493	P00493	Hypoxanthine-guanine phosphoribosyltransferase	Hprt1	576	Color2 [A=255, R=169, G=169, B=169]	1	4					10	10	10	61.9	61.9	61.9	24.57	0	131.6	2133800000	27	19.2549	19.6321	19.7284	19.2559	19.7378	19.1166	18.9616	19.6957	19.3962	19.2472
0.717346	0.210596	P17182	P17182	Alpha-enolase	Eno1	868	Color2 [A=255, R=169, G=169, B=169]	1	4					29	29	24	77.9	77.9	63.1	47.14	0	323.31	65145000000	459	24.1525	24.4346	24.5965	24.257	24.5931	24.134	23.8511	24.5687	24.1261	24.3008
0.717133	0.334116	A2BDX3	A2BDX3	Adenylyltransferase and sulfurtransferase MOCS3;Molybdopterin-synthase adenylyltransferase;Molybdopterin-synthase sulfurtransferase	Mocs3	39	Color2 [A=255, R=169, G=169, B=169]	1	4					4	4	3	12.6	12.6	9.3	49.374	0	6.7343	4563000	3	12.4289	12.8756	12.8315	12.5413	13.1865	11.9292	12.2799	13.1104	12.3844	12.4894
0.716555	-0.240195	Q9Z2A9;Q9Z2A9-2	Q9Z2A9;Q9Z2A9-2	Gamma-glutamyltransferase 5;Gamma-glutamyltransferase 5 heavy chain;Gamma-glutamyltransferase 5 light chain	Ggt5	5800	Color2 [A=255, R=169, G=169, B=169]	1	4					8	8	8	22.7	22.7	22.7	61.673	0	92.646	422060000	16	17.4031	17.5149	17.848	17.577	18.0399	17.9345	17.5421	18.2574	17.7846	18.0654
0.716176	0.179015	Q8CHW4	Q8CHW4	Translation initiation factor eIF-2B subunit epsilon	Eif2b5	3642	Color2 [A=255, R=169, G=169, B=169]	1	4					5	5	5	11.7	11.7	11.7	80.085	0	23.337	35840000	12	14.4359	14.6718	14.4968	14.5359	14.6119	14.4106	14.1171	14.7587	14.1267	14.444
0.715859	0.25959	Q07802-2;Q07802;O08792;O08791-2;O08791;Q8K4J2-5;Q8K4J2-3;Q8K4J2-4;Q8K4J2-2;Q8K4J2	Q07802-2;Q07802;O08792;O08791-2;O08791	Transcription factor COE1;Transcription factor COE2;Transcription factor COE3	Ebf1;Ebf2;Ebf3	1888	Color2 [A=255, R=169, G=169, B=169]	1	4					4	4	4	8.7	8.7	8.7	63.578	0	9.4361	24907000	9	13.678	14.3942	14.3864	13.9848	14.2244	13.6678	13.5779	14.2732	13.9127	13.9384
0.714965	0.252024	Q9R1J0	Q9R1J0	Sterol-4-alpha-carboxylate 3-dehydrogenase, decarboxylating	Nsdhl	5615	Color2 [A=255, R=169, G=169, B=169]	1	4					3	3	3	9.4	9.4	9.4	40.685	0	7.4085	53416000	5	14.518	14.9503	14.7935	14.6254	14.8165	14.5644	14.0317	14.9652	14.6234	14.2587
0.714447	0.303755	Q8VHI3	Q8VHI3	GDP-fucose protein O-fucosyltransferase 2	Pofut2	4093	Color2 [A=255, R=169, G=169, B=169]	1	4					2	2	2	5.4	5.4	5.4	49.429	0	4.8173	16620000	3	12.8807	12.8358	13.3055	12.6118	13.4175	12.8222	12.121	12.8335	12.77	12.9859
0.714287	0.147406	Q3UKC1	Q3UKC1	Tax1-binding protein 1 homolog	Tax1bp1	2088	Color2 [A=255, R=169, G=169, B=169]	1	4					7	7	7	8.1	8.1	8.1	93.629	0	14.206	123620000	12	15.6214	15.6579	15.7931	15.7284	15.6707	15.6336	15.275	15.8568	15.4078	15.5614
0.714097	0.253779	Q9JM13	Q9JM13	Rab5 GDP/GTP exchange factor	Rabgef1	5439	Color2 [A=255, R=169, G=169, B=169]	1	4					5	5	5	12.2	12.2	12.2	56.868	0	10.497	20818000	6	13.0494	13.6274	13.2099	13.577	13.5695	12.894	12.7596	13.3911	13.3193	13.4004
0.712717	0.172881	Q9D8S9	Q9D8S9	BolA-like protein 1	Bola1	5046	Color2 [A=255, R=169, G=169, B=169]	1	4					2	2	2	22.6	22.6	22.6	14.379	0	5.3921	14772000	3	14.3585	14.8633	14.3007	14.6303	14.4119	14.2576	14.334	14.4956	14.1515	14.4616
0.711425	0.224266	Q9CWN7	Q9CWN7	CCR4-NOT transcription complex subunit 11	Cnot11	4741	Color2 [A=255, R=169, G=169, B=169]	1	4					4	4	4	13.3	13.3	13.3	54.959	0	7.1779	30123000	5	13.4732	13.909	13.7686	13.5278	13.9034	13.5696	13.051	13.7671	13.3757	13.6973
0.711379	0.199761	P70268;P70268-2	P70268;P70268-2	Serine/threonine-protein kinase N1	Pkn1	1648	Color2 [A=255, R=169, G=169, B=169]	1	4					18	18	18	23.8	23.8	23.8	104.41	0	85.468	346320000	43	17.0478	17.4111	17.3165	17.1992	17.4841	17.1264	16.7013	17.4301	17.0318	17.1702
0.711335	0.171024	Q8VBT9;Q8VBT9-3;Q8VBT9-2	Q8VBT9;Q8VBT9-3;Q8VBT9-2	Tether containing UBX domain for GLUT4	Aspscr1	3983	Color2 [A=255, R=169, G=169, B=169]	1	4					6	6	6	13.8	13.8	13.8	59.795	0	14.669	90014000	10	15.9561	16.0162	15.9892	15.9351	16.2205	15.7886	15.7599	16.2838	15.6787	15.751
0.711157	0.294769	Q8R3B1	Q8R3B1	1-phosphatidylinositol 4,5-bisphosphate phosphodiesterase delta-1	Plcd1	3926	Color2 [A=255, R=169, G=169, B=169]	1	4					11	11	11	19.4	19.4	19.4	85.872	0	28.255	31951000	16	15.6732	16.097	16.1629	15.8338	16.3071	15.9575	15.2114	16.1437	15.4238	15.8638
0.710833	0.176309	B2RY04	B2RY04	Dedicator of cytokinesis protein 5	Dock5	89	Color2 [A=255, R=169, G=169, B=169]	1	4					15	15	14	8.9	8.9	8.4	214.43	0	41.382	93315000	27	16.4531	16.7784	16.8085	16.6697	16.7683	16.6145	16.1819	16.8279	16.4338	16.5383
0.710768	0.226231	Q9DBC3	Q9DBC3	Cap-specific mRNA (nucleoside-2-O-)-methyltransferase 1	Cmtr1	5106	Color2 [A=255, R=169, G=169, B=169]	1	4					15	15	15	17.9	17.9	17.9	95.675	0	41.74	393280000	38	17.6233	17.8742	18.157	17.786	18.0933	17.5373	17.2949	18.0352	17.7076	17.8276
0.710469	0.230424	Q9D0S9	Q9D0S9	Histidine triad nucleotide-binding protein 2, mitochondrial	Hint2	4889	Color2 [A=255, R=169, G=169, B=169]	1	4					3	3	3	21.5	21.5	21.5	17.32	0	7.5081	104420000	5	15.1558	15.5666	15.4148	14.7818	15.583	15.0591	15.1657	15.1448	14.8337	15.1467
0.709941	0.215929	Q6PHZ2-2;Q6PHZ2-4;Q6PHZ2;Q6PHZ2-5;P11798	Q6PHZ2-2;Q6PHZ2-4;Q6PHZ2;Q6PHZ2-5	Calcium/calmodulin-dependent protein kinase type II subunit delta	Camk2d	2771	Color2 [A=255, R=169, G=169, B=169]	1	4					12	12	9	26.8	26.8	18	54.113	0	159.14	1506300000	36	18.649	19.0206	19.1973	18.7528	19.1916	18.6093	18.5147	19.1127	18.691	18.8038
0.709343	0.216958	Q9DC69	Q9DC69	NADH dehydrogenase [ubiquinone] 1 alpha subcomplex subunit 9, mitochondrial	Ndufa9	5163	Color2 [A=255, R=169, G=169, B=169]	1	4					14	14	14	41.1	41.1	41.1	42.525	0	31.472	1219700000	26	18.5697	18.8388	18.8757	18.6872	18.8523	18.4971	18.1091	18.9811	18.4825	18.6691
0.709147	0.207711	Q5SSL4-4;Q5SSL4;Q5SSL4-2;Q5SSL4-3	Q5SSL4-4;Q5SSL4;Q5SSL4-2;Q5SSL4-3	Active breakpoint cluster region-related protein	Abr	2242	Color2 [A=255, R=169, G=169, B=169]	1	4					20	20	18	24.1	24.1	21.8	93.772	0	55.433	347180000	38	17.8383	18.2584	18.2631	17.9824	18.3858	17.9413	17.631	18.2812	17.8342	18.0019
0.708902	-0.544801	P36552	P36552	Oxygen-dependent coproporphyrinogen-III oxidase, mitochondrial	Cpox	1123	Color2 [A=255, R=169, G=169, B=169]	1	4					10	10	10	29.8	29.8	29.8	49.714	0	36.126	389250000	25	17.2136	17.9102	17.8704	17.6849	17.8862	17.1369	18.0163	18.7109	19.3031	18.1221
0.708756	0.297745	Q9CWK3	Q9CWK3	CD2 antigen cytoplasmic tail-binding protein 2	Cd2bp2	4738	Color2 [A=255, R=169, G=169, B=169]	1	4					4	4	4	19	19	19	37.694	0	5.6747	16883000	6	12.8021	13.5715	13.5463	13.2926	13.5037	13.059	12.5925	13.5566	13.0607	12.9588
0.7086	0.256094	Q8C570	Q8C570	mRNA export factor	Rae1	3501	Color2 [A=255, R=169, G=169, B=169]	1	4					11	11	11	40.5	40.5	40.5	40.965	0	93.08	262480000	25	16.6434	17.2456	17.3379	16.816	17.3358	16.4786	16.7375	17.1189	16.9762	16.7872
0.708521	0.185955	Q8K2Z2;Q8K2Z2-2	Q8K2Z2	Pre-mRNA-processing factor 39	Prpf39	3780	Color2 [A=255, R=169, G=169, B=169]	1	4					5	5	5	8.7	8.7	8.7	77.92	0	7.2211	14944000	8	15.8639	16.2326	16.0864	15.9997	16.1508	15.7941	15.5376	16.243	15.8532	15.9758
0.708273	-0.18099	P54116	P54116	Erythrocyte band 7 integral membrane protein	Stom	1347	Color2 [A=255, R=169, G=169, B=169]	1	4					7	7	7	31	31	31	31.375	0	141.53	1020600000	29	17.9132	17.8916	18.0958	18.1315	18.1876	18.1898	17.8731	18.5824	18.1934	18.286
0.708107	-0.199426	Q9Z127	Q9Z127	Large neutral amino acids transporter small subunit 1	Slc7a5	5753	Color2 [A=255, R=169, G=169, B=169]	1	4					4	4	4	8.4	8.4	8.4	55.872	0	14.097	327710000	8	16.0269	16.3224	16.6051	16.357	16.353	16.5517	16.2673	16.8595	16.6489	16.3341
0.707824	0.284144	Q9D5T0	Q9D5T0	ATPase family AAA domain-containing protein 1	Atad1	4972	Color2 [A=255, R=169, G=169, B=169]	1	4					6	6	6	20.8	20.8	20.8	40.744	0	40.191	62259000	9	14.0046	14.6093	14.5951	14.2947	14.6867	13.933	13.7404	14.5669	14.4545	14.0749
0.707668	0.2575	P19426-2;P19426	P19426-2;P19426	Negative elongation factor E	Nelfe	905	Color2 [A=255, R=169, G=169, B=169]	1	4					8	8	8	31.1	31.1	31.1	41.483	0	55.853	197190000	17	16.3667	16.784	16.7058	16.4479	16.6269	16.1672	15.818	16.7775	16.3165	16.5645
0.707146	0.210012	Q5SFM8;Q5SFM8-2;Q5SFM8-3	Q5SFM8;Q5SFM8-2;Q5SFM8-3	RNA-binding protein 27	Rbm27	2236	Color2 [A=255, R=169, G=169, B=169]	1	4					8	7	7	9.9	8.8	8.8	118.55	0	16.451	61347000	11	15.5551	16.0401	15.9998	15.97	16.0208	15.5998	15.3459	16.037	15.685	15.8682
0.706521	0.225345	P98195;P98195-2;O70228	P98195;P98195-2	Probable phospholipid-transporting ATPase IIB	Atp9b	1797	Color2 [A=255, R=169, G=169, B=169]	1	4					5	5	5	5.8	5.8	5.8	129.02	0	19.8	17734000	7	13.1823	13.706	13.9082	13.3186	13.8	13.3271	13.2897	13.5341	13.5105	13.127
0.70624	0.305474	Q9QZF2	Q9QZF2	Glypican-1;Secreted glypican-1	Gpc1	5550	Color2 [A=255, R=169, G=169, B=169]	1	4					2	2	2	5	5	5	61.359	0.00020602	4.0392	12447000	3	13.8316	14.9123	14.41	14.1713	14.2473	14.0024	13.5836	14.3713	14.0717	14.0161
0.706099	0.191513	Q8BWZ3;Q8BWZ3-2	Q8BWZ3;Q8BWZ3-2	N-alpha-acetyltransferase 25, NatB auxiliary subunit	Naa25	3386	Color2 [A=255, R=169, G=169, B=169]	1	4					8	8	8	9.1	9.1	9.1	111.71	0	11.955	43670000	9	15.0636	15.4984	15.6608	15.247	15.5468	15.1174	15.0216	15.4767	15.125	15.3183
0.705527	0.185681	Q07417	Q07417	Short-chain specific acyl-CoA dehydrogenase, mitochondrial	Acads	1885	Color2 [A=255, R=169, G=169, B=169]	1	4					12	12	12	33.5	33.5	33.5	44.889	0	44.757	1031500000	29	18.5228	18.9827	19.046	18.7926	19.1059	18.5184	18.5125	18.8901	18.7927	18.8078
0.704728	0.186997	Q91WN4-2;Q91WN4	Q91WN4-2;Q91WN4	Kynurenine 3-monooxygenase	Kmo	4197	Color2 [A=255, R=169, G=169, B=169]	1	4					4	4	4	8.8	8.8	8.8	50.395	0	9.7469	104000000	12	16.1424	16.5238	16.462	16.2159	16.5697	16.1442	15.9185	16.5363	16.114	16.2658
0.704537	0.170532	Q9Z2W0	Q9Z2W0	Aspartyl aminopeptidase	Dnpep	5827	Color2 [A=255, R=169, G=169, B=169]	1	4					11	11	11	31.1	31.1	31.1	52.206	0	96.633	1430300000	31	18.2031	18.4379	18.6538	18.4041	18.5397	18.3408	18.043	18.6078	18.1802	18.2139
0.704146	0.205843	Q8QZS1	Q8QZS1	3-hydroxyisobutyryl-CoA hydrolase, mitochondrial	Hibch	3837	Color2 [A=255, R=169, G=169, B=169]	1	4					11	11	11	34.5	34.5	34.5	43.037	0	99.795	432250000	18	17.4651	17.9033	18.0235	17.6367	17.8509	17.601	17.4065	17.9534	17.335	17.5545
0.70409	0.29854	P13379	P13379	T-cell surface glycoprotein CD5	Cd5	794	Color2 [A=255, R=169, G=169, B=169]	1	4					6	6	6	19.2	19.2	19.2	53.849	0	20.394	226850000	10	14.4827	15.2394	15.1257	14.7095	15.4482	14.437	14.5058	15.089	14.6521	14.829
0.703993	0.211691	Q8CCJ3;Q8CCJ3-1;Q8CCJ3-2;P70188-2;P70188	Q8CCJ3;Q8CCJ3-1	E3 UFM1-protein ligase 1	Ufl1	3559	Color2 [A=255, R=169, G=169, B=169]	1	4					20	20	20	29.8	29.8	29.8	89.519	0	106.18	550930000	39	17.8091	18.1716	18.372	18.1843	18.1892	18.2765	17.7274	18.1684	17.773	17.7225
0.703981	0.240532	O35075	O35075	Down syndrome critical region protein 3 homolog	Dscr3	270	Color2 [A=255, R=169, G=169, B=169]	1	4					4	4	4	18.5	18.5	18.5	32.97	0	27.957	233090000	10	15.6081	15.9781	16.11	15.9304	16.2169	15.8711	15.2919	16.1199	15.6337	15.7242
0.703814	0.191434	Q99PG2-2;Q99PG2	Q99PG2-2;Q99PG2	Opioid growth factor receptor	Ogfr	4560	Color2 [A=255, R=169, G=169, B=169]	1	4					7	7	7	25.5	25.5	25.5	66.74	0	45.68	216140000	16	16.9191	17.218	17.2829	16.9299	17.2377	16.8368	16.595	17.2776	16.9321	16.9889
0.702706	0.176209	Q8K212	Q8K212	Phosphofurin acidic cluster sorting protein 1	Pacs1	3745	Color2 [A=255, R=169, G=169, B=169]	1	4					12	12	12	17.4	17.4	17.4	104.83	0	51.74	190240000	26	16.1575	16.6494	16.7089	16.5108	16.556	16.3946	16.0644	16.5612	16.305	16.3763
0.702508	0.206032	Q68FF6	Q68FF6	ARF GTPase-activating protein GIT1	Git1	2611	Color2 [A=255, R=169, G=169, B=169]	1	4					6	6	6	12.5	12.5	12.5	85.299	0	22.784	81312000	10	16.4675	17.0178	16.8151	16.6378	16.888	16.392	16.2278	16.8499	16.6358	16.6905
0.70232	0.187394	Q91YJ2	Q91YJ2	Sorting nexin-4	Snx4	4236	Color2 [A=255, R=169, G=169, B=169]	1	4					4	4	4	10.7	10.7	10.7	51.777	0.00021017	4.3602	25632000	4	14.3023	14.8852	14.6776	14.5861	14.6505	14.4392	14.261	14.7944	14.359	14.3112
0.701956	0.239724	P24452	P24452	Macrophage-capping protein	Capg	963	Color2 [A=255, R=169, G=169, B=169]	1	4					9	9	9	37.2	37.2	37.2	39.24	0	135.13	5328500000	60	19.7607	20.1498	20.2332	19.8651	20.176	19.6376	19.3957	20.2087	19.7282	20.0161
0.701715	0.249709	Q8K194;Q8K194-2	Q8K194;Q8K194-2	U4/U6.U5 small nuclear ribonucleoprotein 27 kDa protein	Snrnp27	3722	Color2 [A=255, R=169, G=169, B=169]	1	4					2	2	2	17.4	17.4	17.4	18.885	0	9.1855	43506000	5	14.4167	14.9364	14.8464	14.6666	14.8067	14.3592	14.134	15.0039	14.2877	14.6395
0.701268	0.226773	Q9WTK5	Q9WTK5	Nuclear factor NF-kappa-B p100 subunit;Nuclear factor NF-kappa-B p52 subunit	Nfkb2	5635	Color2 [A=255, R=169, G=169, B=169]	1	4					18	18	16	29.5	29.5	25.6	96.831	0	116.93	342800000	30	17.2088	17.6665	17.646	17.3816	17.78	17.0507	16.9786	17.5518	17.5504	17.4174
[truncated: 3,162 more rows]
