# Supplementary material for: Neuroretinal degeneration in a mouse model of systemic chronic immune activation observed by proteomics
Source: Front Immunol. 2024 Apr 11;15:1374617. doi: 10.3389/fimmu.2024.1374617 (PMC11043527; doi:10.3389/fimmu.2024.1374617)
Supplement: Supplementary Table 1 — (A) Retina, 1 week, Identified and differentially expressed proteins. (B). Retina, 8 weeks, Identified and differentially expressed proteins. (C). Retina, 28 weeks, Identified and differentially expressed proteins. [file DataSheet_1.zip › Supplementary Tables submission/Supplementary Tables 1-4, Protein identifications/4. Spleen/Table S4A Spleen, 1 week FP5911AB.xlsx]

## Sheet: Sheet1
=-LOG(P-value)	Difference	Protein IDs	Majority protein IDs	Protein names	Gene names	id	Symbol color	Symbol type	Symbol size	Show label	Only identified by site	Reverse	Potential contaminant	Peptides	Razor + unique peptides	Unique peptides	Sequence coverage [%]	Unique + razor sequence coverage [%]	Unique sequence coverage [%]	Mol. weight [kDa]	Q-value	Score	Intensity	MS/MS count	1 Spleen FP5911AB LCMV	2 Spleen FP5911AB LCMV	3 Spleen FP5911AB LCMV	4 Spleen FP5911AB LCMV	5 Spleen FP5911AB LCMV	6 Spleen FP5911AB LCMV	7 Spleen FP5911AB LCMV	8 Spleen FP5911AB LCMV	9 Spleen FP5911AB LCMV	10 Spleen FP5911AB LCMV
10.9496	2.09819	Q01514	Q01514	Interferon-induced guanylate-binding protein 1	Gbp1	1802	Color2 [A=255, R=255, G=0, B=0]	1	4					12	9	9	20.9	15.3	15.3	67.711	0	36.828	139530000	17	17.3281	17.1594	17.3684	17.2893	17.2442	15.1801	15.1914	15.2079	15.1507	15.1682
9.67882	2.17105	P11276	P11276	Fibronectin;Anastellin	Fn1	739	Color2 [A=255, R=255, G=0, B=0]	1	4					60	60	60	37	37	37	272.53	0	323.31	9306500000	286	22.6049	22.6031	22.6164	22.4018	22.6528	20.3348	20.4571	20.3627	20.3583	20.511
8.48225	2.2011	Q64112	Q64112	Interferon-induced protein with tetratricopeptide repeats 2	Ifit2	2514	Color2 [A=255, R=255, G=0, B=0]	1	4					13	13	13	28.2	28.2	28.2	55.02	0	43.668	308380000	23	17.9459	17.9883	18.2908	18.2904	18.2364	15.8732	16.004	15.9882	15.9029	15.9779
8.25806	2.62252	Q80X76	Q80X76	Serine protease inhibitor A3F	Serpina3f	2975	Color2 [A=255, R=255, G=0, B=0]	1	4					9	7	3	25.2	19.3	9.2	50.003	0	33.417	61463000	12	16.605	16.866	16.9879	17.1349	16.972	14.2611	14.3077	14.183	14.2246	14.4769
8.24054	2.47824	P04187	P04187	Granzyme B(G,H)	Gzmb	616	Color2 [A=255, R=255, G=0, B=0]	1	4					10	10	9	42.1	42.1	38.1	27.47	0	36.704	256030000	17	18.4777	18.2303	18.3497	18.6338	18.5575	16.1393	16.0964	15.9466	15.804	15.8715
8.14659	1.91797	Q91WP6	Q91WP6	Serine protease inhibitor A3N	Serpina3n	4163	Color2 [A=255, R=255, G=0, B=0]	1	4					11	8	6	26.1	19.6	12.9	46.717	0	82.255	262320000	23	18.1227	18.3596	18.3398	18.1653	18.3423	16.2101	16.4011	16.254	16.3352	16.5396
8.08448	1.41035	Q8CFB4;Q8CFB4-2	Q8CFB4;Q8CFB4-2	Guanylate-binding protein 5	Gbp5	3541	Color2 [A=255, R=255, G=0, B=0]	1	4					14	14	14	27.3	27.3	27.3	66.929	0	70.401	517100000	32	18.4681	18.4928	18.7145	18.7116	18.6271	17.1877	17.2386	17.1825	17.112	17.2415
7.89198	1.55247	P11928	P11928	2-5-oligoadenylate synthase 1A	Oas1a	753	Color2 [A=255, R=255, G=0, B=0]	1	4					7	7	7	27.5	27.5	27.5	42.428	0	27.992	200210000	15	16.8787	16.8851	17.017	16.9837	16.746	15.2438	15.3662	15.4474	15.2365	15.4543
7.81185	2.01049	Q9Z0E6	Q9Z0E6	Interferon-induced guanylate-binding protein 2	Gbp2	5747	Color2 [A=255, R=255, G=0, B=0]	1	4					13	13	10	23.1	23.1	17.5	66.739	0	113.81	3226700000	48	20.9728	20.808	21.143	21.2227	20.9748	18.8492	19.0962	19.0878	18.9366	19.0991
7.6826	-0.674647	Q810U5-3;Q810U5;Q810U5-2	Q810U5-3;Q810U5;Q810U5-2	Coiled-coil domain-containing protein 50	Ccdc50	3025	Color2 [A=255, R=255, G=0, B=0]	1	4					3	3	3	13.6	13.6	13.6	30.666	0	17.539	59724000	7	14.8386	14.8205	14.8579	14.8195	14.8531	15.5421	15.5967	15.4294	15.4615	15.5331
7.68101	2.4142	Q9QZ85	Q9QZ85	Interferon-inducible GTPase 1	Iigp1	5568	Color2 [A=255, R=255, G=0, B=0]	1	4					19	19	19	52.8	52.8	52.8	47.571	0	179.14	2110600000	57	20.7052	20.3978	20.8792	20.9815	20.6853	18.1534	18.4495	18.3502	18.2819	18.343
7.64827	1.94159	Q64345	Q64345	Interferon-induced protein with tetratricopeptide repeats 3	Ifit3	2532	Color2 [A=255, R=255, G=0, B=0]	1	4					19	19	19	51.1	51.1	51.1	47.222	0	110.61	893310000	51	19.2184	19.2723	19.5948	19.5925	19.4227	17.4759	17.5034	17.5838	17.3162	17.5134
7.62844	3.82733	P09991;P07399	P09991;P07399			699	Color2 [A=255, R=255, G=0, B=0]	1	4					3	3	3	5.4	5.4	5.4	56.13	0.00056883	2.4047	26296000	6	15.4181	16.164	15.9749	15.8089	15.74	12.4364	12.1191	11.8667	11.7425	11.8046
7.54691	1.44137	Q07797	Q07797	Galectin-3-binding protein	Lgals3bp	1856	Color2 [A=255, R=255, G=0, B=0]	1	4					9	9	9	19.4	19.4	19.4	64.49	0	89.638	714870000	50	18.5355	18.6463	18.7977	18.6543	18.6089	17.0098	17.2678	17.297	17.1744	17.2869
7.50804	1.14068	P51912	P51912	Neutral amino acid transporter B(0)	Slc1a5	1279	Color2 [A=255, R=255, G=0, B=0]	1	4					5	5	5	10.7	10.7	10.7	58.482	0	27.259	118820000	11	16.2246	16.0166	16.2989	16.1863	16.1191	14.9456	15.048	15.0977	14.9888	15.0621
7.50364	4.09315	P01864;P01863;P01865	P01864	Ig gamma-2A chain C region secreted form		585	Color2 [A=255, R=255, G=0, B=0]	1	4					5	5	5	17.3	17.3	17.3	36.595	0	75.167	2463700000	43	20.729	20.9454	21.1225	20.8542	21.1753	16.6251	17.0923	16.4859	16.6898	17.4675
7.48494	-1.17291	Q922B1	Q922B1	O-acetyl-ADP-ribose deacetylase MACROD1	Macrod1	4286	Color2 [A=255, R=255, G=0, B=0]	1	4					2	2	2	10.2	10.2	10.2	35.294	0	11.443	11579000	4	12.5235	12.3553	12.3785	12.5763	12.5311	13.5694	13.6969	13.5547	13.6716	13.7367
7.48259	1.44899	Q9WTV6	Q9WTV6	Ubl carboxyl-terminal hydrolase 18	Usp18	5671	Color2 [A=255, R=255, G=0, B=0]	1	4					2	2	2	6.5	6.5	6.5	42.472	0	5.0773	22544000	3	15.1176	15.0344	15.2449	15.3843	15.1408	13.7209	13.7573	13.669	13.6647	13.8651
7.48194	2.50825	A0A0B4J1G0	A0A0B4J1G0		Fcgr4	0	Color2 [A=255, R=255, G=0, B=0]	1	4					7	7	7	30.5	30.5	30.5	28.398	0	39.119	185910000	18	18.0198	18.295	18.4211	18.4311	18.2019	15.4768	15.9235	15.704	15.7021	16.0212
7.47821	2.3627	Q64282	Q64282	Interferon-induced protein with tetratricopeptide repeats 1	Ifit1	2522	Color2 [A=255, R=255, G=0, B=0]	1	4					12	12	12	30.7	30.7	30.7	53.737	0	65.417	577010000	31	19.128	18.9672	19.3703	19.242	18.8726	16.6399	16.8483	16.9003	16.529	16.8491
7.46765	2.01552	A6H5X4-2;A6H5X4-3;A6H5X4	A6H5X4-2;A6H5X4-3;A6H5X4	PHD finger protein 11	Phf11	58	Color2 [A=255, R=255, G=0, B=0]	1	4					3	3	3	15.2	15.2	15.2	30.024	0	15.175	4506900000	7	16.5299	16.2835	16.7084	16.5389	16.4247	14.3398	14.45	14.6588	14.3326	14.6267
7.45665	1.49416	Q9D2Y4-2;Q9D2Y4	Q9D2Y4-2;Q9D2Y4	Mixed lineage kinase domain-like protein	Mlkl	4951	Color2 [A=255, R=255, G=0, B=0]	1	4					12	12	12	27.2	27.2	27.2	53.375	0	33.104	253970000	29	17.9524	17.9845	18.1479	18.06	17.9093	16.3244	16.6259	16.6159	16.4285	16.5887
7.41751	1.58707	Q80SU7	Q80SU7	Interferon-induced very large GTPase 1	Gvin1	2894	Color2 [A=255, R=255, G=0, B=0]	1	4					64	64	64	28.9	28.9	28.9	280.81	0	282.39	2992800000	166	21.2235	21.1929	21.4208	21.3337	21.1435	19.4697	19.7695	19.7322	19.6109	19.7967
7.3198	1.10805	O08528	O08528	Hexokinase-2	Hk2	188	Color2 [A=255, R=255, G=0, B=0]	1	4					20	17	16	26.7	23.3	21.8	102.53	0	90.056	391420000	35	18.3124	18.3622	18.4462	18.4008	18.4933	17.1459	17.3963	17.3467	17.2262	17.3596
7.23848	2.79669	P09992;P07400	P09992			700	Color2 [A=255, R=255, G=0, B=0]	1	4					16	16	16	43.2	43.2	43.2	62.177	0	170.13	1562000000	55	18.3523	19.1697	18.9059	18.8718	18.76	15.9758	16.1698	15.9915	15.8231	16.116
7.19961	-2.17307	P19070	P19070	Complement receptor type 2	Cr2	869	Color2 [A=255, R=255, G=0, B=0]	1	4					4	4	4	4.9	4.9	4.9	112.99	0	6.4687	26870000	7	13.0437	13.1263	13.0815	13.6101	13.3484	15.2422	15.4532	15.4895	15.4434	15.447
7.19281	2.25306	Q62293;Q3T9E4	Q62293;Q3T9E4		Tgtp1	1913	Color2 [A=255, R=255, G=0, B=0]	1	4					16	16	16	41.2	41.2	41.2	47.12	0	69.374	2120500000	45	21.0472	20.7365	21.1505	21.386	21.0535	18.6699	18.9169	18.8995	18.692	18.9301
7.17421	1.41097	P0DOV1;P0DOV1-2	P0DOV1;P0DOV1-2			712	Color2 [A=255, R=255, G=0, B=0]	1	4					14	8	3	42.6	27.5	11.5	46.977	0	94.574	767560000	30	17.9937	18.0869	18.2689	18.187	18.1532	16.5206	16.814	16.7404	16.6968	16.8631
7.16283	1.14473	Q9DBG7	Q9DBG7	Signal recognition particle receptor subunit alpha	Srpr	5134	Color2 [A=255, R=255, G=0, B=0]	1	4					14	14	14	23.9	23.9	23.9	69.622	0	88.306	190450000	26	17.5071	17.4164	17.701	17.5705	17.579	16.4589	16.4755	16.3664	16.2744	16.4753
7.1404	1.37172	Q9D819	Q9D819	Inorganic pyrophosphatase	Ppa1	5025	Color2 [A=255, R=255, G=0, B=0]	1	4					18	18	18	74.7	74.7	74.7	32.667	0	175.21	1545000000	66	20.1886	20.1213	20.3783	20.3653	20.269	18.7275	18.9676	18.9578	18.8005	19.0105
7.11215	-1.63776	O09046;O09046-2	O09046;O09046-2	L-amino-acid oxidase	Il4i1	244	Color2 [A=255, R=255, G=0, B=0]	1	4					5	5	5	9.2	9.2	9.2	70.19	0	7.2719	14122000	6	13.2242	13.2994	13.3015	13.532	13.4366	14.8862	14.882	14.9473	15.0075	15.2593
7.01749	2.08205	Q9Z2F2	Q9Z2F2	2-5-oligoadenylate synthase-like protein 2	Oasl2	5841	Color2 [A=255, R=255, G=0, B=0]	1	4					6	6	6	13.8	13.8	13.8	58.767	0	16.864	28833000	9	15.4923	15.1878	15.4629	15.62	15.1011	13.115	13.4522	13.4083	13.2068	13.2716
6.97765	1.5276	P47955	P47955	60S acidic ribosomal protein P1	Rplp1	1204	Color2 [A=255, R=255, G=0, B=0]	1	4					2	2	2	51.8	51.8	51.8	11.475	0	28.22	361980000	10	17.4152	17.3856	17.6611	17.7547	17.5578	15.9546	16.1361	16.0275	15.8837	16.1345
6.94878	2.11159	Q9JL16-2;Q9JL16	Q9JL16-2;Q9JL16	Interferon-stimulated gene 20 kDa protein	Isg20	5446	Color2 [A=255, R=255, G=0, B=0]	1	4					6	6	5	35.9	35.9	24.9	20.583	0	8.2834	218660000	13	19.0874	18.7605	19.2925	19.3257	18.9873	16.943	17.0495	16.9346	16.8041	17.1644
6.94609	2.98253	P03987-2;P03987	P03987-2;P03987	Ig gamma-3 chain C region		612	Color2 [A=255, R=255, G=0, B=0]	1	4					7	7	7	24	24	24	36.228	0	73.008	791630000	23	19.5359	19.7685	19.6386	19.394	20.0713	16.5684	16.998	16.6256	16.339	16.9646
6.89293	-2.0323	Q8CJ91-2;Q8CJ91-3;Q8CJ91;Q8CJ91-4	Q8CJ91-2;Q8CJ91-3;Q8CJ91;Q8CJ91-4	CD209 antigen-like protein B	Cd209b	3627	Color2 [A=255, R=255, G=0, B=0]	1	4					8	8	8	35.6	35.6	35.6	33.888	0	49.404	111350000	22	14.3441	14.9066	14.5467	14.9125	14.672	16.5706	16.6402	16.7988	16.7978	16.7361
6.85571	-1.70676	P15530	P15530	B-cell antigen receptor complex-associated protein beta chain	Cd79b	810	Color2 [A=255, R=255, G=0, B=0]	1	4					2	2	2	10.5	10.5	10.5	25.726	0	51.137	425760000	6	13.8497	14.2753	14.2288	14.1897	14.1629	15.649	15.9262	16.0418	15.8143	15.809
6.82972	1.04275	Q3U5Q7	Q3U5Q7	UMP-CMP kinase 2, mitochondrial	Cmpk2	2004	Color2 [A=255, R=255, G=0, B=0]	1	4					13	13	13	37.1	37.1	37.1	50.036	0	170.26	723570000	41	18.3472	18.3347	18.5312	18.5624	18.3368	17.2693	17.4589	17.4346	17.3383	17.3973
6.78252	2.01622	Q91X72	Q91X72	Hemopexin	Hpx	4175	Color2 [A=255, R=255, G=0, B=0]	1	4					19	19	19	43.9	43.9	43.9	51.317	0	155.63	5617200000	111	21.3281	21.9521	21.5412	21.5569	21.7402	19.3959	19.6101	19.7313	19.5921	19.708
6.76414	-1.34479	Q9D379	Q9D379	Epoxide hydrolase 1	Ephx1	4955	Color2 [A=255, R=255, G=0, B=0]	1	4					10	10	10	19.8	19.8	19.8	52.576	0	29.958	1002600000	23	19.0301	19.2372	19.3441	19.144	19.0759	20.299	20.5085	20.5734	20.5306	20.6436
6.75419	-1.00496	P15626;O35660	P15626	Glutathione S-transferase Mu 2	Gstm2	814	Color2 [A=255, R=255, G=0, B=0]	1	4					13	13	8	58.7	58.7	35.8	25.716	0	74.428	1410000000	41	18.582	18.7487	18.8683	18.7689	18.6755	19.7219	19.8489	19.6228	19.7069	19.7677
6.74614	1.2039	Q99KQ4	Q99KQ4	Nicotinamide phosphoribosyltransferase	Nampt	4425	Color2 [A=255, R=255, G=0, B=0]	1	4					17	17	17	40.9	40.9	40.9	55.446	0	156.57	1907500000	62	19.825	19.7898	20.0564	20.0499	19.9139	18.5844	18.8277	18.7499	18.6442	18.8093
6.73006	1.62999	P52624	P52624	Uridine phosphorylase 1	Upp1	1292	Color2 [A=255, R=255, G=0, B=0]	1	4					3	3	3	11.3	11.3	11.3	34.086	0	11.826	41803000	5	15.9679	15.877	16.1842	15.9895	15.8298	14.1776	14.4472	14.2474	14.234	14.5922
6.67871	1.08097	A2AKG8	A2AKG8	Focadhesin	Focad	27	Color2 [A=255, R=255, G=0, B=0]	1	4					3	3	3	1.4	1.4	1.4	198.95	0.00020721	3.5623	21343000	4	14.4346	14.3753	14.5755	14.5525	14.2684	13.2602	13.446	13.3005	13.4122	13.3826
6.67786	1.1486	P23492	P23492	Purine nucleoside phosphorylase	Pnp	923	Color2 [A=255, R=255, G=0, B=0]	1	4					13	13	13	56.1	56.1	56.1	32.277	0	194.95	3616500000	134	20.8927	20.9831	21.0488	21.2818	21.0048	19.8958	19.9692	19.9233	19.7998	19.88
6.65779	1.97322	Q8VI93	Q8VI93	2-5-oligoadenylate synthase 3	Oas3	4067	Color2 [A=255, R=255, G=0, B=0]	1	4					15	15	15	17.4	17.4	17.4	126.33	0	57.447	135200000	28	17.2251	16.9374	17.3904	17.521	17.1489	15.2193	15.3681	15.3389	15.0214	15.4089
6.65593	1.10956	P61600	P61600	N-alpha-acetyltransferase 20	Naa20	1464	Color2 [A=255, R=255, G=0, B=0]	1	4					2	2	2	14.6	14.6	14.6	20.368	0	4.6387	12133000	7	14.1725	13.9519	14.2661	14.3073	14.2806	13.0214	13.0729	13.088	13.1627	13.0856
6.59231	-1.53504	P24472	P24472	Glutathione S-transferase A4	Gsta4	935	Color2 [A=255, R=255, G=0, B=0]	1	4					4	4	4	16.2	16.2	16.2	25.564	0.00021473	4.1171	84017000	6	15.2421	15.5438	15.709	15.5209	15.5058	16.798	17.0905	17.1321	17.1177	17.0585
6.56585	1.20129	P47758	P47758	Signal recognition particle receptor subunit beta	Srprb	1193	Color2 [A=255, R=255, G=0, B=0]	1	4					11	11	11	47.2	47.2	47.2	29.579	0	129.58	647350000	38	18.8021	18.7596	19.0519	18.6685	18.8164	17.5264	17.717	17.6253	17.5164	17.7071
6.53827	-1.20702	Q91VF2	Q91VF2	Histamine N-methyltransferase	Hnmt	4094	Color2 [A=255, R=255, G=0, B=0]	1	4					2	2	2	11.5	11.5	11.5	33.664	0	7.2422	21048000	3	12.2727	12.5451	12.2985	12.4458	12.1622	13.5832	13.6556	13.4333	13.5026	13.5848
6.52038	2.89329	P07361	P07361	Alpha-1-acid glycoprotein 2	Orm2	662	Color2 [A=255, R=255, G=0, B=0]	1	4					3	3	2	12.1	12.1	7.7	23.843	0	6.004	195340000	7	17.7193	18.356	17.487	17.4638	17.8566	14.8549	15.1152	14.9589	14.5536	14.9337
6.51101	1.85879	P11440;Q80YP0	P11440	Cyclin-dependent kinase 1	Cdk1	742	Color2 [A=255, R=255, G=0, B=0]	1	4					12	12	10	49.8	49.8	43.4	34.106	0	63.252	756740000	44	19.3025	18.9303	19.3158	19.1957	18.8823	17.0154	17.451	17.3204	17.1726	17.3733
6.5083	-0.746958	Q9ET22	Q9ET22	Dipeptidyl peptidase 2	Dpp7	5330	Color2 [A=255, R=255, G=0, B=0]	1	4					5	5	5	12.3	12.3	12.3	56.253	0	27.07	131750000	8	16.0384	16.2625	16.0953	16.0822	16.0301	16.7759	16.8853	16.8378	16.8295	16.9147
6.48929	1.48606	Q99J87	Q99J87	Probable ATP-dependent RNA helicase DHX58	Dhx58	4366	Color2 [A=255, R=255, G=0, B=0]	1	4					13	13	13	20.1	20.1	20.1	76.708	0	45.458	320340000	26	18.1194	18.0687	18.3986	18.3463	18.0548	16.5106	16.8116	16.8607	16.6229	16.7519
6.47429	1.1774	P32921-2;P32921	P32921-2;P32921	Tryptophan--tRNA ligase, cytoplasmic;T1-TrpRS;T2-TrpRS	Wars	1051	Color2 [A=255, R=255, G=0, B=0]	1	4					23	23	23	49.5	49.5	49.5	53.64	0	258.64	2021100000	82	20.2501	20.1477	20.4274	20.5118	20.3553	19.0826	19.2663	19.1079	19.0845	19.2639
6.46848	1.40237	P06339	P06339	H-2 class I histocompatibility antigen, D-37 alpha chain	H2-T23	644	Color2 [A=255, R=255, G=0, B=0]	1	4					4	4	2	12.6	12.6	6.4	40.875	0	17.352	43077000	8	16.2773	15.9708	16.4713	16.2008	16.0583	14.7759	14.8667	14.8576	14.7417	14.7248
6.46803	2.43695	Q61646	Q61646	Haptoglobin;Haptoglobin alpha chain;Haptoglobin beta chain	Hp	2402	Color2 [A=255, R=255, G=0, B=0]	1	4					14	14	14	40.9	40.9	40.9	38.752	0	91.507	1540800000	48	19.4947	20.3822	19.9727	19.8952	20.0604	17.492	17.7322	17.2931	17.5897	17.5134
6.4427	1.63317	Q60766-2;Q60766	Q60766-2;Q60766	Immunity-related GTPase family M protein 1	Irgm1	2269	Color2 [A=255, R=255, G=0, B=0]	1	4					12	12	12	35.4	35.4	35.4	44.887	0	51.643	1505300000	29	19.9711	19.9226	20.1755	20.2307	20.0154	18.1865	18.7313	18.4938	18.3572	18.3805
6.43481	1.34049	P42225	P42225	Signal transducer and activator of transcription 1	Stat1	1141	Color2 [A=255, R=255, G=0, B=0]	1	4					32	32	32	45.8	45.8	45.8	87.196	0	323.31	6851600000	192	21.5992	21.6671	21.8875	21.9261	21.7431	20.2171	20.5566	20.5129	20.3431	20.4909
6.4341	1.44857	Q922J9-3;Q922J9;Q922J9-4;Q922J9-2	Q922J9-3;Q922J9;Q922J9-4;Q922J9-2	Fatty acyl-CoA reductase 1	Far1	4299	Color2 [A=255, R=255, G=0, B=0]	1	4					6	6	6	13	13	13	59.296	0	23.576	98830000	13	16.5831	16.6295	17.0252	16.8712	16.8414	15.1484	15.4159	15.427	15.342	15.3742
6.42893	1.03954	Q61753	Q61753	D-3-phosphoglycerate dehydrogenase	Phgdh	2419	Color2 [A=255, R=255, G=0, B=0]	1	4					19	19	19	40.5	40.5	40.5	56.585	0	113.85	2299300000	64	20.1843	20.0935	20.3462	20.2574	20.2253	19.1602	19.2971	19.1429	19.0064	19.3025
6.41145	1.34158	Q8R5F7-2;Q8R5F7	Q8R5F7-2;Q8R5F7	Interferon-induced helicase C domain-containing protein 1	Ifih1	3927	Color2 [A=255, R=255, G=0, B=0]	1	4					13	13	12	14.7	14.7	13.5	110.84	0	67.663	134670000	24	17.2627	17.0887	17.412	17.524	17.1995	15.8166	16.0094	15.9898	15.8902	16.073
6.36741	-1.2418	Q08642	Q08642	Protein-arginine deiminase type-2	Padi2	1867	Color2 [A=255, R=255, G=0, B=0]	1	4					2	2	2	3.7	3.7	3.7	76.249	0.0037353	1.6588	14654000	3	11.879	12.1793	12.2985	12.1788	12.3226	13.4871	13.4253	13.3474	13.4594	13.348
6.35222	2.14674	P0CW03	P0CW03	Lymphocyte antigen 6C2	Ly6c2	710	Color2 [A=255, R=255, G=0, B=0]	1	4					3	3	2	28.2	28.2	13.7	14.09	0	32.781	106240000	15	15.9844	16.3081	16.4794	16.7221	16.7208	14.2351	14.3482	14.3594	14.1505	14.3879
6.3283	-1.01633	Q9D4J1	Q9D4J1	EF-hand domain-containing protein D1	Efhd1	4969	Color2 [A=255, R=255, G=0, B=0]	1	4					6	4	4	37.9	29.2	29.2	26.999	0	19.555	49791000	8	13.8229	13.9324	13.8611	13.8074	13.994	14.7184	14.8179	14.9104	15.0385	15.0143
6.32231	1.69206	Q99K85	Q99K85	Phosphoserine aminotransferase	Psat1	4402	Color2 [A=255, R=255, G=0, B=0]	1	4					12	12	12	35.9	35.9	35.9	40.472	0	82.687	385150000	29	18.7597	18.601	18.9071	19.1143	19.0803	17.2494	17.3424	17.1133	16.9969	17.3002
6.31515	0.605867	O35704	O35704	Serine palmitoyltransferase 1	Sptlc1	315	Color2 [A=255, R=255, G=0, B=0]	1	4					2	2	2	4.4	4.4	4.4	52.534	0	6.1438	27060000	4	14.6568	14.6798	14.7069	14.6584	14.6404	13.9246	14.1245	14.0635	14.0441	14.1562
6.3121	-1.0609	P10630;P10630-2	P10630;P10630-2	Eukaryotic initiation factor 4A-II;Eukaryotic initiation factor 4A-II, N-terminally processed	Eif4a2	722	Color2 [A=255, R=255, G=0, B=0]	1	4					17	7	7	43	17.7	17.7	46.402	0	19.103	324480000	22	17.3318	17.6232	17.5585	17.6305	17.4069	18.4206	18.5621	18.6492	18.5794	18.6441
6.27519	1.81471	P11157	P11157	Ribonucleoside-diphosphate reductase subunit M2	Rrm2	737	Color2 [A=255, R=255, G=0, B=0]	1	4					10	10	9	33.8	33.8	30	45.095	0	51.129	260050000	24	17.6994	17.3132	17.6536	17.736	17.454	15.4864	15.9324	15.7339	15.6199	16.0099
6.26944	1.68132	P52293	P52293	Importin subunit alpha-1	Kpna2	1282	Color2 [A=255, R=255, G=0, B=0]	1	4					9	9	9	19.3	19.3	19.3	57.927	0	145.54	256110000	24	17.4626	17.0352	17.4224	17.684	17.3693	15.5651	15.7576	15.8092	15.6132	15.8218
6.26919	1.32345	Q9D8S4	Q9D8S4	Oligoribonuclease, mitochondrial	Rexo2	5054	Color2 [A=255, R=255, G=0, B=0]	1	4					6	6	6	31.2	31.2	31.2	26.738	0	19.258	425570000	18	18.1286	17.9807	18.3145	18.1772	18.0421	16.5866	16.8919	16.8485	16.7039	16.9949
6.26488	-1.64935	Q80VH0	Q80VH0	B-cell scaffold protein with ankyrin repeats	Bank1	2950	Color2 [A=255, R=255, G=0, B=0]	1	4					9	9	9	15.8	15.8	15.8	89.405	0	34.343	129500000	24	14.9651	15.3171	15.3563	15.4789	15.2012	16.6508	16.9504	17.0904	16.8637	17.0101
6.2512	-2.02227	P20693-3;P20693-2;P20693	P20693-3;P20693-2;P20693	Low affinity immunoglobulin epsilon Fc receptor	Fcer2	890	Color2 [A=255, R=255, G=0, B=0]	1	4					3	3	3	10.9	10.9	10.9	37.487	0	10.301	22442000	7	12.998	13.0341	13.3454	13.6252	13.563	15.1787	15.4462	15.45	15.2298	15.3723
6.23916	2.63285	P01741	P01741	Ig heavy chain V region		576	Color2 [A=255, R=255, G=0, B=0]	1	4					2	2	2	21.9	21.9	21.9	12.555	0	5.6132	78545000	4	16.7547	17.0104	17.3449	16.6354	17.2268	14.3734	14.4257	14.0559	14.1633	14.7898
6.23137	-1.44403	Q61470	Q61470	Leukocyte antigen CD37	Cd37	2380	Color2 [A=255, R=255, G=0, B=0]	1	4					3	3	3	13.5	13.5	13.5	31.852	0	5.0918	58920000	4	14.8037	15.0139	15.0819	14.9152	14.7489	16.1	16.508	16.4565	16.2366	16.4827
6.22614	1.3569	E9Q555	E9Q555	E3 ubiquitin-protein ligase RNF213	Rnf213	162	Color2 [A=255, R=255, G=0, B=0]	1	4					111	111	111	23.8	23.8	23.8	584.78	0	323.31	4785000000	253	21.6739	21.4825	21.8499	21.896	21.555	20.1849	20.4044	20.4208	20.2346	20.4282
6.21975	1.06577	Q3TRM8	Q3TRM8	Hexokinase-3	Hk3	1964	Color2 [A=255, R=255, G=0, B=0]	1	4					20	18	17	29.8	27	25.6	100.1	0	93.98	773010000	37	17.7734	17.9323	18.0476	18.1057	18.0697	16.767	17.0355	16.9656	16.8905	16.9411
6.21817	-1.98639	Q8QZW3	Q8QZW3	Protein FAM151A	Fam151a	3790	Color2 [A=255, R=255, G=0, B=0]	1	4					2	2	2	4.3	4.3	4.3	66.681	0	4.5644	16875000	5	11.6713	11.8414	11.55	12.2727	11.9582	13.646	13.7508	13.9934	13.9405	13.8949
6.21328	0.949977	Q64674	Q64674	Spermidine synthase	Srm	2554	Color2 [A=255, R=255, G=0, B=0]	1	4					13	13	13	62.6	62.6	62.6	33.995	0	41.272	433860000	30	17.5294	17.5684	17.7293	17.777	17.7811	16.6796	16.7702	16.747	16.5997	16.8389
6.18247	1.72689	Q9QY24	Q9QY24	Z-DNA-binding protein 1	Zbp1	5541	Color2 [A=255, R=255, G=0, B=0]	1	4					10	10	4	34.3	34.3	11.9	44.331	0	113.49	481170000	23	17.5559	17.3508	17.871	17.487	17.2029	15.6398	15.837	15.7014	15.7267	15.9284
6.17262	-1.24262	Q9JMG7;Q9JMG7-2	Q9JMG7;Q9JMG7-2	Hepatoma-derived growth factor-related protein 3	Hdgfrp3	5486	Color2 [A=255, R=255, G=0, B=0]	1	4					3	3	3	19.3	19.3	19.3	22.43	0	8.7586	84783000	10	16.1381	16.5089	16.4634	16.3071	16.2472	17.3611	17.6355	17.5906	17.5957	17.6951
6.15201	1.06979	P11688	P11688	Integrin alpha-5;Integrin alpha-5 heavy chain;Integrin alpha-5 light chain	Itga5	749	Color2 [A=255, R=255, G=0, B=0]	1	4					7	7	7	6.7	6.7	6.7	115.04	0	11.862	97409000	10	16.2044	16.1992	16.3578	16.009	16.1186	14.9417	15.0991	15.2647	15.0964	15.1381
6.15088	-1.71825	Q62507	Q62507	Cochlin	Coch	2497	Color2 [A=255, R=255, G=0, B=0]	1	4					15	15	15	29	29	29	59.949	0	77.086	2393800000	62	18.7992	19.4479	19.2749	19.1706	19.2333	20.7782	20.8599	20.8316	20.9081	21.1393
6.14602	-1.00207	Q9R0Y5;Q9R0Y5-2	Q9R0Y5;Q9R0Y5-2	Adenylate kinase isoenzyme 1	Ak1	5627	Color2 [A=255, R=255, G=0, B=0]	1	4					6	6	6	30.9	30.9	30.9	21.539	0	21.739	311260000	14	16.6884	16.8729	17.0138	16.7557	16.7925	17.6623	17.8744	17.8523	17.8087	17.9361
6.13648	0.958567	Q04750;Q8R4U6	Q04750	DNA topoisomerase 1	Top1	1831	Color2 [A=255, R=255, G=0, B=0]	1	4					27	27	27	34.6	34.6	34.6	90.875	0	163.33	1832400000	79	20.4194	20.4271	20.6297	20.4942	20.5913	19.3875	19.6032	19.5842	19.4844	19.7096
6.13587	-1.00011	Q9EQ20	Q9EQ20	Methylmalonate-semialdehyde dehydrogenase [acylating], mitochondrial	Aldh6a1	5245	Color2 [A=255, R=255, G=0, B=0]	1	4					11	11	11	25.4	25.4	25.4	57.915	0	37.163	351170000	31	16.3579	16.1566	16.5262	16.3431	16.1821	17.408	17.3103	17.2612	17.2582	17.3286
6.10578	1.30078	Q3UDK1-2;Q3UDK1	Q3UDK1-2;Q3UDK1	TRAF-type zinc finger domain-containing protein 1	Trafd1	2020	Color2 [A=255, R=255, G=0, B=0]	1	4					4	4	4	11.6	11.6	11.6	63.865	0	18.69	45664000	6	14.161	13.7706	14.2352	14.2619	14.1518	12.8039	12.8208	12.9162	12.7054	12.8303
6.10464	1.85036	P07607	P07607	Thymidylate synthase	Tyms	663	Color2 [A=255, R=255, G=0, B=0]	1	4					6	6	6	26.1	26.1	26.1	34.958	0	49.182	78277000	10	16.1695	15.8178	16.2339	16.0291	15.6391	13.943	14.2194	14.2756	13.9345	14.2651
6.09528	-1.53488	P49290	P49290	Eosinophil peroxidase;Eosinophil peroxidase light chain;Eosinophil peroxidase heavy chain	Epx	1230	Color2 [A=255, R=255, G=0, B=0]	1	4					14	11	11	21.9	18.3	18.3	81.379	0	65.263	335430000	28	16.2395	15.823	15.9932	16.0972	16.1046	17.6127	17.5852	17.6513	17.2688	17.8136
6.09099	0.905964	Q8VEH8	Q8VEH8	Endoplasmic reticulum lectin 1	Erlec1	4042	Color2 [A=255, R=255, G=0, B=0]	1	4					4	4	4	8.1	8.1	8.1	54.906	0	7.3681	82158000	7	16.1035	16.2273	16.418	16.1923	16.1682	15.3135	15.3773	15.3488	15.1624	15.3775
6.08187	2.21197	Q01320	Q01320	DNA topoisomerase 2-alpha	Top2a	1799	Color2 [A=255, R=255, G=0, B=0]	1	4					46	36	36	30.9	24	24	172.79	0	207.45	1457300000	82	21.0948	20.576	21.0812	21.2617	20.8271	18.4299	19.0444	18.801	18.5948	18.9108
6.0745	1.14341	Q8BM55;Q8BM55-2;Q8BM55-3	Q8BM55	Transmembrane protein 214	Tmem214	3199	Color2 [A=255, R=255, G=0, B=0]	1	4					18	18	18	27.4	27.4	27.4	76.429	0	108.84	333430000	45	18.3959	18.2413	18.6197	18.3246	18.4424	17.3124	17.3913	17.198	17.0779	17.3272
6.07317	-1.404	Q8K0U4	Q8K0U4	Heat shock 70 kDa protein 12A	Hspa12a	3664	Color2 [A=255, R=255, G=0, B=0]	1	4					5	5	5	9.8	9.8	9.8	74.87	0	23.041	34234000	8	12.8956	13.1705	13.0285	12.9769	13.0244	14.1682	14.5054	14.4453	14.2851	14.7118
6.07029	1.31767	P51569	P51569	Alpha-galactosidase A	Gla	1267	Color2 [A=255, R=255, G=0, B=0]	1	4					2	2	2	6	6	6	47.642	0	10.838	15502000	5	14.6499	14.8154	14.8812	14.7312	14.6884	13.2421	13.5375	13.4482	13.2483	13.7016
6.06468	0.890876	P14106	P14106	Complement C1q subcomponent subunit B	C1qb	783	Color2 [A=255, R=255, G=0, B=0]	1	4					2	2	2	10.3	10.3	10.3	26.717	0	16.501	243170000	12	16.2058	16.3496	16.5526	16.4037	16.3934	15.3503	15.5049	15.5247	15.539	15.5318
6.0353	-1.12514	Q8VCI0	Q8VCI0	Phospholipase B-like 1;Phospholipase B-like 1 chain A;Phospholipase B-like 1 chain B;Phospholipase B-like 1 chain C	Plbd1	3961	Color2 [A=255, R=255, G=0, B=0]	1	4					12	12	12	27.3	27.3	27.3	62.998	0	93.159	653820000	39	17.4724	17.7563	17.6532	17.7969	17.8484	18.6393	18.8444	18.8595	18.8603	18.9495
6.02909	1.36418	Q8BWY9	Q8BWY9	Protein CIP2A	Kiaa1524	3337	Color2 [A=255, R=255, G=0, B=0]	1	4					3	3	3	2.9	2.9	2.9	102.04	0.00020412	3.3471	82472000	3	14.4012	14.3331	14.5965	14.7261	14.5141	12.9604	13.2041	13.2119	13.006	13.3678
5.99979	0.961438	Q99PL5;Q99PL5-10;Q99PL5-9;Q99PL5-8;Q99PL5-7;Q99PL5-6;Q99PL5-5;Q99PL5-4;Q99PL5-3;Q99PL5-2;Q99PL5-12;Q99PL5-11	Q99PL5	Ribosome-binding protein 1	Rrbp1	4526	Color2 [A=255, R=255, G=0, B=0]	1	4					42	42	42	30.5	30.5	30.5	172.88	0	323.31	4837700000	164	21.9156	21.9642	22.2213	21.8666	22.006	20.9526	21.1446	21.0247	20.9484	21.0963
5.97027	-1.03634	Q99LD8	Q99LD8	N(G),N(G)-dimethylarginine dimethylaminohydrolase 2	Ddah2	4452	Color2 [A=255, R=255, G=0, B=0]	1	4					7	7	6	31.9	31.9	29.1	29.645	0	43.676	108560000	14	15.5018	15.5639	15.8368	15.7305	15.8319	16.5834	16.8081	16.7583	16.7291	16.7675
5.9667	-1.01311	P19973-2;P19973	P19973-2;P19973	Lymphocyte-specific protein 1	Lsp1	879	Color2 [A=255, R=255, G=0, B=0]	1	4					13	13	13	60.7	60.7	60.7	36.548	0	304.19	3376400000	86	19.0567	19.2161	19.2188	19.1573	19.1143	19.8857	20.2483	20.2349	20.2002	20.2597
5.95535	1.00667	P0DOV2	P0DOV2			713	Color2 [A=255, R=255, G=0, B=0]	1	4					21	21	12	34.9	34.9	21.6	69.437	0	110.47	1957900000	64	20.0417	20.2203	20.3006	20.3749	20.3477	19.1487	19.3725	19.2974	19.1244	19.3086
5.95151	-1.61238	Q8BGB5	Q8BGB5	LIM domain-containing protein 2	Limd2	3065	Color2 [A=255, R=255, G=0, B=0]	1	4					2	2	2	21.9	21.9	21.9	14.237	0	18.439	45017000	5	11.4667	11.9382	12.1672	11.6591	11.8753	13.3293	13.4461	13.475	13.4924	13.4257
5.95033	1.00201	Q99MZ7	Q99MZ7	Peroxisomal trans-2-enoyl-CoA reductase	Pecr	4502	Color2 [A=255, R=255, G=0, B=0]	1	4					5	5	5	17.8	17.8	17.8	32.41	0	22.811	46425000	10	16.0079	15.9517	16.2254	16.1264	16.1352	14.9185	15.1599	15.2084	14.9714	15.1783
5.94088	1.16001	P47856-2;P47856;Q9Z2Z9	P47856-2;P47856	Glutamine--fructose-6-phosphate aminotransferase [isomerizing] 1	Gfpt1	1199	Color2 [A=255, R=255, G=0, B=0]	1	4					21	21	21	36	36	36	76.722	0	240.09	751830000	61	19.9832	19.9174	20.1961	19.8846	19.8188	18.6248	18.8864	18.8248	18.7015	18.9626
5.92609	0.86676	Q9CY50	Q9CY50	Translocon-associated protein subunit alpha	Ssr1	4786	Color2 [A=255, R=255, G=0, B=0]	1	4					4	4	4	21	21	21	32.065	0	108.55	1273100000	20	17.7748	17.7881	17.9679	17.7416	17.8422	17.0165	17.0605	16.8772	16.7841	17.0424
5.91541	1.77897	Q8R060	Q8R060	Protein zwilch homolog	Zwilch	3804	Color2 [A=255, R=255, G=0, B=0]	1	4					3	3	3	5.4	5.4	5.4	66.839	0.00021035	3.7786	5355900	4	13.2335	13.1583	13.3068	13.7106	13.2971	11.4644	11.592	11.8021	11.2403	11.7127
5.91411	-1.02698	Q9CXF0	Q9CXF0	Kynureninase	Kynu	4760	Color2 [A=255, R=255, G=0, B=0]	1	4					8	8	8	19.4	19.4	19.4	52.325	0	23.456	48589000	13	14.395	14.5203	14.6332	14.4937	14.5423	15.2733	15.5841	15.6245	15.5726	15.6648
5.91157	-1.53754	P19437	P19437	B-lymphocyte antigen CD20	Ms4a1	876	Color2 [A=255, R=255, G=0, B=0]	1	4					8	8	7	22.3	22.3	22.3	31.958	0	44.686	301160000	23	16.4611	16.5556	16.9089	16.7345	16.7122	17.9234	18.3533	18.4496	18.1564	18.1773
5.90643	1.35833	P37913	P37913	DNA ligase 1	Lig1	1107	Color2 [A=255, R=255, G=0, B=0]	1	4					19	19	19	26.4	26.4	26.4	102.29	0	51.1	412030000	49	18.2799	17.898	18.2829	18.3494	18.0142	16.65	16.9588	16.8068	16.7105	16.9067
5.89509	1.93936	P17918	P17918	Proliferating cell nuclear antigen	Pcna	852	Color2 [A=255, R=255, G=0, B=0]	1	4					11	11	11	50.2	50.2	50.2	28.785	0	82.299	2228100000	52	20.604	20.2865	20.6281	20.9701	20.6183	18.404	18.9817	18.7988	18.4877	18.738
5.88293	1.86408	P07742	P07742	Ribonucleoside-diphosphate reductase large subunit	Rrm1	665	Color2 [A=255, R=255, G=0, B=0]	1	4					15	15	15	19.8	19.8	19.8	90.209	0	186.2	972540000	53	19.4043	18.9675	19.3771	19.6782	19.1735	17.3207	17.7094	17.4642	17.236	17.5499
5.86258	-1.57332	P11911	P11911	B-cell antigen receptor complex-associated protein alpha chain	Cd79a	752	Color2 [A=255, R=255, G=0, B=0]	1	4					2	2	2	17.7	17.7	17.7	24.583	0	47.977	177100000	12	14.1692	14.5775	14.6308	14.7198	14.5853	15.8105	16.2671	16.2014	16.1196	16.1506
5.85345	-0.840521	Q9DB29	Q9DB29	Isoamyl acetate-hydrolyzing esterase 1 homolog	Iah1	5107	Color2 [A=255, R=255, G=0, B=0]	1	4					4	4	4	23.3	23.3	23.3	27.974	0	9.275	74872000	10	15.0562	15.1447	15.3756	15.1977	15.1103	15.8923	16.0722	16.0001	16.0112	16.1113
5.84143	-0.755274	P62071	P62071	Ras-related protein R-Ras2	Rras2	1481	Color2 [A=255, R=255, G=0, B=0]	1	4					5	3	3	29.9	16.7	16.7	23.399	0	8.7376	38972000	7	14.4209	14.5474	14.5895	14.5225	14.4885	15.091	15.2174	15.3027	15.3518	15.3824
5.82404	1.88035	C6KI89;E9Q355-5;E9Q355-3;E9Q355-2;E9Q355	C6KI89;E9Q355-5;E9Q355-3;E9Q355-2;E9Q355	Cation channel sperm-associated protein subunit gamma 2;Cation channel sperm-associated protein subunit gamma 1	Catsperg2;Catsperg1	107	Color2 [A=255, R=255, G=0, B=0]	1	4					2	2	2	2	2	2	131.42	0.00021304	3.9867	149940000	4	15.3662	15.143	15.7257	15.6457	15.4238	13.1758	13.6648	13.7266	13.5579	13.7774
5.81242	0.485979	Q99LJ6	Q99LJ6	Glutathione peroxidase 7	Gpx7	4464	Color2 [A=255, R=255, G=0, B=0]	1	4					3	3	3	17.2	17.2	17.2	21.061	0.0005711	2.4679	9750000	4	14.766	14.6581	14.7688	14.6892	14.7677	14.1465	14.2628	14.2133	14.3321	14.2651
5.81099	1.1405	P49718	P49718	DNA replication licensing factor MCM5	Mcm5	1238	Color2 [A=255, R=255, G=0, B=0]	1	4					24	24	24	38	38	38	82.406	0	140.03	928610000	78	19.7177	19.6	19.8138	19.9161	19.6231	18.4216	18.7934	18.6227	18.4561	18.6744
5.81077	0.95036	Q00519;G3X982;Q3TYQ9	Q00519	Xanthine dehydrogenase/oxidase;Xanthine dehydrogenase;Xanthine oxidase	Xdh	1784	Color2 [A=255, R=255, G=0, B=0]	1	4					24	24	24	21	21	21	146.56	0	101.59	725440000	67	19.2085	19.5055	19.4025	19.4636	19.4469	18.2597	18.4497	18.4783	18.4853	18.6021
5.80105	-1.18257	P13707	P13707	Glycerol-3-phosphate dehydrogenase [NAD(+)], cytoplasmic	Gpd1	778	Color2 [A=255, R=255, G=0, B=0]	1	4					4	4	4	11.5	11.5	11.5	37.572	0	14.982	37631000	6	12.8025	12.7959	13.1481	13.1515	12.8354	14.1236	14.2027	14.2355	13.975	14.1094
5.80052	1.23634	Q3U2P1;Q3U2P1-2	Q3U2P1	Protein transport protein Sec24A	Sec24a	1997	Color2 [A=255, R=255, G=0, B=0]	1	4					6	6	6	7.7	7.7	7.7	118.78	0	12.859	41433000	11	15.5849	15.6535	15.9467	15.7472	15.9858	14.4389	14.4212	14.6865	14.4967	14.6931
5.79977	1.43521	P97310	P97310	DNA replication licensing factor MCM2	Mcm2	1703	Color2 [A=255, R=255, G=0, B=0]	1	4					23	23	23	34.4	34.4	34.4	102.08	0	135.57	1149600000	75	19.2005	18.924	19.2248	19.2771	18.9348	17.4203	17.8286	17.785	17.5187	17.8326
5.79592	2.08469	Q8C6K9;Q8C6K9-2	Q8C6K9;Q8C6K9-2	Collagen alpha-6(VI) chain	Col6a6	3470	Color2 [A=255, R=255, G=0, B=0]	1	4					3	3	3	1.6	1.6	1.6	246.32	0.0009261	2.1416	40034000	4	14.8428	14.4773	14.8306	15.2757	15.0742	12.8301	13.1182	12.913	12.5264	12.6895
5.78218	1.17695	P08607	P08607	C4b-binding protein	C4bpa	683	Color2 [A=255, R=255, G=0, B=0]	1	4					3	3	3	7.7	7.7	7.7	51.523	0	6.5921	10757000	5	13.6675	14.084	13.9751	13.8719	14.1173	12.719	12.8398	12.5977	12.8626	12.8119
5.77017	1.10765	P33611	P33611	DNA polymerase alpha subunit B	Pola2	1057	Color2 [A=255, R=255, G=0, B=0]	1	4					6	6	6	14.2	14.2	14.2	66.213	0	15.113	50077000	12	16.2636	16.0334	16.3149	16.3731	16.0684	14.9537	15.254	15.185	14.9799	15.1428
5.75184	1.13632	Q8BMK4	Q8BMK4	Cytoskeleton-associated protein 4	Ckap4	3213	Color2 [A=255, R=255, G=0, B=0]	1	4					26	26	26	46.1	46.1	46.1	63.691	0	210.55	1828100000	78	20.3712	20.6317	20.698	20.3663	20.4465	19.2347	19.3861	19.4022	19.239	19.5701
5.74757	0.879459	Q99LJ7;Q99LJ7-2	Q99LJ7;Q99LJ7-2	RCC1 and BTB domain-containing protein 2	Rcbtb2	4465	Color2 [A=255, R=255, G=0, B=0]	1	4					6	6	6	11.4	11.4	11.4	60.163	0	9.9798	35889000	10	15.1939	15.1583	15.3679	15.4352	15.3844	14.3469	14.568	14.3818	14.3422	14.5036
5.74222	1.07317	Q03963	Q03963	Interferon-induced, double-stranded RNA-activated protein kinase	Eif2ak2	1825	Color2 [A=255, R=255, G=0, B=0]	1	4					9	9	9	20	20	20	58.279	0	47.962	116370000	22	17.5021	17.3514	17.713	17.6792	17.4432	16.2806	16.5267	16.5182	16.4137	16.5836
5.74011	-1.22287	P11103;P11103-2	P11103;P11103-2	Poly [ADP-ribose] polymerase 1	Parp1	735	Color2 [A=255, R=255, G=0, B=0]	1	4					30	30	30	28.8	28.8	28.8	113.1	0	201.55	2693300000	104	19.7975	19.9245	19.9995	19.8837	19.7169	20.7466	21.198	21.2001	21.1102	21.1816
5.7344	-1.37512	Q9Z2D6-2;Q9Z2D6	Q9Z2D6-2;Q9Z2D6	Methyl-CpG-binding protein 2	Mecp2	5837	Color2 [A=255, R=255, G=0, B=0]	1	4					19	19	17	43.1	43.1	37.5	53.575	0	162.72	560520000	44	17.6202	17.9415	18.0558	18.0918	17.9552	19.0277	19.3325	19.3534	19.3414	19.4851
5.72749	-1.18146	P14094	P14094	Sodium/potassium-transporting ATPase subunit beta-1	Atp1b1	782	Color2 [A=255, R=255, G=0, B=0]	1	4					4	4	4	14.8	14.8	14.8	35.194	0	7.8869	24077000	5	12.5168	12.6095	12.6247	12.6305	12.599	13.4521	14.0085	13.8745	13.7057	13.8471
5.717	1.47149	Q3UA06;Q3UA06-2	Q3UA06	Pachytene checkpoint protein 2 homolog	Trip13	2012	Color2 [A=255, R=255, G=0, B=0]	1	4					5	5	5	12.7	12.7	12.7	48.376	0	17.204	22138000	7	15.3093	14.9529	15.4784	15.4592	15.1483	13.6224	13.7861	13.7734	13.7599	14.0488
5.70924	-1.23111	Q8K4G5-3;Q8K4G5-2;Q8K4G5;Q8K4G5-4	Q8K4G5-3;Q8K4G5-2;Q8K4G5;Q8K4G5-4	Actin-binding LIM protein 1	Ablim1	3771	Color2 [A=255, R=255, G=0, B=0]	1	4					9	9	9	17.8	17.8	17.8	62.003	0	26.115	116270000	12	15.6504	15.811	15.9516	15.6109	15.5751	16.7146	16.9005	17.0219	16.9613	17.1564
5.69646	1.29162	P00375	P00375	Dihydrofolate reductase	Dhfr	553	Color2 [A=255, R=255, G=0, B=0]	1	4					6	6	6	31.6	31.6	31.6	21.606	0	21.42	248070000	19	18.3083	18.114	18.3817	18.6425	18.4639	16.9786	17.2114	17.1905	16.9076	17.1642
5.67606	0.918444	P29533;P29533-2	P29533	Vascular cell adhesion protein 1	Vcam1	1015	Color2 [A=255, R=255, G=0, B=0]	1	4					19	19	19	31.5	31.5	31.5	81.317	0	152.33	1317900000	68	19.8516	19.9124	20.2261	19.9429	19.8919	18.9098	19.0756	19.1185	19.0932	19.0356
5.67589	1.70512	Q922S8	Q922S8	Kinesin-like protein KIF2C	Kif2c	4313	Color2 [A=255, R=255, G=0, B=0]	1	4					3	3	3	3.9	3.9	3.9	81.084	0	6.9149	5559900	3	14.1639	13.8552	14.1087	14.2529	13.6877	12.163	12.5222	12.4563	12.0136	12.3877
5.66453	1.41236	P49717	P49717	DNA replication licensing factor MCM4	Mcm4	1237	Color2 [A=255, R=255, G=0, B=0]	1	4					17	17	17	21.8	21.8	21.8	96.735	0	104.11	850430000	51	19.964	19.6936	19.9805	19.8701	19.4829	18.146	18.5054	18.5154	18.3011	18.4615
5.66243	0.797441	Q9CQC9	Q9CQC9	GTP-binding protein SAR1b	Sar1b	4603	Color2 [A=255, R=255, G=0, B=0]	1	4					3	2	2	17.2	11.6	11.6	22.382	0	13.66	223740000	8	17.9142	17.9413	18.1332	18.0532	17.9388	17.0424	17.3232	17.2324	17.1187	17.2769
5.66144	0.789738	Q78PY7	Q78PY7	Staphylococcal nuclease domain-containing protein 1	Snd1	2828	Color2 [A=255, R=255, G=0, B=0]	1	4					34	34	34	43.5	43.5	43.5	102.09	0	323.31	5104200000	135	21.3716	21.3189	21.6051	21.397	21.383	20.5781	20.7345	20.6048	20.4976	20.7119
5.65164	0.874679	P58252	P58252	Elongation factor 2	Eef2	1386	Color2 [A=255, R=255, G=0, B=0]	1	4					45	45	45	61.3	61.3	61.3	95.313	0	323.31	20297000000	286	23.4307	23.2635	23.5426	23.501	23.3826	22.3787	22.6732	22.5974	22.468	22.6296
5.65142	-0.891803	O54824;O54824-2	O54824;O54824-2	Pro-interleukin-16;Interleukin-16	Il16	349	Color2 [A=255, R=255, G=0, B=0]	1	4					20	20	20	19.4	19.4	19.4	141.43	0	232.84	1317700000	67	19.0062	19.1394	19.269	19.1959	19.1124	19.8127	20.1017	20.1027	20.0105	20.1544
5.64126	1.00753	P30204-2;P30204	P30204-2;P30204	Macrophage scavenger receptor types I and II	Msr1	1022	Color2 [A=255, R=255, G=0, B=0]	1	4					4	4	4	12.7	12.7	12.7	38.772	0	6.9936	80204000	4	15.4955	15.6879	15.5953	15.2784	15.3032	14.3948	14.5136	14.5321	14.4732	14.409
5.6388	1.25079	Q9D8V0;Q9D8V0-3;Q9D8V0-4;Q9D8V0-2	Q9D8V0;Q9D8V0-3;Q9D8V0-4	Minor histocompatibility antigen H13	Hm13	5061	Color2 [A=255, R=255, G=0, B=0]	1	4					11	11	11	25.7	25.7	25.7	41.747	0	82.467	2047300000	38	20.6402	20.6767	20.9847	20.6042	20.7333	19.3295	19.5471	19.5212	19.2695	19.7177
5.63638	1.07643	Q8C5Q4	Q8C5Q4	G-rich sequence factor 1	Grsf1	3464	Color2 [A=255, R=255, G=0, B=0]	1	4					3	3	3	8.8	8.8	8.8	53.076	0	10.307	13827000	5	13.4599	13.5622	13.6417	13.4273	13.4721	12.1915	12.6514	12.3177	12.5424	12.4781
5.6197	0.915312	Q9CPY7;Q9CPY7-2	Q9CPY7;Q9CPY7-2	Cytosol aminopeptidase	Lap3	4564	Color2 [A=255, R=255, G=0, B=0]	1	4					23	23	23	55.3	55.3	55.3	56.141	0	281.86	2454000000	81	20.5351	20.544	20.7462	20.6059	20.4055	19.4559	19.7116	19.723	19.6162	19.7534
5.6024	-0.819807	O70172	O70172	Phosphatidylinositol 5-phosphate 4-kinase type-2 alpha	Pip4k2a	411	Color2 [A=255, R=255, G=0, B=0]	1	4					10	10	7	27.2	27.2	18.8	46.151	0	37.781	542030000	22	18.337	18.4849	18.6352	18.4971	18.3718	19.1069	19.328	19.3607	19.2968	19.3326
5.60058	-0.721579	Q61941	Q61941	NAD(P) transhydrogenase, mitochondrial	Nnt	2433	Color2 [A=255, R=255, G=0, B=0]	1	4					24	24	24	23.2	23.2	23.2	113.84	0	103.65	626860000	60	18.1299	18.2792	18.3443	18.3658	18.2659	18.8393	19.0883	19.0703	18.9613	19.0337
5.59606	-1.06086	Q9CX80	Q9CX80	Cytoglobin	Cygb	4753	Color2 [A=255, R=255, G=0, B=0]	1	4					3	3	3	18.9	18.9	18.9	21.465	0	5.512	14188000	6	13.3591	13.46	13.7213	13.6858	13.3406	14.5051	14.5559	14.4774	14.6314	14.7013
5.57778	1.1721	P13864;P13864-2	P13864;P13864-2	DNA (cytosine-5)-methyltransferase 1	Dnmt1	780	Color2 [A=255, R=255, G=0, B=0]	1	4					33	33	33	24.9	24.9	24.9	183.19	0	224.96	1051700000	76	19.833	19.6712	19.8716	19.9667	19.6517	18.3695	18.791	18.6795	18.5198	18.774
5.5685	0.757527	P21981	P21981	Protein-glutamine gamma-glutamyltransferase 2	Tgm2	907	Color2 [A=255, R=255, G=0, B=0]	1	4					23	23	23	43.1	43.1	43.1	77.06	0	323.31	5628500000	173	21.4539	21.5167	21.7275	21.7106	21.6058	20.7112	20.8996	20.9287	20.8396	20.8477
5.56554	1.45338	Q8CG47	Q8CG47	Structural maintenance of chromosomes protein 4	Smc4	3559	Color2 [A=255, R=255, G=0, B=0]	1	4					24	24	24	20.8	20.8	20.8	146.89	0	76.542	780420000	58	19.8783	19.595	19.9455	19.9569	19.5806	18.0464	18.5455	18.447	18.2022	18.4483
5.55362	-0.864969	Q4VAE3	Q4VAE3	Transmembrane protein 65	Tmem65	2146	Color2 [A=255, R=255, G=0, B=0]	1	4					2	2	2	9	9	9	24.918	0	7.7091	24784000	4	14.2042	14.3002	14.4354	14.2932	14.481	15.0401	15.2885	15.3223	15.1162	15.2718
5.53603	-1.07263	P35329-2;P35329-3;P35329	P35329-2;P35329-3;P35329	B-cell receptor CD22	Cd22	1076	Color2 [A=255, R=255, G=0, B=0]	1	4					6	6	6	9.8	9.8	9.8	89.332	0	59.453	135900000	14	16.6344	16.582	16.8296	16.7533	16.7457	17.4865	17.8081	17.8974	17.7562	17.9599
5.53033	2.8321	P05366;P05367	P05366;P05367	Serum amyloid A-1 protein;Serum amyloid A-2 protein;Amyloid protein A	Saa1;Saa2	635	Color2 [A=255, R=255, G=0, B=0]	1	4					2	2	2	15.6	15.6	15.6	13.77	0.0002002	3.1179	28326000	4	14.4293	14.3676	14.1367	14.3862	15.1917	11.2851	11.9046	11.409	11.5528	12.1996
5.52664	0.985815	Q8VBZ3	Q8VBZ3	Cleft lip and palate transmembrane protein 1 homolog	Clptm1	3940	Color2 [A=255, R=255, G=0, B=0]	1	4					9	9	9	20.9	20.9	20.9	75.29	0	82.601	237710000	24	17.3277	17.2945	17.5749	17.4792	17.3282	16.1877	16.4583	16.5726	16.3576	16.4992
5.51878	-1.15117	Q8BXK9	Q8BXK9	Chloride intracellular channel protein 5	Clic5	3352	Color2 [A=255, R=255, G=0, B=0]	1	4					4	4	4	27.5	27.5	27.5	28.287	0	21.208	45992000	9	14.0705	14.4794	14.5279	14.3454	14.2431	15.2621	15.5029	15.5273	15.5504	15.5794
5.51155	0.931404	P50580;P50580-2	P50580;P50580-2	Proliferation-associated protein 2G4	Pa2g4	1259	Color2 [A=255, R=255, G=0, B=0]	1	4					21	21	21	64.7	64.7	64.7	43.698	0	258.55	4530600000	97	20.9759	20.843	21.079	21.2089	20.9822	19.96	20.2424	20.1284	19.9668	20.1345
5.50893	1.27606	Q61881	Q61881	DNA replication licensing factor MCM7	Mcm7	2431	Color2 [A=255, R=255, G=0, B=0]	1	4					20	20	20	33.5	33.5	33.5	81.21	0	135.82	1027000000	59	19.4668	19.2557	19.5629	19.6878	19.3185	17.9641	18.3837	18.2734	18.0318	18.2585
5.50187	-0.909161	Q64471	Q64471	Glutathione S-transferase theta-1	Gstt1	2542	Color2 [A=255, R=255, G=0, B=0]	1	4					6	6	6	25	25	25	27.374	0	8.8474	198490000	15	17.5465	17.6932	17.8554	17.8054	17.708	18.402	18.6415	18.6751	18.6969	18.7386
5.49501	-0.895781	Q6A028	Q6A028	Switch-associated protein 70	Swap70	2596	Color2 [A=255, R=255, G=0, B=0]	1	4					19	19	19	36.8	36.8	36.8	68.995	0	137.67	1626100000	63	18.7755	18.9111	19.0557	18.9132	18.8904	19.5601	19.8874	19.9069	19.7845	19.8859
5.48432	1.25982	Q8CAS9;Q8CAS9-2;Q8CAS9-3	Q8CAS9;Q8CAS9-2;Q8CAS9-3	Poly [ADP-ribose] polymerase 9	Parp9	3496	Color2 [A=255, R=255, G=0, B=0]	1	4					21	21	21	28.6	28.6	28.6	96.658	0	129.98	335150000	47	18.3134	18.0585	18.5671	18.4962	18.2393	16.8963	17.119	17.1282	16.9737	17.2583
5.46922	1.62594	Q8C156	Q8C156	Condensin complex subunit 2	Ncaph	3422	Color2 [A=255, R=255, G=0, B=0]	1	4					10	10	10	17	17	17	82.302	0	57.932	175970000	21	18.1069	17.6232	18.1462	18.2055	17.7899	16.0699	16.5088	16.479	16.2078	16.4766
5.4678	1.64378	Q64339	Q64339	Ubiquitin-like protein ISG15	Isg15	2530	Color2 [A=255, R=255, G=0, B=0]	1	4					5	5	5	40.4	40.4	40.4	17.897	0	57.719	851580000	16	18.5186	18.0905	18.6998	18.5833	18.0584	16.9155	16.7201	16.6684	16.5781	16.8496
5.46043	-0.767917	Q80U16;Q80U16-7;Q80U16-6;Q80U16-5;Q80U16-2;Q80U16-4;Q80U16-3	Q80U16;Q80U16-7;Q80U16-6;Q80U16-5;Q80U16-2	Protein FAM65B	Fam65b	2915	Color2 [A=255, R=255, G=0, B=0]	1	4					7	7	7	7.7	7.7	7.7	118.97	0	40.679	112980000	17	15.9398	16.2127	16.0546	16.1437	16.0612	16.7183	16.9597	16.8978	16.7413	16.9344
5.45183	-1.31666	P29391;P49945	P29391;P49945	Ferritin light chain 1;Ferritin light chain 2	Ftl1;Ftl2	1012	Color2 [A=255, R=255, G=0, B=0]	1	4					10	10	10	60.1	60.1	60.1	20.802	0	111.9	16394000000	217	20.9262	21.1879	21.1392	21.1226	21.1312	22.0196	22.6446	22.4673	22.397	22.5619
5.43798	1.40646	Q9Z127	Q9Z127	Large neutral amino acids transporter small subunit 1	Slc7a5	5778	Color2 [A=255, R=255, G=0, B=0]	1	4					5	5	5	10.2	10.2	10.2	55.872	0	87.608	311380000	12	17.3893	17.0095	17.5956	17.3024	17.0331	15.718	15.9572	15.7966	15.7872	16.0387
5.43792	1.81767	P01867-2;P01867	P01867-2;P01867	Ig gamma-2B chain C region	Igh-3	586	Color2 [A=255, R=255, G=0, B=0]	1	4					7	7	7	29	29	29	36.587	0	56.97	701730000	33	17.8484	17.7986	18.4728	18.1524	18.2659	16.1886	16.375	15.9867	16.301	16.5984
5.42708	1.34082	P20664	P20664	DNA primase small subunit	Prim1	889	Color2 [A=255, R=255, G=0, B=0]	1	4					5	5	5	10.8	10.8	10.8	49.295	0	22.542	52618000	11	15.6303	15.3311	15.5018	15.9342	15.6228	14.1961	14.4608	14.3769	14.0785	14.2039
5.42077	-0.849914	Q64518-2;Q64518-3;Q64518	Q64518-2;Q64518-3;Q64518	Sarcoplasmic/endoplasmic reticulum calcium ATPase 3	Atp2a3	2548	Color2 [A=255, R=255, G=0, B=0]	1	4					23	16	13	28.1	21.1	18	109.53	0	149.42	1442300000	46	18.2183	18.4784	18.5278	18.4193	18.2742	19.0653	19.2102	19.3087	19.2416	19.3416
5.41986	-1.05664	P68404;P68404-2	P68404;P68404-2	Protein kinase C beta type	Prkcb	1598	Color2 [A=255, R=255, G=0, B=0]	1	4					14	14	10	21	21	15.6	76.75	0	77.556	535350000	53	18.058	18.3642	18.3779	18.3436	18.25	19.0608	19.4254	19.396	19.3118	19.4828
5.39878	-0.784562	Q9D0L7;Q9D0L7-2	Q9D0L7;Q9D0L7-2	Armadillo repeat-containing protein 10	Armc10	4877	Color2 [A=255, R=255, G=0, B=0]	1	4					6	6	6	29.1	29.1	29.1	33.31	0	45.687	78247000	13	15.0517	14.995	15.0785	15.2464	15.0506	15.6818	15.9921	15.9464	15.7992	15.9255
5.39603	1.91301	P06330;P01757;P01756	P06330;P01757;P01756	Ig heavy chain V region AC38 205.12;Ig heavy chain V region J558;Ig heavy chain V region MOPC 104E		642	Color2 [A=255, R=255, G=0, B=0]	1	4					5	5	4	59.3	59.3	53.4	12.934	0	36.9	1266600000	17	19.6697	20.1788	20.0779	19.7761	20.0831	17.6523	18.128	18.209	17.7941	18.4372
5.37758	1.37202	Q61704;CON__Q0V8M9	Q61704	Inter-alpha-trypsin inhibitor heavy chain H3	Itih3	2411	Color2 [A=255, R=255, G=0, B=0]	1	4					5	5	5	7.4	7.4	7.4	99.357	0	11.658	129820000	12	18.0876	18.7135	18.264	18.2882	18.3384	16.7572	17.1821	16.9963	16.8829	17.0129
5.37394	-1.03349	P11531	P11531	Dystrophin	Dmd	744	Color2 [A=255, R=255, G=0, B=0]	1	4					6	6	6	2	2	2	425.83	0	13.821	27715000	8	13.8435	13.8899	14.3075	14.0477	13.904	14.8675	15.067	15.065	15.0993	15.0615
5.37179	0.927791	Q8VCM7	Q8VCM7	Fibrinogen gamma chain	Fgg	3963	Color2 [A=255, R=255, G=0, B=0]	1	4					17	17	17	51.1	51.1	51.1	49.391	0	181.22	3161800000	81	20.7592	20.5681	20.9174	20.8848	20.8189	19.7088	19.7618	19.86	19.9671	20.0117
5.36789	-1.25994	Q6DIC0	Q6DIC0	Probable global transcription activator SNF2L2	Smarca2	2610	Color2 [A=255, R=255, G=0, B=0]	1	4					14	7	7	10.8	6.8	6.8	180.25	0	24.604	105190000	14	15.003	15.4107	15.362	15.1419	14.9454	16.1866	16.4094	16.5041	16.4808	16.582
5.36511	1.61536	Q64287-2;Q64287	Q64287-2;Q64287	Interferon regulatory factor 4	Irf4	2524	Color2 [A=255, R=255, G=0, B=0]	1	4					6	6	6	17.1	17.1	17.1	51.449	0	9.3308	74814000	12	17.2288	17.0496	17.51	16.8417	17.1269	15.2031	15.5928	15.6062	15.4745	15.8036
5.34591	-0.685231	P47738;Q62148	P47738	Aldehyde dehydrogenase, mitochondrial	Aldh2	1187	Color2 [A=255, R=255, G=0, B=0]	1	4					24	24	23	51.6	51.6	50.1	56.537	0	299.37	6127900000	151	20.6947	20.9241	20.9014	20.9228	20.857	21.3692	21.5836	21.5915	21.5496	21.6323
5.34292	-1.33229	P30115	P30115	Glutathione S-transferase A3	Gsta3	1021	Color2 [A=255, R=255, G=0, B=0]	1	4					5	5	5	22.6	22.6	22.6	25.36	0	6.1343	229610000	16	16.9396	17.2382	17.3445	17.2699	17.0205	18.1349	18.5158	18.5668	18.5598	18.6968
5.33798	-0.653203	Q9JJN2;Q61329	Q9JJN2	Zinc finger homeobox protein 4	Zfhx4	5404	Color2 [A=255, R=255, G=0, B=0]	1	4					3	3	3	1.2	1.2	1.2	392.32	0.00074697	2.2404	41567000	4	13.3799	13.5136	13.5435	13.3921	13.3855	13.959	14.1549	14.092	14.0329	14.2417
5.33488	-0.975971	Q9JHI5	Q9JHI5	Isovaleryl-CoA dehydrogenase, mitochondrial	Ivd	5341	Color2 [A=255, R=255, G=0, B=0]	1	4					11	11	11	26.7	26.7	26.7	46.325	0	45.156	512320000	26	17.7423	17.8965	17.9911	18.1201	17.9488	18.6843	19.0741	18.9915	18.8865	18.9423
5.33343	1.29466	Q8BY71	Q8BY71	Histone acetyltransferase type B catalytic subunit	Hat1	3361	Color2 [A=255, R=255, G=0, B=0]	1	4					7	7	7	21.4	21.4	21.4	49.278	0	39.101	235120000	19	16.9156	16.6779	16.9798	16.8714	16.5089	15.1844	15.5672	15.6252	15.4799	15.6237
5.32944	1.23949	P25206	P25206	DNA replication licensing factor MCM3	Mcm3	944	Color2 [A=255, R=255, G=0, B=0]	1	4					29	29	29	49.6	49.6	49.6	91.545	0	228.06	1944400000	101	19.7408	19.5205	19.8092	19.9085	19.5993	18.1886	18.6739	18.5433	18.3505	18.6244
5.32807	1.13292	Q61107	Q61107	Guanylate-binding protein 4	Gbp4	2326	Color2 [A=255, R=255, G=0, B=0]	1	4					18	18	18	32.3	32.3	32.3	70.801	0	73.316	982000000	52	19.5856	19.5637	19.75	20.1115	19.8386	18.5543	18.7229	18.6767	18.5693	18.6616
5.32797	-0.991608	P17563;Q63836	P17563;Q63836	Selenium-binding protein 1;Selenium-binding protein 2	Selenbp1;Selenbp2	844	Color2 [A=255, R=255, G=0, B=0]	1	4					22	22	22	59.1	59.1	59.1	52.513	0	127.6	1482800000	83	19.247	19.3899	19.5333	19.598	19.2801	20.1852	20.474	20.4167	20.3841	20.5464
5.32776	0.8701	Q8BM72;Q8BM72-2	Q8BM72	Heat shock 70 kDa protein 13	Hspa13	3200	Color2 [A=255, R=255, G=0, B=0]	1	4					4	4	4	8.3	8.3	8.3	51.709	0	14.527	10641000	6	14.8506	14.8054	15.1618	14.8149	15.0186	14.0325	14.0583	14.1391	13.9249	14.1459
5.31696	-0.738267	Q9DBE0	Q9DBE0	Cysteine sulfinic acid decarboxylase	Csad	5126	Color2 [A=255, R=255, G=0, B=0]	1	4					3	3	3	6.1	6.1	6.1	55.144	0	8.1705	50443000	10	14.7534	14.9223	15.1145	15.0318	14.8508	15.6441	15.7564	15.6851	15.6099	15.6687
5.31141	1.0946	Q9D0N7	Q9D0N7	Chromatin assembly factor 1 subunit B	Chaf1b	4883	Color2 [A=255, R=255, G=0, B=0]	1	4					3	3	3	6.5	6.5	6.5	63.131	0	12.689	27170000	4	14.1026	13.9808	14.109	13.9727	13.7031	12.6325	13.0531	12.9188	12.8437	12.9472
5.30986	-0.871179	Q64133	Q64133	Amine oxidase [flavin-containing] A	Maoa	2516	Color2 [A=255, R=255, G=0, B=0]	1	4					6	6	6	12.9	12.9	12.9	59.601	0	21.653	70698000	12	15.548	15.7727	15.9362	15.6803	15.8429	16.4561	16.6644	16.6927	16.6138	16.709
5.28778	-1.12236	Q9CQE5	Q9CQE5	Regulator of G-protein signaling 10	Rgs10	4607	Color2 [A=255, R=255, G=0, B=0]	1	4					4	4	4	21.5	21.5	21.5	21.151	0	32.66	395740000	13	16.9043	17.0133	17.2367	17.3438	17.2825	18.0589	18.2787	18.2885	18.3168	18.4495
5.28018	1.50667	Q9ERD7	Q9ERD7	Tubulin beta-3 chain	Tubb3	5279	Color2 [A=255, R=255, G=0, B=0]	1	4					13	2	2	31.8	6.4	6.4	50.418	0	8.0926	90832000	4	16.8806	16.3106	16.9865	17.0485	16.6581	15.1553	15.3678	15.1896	15.3708	15.2674
5.27672	-0.731434	Q8R164	Q8R164	Valacyclovir hydrolase	Bphl	3829	Color2 [A=255, R=255, G=0, B=0]	1	4					5	5	5	21.6	21.6	21.6	32.851	0	15.12	39887000	10	14.5813	14.8219	14.8488	14.8613	14.8105	15.3519	15.5762	15.5968	15.486	15.57
5.27652	1.41012	P01631	P01631	Ig kappa chain V-II region 26-10		563	Color2 [A=255, R=255, G=0, B=0]	1	4					2	2	2	29.2	29.2	29.2	12.273	0	12.109	303300000	8	16.153	16.0736	16.6971	16.6031	16.5959	14.8969	15.0193	15.0559	15.0495	15.0505
5.2695	0.918661	P04186;CON__Q3KUS7	P04186	Complement factor B;Complement factor B Ba fragment;Complement factor B Bb fragment	Cfb	615	Color2 [A=255, R=255, G=0, B=0]	1	4					16	16	16	24.4	24.4	24.4	85.004	0	40.083	306820000	28	18.1325	18.5262	18.3793	18.3407	18.32	17.222	17.424	17.592	17.4172	17.4502
5.2694	0.959922	P61620;Q9JLR1	P61620;Q9JLR1	Protein transport protein Sec61 subunit alpha isoform 1;Protein transport protein Sec61 subunit alpha isoform 2	Sec61a1;Sec61a2	1465	Color2 [A=255, R=255, G=0, B=0]	1	4					6	6	6	12.2	12.2	12.2	52.264	0	20.868	1108500000	21	18.8204	18.7142	19.0112	18.7874	18.7243	17.8616	18.0691	17.7853	17.6283	17.9136
5.26798	0.738565	Q9ERI2	Q9ERI2	Ras-related protein Rab-27A	Rab27a	5286	Color2 [A=255, R=255, G=0, B=0]	1	4					4	3	3	19	14.5	14.5	25.017	0	13.316	111080000	8	15.1102	15.2611	15.3261	15.1855	15.2299	14.5675	14.4784	14.2579	14.5327	14.5835
5.25689	0.608328	P16045	P16045	Galectin-1	Lgals1	820	Color2 [A=255, R=255, G=0, B=0]	1	4					7	7	7	64.4	64.4	64.4	14.866	0	57.456	2192400000	50	21.1595	21.2635	21.2815	21.225	21.2062	20.4569	20.7163	20.7528	20.6021	20.5659
5.24265	1.04137	Q3UIR3;Q3UIR3-2	Q3UIR3;Q3UIR3-2	E3 ubiquitin-protein ligase DTX3L	Dtx3l	2053	Color2 [A=255, R=255, G=0, B=0]	1	4					11	11	11	20.2	20.2	20.2	83.043	0	97.421	165940000	25	17.6053	17.3847	17.7794	17.8249	17.472	16.378	16.6288	16.6439	16.5696	16.6391
5.22847	0.759699	Q922R8	Q922R8	Protein disulfide-isomerase A6	Pdia6	4311	Color2 [A=255, R=255, G=0, B=0]	1	4					13	13	13	39.3	39.3	39.3	48.1	0	163.87	4177800000	68	19.9282	20.0355	20.2134	19.9528	20.0076	19.143	19.3219	19.2629	19.1773	19.434
5.22139	0.888556	P23249	P23249	Putative helicase MOV-10	Mov10	921	Color2 [A=255, R=255, G=0, B=0]	1	4					15	15	15	15.7	15.7	15.7	113.58	0	40.904	138120000	22	17.4655	17.33	17.6064	17.6537	17.3388	16.4626	16.7012	16.5509	16.5101	16.7267
5.22055	0.669378	Q91WQ3	Q91WQ3	Tyrosine--tRNA ligase, cytoplasmic;Tyrosine--tRNA ligase, cytoplasmic, N-terminally processed	Yars	4164	Color2 [A=255, R=255, G=0, B=0]	1	4					25	25	25	48.7	48.7	48.7	59.105	0	51.821	1231200000	59	20.1547	20.0783	20.3794	20.2466	20.1398	19.4141	19.6185	19.5409	19.4875	19.5909
5.20982	0.844429	Q8BMJ2	Q8BMJ2	Leucine--tRNA ligase, cytoplasmic	Lars	3210	Color2 [A=255, R=255, G=0, B=0]	1	4					28	28	28	28.4	28.4	28.4	134.19	0	229.85	1061700000	83	19.6751	19.5489	19.8545	19.7495	19.506	18.6862	18.9142	18.8813	18.7189	18.9113
5.20746	1.99233	Q9WU62-2;Q9WU62	Q9WU62-2;Q9WU62	Inner centromere protein	Incenp	5683	Color2 [A=255, R=255, G=0, B=0]	1	4					2	2	2	2.6	2.6	2.6	100.77	0	17.709	33237000	4	14.0768	13.5331	14.0159	14.2001	13.4733	11.4771	11.8	12.1159	11.8205	12.1241
5.20248	-0.898724	Q61235;Q99L88-2;Q99L88	Q61235	Beta-2-syntrophin	Sntb2	2358	Color2 [A=255, R=255, G=0, B=0]	1	4					13	13	13	31.7	31.7	31.7	56.381	0	66.253	259030000	26	16.8369	17.1588	17.1774	16.9425	16.9267	17.6987	17.9156	17.9659	17.9627	17.9929
5.19841	-0.97308	Q3UTJ2-4;Q3UTJ2-5;Q3UTJ2;Q3UTJ2-2;Q3UTJ2-3;Q3UTJ2-6;Q3UTJ2-7	Q3UTJ2-4;Q3UTJ2-5;Q3UTJ2;Q3UTJ2-2;Q3UTJ2-3	Sorbin and SH3 domain-containing protein 2	Sorbs2	2098	Color2 [A=255, R=255, G=0, B=0]	1	4					14	13	13	25.7	24	24	69.476	0	88.341	829590000	54	17.9135	17.9716	18.3125	18.2026	18.1461	18.8694	19.1136	19.0661	19.1701	19.1925
5.18734	-0.770788	Q921F2	Q921F2	TAR DNA-binding protein 43	Tardbp	4255	Color2 [A=255, R=255, G=0, B=0]	1	4					10	10	10	35.5	35.5	35.5	44.547	0	122.45	2674800000	43	19.2937	19.4621	19.4941	19.3932	19.2505	19.9393	20.2395	20.2238	20.1108	20.2343
5.18328	0.752502	Q9Z0J0	Q9Z0J0	Epididymal secretory protein E1	Npc2	5756	Color2 [A=255, R=255, G=0, B=0]	1	4					6	6	6	35.6	35.6	35.6	16.442	0	11.991	846070000	19	18.8141	18.8739	18.8894	19.0243	18.9153	17.952	18.3036	18.117	18.1054	18.2765
5.18269	1.09626	Q9CXI5	Q9CXI5	Mesencephalic astrocyte-derived neurotrophic factor	Manf	4765	Color2 [A=255, R=255, G=0, B=0]	1	4					7	7	7	31.8	31.8	31.8	20.373	0	103.25	1988100000	25	19.1377	19.1431	19.4904	19.1265	19.2685	17.9559	18.2287	18.1127	17.9937	18.394
5.1778	-0.753785	O55098	O55098	Serine/threonine-protein kinase 10	Stk10	385	Color2 [A=255, R=255, G=0, B=0]	1	4					23	22	22	25.1	24.1	24.1	111.9	0	87.357	722970000	44	18.7549	18.9666	18.9942	18.9458	18.8882	19.4377	19.6987	19.7632	19.6651	19.7539
5.16884	0.654258	P20029	P20029	78 kDa glucose-regulated protein	Hspa5	880	Color2 [A=255, R=255, G=0, B=0]	1	4					40	40	37	53.3	53.3	50.5	72.421	0	323.31	32404000000	319	23.621	23.7123	23.8906	23.7506	23.7799	23.0137	23.0809	23.0919	23.0271	23.2695
5.1554	0.76446	Q8BWY3	Q8BWY3	Eukaryotic peptide chain release factor subunit 1	Etf1	3336	Color2 [A=255, R=255, G=0, B=0]	1	4					16	16	16	39.6	39.6	39.6	49.03	0	88.263	1107100000	37	19.2397	19.134	19.339	19.3604	19.176	18.2972	18.6324	18.5485	18.4016	18.5471
5.1499	1.38414	Q8K2Z4;Q8K2Z4-2	Q8K2Z4;Q8K2Z4-2	Condensin complex subunit 1	Ncapd2	3733	Color2 [A=255, R=255, G=0, B=0]	1	4					22	22	22	21.1	21.1	21.1	155.66	0	79.682	335930000	44	18.2788	17.8927	18.3627	18.3796	17.9967	16.5541	17.097	16.8132	16.6779	16.8476
5.14599	0.750823	Q9D662	Q9D662	Protein transport protein Sec23B	Sec23b	4980	Color2 [A=255, R=255, G=0, B=0]	1	4					15	15	12	23.9	23.9	18.8	86.436	0	112.51	694120000	40	18.5421	18.5882	18.8503	18.7512	18.7984	17.8964	18.0232	17.938	17.8427	18.0757
5.14392	1.14662	Q9D0F3	Q9D0F3	Protein ERGIC-53	Lman1	4865	Color2 [A=255, R=255, G=0, B=0]	1	4					12	12	12	30	30	30	57.788	0	69.181	808380000	42	18.7906	18.8618	19.1176	18.605	18.6531	17.6624	17.6523	17.5945	17.4921	17.8937
5.12698	0.799844	Q8K0D5	Q8K0D5	Elongation factor G, mitochondrial	Gfm1	3657	Color2 [A=255, R=255, G=0, B=0]	1	4					12	12	12	20.8	20.8	20.8	83.549	0	42.392	82771000	21	16.5718	16.4456	16.6261	16.5543	16.3773	15.4929	15.7582	15.8187	15.6585	15.8477
5.12413	1.19721	Q9JJZ4	Q9JJZ4	Ubiquitin-conjugating enzyme E2 J1	Ube2j1	5413	Color2 [A=255, R=255, G=0, B=0]	1	4					4	4	4	16	16	16	34.989	0	42.842	168400000	16	17.7375	17.6736	18.0824	17.623	17.6383	16.3079	16.6138	16.5624	16.4803	16.8045
5.12369	1.15017	P97311	P97311	DNA replication licensing factor MCM6	Mcm6	1704	Color2 [A=255, R=255, G=0, B=0]	1	4					26	26	26	33.1	33.1	33.1	92.866	0	128.52	1439100000	79	19.8923	19.7027	20.0093	19.9747	19.5437	18.5075	18.8743	18.7094	18.5183	18.7623
5.12166	0.878209	Q8VDJ3	Q8VDJ3	Vigilin	Hdlbp	3997	Color2 [A=255, R=255, G=0, B=0]	1	4					43	43	43	43.1	43.1	43.1	141.74	0	233.92	2333300000	122	20.9688	20.8717	21.2095	20.9557	20.9831	20.276	20.2275	20.0246	19.9198	20.1501
5.11713	-1.02803	Q8R4U0	Q8R4U0	Stabilin-2;Short form stabilin-2	Stab2	3914	Color2 [A=255, R=255, G=0, B=0]	1	4					19	19	19	10.8	10.8	10.8	277.53	0	60.616	135520000	27	16.3386	16.662	16.7201	16.4653	16.3636	17.3033	17.5845	17.5922	17.5147	17.695
5.10663	-0.767464	P56395	P56395	Cytochrome b5	Cyb5a	1356	Color2 [A=255, R=255, G=0, B=0]	1	4					4	4	4	41	41	41	15.241	0	20.619	719480000	18	17.8361	17.9341	18.1699	17.9778	17.8708	18.5349	18.7548	18.7616	18.767	18.8076
5.10284	0.579623	Q91YQ5	Q91YQ5	Dolichyl-diphosphooligosaccharide--protein glycosyltransferase subunit 1	Rpn1	4214	Color2 [A=255, R=255, G=0, B=0]	1	4					23	23	23	43.6	43.6	43.6	68.527	0	154.29	4020100000	79	21.192	21.2298	21.4643	21.2774	21.2651	20.6271	20.7412	20.7328	20.6333	20.796
5.09776	-0.710725	Q6P9Q4	Q6P9Q4	FH1/FH2 domain-containing protein 1	Fhod1	2682	Color2 [A=255, R=255, G=0, B=0]	1	4					17	17	17	22.1	22.1	22.1	129.6	0	73.28	325310000	40	16.9488	17.0729	17.2542	17.1794	17.1997	17.6747	17.8493	17.888	17.8531	17.9434
5.09769	-1.04337	Q8CJG1;Q8CJF9;Q8CJF8-2;Q8CJF8	Q8CJG1;Q8CJF9	Protein argonaute-1;Protein argonaute-3	Ago1;Ago3	3630	Color2 [A=255, R=255, G=0, B=0]	1	4					11	6	6	17.7	10.2	10.2	97.213	0	34.353	46669000	10	14.5329	14.6133	14.9406	14.901	14.7631	15.5751	15.8194	15.8259	15.7578	15.9894
5.09377	-0.989111	O54786;O54786-2	O54786;O54786-2	DNA fragmentation factor subunit alpha	Dffa	347	Color2 [A=255, R=255, G=0, B=0]	1	4					6	6	6	23.3	23.3	23.3	36.572	0	23.184	136150000	16	15.3273	15.4213	15.5516	15.4931	15.4066	16.0944	16.5402	16.5121	16.3937	16.6051
5.09152	1.05363	Q9CZN7-2;Q9CZN7	Q9CZN7-2;Q9CZN7	Serine hydroxymethyltransferase	Shmt2	4832	Color2 [A=255, R=255, G=0, B=0]	1	4					12	12	11	30.5	30.5	27.7	55.42	0	87.928	963100000	40	19.0099	18.8135	19.2004	19.1382	18.919	17.6902	18.0531	18.041	17.9001	18.1283
5.08643	0.901191	O70251	O70251	Elongation factor 1-beta	Eef1b	417	Color2 [A=255, R=255, G=0, B=0]	1	4					11	10	10	60.9	56	56	24.693	0	135.92	3246400000	61	21.026	20.8722	21.1614	20.9501	20.819	19.8439	20.1768	20.1238	19.9832	20.1951
5.07707	0.608928	P62264	P62264	40S ribosomal protein S14	Rps14	1493	Color2 [A=255, R=255, G=0, B=0]	1	4					8	8	8	41.7	41.7	41.7	16.273	0	119.94	2927400000	52	19.4405	19.4115	19.6073	19.6482	19.5498	18.8105	18.9639	18.8702	18.925	19.043
5.07043	-0.822725	P48758	P48758	Carbonyl reductase [NADPH] 1	Cbr1	1220	Color2 [A=255, R=255, G=0, B=0]	1	4					9	9	8	48.7	48.7	43.7	30.641	0	63.629	276170000	29	16.8611	16.997	17.2365	17.123	17.0168	17.7387	17.7723	17.9088	17.8942	18.034
5.06927	-1.05817	Q9Z2A9;Q9Z2A9-2	Q9Z2A9;Q9Z2A9-2	Gamma-glutamyltransferase 5;Gamma-glutamyltransferase 5 heavy chain;Gamma-glutamyltransferase 5 light chain	Ggt5	5831	Color2 [A=255, R=255, G=0, B=0]	1	4					5	5	5	10.5	10.5	10.5	61.673	0	40.185	153800000	10	15.4367	15.9846	15.759	15.8681	15.801	16.6189	16.8687	16.8575	16.8825	16.9126
5.06735	-1.41041	P01881;P01882	P01881;P01882	Ig delta chain C region secreted form;Ig delta chain C region membrane-bound form		590	Color2 [A=255, R=255, G=0, B=0]	1	4					3	3	3	14.8	14.8	14.8	28.368	0	10.943	58172000	8	15.372	15.5715	15.8829	15.4022	15.4399	16.5438	17.1304	17.0438	16.9245	17.078
5.0623	1.18448	P54227	P54227	Stathmin	Stmn1	1317	Color2 [A=255, R=255, G=0, B=0]	1	4					5	5	4	29.5	29.5	23.5	17.274	0	32.273	1188600000	25	18.9733	18.8487	19.0634	19.3619	19.0326	17.812	18.1425	17.9479	17.6442	17.811
5.06026	0.896624	P21958	P21958	Antigen peptide transporter 1	Tap1	906	Color2 [A=255, R=255, G=0, B=0]	1	4					15	15	15	24	24	24	78.863	0	107.55	2068800000	58	20.2218	20.1406	20.4708	20.5069	20.3706	19.2519	19.5204	19.5462	19.3879	19.5211
5.05952	-0.795766	Q3TEA8-2;Q3TEA8;Q3TEA8-3	Q3TEA8-2;Q3TEA8;Q3TEA8-3	Heterochromatin protein 1-binding protein 3	Hp1bp3	1931	Color2 [A=255, R=255, G=0, B=0]	1	4					20	20	19	34.8	34.8	34.6	59.548	0	55.852	1683300000	53	19.3655	19.4973	19.6495	19.5432	19.4608	20.0598	20.3625	20.3218	20.3037	20.4473
5.05922	0.686245	P50431	P50431	Serine hydroxymethyltransferase, cytosolic	Shmt1	1254	Color2 [A=255, R=255, G=0, B=0]	1	4					12	11	11	26.6	23.6	23.6	52.6	0	33.489	175020000	26	16.8539	16.9187	17.0459	17.0282	17.1308	16.1544	16.3979	16.3415	16.2439	16.4085
5.0577	0.578219	Q9QZE5	Q9QZE5	Coatomer subunit gamma-1	Copg1	5575	Color2 [A=255, R=255, G=0, B=0]	1	4					18	18	17	26.4	26.4	25.1	97.512	0	104.28	788110000	56	19.1446	19.1807	19.3704	19.3091	19.3214	18.5753	18.7405	18.6811	18.6411	18.797
5.05686	0.927923	Q60848-2;Q60848	Q60848-2;Q60848	Lymphocyte-specific helicase	Hells	2279	Color2 [A=255, R=255, G=0, B=0]	1	4					6	6	6	8.8	8.8	8.8	93.785	0	13.085	32902000	8	14.7341	14.7384	14.9522	14.7465	14.6809	13.6548	13.7806	13.8	13.8366	14.1405
5.05681	0.916224	O70475	O70475	UDP-glucose 6-dehydrogenase	Ugdh	442	Color2 [A=255, R=255, G=0, B=0]	1	4					10	10	10	27.8	27.8	27.8	54.831	0	72.594	71589000	14	15.5932	15.8454	15.8103	15.9641	15.9928	14.8002	14.982	14.8058	14.9225	15.1142
5.05604	0.731275	P61750	P61750	ADP-ribosylation factor 4	Arf4	1466	Color2 [A=255, R=255, G=0, B=0]	1	4					7	3	3	53.3	17.8	17.8	20.396	0	19.644	428330000	12	17.7668	17.9306	18.1158	18.0226	18.093	17.1915	17.2343	17.3676	17.1703	17.3087
5.05582	-0.732923	Q8CG76	Q8CG76	Aflatoxin B1 aldehyde reductase member 2	Akr7a2	3563	Color2 [A=255, R=255, G=0, B=0]	1	4					4	4	4	10.4	10.4	10.4	40.612	0	10.754	125580000	8	15.8335	15.9534	15.9675	15.753	15.7107	16.3888	16.6216	16.6451	16.5417	16.6856
5.05537	1.69582	E9PVX6;E9PVX6-2	E9PVX6;E9PVX6-2		Mki67	148	Color2 [A=255, R=255, G=0, B=0]	1	4					73	73	72	30.1	30.1	29.8	350.86	0	323.31	2354500000	154	21.4472	20.7369	21.4633	21.3879	20.9473	19.2828	19.7076	19.5533	19.3335	19.6263
5.05364	-1.16637	P28654	P28654	Decorin	Dcn	993	Color2 [A=255, R=255, G=0, B=0]	1	4					6	5	5	16.4	14.1	14.1	39.809	0	12.574	399790000	11	17.0519	17.0383	17.1001	16.8865	17.176	17.8358	18.2252	18.478	18.3437	18.2019
5.05242	0.666589	P10639	P10639	Thioredoxin	Txn	723	Color2 [A=255, R=255, G=0, B=0]	1	4					7	7	7	77.1	77.1	77.1	11.675	0	42.168	8441000000	52	21.2303	21.2761	21.4737	21.3414	21.2365	20.4691	20.7565	20.6871	20.6122	20.7001
5.04901	-0.807367	Q7TPR4;O88990	Q7TPR4	Alpha-actinin-1	Actn1	2867	Color2 [A=255, R=255, G=0, B=0]	1	4					52	52	33	69.1	69.1	47.4	103.07	0	323.31	20639000000	416	22.591	22.8707	22.9152	22.7965	22.7596	23.3656	23.6469	23.6376	23.6159	23.704
5.04575	1.63953	Q9JKB3;Q9JKB3-2	Q9JKB3;Q9JKB3-2	Y-box-binding protein 3	Ybx3	5425	Color2 [A=255, R=255, G=0, B=0]	1	4					6	4	4	35.2	27.4	27.4	38.813	0	30.935	130510000	7	16.3858	15.6908	16.2766	16.6115	15.9916	14.5844	14.621	14.6437	14.4331	14.4765
5.04511	1.36916	Q08879;Q08879-2;CON__ENSEMBL:ENSBTAP00000016046	Q08879;Q08879-2	Fibulin-1	Fbln1	1870	Color2 [A=255, R=255, G=0, B=0]	1	4					10	10	10	17.7	17.7	17.7	78.032	0	32.286	124760000	13	17.2792	16.652	17.0649	16.6429	16.8913	15.2968	15.6242	15.6526	15.5158	15.5951
5.04124	0.875942	Q5SW19;Q5SW19-3;Q5SW19-2	Q5SW19;Q5SW19-3;Q5SW19-2	Clustered mitochondria protein homolog	Cluh	2221	Color2 [A=255, R=255, G=0, B=0]	1	4					14	14	14	13.5	13.5	13.5	148.07	0	31.146	80810000	24	16.7577	16.4672	16.7291	16.9207	16.5954	15.7285	15.9303	15.7823	15.7338	15.9154
5.03993	0.928038	P99027	P99027	60S acidic ribosomal protein P2	Rplp2	1778	Color2 [A=255, R=255, G=0, B=0]	1	4					7	7	7	64.3	64.3	64.3	11.651	0	111.8	2640800000	57	19.8417	19.7052	20.0795	20.1669	19.9288	19.0525	19.1346	19.003	18.8609	19.031
5.03752	-1.12782	P06332;P06332-2	P06332	T-cell surface glycoprotein CD4	Cd4	643	Color2 [A=255, R=255, G=0, B=0]	1	4					3	3	3	6.8	6.8	6.8	51.296	0	35.6	40506000	4	13.8886	14.0874	14.4125	13.9703	14.3374	15.1098	15.291	15.2517	15.2546	15.4283
5.03528	0.559039	Q8BTZ7	Q8BTZ7	Mannose-1-phosphate guanyltransferase beta	Gmppb	3283	Color2 [A=255, R=255, G=0, B=0]	1	4					6	6	6	22.2	22.2	22.2	39.916	0	28.8	289240000	17	18.0231	17.9873	18.2105	18.2176	18.1115	17.499	17.5835	17.5558	17.4695	17.6469
5.03251	-0.752918	P58462-4;P58462;P58462-3;P58462-2;P58462-5	P58462-4;P58462;P58462-3;P58462-2;P58462-5	Forkhead box protein P1	Foxp1	1390	Color2 [A=255, R=255, G=0, B=0]	1	4					5	5	5	12	12	12	64.421	0	36.083	38512000	8	14.6674	14.8095	14.8711	14.9695	14.7151	15.3749	15.5918	15.6241	15.5179	15.6885
5.02906	1.49081	P51910	P51910	Apolipoprotein D	Apod	1278	Color2 [A=255, R=255, G=0, B=0]	1	4					2	2	2	13.2	13.2	13.2	21.53	0	27.919	27058000	5	14.5855	14.5164	14.3758	14.2799	14.6153	12.5809	13.1492	12.9973	12.813	13.3784
5.02729	0.690701	Q9D0R2	Q9D0R2	Threonine--tRNA ligase, cytoplasmic	Tars	4884	Color2 [A=255, R=255, G=0, B=0]	1	4					21	21	20	32.4	32.4	31.3	83.355	0	141.1	1050700000	55	19.7071	19.6179	19.928	19.9105	19.7755	18.981	19.1581	19.1003	19.0552	19.1909
5.02536	0.673269	Q9QZL0	Q9QZL0	Receptor-interacting serine/threonine-protein kinase 3	Ripk3	5582	Color2 [A=255, R=255, G=0, B=0]	1	4					10	10	10	23.7	23.7	23.7	53.322	0	31.387	212760000	19	17.7802	17.7619	17.9933	17.9818	17.8734	17.0197	17.2652	17.2718	17.2018	17.2658
5.01771	1.08706	P08113	P08113	Endoplasmin	Hsp90b1	677	Color2 [A=255, R=255, G=0, B=0]	1	4					45	45	43	50.7	50.7	49	92.475	0	323.31	37011000000	422	23.4677	23.5373	23.8436	23.5806	23.7309	22.3456	22.5659	22.5394	22.4201	22.8537
5.01313	0.995562	Q922Q8	Q922Q8	Leucine-rich repeat-containing protein 59	Lrrc59	4307	Color2 [A=255, R=255, G=0, B=0]	1	4					11	11	10	47.9	47.9	44.3	34.877	0	38.437	1951400000	39	20.6682	20.6212	20.8341	20.3549	20.3488	19.5198	19.6568	19.5674	19.4587	19.6467
5.01143	0.816405	Q00651	Q00651	Integrin alpha-4	Itga4	1789	Color2 [A=255, R=255, G=0, B=0]	1	4					8	8	8	9.4	9.4	9.4	115.69	0	40.054	149370000	17	16.8781	16.7212	16.9723	17.0639	16.8829	15.9115	16.1904	16.2446	16.0019	16.0879
5.00855	0.600359	P17439	P17439	Glucosylceramidase	Gba	843	Color2 [A=255, R=255, G=0, B=0]	1	4					6	6	6	12	12	12	57.621	0	37.938	46348000	14	16.5965	16.6448	16.7625	16.623	16.5945	15.8748	16.1141	16.0253	16.0161	16.1892
5.00778	0.725019	P63242;Q8BGY2	P63242	Eukaryotic translation initiation factor 5A-1	Eif5a	1574	Color2 [A=255, R=255, G=0, B=0]	1	4					13	13	13	72.1	72.1	72.1	16.832	0	83.449	5002200000	62	20.5952	20.5829	20.7544	20.8793	20.8013	19.9057	20.0634	20.0486	19.8708	20.0994
4.99383	0.813701	Q9DC16	Q9DC16	Endoplasmic reticulum-Golgi intermediate compartment protein 1	Ergic1	5167	Color2 [A=255, R=255, G=0, B=0]	1	4					6	6	6	25.9	25.9	25.9	32.562	0	15.75	191160000	17	17.3728	17.595	17.7085	17.5158	17.6863	16.6139	16.7889	16.7779	16.6814	16.9477
4.99133	0.873499	Q9D8V7	Q9D8V7	Signal peptidase complex catalytic subunit SEC11C	Sec11c	5062	Color2 [A=255, R=255, G=0, B=0]	1	4					4	4	4	24	24	24	21.66	0	9.447	226790000	16	17.5598	17.5819	17.8182	17.5397	17.6179	16.7461	16.8251	16.6543	16.5449	16.9796
4.98649	0.833899	Q9D8N0	Q9D8N0	Elongation factor 1-gamma	Eef1g	5050	Color2 [A=255, R=255, G=0, B=0]	1	4					19	19	19	42.3	42.3	42.3	50.06	0	120.67	4450200000	97	21.4195	21.3597	21.5356	21.7305	21.6839	20.6124	20.8029	20.7206	20.6015	20.8223
4.98349	1.15599	Q61805	Q61805	Lipopolysaccharide-binding protein	Lbp	2424	Color2 [A=255, R=255, G=0, B=0]	1	4					2	2	2	4.2	4.2	4.2	53.055	0.00056872	2.3965	7938900	2	13.6151	13.8673	13.728	13.8478	13.6722	12.6717	12.7305	12.1589	12.6959	12.6934
4.97491	2.14447	Q9ERH4-2;Q9ERH4	Q9ERH4-2;Q9ERH4	Nucleolar and spindle-associated protein 1	Nusap1	5285	Color2 [A=255, R=255, G=0, B=0]	1	4					2	2	2	5.6	5.6	5.6	44.882	0.00021612	4.2734	12454000	4	14.1206	13.7317	14.008	13.9929	13.5604	11.575	12.2943	11.9928	11.1363	11.6928
4.97397	0.730704	Q9CZX8	Q9CZX8	40S ribosomal protein S19	Rps19	4848	Color2 [A=255, R=255, G=0, B=0]	1	4					8	8	8	41.4	41.4	41.4	16.085	0	41.084	6401000000	58	20.064	19.9514	20.1893	20.2703	20.1092	19.2386	19.5021	19.4205	19.29	19.4795
4.9718	0.694638	P99029-2;P99029	P99029-2;P99029	Peroxiredoxin-5, mitochondrial	Prdx5	1780	Color2 [A=255, R=255, G=0, B=0]	1	4					11	11	11	73.5	73.5	73.5	17.015	0	134.98	2245900000	45	19.9832	20.2875	20.3118	20.261	20.2364	19.38	19.5757	19.5179	19.5184	19.6148
4.96862	0.529826	Q6GQT9	Q6GQT9	Nodal modulator 1	Nomo1	2614	Color2 [A=255, R=255, G=0, B=0]	1	4					16	16	16	18.1	18.1	18.1	133.42	0	144.92	254830000	31	17.5931	17.6571	17.7835	17.7335	17.6336	17.0815	17.2592	17.1237	17.0472	17.2402
4.96747	-1.09798	P10922	P10922	Histone H1.0;Histone H1.0, N-terminally processed	H1f0	731	Color2 [A=255, R=255, G=0, B=0]	1	4					4	4	4	22.7	22.7	22.7	20.861	0	9.5795	3521300000	34	19.4973	19.5238	19.8806	19.5126	19.6098	20.3932	20.9202	20.6593	20.7789	20.7624
4.96397	0.843896	Q61147;CON__ENSEMBL:ENSBTAP00000031900	Q61147	Ceruloplasmin	Cp	2333	Color2 [A=255, R=255, G=0, B=0]	1	4					21	21	21	23.6	23.6	23.6	121.15	0	119.65	1398800000	83	20.0233	20.2863	20.1104	20.2533	20.3171	19.1253	19.4099	19.3359	19.364	19.536
4.96076	-0.712833	Q9JI11	Q9JI11	Serine/threonine-protein kinase 4;Serine/threonine-protein kinase 4 37kDa subunit;Serine/threonine-protein kinase 4 18kDa subunit	Stk4	5361	Color2 [A=255, R=255, G=0, B=0]	1	4					19	19	12	43.3	43.3	26.7	55.541	0	70.147	1095900000	56	18.3696	18.5681	18.6843	18.6163	18.5666	19.0824	19.3249	19.2955	19.2738	19.3925
4.9595	1.60621	P01837	P01837	Ig kappa chain C region		581	Color2 [A=255, R=255, G=0, B=0]	1	4					6	6	6	70.1	70.1	70.1	11.934	0	103.99	2891600000	54	19.3719	19.5216	19.7671	19.3237	19.5939	17.5943	17.9358	17.803	17.7631	18.4509
4.95817	-0.611341	Q3UUQ7	Q3UUQ7	GPI inositol-deacylase	Pgap1	2099	Color2 [A=255, R=255, G=0, B=0]	1	4					7	7	7	6.9	6.9	6.9	104.58	0	10.262	101960000	12	16.249	16.2555	16.4418	16.4604	16.3985	16.8218	17.0901	16.9603	16.9728	17.017
4.94289	-0.700104	Q91Z53	Q91Z53	Glyoxylate reductase/hydroxypyruvate reductase	Grhpr	4229	Color2 [A=255, R=255, G=0, B=0]	1	4					8	8	8	24.1	24.1	24.1	35.328	0	27.388	196200000	22	16.59	16.6669	16.8771	16.678	16.518	17.2402	17.4567	17.4156	17.2993	17.4187
4.94128	1.19546	Q8CG48	Q8CG48	Structural maintenance of chromosomes protein 2	Smc2	3560	Color2 [A=255, R=255, G=0, B=0]	1	4					36	36	36	30	30	30	134.24	0	151.98	1029700000	76	19.9866	19.6282	20.0735	19.9431	19.5553	18.4079	18.7425	18.7168	18.5591	18.783
4.92266	0.822489	Q9ESP1	Q9ESP1	Stromal cell-derived factor 2-like protein 1	Sdf2l1	5317	Color2 [A=255, R=255, G=0, B=0]	1	4					4	4	4	29.4	29.4	29.4	23.648	0	63.826	175620000	13	14.6372	14.8327	14.9481	14.9226	15.0449	14.1238	14.1462	13.9279	13.9286	14.1464
4.92196	0.961313	Q9DBY1;Q9DBY1-2	Q9DBY1;Q9DBY1-2	E3 ubiquitin-protein ligase synoviolin	Syvn1	5162	Color2 [A=255, R=255, G=0, B=0]	1	4					2	2	2	2.9	2.9	2.9	67.296	0.00020218	3.2414	60931000	5	15.7234	15.6817	15.961	16.0555	16.1165	14.9315	15.0354	15.0297	14.763	14.9719
4.91969	-1.03841	O70423-2;O70423	O70423-2;O70423	Membrane primary amine oxidase	Aoc3	435	Color2 [A=255, R=255, G=0, B=0]	1	4					5	5	5	11.6	11.6	11.6	69.526	0	22.188	53982000	9	15.2135	15.5973	15.6044	15.6342	15.7111	16.4272	16.4607	16.7248	16.595	16.745
4.91877	1.11018	Q99J72-3;Q99J72-4;Q99J72-2;Q99J72	Q99J72-3;Q99J72-4;Q99J72-2;Q99J72	DNA dC->dU-editing enzyme APOBEC-3	Apobec3	4362	Color2 [A=255, R=255, G=0, B=0]	1	4					7	7	7	18.4	18.4	18.4	46.97	0	37.407	243280000	16	17.7575	17.5571	17.9848	18.0067	17.6948	16.4495	16.775	16.8309	16.5611	16.8336
4.91857	-1.29147	Q91WN4-2;Q91WN4	Q91WN4-2;Q91WN4	Kynurenine 3-monooxygenase	Kmo	4162	Color2 [A=255, R=255, G=0, B=0]	1	4					7	7	7	18.7	18.7	18.7	50.395	0	12.514	65589000	11	14.7269	14.7728	15.1052	15.3401	15.293	16.1711	16.4244	16.3975	16.3496	16.3527
4.91378	-0.849857	P16125	P16125	L-lactate dehydrogenase B chain	Ldhb	822	Color2 [A=255, R=255, G=0, B=0]	1	4					9	8	8	28.4	24.9	24.9	36.572	0	41.105	167400000	19	16.0463	16.2986	16.349	16.4576	16.5396	17.0796	17.2204	17.2188	17.1737	17.2478
4.91137	0.526751	O54734	O54734	Dolichyl-diphosphooligosaccharide--protein glycosyltransferase 48 kDa subunit	Ddost	341	Color2 [A=255, R=255, G=0, B=0]	1	4					11	11	11	27	27	27	49.027	0	82.2	1250800000	61	18.9486	18.9342	19.1722	19.0454	18.9494	18.4423	18.5575	18.4953	18.3826	18.5383
4.89677	1.60549	Q07456	Q07456	Protein AMBP;Alpha-1-microglobulin;Inter-alpha-trypsin inhibitor light chain;Trypstatin	Ambp	1855	Color2 [A=255, R=255, G=0, B=0]	1	4					3	3	3	11.5	11.5	11.5	39.029	0	13.022	80131000	12	15.7507	16.4035	15.7727	16.0396	16.1906	14.0991	14.2104	14.6267	14.5167	14.6768
4.89471	0.725318	P62908	P62908	40S ribosomal protein S3	Rps3	1544	Color2 [A=255, R=255, G=0, B=0]	1	4					17	17	17	76.1	76.1	76.1	26.674	0	114.21	9618500000	194	22.4347	22.2918	22.5303	22.578	22.3801	21.5627	21.8607	21.7528	21.6095	21.8027
4.89087	0.952188	Q8BGQ7	Q8BGQ7	Alanine--tRNA ligase, cytoplasmic	Aars	3079	Color2 [A=255, R=255, G=0, B=0]	1	4					25	25	25	30.3	30.3	30.3	106.91	0	83.067	2022200000	73	20.8642	20.646	21.0493	21.0549	20.7334	19.7497	20.0322	19.9623	19.8113	20.0314
4.88761	-1.06803	Q07235	Q07235	Glia-derived nexin	Serpine2	1853	Color2 [A=255, R=255, G=0, B=0]	1	4					8	8	8	21.4	21.4	21.4	44.207	0	20.125	316930000	21	16.571	16.7276	17.0854	16.6947	16.5887	17.5857	17.7211	17.8856	17.8969	17.9182
4.88587	1.33225	Q9QWF0	Q9QWF0	Chromatin assembly factor 1 subunit A	Chaf1a	5504	Color2 [A=255, R=255, G=0, B=0]	1	4					3	3	3	3	3	3	101.93	0.00019357	2.6868	11343000	4	14.6302	14.211	14.4912	14.6927	14.2571	12.8137	13.3372	13.0926	13.0157	13.3618
4.88149	0.776546	Q91VA6	Q91VA6	Polymerase delta-interacting protein 2	Poldip2	4085	Color2 [A=255, R=255, G=0, B=0]	1	4					3	3	3	8.7	8.7	8.7	41.87	0	10.537	49729000	7	15.4343	15.3669	15.5426	15.677	15.4986	14.5241	14.8723	14.7803	14.6423	14.8177
4.87947	-0.841687	Q6PGG2-2;Q6PGG2	Q6PGG2-2;Q6PGG2	GEM-interacting protein	Gmip	2726	Color2 [A=255, R=255, G=0, B=0]	1	4					12	12	11	18.5	18.5	16.7	93.129	0	33.39	159870000	26	16.2088	16.3438	16.3171	16.4258	16.3566	16.9132	17.1655	17.2542	17.1154	17.4122
4.87896	0.908708	Q9CZD3	Q9CZD3	Glycine--tRNA ligase	Gars	4823	Color2 [A=255, R=255, G=0, B=0]	1	4					14	14	14	19.5	19.5	19.5	81.877	0	58.108	991550000	44	19.8276	19.6229	20.0257	19.8739	19.6217	18.7081	18.9833	18.9155	18.8043	19.0171
4.87754	-0.995037	Q9JK53	Q9JK53	Prolargin	Prelp	5420	Color2 [A=255, R=255, G=0, B=0]	1	4					10	10	10	31.2	31.2	31.2	43.292	0	59.911	310920000	26	16.8986	17.2015	17.4227	17.142	17.231	17.9749	18.1521	18.1708	18.3738	18.1993
4.87727	0.697036	Q8VHE0	Q8VHE0	Translocation protein SEC63 homolog	Sec63	4050	Color2 [A=255, R=255, G=0, B=0]	1	4					15	15	15	22.6	22.6	22.6	87.869	0	103.3	328990000	31	18.1327	18.1757	18.4087	18.1459	18.1529	17.3309	17.5475	17.5744	17.4479	17.6299
4.87648	0.717495	Q8BWZ3;Q8BWZ3-2	Q8BWZ3;Q8BWZ3-2	N-alpha-acetyltransferase 25, NatB auxiliary subunit	Naa25	3338	Color2 [A=255, R=255, G=0, B=0]	1	4					8	8	8	8.3	8.3	8.3	111.71	0	20.488	92270000	14	16.3725	16.4515	16.6829	16.5726	16.4336	15.6422	15.831	15.7654	15.7323	15.9546
4.87432	-1.5374	P97425	P97425	Eosinophil cationic protein 2	Ear2	1726	Color2 [A=255, R=255, G=0, B=0]	1	4					3	3	2	25.6	25.6	13.5	17.62	0	16.238	334760000	10	14.4042	14.1158	13.9922	13.8827	14.4564	15.4856	15.9602	15.8963	15.3664	15.8298
4.87044	-0.758635	Q62188	Q62188	Dihydropyrimidinase-related protein 3	Dpysl3	2457	Color2 [A=255, R=255, G=0, B=0]	1	4					13	11	11	31.6	27.5	27.5	61.936	0	67.032	599110000	32	17.2858	17.6321	17.6605	17.5394	17.5093	18.1062	18.3059	18.3047	18.3276	18.3759
4.84806	-1.44624	P98203-4;P98203-5;P98203-2;P98203	P98203-4;P98203-5;P98203-2;P98203	Armadillo repeat protein deleted in velo-cardio-facial syndrome homolog	Arvcf	1775	Color2 [A=255, R=255, G=0, B=0]	1	4					6	6	6	11.5	11.5	11.5	97.164	0	25.426	39890000	9	12.3723	13.0099	12.9838	13.135	12.755	13.9955	14.3508	14.3868	14.3336	14.4204
4.84223	-0.754042	O88842;O88842-2;Q91ZT5-4;Q91ZT5-3;Q91ZT5-2;Q91ZT5;P52734	O88842;O88842-2	FYVE, RhoGEF and PH domain-containing protein 3	Fgd3	514	Color2 [A=255, R=255, G=0, B=0]	1	4					7	7	7	17.6	17.6	17.6	80.623	0	8.3839	51643000	11	15.0186	15.3348	15.2814	15.1656	15.1927	15.7665	16.0125	16.0292	15.8617	16.0934
4.84065	0.594635	Q9JKF7	Q9JKF7	39S ribosomal protein L39, mitochondrial	Mrpl39	5430	Color2 [A=255, R=255, G=0, B=0]	1	4					4	4	4	10.7	10.7	10.7	38.549	0.00020678	3.5353	18839000	5	14.2423	14.3034	14.4383	14.5504	14.5052	13.7831	13.8388	13.8123	13.742	13.8902
4.83112	-1.34486	Q3U2S8	Q3U2S8	Voltage-gated hydrogen channel 1	Hvcn1	1998	Color2 [A=255, R=255, G=0, B=0]	1	4					5	5	5	23.8	23.8	23.8	31.242	0	24.204	179470000	16	13.1687	13.9507	13.8376	13.8224	13.7599	14.9225	15.1001	15.0222	15.0356	15.1832
4.81799	0.954448	Q8BJW6;Q8BJW6-2	Q8BJW6;Q8BJW6-2	Eukaryotic translation initiation factor 2A;Eukaryotic translation initiation factor 2A, N-terminally processed	Eif2a	3165	Color2 [A=255, R=255, G=0, B=0]	1	4					15	15	15	32.5	32.5	32.5	64.403	0	105.53	479980000	40	18.7236	18.4661	18.8203	18.9774	18.7988	17.5994	17.9342	17.8342	17.7436	17.9027
4.81548	-1.02135	Q99KP3	Q99KP3	Lambda-crystallin homolog	Cryl1	4423	Color2 [A=255, R=255, G=0, B=0]	1	4					7	7	7	28.5	28.5	28.5	35.208	0	31.122	186410000	18	16.7497	16.9494	17.1986	17.2205	17.1349	17.8287	18.1923	18.1392	18.0447	18.155
4.8122	-0.73905	A3KMP2;A3KMP2-2	A3KMP2;A3KMP2-2	Tetratricopeptide repeat protein 38	Ttc38	57	Color2 [A=255, R=255, G=0, B=0]	1	4					10	10	10	23.2	23.2	23.2	52.223	0	33.769	85942000	20	15.5727	15.6623	15.8017	15.8091	15.7838	16.2304	16.5321	16.5156	16.4345	16.6123
4.79763	0.813064	P63028	P63028	Translationally-controlled tumor protein	Tpt1	1557	Color2 [A=255, R=255, G=0, B=0]	1	4					4	4	4	27.3	27.3	27.3	19.462	0	46.664	1436100000	83	19.7487	19.6447	19.9721	20.0007	19.943	18.8862	19.1569	19.0806	18.9617	19.1584
4.79642	-0.789866	Q8K2H4	Q8K2H4	Arf-GAP with coiled-coil, ANK repeat and PH domain-containing protein 1	Acap1	3713	Color2 [A=255, R=255, G=0, B=0]	1	4					13	13	13	25.8	25.8	25.8	81.703	0	65.931	364050000	29	16.1125	16.2487	16.3843	16.2774	16.0419	16.7919	17.0162	17.0825	16.9726	17.1509
4.79451	-0.596278	P05132-2;P05132	P05132-2;P05132	cAMP-dependent protein kinase catalytic subunit alpha	Prkaca	629	Color2 [A=255, R=255, G=0, B=0]	1	4					9	9	5	21.9	21.9	14	39.802	0	59.386	407160000	23	18.6708	18.8106	18.9639	18.8058	18.6383	19.2838	19.4013	19.3992	19.3353	19.4513
4.78948	0.571962	Q61595-5;Q61595-3;Q61595-6;Q61595-9;Q61595;Q61595-2;Q61595-16;Q61595-14;Q61595-13;Q61595-10;Q61595-15;Q61595-7;Q61595-11;Q61595-12;Q61595-4;Q61595-8	Q61595-5;Q61595-3;Q61595-6;Q61595-9;Q61595;Q61595-2;Q61595-16;Q61595-14;Q61595-13;Q61595-10;Q61595-15;Q61595-7;Q61595-11;Q61595-12;Q61595-4;Q61595-8	Kinectin	Ktn1	2397	Color2 [A=255, R=255, G=0, B=0]	1	4					24	24	24	22.1	22.1	22.1	146.48	0	98.795	337150000	44	18.3366	18.2582	18.5277	18.4352	18.4042	17.6766	17.9078	17.8674	17.7706	17.8797
4.78519	-0.860373	Q8K2Y9-2;Q8K2Y9	Q8K2Y9-2;Q8K2Y9	Cerebral cavernous malformations protein 2 homolog	Ccm2	3731	Color2 [A=255, R=255, G=0, B=0]	1	4					5	5	5	14.4	14.4	14.4	48.247	0	13.869	21577000	7	14.7232	15.0308	15.0688	15.0991	15.021	15.6179	15.8707	15.954	15.8157	15.9864
4.76939	1.01905	B1ARD6;B1ARD8	B1ARD6		Slfn9	74	Color2 [A=255, R=255, G=0, B=0]	1	4					4	4	4	4.6	4.6	4.6	103.99	0	8.2127	41784000	9	15.6002	15.4439	15.7334	15.7763	15.3152	14.3793	14.8027	14.543	14.5759	14.4729
4.75998	0.808715	Q8BKC5;Q8BKC5-2	Q8BKC5;Q8BKC5-2	Importin-5	Ipo5	3177	Color2 [A=255, R=255, G=0, B=0]	1	4					30	30	29	33.5	33.5	32.4	123.59	0	256.77	1369200000	76	20.482	20.329	20.6447	20.7561	20.6173	19.6116	19.8549	19.8208	19.6608	19.8374
4.75963	-0.585315	Q99MR8	Q99MR8	Methylcrotonoyl-CoA carboxylase subunit alpha, mitochondrial	Mccc1	4499	Color2 [A=255, R=255, G=0, B=0]	1	4					9	9	9	18.5	18.5	18.5	79.343	0	47.732	90401000	18	15.5104	15.6155	15.8197	15.6304	15.4766	16.1223	16.2482	16.1979	16.1689	16.2419
4.75884	0.624326	P62702	P62702	40S ribosomal protein S4, X isoform	Rps4x	1514	Color2 [A=255, R=255, G=0, B=0]	1	4					14	14	14	49.8	49.8	49.8	29.597	0	95.814	5308100000	80	20.7408	20.6332	20.853	20.9048	20.737	20.0216	20.2818	20.1627	20.0545	20.2266
4.75121	-0.491149	Q8K354	Q8K354	Carbonyl reductase [NADPH] 3	Cbr3	3741	Color2 [A=255, R=255, G=0, B=0]	1	4					7	7	7	31.8	31.8	31.8	30.953	0	46.687	69397000	14	15.511	15.5008	15.7829	15.6293	15.5448	16.0383	16.1006	16.1199	16.0715	16.0943
4.74868	0.715339	P35980	P35980	60S ribosomal protein L18	Rpl18	1096	Color2 [A=255, R=255, G=0, B=0]	1	4					5	5	5	25	25	25	21.644	0	65.25	3311500000	40	20.1238	20.0184	20.346	20.4009	20.2185	19.4164	19.6041	19.5272	19.4284	19.5548
4.74306	-0.739257	Q61233	Q61233	Plastin-2	Lcp1	2356	Color2 [A=255, R=255, G=0, B=0]	1	4					40	40	35	75.6	75.6	67.6	70.148	0	323.31	44612000000	478	23.2564	23.4078	23.5265	23.3674	23.3306	23.8579	24.1921	24.1851	24.1049	24.245
4.73519	0.788351	P06909	P06909	Complement factor H	Cfh	656	Color2 [A=255, R=255, G=0, B=0]	1	4					22	22	22	23.4	23.4	23.4	139.14	0	116.12	455670000	49	18.3695	18.6332	18.4569	18.4046	18.3941	17.4487	17.5505	17.7266	17.7236	17.867
4.7329	-0.757456	Q99P81	Q99P81	ATP-binding cassette sub-family G member 3	Abcg3	4523	Color2 [A=255, R=255, G=0, B=0]	1	4					5	5	4	8.6	8.6	6.5	73.612	0	17.753	12245000	7	13.3929	13.5569	13.5099	13.7636	13.6017	14.1994	14.5011	14.3155	14.1986	14.3976
4.73226	-0.57743	Q9EP89	Q9EP89	Serine beta-lactamase-like protein LACTB, mitochondrial	Lactb	5226	Color2 [A=255, R=255, G=0, B=0]	1	4					7	7	7	13.4	13.4	13.4	60.705	0	31.948	98394000	17	15.4864	15.5691	15.6552	15.7709	15.6663	16.0644	16.2506	16.2859	16.1557	16.2784
4.73109	-0.499089	E9Q634	E9Q634	Unconventional myosin-Ie	Myo1e	168	Color2 [A=255, R=255, G=0, B=0]	1	4					19	19	15	17.2	17.2	12.9	126.82	0	59.756	513450000	39	17.847	18.0636	18.0603	17.9948	17.9416	18.537	18.5284	18.4658	18.3382	18.5333
4.73082	0.986637	P12804	P12804	Fibroleukin	Fgl2	765	Color2 [A=255, R=255, G=0, B=0]	1	4					2	2	2	6.2	6.2	6.2	48.95	0.00092593	2.137	24914000	3	14.287	14.0653	14.2305	14.3131	14.3649	13.3829	13.4694	13.2373	12.9087	13.3292
4.72936	-0.732022	Q9DBB8	Q9DBB8	Trans-1,2-dihydrobenzene-1,2-diol dehydrogenase	Dhdh	5119	Color2 [A=255, R=255, G=0, B=0]	1	4					7	7	7	20.1	20.1	20.1	36.3	0	14.344	113020000	16	16.1613	16.3267	16.3849	16.1875	16.0499	16.7777	17.0392	16.972	16.8928	17.0886
4.72933	0.70115	Q64516-1;Q64516-2;Q64516;Q9WU65	Q64516-1;Q64516-2;Q64516	Glycerol kinase	Gk	2547	Color2 [A=255, R=255, G=0, B=0]	1	4					8	8	8	14.9	14.9	14.9	57.457	0	17.253	75049000	13	15.5965	15.5893	15.8794	15.8973	15.7206	14.9214	15.1117	15.1175	14.9529	15.0736
4.72744	1.626	Q8VDF2-2;Q8VDF2	Q8VDF2-2;Q8VDF2	E3 ubiquitin-protein ligase UHRF1	Uhrf1	3989	Color2 [A=255, R=255, G=0, B=0]	1	4					11	11	11	18.6	18.6	18.6	87.555	0	72.722	145070000	23	17.8311	17.4518	17.8181	17.8591	17.3635	15.537	16.2843	16.1459	15.8952	16.3311
4.72367	-0.665606	Q9JL26;Q9JL26-2;Q6ZPF4-2;Q8CGB3-2;Q6ZPF4;Q8CGB3;Q8CGB3-3	Q9JL26;Q9JL26-2	Formin-like protein 1	Fmnl1	5447	Color2 [A=255, R=255, G=0, B=0]	1	4					25	25	21	28.2	28.2	24.9	122.06	0	122.97	1373100000	56	18.8329	19.0445	19.0751	19.0477	18.977	19.4388	19.7237	19.7417	19.6343	19.7668
4.72344	0.819906	Q8VEJ4	Q8VEJ4	Notchless protein homolog 1	Nle1	4043	Color2 [A=255, R=255, G=0, B=0]	1	4					6	6	6	18.8	18.8	18.8	53.133	0	59.725	136620000	12	16.5354	16.4572	16.6298	16.7338	16.4909	15.517	15.8915	15.787	15.636	15.9161
4.72287	-0.732509	Q62000	Q62000	Mimecan	Ogn	2435	Color2 [A=255, R=255, G=0, B=0]	1	4					3	3	3	8.7	8.7	8.7	34.012	0.0001929	2.6384	30253000	5	14.5695	14.5565	14.7029	14.4384	14.5719	15.1773	15.3401	15.3399	15.5208	15.1236
4.72116	1.00419	Q8BYU6	Q8BYU6	Torsin-1A-interacting protein 2	Tor1aip2	3374	Color2 [A=255, R=255, G=0, B=0]	1	4					6	5	5	17.3	15.3	15.3	54.495	0	17.673	67314000	8	16.4346	16.2884	16.6273	16.4788	16.1864	15.0842	15.4505	15.5426	15.4132	15.5041
4.72104	0.84614	P27808	P27808	Alpha-1,3-mannosyl-glycoprotein 2-beta-N-acetylglucosaminyltransferase	Mgat1	982	Color2 [A=255, R=255, G=0, B=0]	1	4					7	7	7	21.3	21.3	21.3	51.69	0	18.856	71709000	12	16.0467	16.0907	16.3026	16.0646	15.9967	15.045	15.2635	15.2765	15.1667	15.5189
4.71429	-1.03519	Q02650	Q02650	Paired box protein Pax-5	Pax5	1815	Color2 [A=255, R=255, G=0, B=0]	1	4					3	3	3	14.3	14.3	14.3	42.231	0	9.8784	28063000	5	12.2096	12.5324	12.8299	12.6355	12.7021	13.5014	13.6783	13.6746	13.4989	13.7323
4.71373	-0.717901	Q9D8Y7	Q9D8Y7	Tumor necrosis factor alpha-induced protein 8-like protein 2	Tnfaip8l2	5069	Color2 [A=255, R=255, G=0, B=0]	1	4					3	3	2	15.8	15.8	12	20.615	0.00074934	2.277	95675000	3	15.8483	16.091	16.1796	15.8989	15.909	16.5375	16.8004	16.7148	16.6644	16.7991
4.71312	0.609472	P62849-2;P62849-3;P62849	P62849-2;P62849-3;P62849	40S ribosomal protein S24	Rps24	1532	Color2 [A=255, R=255, G=0, B=0]	1	4					5	5	5	36.2	36.2	36.2	15.069	0	22.82	840580000	27	18.5191	18.4974	18.7037	18.5857	18.3464	17.8748	17.9465	17.991	17.8076	17.985
4.71065	-0.925951	Q9JLM8-2;Q9JLM8	Q9JLM8-2;Q9JLM8	Serine/threonine-protein kinase DCLK1	Dclk1	5458	Color2 [A=255, R=255, G=0, B=0]	1	4					6	6	5	17.6	17.6	14.6	40.408	0	21.415	183850000	15	15.0398	15.5332	15.4104	15.3465	15.2168	15.997	16.3	16.2728	16.3087	16.298
4.70889	0.809887	Q8R3E3;Q8R3E3-2;Q8R3E3-3	Q8R3E3;Q8R3E3-2;Q8R3E3-3	WD repeat domain phosphoinositide-interacting protein 1	Wipi1	3888	Color2 [A=255, R=255, G=0, B=0]	1	4					2	2	2	4.3	4.3	4.3	48.758	0.000214	4.0476	9910500	4	14.2479	14.2631	14.5425	14.5379	14.2928	13.368	13.5315	13.7025	13.545	13.6879
4.70616	-0.727216	Q60854	Q60854	Serpin B6	Serpinb6	2280	Color2 [A=255, R=255, G=0, B=0]	1	4					14	14	14	42.6	42.6	42.6	42.598	0	139.93	3432600000	82	19.9883	20.0601	20.2598	20.3229	20.2721	20.7162	20.9684	20.9499	20.9436	20.9611
4.70226	0.712991	Q8BTY8-3;Q8BTY8-2;Q8BTY8;Q8BTY8-4	Q8BTY8-3;Q8BTY8-2;Q8BTY8;Q8BTY8-4	Sec1 family domain-containing protein 2	Scfd2	3281	Color2 [A=255, R=255, G=0, B=0]	1	4					2	2	2	5.2	5.2	5.2	52.029	0	15.903	23395000	4	14.4474	14.4286	14.7208	14.6601	14.4978	13.7065	14.0194	13.7911	13.7807	13.892
4.69303	0.743863	P62830	P62830	60S ribosomal protein L23	Rpl23	1529	Color2 [A=255, R=255, G=0, B=0]	1	4					9	9	9	69.3	69.3	69.3	14.865	0	42.371	2558400000	42	20.7164	20.5129	20.7948	20.8801	20.6553	19.7888	20.0553	19.9996	19.8996	20.0968
4.68625	0.748391	Q9Z2G9;Q9Z2G9-2	Q9Z2G9;Q9Z2G9-2	Oxidoreductase HTATIP2	Htatip2	5844	Color2 [A=255, R=255, G=0, B=0]	1	4					6	6	6	30.2	30.2	30.2	26.87	0	56.426	97270000	14	16.1466	16.1818	16.3976	16.3678	16.2211	15.2586	15.6503	15.5859	15.5154	15.5626
4.67644	-0.810736	Q08093	Q08093	Calponin-2	Cnn2	1862	Color2 [A=255, R=255, G=0, B=0]	1	4					11	11	10	43.9	43.9	40.3	33.155	0	117.73	1751200000	47	19.1945	19.2753	19.5545	19.5418	19.5569	20.0529	20.3093	20.274	20.2384	20.3021
4.66114	0.689381	P62301	P62301	40S ribosomal protein S13	Rps13	1497	Color2 [A=255, R=255, G=0, B=0]	1	4					9	9	9	53.6	53.6	53.6	17.222	0	32.917	5922900000	55	22.3933	22.3291	22.5748	22.5664	22.2873	21.6859	21.7946	21.7913	21.5719	21.8602
4.6609	0.599311	P23116	P23116	Eukaryotic translation initiation factor 3 subunit A	Eif3a	919	Color2 [A=255, R=255, G=0, B=0]	1	4					39	39	39	28.2	28.2	28.2	161.93	0	124.07	1752000000	94	20.6045	20.5218	20.7531	20.77	20.5722	19.902	20.074	20.084	19.9884	20.1766
4.6589	1.039	P55821	P55821	Stathmin-2	Stmn2	1345	Color2 [A=255, R=255, G=0, B=0]	1	4					3	2	2	14.5	9.5	9.5	20.828	0	4.5927	799750000	5	17.3959	17.1931	17.4015	17.7645	17.3391	16.1505	16.5401	16.4054	16.2976	16.5054
4.65659	-1.20054	Q8R1G2	Q8R1G2	Carboxymethylenebutenolidase homolog	Cmbl	3837	Color2 [A=255, R=255, G=0, B=0]	1	4					6	6	6	28.2	28.2	28.2	27.902	0	15.09	182580000	11	15.053	15.4873	15.4941	15.535	15.3657	16.187	16.6606	16.7868	16.6068	16.6965
4.65063	0.630444	Q99KV1	Q99KV1	DnaJ homolog subfamily B member 11	Dnajb11	4428	Color2 [A=255, R=255, G=0, B=0]	1	4					11	11	11	33.2	33.2	33.2	40.555	0	103.46	1452400000	47	19.3135	19.3625	19.5912	19.3444	19.3655	18.6456	18.8056	18.7491	18.6839	18.9408
4.645	-0.80333	P41317	P41317	Mannose-binding protein C	Mbl2	1134	Color2 [A=255, R=255, G=0, B=0]	1	4					5	5	5	24.6	24.6	24.6	25.957	0	10.596	104850000	11	14.9331	14.5915	14.9059	14.9484	14.6657	15.4958	15.7112	15.7418	15.4861	15.6263
4.64373	-0.541752	Q7TN29;Q7TN29-2	Q7TN29;Q7TN29-2	Stromal membrane-associated protein 2	Smap2	2856	Color2 [A=255, R=255, G=0, B=0]	1	4					5	5	5	18.5	18.5	18.5	46.577	0	23.726	69191000	9	14.9537	14.9146	15.1306	15.1802	14.9701	15.5218	15.5795	15.6093	15.4809	15.6665
4.63734	1.37621	P59328;P59328-3;P59328-2	P59328;P59328-3;P59328-2	WD repeat and HMG-box DNA-binding protein 1	Wdhd1	1413	Color2 [A=255, R=255, G=0, B=0]	1	4					7	7	7	7.6	7.6	7.6	124.25	0	14.703	42355000	13	16.0291	15.611	16.1671	16.2422	15.7256	14.3513	14.8798	14.6265	14.376	14.6602
4.63627	0.585383	Q99JX3;Q99JX3-2	Q99JX3;Q99JX3-2	Golgi reassembly-stacking protein 2	Gorasp2	4386	Color2 [A=255, R=255, G=0, B=0]	1	4					8	8	7	24.6	24.6	22.8	47.038	0	36.349	382490000	17	18.3607	18.3362	18.5382	18.5537	18.579	17.8057	17.9215	17.8626	17.8134	18.0377
4.63565	0.751844	O09167	O09167	60S ribosomal protein L21	Rpl21	254	Color2 [A=255, R=255, G=0, B=0]	1	4					7	7	7	35.6	35.6	35.6	18.562	0	12.396	1243300000	20	19.5722	19.3496	19.6875	19.7408	19.5234	18.6807	18.9571	18.8613	18.7225	18.8927
4.6345	-0.794625	Q3UZA1-2;Q3UZA1	Q3UZA1-2;Q3UZA1	CapZ-interacting protein	Rcsd1	2113	Color2 [A=255, R=255, G=0, B=0]	1	4					4	4	4	13.9	13.9	13.9	40.857	0	37.335	394450000	12	16.992	17.3853	17.2256	17.1728	17.1098	17.7415	17.982	18.0342	17.9736	18.1273
4.63441	-0.954602	Q8VCW8	Q8VCW8	Acyl-CoA synthetase family member 2, mitochondrial	Acsf2	3971	Color2 [A=255, R=255, G=0, B=0]	1	4					13	13	13	26.8	26.8	26.8	67.95	0	61.694	2447400000	38	18.1807	18.3218	18.5254	18.1915	18.0891	18.9092	19.2918	19.2873	19.2381	19.3551
4.6343	0.708094	Q3UJU9	Q3UJU9	Regulator of microtubule dynamics protein 3	Rmdn3	2058	Color2 [A=255, R=255, G=0, B=0]	1	4					7	7	7	20.6	20.6	20.6	52.028	0	30.731	98457000	16	16.6714	16.5722	16.9016	16.8368	16.5773	15.8651	16.0177	16.0586	15.9496	16.128
4.63294	0.77422	P46978	P46978	Dolichyl-diphosphooligosaccharide--protein glycosyltransferase subunit STT3A	Stt3a	1183	Color2 [A=255, R=255, G=0, B=0]	1	4					10	10	10	13.9	13.9	13.9	80.597	0	39.582	1138400000	34	19.7206	19.7349	20.0003	19.6294	19.5068	18.876	19.0168	18.9489	18.8528	19.0265
4.63293	0.746508	P10852;P10852-2	P10852;P10852-2	4F2 cell-surface antigen heavy chain	Slc3a2	728	Color2 [A=255, R=255, G=0, B=0]	1	4					14	14	14	27.8	27.8	27.8	58.336	0	103.51	1153200000	39	19.4369	19.2595	19.6992	19.6161	19.5999	18.7402	18.8631	18.7942	18.6624	18.8191
4.63188	-0.589631	P50396	P50396	Rab GDP dissociation inhibitor alpha	Gdi1	1251	Color2 [A=255, R=255, G=0, B=0]	1	4					18	13	13	48.8	38	38	50.521	0	94.835	829470000	40	17.5086	17.6633	17.7772	17.7076	17.5301	18.0714	18.2345	18.2861	18.2147	18.3283
4.63134	0.609261	P07901;REV__Q8BL66	P07901	Heat shock protein HSP 90-alpha	Hsp90aa1	668	Color2 [A=255, R=255, G=0, B=0]	1	4					39	25	25	55.4	39.2	39.2	84.787	0	182.64	13220000000	172	21.6137	21.575	21.7121	21.9022	21.717	20.9543	21.1063	21.1671	21.0652	21.1807
4.62269	0.762167	Q8BP47	Q8BP47	Asparagine--tRNA ligase, cytoplasmic	Nars	3229	Color2 [A=255, R=255, G=0, B=0]	1	4					16	16	16	30.9	30.9	30.9	64.279	0	95.352	925310000	68	19.1591	19.0442	19.4361	19.2519	19.102	18.3035	18.4749	18.4433	18.3451	18.6156
4.62126	-0.68265	O08553	O08553	Dihydropyrimidinase-related protein 2	Dpysl2	194	Color2 [A=255, R=255, G=0, B=0]	1	4					22	22	19	58.6	58.6	52.3	62.277	0	178.19	2167300000	113	19.4373	19.6946	19.6891	19.7984	19.7187	20.166	20.4451	20.4146	20.3313	20.3944
4.61931	0.759977	P19253	P19253	60S ribosomal protein L13a	Rpl13a	873	Color2 [A=255, R=255, G=0, B=0]	1	4					8	8	8	34	34	34	23.464	0	37.706	2025800000	63	21.233	20.9976	21.3138	21.3741	21.1386	20.2925	20.5558	20.488	20.3443	20.5766
4.61898	-0.801792	Q8BMS9	Q8BMS9	Ras association domain-containing protein 2	Rassf2	3219	Color2 [A=255, R=255, G=0, B=0]	1	4					10	10	9	35.3	35.3	30.7	37.973	0	39.045	311460000	20	16.8037	16.9827	17.0689	16.9772	16.7878	17.4505	17.8027	17.7868	17.7073	17.8819
4.61819	1.04741	A6X935;A6X935-2;CON__Q3T052	A6X935;A6X935-2	Inter alpha-trypsin inhibitor, heavy chain 4	Itih4	71	Color2 [A=255, R=255, G=0, B=0]	1	4					16	16	16	22.5	22.5	22.5	104.66	0	60.791	303250000	33	17.808	18.5101	18.1371	18.0725	18.195	16.9929	17.0247	17.1344	17.0994	17.2341
4.60486	0.69647	P60843	P60843	Eukaryotic initiation factor 4A-I	Eif4a1	1437	Color2 [A=255, R=255, G=0, B=0]	1	4					23	23	13	56.7	56.7	31.3	46.153	0	228.57	9411200000	135	21.9495	21.7919	22.0642	22.194	21.9733	21.158	21.3527	21.3853	21.2221	21.3724
4.60445	-0.71781	Q8VCC1	Q8VCC1	15-hydroxyprostaglandin dehydrogenase [NAD(+)]	Hpgd	3952	Color2 [A=255, R=255, G=0, B=0]	1	4					7	7	7	32.7	32.7	32.7	29.18	0	31.258	41411000	16	14.8754	15.0609	15.1346	15.1341	15.1143	15.5429	15.8873	15.782	15.7677	15.9283
4.60426	1.46151	Q9CYA0	Q9CYA0	Cysteine-rich with EGF-like domain protein 2	Creld2	4796	Color2 [A=255, R=255, G=0, B=0]	1	4					10	10	10	30.9	30.9	30.9	38.219	0	93.45	558650000	22	17.3836	17.633	17.7699	17.923	18.2037	16.2863	16.3195	16.2445	16.0784	16.677
4.59856	-0.90215	Q91V61-2;Q91V61	Q91V61-2;Q91V61	Sideroflexin-3	Sfxn3	4079	Color2 [A=255, R=255, G=0, B=0]	1	4					8	8	8	36.5	36.5	36.5	31.656	0	75.663	232340000	23	16.4632	16.73	16.8995	16.8363	16.7014	17.5126	17.5204	17.5971	17.6003	17.9109
4.59492	0.778079	Q9CQR2	Q9CQR2	40S ribosomal protein S21	Rps21	4635	Color2 [A=255, R=255, G=0, B=0]	1	4					5	5	5	66.3	66.3	66.3	9.1413	0	58.76	1355000000	31	19.345	19.2174	19.5503	19.4368	19.2082	18.3413	18.6515	18.6094	18.5642	18.7008
4.59388	-0.98562	Q8K157	Q8K157	Aldose 1-epimerase	Galm	3670	Color2 [A=255, R=255, G=0, B=0]	1	4					2	2	2	8.5	8.5	8.5	37.798	0	28.218	62020000	8	14.1842	14.548	14.3713	14.4821	14.34	15.0302	15.5569	15.462	15.297	15.5075
4.59081	0.634063	Q9R099	Q9R099	Transducin beta-like protein 2	Tbl2	5601	Color2 [A=255, R=255, G=0, B=0]	1	4					9	9	9	23.5	23.5	23.5	49.583	0	20.539	89202000	22	16.8325	16.8351	16.9996	16.9124	16.835	16.0594	16.4259	16.2657	16.1483	16.345
4.58922	-0.634052	P47199	P47199	Quinone oxidoreductase	Cryz	1184	Color2 [A=255, R=255, G=0, B=0]	1	4					7	7	7	25.4	25.4	25.4	35.268	0	24.101	459290000	16	15.9707	16.1054	16.2779	16.3119	16.1965	16.6592	16.853	16.8969	16.8017	16.822
4.58643	0.493629	Q8BH24	Q8BH24	Transmembrane 9 superfamily member 4	Tm9sf4	3093	Color2 [A=255, R=255, G=0, B=0]	1	4					5	5	5	8.2	8.2	8.2	74.692	0	7.1803	81522000	8	16.3608	16.4479	16.5713	16.5091	16.4229	15.8501	15.9847	15.9937	15.9032	16.1122
4.58491	-0.712672	P21279	P21279	Guanine nucleotide-binding protein G(q) subunit alpha	Gnaq	896	Color2 [A=255, R=255, G=0, B=0]	1	4					7	7	4	22.8	22.8	14.2	42.158	0	47.777	231150000	18	16.5841	16.8191	16.9702	16.8635	16.8683	17.3337	17.6109	17.5482	17.5485	17.6273
4.58457	-0.777	P56376	P56376	Acylphosphatase-1	Acyp1	1352	Color2 [A=255, R=255, G=0, B=0]	1	4					5	5	5	64.6	64.6	64.6	11.241	0	42.428	194970000	15	15.0195	15.0516	15.3646	15.3142	15.0479	15.9207	16.1212	15.871	15.8144	15.9555
4.57927	-1.24294	Q9D172	Q9D172	ES1 protein homolog, mitochondrial	D10Jhu81e	4898	Color2 [A=255, R=255, G=0, B=0]	1	4					5	5	5	25.9	25.9	25.9	28.09	0	44.772	700160000	19	18.1056	18.0508	18.2601	17.8264	17.6085	18.866	19.2623	19.3399	19.2451	19.3529
4.57872	-0.734228	Q04447	Q04447	Creatine kinase B-type	Ckb	1827	Color2 [A=255, R=255, G=0, B=0]	1	4					11	11	11	41.5	41.5	41.5	42.713	0	213.04	2691500000	81	19.6184	19.8748	19.8967	19.6819	19.7432	20.2454	20.5208	20.6108	20.505	20.6041
4.57571	0.722948	Q9WUA3;Q9WUA3-2	Q9WUA3;Q9WUA3-2	ATP-dependent 6-phosphofructokinase, platelet type	Pfkp	5689	Color2 [A=255, R=255, G=0, B=0]	1	4					20	20	18	30.2	30.2	26.7	85.454	0	323.31	1207800000	58	19.2517	19.2237	19.4327	19.3622	19.3317	18.3259	18.7089	18.6257	18.5679	18.7588
4.57553	-0.872412	Q8VCR7	Q8VCR7	Alpha/beta hydrolase domain-containing protein 14B	Abhd14b	3967	Color2 [A=255, R=255, G=0, B=0]	1	4					4	4	4	22.4	22.4	22.4	22.45	0	10.082	42376000	9	14.8048	14.7653	15.1956	14.8918	14.8118	15.5654	15.9275	15.734	15.715	15.8895
4.57385	0.74805	P97351	P97351	40S ribosomal protein S3a	Rps3a	1710	Color2 [A=255, R=255, G=0, B=0]	1	4					17	17	17	60.2	60.2	60.2	29.885	0	57.345	8085600000	87	21.9534	21.8461	22.0865	22.2695	22.0779	21.2002	21.4173	21.3879	21.161	21.3266
4.57196	0.686187	P08030	P08030	Adenine phosphoribosyltransferase	Aprt	670	Color2 [A=255, R=255, G=0, B=0]	1	4					4	4	4	21.7	21.7	21.7	19.724	0	6.223	197440000	8	17.5023	17.4396	17.6455	17.7421	17.5196	16.6929	17.0403	16.9324	16.8228	16.9299
4.57083	-0.939459	Q9D8X1	Q9D8X1	Copper homeostasis protein cutC homolog	Cutc	5064	Color2 [A=255, R=255, G=0, B=0]	1	4					3	3	3	14	14	14	29.003	0	12.926	25727000	8	14.4969	14.7424	14.9579	14.9361	14.6999	15.4619	15.7754	15.75	15.6641	15.8791
4.56658	0.718114	P70698	P70698	CTP synthase 1	Ctps1	1666	Color2 [A=255, R=255, G=0, B=0]	1	4					12	11	11	23	21	21	66.682	0	58.903	222180000	30	17.3539	17.2305	17.572	17.5296	17.2497	16.5198	16.7907	16.6787	16.6282	16.7277
4.55835	-0.827573	P21619;P21619-2	P21619;P21619-2	Lamin-B2	Lmnb2	902	Color2 [A=255, R=255, G=0, B=0]	1	4					19	18	18	37.9	36.4	36.4	67.317	0	116.16	1332000000	57	18.8391	19.1944	19.1256	19.0338	18.8996	19.5776	19.9004	19.8744	19.8816	19.9963
4.55759	0.403318	Q8K1E0-2;Q8K1E0	Q8K1E0-2;Q8K1E0	Syntaxin-5	Stx5	3676	Color2 [A=255, R=255, G=0, B=0]	1	4					7	7	7	27.6	27.6	27.6	34.103	0	21.464	116000000	15	15.7597	15.7937	15.8231	15.8344	15.8672	15.3057	15.4723	15.396	15.3414	15.5461
4.55734	0.860081	Q99MN1	Q99MN1	Lysine--tRNA ligase	Kars	4493	Color2 [A=255, R=255, G=0, B=0]	1	4					24	24	24	43	43	43	67.839	0	128.71	2333500000	79	20.7149	20.5991	20.85	21.1237	20.9097	19.8739	20.0863	20.0019	19.864	20.0709
4.55685	0.709816	Q9JJY4	Q9JJY4	Probable ATP-dependent RNA helicase DDX20	Ddx20	5411	Color2 [A=255, R=255, G=0, B=0]	1	4					2	2	2	2.5	2.5	2.5	91.709	0.00021093	3.8266	12736000	3	14.5667	14.3551	14.5433	14.6432	14.4323	13.7033	13.8773	13.8535	13.5947	13.9628
4.55375	1.08173	P12894;P11368	P12894;P11368			767	Color2 [A=255, R=255, G=0, B=0]	1	4					4	4	4	6.8	6.8	6.8	91	0	5.3387	17104000	5	13.9514	13.6695	14.1463	13.8645	13.9157	12.5436	12.9921	13.1095	12.6945	12.799
4.5515	-0.604558	Q60664	Q60664	Lymphoid-restricted membrane protein;Processed lymphoid-restricted membrane protein	Lrmp	2254	Color2 [A=255, R=255, G=0, B=0]	1	4					6	6	6	17.3	17.3	17.3	59.587	0	21.7	40233000	10	14.2403	14.2726	14.5554	14.2521	14.3177	14.8125	14.9897	15.0295	14.8642	14.965
4.54814	0.820349	Q9DBU0	Q9DBU0	Transmembrane 9 superfamily member 1	Tm9sf1	5155	Color2 [A=255, R=255, G=0, B=0]	1	4					2	2	2	3.3	3.3	3.3	68.927	0.0002028	3.2799	11890000	3	13.4012	13.3811	13.5534	13.5833	13.587	12.59	12.6469	12.7991	12.4372	12.931
4.54752	0.718728	Q78PG9	Q78PG9	Coiled-coil domain-containing protein 25	Ccdc25	2827	Color2 [A=255, R=255, G=0, B=0]	1	4					5	5	5	23.6	23.6	23.6	24.48	0	7.7588	91582000	5	15.5807	15.674	15.645	15.8486	15.8865	14.867	15.0826	14.9389	14.9488	15.2038
4.54532	1.28347	Q8BLH7	Q8BLH7	HIRA-interacting protein 3	Hirip3	3193	Color2 [A=255, R=255, G=0, B=0]	1	4					2	2	2	2.8	2.8	2.8	65.214	0.00020458	3.3893	12406000	3	13.9326	13.6233	14.078	14.142	13.7969	12.4431	12.795	12.6237	12.3171	12.9764
4.54442	0.695795	P62082	P62082	40S ribosomal protein S7	Rps7	1483	Color2 [A=255, R=255, G=0, B=0]	1	4					7	7	7	45.4	45.4	45.4	22.127	0	25.607	4517000000	26	20.7356	20.6522	20.9053	20.8748	20.7161	19.8493	20.1979	20.1491	20.0194	20.1894
4.54353	1.93809	P04184	P04184	Thymidine kinase, cytosolic	Tk1	614	Color2 [A=255, R=255, G=0, B=0]	1	4					5	5	5	23.6	23.6	23.6	25.776	0	10.003	43663000	8	16.1063	15.4304	15.9709	16.0303	15.1068	13.5015	14.1949	13.8315	13.6244	13.802
4.54289	0.884111	Q9D0I8	Q9D0I8	mRNA turnover protein 4 homolog	Mrto4	4871	Color2 [A=255, R=255, G=0, B=0]	1	4					9	9	9	34.7	34.7	34.7	27.545	0	27.725	194080000	18	17.5124	17.3033	17.563	17.7116	17.3922	16.4071	16.7247	16.6699	16.4575	16.8027
4.54038	1.39654	Q921J4	Q921J4	Ubiquitin-conjugating enzyme E2 S	Ube2s	4266	Color2 [A=255, R=255, G=0, B=0]	1	4					3	3	2	17.9	17.9	11.7	24.183	0.00020851	3.6464	10598000	3	14.5417	14.0188	14.4877	14.6786	13.9731	12.7251	12.8003	13.0814	13.1453	12.9654
4.538	-0.6896	Q5S006	Q5S006	Leucine-rich repeat serine/threonine-protein kinase 2	Lrrk2	2198	Color2 [A=255, R=255, G=0, B=0]	1	4					6	6	6	2.5	2.5	2.5	284.73	0	10.971	6158800	6	13.3268	13.5112	13.5349	13.4873	13.4515	13.9937	14.0927	14.0472	14.228	14.3981
4.52998	0.753519	B2RQC6;B2RQC6-2;Q8C196	B2RQC6;B2RQC6-2	CAD protein;Glutamine-dependent carbamoyl-phosphate synthase;Aspartate carbamoyltransferase;Dihydroorotase	Cad	83	Color2 [A=255, R=255, G=0, B=0]	1	4					39	39	39	23	23	23	243.24	0	269.97	862260000	95	19.3448	19.1674	19.5114	19.5761	19.3764	18.4712	18.7293	18.6633	18.5746	18.77
4.52997	-0.665789	Q8CI94	Q8CI94	Glycogen phosphorylase, brain form	Pygb	3606	Color2 [A=255, R=255, G=0, B=0]	1	4					24	24	20	32.3	32.3	28	96.729	0	124.71	2148500000	81	19.7048	19.889	20.0363	19.9411	19.9176	20.3516	20.6168	20.6461	20.5381	20.6652
4.52141	-0.740984	Q9CQI6	Q9CQI6	Coactosin-like protein	Cotl1	4620	Color2 [A=255, R=255, G=0, B=0]	1	4					9	9	9	62	62	62	15.944	0	58.439	7594800000	130	21.158	21.4553	21.4728	21.4006	21.3614	21.8582	22.2063	22.1773	22.0861	22.2251
4.51349	0.906927	Q9JKP7	Q9JKP7	DNA polymerase epsilon subunit 3	Pole3	5436	Color2 [A=255, R=255, G=0, B=0]	1	4					2	2	2	18.6	18.6	18.6	16.629	0	10.522	64688000	5	16.4249	16.2512	16.4137	16.2941	16.1727	15.0766	15.5993	15.5352	15.2957	15.5151
4.51071	-0.787339	Q75N62	Q75N62	GTPase IMAP family member 8	Gimap8	2814	Color2 [A=255, R=255, G=0, B=0]	1	4					8	8	8	12.2	12.2	12.2	76.843	0	34.856	187500000	25	16.4067	16.5437	16.7375	16.6933	16.619	17.1209	17.5143	17.454	17.3424	17.5053
4.50932	-0.659254	Q922S4-2;Q922S4-3;Q922S4	Q922S4-2;Q922S4-3;Q922S4	cGMP-dependent 3,5-cyclic phosphodiesterase	Pde2a	4312	Color2 [A=255, R=255, G=0, B=0]	1	4					13	13	13	15.8	15.8	15.8	103.29	0	27.582	142480000	26	16.5425	16.8136	16.7358	16.693	16.5744	17.1174	17.3939	17.3938	17.2882	17.4624
4.50839	-0.841263	O35177	O35177	Enhancer of filamentation 1	Nedd9	268	Color2 [A=255, R=255, G=0, B=0]	1	4					3	3	2	4.3	4.3	3.2	93.051	0.00020113	3.1684	6030500	2	11.7142	11.6948	12.0173	12.0319	11.9256	12.5508	12.6835	12.9374	12.6144	12.8041
4.50457	-0.617649	P21550	P21550	Beta-enolase	Eno3	900	Color2 [A=255, R=255, G=0, B=0]	1	4					9	7	6	24.4	15.2	13.4	47.024	0	8.9072	104330000	12	15.7161	15.7733	16.0045	15.6809	15.7259	16.2233	16.4149	16.4886	16.4425	16.4196
4.50414	-0.72567	O54901	O54901	OX-2 membrane glycoprotein	Cd200	357	Color2 [A=255, R=255, G=0, B=0]	1	4					3	3	3	12.6	12.6	12.6	31.256	0	14.704	36937000	5	14.8959	14.9564	15.093	15.0307	15.0312	15.4737	15.747	15.7126	15.7261	15.9761
4.50356	0.847415	P83882	P83882	60S ribosomal protein L36a	Rpl36a	1687	Color2 [A=255, R=255, G=0, B=0]	1	4					4	4	4	25.5	25.5	25.5	12.441	0	7.5816	2210300000	20	20.5355	20.4346	20.6723	20.7596	20.5305	19.4855	19.8979	19.7952	19.608	19.9088
4.50093	-1.10376	P55012	P55012	Solute carrier family 12 member 2	Slc12a2	1335	Color2 [A=255, R=255, G=0, B=0]	1	4					4	4	4	5.3	5.3	5.3	131.03	0	15.211	16712000	6	13.501	13.4871	13.9077	13.804	13.5521	14.4684	14.8298	15.0202	14.585	14.8673
4.49925	0.941698	Q922H9-2;Q922H9	Q922H9-2;Q922H9	Zinc finger protein 330	Znf330	4296	Color2 [A=255, R=255, G=0, B=0]	1	4					2	2	2	8.4	8.4	8.4	34.894	0	5.4967	19269000	5	13.3851	13.5651	13.67	13.8106	13.6174	12.5646	12.7751	12.367	12.8268	12.8061
4.49774	-0.61277	Q8VC28	Q8VC28	Aldo-keto reductase family 1 member C13	Akr1c13	3943	Color2 [A=255, R=255, G=0, B=0]	1	4					3	3	3	9.9	9.9	9.9	37.057	0	15.576	99941000	10	15.579	15.6094	15.6901	15.7958	15.6322	16.0617	16.3015	16.2445	16.3159	16.4466
4.4924	-0.584085	P70236	P70236	Dual specificity mitogen-activated protein kinase kinase 6	Map2k6	1615	Color2 [A=255, R=255, G=0, B=0]	1	4					10	10	8	33.5	33.5	28.7	37.432	0	28.893	185020000	21	16.7694	16.7873	17.0338	16.9874	16.9239	17.308	17.535	17.4808	17.5472	17.5514
4.49143	0.973125	Q9D020-1	Q9D020-1	Cytosolic 5-nucleotidase 3A	Nt5c3a	4852	Color2 [A=255, R=255, G=0, B=0]	1	4					16	16	2	60.9	60.9	5.7	33.79	0	95.715	913580000	50	19.7013	19.4754	19.9152	20.0556	19.5991	18.7541	18.8943	18.8739	18.6154	18.7433
4.48812	0.690066	Q6PAM1;Q6PAM1-2	Q6PAM1;Q6PAM1-2	Alpha-taxilin	Txlna	2689	Color2 [A=255, R=255, G=0, B=0]	1	4					12	12	12	28.2	28.2	28.2	62.368	0	65.333	224150000	28	17.3028	17.1242	17.3603	17.3024	17.0828	16.3663	16.56	16.5489	16.4963	16.7508
4.4873	0.873668	Q9D964	Q9D964	Glycine amidinotransferase, mitochondrial	Gatm	5079	Color2 [A=255, R=255, G=0, B=0]	1	4					5	5	5	13.2	13.2	13.2	48.297	0	11.872	141700000	10	15.8567	15.9147	16.0943	16.1734	15.9088	15.3584	15.2815	14.9947	14.9316	15.0134
4.47866	-1.02164	O08900	O08900	Zinc finger protein Aiolos	Ikzf3	229	Color2 [A=255, R=255, G=0, B=0]	1	4					7	7	7	17	17	17	57.967	0	70.668	306540000	22	16.9696	17.0254	17.2904	17.422	17.2652	17.9062	18.4324	18.3131	18.1645	18.2646
4.47682	-0.563623	Q64331	Q64331	Unconventional myosin-VI	Myo6	2528	Color2 [A=255, R=255, G=0, B=0]	1	4					8	8	8	5.4	5.4	5.4	146.41	0	15.746	63637000	13	15.529	15.5181	15.7121	15.7674	15.6663	16.0242	16.2257	16.2117	16.2736	16.2759
4.47573	-0.886687	Q9DB60	Q9DB60	Prostamide/prostaglandin F synthase	Fam213b	5112	Color2 [A=255, R=255, G=0, B=0]	1	4					5	5	5	21.9	21.9	21.9	21.67	0	7.6359	62416000	8	15.6337	15.9898	16.1247	16.1096	16.0718	16.6888	16.9167	16.8251	16.9084	17.024
4.47526	0.652463	Q6ZWN5	Q6ZWN5	40S ribosomal protein S9	Rps9	2795	Color2 [A=255, R=255, G=0, B=0]	1	4					9	9	9	37.6	37.6	37.6	22.591	0	16.401	4470800000	49	21.532	21.3441	21.6037	21.5681	21.2783	20.6825	20.8972	20.808	20.7533	20.9229
4.47347	1.00582	Q922K7	Q922K7	Probable 28S rRNA (cytosine-C(5))-methyltransferase	Nop2	4300	Color2 [A=255, R=255, G=0, B=0]	1	4					11	11	11	16.1	16.1	16.1	86.751	0	79.723	246620000	25	18.2027	17.9552	18.2755	18.5596	18.2136	17.0021	17.3908	17.2716	17.1409	17.3721
4.46535	-0.9245	Q9QZZ6	Q9QZZ6	Dermatopontin	Dpt	5592	Color2 [A=255, R=255, G=0, B=0]	1	4					3	3	3	13.4	13.4	13.4	23.995	0.00021459	4.1014	36982000	3	13.3142	13.6423	13.5958	13.4073	13.301	14.0933	14.3156	14.5617	14.5514	14.3612
4.46205	-0.817206	Q99PL6-2;Q99PL6	Q99PL6-2;Q99PL6	UBX domain-containing protein 6	Ubxn6	4527	Color2 [A=255, R=255, G=0, B=0]	1	4					3	3	3	15.2	15.2	15.2	43.994	0.00057154	2.4846	37842000	3	12.7879	13.2065	13.2719	13.1496	13.2488	13.8244	13.8908	13.9538	14.0072	14.0744
4.46204	-0.691883	Q9WTP7	Q9WTP7	GTP:AMP phosphotransferase AK3, mitochondrial	Ak3	5664	Color2 [A=255, R=255, G=0, B=0]	1	4					11	11	11	55.1	55.1	55.1	25.426	0	95.321	945140000	24	17.7197	17.6355	18.0284	17.8418	17.7258	18.3054	18.5615	18.5674	18.4508	18.5256
4.46168	-0.896459	Q9QZQ8;Q9QZQ8-2	Q9QZQ8;Q9QZQ8-2	Core histone macro-H2A.1	H2afy	5586	Color2 [A=255, R=255, G=0, B=0]	1	4					18	18	16	52.2	52.2	45.2	39.735	0	146.58	5816000000	110	20.3478	20.6529	20.6981	20.8135	20.7507	21.283	21.617	21.5644	21.5615	21.7194
4.45971	0.680503	P14131	P14131	40S ribosomal protein S16	Rps16	785	Color2 [A=255, R=255, G=0, B=0]	1	4					6	6	6	32.2	32.2	32.2	16.445	0	16.493	794310000	20	20.6582	20.5712	20.8165	20.9145	20.823	19.9203	20.1582	20.0199	20.0514	20.2311
4.45768	-0.768162	Q3ULJ0;Q3ULJ0-2;Q6NXY9	Q3ULJ0;Q3ULJ0-2	Glycerol-3-phosphate dehydrogenase 1-like protein	Gpd1l	2064	Color2 [A=255, R=255, G=0, B=0]	1	4					13	13	13	40.2	40.2	40.2	38.225	0	57.284	711040000	34	18.0887	18.155	18.3547	18.1285	17.9622	18.6692	19.0572	18.9896	18.8494	18.9645
4.45451	1.06801	Q9D7S7-2;Q9D7S7	Q9D7S7-2;Q9D7S7	60S ribosomal protein L22-like 1	Rpl22l1	5019	Color2 [A=255, R=255, G=0, B=0]	1	4					4	4	4	38	38	38	14.339	0	8.4535	223130000	7	18.2959	18.0552	18.3374	18.5983	18.5782	17.4112	17.4654	17.1494	17.0662	17.4327
4.45035	-0.995951	Q9QYB5	Q9QYB5	Gamma-adducin	Add3	5548	Color2 [A=255, R=255, G=0, B=0]	1	4					12	12	2	25.4	25.4	6.4	78.776	0	62.726	215570000	24	16.8246	16.9786	17.1544	16.6962	16.6237	17.6068	17.7616	17.9279	17.9582	18.0027
4.44522	1.49999	P18155	P18155	Bifunctional methylenetetrahydrofolate dehydrogenase/cyclohydrolase, mitochondrial;NAD-dependent methylenetetrahydrofolate dehydrogenase;Methenyltetrahydrofolate cyclohydrolase	Mthfd2	854	Color2 [A=255, R=255, G=0, B=0]	1	4					4	4	4	13.7	13.7	13.7	37.863	0	12.727	46833000	5	16.0361	15.4427	16.0549	16.5028	16.1112	14.6414	14.5921	14.4119	14.3305	14.6719
4.44449	0.713169	P34022	P34022	Ran-specific GTPase-activating protein	Ranbp1	1059	Color2 [A=255, R=255, G=0, B=0]	1	4					4	4	4	26.6	26.6	26.6	23.596	0	53.071	1695300000	30	18.8064	18.7783	18.9637	19.1832	19.0441	18.1473	18.3459	18.2036	18.1684	18.3447
4.4423	-0.795809	Q9QX15	Q9QX15		Clca3a1	5512	Color2 [A=255, R=255, G=0, B=0]	1	4					16	16	16	21.2	21.2	21.2	100.11	0	85.567	331330000	29	16.9361	17.1856	17.3573	17.2926	17.1398	17.7764	17.9717	17.9922	17.9681	18.182
4.42722	0.829082	Q9CXK8	Q9CXK8	60S ribosome subunit biogenesis protein NIP7 homolog	Nip7	4767	Color2 [A=255, R=255, G=0, B=0]	1	4					3	3	3	16.1	16.1	16.1	20.451	0	7.6265	61988000	6	14.9325	14.8427	14.9028	15.1539	15.012	13.8177	14.2457	14.2875	14.1066	14.2409
4.42711	0.578909	Q9R0H0-2;Q9R0H0	Q9R0H0-2;Q9R0H0	Peroxisomal acyl-coenzyme A oxidase 1	Acox1	5607	Color2 [A=255, R=255, G=0, B=0]	1	4					5	5	5	8.3	8.3	8.3	74.717	0	13.389	66748000	7	14.7953	14.8113	14.944	14.9922	14.81	14.0686	14.3381	14.297	14.3961	14.3585
4.42429	0.691761	P14869	P14869	60S acidic ribosomal protein P0	Rplp0	801	Color2 [A=255, R=255, G=0, B=0]	1	4					14	14	14	51.7	51.7	51.7	34.216	0	106.61	5057900000	73	21.9715	21.8266	22.1329	22.154	21.92	21.1482	21.403	21.3568	21.2014	21.4366
4.42337	-0.760058	Q3UW53	Q3UW53	Protein Niban	Fam129a	2106	Color2 [A=255, R=255, G=0, B=0]	1	4					20	20	20	27.9	27.9	27.9	102.65	0	142.24	775660000	65	18.2594	18.4016	18.6263	18.5349	18.4447	18.9559	19.3152	19.3216	19.1787	19.2958
4.41965	0.883135	P01901;P14428;P03991	P01901	H-2 class I histocompatibility antigen, K-B alpha chain	H2-K1	595	Color2 [A=255, R=255, G=0, B=0]	1	4					12	10	3	48.5	42.3	14.4	41.301	0	118	1818100000	83	19.3883	19.5067	19.6604	19.8491	19.7967	18.5215	18.8252	18.8982	18.7233	18.8173
4.41822	0.760304	Q9CQ48	Q9CQ48	NudC domain-containing protein 2	Nudcd2	4576	Color2 [A=255, R=255, G=0, B=0]	1	4					4	4	4	26.8	26.8	26.8	17.66	0	59.514	102340000	7	15.7342	15.6894	15.9417	16.1637	15.9042	15.0719	15.1979	15.1528	14.9994	15.2096
4.41714	-0.966579	Q06770	Q06770	Corticosteroid-binding globulin	Serpina6	1849	Color2 [A=255, R=255, G=0, B=0]	1	4					3	3	3	6.8	6.8	6.8	44.769	0.00020263	3.2678	23019000	5	14.5144	14.4013	14.6829	14.8256	14.7919	15.4264	15.7906	15.7531	15.3772	15.7017
4.41531	0.453618	Q64311	Q64311	Protein N-terminal asparagine amidohydrolase	Ntan1	2526	Color2 [A=255, R=255, G=0, B=0]	1	4					3	3	3	10.6	10.6	10.6	34.595	0	8.7948	6935300	4	14.0652	14.0365	14.1917	14.2913	14.1605	13.6718	13.8095	13.6283	13.7141	13.6534
4.41455	-0.943818	Q9ERL9	Q9ERL9	Guanylate cyclase soluble subunit alpha-3	Gucy1a3	5291	Color2 [A=255, R=255, G=0, B=0]	1	4					5	5	5	10.1	10.1	10.1	77.587	0	11.379	37098000	8	14.1321	14.4787	14.4708	14.0659	13.9697	14.9792	15.2365	15.2124	15.2087	15.1993
4.41286	0.634066	P28656	P28656	Nucleosome assembly protein 1-like 1	Nap1l1	994	Color2 [A=255, R=255, G=0, B=0]	1	4					11	11	10	43.5	43.5	40.9	45.345	0	118.56	3019600000	55	20.4318	20.3102	20.5592	20.6944	20.5487	19.7592	19.8876	19.9429	19.7952	19.9889
4.41223	0.949774	P97930;P97930-2	P97930	Thymidylate kinase	Dtymk	1768	Color2 [A=255, R=255, G=0, B=0]	1	4					4	4	4	15.6	15.6	15.6	23.914	0	6.4139	104720000	9	16.5346	16.4276	16.542	16.7855	16.5152	15.3332	15.8436	15.6386	15.4345	15.8062
4.41174	-0.69537	Q8C9S4	Q8C9S4	Coiled-coil domain-containing protein 186	Ccdc186	3489	Color2 [A=255, R=255, G=0, B=0]	1	4					3	3	3	3.1	3.1	3.1	104.9	0	4.8884	82650000	4	16.6326	16.7421	16.9897	16.857	16.7824	17.3037	17.6495	17.6015	17.4367	17.4893
4.41155	-0.583278	Q3TBD2;Q3TBD2-2;Q3TBD2-3;Q3TBD2-4	Q3TBD2;Q3TBD2-2;Q3TBD2-3	Minor histocompatibility protein HA-1	Hmha1	1918	Color2 [A=255, R=255, G=0, B=0]	1	4					23	23	23	27.2	27.2	27.2	122.9	0	191.31	778260000	60	18.2694	18.4701	18.5112	18.4271	18.3347	18.7831	18.994	19.0773	18.971	19.1034
4.40917	0.720323	Q3THK7	Q3THK7	GMP synthase [glutamine-hydrolyzing]	Gmps	1939	Color2 [A=255, R=255, G=0, B=0]	1	4					22	22	22	40.8	40.8	40.8	76.723	0	92.061	785360000	48	18.6852	18.5292	18.7747	18.8836	18.6195	17.7798	18.1117	17.9893	17.8972	18.1127
4.40753	-0.546475	Q3U1Y4;Q3U1Y4-2;Q3U1Y4-3	Q3U1Y4;Q3U1Y4-2;Q3U1Y4-3	DENN domain-containing protein 4B	Dennd4b	1995	Color2 [A=255, R=255, G=0, B=0]	1	4					3	3	3	3.1	3.1	3.1	164.74	0	8.6734	4598800	3	13.5563	13.5847	13.6427	13.7453	13.6565	13.998	14.1311	14.2897	14.1722	14.3269
4.40276	-0.638129	Q9D937	Q9D937	Uncharacterized protein C11orf98 homolog		5076	Color2 [A=255, R=255, G=0, B=0]	1	4					4	4	4	37.4	37.4	37.4	14.098	0	26.423	257660000	15	17.6058	17.5432	17.7654	17.7641	17.5564	18.0522	18.3301	18.3148	18.3105	18.4179
4.40092	0.834256	P17047-3;P17047;P17047-2	P17047-3;P17047;P17047-2	Lysosome-associated membrane glycoprotein 2	Lamp2	835	Color2 [A=255, R=255, G=0, B=0]	1	4					4	4	4	8.7	8.7	8.7	45.655	0	7.8755	588810000	14	18.1118	18.2742	18.299	17.9825	17.8152	17.0974	17.3466	17.2829	17.2202	17.3644
4.39819	0.811471	Q91W50	Q91W50	Cold shock domain-containing protein E1	Csde1	4128	Color2 [A=255, R=255, G=0, B=0]	1	4					22	22	22	31.7	31.7	31.7	88.79	0	71.668	485650000	50	19.134	18.9748	19.2042	19.0746	18.7951	17.9839	18.3224	18.3098	18.1471	18.3621
4.39356	0.814978	Q8R3C0	Q8R3C0	Mini-chromosome maintenance complex-binding protein	Mcmbp	3885	Color2 [A=255, R=255, G=0, B=0]	1	4					10	10	10	19.8	19.8	19.8	72.89	0	42.873	109050000	27	16.7952	16.718	16.8599	16.9165	16.7706	15.6697	16.1705	16.0503	15.9171	16.1776
4.39282	1.63096	P06795;P21440	P06795	Multidrug resistance protein 1B	Abcb1b	650	Color2 [A=255, R=255, G=0, B=0]	1	4					8	4	4	7.4	4.3	4.3	140.99	0	8.679	7348800	7	13.514	13.4876	13.7167	13.6963	13.73	11.7726	12.1874	12.2978	11.3431	12.389
4.39087	-0.67453	Q9DAR7	Q9DAR7	m7GpppX diphosphatase	Dcps	5092	Color2 [A=255, R=255, G=0, B=0]	1	4					12	12	11	42.9	42.9	40.5	38.988	0	166.74	2034300000	36	19.3721	19.5376	19.6443	19.5972	19.3598	19.9443	20.2665	20.1883	20.2212	20.2633
4.39029	-0.781919	P56528	P56528	ADP-ribosyl cyclase/cyclic ADP-ribose hydrolase 1	Cd38	1361	Color2 [A=255, R=255, G=0, B=0]	1	4					4	4	4	13.5	13.5	13.5	34.407	0	18.806	199870000	13	16.6905	16.9472	16.9868	16.8521	16.7226	17.3372	17.7352	17.7221	17.5808	17.7335
4.38348	0.738277	Q9QUR7	Q9QUR7	Peptidyl-prolyl cis-trans isomerase NIMA-interacting 1	Pin1	5501	Color2 [A=255, R=255, G=0, B=0]	1	4					3	3	3	24.8	24.8	24.8	18.37	0	45.089	38277000	7	14.779	14.5425	14.97	14.7378	14.7519	13.8266	14.0727	14.0733	13.9371	14.1802
4.38225	-0.257065	Q9DAU1;Q9DAU1-2	Q9DAU1;Q9DAU1-2	Protein canopy homolog 3	Cnpy3	5095	Color2 [A=255, R=255, G=0, B=0]	1	4					3	3	3	14.9	14.9	14.9	30.537	0	15.135	564840000	10	15.7484	15.819	15.8119	15.8768	15.8059	16.0268	16.0245	16.1529	16.047	16.0964
4.3787	0.523745	Q8BU30	Q8BU30	Isoleucine--tRNA ligase, cytoplasmic	Iars	3287	Color2 [A=255, R=255, G=0, B=0]	1	4					27	27	27	22.7	22.7	22.7	144.27	0	61.149	479310000	63	19.0874	19.0346	19.3054	19.2099	19.0459	18.5296	18.6612	18.6152	18.5293	18.7292
4.37853	0.702061	Q9D1C9	Q9D1C9	Ribosomal RNA-processing protein 7 homolog A	Rrp7a	4905	Color2 [A=255, R=255, G=0, B=0]	1	4					2	2	2	11.8	11.8	11.8	32.399	0	8.8814	24676000	3	14.6085	14.4985	14.5649	14.9148	14.5162	13.7623	13.9521	13.9852	13.8963	13.9967
4.37514	0.652631	Q6NZC7	Q6NZC7	SEC23-interacting protein	Sec23ip	2633	Color2 [A=255, R=255, G=0, B=0]	1	4					16	16	16	18.5	18.5	18.5	110.78	0	36.197	266190000	28	18.0389	18.0053	18.2338	18.2446	18.1571	17.2906	17.5584	17.5328	17.3834	17.6514
4.37128	0.739544	Q7TPV4	Q7TPV4	Myb-binding protein 1A	Mybbp1a	2870	Color2 [A=255, R=255, G=0, B=0]	1	4					31	31	31	29.2	29.2	29.2	152.04	0	323.31	2557400000	90	20.1247	19.9309	20.2039	20.2259	20.0367	19.105	19.4306	19.4412	19.3113	19.5362
4.37028	0.658576	Q9Z110-2;Q9Z110	Q9Z110-2;Q9Z110	Delta-1-pyrroline-5-carboxylate synthase;Glutamate 5-kinase;Gamma-glutamyl phosphate reductase	Aldh18a1	5775	Color2 [A=255, R=255, G=0, B=0]	1	4					16	16	16	22.8	22.8	22.8	87.052	0	66.445	288060000	34	18.1498	18.0134	18.3348	18.3204	18.0655	17.5709	17.6038	17.4982	17.3331	17.585
4.36908	0.674969	Q62167;P16381	Q62167;P16381	ATP-dependent RNA helicase DDX3X;Putative ATP-dependent RNA helicase Pl10	Ddx3x;D1Pas1	2452	Color2 [A=255, R=255, G=0, B=0]	1	4					26	25	6	50	50	17.5	73.101	0	134.03	2037800000	64	20.0019	19.8857	20.1453	20.2443	19.998	19.2203	19.5204	19.4412	19.2787	19.4398
4.36565	0.900058	Q60865	Q60865	Caprin-1	Caprin1	2284	Color2 [A=255, R=255, G=0, B=0]	1	4					9	9	9	12	12	12	78.168	0	33.153	791730000	27	18.7094	18.4285	18.7242	18.9205	18.4937	17.5596	17.9215	17.8667	17.6278	17.8004
4.36078	-0.462567	P47740	P47740	Fatty aldehyde dehydrogenase	Aldh3a2	1189	Color2 [A=255, R=255, G=0, B=0]	1	4					7	7	7	17.8	17.8	17.8	53.97	0	19.847	296750000	18	17.4641	17.6737	17.7004	17.6843	17.6024	17.9393	18.1008	18.1389	18.1124	18.1463
4.35761	-0.494327	P53395	P53395	Lipoamide acyltransferase component of branched-chain alpha-keto acid dehydrogenase complex, mitochondrial	Dbt	1299	Color2 [A=255, R=255, G=0, B=0]	1	4					8	8	8	16	16	16	53.246	0	13.239	87771000	12	15.9048	16.0907	16.2218	16.0909	16.0691	16.4733	16.6926	16.5723	16.5378	16.573
4.35679	0.631642	Q9EQI8	Q9EQI8	39S ribosomal protein L46, mitochondrial	Mrpl46	5255	Color2 [A=255, R=255, G=0, B=0]	1	4					4	4	4	16.6	16.6	16.6	32.131	0	22.937	34952000	10	16.3156	16.3665	16.5119	16.4108	16.1931	15.5335	15.8377	15.7189	15.688	15.8616
4.34707	-0.941199	Q9DBX3;Q9DBX3-2;Q9DBX3-3	Q9DBX3;Q9DBX3-2;Q9DBX3-3	Sushi domain-containing protein 2	Susd2	5160	Color2 [A=255, R=255, G=0, B=0]	1	4					8	8	8	12.7	12.7	12.7	90.641	0	22.799	194580000	15	15.9124	16.4905	16.2611	16.1131	15.9913	16.8753	17.1751	17.1119	17.1038	17.2083
4.34108	0.777195	Q9JHS4	Q9JHS4	ATP-dependent Clp protease ATP-binding subunit clpX-like, mitochondrial	Clpx	5353	Color2 [A=255, R=255, G=0, B=0]	1	4					14	14	14	24.9	24.9	24.9	69.228	0	72.825	79516000	23	16.6347	16.2851	16.7655	16.688	16.4527	15.6573	15.814	15.8354	15.7211	15.9123
4.33993	0.733028	P25444	P25444	40S ribosomal protein S2	Rps2	946	Color2 [A=255, R=255, G=0, B=0]	1	4					14	14	14	48.8	48.8	48.8	31.231	0	140.75	4349200000	79	21.0037	20.8333	21.1331	21.2794	21.0702	20.2076	20.4891	20.3704	20.2002	20.3872
4.33572	-0.325644	Q91ZR1	Q91ZR1	Ras-related protein Rab-4B	Rab4b	4236	Color2 [A=255, R=255, G=0, B=0]	1	4					8	8	7	42.3	42.3	38	23.629	0	18.338	112310000	13	16.7038	16.7735	16.8454	16.9171	16.7869	17.0654	17.1515	17.1593	17.106	17.1727
4.33291	0.898472	Q64737;Q64737-2	Q64737;Q64737-2	Trifunctional purine biosynthetic protein adenosine-3;Phosphoribosylamine--glycine ligase;Phosphoribosylformylglycinamidine cyclo-ligase;Phosphoribosylglycinamide formyltransferase	Gart	2561	Color2 [A=255, R=255, G=0, B=0]	1	4					25	25	25	31.8	31.8	31.8	107.5	0	133.08	1473500000	67	19.1914	18.9596	19.3233	19.5432	19.2727	18.1442	18.4342	18.4294	18.3001	18.4901
4.3323	-0.84478	Q9EPC1	Q9EPC1	Alpha-parvin	Parva	5230	Color2 [A=255, R=255, G=0, B=0]	1	4					8	8	7	23.7	23.7	20.2	42.329	0	73.493	335980000	35	17.1509	17.4299	17.5462	17.2186	17.1952	17.8624	18.1944	18.2	18.2296	18.2784
4.33206	1.26486	F2Z461	F2Z461	E3 ISG15--protein ligase Herc6	Herc6	177	Color2 [A=255, R=255, G=0, B=0]	1	4					4	4	4	5.1	5.1	5.1	112.93	0	6.98	4401100	4	13.133	12.9887	13.4729	13.5135	13.1767	12.0227	12.4205	12.0116	11.7117	11.794
4.32906	0.670616	Q8BWW4	Q8BWW4	La-related protein 4	Larp4	3334	Color2 [A=255, R=255, G=0, B=0]	1	4					4	4	4	7.2	7.2	7.2	79.763	0	20.057	62182000	9	15.5483	15.395	15.7298	15.615	15.5022	14.7292	14.7886	14.9878	14.8572	15.0745
4.32772	0.637816	Q9DC63-3;Q9DC63-2;Q9DC63	Q9DC63-3;Q9DC63-2;Q9DC63	F-box only protein 3	Fbxo3	5177	Color2 [A=255, R=255, G=0, B=0]	1	4					2	2	2	9.5	9.5	9.5	46.897	0	29.965	22852000	7	13.2584	13.2709	13.3653	13.4239	13.1986	12.4998	12.7582	12.4938	12.7583	12.8178
4.32603	0.835333	Q8CI11;Q8CI11-2;REV__Q8BMK4;Q5SPX1-2;Q5SPX1	Q8CI11;Q8CI11-2	Guanine nucleotide-binding protein-like 3	Gnl3	3596	Color2 [A=255, R=255, G=0, B=0]	1	4					12	12	12	25.1	25.1	25.1	60.786	0	47.521	423900000	24	17.7137	17.4438	17.8397	17.7977	17.5862	16.5849	16.8691	16.9165	16.7863	17.0478
4.32172	0.797655	P62717	P62717	60S ribosomal protein L18a	Rpl18a	1516	Color2 [A=255, R=255, G=0, B=0]	1	4					7	7	7	35.8	35.8	35.8	20.732	0	58.327	2458300000	41	20.2568	20.1206	20.3939	20.6264	20.4494	19.4139	19.6922	19.6128	19.4833	19.6565
4.32125	0.45456	P15532	P15532	Nucleoside diphosphate kinase A	Nme1	811	Color2 [A=255, R=255, G=0, B=0]	1	4					12	12	7	81.6	81.6	50.7	17.208	0	53.415	6430900000	94	21.356	21.3807	21.5367	21.5471	21.4354	20.8858	21.0706	21.0748	20.9028	21.049
4.31656	-0.522458	Q8BHG9	Q8BHG9	CGG triplet repeat-binding protein 1	Cggbp1	3120	Color2 [A=255, R=255, G=0, B=0]	1	4					6	6	6	50.3	50.3	50.3	18.761	0	24.784	100650000	11	15.7852	15.9067	15.89	15.9975	15.8028	16.1914	16.4756	16.4078	16.4302	16.4895
4.31591	0.571738	Q6ZQM8	Q6ZQM8	UDP-glucuronosyltransferase 1-7C	Ugt1a7c	2793	Color2 [A=255, R=255, G=0, B=0]	1	4					5	5	3	10.2	10.2	6	59.757	0	6.1901	38456000	14	15.4425	15.8446	15.607	15.6975	15.5992	15.034	15.1111	15.1358	14.9667	15.0846
4.31168	0.972766	Q8VCH5	Q8VCH5	Rab9 effector protein with kelch motifs	Rabepk	3958	Color2 [A=255, R=255, G=0, B=0]	1	4					3	3	3	9.7	9.7	9.7	41.119	0	10.181	63855000	7	16.2682	16.0078	16.4591	16.3862	15.9688	14.9916	15.3643	15.3005	15.1732	15.3967
4.3007	-0.608218	P63328-2;P63328;P48455	P63328-2;P63328	Serine/threonine-protein phosphatase 2B catalytic subunit alpha isoform	Ppp3ca	1585	Color2 [A=255, R=255, G=0, B=0]	1	4					10	10	7	20.9	20.9	14.7	57.614	0	56.56	689130000	26	17.7643	17.912	17.9942	17.8512	17.7399	18.2247	18.5042	18.5351	18.4646	18.5741
4.29911	0.916073	A2APB8	A2APB8	Targeting protein for Xklp2	Tpx2	30	Color2 [A=255, R=255, G=0, B=0]	1	4					2	2	2	3	3	3	85.893	0.0032491	1.8267	12665000	3	13.0736	13.2624	13.3275	13.2261	13.0573	11.8922	12.2398	12.4993	12.3481	12.3871
4.29595	0.589138	Q8BRF7;Q8BRF7-3;Q8BRF7-2	Q8BRF7;Q8BRF7-3;Q8BRF7-2	Sec1 family domain-containing protein 1	Scfd1	3251	Color2 [A=255, R=255, G=0, B=0]	1	4					11	11	11	22.4	22.4	22.4	72.322	0	52.118	236630000	32	17.7056	17.6939	17.9307	17.6777	17.5761	16.9588	17.1548	17.1494	17.1232	17.2523
4.29147	-0.730711	P14733	P14733	Lamin-B1	Lmnb1	799	Color2 [A=255, R=255, G=0, B=0]	1	4					34	33	33	52.9	51.4	51.4	66.785	0	323.31	15884000000	233	21.9325	22.1098	22.1617	22.0537	21.9146	22.463	22.9028	22.8534	22.7468	22.8599
4.28881	0.732843	Q8K2C7-2;Q8K2C7	Q8K2C7-2;Q8K2C7	Protein OS-9	Os9	3707	Color2 [A=255, R=255, G=0, B=0]	1	4					7	7	7	18.8	18.8	18.8	69.763	0	17.545	101420000	18	16.3815	16.4107	16.6735	16.1996	16.294	15.4961	15.6674	15.7193	15.6207	15.7917
4.28875	-0.561492	Q8CHT0	Q8CHT0	Delta-1-pyrroline-5-carboxylate dehydrogenase, mitochondrial	Aldh4a1	3590	Color2 [A=255, R=255, G=0, B=0]	1	4					7	7	7	13.5	13.5	13.5	61.84	0	53.054	197460000	18	16.1492	16.2989	16.4441	16.3231	16.1898	16.6484	16.8785	16.8825	16.8769	16.9261
4.28816	0.64846	Q924Z4	Q924Z4	Ceramide synthase 2	Cers2	4339	Color2 [A=255, R=255, G=0, B=0]	1	4					3	3	3	8.7	8.7	8.7	45.024	0	8.0276	75423000	8	15.6723	15.7464	15.9092	15.8251	15.6906	15.0019	15.2461	15.1197	14.9312	15.3023
4.28727	-0.930357	P51885;CON__Q05443	P51885	Lumican	Lum	1277	Color2 [A=255, R=255, G=0, B=0]	1	4					9	9	9	33.4	33.4	33.4	38.265	0	57.261	1295900000	32	19.3193	19.1673	19.6325	19.2449	19.5112	20.0439	20.3026	20.3718	20.551	20.2577
4.28711	0.61415	Q80X73	Q80X73	Protein pelota homolog	Pelo	2974	Color2 [A=255, R=255, G=0, B=0]	1	4					4	4	4	9.6	9.6	9.6	43.349	0	10.714	68174000	5	15.5123	15.5267	15.6493	15.6108	15.3705	14.7454	15.097	14.9428	14.8222	14.9914
4.28494	-1.15699	Q61475;Q61476	Q61475;Q61476	Complement decay-accelerating factor, GPI-anchored;Complement decay-accelerating factor transmembrane isoform	Cd55;Cd55b	2381	Color2 [A=255, R=255, G=0, B=0]	1	4					2	2	2	3.8	3.8	3.8	42.617	0.0025395	1.9059	0	3	13.3062	13.3447	13.6253	13.8745	13.2689	14.2881	14.7959	14.6742	14.6681	14.7782
4.2822	0.75137	P29788	P29788	Vitronectin	Vtn	1020	Color2 [A=255, R=255, G=0, B=0]	1	4					4	4	4	11.3	11.3	11.3	54.848	0	6.5423	56183000	7	15.7481	15.9071	15.8414	15.9935	16.1095	14.9335	15.2483	15.1735	15.1108	15.3766
4.28181	0.77057	Q9ER72-2;Q9ER72	Q9ER72-2;Q9ER72	Cysteine--tRNA ligase, cytoplasmic	Cars	5272	Color2 [A=255, R=255, G=0, B=0]	1	4					15	15	15	22.5	22.5	22.5	85.55	0	56.381	528370000	39	18.9466	18.7829	19.1379	18.9268	18.6119	18.0317	18.2392	18.1389	17.9878	18.1556
4.27713	-0.618034	P32261;CON__P41361	P32261	Antithrombin-III	Serpinc1	1047	Color2 [A=255, R=255, G=0, B=0]	1	4					14	14	14	35.7	35.7	35.7	52.003	0	39.794	1088600000	37	18.7624	19.0693	19.1915	19.0175	19.0889	19.5218	19.6284	19.7183	19.6621	19.6892
4.27656	0.932922	Q80Y20-2;Q80Y20	Q80Y20-2;Q80Y20	Alkylated DNA repair protein alkB homolog 8	Alkbh8	2994	Color2 [A=255, R=255, G=0, B=0]	1	4					2	2	2	4.3	4.3	4.3	70.806	0.0002145	4.0917	3843900	3	13.6109	13.2294	13.6613	13.9044	13.4488	12.6146	12.7046	12.7322	12.644	12.4948
4.27652	-0.754928	P46062	P46062	Signal-induced proliferation-associated protein 1	Sipa1	1171	Color2 [A=255, R=255, G=0, B=0]	1	4					9	9	9	13	13	13	112.06	0	68.75	308130000	14	17.0059	17.1626	17.3183	16.9729	16.9591	17.581	17.925	17.9358	17.8179	17.9337
4.27209	0.811692	Q6NS46	Q6NS46	Protein RRP5 homolog	Pdcd11	2620	Color2 [A=255, R=255, G=0, B=0]	1	4					28	28	27	17.7	17.7	17.2	207.78	0	158.3	289810000	55	19.0522	18.848	19.117	19.1724	18.8711	17.9097	18.2972	18.2601	18.1531	18.3822
4.26977	0.725667	Q9WUK4	Q9WUK4	Replication factor C subunit 2	Rfc2	5697	Color2 [A=255, R=255, G=0, B=0]	1	4					12	12	12	44.7	44.7	44.7	38.724	0	60.347	204200000	25	17.4976	17.3539	17.6429	17.6698	17.4781	16.5666	16.9093	16.9058	16.6952	16.937
4.26902	0.412075	Q01768	Q01768	Nucleoside diphosphate kinase B	Nme2	1804	Color2 [A=255, R=255, G=0, B=0]	1	4					10	5	5	73.7	42.8	42.8	17.363	0	40.394	1403500000	32	20.9755	21.215	21.2256	21.0604	21.0886	20.6662	20.6806	20.7727	20.648	20.7372
4.26605	0.53703	O89079	O89079	Coatomer subunit epsilon	Cope	544	Color2 [A=255, R=255, G=0, B=0]	1	4					6	6	6	34.4	34.4	34.4	34.567	0	36.363	274100000	24	17.1549	17.2687	17.4613	17.3376	17.312	16.6121	16.8576	16.7664	16.7323	16.881
4.26167	-0.788136	P28661-4;P28661-2;P28661;P28661-5;P28661-3;P28661-6	P28661-4;P28661-2;P28661;P28661-5;P28661-3	Septin-4	Sept4	998	Color2 [A=255, R=255, G=0, B=0]	1	4					5	5	5	17.4	17.4	17.4	43.788	0	9.2522	95169000	11	15.512	15.8531	15.88	15.7116	15.6146	16.2565	16.5242	16.5228	16.488	16.7205
4.25968	0.589757	Q8BML9	Q8BML9		Qars	3214	Color2 [A=255, R=255, G=0, B=0]	1	4					21	20	20	29.4	29.4	29.4	87.676	0	54.729	596170000	48	19.1612	19.0618	19.3476	19.2684	19.1349	18.4266	18.6847	18.6547	18.5227	18.7365
4.25622	-1.15824	Q8VCT4	Q8VCT4	Carboxylesterase 1D	Ces1d	3969	Color2 [A=255, R=255, G=0, B=0]	1	4					6	4	4	11.3	7.3	7.3	61.787	0	52.205	46841000	6	14.4123	14.1933	14.7387	14.2601	14.5604	15.8109	15.2302	15.8319	15.6092	15.4737
4.25582	-0.490273	O88351	O88351	Inhibitor of nuclear factor kappa-B kinase subunit beta	Ikbkb	462	Color2 [A=255, R=255, G=0, B=0]	1	4					15	15	14	21.7	21.7	20.6	86.689	0	48.634	137040000	23	16.3574	16.4359	16.5565	16.468	16.3418	16.7305	16.9718	16.9882	16.9197	17.0009
4.25559	-1.07064	P10649	P10649	Glutathione S-transferase Mu 1	Gstm1	724	Color2 [A=255, R=255, G=0, B=0]	1	4					11	8	5	50.5	34.9	23.9	25.97	0	60.98	1609400000	38	18.1892	18.7554	18.4597	18.1541	18.0519	19.1846	19.4462	19.4276	19.4145	19.4906
4.255	-0.621741	O88643	O88643	Serine/threonine-protein kinase PAK 1	Pak1	495	Color2 [A=255, R=255, G=0, B=0]	1	4					9	5	3	23.1	12.1	8.8	60.736	0	44.736	44243000	9	14.2151	14.2814	14.4142	14.5391	14.5573	14.8911	15.1258	15.078	14.9586	15.0623
4.25259	-0.824257	Q3V0T4	Q3V0T4	Integrin alpha-D	Itgad	2118	Color2 [A=255, R=255, G=0, B=0]	1	4					16	14	14	16.7	15	15	127.83	0	98.221	245610000	28	16.4867	16.8004	16.8944	16.9199	16.7895	17.3466	17.755	17.7162	17.54	17.6542
4.24632	-0.602106	P26231;Q65CL1	P26231	Catenin alpha-1	Ctnna1	958	Color2 [A=255, R=255, G=0, B=0]	1	4					24	24	21	34	34	29.7	100.11	0	261.67	648960000	50	18.1453	18.3131	18.4954	18.2318	18.1673	18.691	18.9024	18.9174	18.928	18.9246
4.2456	0.619308	Q9EPE9	Q9EPE9	Manganese-transporting ATPase 13A1	Atp13a1	5231	Color2 [A=255, R=255, G=0, B=0]	1	4					16	16	16	16.2	16.2	16.2	132.39	0	41.137	218050000	32	17.3747	17.3342	17.6336	17.5533	17.4784	16.7013	16.9595	16.8932	16.7359	16.9878
4.2436	-0.570268	Q61210-5;Q61210-2	Q61210-5;Q61210-2	Rho guanine nucleotide exchange factor 1	Arhgef1	2352	Color2 [A=255, R=255, G=0, B=0]	1	4					24	24	3	34.8	34.8	6.9	109.25	0	146.41	966720000	74	18.9755	19.1588	19.184	19.1489	19.0272	19.4456	19.7238	19.7551	19.633	19.7882
4.24204	-0.666229	Q60992	Q60992	Guanine nucleotide exchange factor VAV2	Vav2	2304	Color2 [A=255, R=255, G=0, B=0]	1	4					5	5	5	7.7	7.7	7.7	99.914	0	12.447	17446000	8	13.6939	13.8783	13.9481	14.1006	13.8133	14.3668	14.5414	14.615	14.552	14.6901
4.23862	-0.602306	O88844	O88844	Isocitrate dehydrogenase [NADP] cytoplasmic	Idh1	515	Color2 [A=255, R=255, G=0, B=0]	1	4					19	19	18	43	43	40.8	46.674	0	94.408	1658300000	69	19.1024	19.2937	19.3984	19.3872	19.4015	19.7185	20.0094	19.9719	19.9002	19.9947
4.23861	0.663438	P61255	P61255	60S ribosomal protein L26	Rpl26	1458	Color2 [A=255, R=255, G=0, B=0]	1	4					7	7	7	30.3	30.3	30.3	17.258	0	12.127	2055400000	28	20.8349	20.6989	20.9364	20.7052	20.611	19.905	20.2379	20.1851	19.9778	20.1635
4.23659	-0.672802	O35930	O35930	Platelet glycoprotein Ib alpha chain	Gp1ba	330	Color2 [A=255, R=255, G=0, B=0]	1	4					6	6	6	9.5	9.5	9.5	80.054	0	19.602	107070000	9	15.9591	16.0409	16.3406	16.2759	16.2529	16.728	16.7498	16.8919	16.9811	16.8826
4.2233	1.03735	Q8R2N2	Q8R2N2	Cirhin	Cirh1a	3857	Color2 [A=255, R=255, G=0, B=0]	1	4					4	4	4	6	6	6	76.908	0	17.616	35839000	7	14.8389	14.2776	14.8675	14.5849	14.3724	13.593	13.5578	13.7333	13.3319	13.5387
4.22316	0.615016	Q9EPL8	Q9EPL8	Importin-7	Ipo7	5236	Color2 [A=255, R=255, G=0, B=0]	1	4					16	16	16	20.1	20.1	20.1	119.49	0	68.33	615120000	33	17.9168	17.8024	18.1079	18.2119	18.0403	17.3142	17.4752	17.4607	17.3122	17.4419
4.22228	-0.497852	P45952	P45952	Medium-chain specific acyl-CoA dehydrogenase, mitochondrial	Acadm	1169	Color2 [A=255, R=255, G=0, B=0]	1	4					9	9	9	26.8	26.8	26.8	46.481	0	27.08	307600000	28	17.3345	17.3697	17.5694	17.5524	17.5004	17.8038	17.9974	17.9685	17.9732	18.0727
4.22108	-0.669339	Q8BV49;Q504N7;Q504N7-2	Q8BV49;Q504N7	Pyrin and HIN domain-containing protein 1;Pyrin and HIN domain-containing protein 1-like	Pyhin1	3300	Color2 [A=255, R=255, G=0, B=0]	1	4					19	19	19	51.4	51.4	51.4	46.886	0	170.17	1885300000	64	19.0028	19.3335	19.371	19.3282	19.2225	19.7965	19.9815	19.9304	19.802	20.0943
4.21994	1.00396	Q99MD9;Q99MD9-2	Q99MD9;Q99MD9-2	Nuclear autoantigenic sperm protein	Nasp	4486	Color2 [A=255, R=255, G=0, B=0]	1	4					17	17	16	27	27	25.4	83.953	0	63.733	1165400000	42	20.0821	19.7152	20.1623	20.051	19.6439	18.6497	19.018	19.0192	18.858	19.0897
4.21914	-0.639518	Q8R1G6	Q8R1G6	PDZ and LIM domain protein 2	Pdlim2	3838	Color2 [A=255, R=255, G=0, B=0]	1	4					7	7	7	30.1	30.1	30.1	37.703	0	65.149	173180000	21	17.4749	17.75	17.8803	17.8427	17.672	18.2403	18.3073	18.46	18.3557	18.4542
4.21882	0.924416	P21180-2;P21180	P21180-2;P21180	Complement C2;Complement C2b fragment;Complement C2a fragment	C2	894	Color2 [A=255, R=255, G=0, B=0]	1	4					2	2	2	3.5	3.5	3.5	84.012	0.00038469	2.6029	5269600	3	13.3597	13.1468	13.4322	13.4369	12.8507	12.2881	12.4588	12.2725	12.197	12.3879
4.21221	-0.830015	O70230-3;O70230-2;O70230;Q8BMU0	O70230-3;O70230-2;O70230	Zinc finger protein 143	Znf143	415	Color2 [A=255, R=255, G=0, B=0]	1	4					3	3	3	6.6	6.6	6.6	66.029	0	13.377	19829000	5	13.3019	12.9815	13.501	13.2158	13.0848	13.8302	14.0287	14.0577	14.1996	14.1189
4.21178	0.596926	Q9CXF4	Q9CXF4	TBC1 domain family member 15	Tbc1d15	4761	Color2 [A=255, R=255, G=0, B=0]	1	4					13	13	13	20.1	20.1	20.1	76.526	0	48.937	178820000	25	17.4647	17.4412	17.64	17.6375	17.5016	16.7599	17.089	16.9848	16.8122	17.0546
4.20771	-0.531991	Q9QXY6	Q9QXY6	EH domain-containing protein 3	Ehd3	5536	Color2 [A=255, R=255, G=0, B=0]	1	4					11	6	6	20.9	10.8	10.8	60.82	0	27.589	79772000	17	16.1554	16.201	16.3696	16.1783	16.0834	16.5511	16.7385	16.8203	16.6999	16.8377
4.20482	0.544439	Q3U1J4	Q3U1J4	DNA damage-binding protein 1	Ddb1	1992	Color2 [A=255, R=255, G=0, B=0]	1	4					31	31	31	29.8	29.8	29.8	126.85	0	82.44	1385500000	83	19.8548	19.8669	19.9865	20.0664	19.8853	19.2048	19.507	19.4344	19.2985	19.493
4.20171	-0.771151	Q05BC3-2;Q05BC3;Q05BC3-3	Q05BC3-2;Q05BC3;Q05BC3-3	Echinoderm microtubule-associated protein-like 1	Eml1	1843	Color2 [A=255, R=255, G=0, B=0]	1	4					6	6	6	8.9	8.9	8.9	86.41	0	28.221	39710000	9	14.026	14.2702	14.3611	14.1125	14.2124	14.6917	14.9704	14.9584	15.0067	15.2107
4.19926	-0.645739	Q9ESM6	Q9ESM6	Glycerophosphoinositol inositolphosphodiesterase GDPD2	Gdpd2	5316	Color2 [A=255, R=255, G=0, B=0]	1	4					4	4	4	8.2	8.2	8.2	61.164	0	5.0722	104620000	8	15.3273	15.4843	15.5965	15.5841	15.501	15.8803	16.1913	16.1335	16.2597	16.257
4.19922	0.845214	Q99M01	Q99M01	Phenylalanine--tRNA ligase, mitochondrial	Fars2	4477	Color2 [A=255, R=255, G=0, B=0]	1	4					2	2	2	5.5	5.5	5.5	52.336	0.00020903	3.6735	9220500	3	14.0812	13.9056	14.3989	14.0941	13.9291	13.0316	13.226	13.1561	13.3911	13.378
4.19834	1.14215	Q99PM9	Q99PM9	Uridine-cytidine kinase 2	Uck2	4528	Color2 [A=255, R=255, G=0, B=0]	1	4					3	2	2	12.6	9.6	9.6	29.404	0	30.701	11092000	4	15.0559	14.6925	15.0834	15.3975	15.0157	13.528	14.1292	13.951	13.9529	13.9731
4.19826	-0.537749	Q01147;Q01147-2	Q01147;Q01147-2	Cyclic AMP-responsive element-binding protein 1	Creb1	1797	Color2 [A=255, R=255, G=0, B=0]	1	4					5	5	3	25.5	25.5	20.8	36.674	0	27.421	273710000	13	16.6724	16.747	16.6621	16.9452	16.859	17.1772	17.3364	17.4207	17.2511	17.3892
4.19389	0.637906	Q3TQB2;Q3TQB2-2	Q3TQB2;Q3TQB2-2	FAD-dependent oxidoreductase domain-containing protein 1	Foxred1	1961	Color2 [A=255, R=255, G=0, B=0]	1	4					3	3	3	6.4	6.4	6.4	54.177	0	19.165	10803000	6	13.0416	13.0711	13.2663	13.1669	13.1946	12.2549	12.7065	12.5002	12.5172	12.572
4.19134	-0.692085	Q6WVG3;Q50H33-2;Q5DTY9;Q50H33	Q6WVG3	BTB/POZ domain-containing protein KCTD12	Kctd12	2759	Color2 [A=255, R=255, G=0, B=0]	1	4					9	9	9	34.3	34.3	34.3	35.892	0	84.041	1320700000	47	17.7631	17.9434	18.149	18.1359	17.957	18.4762	18.7862	18.7489	18.6384	18.7591
4.18867	-0.991187	P06801	P06801	NADP-dependent malic enzyme	Me1	653	Color2 [A=255, R=255, G=0, B=0]	1	4					4	4	4	8	8	8	63.953	0	17.999	92009000	9	14.5794	14.6677	14.6948	14.5619	14.4983	15.8887	15.3736	15.8262	15.2386	15.6308
4.18802	-0.684786	O08742	O08742	Platelet glycoprotein V	Gp5	214	Color2 [A=255, R=255, G=0, B=0]	1	4					3	3	3	4.8	4.8	4.8	63.467	0	9.3097	93117000	6	14.909	14.9139	15.2729	15.24	15.1509	15.7399	15.8931	15.6847	15.8873	15.7056
4.18439	0.650775	Q9CXW4	Q9CXW4	60S ribosomal protein L11	Rpl11	4777	Color2 [A=255, R=255, G=0, B=0]	1	4					5	5	5	30.9	30.9	30.9	20.252	0	22.964	2296400000	38	20.5447	20.4449	20.6911	20.7097	20.4724	19.7556	20.114	19.9595	19.7894	19.9903
4.18356	0.687277	Q3UPH1	Q3UPH1	Protein PRRC1	Prrc1	2084	Color2 [A=255, R=255, G=0, B=0]	1	4					4	4	4	9.9	9.9	9.9	46.297	0	19.593	85370000	11	16.4369	16.4556	16.788	16.7332	16.8396	15.8958	16.0256	15.9541	15.8945	16.0468
4.18296	0.702292	P27659	P27659	60S ribosomal protein L3	Rpl3	979	Color2 [A=255, R=255, G=0, B=0]	1	4					19	19	19	40.4	40.4	40.4	46.109	0	63.752	7270000000	72	21.2151	21.0365	21.3304	21.3538	21.0855	20.3231	20.6493	20.5142	20.3737	20.6496
4.18161	0.680916	Q8JZQ9	Q8JZQ9	Eukaryotic translation initiation factor 3 subunit B	Eif3b	3638	Color2 [A=255, R=255, G=0, B=0]	1	4					24	24	24	40.1	40.1	40.1	91.369	0	155.13	2187400000	95	19.8562	19.7819	20.0007	20.1895	19.8968	19.128	19.3858	19.3104	19.1324	19.3639
4.18024	0.59388	P52480	P52480	Pyruvate kinase PKM	Pkm	1288	Color2 [A=255, R=255, G=0, B=0]	1	4					30	30	3	62.7	62.7	9.2	57.844	0	323.31	29277000000	265	23.1678	23.3066	23.3696	23.4328	23.5675	22.6444	22.8328	22.788	22.7225	22.8872
4.17865	0.579698	Q8VI75	Q8VI75	Importin-4	Ipo4	4065	Color2 [A=255, R=255, G=0, B=0]	1	4					7	7	7	6.9	6.9	6.9	119.27	0	30.222	44216000	11	15.6391	15.5098	15.8312	15.8075	15.6692	14.9297	15.1624	15.1408	15.1036	15.222
4.17766	0.80952	Q9CWY8	Q9CWY8	Ribonuclease H2 subunit A	Rnaseh2a	4744	Color2 [A=255, R=255, G=0, B=0]	1	4					6	6	6	20.3	20.3	20.3	33.512	0	8.4315	55603000	12	16.1965	15.9895	16.3782	16.3183	15.9521	15.1638	15.4314	15.413	15.2552	15.5238
4.1771	-0.864192	P49817;P49817-2;P51637	P49817;P49817-2	Caveolin-1	Cav1	1242	Color2 [A=255, R=255, G=0, B=0]	1	4					6	6	6	33.1	33.1	33.1	20.538	0	22.148	811380000	16	18.1015	18.4347	18.4828	18.4246	18.7418	19.1544	19.2324	19.4642	19.311	19.3443
4.17497	0.906628	P39749	P39749	Flap endonuclease 1	Fen1	1117	Color2 [A=255, R=255, G=0, B=0]	1	4					9	9	8	22	22	20.1	42.314	0	50.901	938610000	42	19.0471	18.719	19.2044	19.0933	18.8196	17.7898	18.2139	18.123	18.006	18.2175
4.17197	0.936127	Q8VI84	Q8VI84	Nucleolar complex protein 3 homolog	Noc3l	4066	Color2 [A=255, R=255, G=0, B=0]	1	4					5	5	5	5.9	5.9	5.9	93.21	0	5.5178	63194000	8	16.2637	15.964	16.3577	16.114	15.7671	14.9488	15.1919	15.1368	15.1477	15.3607
4.17012	-0.828581	Q9DAK9	Q9DAK9	14 kDa phosphohistidine phosphatase	Phpt1	5088	Color2 [A=255, R=255, G=0, B=0]	1	4					4	4	4	44.4	44.4	44.4	13.996	0	24.094	493560000	14	16.5484	16.7812	16.9791	16.556	16.5491	17.2792	17.4776	17.5885	17.5217	17.6897
4.1669	0.948135	Q9ESB3	Q9ESB3	Histidine-rich glycoprotein	Hrg	5308	Color2 [A=255, R=255, G=0, B=0]	1	4					5	5	5	9.7	9.7	9.7	59.162	0	10.408	51887000	8	15.8938	16.3286	16.3481	16.2557	16.0042	14.9133	15.1608	15.3454	15.2631	15.4071
4.16222	0.453296	Q99K23	Q99K23	Ufm1-specific protease 2	Ufsp2	4395	Color2 [A=255, R=255, G=0, B=0]	1	4					7	7	7	20.2	20.2	20.2	52.515	0	27.357	39579000	13	15.494	15.46	15.7319	15.6507	15.605	15.0858	15.1775	15.1256	15.0474	15.2388
4.15999	0.758796	P12970	P12970	60S ribosomal protein L7a	Rpl7a	768	Color2 [A=255, R=255, G=0, B=0]	1	4					15	15	15	40.2	40.2	40.2	29.976	0	144.24	4899000000	70	20.8822	20.6788	21.0045	21.1482	20.8982	19.9977	20.3605	20.1728	20.0481	20.2388
4.1575	-0.955357	P14152	P14152	Malate dehydrogenase, cytoplasmic	Mdh1	787	Color2 [A=255, R=255, G=0, B=0]	1	4					15	15	15	41	41	41	36.511	0	114.61	9531100000	116	21.0183	21.1896	21.4096	21.0641	20.9212	21.7175	22.1161	22.1587	22.0974	22.29
4.15504	-0.85694	O54865	O54865	Guanylate cyclase soluble subunit beta-1	Gucy1b3	354	Color2 [A=255, R=255, G=0, B=0]	1	4					9	9	9	16.5	16.5	16.5	70.597	0	12.871	103080000	16	16.0267	16.1444	16.3826	15.9965	15.8906	16.6554	16.9841	16.9672	16.9935	17.1253
4.15376	-0.884389	Q9R0P9	Q9R0P9	Ubiquitin carboxyl-terminal hydrolase isozyme L1	Uchl1	5617	Color2 [A=255, R=255, G=0, B=0]	1	4					2	2	2	10.3	10.3	10.3	24.838	0	4.8756	92950000	3	13.0317	12.9521	13.5451	13.257	13.1601	13.9723	14.2882	14.0954	14.0103	14.0017
4.152	0.928156	P14148	P14148	60S ribosomal protein L7	Rpl7	786	Color2 [A=255, R=255, G=0, B=0]	1	4					16	16	15	48.5	48.5	48.5	31.419	0	36.445	3788300000	62	21.4061	21.0721	21.5836	21.7064	21.4331	20.2894	20.6169	20.567	20.4598	20.6274
4.15196	0.387672	Q6ZQK0	Q6ZQK0	Condensin-2 complex subunit D3	Ncapd3	2790	Color2 [A=255, R=255, G=0, B=0]	1	4					6	6	6	4.6	4.6	4.6	169.43	0	15.066	19429000	7	15.0093	15.0339	15.1389	15.2114	15.0966	14.5944	14.7072	14.7204	14.7028	14.8269
4.14738	0.725414	P67984	P67984	60S ribosomal protein L22	Rpl22	1589	Color2 [A=255, R=255, G=0, B=0]	1	4					6	6	6	53.1	53.1	53.1	14.759	0	84.833	2795100000	45	19.0453	18.9726	19.2332	19.3759	19.0997	18.2503	18.6033	18.4506	18.2942	18.5012
4.14724	0.776293	Q6NZJ6;Q6NZJ6-2	Q6NZJ6;Q6NZJ6-2	Eukaryotic translation initiation factor 4 gamma 1	Eif4g1	2635	Color2 [A=255, R=255, G=0, B=0]	1	4					37	37	32	24.9	24.9	21.8	176.07	0	179	1975000000	96	20.7351	20.4189	20.8165	20.5617	20.3705	19.6091	19.8428	19.8954	19.7482	19.9258
4.14265	-0.673936	P15307	P15307	Proto-oncogene c-Rel	Rel	806	Color2 [A=255, R=255, G=0, B=0]	1	4					5	5	5	8.9	8.9	8.9	64.959	0	23.611	57635000	12	15.159	15.3225	15.3371	15.4637	15.4414	15.7916	16.1867	16.0394	15.9289	16.1468
4.1372	-0.551418	Q9DBC7;P12849	Q9DBC7	cAMP-dependent protein kinase type I-alpha regulatory subunit;cAMP-dependent protein kinase type I-alpha regulatory subunit, N-terminally processed	Prkar1a	5123	Color2 [A=255, R=255, G=0, B=0]	1	4					14	14	13	40.9	40.9	37	43.185	0	74.873	790640000	39	18.795	18.7995	18.9913	18.8966	18.649	19.2138	19.4383	19.4587	19.3296	19.4482
4.13652	-1.4921	Q8K449	Q8K449	ATP-binding cassette sub-family A member 9	Abca9	3764	Color2 [A=255, R=255, G=0, B=0]	1	4					3	3	2	2.3	2.3	1.5	183.11	0	4.9435	6525400	3	11.5023	11.1944	11.7885	10.6124	11.1596	12.6494	12.8118	12.8564	12.6685	12.7316
4.13208	0.662098	P68040	P68040	Guanine nucleotide-binding protein subunit beta-2-like 1;Guanine nucleotide-binding protein subunit beta-2-like 1, N-terminally processed	Gnb2l1	1591	Color2 [A=255, R=255, G=0, B=0]	1	4					16	16	16	72.6	72.6	72.6	35.076	0	106.71	4825200000	79	20.8314	20.6988	20.9741	20.9081	20.6132	19.9759	20.2848	20.1831	20.0334	20.2378
4.13164	0.767875	Q9Z0N1;Q9Z0N2	Q9Z0N1;Q9Z0N2	Eukaryotic translation initiation factor 2 subunit 3, X-linked;Eukaryotic translation initiation factor 2 subunit 3, Y-linked	Eif2s3x;Eif2s3y	5761	Color2 [A=255, R=255, G=0, B=0]	1	4					18	18	18	44.7	44.7	44.7	51.065	0	152.75	1624700000	53	19.7886	19.6688	19.9436	20.1557	19.9543	18.9357	19.2885	19.2072	19.0549	19.1853
4.131	0.533544	Q921S7	Q921S7	39S ribosomal protein L37, mitochondrial	Mrpl37	4277	Color2 [A=255, R=255, G=0, B=0]	1	4					9	9	9	25.3	25.3	25.3	48.34	0	45.278	52420000	16	16.4614	16.2761	16.5183	16.4743	16.3006	15.7189	15.9455	15.9006	15.7901	16.0078
4.12758	-0.857665	Q3UH68;Q3UH68-2;Q3UH68-3	Q3UH68;Q3UH68-2;Q3UH68-3	LIM and calponin homology domains-containing protein 1	Limch1	2038	Color2 [A=255, R=255, G=0, B=0]	1	4					6	6	6	9.1	9.1	9.1	118.19	0	19.697	23445000	7	13.4702	13.9155	14.0672	13.8487	13.6462	14.4804	14.7555	14.6016	14.6779	14.7209
4.12381	1.09717	O88536	O88536	Formyl peptide receptor 2	Fpr2	481	Color2 [A=255, R=255, G=0, B=0]	1	4					2	2	2	10	10	10	39.422	0	6.0842	37176000	6	14.7811	15.507	15.4262	15.0193	14.9502	14.1743	14.1192	13.9375	14.0042	13.9629
4.11622	0.557567	Q99MU3-2;Q99MU3;Q99MU3-5;Q99MU3-3;Q99MU3-4	Q99MU3-2;Q99MU3;Q99MU3-5;Q99MU3-3;Q99MU3-4	Double-stranded RNA-specific adenosine deaminase	Adar	4501	Color2 [A=255, R=255, G=0, B=0]	1	4					14	14	14	16.3	16.3	16.3	127.66	0	46.318	108950000	29	16.9679	16.877	17.1552	17.2417	17.0284	16.3813	16.5316	16.5904	16.4376	16.5415
4.1159	0.628188	P47713	P47713	Cytosolic phospholipase A2;Phospholipase A2;Lysophospholipase	Pla2g4a	1186	Color2 [A=255, R=255, G=0, B=0]	1	4					10	10	10	14.3	14.3	14.3	85.221	0	25.16	116080000	20	16.2685	16.3043	16.6037	16.5802	16.3786	15.6489	15.8997	15.8266	15.7275	15.8917
4.11562	0.75792	E9Q5C9;E9Q5C9-2	E9Q5C9;E9Q5C9-2		Nolc1	164	Color2 [A=255, R=255, G=0, B=0]	1	4					13	13	13	19.8	19.8	19.8	73.697	0	104.63	499160000	30	19.0318	18.6526	19.0439	18.9831	18.7689	17.9128	18.2473	18.247	18.0636	18.22
4.11331	0.502794	Q9D1Q6	Q9D1Q6	Endoplasmic reticulum resident protein 44	Erp44	4930	Color2 [A=255, R=255, G=0, B=0]	1	4					10	10	10	28.1	28.1	28.1	46.852	0	61.501	630180000	52	19.0826	19.2101	19.3846	19.2612	19.2276	18.5906	18.762	18.7726	18.6606	18.8663
4.11062	0.69678	P24547	P24547	Inosine-5-monophosphate dehydrogenase 2	Impdh2	937	Color2 [A=255, R=255, G=0, B=0]	1	4					20	20	19	40.3	40.3	38.9	55.814	0	92.868	956830000	51	19.9763	19.7408	20.0695	20.1378	19.7972	19.0566	19.3223	19.3224	19.1892	19.3472
4.10745	1.10922	P16110	P16110	Galectin-3	Lgals3	821	Color2 [A=255, R=255, G=0, B=0]	1	4					6	6	6	26.9	26.9	26.9	27.515	0	18.783	710160000	27	18.863	18.7151	19.1504	19.3364	19.3867	17.7434	17.9812	17.9457	18.0372	18.1981
4.10403	-0.688376	Q8CAA7	Q8CAA7	Glucose 1,6-bisphosphate synthase	Pgm2l1	3491	Color2 [A=255, R=255, G=0, B=0]	1	4					4	4	4	5.5	5.5	5.5	70.279	0	10.405	22496000	6	13.4772	13.8635	13.9423	13.8899	13.9005	14.4212	14.5458	14.5471	14.4042	14.5971
4.10325	0.81542	Q2HXL6	Q2HXL6	ER degradation-enhancing alpha-mannosidase-like protein 3	Edem3	1897	Color2 [A=255, R=255, G=0, B=0]	1	4					5	5	5	5.3	5.3	5.3	104.2	0	8.2027	22926000	6	14.6704	14.6759	14.8417	14.3315	14.7637	13.5869	13.8706	13.8698	13.8782	14.0007
4.10272	0.433234	Q9DBL2;Q9DBL2-2	Q9DBL2;Q9DBL2-2	Ganglioside-induced differentiation-associated protein 2	Gdap2	5139	Color2 [A=255, R=255, G=0, B=0]	1	4					5	5	5	13.3	13.3	13.3	56.268	0	12.249	18377000	7	14.982	15.0863	15.1301	15.0364	14.9974	14.475	14.6541	14.5123	14.6714	14.7534
4.09732	0.672855	P61222	P61222	ATP-binding cassette sub-family E member 1	Abce1	1456	Color2 [A=255, R=255, G=0, B=0]	1	4					16	16	16	27	27	27	67.314	0	81.793	1368400000	51	19.7802	19.5514	19.927	19.968	19.7528	18.9506	19.2533	19.1464	19.0568	19.2082
4.09545	-0.782181	Q9ESD7-3;Q9ESD7;Q9ESD7-2	Q9ESD7-3;Q9ESD7;Q9ESD7-2	Dysferlin	Dysf	5310	Color2 [A=255, R=255, G=0, B=0]	1	4					14	13	13	8.6	8.3	8.3	235.9	0	28.55	57891000	25	15.341	15.5877	15.6808	15.4015	15.2352	15.9878	16.2131	16.3234	16.2402	16.3925
4.09216	-0.639273	Q8C0G2	Q8C0G2	TRAF3-interacting JNK-activating modulator	Traf3ip3	3406	Color2 [A=255, R=255, G=0, B=0]	1	4					7	7	7	17.7	17.7	17.7	58.563	0	37.305	85220000	12	14.9317	14.9408	15.0982	14.8807	14.732	15.3112	15.6518	15.5566	15.5943	15.6659
4.09093	-0.719553	O88952;O88951;Q8JZS0	O88952	Protein lin-7 homolog C	Lin7c	530	Color2 [A=255, R=255, G=0, B=0]	1	4					4	4	4	21.8	21.8	21.8	21.834	0	6.8848	80333000	7	16.3471	16.5554	16.7487	16.5474	16.6548	17.0305	17.3031	17.333	17.3127	17.4718
4.08998	-0.840519	Q91YE8;Q91YE8-2	Q91YE8;Q91YE8-2	Synaptopodin-2	Synpo2	4197	Color2 [A=255, R=255, G=0, B=0]	1	4					10	10	10	12.7	12.7	12.7	116.53	0	63.346	166250000	18	15.8976	16.0759	16.292	15.8402	15.7887	16.5551	16.821	16.8895	16.9165	16.915
4.08871	-0.715874	Q05117	Q05117	Tartrate-resistant acid phosphatase type 5	Acp5	1835	Color2 [A=255, R=255, G=0, B=0]	1	4					3	3	3	11.6	11.6	11.6	36.807	0	18.95	111660000	11	14.8009	15.2527	15.2231	15.0785	15.087	15.6104	15.8231	15.7762	15.8642	15.9477
4.08278	1.24199	P01843	P01843	Ig lambda-1 chain C region		582	Color2 [A=255, R=255, G=0, B=0]	1	4					2	2	2	34.3	34.3	34.3	11.575	0	63.094	113960000	10	16.1922	15.6226	16.4308	16.4496	16.2918	14.8086	14.8702	15.1745	14.8167	15.107
4.0814	1.0009	O70370	O70370	Cathepsin S	Ctss	429	Color2 [A=255, R=255, G=0, B=0]	1	4					8	8	8	31.8	31.8	31.8	38.474	0	101.15	659230000	40	17.6354	17.8493	17.9131	18.1486	18.2509	16.7058	17.1696	16.9654	16.8627	17.0894
4.0797	0.58165	Q8R1B4	Q8R1B4	Eukaryotic translation initiation factor 3 subunit C	Eif3c	3833	Color2 [A=255, R=255, G=0, B=0]	1	4					23	23	23	28.2	28.2	28.2	105.53	0	227.52	1431300000	59	20.2428	20.2252	20.4693	20.4527	20.2403	19.5506	19.8218	19.8366	19.6749	19.8381
4.07934	0.789251	P62858	P62858	40S ribosomal protein S28	Rps28	1535	Color2 [A=255, R=255, G=0, B=0]	1	4					3	3	3	36.2	36.2	36.2	7.8409	0	17.995	711810000	40	18.9694	18.8523	19.24	19.1103	18.8677	17.9458	18.2879	18.2847	18.164	18.411
4.07808	-0.786108	O08638;O08638-2;Q91Z83;Q02566;A2AQP0;Q5SX40	O08638;O08638-2	Myosin-11	Myh11	203	Color2 [A=255, R=255, G=0, B=0]	1	4					93	79	73	47.1	42.2	39.6	227.03	0	323.31	11644000000	345	21.5539	21.903	22.0628	21.7617	22.0086	22.4259	22.6512	22.7096	22.6984	22.7354
4.07638	-0.475425	P55194	P55194	SH3 domain-binding protein 1	Sh3bp1	1337	Color2 [A=255, R=255, G=0, B=0]	1	4					17	17	17	33.7	33.7	33.7	74.172	0	82.88	572790000	39	17.7313	17.8085	17.9854	17.9048	17.8006	18.1391	18.3533	18.395	18.3239	18.3964
4.06945	0.603407	P62918	P62918	60S ribosomal protein L8	Rpl8	1547	Color2 [A=255, R=255, G=0, B=0]	1	4					6	6	6	33.1	33.1	33.1	28.024	0	68.649	1910800000	35	19.1154	18.9996	19.2296	19.369	19.197	18.3973	18.7145	18.6035	18.5188	18.6595
4.06936	-0.605397	Q91WU5	Q91WU5	Arsenite methyltransferase	As3mt	4169	Color2 [A=255, R=255, G=0, B=0]	1	4					8	8	8	22.9	22.9	22.9	41.793	0	31.061	73238000	14	16.2076	16.3406	16.4267	16.4785	16.3827	16.704	17.0766	17.0759	16.9901	17.0166
4.06696	0.696447	Q8R180	Q8R180	ERO1-like protein alpha	Ero1l	3831	Color2 [A=255, R=255, G=0, B=0]	1	4					7	7	6	20.5	20.5	18.1	54.084	0	44.355	181010000	18	15.9467	16.2748	16.2453	16.1405	16.0114	15.2608	15.5164	15.5571	15.2471	15.5551
4.06688	-0.303341	P97364	P97364	Selenide, water dikinase 2	Sephs2	1714	Color2 [A=255, R=255, G=0, B=0]	1	4					2	2	2	6.2	6.2	6.2	47.833	0	30.473	22111000	3	13.8706	13.8391	13.868	13.7519	13.811	14.1465	14.2083	14.0226	14.0808	14.1992
4.06624	-0.443385	P11352	P11352	Glutathione peroxidase 1	Gpx1	740	Color2 [A=255, R=255, G=0, B=0]	1	4					10	10	10	64.7	64.7	64.7	22.329	0	81.091	2266800000	41	19.1151	19.1276	19.1823	19.2228	19.0609	19.4731	19.7866	19.5379	19.5299	19.5981
4.06467	0.923472	P43346	P43346	Deoxycytidine kinase	Dck	1159	Color2 [A=255, R=255, G=0, B=0]	1	4					4	4	4	16.5	16.5	16.5	30.367	0	6.1023	14252000	6	14.4912	14.0959	14.3786	14.6936	14.1752	13.3488	13.676	13.4906	13.4124	13.2893
4.06403	0.563251	Q91UZ5	Q91UZ5	Inositol monophosphatase 2	Impa2	4072	Color2 [A=255, R=255, G=0, B=0]	1	4					5	5	5	22.4	22.4	22.4	31.716	0	30.508	41927000	8	14.8417	15.1663	15.0267	15.01	14.8928	14.246	14.4103	14.4685	14.4243	14.5721
4.06205	-0.630855	Q8C7E7	Q8C7E7	Starch-binding domain-containing protein 1	Stbd1	3474	Color2 [A=255, R=255, G=0, B=0]	1	4					4	4	4	16.9	16.9	16.9	36.127	0	4.5719	41823000	7	14.616	14.8584	14.9484	14.9173	14.8563	15.2498	15.5601	15.582	15.3989	15.5599
4.05907	1.12788	O70250	O70250	Phosphoglycerate mutase 2	Pgam2	416	Color2 [A=255, R=255, G=0, B=0]	1	4					8	4	4	35.6	22.9	22.9	28.827	0	10.75	191290000	6	15.6387	15.5792	15.9028	15.5268	15.7934	14.3091	14.3606	14.6499	14.4176	15.0643
4.05846	-1.13078	P39654	P39654	Arachidonate 15-lipoxygenase	Alox15	1114	Color2 [A=255, R=255, G=0, B=0]	1	4					6	6	6	7.5	7.5	7.5	75.444	0	7.0336	25163000	7	14.4082	13.7322	14.1276	14.1005	13.7894	15.0777	15.214	15.3608	14.8362	15.3231
4.05739	-0.775185	Q8BY89-2;Q8BY89	Q8BY89-2;Q8BY89	Choline transporter-like protein 2	Slc44a2	3363	Color2 [A=255, R=255, G=0, B=0]	1	4					7	7	6	11.4	11.4	10.5	79.923	0	12.991	143750000	17	16.3735	16.6831	16.7934	16.6243	16.4325	17.0753	17.4552	17.4023	17.3723	17.4776
4.05688	0.521737	Q9CQU0	Q9CQU0	Thioredoxin domain-containing protein 12	Txndc12	4643	Color2 [A=255, R=255, G=0, B=0]	1	4					4	4	4	31.2	31.2	31.2	19.048	0	17.961	124530000	14	16.8504	17.0509	17.1797	17.1813	17.1177	16.4231	16.6091	16.5905	16.5192	16.6293
4.05424	-0.621909	Q8VI24-2;Q8VI24;Q60611	Q8VI24-2;Q8VI24;Q60611	DNA-binding protein SATB2;DNA-binding protein SATB1	Satb2;Satb1	4062	Color2 [A=255, R=255, G=0, B=0]	1	4					3	3	3	3.7	3.7	3.7	76.038	0.0035714	1.6944	83935000	3	13.3489	13.6041	13.4983	13.5859	13.339	13.8729	14.2226	14.1011	14.2246	14.0645
4.0489	0.760847	Q8BQM4	Q8BQM4	HEAT repeat-containing protein 3	Heatr3	3246	Color2 [A=255, R=255, G=0, B=0]	1	4					9	9	9	14.3	14.3	14.3	74.305	0	15.926	72167000	12	15.9018	15.7688	16.0217	16.0873	15.7118	14.8899	15.3264	15.0788	15.1205	15.2715
4.04662	-0.504953	Q91YL3	Q91YL3	Uridine-cytidine kinase-like 1	Uckl1	4206	Color2 [A=255, R=255, G=0, B=0]	1	4					3	3	3	6.2	6.2	6.2	60.841	0	16.206	97448000	7	15.2965	15.4938	15.4768	15.6039	15.3777	15.806	16.0024	15.9292	15.9494	16.0865
4.0465	0.691205	Q8BYY4;Q8BYY4-2	Q8BYY4;Q8BYY4-2	Tetratricopeptide repeat protein 39B	Ttc39b	3377	Color2 [A=255, R=255, G=0, B=0]	1	4					3	3	3	6.5	6.5	6.5	70.292	0	6.1498	14433000	5	13.5328	13.2686	13.5317	13.8504	13.6543	12.9001	12.8353	12.9012	12.8895	12.8555
4.04345	0.657177	P29341	P29341	Polyadenylate-binding protein 1	Pabpc1	1008	Color2 [A=255, R=255, G=0, B=0]	1	4					19	19	19	29.2	29.2	29.2	70.67	0	147.95	2338800000	61	19.7242	19.653	19.9399	20.0367	19.8039	18.9699	19.1962	19.22	19.1597	19.3261
4.04205	-0.718854	P21956-2;P21956	P21956-2;P21956	Lactadherin	Mfge8	905	Color2 [A=255, R=255, G=0, B=0]	1	4					9	9	9	31.9	31.9	31.9	47.169	0	42.066	124190000	19	15.4275	15.5516	15.7192	15.7919	15.6051	16.0903	16.5274	16.3293	16.2777	16.4648
4.03897	-0.481254	Q9CQD1	Q9CQD1	Ras-related protein Rab-5A	Rab5a	4604	Color2 [A=255, R=255, G=0, B=0]	1	4					6	4	4	37.7	27.4	27.4	23.598	0	29.635	192270000	8	15.5784	15.5147	15.848	15.7299	15.7221	16.0621	16.2533	16.1623	16.1426	16.1789
4.03305	0.816653	P97821	P97821	Dipeptidyl peptidase 1;Dipeptidyl peptidase 1 exclusion domain chain;Dipeptidyl peptidase 1 heavy chain;Dipeptidyl peptidase 1 light chain	Ctsc	1758	Color2 [A=255, R=255, G=0, B=0]	1	4					10	10	10	29	29	29	52.376	0	77.027	1545900000	36	18.778	18.941	19.067	19.1494	19.2414	18.0042	18.3629	18.1357	18.1532	18.4376
4.02705	-0.450196	Q64455	Q64455	Receptor-type tyrosine-protein phosphatase eta	Ptprj	2540	Color2 [A=255, R=255, G=0, B=0]	1	4					10	10	10	8.5	8.5	8.5	136.77	0	13.194	82982000	14	16.57	16.77	16.8776	16.8169	16.7403	17.0757	17.2661	17.2718	17.198	17.2141
4.0261	0.818962	P01899;P01896;P14427	P01899	H-2 class I histocompatibility antigen, D-B alpha chain	H2-D1	594	Color2 [A=255, R=255, G=0, B=0]	1	4					13	13	2	42.5	42.5	7.2	40.836	0	77.628	4155000000	86	20.6361	20.6934	20.8982	21.1744	21.0511	19.9022	20.1172	20.1107	20.0298	20.1984
4.02521	0.571317	Q61188-2;Q61188;P70351	Q61188-2;Q61188;P70351	Histone-lysine N-methyltransferase EZH2;Histone-lysine N-methyltransferase EZH1	Ezh2;Ezh1	2345	Color2 [A=255, R=255, G=0, B=0]	1	4					2	2	2	2.4	2.4	2.4	80.535	0.00020938	3.6943	31522000	4	15.0938	15.0215	15.0934	15.351	15.1305	14.3897	14.61	14.6403	14.4889	14.7047
4.02354	0.608925	Q6PFQ7	Q6PFQ7	Ras GTPase-activating protein 4	Rasa4	2719	Color2 [A=255, R=255, G=0, B=0]	1	4					11	11	3	17	17	3.9	90.059	0	32.592	59926000	15	15.1086	15.1043	15.3936	15.3455	15.3732	14.5271	14.7185	14.5366	14.6906	14.8078
4.01905	-0.652297	Q9Z0F6	Q9Z0F6	Cell cycle checkpoint control protein RAD9A	Rad9a	5748	Color2 [A=255, R=255, G=0, B=0]	1	4					3	3	3	7.7	7.7	7.7	42.058	0	4.5052	28232000	4	13.9273	14.0551	14.2476	14.2039	14.1929	14.5143	14.915	14.8237	14.783	14.8522
4.01837	-0.663659	Q3UBX0	Q3UBX0	Transmembrane protein 109	Tmem109	2014	Color2 [A=255, R=255, G=0, B=0]	1	4					3	3	3	9.1	9.1	9.1	26.306	0	18.319	297130000	6	15.5982	15.6604	15.9954	15.8032	15.7552	16.2066	16.5434	16.5421	16.3816	16.457
4.01594	-0.67381	P35762	P35762	CD81 antigen	Cd81	1091	Color2 [A=255, R=255, G=0, B=0]	1	4					3	3	3	21.2	21.2	21.2	25.814	0	98.653	196450000	17	15.6888	15.8507	16.1984	16.0173	15.9605	16.4592	16.6756	16.6413	16.6284	16.6803
4.01492	0.856167	O08663	O08663	Methionine aminopeptidase 2	Metap2	205	Color2 [A=255, R=255, G=0, B=0]	1	4					11	11	11	29.5	29.5	29.5	52.921	0	99.93	796380000	31	18.6992	18.3817	18.7675	18.8566	18.3906	17.5409	17.8726	17.7793	17.6953	17.9267
4.01481	0.674714	P52875;Q9HC07-2;Q9HC07	P52875;Q9HC07-2;Q9HC07	Transmembrane protein 165	Tmem165;TMEM165	1297	Color2 [A=255, R=255, G=0, B=0]	1	4					4	4	4	22.3	22.3	22.3	34.79	0	28.412	54051000	18	15.652	15.8011	15.9579	15.8747	15.6468	14.9211	15.223	15.1205	14.9865	15.3077
4.00699	-0.616005	P24452	P24452	Macrophage-capping protein	Capg	933	Color2 [A=255, R=255, G=0, B=0]	1	4					7	7	7	22.7	22.7	22.7	39.24	0	87.872	1630400000	59	18.7224	18.9147	19.0846	19.079	18.9456	19.3733	19.6923	19.6482	19.5321	19.5805
4.00253	0.73996	P36371	P36371	Antigen peptide transporter 2	Tap2	1098	Color2 [A=255, R=255, G=0, B=0]	1	4					15	15	15	25.6	25.6	25.6	77.444	0	138.23	1275400000	39	19.4888	19.5106	19.7948	19.8805	19.7115	18.6969	19.004	19.118	18.9102	18.9572
4.00248	-0.695528	O35566	O35566	CD151 antigen	Cd151	298	Color2 [A=255, R=255, G=0, B=0]	1	4					2	2	2	7.5	7.5	7.5	28.246	0	11.118	9718100	6	13.4196	13.6403	13.7374	13.935	13.7892	14.2468	14.4267	14.3719	14.4176	14.5362
3.9983	0.717204	Q8BP48	Q8BP48	Methionine aminopeptidase 1	Metap1	3230	Color2 [A=255, R=255, G=0, B=0]	1	4					5	5	5	13.7	13.7	13.7	43.221	0	9.4674	92957000	10	15.8878	15.9458	16.0343	16.0878	15.9739	14.9728	15.5047	15.4019	15.1444	15.3198
3.99434	-0.778862	Q9QYC0;Q9QYC0-2	Q9QYC0;Q9QYC0-2	Alpha-adducin	Add1	5551	Color2 [A=255, R=255, G=0, B=0]	1	4					14	14	13	24.5	24.5	23.4	80.646	0	103.1	832590000	35	18.2531	18.1862	18.367	18.1412	17.7712	18.7578	18.9696	18.9826	18.9118	18.9912
3.99223	0.819383	Q6ZWV3;P86048	Q6ZWV3;P86048	60S ribosomal protein L10;60S ribosomal protein L10-like	Rpl10;Rpl10l	2801	Color2 [A=255, R=255, G=0, B=0]	1	4					7	7	7	37.9	37.9	37.9	24.604	0	118.84	2304700000	63	21.2856	21.0269	21.3575	21.3866	21.1628	20.1029	20.6155	20.4946	20.3305	20.5791
3.98775	-0.913809	B2RPV6	B2RPV6	Multimerin-1	Mmrn1	81	Color2 [A=255, R=255, G=0, B=0]	1	4					12	12	12	12.6	12.6	12.6	136.1	0	92.956	244300000	26	16.9294	17.1559	17.4753	17.4604	17.5396	18.1021	18.0955	18.2425	18.3472	18.3423
3.98581	0.707218	P15535;P15535-2	P15535;P15535-2	Beta-1,4-galactosyltransferase 1;Lactose synthase A protein;N-acetyllactosamine synthase;Beta-N-acetylglucosaminylglycopeptide beta-1,4-galactosyltransferase;Beta-N-acetylglucosaminyl-glycolipid beta-1,4-galactosyltransferase;Processed beta-1,4-galactosyltransferase 1	B4galt1	813	Color2 [A=255, R=255, G=0, B=0]	1	4					3	3	3	9.5	9.5	9.5	44.411	0	7.132	30747000	6	14.0485	14.1828	14.3866	13.94	13.8749	13.2797	13.304	13.4607	13.3736	13.4788
3.98577	0.8543	Q91YK2	Q91YK2	Ribosomal RNA processing protein 1 homolog B	Rrp1b	4204	Color2 [A=255, R=255, G=0, B=0]	1	4					7	7	7	12.4	12.4	12.4	80.581	0	22.776	53081000	11	15.2144	15.0968	15.2843	14.878	14.9198	13.9689	14.1801	14.2627	14.1801	14.53
3.98176	0.715202	Q9R233-2;Q9R233	Q9R233-2;Q9R233	Tapasin	Tapbp	5654	Color2 [A=255, R=255, G=0, B=0]	1	4					8	8	8	29	29	29	46.62	0	49.777	1360500000	20	18.8006	18.7904	19.1061	19.1937	18.9931	18.0631	18.2239	18.3369	18.2557	18.4285
3.97927	0.790308	P47964	P47964	60S ribosomal protein L36	Rpl36	1207	Color2 [A=255, R=255, G=0, B=0]	1	4					2	2	2	18.1	18.1	18.1	12.215	0.00021626	4.2843	748580000	17	17.371	17.2215	17.6226	17.7327	17.5517	16.5092	16.8533	16.7319	16.6223	16.8313
3.97811	-0.55398	B2RX12-3;B2RX12-2;B2RX12	B2RX12-3;B2RX12-2;B2RX12	Canalicular multispecific organic anion transporter 2	Abcc3	89	Color2 [A=255, R=255, G=0, B=0]	1	4					9	9	9	6.6	6.6	6.6	166.46	0	31.313	49195000	12	14.5476	14.8575	14.8424	14.7976	14.5971	15.1212	15.3353	15.3082	15.2708	15.3766
3.97608	-0.643778	P63321	P63321	Ras-related protein Ral-A	Rala	1582	Color2 [A=255, R=255, G=0, B=0]	1	4					4	2	2	19.4	10.7	10.7	23.553	0	70.989	49087000	5	13.464	13.7357	13.7144	13.7014	13.7526	14.0846	14.4064	14.5231	14.2461	14.3267
3.97596	0.536299	O35459	O35459	Delta(3,5)-Delta(2,4)-dienoyl-CoA isomerase, mitochondrial	Ech1	292	Color2 [A=255, R=255, G=0, B=0]	1	4					8	8	8	25.1	25.1	25.1	36.118	0	32.983	295590000	16	17.8901	17.9773	18.1183	18.101	17.87	17.238	17.5549	17.501	17.502	17.4793
3.97575	-0.8105	O35074	O35074	Prostacyclin synthase	Ptgis	257	Color2 [A=255, R=255, G=0, B=0]	1	4					5	5	5	11.6	11.6	11.6	57.046	0	6.6128	48501000	6	14.0318	13.8194	14.0309	13.7872	13.8035	14.3274	14.8299	14.8143	14.8768	14.6767
3.97496	0.739487	E9PV24;E9PV24-2;CON__P02672	E9PV24;E9PV24-2	Fibrinogen alpha chain;Fibrinopeptide A;Fibrinogen alpha chain	Fga	146	Color2 [A=255, R=255, G=0, B=0]	1	4					19	19	19	29.7	29.7	29.7	87.428	0	210.89	6877500000	147	21.0047	20.8303	21.2119	21.3451	21.3292	20.3148	20.3625	20.3875	20.4593	20.4995
3.96432	-0.713939	Q8VEE1	Q8VEE1	LIM and cysteine-rich domains protein 1	Lmcd1	4037	Color2 [A=255, R=255, G=0, B=0]	1	4					10	10	10	34	34	34	40.996	0	38.887	196760000	24	16.9875	17.1534	17.3475	17.0408	16.9843	17.5366	17.8294	17.8931	17.8425	17.9815
3.96427	0.477757	P35601-2;P35601	P35601-2;P35601	Replication factor C subunit 1	Rfc1	1088	Color2 [A=255, R=255, G=0, B=0]	1	4					10	10	10	11.1	11.1	11.1	125.91	0	24.297	44374000	17	16.0883	15.9057	16.0983	16.0792	15.9733	15.3738	15.6658	15.5854	15.4737	15.6573
3.96257	-0.826456	Q9Z0X4	Q9Z0X4	cGMP-inhibited 3,5-cyclic phosphodiesterase A	Pde3a	5771	Color2 [A=255, R=255, G=0, B=0]	1	4					3	3	3	5.2	5.2	5.2	124.51	0	5.4463	9313300	6	13.1107	13.3508	13.6711	13.5408	13.2692	14.0337	14.1462	14.2735	14.2085	14.413
3.96008	0.679618	Q8BGT0	Q8BGT0	Osteopetrosis-associated transmembrane protein 1	Ostm1	3084	Color2 [A=255, R=255, G=0, B=0]	1	4					2	2	2	8.3	8.3	8.3	37.999	0.00020912	3.6864	30543000	4	14.1687	14.4394	14.5596	14.4964	14.4783	13.5237	13.9104	13.7084	13.7257	13.8761
3.95935	1.09342	Q9Z1B5	Q9Z1B5	Mitotic spindle assembly checkpoint protein MAD2A	Mad2l1	5786	Color2 [A=255, R=255, G=0, B=0]	1	4					7	7	7	36.6	36.6	36.6	23.598	0	38.968	180290000	15	17.1595	16.7495	17.2498	17.3072	16.7531	15.6451	16.1894	15.982	15.8332	16.1023
3.95751	-0.842411	Q8R550-3;Q8R550-2;Q8R550;Q8R550-5;Q8R550-4;Q8R550-8;Q8R550-6;Q8R550-7	Q8R550-3;Q8R550-2;Q8R550;Q8R550-5;Q8R550-4	SH3 domain-containing kinase-binding protein 1	Sh3kbp1	3920	Color2 [A=255, R=255, G=0, B=0]	1	4					19	19	18	35	35	33.9	68.819	0	183.66	535540000	57	17.4876	17.5639	17.8914	17.4911	17.3635	18.0949	18.5143	18.4655	18.3968	18.5382
3.95641	-0.76867	Q80XI4	Q80XI4	Phosphatidylinositol 5-phosphate 4-kinase type-2 beta	Pip4k2b	2985	Color2 [A=255, R=255, G=0, B=0]	1	4					5	2	2	13.9	5.8	5.8	47.318	0	25.65	173870000	11	15.605	15.703	15.9175	15.5191	15.3659	16.1628	16.4025	16.4642	16.4315	16.4928
3.95449	0.610679	Q68FL6	Q68FL6	Methionine--tRNA ligase, cytoplasmic	Mars	2575	Color2 [A=255, R=255, G=0, B=0]	1	4					24	24	24	26.9	26.9	26.9	101.43	0	80.514	612010000	58	19.1544	18.9593	19.3049	19.3594	19.0978	18.4294	18.6829	18.5814	18.477	18.6517
3.95304	0.772911	Q8R323	Q8R323	Replication factor C subunit 3	Rfc3	3877	Color2 [A=255, R=255, G=0, B=0]	1	4					6	6	6	18	18	18	40.526	0	25.596	113960000	10	16.3517	16.2708	16.5441	16.813	16.4994	15.5545	15.8698	15.646	15.7087	15.8354
3.9523	-0.679682	O08738	O08738	Caspase-6;Caspase-6 subunit p18;Caspase-6 subunit p11	Casp6	212	Color2 [A=255, R=255, G=0, B=0]	1	4					5	5	5	16.3	16.3	16.3	31.595	0	8.9251	170650000	9	16.8228	16.8416	17.0615	16.9521	16.6873	17.2731	17.6905	17.6482	17.5546	17.5974
3.95207	0.692768	Q8BH61	Q8BH61	Coagulation factor XIII A chain	F13a1	3101	Color2 [A=255, R=255, G=0, B=0]	1	4					14	14	14	23.1	23.1	23.1	83.206	0	100.58	634940000	52	18.9017	19.446	19.1236	19.1441	19.1011	18.3349	18.441	18.5926	18.3733	18.5108
3.9481	-0.728182	O89023	O89023	Tripeptidyl-peptidase 1	Tpp1	539	Color2 [A=255, R=255, G=0, B=0]	1	4					2	2	2	3.7	3.7	3.7	61.341	0.0023792	2.0044	204250000	5	15.278	15.5313	15.3351	15.5518	15.7712	16.0068	16.2582	16.2939	16.2264	16.323
3.94678	0.489902	Q9DC23	Q9DC23	DnaJ homolog subfamily C member 10	Dnajc10	5168	Color2 [A=255, R=255, G=0, B=0]	1	4					5	5	5	8.2	8.2	8.2	90.582	0	24.595	98263000	13	14.5703	14.4692	14.7621	14.7341	14.6336	14.041	14.1855	14.1366	14.0652	14.2917
3.94523	0.703701	Q8CBA2	Q8CBA2	Schlafen family member 5	Slfn5	3501	Color2 [A=255, R=255, G=0, B=0]	1	4					8	8	8	9.4	9.4	9.4	100.82	0	11.283	80438000	11	15.5839	15.8032	15.7732	16.0221	16.0228	15.1079	15.2509	15.2746	14.9656	15.0878
3.94277	0.911031	Q9JJ06	Q9JJ06	Glycoprotein-N-acetylgalactosamine 3-beta-galactosyltransferase 1	C1galt1	5392	Color2 [A=255, R=255, G=0, B=0]	1	4					3	3	3	10.2	10.2	10.2	42.304	0	4.499	52230000	5	14.6011	14.5057	14.8944	14.6111	14.243	13.6442	13.8134	13.6027	13.4069	13.833
3.94211	1.98349	Q8CBB9	Q8CBB9	Radical S-adenosyl methionine domain-containing protein 2	Rsad2	3502	Color2 [A=255, R=255, G=0, B=0]	1	4					5	5	5	16	16	16	41.523	0	10.379	28178000	7	15.9959	14.7842	15.8322	15.9793	15.0719	13.6023	13.9923	13.5737	13.2685	13.3093
3.94143	0.637626	P63325	P63325	40S ribosomal protein S10	Rps10	1584	Color2 [A=255, R=255, G=0, B=0]	1	4					6	5	5	38.8	34.5	34.5	18.916	0	28.392	1351100000	31	19.9291	19.8028	20.0739	20.1332	20.1161	19.2124	19.3946	19.3397	19.3115	19.6087
3.94111	-0.494345	Q63844	Q63844	Mitogen-activated protein kinase 3	Mapk3	2502	Color2 [A=255, R=255, G=0, B=0]	1	4					11	9	9	31.1	24.7	24.7	43.066	0	16.315	120740000	14	16.7548	16.9665	17.0488	17.1245	17.0683	17.3771	17.5242	17.527	17.4798	17.5267
3.94057	-0.816701	P11609;P11610	P11609;P11610	Antigen-presenting glycoprotein CD1d1;Antigen-presenting glycoprotein CD1d2	Cd1d1;Cd1d2	745	Color2 [A=255, R=255, G=0, B=0]	1	4					3	3	3	8.6	8.6	8.6	38.554	0	4.6635	53045000	5	14.0333	14.2671	14.5442	14.4983	14.4608	14.9245	15.3374	15.2499	15.1905	15.1849
3.93771	0.725795	Q62186	Q62186	Translocon-associated protein subunit delta	Ssr4	2455	Color2 [A=255, R=255, G=0, B=0]	1	4					3	3	3	25	25	25	18.936	0	35.5	300360000	17	17.3587	17.3144	17.6769	17.7181	17.7552	16.9307	16.9211	16.7804	16.6982	16.8641
3.93683	0.469913	Q8C0I1	Q8C0I1	Alkyldihydroxyacetonephosphate synthase, peroxisomal	Agps	3407	Color2 [A=255, R=255, G=0, B=0]	1	4					10	10	10	22.9	22.9	22.9	71.683	0	58.172	178130000	20	16.8369	17.0198	16.9816	17.0007	16.9822	16.3252	16.5139	16.6129	16.3957	16.6239
3.93592	-0.52817	Q922P9	Q922P9	Putative oxidoreductase GLYR1	Glyr1	4303	Color2 [A=255, R=255, G=0, B=0]	1	4					9	9	9	21.4	21.4	21.4	59.715	0	66.96	358650000	22	17.6359	17.7724	17.8433	17.6992	17.5576	18.0146	18.2323	18.3324	18.2558	18.3142
3.93564	-0.643611	Q9JHJ0;Q9JKK7-3;Q9JKK7	Q9JHJ0	Tropomodulin-3	Tmod3	5344	Color2 [A=255, R=255, G=0, B=0]	1	4					15	15	14	44.9	44.9	42.6	39.502	0	47.079	1420200000	46	18.6007	18.6184	18.8235	18.5092	18.4347	18.988	19.2608	19.3364	19.2805	19.3388
3.92801	0.791503	P09405	P09405	Nucleolin	Ncl	690	Color2 [A=255, R=255, G=0, B=0]	1	4					30	30	30	45.8	45.8	45.8	76.722	0	323.31	18166000000	278	23.238	22.9656	23.3162	23.4173	23.0464	22.1152	22.4954	22.4446	22.4084	22.5623
3.92701	0.650092	Q8BX17	Q8BX17	Gem-associated protein 5	Gemin5	3342	Color2 [A=255, R=255, G=0, B=0]	1	4					13	13	13	10.9	10.9	10.9	166.59	0	127.96	101640000	19	16.3545	16.1362	16.4426	16.4873	16.2243	15.4923	15.666	15.7068	15.6273	15.902
3.92619	0.602172	P50096	P50096	Inosine-5-monophosphate dehydrogenase 1	Impdh1	1245	Color2 [A=255, R=255, G=0, B=0]	1	4					7	6	6	14.8	13.4	13.4	55.278	0	20.425	46777000	11	15.4498	15.3826	15.5888	15.5731	15.4076	14.6556	15.0133	14.8285	14.8158	15.0778
3.92358	0.691098	P47962	P47962	60S ribosomal protein L5	Rpl5	1205	Color2 [A=255, R=255, G=0, B=0]	1	4					12	12	12	34.7	34.7	34.7	34.4	0	78.784	4078800000	63	21.0591	20.9505	21.1982	21.4248	21.2242	20.3331	20.6431	20.5085	20.3606	20.556
3.92088	0.485321	Q8BU11;Q80W03;Q66JW3	Q8BU11;Q80W03;Q66JW3	TOX high mobility group box family member 4;TOX high mobility group box family member 3;Thymocyte selection-associated high mobility group box protein TOX	Tox4;Tox3;Tox	2957	Color2 [A=255, R=255, G=0, B=0]	1	4					2	2	2	4.4	4.4	4.4	65.961	0	9.6132	18636000	3	12.6905	12.8145	12.7487	12.7484	12.8214	12.2255	12.4708	12.2222	12.0976	12.3809
3.91801	0.544421	P27046;Q8BRK9-2;Q8BRK9	P27046	Alpha-mannosidase 2	Man2a1	970	Color2 [A=255, R=255, G=0, B=0]	1	4					19	19	19	18.8	18.8	18.8	131.63	0	78.306	429520000	47	18.7976	18.9541	19.083	18.9698	18.8962	18.1592	18.4296	18.4392	18.4121	18.5386
3.91645	-0.73527	O89053	O89053	Coronin-1A	Coro1a	543	Color2 [A=255, R=255, G=0, B=0]	1	4					22	22	21	52.1	52.1	50.5	50.989	0	183.91	22255000000	134	21.7198	21.8762	21.9577	22.1891	22.1396	22.4893	22.7577	22.7582	22.6901	22.8634
3.91452	-0.746061	Q3TLS3	Q3TLS3	GDP-D-glucose phosphorylase 1	Gdpgp1	1953	Color2 [A=255, R=255, G=0, B=0]	1	4					2	2	2	6.5	6.5	6.5	42.514	0	5.0616	15528000	3	12.5502	13.0038	12.8075	13.0987	13.0996	13.7059	13.6219	13.6782	13.5808	13.7033
3.91207	0.616525	Q9DCH4	Q9DCH4	Eukaryotic translation initiation factor 3 subunit F	Eif3f	5192	Color2 [A=255, R=255, G=0, B=0]	1	4					8	8	8	25.8	25.8	25.8	37.984	0	94.796	403640000	26	17.9646	17.8921	18.2195	18.1922	18.0079	17.2434	17.5336	17.4688	17.3609	17.587
3.90981	0.425851	Q9Z130	Q9Z130	Heterogeneous nuclear ribonucleoprotein D-like	Hnrnpdl	5780	Color2 [A=255, R=255, G=0, B=0]	1	4					7	6	6	25.9	23.3	23.3	33.558	0	86.889	533810000	19	17.1212	17.1089	17.108	17.0914	16.8869	16.501	16.7522	16.6551	16.5919	16.6868
3.90883	-0.420616	E9Q394-2;E9Q394	E9Q394-2;E9Q394		Akap13	157	Color2 [A=255, R=255, G=0, B=0]	1	4					18	18	18	11.2	11.2	11.2	301.5	0	51.278	98462000	25	15.9299	16.1092	16.0765	15.9663	15.9477	16.2948	16.4661	16.4571	16.3434	16.5713
3.90757	0.71185	Q6NVF4	Q6NVF4	DNA helicase B	Helb	2626	Color2 [A=255, R=255, G=0, B=0]	1	4					11	11	11	11.8	11.8	11.8	121.47	0	22.509	104440000	17	17.3877	17.2683	17.5518	17.4638	17.1988	16.3842	16.763	16.6714	16.6257	16.8669
3.90007	-1.07361	Q8CGB6-2;Q8CGB6-4;Q8CGB6;Q8CGB6-3	Q8CGB6-2;Q8CGB6-4;Q8CGB6;Q8CGB6-3	Tensin-2	Tns2	3566	Color2 [A=255, R=255, G=0, B=0]	1	4					12	10	10	11.8	10.4	10.4	149.5	0	16.112	52604000	12	14.2168	14.4847	14.5043	15.0011	14.8505	15.4881	15.8196	15.5758	15.7008	15.8412
3.89613	-0.476352	P20060	P20060	Beta-hexosaminidase subunit beta	Hexb	881	Color2 [A=255, R=255, G=0, B=0]	1	4					14	14	14	28.2	28.2	28.2	61.115	0	52.784	786150000	30	18.0718	18.3368	18.2944	18.2361	18.1847	18.5113	18.7547	18.7059	18.7133	18.8204
3.88885	0.882282	P01639	P01639	Ig kappa chain V-V region MOPC 41	Gm5571	568	Color2 [A=255, R=255, G=0, B=0]	1	4					2	2	2	26.9	26.9	26.9	14.311	0	21.339	23154000	5	13.9196	14.0815	14.1837	13.7789	13.7541	12.7662	13.019	13.2219	13.3226	12.9766
3.88845	0.85054	O89103	O89103	Complement component C1q receptor	Cd93	549	Color2 [A=255, R=255, G=0, B=0]	1	4					4	4	4	9.8	9.8	9.8	69.354	0	19.107	29789000	6	13.5869	13.5577	13.9266	13.5463	13.5199	12.6891	12.8104	12.8938	12.4554	13.036
3.88605	1.69325	Q9D1C1	Q9D1C1	Ubiquitin-conjugating enzyme E2 C	Ube2c	4903	Color2 [A=255, R=255, G=0, B=0]	1	4					3	3	3	21.2	21.2	21.2	19.606	0	9.5899	22066000	7	14.718	13.8796	14.8958	14.8835	14.1797	12.6351	12.9649	12.5955	12.5987	13.2961
3.88359	-0.613986	P10833	P10833	Ras-related protein R-Ras	Rras	727	Color2 [A=255, R=255, G=0, B=0]	1	4					6	6	4	27.5	27.5	15.1	23.764	0	82.663	436090000	17	17.1656	17.4012	17.525	17.2612	17.1628	17.7187	17.9108	17.9472	17.9509	18.0582
3.88104	-0.786423	Q61644	Q61644	Protein kinase C and casein kinase substrate in neurons protein 1	Pacsin1	2401	Color2 [A=255, R=255, G=0, B=0]	1	4					4	4	4	12.7	12.7	12.7	50.575	0	7.7867	26170000	5	13.7506	13.9678	14.1583	14.1877	14.0987	14.5192	14.9158	14.9009	14.7734	14.986
3.878	0.448247	Q8CIE6	Q8CIE6	Coatomer subunit alpha;Xenin;Proxenin	Copa	3612	Color2 [A=255, R=255, G=0, B=0]	1	4					34	34	34	31	31	31	138.43	0	187.95	2244700000	105	20.7073	20.7132	20.9524	20.7737	20.7306	20.1582	20.3914	20.3685	20.297	20.4209
3.87543	0.656012	P62843	P62843	40S ribosomal protein S15	Rps15	1531	Color2 [A=255, R=255, G=0, B=0]	1	4					2	2	2	21.4	21.4	21.4	17.04	0	20.962	702920000	16	19.1486	19.006	19.2403	19.3076	19.0246	18.3125	18.7335	18.5046	18.347	18.5494
3.87467	0.7476	Q9JJA4	Q9JJA4	Ribosome biogenesis protein WDR12	Wdr12	5397	Color2 [A=255, R=255, G=0, B=0]	1	4					9	9	9	25.8	25.8	25.8	47.346	0	17.893	149770000	20	17.6704	17.5084	17.7448	17.908	17.4444	16.6577	17.0051	16.9679	16.8499	17.0574
3.87419	-0.566331	P14901	P14901	Heme oxygenase 1	Hmox1	803	Color2 [A=255, R=255, G=0, B=0]	1	4					9	9	8	35.6	35.6	34.3	32.928	0	75.695	1097300000	35	18.3016	18.4402	18.388	18.3351	18.2607	18.6198	18.983	19.0679	18.9627	18.9239
3.87207	0.980331	Q9EST4-3;Q9EST4	Q9EST4-3;Q9EST4	Proteasome assembly chaperone 2	Psmg2	5319	Color2 [A=255, R=255, G=0, B=0]	1	4					5	5	5	23.2	23.2	23.2	25.351	0	5.9646	60619000	6	15.5756	15.3767	15.6744	16.0707	15.8558	14.5269	14.9024	14.7264	14.576	14.9198
3.8682	0.635507	P03958	P03958	Adenosine deaminase	Ada	611	Color2 [A=255, R=255, G=0, B=0]	1	4					13	13	13	33.5	33.5	33.5	39.991	0	62.045	903480000	52	19.2179	19.505	19.446	19.2131	19.3434	18.4338	18.8395	18.7745	18.7054	18.7947
3.86639	-1.46223	O08532-3;O08532-2;O08532-4;O08532-5;O08532	O08532-3;O08532-2;O08532-4;O08532-5;O08532	Voltage-dependent calcium channel subunit alpha-2/delta-1;Voltage-dependent calcium channel subunit alpha-2-1;Voltage-dependent calcium channel subunit delta-1	Cacna2d1	190	Color2 [A=255, R=255, G=0, B=0]	1	4					3	3	3	4	4	4	121.96	0.00021213	3.9138	8924400	5	11.4451	12.4172	12.1275	12.6342	12.2775	13.4706	13.5344	13.8671	13.5892	13.7515
3.86559	1.5726	Q9D8I1	Q9D8I1	Marginal zone B- and B1-cell-specific protein	Mzb1	5045	Color2 [A=255, R=255, G=0, B=0]	1	4					6	6	6	47.9	47.9	47.9	20.58	0	127	732230000	24	17.564	17.658	17.9659	16.8925	17.1313	15.4918	15.8776	15.8551	15.8227	16.3013
3.86514	0.599214	Q9DCL9	Q9DCL9	Multifunctional protein ADE2;Phosphoribosylaminoimidazole-succinocarboxamide synthase;Phosphoribosylaminoimidazole carboxylase	Paics	5201	Color2 [A=255, R=255, G=0, B=0]	1	4					12	12	12	35.3	35.3	35.3	47.006	0	79.567	642810000	37	18.4202	18.2688	18.4826	18.5022	18.2096	17.5439	17.8521	17.8401	17.7315	17.9197
3.86468	-1.10264	Q80VP0;Q80VP0-2	Q80VP0;Q80VP0-2	Tectonin beta-propeller repeat-containing protein 1	Tecpr1	2953	Color2 [A=255, R=255, G=0, B=0]	1	4					3	3	3	3.2	3.2	3.2	130.26	0	38.267	49176000	5	12.7025	12.8912	13.4955	13.2256	13.0029	13.9786	14.1468	14.1198	14.0951	14.4905
3.86457	-0.630985	P70227	P70227	Inositol 1,4,5-trisphosphate receptor type 3	Itpr3	1614	Color2 [A=255, R=255, G=0, B=0]	1	4					17	15	14	7.8	7.1	6.8	304.27	0	76.027	86165000	28	15.7922	15.6856	16.0104	15.8161	15.7127	16.1505	16.5217	16.509	16.4437	16.5469
3.86051	0.630412	P58021	P58021	Transmembrane 9 superfamily member 2	Tm9sf2	1378	Color2 [A=255, R=255, G=0, B=0]	1	4					7	7	7	13.3	13.3	13.3	75.329	0	33.406	176200000	20	17.8294	17.7485	18.0001	18.018	18.0721	17.1062	17.3092	17.292	17.2689	17.5397
3.85988	0.639338	Q6P5B0	Q6P5B0	RRP12-like protein	Rrp12	2657	Color2 [A=255, R=255, G=0, B=0]	1	4					12	12	12	11.5	11.5	11.5	143.13	0	35.765	112270000	27	17.0631	16.8631	17.2301	17.1854	16.9814	16.2223	16.495	16.4775	16.3329	16.5986
3.85946	0.586732	P97290	P97290	Plasma protease C1 inhibitor	Serping1	1699	Color2 [A=255, R=255, G=0, B=0]	1	4					9	9	9	22.2	22.2	22.2	55.584	0	21.093	149600000	18	17.5743	17.8276	17.7885	17.9321	17.9635	17.0352	17.252	17.3505	17.255	17.2597
3.8594	0.534118	O88685	O88685	26S protease regulatory subunit 6A	Psmc3	500	Color2 [A=255, R=255, G=0, B=0]	1	4					19	19	19	50.2	50.2	50.2	49.548	0	112.38	1390700000	63	19.914	19.833	20.0812	19.9333	19.766	19.1605	19.4541	19.4014	19.3496	19.4913
3.85841	0.627883	Q9WVL2	Q9WVL2	Signal transducer and activator of transcription 2	Stat2	5739	Color2 [A=255, R=255, G=0, B=0]	1	4					8	8	8	10.8	10.8	10.8	105.42	0	40.42	211040000	22	17.1933	17.2675	17.5667	17.5175	17.2387	16.5577	16.7696	16.8164	16.6705	16.83
3.85825	0.594703	Q69Z37	Q69Z37	Sterile alpha motif domain-containing protein 9-like	Samd9l	2576	Color2 [A=255, R=255, G=0, B=0]	1	4					14	14	14	10.1	10.1	10.1	180.2	0	52.16	122260000	27	16.9438	16.7501	17.0652	17.1665	16.9195	16.1882	16.4199	16.5014	16.359	16.4031
3.85662	0.631818	Q60817;P70670	Q60817;P70670	Nascent polypeptide-associated complex subunit alpha;Nascent polypeptide-associated complex subunit alpha, muscle-specific form	Naca	1662	Color2 [A=255, R=255, G=0, B=0]	1	4					5	5	5	32.6	32.6	32.6	23.384	0	56.814	1008100000	20	18.8161	18.6149	18.882	19.0363	18.7304	17.9912	18.2906	18.2008	18.1161	18.322
3.85217	-0.895551	Q9ERU3	Q9ERU3	Zinc finger protein 22	Znf22	5296	Color2 [A=255, R=255, G=0, B=0]	1	4					2	2	2	8.4	8.4	8.4	27.294	0.00057482	2.5477	15714000	3	13.2596	13.735	13.7411	13.6031	13.1653	14.27	14.4242	14.5814	14.367	14.3392
3.85206	0.885894	Q99LC8	Q99LC8	Translation initiation factor eIF-2B subunit alpha	Eif2b1	4450	Color2 [A=255, R=255, G=0, B=0]	1	4					9	9	8	32.5	32.5	28.9	33.816	0	21.232	67273000	15	16.0634	15.7742	16.1265	16.4844	16.3205	15.3103	15.4119	15.1689	15.1371	15.3114
3.85161	-0.552934	Q3THE2	Q3THE2	Myosin regulatory light chain 12B	Myl12b	1935	Color2 [A=255, R=255, G=0, B=0]	1	4					11	11	5	62.8	62.8	29.7	19.779	0	141.21	5240500000	78	20.35	20.5846	20.7093	20.6782	20.679	20.9675	21.2199	21.1618	21.1866	21.23
3.85082	0.652454	P14115	P14115	60S ribosomal protein L27a	Rpl27a	784	Color2 [A=255, R=255, G=0, B=0]	1	4					6	6	6	29.1	29.1	29.1	16.605	0	47.262	1496500000	27	19.148	18.9216	19.2839	19.0886	18.9575	18.2038	18.5401	18.4811	18.3304	18.5821
3.84797	0.473875	Q9DBH5	Q9DBH5	Vesicular integral-membrane protein VIP36	Lman2	5136	Color2 [A=255, R=255, G=0, B=0]	1	4					10	10	10	31.8	31.8	31.8	40.429	0	21.509	978290000	24	19.3854	19.5289	19.6283	19.5126	19.499	18.8495	19.111	19.0831	18.9635	19.1777
3.84547	-0.762837	Q7TSV4	Q7TSV4	Phosphoglucomutase-2	Pgm2	2890	Color2 [A=255, R=255, G=0, B=0]	1	4					17	17	17	30.5	30.5	30.5	68.747	0	162.49	1037400000	50	18.7552	18.9424	19.0748	18.8165	18.5056	19.3494	19.6379	19.6413	19.5961	19.684
3.84156	-0.633804	Q9WUM3	Q9WUM3	Coronin-1B	Coro1b	5699	Color2 [A=255, R=255, G=0, B=0]	1	4					8	8	8	18.2	18.2	18.2	53.912	0	46.173	1581500000	34	20.0664	20.2859	20.4279	20.3391	20.1836	20.6285	21.0013	20.9799	20.8791	20.9832
3.83824	-0.87818	Q9WUB3	Q9WUB3	Glycogen phosphorylase, muscle form	Pygm	5691	Color2 [A=255, R=255, G=0, B=0]	1	4					17	13	13	22.4	18.2	18.2	97.285	0	37.315	146300000	23	16.2146	16.456	16.7003	16.835	16.7547	17.2406	17.5447	17.5791	17.4259	17.5613
3.83717	-0.569049	Q02788	Q02788	Collagen alpha-2(VI) chain	Col6a2	1817	Color2 [A=255, R=255, G=0, B=0]	1	4					18	18	18	19.1	19.1	19.1	110.33	0	171.8	2012200000	62	19.1371	19.3147	19.4585	19.2948	19.2151	19.6495	19.7769	19.8739	20.0224	19.9429
3.83605	0.634744	P16460	P16460	Argininosuccinate synthase	Ass1	830	Color2 [A=255, R=255, G=0, B=0]	1	4					10	10	10	23.8	23.8	23.8	46.584	0	16.012	784280000	29	18.6296	18.4231	18.8321	18.7037	18.4638	17.7955	18.0646	17.972	17.93	18.1166
3.83567	0.664452	P62270	P62270	40S ribosomal protein S18	Rps18	1495	Color2 [A=255, R=255, G=0, B=0]	1	4					10	10	9	48.7	48.7	44.1	17.718	0	34.076	5810600000	41	21.3365	21.1736	21.4853	21.2884	21.0186	20.4102	20.7421	20.6746	20.5126	20.6407
3.83282	-0.624563	Q02248	Q02248	Catenin beta-1	Ctnnb1	1811	Color2 [A=255, R=255, G=0, B=0]	1	4					12	12	10	19.1	19.1	16.4	85.47	0	75.355	184980000	21	16.6462	16.7323	17.0827	16.7128	16.724	17.206	17.4669	17.4752	17.4041	17.4685
3.82756	-0.744992	P04441-2;P04441	P04441-2;P04441	H-2 class II histocompatibility antigen gamma chain	Cd74	623	Color2 [A=255, R=255, G=0, B=0]	1	4					9	9	9	38.6	38.6	38.6	24.454	0	56.705	808760000	30	17.88	17.9902	18.1379	18.3264	18.2142	18.5641	18.9571	19.0097	18.8617	18.881
3.82651	-0.447681	Q6NVE8;Q6NVE8-2	Q6NVE8;Q6NVE8-2	WD repeat-containing protein 44	Wdr44	2625	Color2 [A=255, R=255, G=0, B=0]	1	4					12	12	12	19.5	19.5	19.5	101.55	0	75.408	76249000	21	14.83	14.8126	15.097	14.8876	14.7504	15.2068	15.3542	15.3434	15.3365	15.3751
3.82583	-1.1298	Q8BG48	Q8BG48	Serine/threonine-protein kinase 17B	Stk17b	3056	Color2 [A=255, R=255, G=0, B=0]	1	4					3	3	3	11.6	11.6	11.6	41.982	0	26.213	25210000	8	13.4889	13.3276	13.7917	13.1427	13.4655	14.1712	14.4279	14.64	14.681	14.9454
3.82127	0.596079	O35955	O35955	Proteasome subunit beta type-10	Psmb10	334	Color2 [A=255, R=255, G=0, B=0]	1	4					10	10	10	42.5	42.5	42.5	29.063	0	61.031	1433100000	35	19.0842	19.1092	19.2635	19.4224	19.2467	18.4045	18.7561	18.6873	18.5687	18.7291
3.82029	-1.00843	Q8BLV3;Q8BLV3-2	Q8BLV3;Q8BLV3-2	Sodium/hydrogen exchanger 7	Slc9a7	3196	Color2 [A=255, R=255, G=0, B=0]	1	4					2	2	2	5.8	5.8	5.8	80.289	0	6.392	10231000	2	11.08	11.6364	11.5974	11.7963	11.9048	12.4456	12.7354	12.6627	12.5665	12.6468
3.81583	0.466392	P97363	P97363	Serine palmitoyltransferase 2	Sptlc2	1713	Color2 [A=255, R=255, G=0, B=0]	1	4					9	9	9	16.2	16.2	16.2	62.981	0	14.355	114380000	13	15.8114	15.8802	16.0362	15.908	15.7608	15.2929	15.3911	15.3599	15.4206	15.6003
3.81463	0.67415	P62267	P62267	40S ribosomal protein S23	Rps23	1494	Color2 [A=255, R=255, G=0, B=0]	1	4					5	5	5	29.4	29.4	29.4	15.807	0	12.045	876970000	23	19.3534	19.257	19.5511	19.79	19.5182	18.7028	18.8515	18.8393	18.7577	18.9477
3.81459	-0.591851	Q9CQR4	Q9CQR4	Acyl-coenzyme A thioesterase 13;Acyl-coenzyme A thioesterase 13, N-terminally processed	Acot13	4636	Color2 [A=255, R=255, G=0, B=0]	1	4					2	2	2	15.7	15.7	15.7	15.183	0	4.8079	57519000	5	15.8457	15.7906	16.0669	16.0394	15.8961	16.3506	16.7074	16.5782	16.3633	16.5984
3.81328	-0.730726	O35929	O35929	GTP-binding protein REM 1	Rem1	329	Color2 [A=255, R=255, G=0, B=0]	1	4					2	2	2	7.1	7.1	7.1	32.909	0.00019743	2.9487	5107400	3	12.2167	12.4868	12.709	12.5265	12.5837	13.1068	13.3109	13.3259	13.0221	13.4106
3.80934	0.70697	Q8CDN6	Q8CDN6	Thioredoxin-like protein 1	Txnl1	3529	Color2 [A=255, R=255, G=0, B=0]	1	4					10	10	10	47.4	47.4	47.4	32.237	0	90.05	1249400000	41	19.8376	19.745	20.0745	19.7197	19.5016	18.9341	18.9795	19.1453	19.0766	19.2079
3.80568	0.620475	P47911	P47911	60S ribosomal protein L6	Rpl6	1201	Color2 [A=255, R=255, G=0, B=0]	1	4					12	12	12	35.1	35.1	35.1	33.509	0	93.797	5653200000	62	21.4887	21.3513	21.6157	21.4232	21.2048	20.5913	20.8599	20.8609	20.7215	20.9476
3.80559	-0.619606	Q9D898	Q9D898	Actin-related protein 2/3 complex subunit 5-like protein	Arpc5l	5037	Color2 [A=255, R=255, G=0, B=0]	1	4					9	9	9	63.4	63.4	63.4	16.98	0	34.186	449100000	26	16.3357	16.4274	16.6923	16.5451	16.4986	16.8495	17.206	17.1593	17.125	17.2573
3.80104	-0.551563	Q99MN9	Q99MN9	Propionyl-CoA carboxylase beta chain, mitochondrial	Pccb	4494	Color2 [A=255, R=255, G=0, B=0]	1	4					16	16	16	40.5	40.5	40.5	58.408	0	114.68	299750000	34	17.0582	17.0728	17.3311	17.3926	17.2037	17.6238	17.8705	17.7701	17.6874	17.8645
3.79977	-0.554064	Q8K183	Q8K183	Pyridoxal kinase	Pdxk	3671	Color2 [A=255, R=255, G=0, B=0]	1	4					3	3	3	13.1	13.1	13.1	35.015	0	17.393	85699000	7	15.6245	15.8388	15.841	16.0121	15.7921	16.2354	16.4749	16.5228	16.2736	16.3722
3.79954	-0.427439	Q3TC93	Q3TC93	HCLS1-binding protein 3	Hs1bp3	1923	Color2 [A=255, R=255, G=0, B=0]	1	4					4	4	4	12.7	12.7	12.7	43.691	0	12.385	23052000	9	14.1811	14.3043	14.3855	14.2832	14.158	14.5112	14.8	14.6879	14.7039	14.7463
3.79501	0.38589	Q8BHG1	Q8BHG1	Nardilysin	Nrd1	3118	Color2 [A=255, R=255, G=0, B=0]	1	4					18	18	18	17.1	17.1	17.1	132.89	0	84.354	337550000	36	18.1951	18.2354	18.3852	18.3964	18.335	17.7972	17.9681	17.9105	17.8931	18.0489
3.79458	-0.591973	A2AB59-2;A2AB59	A2AB59-2;A2AB59	Rho GTPase-activating protein 27	Arhgap27	14	Color2 [A=255, R=255, G=0, B=0]	1	4					8	8	8	14.2	14.2	14.2	75.801	0	50.244	87405000	14	15.4779	15.825	15.8399	15.6467	15.622	16.0542	16.2737	16.3804	16.3429	16.3202
3.794	-0.662489	Q08857	Q08857	Platelet glycoprotein 4	Cd36	1869	Color2 [A=255, R=255, G=0, B=0]	1	4					7	7	7	18.4	18.4	18.4	52.697	0	61.27	865070000	29	17.7867	18.1562	18.0914	18.1618	18.1078	18.4878	18.7911	18.8109	18.6409	18.8857
3.79311	-0.761493	Q8BG73	Q8BG73	SH3 domain-binding glutamic acid-rich-like protein 2	Sh3bgrl2	3060	Color2 [A=255, R=255, G=0, B=0]	1	4					2	2	2	27.1	27.1	27.1	12.255	0	7.0523	23674000	4	13.0399	12.892	13.348	13.2608	13.3257	13.7016	14.0992	13.9379	13.8665	14.0687
3.79166	1.05473	Q91W90	Q91W90	Thioredoxin domain-containing protein 5	Txndc5	4135	Color2 [A=255, R=255, G=0, B=0]	1	4					15	15	15	42.9	42.9	42.9	46.415	0	233.61	3274400000	62	20.198	20.2117	20.3739	20.0298	20.1415	18.8026	19.0956	19.1198	18.9768	19.6865
3.78878	0.622758	Q9CQC6	Q9CQC6	Basic leucine zipper and W2 domain-containing protein 1	Bzw1	4600	Color2 [A=255, R=255, G=0, B=0]	1	4					10	10	10	20.3	20.3	20.3	48.043	0	24.42	1042500000	39	19.7861	19.6792	19.9205	19.9931	19.8763	18.9752	19.4137	19.2995	19.1456	19.3074
3.78855	0.487659	Q8BFR4	Q8BFR4	N-acetylglucosamine-6-sulfatase	Gns	3036	Color2 [A=255, R=255, G=0, B=0]	1	4					9	9	9	18.9	18.9	18.9	61.174	0	14.376	201510000	23	17.7206	17.8995	17.9419	17.9239	17.7994	17.1621	17.4483	17.4187	17.3148	17.5032
3.78653	0.838529	P01887	P01887	Beta-2-microglobulin	B2m	591	Color2 [A=255, R=255, G=0, B=0]	1	4					2	2	2	16	16	16	13.779	0	5.2346	1150200000	14	18.5607	18.6193	18.8605	19.0016	18.7386	17.6205	18.2362	17.9391	17.8984	17.8938
3.78601	-0.573168	P24527	P24527	Leukotriene A-4 hydrolase	Lta4h	936	Color2 [A=255, R=255, G=0, B=0]	1	4					24	24	24	45.3	45.3	45.3	69.05	0	291.73	3197600000	111	20.3119	20.7702	20.4906	20.6281	20.554	20.9748	21.2241	21.1114	21.1478	21.1626
3.78545	-0.509529	Q78JT3	Q78JT3	3-hydroxyanthranilate 3,4-dioxygenase	Haao	2825	Color2 [A=255, R=255, G=0, B=0]	1	4					5	5	5	18.9	18.9	18.9	32.804	0.00021061	3.8074	18005000	7	12.674	12.8076	12.7144	12.8555	12.6616	13.1071	13.1746	13.1825	13.4832	13.3132
3.78371	-0.763874	Q9JL62	Q9JL62	Glycolipid transfer protein	Gltp	5450	Color2 [A=255, R=255, G=0, B=0]	1	4					7	7	7	34	34	34	23.689	0	31.96	498570000	16	17.6172	17.7747	18.0625	17.8792	17.7069	18.3564	18.5764	18.8667	18.4552	18.6053
3.78187	0.656459	P62900	P62900	60S ribosomal protein L31	Rpl31	1543	Color2 [A=255, R=255, G=0, B=0]	1	4					6	6	6	39.2	39.2	39.2	14.463	0	15.661	1634200000	26	20.5949	20.4184	20.7392	20.8924	20.701	19.9115	20.1622	20.0096	19.8511	20.1292
3.7732	0.692148	Q9DAP7	Q9DAP7	Histone chaperone ASF1B	Asf1b	5091	Color2 [A=255, R=255, G=0, B=0]	1	4					2	2	2	14.4	14.4	14.4	22.464	0	5.0469	20282000	3	12.9619	12.7123	13.1624	12.6502	12.6813	12.1058	12.2441	12.0913	12.0655	12.2006
3.76973	0.716457	P62242	P62242	40S ribosomal protein S8	Rps8	1488	Color2 [A=255, R=255, G=0, B=0]	1	4					10	10	10	45.7	45.7	45.7	24.205	0	99.787	3694000000	77	20.6422	20.538	20.8156	21.0381	20.8552	19.9071	20.2414	20.0574	19.9313	20.1695
3.76897	-0.651873	Q8CIB5	Q8CIB5	Fermitin family homolog 2	Fermt2	3608	Color2 [A=255, R=255, G=0, B=0]	1	4					19	19	19	33.2	33.2	33.2	77.8	0	88.265	917240000	49	18.6544	18.988	19.0105	18.9915	18.9784	19.2945	19.6344	19.6432	19.6107	19.6994
3.76715	0.601936	Q66GT5	Q66GT5	Phosphatidylglycerophosphatase and protein-tyrosine phosphatase 1	Ptpmt1	2565	Color2 [A=255, R=255, G=0, B=0]	1	4					3	3	3	21.8	21.8	21.8	21.942	0	8.6655	3126800	4	14.1749	14.0701	14.455	14.2671	14.405	13.4846	13.5977	13.7285	13.7708	13.7808
3.76573	-0.60191	Q04857	Q04857	Collagen alpha-1(VI) chain	Col6a1	1833	Color2 [A=255, R=255, G=0, B=0]	1	4					21	21	21	25.2	25.2	25.2	108.49	0	290.95	2820600000	101	19.9648	20.1492	20.2656	20.0437	19.8494	20.4557	20.6174	20.7063	20.772	20.7308
3.76456	0.601938	Q8K2V6;Q8K2V6-2	Q8K2V6;Q8K2V6-2	Importin-11	Ipo11	3726	Color2 [A=255, R=255, G=0, B=0]	1	4					4	4	4	4.5	4.5	4.5	112.41	0	7.6835	53611000	6	15.681	15.5426	15.8741	15.6422	15.4748	14.8082	15.1325	15.1342	15.0383	15.0918
3.76169	0.425596	Q9QYI3	Q9QYI3	DnaJ homolog subfamily C member 7	Dnajc7	5557	Color2 [A=255, R=255, G=0, B=0]	1	4					17	17	17	40.1	40.1	40.1	56.475	0	85.684	484280000	32	18.3915	18.262	18.5242	18.4902	18.3972	17.8138	18.0352	18.0362	17.9808	18.071
3.76142	0.579235	Q9Z129-2;Q9Z129	Q9Z129-2;Q9Z129	ATP-dependent DNA helicase Q1	Recql	5779	Color2 [A=255, R=255, G=0, B=0]	1	4					5	5	5	8.6	8.6	8.6	70.539	0	11.277	46331000	9	16.1053	16.0505	16.196	16.1676	15.8642	15.3319	15.5606	15.6102	15.3479	15.6369
3.76121	-0.72746	Q91ZR2	Q91ZR2	Sorting nexin-18	Snx18	4237	Color2 [A=255, R=255, G=0, B=0]	1	4					5	5	5	10.6	10.6	10.6	67.903	0	8.8674	38483000	7	13.8447	14.254	14.2877	14.0375	13.8092	14.6427	14.8361	14.8829	14.6751	14.8334
3.76023	0.699727	P63323	P63323	40S ribosomal protein S12	Rps12	1583	Color2 [A=255, R=255, G=0, B=0]	1	4					8	8	8	62.9	62.9	62.9	14.525	0	222.5	2901300000	54	19.6792	19.5146	19.8476	19.9781	19.7645	18.8224	19.2329	19.1142	18.9707	19.1452
3.75905	0.606796	P70677	P70677	Caspase-3;Caspase-3 subunit p17;Caspase-3 subunit p12	Casp3	1664	Color2 [A=255, R=255, G=0, B=0]	1	4					6	6	6	25.3	25.3	25.3	31.474	0	35.623	645560000	18	17.5854	17.4638	17.781	17.5919	17.4976	16.7545	16.9682	17.1049	16.8907	17.1675
3.75833	-0.680117	Q5M8N4	Q5M8N4	Epimerase family protein SDR39U1	Sdr39u1	2183	Color2 [A=255, R=255, G=0, B=0]	1	4					3	3	3	10.2	10.2	10.2	31.458	0.00021556	4.2217	13709000	4	15.1091	15.4109	15.4046	15.5902	15.4572	15.8422	16.1639	16.1843	16.0027	16.1794
3.75408	0.581171	Q8VCB1	Q8VCB1	Nucleoporin NDC1	Ndc1	3950	Color2 [A=255, R=255, G=0, B=0]	1	4					3	3	3	6.5	6.5	6.5	75.409	0	10.681	29248000	6	14.4826	14.3482	14.7107	14.6938	14.4017	13.8452	14.1062	13.9202	13.8642	13.9954
3.75324	0.575831	Q80TP3	Q80TP3	E3 ubiquitin-protein ligase UBR5	Ubr5	2909	Color2 [A=255, R=255, G=0, B=0]	1	4					13	13	13	6	6	6	308.35	0	26.394	54437000	20	16.1536	16.1133	16.3751	16.3928	16.2038	15.4575	15.754	15.6722	15.6226	15.8531
3.7503	0.505995	Q80VA0;Q80VA0-2;Q80VA0-3	Q80VA0;Q80VA0-2	N-acetylgalactosaminyltransferase 7	Galnt7	2947	Color2 [A=255, R=255, G=0, B=0]	1	4					6	6	6	10.7	10.7	10.7	75.418	0	11.287	46076000	8	16.417	16.4707	16.611	16.3016	16.2551	15.7679	15.9124	16.0035	15.8492	15.9926
3.74997	-0.756597	Q8BX02-2;Q8BX02;Q6P9J5	Q8BX02-2;Q8BX02	KN motif and ankyrin repeat domain-containing protein 2	Kank2	3339	Color2 [A=255, R=255, G=0, B=0]	1	4					13	13	13	32.1	32.1	32.1	64.62	0	73.739	183510000	27	16.1345	16.4668	16.6152	16.2198	16.2117	16.8351	17.0576	17.1173	17.1536	17.2674
3.74901	-0.699483	O70209	O70209	PDZ and LIM domain protein 3	Pdlim3	414	Color2 [A=255, R=255, G=0, B=0]	1	4					6	6	6	29.4	29.4	29.4	34.299	0	14.473	79025000	13	14.8647	15.0339	15.3806	15.0799	15.1894	15.5593	15.8988	15.8236	15.8707	15.8935
3.74723	0.761788	Q8K2P7;Q8K2P7-2	Q8K2P7;Q8K2P7-2	Sodium-coupled neutral amino acid transporter 1	Slc38a1	3720	Color2 [A=255, R=255, G=0, B=0]	1	4					2	2	2	3.9	3.9	3.9	53.795	0	5.1327	13251000	5	14.0537	14.1129	14.3855	14.5013	14.3755	13.3544	13.5889	13.7088	13.3224	13.6456
3.74685	0.498988	Q8VD31	Q8VD31	Tapasin-related protein	Tapbpl	3978	Color2 [A=255, R=255, G=0, B=0]	1	4					4	4	4	14	14	14	48.732	0	27.064	48534000	11	14.9611	15.0557	15.3513	15.1688	15.1952	14.5467	14.7806	14.6207	14.6352	14.654
3.74642	0.70371	P62281	P62281	40S ribosomal protein S11	Rps11	1496	Color2 [A=255, R=255, G=0, B=0]	1	4					9	9	9	44.9	44.9	44.9	18.431	0	51.288	4485400000	53	20.6531	20.4407	20.7737	20.4654	20.2591	19.6252	19.9235	19.8842	19.7225	19.9181
3.74378	-0.570971	Q3USJ8-2;Q3USJ8;Q3USJ8-3	Q3USJ8-2;Q3USJ8;Q3USJ8-3	F-BAR and double SH3 domains protein 2	Fchsd2	2097	Color2 [A=255, R=255, G=0, B=0]	1	4					4	4	4	5.4	5.4	5.4	86.819	0	5.8957	13162000	5	13.1044	13.0148	13.2785	13.1559	13.2449	13.543	13.6605	13.7877	13.9785	13.6837
3.74321	0.722053	P35979	P35979	60S ribosomal protein L12	Rpl12	1095	Color2 [A=255, R=255, G=0, B=0]	1	4					9	9	9	63.6	63.6	63.6	17.804	0	112.33	4365200000	71	21.4711	21.4114	21.6396	21.4091	21.1585	20.4749	20.9213	20.7808	20.5684	20.7341
3.74189	-0.471252	Q91ZA3	Q91ZA3	Propionyl-CoA carboxylase alpha chain, mitochondrial	Pcca	4232	Color2 [A=255, R=255, G=0, B=0]	1	4					15	15	15	27.1	27.1	27.1	79.921	0	61.169	302710000	31	17.6715	17.7309	17.9506	17.8487	17.691	18.1086	18.3203	18.305	18.1576	18.3575
3.74113	0.621397	Q62087	Q62087	Serum paraoxonase/lactonase 3	Pon3	2442	Color2 [A=255, R=255, G=0, B=0]	1	4					6	6	6	22.9	22.9	22.9	39.351	0	14.235	101870000	10	16.2621	16.6341	16.7182	16.5102	16.4961	15.9704	15.8492	15.8865	15.7398	16.0679
3.74034	-0.637199	Q3U1F9	Q3U1F9	Phosphoprotein associated with glycosphingolipid-enriched microdomains 1	Pag1	1989	Color2 [A=255, R=255, G=0, B=0]	1	4					4	4	4	15.9	15.9	15.9	46.549	0	30.643	30845000	7	14.5472	14.8797	14.9457	14.7262	14.6021	15.2038	15.2978	15.3709	15.5373	15.4772
3.7403	0.485452	Q62448-2;Q62448	Q62448-2;Q62448	Eukaryotic translation initiation factor 4 gamma 2	Eif4g2	2492	Color2 [A=255, R=255, G=0, B=0]	1	4					22	22	22	27.4	27.4	27.4	97.893	0	75.336	1322000000	52	19.1204	19.0647	19.2831	19.3639	19.1381	18.5542	18.781	18.7624	18.6331	18.8122
3.73946	-0.530363	P29416	P29416	Beta-hexosaminidase subunit alpha	Hexa	1013	Color2 [A=255, R=255, G=0, B=0]	1	4					7	7	7	18	18	18	60.612	0	90.592	204570000	26	16.6546	17.0037	16.8857	16.9862	16.9494	17.2804	17.447	17.3999	17.4096	17.5944
3.73488	-0.578899	P52332	P52332	Tyrosine-protein kinase JAK1	Jak1	1283	Color2 [A=255, R=255, G=0, B=0]	1	4					18	18	17	16.3	16.3	15.5	133.37	0	71.542	346020000	30	17.6413	17.8457	17.9099	17.7032	17.5854	18.0703	18.3276	18.3894	18.3522	18.4405
3.73247	0.613103	Q6ZQ58	Q6ZQ58	La-related protein 1	Larp1	2779	Color2 [A=255, R=255, G=0, B=0]	1	4					24	24	24	27	27	27	121.12	0	89.219	514660000	57	18.7516	18.5779	18.9207	18.6398	18.4652	17.8865	18.1398	18.1039	17.9874	18.1722
3.72486	0.413012	Q9D4H8-2;Q9D4H8	Q9D4H8-2;Q9D4H8	Cullin-2	Cul2	4968	Color2 [A=255, R=255, G=0, B=0]	1	4					9	9	9	13.3	13.3	13.3	82.27	0	24.926	224230000	16	17.2019	17.2115	17.3337	17.3738	17.2052	16.6939	16.862	16.925	16.7888	16.9912
3.72354	0.651981	P60867	P60867	40S ribosomal protein S20	Rps20	1438	Color2 [A=255, R=255, G=0, B=0]	1	4					4	4	4	28.6	28.6	28.6	13.373	0	13.591	2093500000	21	20.6081	20.4553	20.7262	20.981	20.7535	19.9646	20.2157	20.0943	19.9316	20.0581
3.72298	-0.589776	P42669	P42669	Transcriptional activator protein Pur-alpha	Pura	1147	Color2 [A=255, R=255, G=0, B=0]	1	4					9	9	9	44.9	44.9	44.9	34.883	0	48.153	852670000	49	17.9533	17.9752	18.3004	18.2742	18.1913	18.529	18.7889	18.7518	18.7333	18.8404
3.72277	-0.606313	Q3UIA2-4;Q3UIA2-3;Q3UIA2-2;Q3UIA2	Q3UIA2-4;Q3UIA2-3;Q3UIA2-2;Q3UIA2	Rho GTPase-activating protein 17	Arhgap17	2051	Color2 [A=255, R=255, G=0, B=0]	1	4					11	11	11	18.4	18.4	18.4	79.818	0	33.927	376020000	32	17.3678	17.5093	17.6048	17.7782	17.6883	17.9861	18.2783	18.3048	18.1335	18.2771
3.72167	-0.405656	Q3U3R4-3;Q3U3R4-2;Q3U3R4	Q3U3R4-3;Q3U3R4-2;Q3U3R4	Lipase maturation factor 1	Lmf1	2001	Color2 [A=255, R=255, G=0, B=0]	1	4					2	2	2	5.6	5.6	5.6	41.443	0.0088266	1.3846	133930000	5	14.853	15.0251	15.0286	15.0219	14.8306	15.2306	15.444	15.4499	15.2869	15.3761
3.72143	0.482381	Q640M1;Q640M1-2;Q6EJB6	Q640M1	U3 small nucleolar RNA-associated protein 14 homolog A	Utp14a	2510	Color2 [A=255, R=255, G=0, B=0]	1	4					13	13	13	16.6	16.6	16.6	87.264	0	63.138	130750000	24	16.9466	16.7712	17.0496	17.0237	16.8227	16.255	16.4758	16.4825	16.4335	16.5552
3.72105	-0.771275	A2ARA8;A2ARA8-2	A2ARA8	Integrin alpha-8;Integrin alpha-8 heavy chain;Integrin alpha-8 light chain	Itga8	37	Color2 [A=255, R=255, G=0, B=0]	1	4					5	5	5	6.6	6.6	6.6	117.55	0	19.448	67783000	9	15.196	15.7073	15.6899	15.6076	15.5007	16.0236	16.3509	16.354	16.4191	16.4102
3.71576	-0.718655	P82347	P82347	Delta-sarcoglycan	Sgcd	1681	Color2 [A=255, R=255, G=0, B=0]	1	4					4	4	4	14.9	14.9	14.9	32.133	0	8.556	28365000	10	14.6458	14.7693	14.939	15.078	15.1027	15.5016	15.4329	15.7064	15.7018	15.7853
3.71385	-0.496913	Q3TYS2	Q3TYS2	Uncharacterized protein C17orf62 homolog		1978	Color2 [A=255, R=255, G=0, B=0]	1	4					6	6	6	25.7	25.7	25.7	20.921	0	17.511	645810000	20	18.7337	18.9007	18.9711	19.0064	18.8297	19.1631	19.4101	19.4951	19.3862	19.4718
3.71173	-0.602035	P48036	P48036	Annexin A5	Anxa5	1211	Color2 [A=255, R=255, G=0, B=0]	1	4					19	19	19	70.8	70.8	70.8	35.752	0	260.12	10962000000	125	20.9963	21.2136	21.4137	21.2377	21.1084	21.5564	21.8758	21.8547	21.8025	21.8904
3.71156	-0.769997	Q9CQ19	Q9CQ19	Myosin regulatory light polypeptide 9	Myl9	4569	Color2 [A=255, R=255, G=0, B=0]	1	4					8	2	2	50.6	12.2	12.2	19.854	0	15.969	363060000	18	17.3248	17.4318	17.8618	17.5143	17.7061	18.0977	18.3044	18.3397	18.444	18.5029
3.70849	0.752331	Q8BVY0	Q8BVY0	Ribosomal L1 domain-containing protein 1	Rsl1d1	3320	Color2 [A=255, R=255, G=0, B=0]	1	4					14	14	14	35.6	35.6	35.6	50.421	0	121.22	374830000	41	18.3914	18.0488	18.5139	18.5219	18.2131	17.3408	17.6422	17.663	17.5203	17.7611
3.7055	0.564498	O35309	O35309	N-myc-interactor	Nmi	279	Color2 [A=255, R=255, G=0, B=0]	1	4					10	10	10	38.2	38.2	38.2	35.235	0	70.868	284580000	24	17.3588	17.2708	17.5433	17.5961	17.3164	16.6444	17	16.8491	16.8471	16.9224
3.70458	-0.574192	Q8K0Q5	Q8K0Q5	Rho GTPase-activating protein 18	Arhgap18	3662	Color2 [A=255, R=255, G=0, B=0]	1	4					8	8	8	14.3	14.3	14.3	74.929	0	23.463	111370000	15	16.5559	16.4534	16.8629	16.7186	16.637	17.0701	17.1101	17.3332	17.2556	17.3299
3.70336	0.981684	P16294	P16294	Coagulation factor IX;Coagulation factor IXa light chain;Coagulation factor IXa heavy chain	F9	825	Color2 [A=255, R=255, G=0, B=0]	1	4					4	4	4	10.8	10.8	10.8	52.977	0	25.899	63274000	7	15.5282	15.8726	15.682	15.6007	15.5434	14.1618	14.791	14.6853	14.6771	15.0032
3.70017	0.568381	Q99JX4	Q99JX4	Eukaryotic translation initiation factor 3 subunit M	Eif3m	4387	Color2 [A=255, R=255, G=0, B=0]	1	4					10	10	10	38	38	38	42.516	0	90.181	663340000	28	17.0996	17.0147	17.2771	17.4027	17.1556	16.4564	16.7767	16.6455	16.5416	16.6875
3.69861	0.46107	O88967	O88967	ATP-dependent zinc metalloprotease YME1L1	Yme1l1	532	Color2 [A=255, R=255, G=0, B=0]	1	4					5	5	5	9	9	9	80.027	0	14.806	42038000	14	15.8282	15.9719	16.03	16.1968	16.0495	15.6376	15.6114	15.5875	15.4182	15.5162
3.69798	-0.802604	P46414	P46414	Cyclin-dependent kinase inhibitor 1B	Cdkn1b	1173	Color2 [A=255, R=255, G=0, B=0]	1	4					5	5	5	42.6	42.6	42.6	22.193	0	77.226	132910000	13	15.7026	15.6057	15.784	15.4751	15.2399	16.1398	16.2715	16.3643	16.4237	16.621
3.69595	-0.381325	Q8CIB6	Q8CIB6	Transmembrane protein 230	Tmem230	3609	Color2 [A=255, R=255, G=0, B=0]	1	4					3	3	3	30.8	30.8	30.8	13.188	0	5.6122	20756000	6	14.0701	13.9579	14.1861	13.9994	14.0886	14.2733	14.4854	14.4762	14.4436	14.5303
3.6935	0.48594	Q5I012-4;Q5I012-3;Q5I012-2;Q5I012	Q5I012-4;Q5I012-3;Q5I012-2;Q5I012	Putative sodium-coupled neutral amino acid transporter 10	Slc38a10	2180	Color2 [A=255, R=255, G=0, B=0]	1	4					4	4	4	6.1	6.1	6.1	116.27	0	27.891	29091000	6	14.1395	14.2762	14.2683	14.0633	14.1248	13.5233	13.7885	13.7572	13.5506	13.8226
3.69076	-0.554122	P31001	P31001	Desmin	Des	1032	Color2 [A=255, R=255, G=0, B=0]	1	4					26	22	22	61.8	55.2	55.2	53.497	0	184.99	7393600000	140	20.6501	20.9837	20.9966	20.7878	20.9283	21.2089	21.4488	21.5263	21.4534	21.4797
3.68759	0.595998	Q9JKR6	Q9JKR6	Hypoxia up-regulated protein 1	Hyou1	5438	Color2 [A=255, R=255, G=0, B=0]	1	4					36	36	36	42.2	42.2	42.2	111.18	0	234.31	4274200000	106	21.0763	21.0461	21.3377	20.8789	20.9604	20.4288	20.4977	20.4263	20.329	20.6377
3.68743	0.544154	Q8R088;Q8R088-3;Q8R088-2	Q8R088;Q8R088-3;Q8R088-2	Golgi phosphoprotein 3-like	Golph3l	3807	Color2 [A=255, R=255, G=0, B=0]	1	4					6	6	5	25.3	25.3	25.3	32.905	0	16.032	54217000	16	16.2587	16.1295	16.3888	16.188	16.0591	15.4256	15.7391	15.7321	15.6335	15.7731
3.6862	-0.660593	Q91WG2-2;Q91WG2;Q91WG2-1	Q91WG2-2;Q91WG2;Q91WG2-1	Rab GTPase-binding effector protein 2	Rabep2	4149	Color2 [A=255, R=255, G=0, B=0]	1	4					6	6	6	15.3	15.3	15.3	54.333	0	28.51	136780000	10	16.3205	16.3191	16.6117	16.2337	16.0691	16.7599	17.0022	17.0246	17.0198	17.0506
3.68461	0.615196	Q91XB0	Q91XB0	Three-prime repair exonuclease 1	Trex1	4181	Color2 [A=255, R=255, G=0, B=0]	1	4					4	4	4	14.3	14.3	14.3	33.675	0	23.097	39520000	8	14.1832	14.1865	14.3354	14.3204	14.4126	13.4024	13.591	13.6803	13.7923	13.8962
3.68107	-0.580932	Q8K370	Q8K370	Acyl-CoA dehydrogenase family member 10	Acad10	3745	Color2 [A=255, R=255, G=0, B=0]	1	4					5	5	5	5.8	5.8	5.8	118.98	0	13.61	16161000	8	14.0952	14.5119	14.295	14.5011	14.2092	14.9179	14.9698	14.9578	14.7496	14.9221
3.68086	0.728852	Q64429	Q64429	Cytochrome P450 1B1	Cyp1b1	2535	Color2 [A=255, R=255, G=0, B=0]	1	4					5	5	5	9.6	9.6	9.6	60.537	0	5.7287	37242000	8	16.1526	16.1805	16.2845	16.0355	15.7759	15.1704	15.2522	15.37	15.3888	15.6034
3.67927	0.621495	P60229	P60229	Eukaryotic translation initiation factor 3 subunit E	Eif3e	1428	Color2 [A=255, R=255, G=0, B=0]	1	4					18	18	18	44.9	44.9	44.9	52.22	0	148.73	1352800000	58	19.5786	19.4325	19.7531	19.8821	19.7275	18.8873	19.14	19.1405	18.935	19.1634
3.67747	-0.671165	Q8CIZ8;Q8CIZ8-2	Q8CIZ8	von Willebrand factor;von Willebrand antigen 2	Vwf	3622	Color2 [A=255, R=255, G=0, B=0]	1	4					36	36	36	18.7	18.7	18.7	309.27	0	221.66	580400000	80	17.7562	17.8391	18.2027	18.159	18.0992	18.5111	18.6068	18.7255	18.7554	18.8131
3.67435	-0.528702	Q9R0L7	Q9R0L7	A-kinase anchor protein 8-like	Akap8l	5609	Color2 [A=255, R=255, G=0, B=0]	1	4					3	3	3	6.7	6.7	6.7	71.453	0	47.81	25123000	7	13.5413	13.6378	13.6517	13.4957	13.3014	14.0236	13.9832	14.2516	13.9449	14.0681
3.67136	-0.474767	Q5EBH1;Q5EBH1-2	Q5EBH1;Q5EBH1-2	Ras association domain-containing protein 5	Rassf5	2172	Color2 [A=255, R=255, G=0, B=0]	1	4					6	6	6	17.2	17.2	17.2	46.713	0	17.944	85254000	16	15.7735	15.9848	16.0568	16.0478	15.9781	16.2538	16.4166	16.5078	16.4628	16.5738
3.67119	0.681848	P31230	P31230	Aminoacyl tRNA synthase complex-interacting multifunctional protein 1;Endothelial monocyte-activating polypeptide 2	Aimp1	1033	Color2 [A=255, R=255, G=0, B=0]	1	4					12	12	12	48.1	48.1	48.1	33.997	0	52.266	286030000	32	17.6549	17.5901	17.8197	18.1325	17.9715	17.1437	17.2687	17.1715	17.0322	17.1434
3.65985	0.465712	E9QAM5	E9QAM5	Helicase with zinc finger domain 2	Helz2	175	Color2 [A=255, R=255, G=0, B=0]	1	4					16	16	16	7	7	7	331.56	0	85.265	72924000	26	16.1186	16.0635	16.2693	16.3114	16.2356	15.752	15.7499	15.6924	15.5628	15.9128
3.65792	-0.679321	P63254	P63254	Cysteine-rich protein 1	Crip1	1575	Color2 [A=255, R=255, G=0, B=0]	1	4					2	2	2	13	13	13	8.5497	0.0035625	1.6779	181750000	8	16.6358	16.8655	16.9493	16.9023	16.891	17.1879	17.5644	17.6054	17.5425	17.7403
3.65459	0.775549	Q64152-2;Q64152	Q64152-2;Q64152	Transcription factor BTF3	Btf3	2517	Color2 [A=255, R=255, G=0, B=0]	1	4					9	9	9	74.7	74.7	74.7	17.699	0	56.436	2542700000	23	19.1406	18.9356	19.2072	19.5591	19.2503	18.2404	18.5749	18.5681	18.3162	18.5155
3.65319	-0.894072	P40630-2;P40630	P40630-2;P40630	Transcription factor A, mitochondrial	Tfam	1124	Color2 [A=255, R=255, G=0, B=0]	1	4					11	11	10	42.3	42.3	36.7	25.036	0	18.827	734130000	24	19.0001	19.091	19.252	18.9909	18.6677	19.4985	20.0411	20.0309	19.874	20.0276
3.65274	0.491823	Q9QXB9	Q9QXB9	Developmentally-regulated GTP-binding protein 2	Drg2	5516	Color2 [A=255, R=255, G=0, B=0]	1	4					6	6	6	14.8	14.8	14.8	40.718	0	26.622	109320000	11	17.2316	17.1206	17.3173	17.3857	17.2909	16.5573	16.8786	16.8316	16.7185	16.9011
3.65172	0.596102	Q7TNP2	Q7TNP2	Serine/threonine-protein phosphatase 2A 65 kDa regulatory subunit A beta isoform	Ppp2r1b	2861	Color2 [A=255, R=255, G=0, B=0]	1	4					11	8	8	22.1	15	15	65.934	0	16.1	142810000	13	17.123	16.8413	17.1793	17.3008	16.9218	16.3317	16.5407	16.5188	16.4389	16.5556
3.6497	0.320172	Q9Z2Z6	Q9Z2Z6	Mitochondrial carnitine/acylcarnitine carrier protein	Slc25a20	5867	Color2 [A=255, R=255, G=0, B=0]	1	4					8	8	8	29.9	29.9	29.9	33.026	0	24.749	335540000	21	18.5617	18.6855	18.7823	18.7524	18.6119	18.2739	18.3766	18.4056	18.31	18.4268
3.64897	-0.486155	Q8K010	Q8K010	5-oxoprolinase	Oplah	3648	Color2 [A=255, R=255, G=0, B=0]	1	4					2	2	2	2.6	2.6	2.6	137.61	0	6.1117	8613700	4	12.3772	12.473	12.609	12.4749	12.5572	12.747	13.1265	12.9586	13.0737	13.0161
3.64878	0.597112	Q6PGB6-2;Q6PGB6;Q6PGB6-4;Q6PGB6-3;Q6PGB6-5	Q6PGB6-2;Q6PGB6;Q6PGB6-4;Q6PGB6-3	N-alpha-acetyltransferase 50	Naa50	2722	Color2 [A=255, R=255, G=0, B=0]	1	4					10	10	10	58.3	58.3	58.3	19.327	0	39.472	202290000	21	17.5876	17.5278	17.6881	17.8871	17.6551	16.8704	17.2817	17.14	16.96	17.1081
3.64815	0.534696	Q3TLD5-2;Q3TLD5	Q3TLD5-2;Q3TLD5	Unconventional prefoldin RPB5 interactor	Uri1	1950	Color2 [A=255, R=255, G=0, B=0]	1	4					4	4	4	12.9	12.9	12.9	50.633	0	10.222	16458000	5	13.9923	14.0247	14.31	14.2048	14.0652	13.432	13.4998	13.6536	13.5656	13.7725
3.64651	-0.465501	P25911-2;P25911	P25911-2;P25911	Tyrosine-protein kinase Lyn	Lyn	949	Color2 [A=255, R=255, G=0, B=0]	1	4					15	15	13	38.1	38.1	34	56.285	0	59.78	1428200000	43	19.5895	19.7601	19.8603	19.855	19.7873	20.0407	20.3495	20.2556	20.21	20.3239
3.64587	-0.641425	Q3UQA7	Q3UQA7	Selenoprotein H	Selh	2089	Color2 [A=255, R=255, G=0, B=0]	1	4					7	7	7	37.9	37.9	37.9	12.974	0	19.387	192200000	17	16.5732	16.7671	16.9826	16.8101	16.7082	17.1427	17.4558	17.4703	17.3751	17.6044
3.64539	-0.397897	Q3UGR5;Q3UGR5-2	Q3UGR5	Haloacid dehalogenase-like hydrolase domain-containing protein 2	Hdhd2	2035	Color2 [A=255, R=255, G=0, B=0]	1	4					3	3	3	9.3	9.3	9.3	28.73	0.00019539	2.8154	80505000	6	16.1095	16.2495	16.2489	16.4547	16.3921	16.6286	16.7031	16.7169	16.7186	16.6769
3.64459	-0.655679	Q9JLF6	Q9JLF6	Protein-glutamine gamma-glutamyltransferase K	Tgm1	5453	Color2 [A=255, R=255, G=0, B=0]	1	4					15	15	15	20.4	20.4	20.4	89.825	0	51.15	248770000	30	17.2485	17.4935	17.6853	17.7147	17.7265	18.0577	18.3244	18.2534	18.1982	18.3132
3.64191	0.593696	Q8VCY6	Q8VCY6	U3 small nucleolar RNA-associated protein 6 homolog	Utp6	3974	Color2 [A=255, R=255, G=0, B=0]	1	4					8	8	8	15.2	15.2	15.2	70.429	0	43.501	91232000	16	16.5534	16.3709	16.6407	16.5787	16.3596	15.6803	16.0739	15.926	15.8031	16.0515
3.6387	0.872299	P33609	P33609	DNA polymerase alpha catalytic subunit	Pola1	1055	Color2 [A=255, R=255, G=0, B=0]	1	4					13	13	13	11.6	11.6	11.6	167.34	0	49.564	67045000	17	16.3812	16.1517	16.524	16.4488	15.9695	15.1022	15.6517	15.493	15.3571	15.5098
3.63594	-0.439427	P14824	P14824	Annexin A6	Anxa6	800	Color2 [A=255, R=255, G=0, B=0]	1	4					36	36	35	62.1	62.1	61.1	75.884	0	287.12	13887000000	210	21.9312	22.0815	22.1349	22.1656	22.0705	22.3098	22.606	22.596	22.4758	22.5932
3.63419	0.90212	Q9R0Q4	Q9R0Q4	Mortality factor 4-like protein 2	Morf4l2	5620	Color2 [A=255, R=255, G=0, B=0]	1	4					3	2	2	12.8	8.3	8.3	32.183	0	6.4626	21097000	4	14.0902	14.0658	14.1203	14.2275	14.127	13.026	13.5134	13.1718	12.8383	13.5706
3.63412	0.515247	P10126;P62631	P10126	Elongation factor 1-alpha 1	Eef1a1	716	Color2 [A=255, R=255, G=0, B=0]	1	4					24	24	24	60.8	60.8	60.8	50.113	0	128.27	43959000000	332	23.7431	23.6699	23.8924	24.0599	23.8948	23.2264	23.4525	23.3708	23.232	23.4021
3.63047	-0.649756	Q61823	Q61823	Programmed cell death protein 4	Pdcd4	2425	Color2 [A=255, R=255, G=0, B=0]	1	4					10	10	10	27.1	27.1	27.1	51.702	0	44.854	340720000	32	17.1532	17.4802	17.5228	17.5125	17.2317	17.793	18.0119	18.0872	18.0493	18.2077
3.62959	-0.455515	P23780	P23780	Beta-galactosidase	Glb1	927	Color2 [A=255, R=255, G=0, B=0]	1	4					9	9	9	17.6	17.6	17.6	73.12	0	26.731	311100000	29	17.3604	17.6771	17.6011	17.6046	17.5044	17.8377	18.0246	18.0022	18.029	18.1317
3.62202	0.462124	Q8BMA6	Q8BMA6	Signal recognition particle subunit SRP68	Srp68	3202	Color2 [A=255, R=255, G=0, B=0]	1	4					12	12	12	18.4	18.4	18.4	70.573	0	56.889	542740000	26	19.2157	19.1157	19.3971	19.1741	19.0846	18.6198	18.8288	18.772	18.6169	18.8392
3.62183	-0.528812	Q91WN1	Q91WN1	DnaJ homolog subfamily C member 9	Dnajc9	4161	Color2 [A=255, R=255, G=0, B=0]	1	4					9	9	9	33.6	33.6	33.6	30.059	0	136.48	739160000	43	18.3827	18.3904	18.5296	18.4366	18.2401	18.6541	19.0155	19.0101	18.9233	19.0206
3.62156	0.438748	Q9Z2U1	Q9Z2U1	Proteasome subunit alpha type-5	Psma5	5858	Color2 [A=255, R=255, G=0, B=0]	1	4					9	9	9	50.6	50.6	50.6	26.411	0	141.38	2233600000	57	19.6475	19.6262	19.8379	19.8867	19.7361	19.1356	19.3954	19.3521	19.2778	19.3799
3.61968	-0.939068	Q9DCM2	Q9DCM2	Glutathione S-transferase kappa 1	Gstk1	5203	Color2 [A=255, R=255, G=0, B=0]	1	4					3	3	3	14.6	14.6	14.6	25.704	0	17.372	17147000	5	13.0957	13.3647	13.4958	13.0483	12.8276	13.767	14.1677	14.2915	14.0808	14.2205
3.61841	-0.516828	Q9QWR8	Q9QWR8	Alpha-N-acetylgalactosaminidase	Naga	5507	Color2 [A=255, R=255, G=0, B=0]	1	4					8	8	8	19.5	19.5	19.5	47.234	0	14.184	348910000	21	18.0977	18.1914	18.2434	18.187	18.1111	18.4078	18.7784	18.7432	18.6296	18.8558
3.61666	0.781499	P41105	P41105	60S ribosomal protein L28	Rpl28	1126	Color2 [A=255, R=255, G=0, B=0]	1	4					8	8	8	35	35	35	15.733	0	86.291	3799200000	33	20.9363	20.7464	21.0668	21.4011	21.189	20.2099	20.4815	20.2729	20.1467	20.321
3.61576	0.562548	Q9CXW2	Q9CXW2	28S ribosomal protein S22, mitochondrial	Mrps22	4775	Color2 [A=255, R=255, G=0, B=0]	1	4					7	7	7	21.4	21.4	21.4	41.192	0	10.126	81486000	13	16.2121	16.0707	16.3247	16.3504	16.094	15.3914	15.7444	15.6956	15.6263	15.7814
3.61327	-0.530758	P18654;Q9WUT3;Q7TPS0-2;Q7TPS0-3;Q7TPS0;Q3U214	P18654	Ribosomal protein S6 kinase alpha-3	Rps6ka3	866	Color2 [A=255, R=255, G=0, B=0]	1	4					16	9	9	28.5	19.1	19.1	83.693	0	54.304	194890000	17	16.2664	16.3943	16.5365	16.3999	16.1555	16.6869	16.9715	16.8875	16.863	16.9974
3.61254	-0.523413	Q63810-2;Q63810;Q63811	Q63810-2;Q63810	Calcineurin subunit B type 1	Ppp3r1	2500	Color2 [A=255, R=255, G=0, B=0]	1	4					5	5	5	35	35	35	18.208	0	22.856	250700000	13	17.2396	17.421	17.419	17.5205	17.721	17.9207	17.951	17.9598	18.0279	18.0787
3.61127	0.618634	Q8VEE4	Q8VEE4	Replication protein A 70 kDa DNA-binding subunit;Replication protein A 70 kDa DNA-binding subunit, N-terminally processed	Rpa1	4038	Color2 [A=255, R=255, G=0, B=0]	1	4					16	16	16	25.7	25.7	25.7	69.036	0	70.829	672950000	44	19.343	19.1613	19.4623	19.5742	19.2869	18.5194	18.8673	18.8119	18.6607	18.8752
3.60947	-0.608274	P42125	P42125	Enoyl-CoA delta isomerase 1, mitochondrial	Eci1	1137	Color2 [A=255, R=255, G=0, B=0]	1	4					8	8	8	27.7	27.7	27.7	32.25	0	39.73	482240000	19	16.981	17.1581	17.2855	17.4596	17.3385	17.6548	17.9452	17.9352	17.8427	17.8862
3.60802	-0.493798	Q9Z0R4;Q9Z0R4-2;CON__ENSEMBL:ENSBTAP00000001528	Q9Z0R4;Q9Z0R4-2	Intersectin-1	Itsn1	5764	Color2 [A=255, R=255, G=0, B=0]	1	4					15	14	14	10	9.4	9.4	194.29	0	56.055	60136000	23	15.4186	15.4975	15.682	15.6887	15.3908	15.8543	16.0551	16.0652	16.0362	16.1358
3.604	-0.689785	Q03347-5;Q03347;Q03347-4;Q03347-3;Q03347-2	Q03347-5;Q03347;Q03347-4;Q03347-3;Q03347-2	Runt-related transcription factor 1	Runx1	1823	Color2 [A=255, R=255, G=0, B=0]	1	4					3	3	3	11.6	11.6	11.6	33.485	0	4.3868	4685100	3	12.274	12.28	12.4784	12.1962	12.2063	12.6972	13.2265	12.8068	13.0347	13.1187
3.60281	-0.60835	Q99JY3;Q99JY3-2	Q99JY3;Q99JY3-2	GTPase IMAP family member 4	Gimap4	4390	Color2 [A=255, R=255, G=0, B=0]	1	4					14	14	14	43.3	43.3	43.3	38.044	0	116.97	4361800000	67	20.2408	20.3791	20.4891	20.2466	20.1468	20.6565	20.8768	20.9178	20.9577	21.1354
3.60216	-0.459819	P28843	P28843	Dipeptidyl peptidase 4;Dipeptidyl peptidase 4 membrane form;Dipeptidyl peptidase 4 soluble form	Dpp4	1005	Color2 [A=255, R=255, G=0, B=0]	1	4					10	10	10	14.2	14.2	14.2	87.436	0	18.903	183180000	16	16.6868	16.7304	16.7319	16.9021	16.8747	17.0311	17.3555	17.3366	17.2001	17.3018
3.59831	0.443526	O70435	O70435	Proteasome subunit alpha type-3	Psma3	437	Color2 [A=255, R=255, G=0, B=0]	1	4					10	10	10	36.9	36.9	36.9	28.405	0	39.17	1540000000	53	19.1247	19.1618	19.2556	19.4607	19.3053	18.6933	18.9068	18.7939	18.7963	18.9001
3.59777	0.843174	Q9WTS2	Q9WTS2	Alpha-(1,6)-fucosyltransferase	Fut8	5668	Color2 [A=255, R=255, G=0, B=0]	1	4					4	4	4	7.3	7.3	7.3	66.556	0	8.1589	25280000	6	14.0938	14.5008	14.4947	14.7286	14.5098	13.4526	13.7439	13.732	13.3704	13.813
3.59501	0.7474	Q9JIK5	Q9JIK5	Nucleolar RNA helicase 2	Ddx21	5382	Color2 [A=255, R=255, G=0, B=0]	1	4					38	38	38	50.2	50.2	50.2	93.55	0	278.47	4347100000	149	21.655	21.3534	21.7592	21.6955	21.3798	20.5031	20.9153	20.8981	20.7944	20.9952
3.59485	0.656281	P53026	P53026	60S ribosomal protein L10a	Rpl10a	1298	Color2 [A=255, R=255, G=0, B=0]	1	4					8	8	8	31.8	31.8	31.8	24.916	0	44.644	1968600000	64	20.7788	20.6769	20.8804	21.1857	21.0425	20.2644	20.4074	20.1852	20.101	20.325
3.59307	0.4177	Q9D0D5	Q9D0D5	General transcription factor IIE subunit 1	Gtf2e1	4863	Color2 [A=255, R=255, G=0, B=0]	1	4					6	6	5	14.3	14.3	11.1	49.593	0	55.372	21467000	6	15.0661	14.9583	15.1613	15.1283	15.0708	14.4415	14.7397	14.6817	14.6647	14.7685
3.59267	0.626762	Q8BVU5	Q8BVU5	ADP-ribose pyrophosphatase, mitochondrial	Nudt9	3316	Color2 [A=255, R=255, G=0, B=0]	1	4					3	3	3	16	16	16	38.604	0	16.26	39947000	7	14.8325	14.7021	14.8997	15.0877	14.7155	14.188	14.462	14.057	14.1058	14.2909
3.59193	0.385857	Q5XG71	Q5XG71	Small subunit processome component 20 homolog	Utp20	2235	Color2 [A=255, R=255, G=0, B=0]	1	4					15	15	15	7.6	7.6	7.6	317.74	0	64.78	98011000	29	16.2346	16.1321	16.2902	16.3041	16.1761	15.6726	15.8666	15.8702	15.8019	15.9964
3.59168	0.642405	Q8BFT2	Q8BFT2	HAUS augmin-like complex subunit 4	Haus4	3039	Color2 [A=255, R=255, G=0, B=0]	1	4					2	2	2	4.4	4.4	4.4	42.196	0.0007453	2.2009	2607500	2	12.9996	12.7046	12.9866	13.1138	12.7823	12.2561	12.1525	12.4489	12.0942	12.4232
3.58936	-0.743074	A8C756;A8C756-3;A8C756-2;A8C756-5	A8C756;A8C756-3;A8C756-2	Thyroid adenoma-associated protein homolog	Thada	72	Color2 [A=255, R=255, G=0, B=0]	1	4					6	6	6	3.3	3.3	3.3	217.29	0	10.371	135000000	10	16.3095	16.5905	16.7885	16.5519	16.5747	17.0572	17.2426	17.5772	17.204	17.4495
3.58877	0.497558	Q8BMJ3;Q60872	Q8BMJ3;Q60872	Eukaryotic translation initiation factor 1A, X-chromosomal;Eukaryotic translation initiation factor 1A	Eif1ax;Eif1a	3211	Color2 [A=255, R=255, G=0, B=0]	1	4					5	5	5	50.7	50.7	50.7	16.46	0	12.656	1678100000	15	19.5099	19.4261	19.7044	19.617	19.3799	18.8623	19.1435	19.0769	18.9509	19.1159
3.58855	1.29055	Q8R2Q8	Q8R2Q8	Bone marrow stromal antigen 2	Bst2	3859	Color2 [A=255, R=255, G=0, B=0]	1	4					3	3	3	16.3	16.3	16.3	19.152	0	8.0882	312130000	7	17.3851	17.2803	17.885	17.0808	16.795	15.7887	15.8898	16.2358	15.8068	16.2522
3.58675	-0.552742	Q8BI72	Q8BI72	CDKN2A-interacting protein	Cdkn2aip	3136	Color2 [A=255, R=255, G=0, B=0]	1	4					9	9	9	21.7	21.7	21.7	59.744	0	70.03	87219000	20	14.8125	14.9696	15.0667	15.0868	14.8773	15.2356	15.6197	15.5709	15.534	15.6164
3.58595	0.797719	Q9QUH0	Q9QUH0	Glutaredoxin-1	Glrx	5490	Color2 [A=255, R=255, G=0, B=0]	1	4					6	6	6	72	72	72	11.871	0	13.324	243620000	17	17.4707	17.546	17.6594	17.8681	17.8209	16.4832	17.0485	16.9131	16.887	17.0446
3.58593	0.559013	Q9JJT0	Q9JJT0	RNA 3-terminal phosphate cyclase-like protein	Rcl1	5406	Color2 [A=255, R=255, G=0, B=0]	1	4					4	4	4	12.6	12.6	12.6	40.84	0	39.954	37473000	6	14.922	14.7569	15.1436	15.1519	14.9518	14.2434	14.507	14.5022	14.3826	14.4961
3.58556	0.859983	P10404;P11268;P15073;P03388;P06445;P04502;P26804;P26803;P03390;P03386;P03385;P31794;P03387;P08360;P11370;P21436;P03389	P10404;P11268;P15073;P03388;P06445;P04502;P26804;P26803;P03390;P03386;P03385;P31794;P03387;P08360;P11370	MLV-related proviral Env polyprotein;Surface protein;Transmembrane protein;Retrovirus-related Env polyprotein from Fv-4 locus	Fv4	718	Color2 [A=255, R=255, G=0, B=0]	1	4					4	4	4	8.3	8.3	8.3	69.612	0	30.668	27338000	7	15.471	15.1508	15.6771	15.6802	15.341	14.6923	14.901	14.6157	14.3576	14.4536
3.58505	0.56258	Q9EQ61	Q9EQ61	Pescadillo homolog	Pes1	5248	Color2 [A=255, R=255, G=0, B=0]	1	4					9	9	9	20	20	20	67.795	0	42.774	323290000	26	17.2833	17.1104	17.3333	17.4656	17.1893	16.4686	16.825	16.786	16.6708	16.8187
3.58351	-0.57658	Q8CFD4	Q8CFD4	Sorting nexin-8	Snx8	3542	Color2 [A=255, R=255, G=0, B=0]	1	4					2	2	2	4.4	4.4	4.4	52.058	0.00074963	2.2813	6352600	2	12.7617	12.9672	13.0414	12.8162	12.7872	13.2405	13.3479	13.6803	13.463	13.5249
3.5807	-0.473732	P26443	P26443	Glutamate dehydrogenase 1, mitochondrial	Glud1	963	Color2 [A=255, R=255, G=0, B=0]	1	4					21	21	21	43	43	43	61.336	0	251.17	5985200000	88	20.5792	20.6255	20.7845	20.713	20.6547	20.8865	21.2303	21.2338	21.132	21.243
3.57902	0.369894	Q8BYK6;Q8BYK6-2;Q8BYK6-3	Q8BYK6;Q8BYK6-2;Q8BYK6-3	YTH domain-containing family protein 3	Ythdf3	3370	Color2 [A=255, R=255, G=0, B=0]	1	4					4	4	3	7.9	7.9	6.7	63.961	0	7.0327	63692000	9	16.0813	16.1511	16.2232	16.2864	16.1886	15.6351	15.9139	15.8749	15.8583	15.7988
3.57891	0.598476	Q61035	Q61035	Histidine--tRNA ligase, cytoplasmic	Hars	2313	Color2 [A=255, R=255, G=0, B=0]	1	4					15	15	13	27.1	27.1	23.4	57.432	0	83.014	656890000	47	19.4614	19.2078	19.6176	19.623	19.3156	18.7	18.9211	18.9222	18.7455	18.9442
3.5788	0.596305	Q6ZWX6	Q6ZWX6	Eukaryotic translation initiation factor 2 subunit 1	Eif2s1	2803	Color2 [A=255, R=255, G=0, B=0]	1	4					20	20	20	68.3	68.3	68.3	36.108	0	177.71	2644800000	86	20.6866	20.5418	20.8691	20.6561	20.4278	19.8212	20.147	20.0736	19.9987	20.1593
3.57846	-0.800033	P16277	P16277	Tyrosine-protein kinase Blk	Blk	824	Color2 [A=255, R=255, G=0, B=0]	1	4					4	3	3	10.4	8	8	56.674	0	28.09	30970000	9	13.6837	13.609	14.0199	14.0442	13.7747	14.2889	14.8064	14.8063	14.598	14.6319
3.57831	0.704589	P62754	P62754	40S ribosomal protein S6	Rps6	1522	Color2 [A=255, R=255, G=0, B=0]	1	4					10	10	10	36.5	36.5	36.5	28.68	0	63.95	3167900000	77	21.4352	21.2997	21.5843	21.8978	21.6105	20.7147	21.0011	20.8614	20.7682	20.9589
3.57744	-1.04054	P70271	P70271	PDZ and LIM domain protein 4	Pdlim4	1624	Color2 [A=255, R=255, G=0, B=0]	1	4					10	10	10	40.3	40.3	40.3	35.556	0	28.882	92414000	14	16.9817	16.9412	17.267	16.4978	16.6353	17.6042	17.7582	17.9441	18.1283	18.091
3.57579	-0.281165	Q8BIH0-2;Q8BIH0	Q8BIH0-2;Q8BIH0	Histone deacetylase complex subunit SAP130	Sap130	3141	Color2 [A=255, R=255, G=0, B=0]	1	4					2	2	2	2.4	2.4	2.4	92.891	0	5.1179	65763000	6	15.2203	15.3698	15.39	15.4564	15.4105	15.7038	15.6997	15.6388	15.6045	15.606
3.57515	-0.450756	Q9CRC9-2;Q9CRC9	Q9CRC9-2;Q9CRC9	Glucosamine-6-phosphate isomerase 2	Gnpda2	4701	Color2 [A=255, R=255, G=0, B=0]	1	4					5	3	3	26.3	17.9	17.9	30.913	0.00021441	4.0897	81167000	6	15.4622	15.6027	15.686	15.7261	15.7589	15.9415	16.101	16.0991	16.0904	16.2577
3.57452	-0.268819	Q9CQ62	Q9CQ62	2,4-dienoyl-CoA reductase, mitochondrial	Decr1	4582	Color2 [A=255, R=255, G=0, B=0]	1	4					6	6	6	24.8	24.8	24.8	36.213	0	33.411	315340000	20	17.1982	17.1636	17.1649	17.2376	17.0264	17.408	17.5067	17.4465	17.3536	17.42
3.5672	0.695838	O70194	O70194	Eukaryotic translation initiation factor 3 subunit D	Eif3d	412	Color2 [A=255, R=255, G=0, B=0]	1	4					16	16	16	38.3	38.3	38.3	63.988	0	98.945	1031500000	69	18.8351	18.8101	19.0505	19.3274	19.1719	18.1847	18.458	18.3833	18.2442	18.4457
3.56704	-0.659162	Q8BTX9	Q8BTX9	Inactive hydroxysteroid dehydrogenase-like protein 1	Hsdl1	3279	Color2 [A=255, R=255, G=0, B=0]	1	4					2	2	2	6.7	6.7	6.7	36.867	0	7.0476	69984000	7	14.7439	14.6292	14.9659	14.8465	14.4892	15.1669	15.4983	15.5551	15.3403	15.4101
3.56199	-0.543084	Q9WTU0	Q9WTU0	Lysine-specific demethylase PHF2	Phf2	5669	Color2 [A=255, R=255, G=0, B=0]	1	4					4	4	3	3.9	3.9	2.6	120.81	0	28.996	32078000	7	14.8068	14.8479	14.9395	14.9952	14.8689	15.1392	15.6223	15.5321	15.4151	15.4652
3.55739	0.574865	Q8WTY4	Q8WTY4	Anamorsin	Ciapin1	4071	Color2 [A=255, R=255, G=0, B=0]	1	4					3	3	3	12	12	12	33.429	0	18.311	134640000	9	15.7672	15.5592	15.8816	15.6817	15.5023	14.9512	15.1024	15.0735	15.0539	15.3367
3.5535	0.510959	O54692	O54692	Centromere/kinetochore protein zw10 homolog	Zw10	339	Color2 [A=255, R=255, G=0, B=0]	1	4					9	9	9	14	14	14	88.062	0	40.659	56190000	15	15.3222	15.3077	15.48	15.5539	15.2442	14.6499	14.9738	14.9608	14.841	14.9278
3.55213	-0.686076	Q8BVW0	Q8BVW0	Neutral alpha-glucosidase C	Ganc	3317	Color2 [A=255, R=255, G=0, B=0]	1	4					8	8	6	11.1	11.1	8	102.01	0	23.249	45334000	14	14.7197	14.8981	15.1324	15.0912	14.9623	15.3492	15.6981	15.6824	15.635	15.8693
3.54839	0.731208	Q8K0C4	Q8K0C4	Lanosterol 14-alpha demethylase	Cyp51a1	3654	Color2 [A=255, R=255, G=0, B=0]	1	4					5	5	5	12.3	12.3	12.3	56.775	0	10.653	44411000	6	14.721	14.4878	14.9227	14.8049	14.616	13.6892	14.1892	14.0138	13.8565	14.1477
3.54707	0.506927	P62334	P62334	26S protease regulatory subunit 10B	Psmc6	1507	Color2 [A=255, R=255, G=0, B=0]	1	4					17	17	17	53.5	53.5	53.5	44.172	0	66.915	979680000	49	19.1997	19.1005	19.3582	19.4192	19.2531	18.5718	18.8839	18.8093	18.6653	18.8659
3.54493	-0.534375	P63101	P63101	14-3-3 protein zeta/delta	Ywhaz	1568	Color2 [A=255, R=255, G=0, B=0]	1	4					17	15	14	69.4	62	58.4	27.771	0	323.31	31196000000	175	21.8671	22.0231	22.2205	22.0633	22.0124	22.3243	22.6302	22.7123	22.5556	22.6358
3.54367	0.682912	P52432	P52432	DNA-directed RNA polymerases I and III subunit RPAC1	Polr1c	1286	Color2 [A=255, R=255, G=0, B=0]	1	4					4	4	4	15.3	15.3	15.3	39.106	0	8.6813	46818000	6	14.6663	14.4316	14.8872	14.8846	14.7172	13.8426	13.9241	14.09	14.2722	14.0434
3.54253	-0.511893	Q8VEK0;Q8BHG3	Q8VEK0	Cell cycle control protein 50A	Tmem30a	4045	Color2 [A=255, R=255, G=0, B=0]	1	4					4	4	4	13.5	13.5	13.5	41.06	0	65.461	96614000	14	15.495	15.6405	15.697	15.647	15.5762	15.8382	16.1402	16.2466	16.1273	16.2628
3.53452	0.568074	Q8QZY1	Q8QZY1	Eukaryotic translation initiation factor 3 subunit L	Eif3l	3792	Color2 [A=255, R=255, G=0, B=0]	1	4					18	18	17	39.9	39.9	34.6	66.612	0	183.82	1567600000	58	20.085	19.8844	20.2332	20.1815	19.9432	19.2673	19.6083	19.5988	19.4409	19.5715
3.53374	0.47938	Q7TQH0-3;Q7TQH0;Q7TQH0-2	Q7TQH0-3;Q7TQH0;Q7TQH0-2	Ataxin-2-like protein	Atxn2l	2875	Color2 [A=255, R=255, G=0, B=0]	1	4					10	10	10	10.9	10.9	10.9	110.01	0	33.768	184140000	17	16.9774	16.8402	17.1265	16.9224	16.7732	16.2941	16.4651	16.4611	16.4157	16.6067
3.52729	0.495381	Q9ER88;Q9ER88-2	Q9ER88;Q9ER88-2	28S ribosomal protein S29, mitochondrial	Dap3	5275	Color2 [A=255, R=255, G=0, B=0]	1	4					5	5	5	13.6	13.6	13.6	44.699	0	9.4623	59935000	11	16.3913	16.2847	16.4947	16.6453	16.4536	15.7839	16.0539	16.0594	15.8701	16.0254
3.52633	0.400811	Q9Z1Q2	Q9Z1Q2	Abhydrolase domain-containing protein 16A	Abhd16a	5802	Color2 [A=255, R=255, G=0, B=0]	1	4					6	6	6	14.5	14.5	14.5	63.085	0	20.887	39623000	11	14.9385	14.8538	15.1572	15.1182	14.9222	14.499	14.6242	14.6375	14.5639	14.6613
3.52442	0.642949	Q2EMV9;Q2EMV9-2	Q2EMV9;Q2EMV9-2	Poly [ADP-ribose] polymerase 14	Parp14	1896	Color2 [A=255, R=255, G=0, B=0]	1	4					27	27	27	18.1	18.1	18.1	203.8	0	104.18	204160000	48	17.6016	17.3962	17.8457	17.8594	17.593	16.8165	17.0513	17.0734	16.9639	17.1759
3.52411	-0.523544	Q80TY0-2;Q80TY0-3;Q80TY0;Q80TY0-4;Q80TY0-5	Q80TY0-2;Q80TY0-3;Q80TY0;Q80TY0-4;Q80TY0-5	Formin-binding protein 1	Fnbp1	2914	Color2 [A=255, R=255, G=0, B=0]	1	4					20	20	20	42.9	42.9	42.9	64.139	0	133.62	1234500000	52	18.6219	18.6461	18.8811	18.8036	18.7341	18.9862	19.3046	19.3561	19.2724	19.3853
3.52325	0.502841	Q6ZQL4	Q6ZQL4	WD repeat-containing protein 43	Wdr43	2792	Color2 [A=255, R=255, G=0, B=0]	1	4					6	6	6	11.4	11.4	11.4	75.38	0	22.654	119820000	10	15.8912	15.6262	15.8788	15.9905	15.7058	15.1852	15.2887	15.3095	15.3025	15.4923
3.51977	0.656518	Q9WV70	Q9WV70	Nucleolar complex protein 2 homolog	Noc2l	5720	Color2 [A=255, R=255, G=0, B=0]	1	4					5	5	5	7.2	7.2	7.2	85.423	0	30.629	124520000	14	16.1343	15.9814	16.2451	16.2821	16.0481	15.128	15.5757	15.5828	15.48	15.6419
3.51973	0.575969	Q810D6	Q810D6	Glutamate-rich WD repeat-containing protein 1	Grwd1	3023	Color2 [A=255, R=255, G=0, B=0]	1	4					5	5	5	16.8	16.8	16.8	49.223	0	8.7114	71124000	9	15.3877	15.1435	15.452	15.5097	15.2801	14.6455	14.986	14.6856	14.6733	14.9026
3.51934	1.04048	Q8K0E8;CON__P02676	Q8K0E8	Fibrinogen beta chain;Fibrinopeptide B;Fibrinogen beta chain	Fgb	3658	Color2 [A=255, R=255, G=0, B=0]	1	4					25	25	25	61.5	61.5	61.5	54.752	0	298.18	6288600000	176	20.9614	20.7985	21.1815	21.5581	21.6654	20.1914	20.1148	20.0936	20.2764	20.2863
3.5188	-0.928926	Q9JHF7	Q9JHF7	Hematopoietic prostaglandin D synthase	Hpgds	5337	Color2 [A=255, R=255, G=0, B=0]	1	4					3	3	3	14.6	14.6	14.6	23.227	0	5.1495	47248000	6	15.1519	15.1199	15.7668	15.637	15.4754	16.0713	16.5053	16.4706	16.2715	16.477
3.51675	0.479454	Q9EQH2	Q9EQH2	Endoplasmic reticulum aminopeptidase 1	Erap1	5252	Color2 [A=255, R=255, G=0, B=0]	1	4					21	21	21	23.4	23.4	23.4	106.6	0	103.73	1433100000	63	20.2107	20.2141	20.4679	20.3867	20.2427	19.6129	19.8137	19.8905	19.8357	19.9722
3.51596	-1.0035	Q8BYP3	Q8BYP3	Rho-related GTP-binding protein RhoF	Rhof	3373	Color2 [A=255, R=255, G=0, B=0]	1	4					2	2	2	10	10	10	23.577	0	6.0774	19825000	3	12.7451	12.8072	13.1559	13.4794	13.109	13.6984	14.1375	14.14	14.0424	14.2958
3.51551	-0.419735	O08917	O08917	Flotillin-1	Flot1	234	Color2 [A=255, R=255, G=0, B=0]	1	4					9	9	9	28.3	28.3	28.3	47.513	0	49.219	108700000	19	15.7439	15.8654	16.0359	15.9203	15.9476	16.1603	16.3745	16.2983	16.3153	16.4634
3.50636	0.389525	Q8BHB0	Q8BHB0	Nucleotide-binding oligomerization domain-containing protein 1	Nod1	3112	Color2 [A=255, R=255, G=0, B=0]	1	4					4	4	4	4.8	4.8	4.8	107.74	0	5.8137	7347100	5	13.051	13.2275	13.1886	13.26	13.0503	12.6797	12.9315	12.7685	12.6705	12.7796
3.50504	-0.66059	Q61599	Q61599	Rho GDP-dissociation inhibitor 2	Arhgdib	2399	Color2 [A=255, R=255, G=0, B=0]	1	4					14	14	13	69.5	69.5	69.5	22.851	0	92.45	10372000000	91	20.9761	21.371	21.2361	21.0706	20.8841	21.5154	21.8499	21.8777	21.7758	21.822
3.50397	-0.466299	Q7TNG5;Q7TNG5-2	Q7TNG5;Q7TNG5-2	Echinoderm microtubule-associated protein-like 2	Eml2	2860	Color2 [A=255, R=255, G=0, B=0]	1	4					7	7	7	14.8	14.8	14.8	70.733	0	23.158	235930000	19	17.1776	17.3083	17.4155	17.3313	17.2325	17.5037	17.8344	17.8524	17.7678	17.8385
3.49943	-0.417511	Q91WJ8;Q91WJ8-2	Q91WJ8;Q91WJ8-2	Far upstream element-binding protein 1	Fubp1	4152	Color2 [A=255, R=255, G=0, B=0]	1	4					19	16	15	36.7	34.4	30.3	68.539	0	118.39	1217700000	57	19.3488	19.3468	19.4686	19.5116	19.2979	19.614	19.8597	19.9221	19.7659	19.8994
3.49921	0.636947	P00493	P00493	Hypoxanthine-guanine phosphoribosyltransferase	Hprt1	556	Color2 [A=255, R=255, G=0, B=0]	1	4					11	11	11	66.5	66.5	66.5	24.57	0	81.761	2052000000	32	19.6556	19.5721	19.8149	20.0174	19.8728	18.8882	19.2439	19.1897	19.1341	19.2919
3.49862	0.460424	Q3UHX0	Q3UHX0	Nucleolar protein 8	Nol8	2048	Color2 [A=255, R=255, G=0, B=0]	1	4					5	5	5	4.9	4.9	4.9	128.63	0	6.8487	20655000	7	14.0666	14.2867	14.3924	14.3168	14.2266	13.7554	13.7159	13.6959	13.829	13.9908
3.49827	0.541172	Q99N93	Q99N93	39S ribosomal protein L16, mitochondrial	Mrpl16	4513	Color2 [A=255, R=255, G=0, B=0]	1	4					2	2	2	7.6	7.6	7.6	28.803	0	4.5272	9183800	3	14.0408	13.6816	13.8589	13.8402	13.6127	13.1845	13.2696	13.2207	13.1968	13.4567
3.49416	-0.631919	O55229	O55229	Choline/ethanolamine kinase	Chkb	398	Color2 [A=255, R=255, G=0, B=0]	1	4					3	3	3	10.2	10.2	10.2	45.126	0	14.46	48204000	3	12.5835	12.7876	12.4225	12.4673	12.3516	12.9137	13.298	13.2937	13.078	13.1886
3.49348	-0.559258	Q8BFZ3	Q8BFZ3	Beta-actin-like protein 2	Actbl2	3046	Color2 [A=255, R=255, G=0, B=0]	1	4					9	2	2	29.3	8	8	42.004	0.00021478	4.1312	1257600000	8	18.584	18.6914	18.9027	18.9023	18.8493	19.0919	19.344	19.4557	19.3634	19.4711
3.49318	0.702662	Q9D1R9	Q9D1R9	60S ribosomal protein L34	Rpl34	4933	Color2 [A=255, R=255, G=0, B=0]	1	4					4	4	4	28.2	28.2	28.2	13.293	0	5.7066	2364200000	20	18.768	18.5276	18.8995	19.0801	18.806	17.8794	18.2882	18.1618	18.0103	18.2282
3.49099	-0.773996	P23953;Q8VCC2	P23953	Carboxylesterase 1C	Ces1c	928	Color2 [A=255, R=255, G=0, B=0]	1	4					12	12	10	21.5	21.5	17.3	61.055	0	110.5	1467000000	39	18.1421	18.1501	18.1617	18.3757	18.4594	18.6483	19.094	19.2488	18.9417	19.226
3.48981	-0.456511	Q8K1T1	Q8K1T1	Leucine-rich repeat-containing protein 25	Lrrc25	3686	Color2 [A=255, R=255, G=0, B=0]	1	4					3	3	3	14.8	14.8	14.8	32.673	0	8.6215	25858000	6	13.9134	14.0568	14.0032	14.2303	14.1822	14.3683	14.5446	14.668	14.582	14.5055
3.48529	0.789849	Q8BW10	Q8BW10	RNA-binding protein NOB1	Nob1	3321	Color2 [A=255, R=255, G=0, B=0]	1	4					2	2	2	4	4	4	45.463	0.00056926	2.4151	33941000	4	15.3261	14.9981	15.3452	15.519	15.1738	14.136	14.491	14.5717	14.4756	14.7388
3.48306	0.691414	Q8BJM7;Q8BJM7-3	Q8BJM7;Q8BJM7-3	S-adenosyl-L-methionine-dependent tRNA 4-demethylwyosine synthase	Tyw1	3159	Color2 [A=255, R=255, G=0, B=0]	1	4					3	3	3	5.1	5.1	5.1	81.598	0	6.3599	8313300	5	13.5651	13.7289	13.9025	13.8839	13.9294	12.8209	13.3818	13.1892	13.0218	13.1389
3.48194	0.549099	Q8VDW0;Q8VDW0-2	Q8VDW0	ATP-dependent RNA helicase DDX39A	Ddx39a	4016	Color2 [A=255, R=255, G=0, B=0]	1	4					15	6	6	47.1	22	22	49.067	0	41.879	1359900000	28	20.0762	19.9318	20.1793	20.3551	20.0148	19.4462	19.722	19.6171	19.427	19.5995
3.48161	0.597913	Q9WUU7	Q9WUU7	Cathepsin Z	Ctsz	5708	Color2 [A=255, R=255, G=0, B=0]	1	4					8	8	8	30.1	30.1	30.1	33.996	0	75.637	3216800000	38	20.5142	20.8484	20.8047	20.8663	20.9186	19.9314	20.2582	20.2219	20.2028	20.3484
3.47987	0.535535	P18242	P18242	Cathepsin D	Ctsd	856	Color2 [A=255, R=255, G=0, B=0]	1	4					14	14	14	42.9	42.9	42.9	44.953	0	164.72	7988000000	88	21.1491	21.422	21.2564	21.1589	21.1223	20.4438	20.8354	20.7199	20.626	20.8058
3.47527	0.496216	Q8K1R3;Q8K1R3-2	Q8K1R3;Q8K1R3-2	Polyribonucleotide nucleotidyltransferase 1, mitochondrial	Pnpt1	3684	Color2 [A=255, R=255, G=0, B=0]	1	4					17	17	17	23	23	23	85.682	0	49.109	153980000	30	17.6014	17.4507	17.7005	17.7777	17.4409	16.9194	17.1445	17.2086	17.0728	17.1449
3.47194	-0.622249	Q8C050-2;Q8C050	Q8C050-2;Q8C050	Ribosomal protein S6 kinase alpha-5	Rps6ka5	3395	Color2 [A=255, R=255, G=0, B=0]	1	4					8	7	7	13.9	12.8	12.8	89.514	0	18.742	41142000	9	13.9868	14.1721	14.2196	14.5137	14.3387	14.6585	14.9347	14.9332	14.8426	14.973
3.47092	0.412228	Q9DBG6	Q9DBG6	Dolichyl-diphosphooligosaccharide--protein glycosyltransferase subunit 2	Rpn2	5133	Color2 [A=255, R=255, G=0, B=0]	1	4					18	18	18	38.4	38.4	38.4	69.062	0	228.93	2379300000	87	20.3234	20.3161	20.6268	20.4453	20.4205	19.9851	19.9778	19.9657	19.9679	20.1745
3.47065	-0.493675	O35295	O35295	Transcriptional activator protein Pur-beta	Purb	278	Color2 [A=255, R=255, G=0, B=0]	1	4					7	7	7	40.1	40.1	40.1	33.901	0	233.96	1455300000	18	17.7542	17.8058	18.0005	18.0987	17.8996	18.2262	18.4868	18.4469	18.3438	18.5235
3.47029	-0.498655	D3Z6Q9;Q7TQF7	D3Z6Q9	Bridging integrator 2	Bin2	142	Color2 [A=255, R=255, G=0, B=0]	1	4					13	11	11	30.5	28.6	28.6	52.553	0	112.73	1709800000	60	19.5485	19.6441	19.9321	19.7319	19.772	20.0264	20.2696	20.2641	20.2177	20.3439
3.46697	-0.598418	Q6P069-2;Q6P069	Q6P069-2;Q6P069	Sorcin	Sri	2641	Color2 [A=255, R=255, G=0, B=0]	1	4					8	8	8	50.3	50.3	50.3	20.296	0	35.136	1353500000	34	17.7778	17.8418	18.0916	18.1354	17.9996	18.3367	18.7617	18.5586	18.508	18.6732
3.46538	0.629116	Q9CPR4	Q9CPR4	60S ribosomal protein L17	Rpl17	4546	Color2 [A=255, R=255, G=0, B=0]	1	4					7	7	7	33.7	33.7	33.7	21.423	0	42.26	2563000000	64	21.0771	20.837	21.1822	21.0503	20.8332	20.0935	20.5729	20.3966	20.3187	20.4525
3.4617	0.489005	Q922H4	Q922H4	Mannose-1-phosphate guanyltransferase alpha	Gmppa	4295	Color2 [A=255, R=255, G=0, B=0]	1	4					5	5	5	16.2	16.2	16.2	46.244	0	48.339	84539000	16	15.6876	15.6716	15.7914	15.6028	15.6311	15.0536	15.3755	15.2353	14.9731	15.302
3.46108	-0.574376	P70460	P70460	Vasodilator-stimulated phosphoprotein	Vasp	1660	Color2 [A=255, R=255, G=0, B=0]	1	4					16	16	16	43.7	43.7	43.7	39.666	0	86.387	815920000	42	17.7939	18.0073	18.1332	18.2218	18.1631	18.4178	18.6669	18.704	18.6317	18.7708
3.46004	-0.44551	Q60631;Q60631-2	Q60631;Q60631-2	Growth factor receptor-bound protein 2	Grb2	2250	Color2 [A=255, R=255, G=0, B=0]	1	4					9	9	9	43.3	43.3	43.3	25.238	0	42.325	1147400000	33	19.0918	19.3204	19.3603	19.3724	19.2834	19.5155	19.781	19.8209	19.7496	19.7889
3.45984	-0.631761	Q3V3R4	Q3V3R4	Integrin alpha-1	Itga1	2128	Color2 [A=255, R=255, G=0, B=0]	1	4					15	15	15	14.2	14.2	14.2	130.81	0	122.49	679190000	39	18.3886	18.7899	18.7223	18.4819	18.4887	18.932	19.2397	19.2173	19.2701	19.3711
3.45054	0.457573	Q9JKV1	Q9JKV1	Proteasomal ubiquitin receptor ADRM1	Adrm1	5439	Color2 [A=255, R=255, G=0, B=0]	1	4					5	5	5	12.8	12.8	12.8	42.06	0	15.867	298700000	9	16.5371	16.4355	16.7416	16.7024	16.4573	15.9976	16.1324	16.0644	16.1213	16.2703
3.44864	0.579994	Q6PAC3	Q6PAC3	DDB1- and CUL4-associated factor 13	Dcaf13	2688	Color2 [A=255, R=255, G=0, B=0]	1	4					6	6	6	14.8	14.8	14.8	51.456	0	9.3072	28334000	8	15.1338	14.9798	15.0865	15.2681	15.0461	14.2926	14.6622	14.6562	14.3369	14.6664
3.44833	-1.06748	Q9JHL1;Q9JHL1-2	Q9JHL1;Q9JHL1-2	Na(+)/H(+) exchange regulatory cofactor NHE-RF2	Slc9a3r2	5347	Color2 [A=255, R=255, G=0, B=0]	1	4					4	4	4	13.1	13.1	13.1	37.402	0	12.98	54229000	7	14.3577	14.7797	14.8931	14.2815	14.1623	15.2135	15.5167	15.492	15.7852	15.8044
3.44691	-0.33002	Q8BFQ8	Q8BFQ8	Parkinson disease 7 domain-containing protein 1	Pddc1	3035	Color2 [A=255, R=255, G=0, B=0]	1	4					4	4	4	30.5	30.5	30.5	23.277	0	27.947	137440000	8	15.4972	15.6005	15.5618	15.6708	15.6956	15.9046	15.9298	15.9587	15.8098	16.0732
3.44459	-0.584068	Q6P5E6;Q6P5E6-2	Q6P5E6	ADP-ribosylation factor-binding protein GGA2	Gga2	2662	Color2 [A=255, R=255, G=0, B=0]	1	4					5	5	5	9.6	9.6	9.6	66.048	0	10.327	72345000	9	15.1573	15.3065	15.4099	15.187	15.0876	15.5036	15.8874	15.9684	15.8311	15.8781
3.44072	-0.665685	Q8R3B1	Q8R3B1	1-phosphatidylinositol 4,5-bisphosphate phosphodiesterase delta-1	Plcd1	3883	Color2 [A=255, R=255, G=0, B=0]	1	4					5	5	5	8.6	8.6	8.6	85.872	0	9.7251	15080000	7	12.5125	12.7615	12.8864	12.618	12.3865	13.0415	13.3131	13.3425	13.3258	13.4705
3.43819	0.56912	Q9JJ00	Q9JJ00	Phospholipid scramblase 1	Plscr1	5391	Color2 [A=255, R=255, G=0, B=0]	1	4					3	3	3	9.1	9.1	9.1	35.914	0	7.2746	59637000	5	15.2485	15.4835	15.3356	15.4545	15.1277	14.511	14.9206	14.7789	14.7297	14.864
3.43798	-0.523004	P70224	P70224	GTPase IMAP family member 1	Gimap1	1613	Color2 [A=255, R=255, G=0, B=0]	1	4					3	3	3	12.3	12.3	12.3	30.828	0	13.541	60661000	8	15.5621	15.7932	15.7987	15.8793	15.8322	16.0291	16.3816	16.3915	16.2854	16.3929
3.43763	0.839547	Q8R3U1;Q8R3U1-2	Q8R3U1;Q8R3U1-2	HRAS-like suppressor 3	Pla2g16	3902	Color2 [A=255, R=255, G=0, B=0]	1	4					2	2	2	16	16	16	17.872	0.00021169	3.8667	11862000	2	13.6477	14.0739	14.2098	14.2075	13.7703	13.1106	12.9766	13.4305	12.9904	13.2034
3.43453	-0.87436	F7BWT7;F7BWT7-2	F7BWT7;F7BWT7-2	Tetraspanin-15	Tspan15	180	Color2 [A=255, R=255, G=0, B=0]	1	4					2	2	2	7.5	7.5	7.5	33.07	0.00020825	3.6232	13791000	4	12.8877	13.3869	13.4565	13.3267	13.2884	13.777	14.246	14.1557	14.0875	14.4519
3.43266	-0.545944	O70400	O70400	PDZ and LIM domain protein 1	Pdlim1	431	Color2 [A=255, R=255, G=0, B=0]	1	4					15	15	15	59.9	59.9	59.9	35.774	0	93.99	666920000	45	17.7324	17.7413	18.0399	17.9982	17.7946	18.1579	18.4124	18.4552	18.4702	18.5405
3.42445	-0.639314	Q3UHD9-2;Q3UHD9	Q3UHD9-2;Q3UHD9	Arf-GAP with GTPase, ANK repeat and PH domain-containing protein 2	Agap2	2043	Color2 [A=255, R=255, G=0, B=0]	1	4					3	3	3	2.3	2.3	2.3	122.1	0	8.7463	58534000	4	13.403	13.664	13.4161	13.1739	13.2099	13.8046	14.0948	14.1416	13.9183	14.1041
3.4238	0.679476	P51410	P51410	60S ribosomal protein L9	Rpl9	1265	Color2 [A=255, R=255, G=0, B=0]	1	4					8	8	8	52.6	52.6	52.6	21.881	0	39.388	2492900000	56	19.8193	19.6697	19.9842	20.2541	20.0899	19.187	19.4669	19.2551	19.1681	19.3428
3.4235	0.517801	Q8K224	Q8K224	N-acetyltransferase 10	Nat10	3694	Color2 [A=255, R=255, G=0, B=0]	1	4					12	12	12	12	12	12	115.42	0	60.414	224790000	34	18.4973	18.3253	18.5838	18.6273	18.33	17.7465	17.9985	18.0176	17.8998	18.1123
3.41952	0.460737	P70349	P70349	Histidine triad nucleotide-binding protein 1	Hint1	1642	Color2 [A=255, R=255, G=0, B=0]	1	4					4	4	4	38.9	38.9	38.9	13.777	0	11.7	914910000	16	19.2929	19.3226	19.5389	19.4235	19.2573	18.6897	18.951	18.9605	18.8851	19.0453
3.4182	-0.464352	Q9D154;Q8VHP7;Q5SV42	Q9D154	Leukocyte elastase inhibitor A	Serpinb1a	4895	Color2 [A=255, R=255, G=0, B=0]	1	4					19	19	18	50.4	50.4	47.8	42.574	0	135.22	6154900000	111	20.6035	21.0478	20.8764	20.8998	20.8039	21.1846	21.336	21.3426	21.3237	21.3662
3.41747	-0.533802	A2AF47;Q8BIK4-3;Q8BIK4	A2AF47	Dedicator of cytokinesis protein 11	Dock11	17	Color2 [A=255, R=255, G=0, B=0]	1	4					28	27	26	15.4	14.9	14.5	237.77	0	118.52	481380000	57	18.1111	18.2317	18.2396	18.1489	17.996	18.3717	18.8152	18.6933	18.7361	18.78
3.41727	3.1961	P01635	P01635	Ig kappa chain V-V region K2		565	Color2 [A=255, R=255, G=0, B=0]	1	4					2	2	2	20	20	20	12.581	0	13.407	28750000	9	13.2238	12.799	13.9586	15.1626	14.9827	10.8027	11.4765	9.85506	10.7085	11.3036
3.41435	-0.490315	O35368-3;O35368;O35368-2	O35368-3;O35368;O35368-2	Interferon-activable protein 203	Ifi203	285	Color2 [A=255, R=255, G=0, B=0]	1	4					10	7	7	21.7	16	16	51.684	0	41.099	69335000	14	15.3278	15.5064	15.6048	15.5052	15.2794	15.7348	15.9704	16.0403	15.8859	16.0438
3.40917	0.589799	O88428	O88428	Bifunctional 3-phosphoadenosine 5-phosphosulfate synthase 2;Sulfate adenylyltransferase;Adenylyl-sulfate kinase	Papss2	467	Color2 [A=255, R=255, G=0, B=0]	1	4					6	5	5	13	10.8	10.8	70.35	0	5.9797	19118000	6	14.6611	14.6809	14.8221	14.8497	14.8453	13.8562	14.2739	14.4059	14.2377	14.1364
3.40889	-0.600653	P20444	P20444	Protein kinase C alpha type	Prkca	886	Color2 [A=255, R=255, G=0, B=0]	1	4					10	7	6	14.4	10.1	7.7	76.851	0	33.392	126620000	13	15.7934	15.9262	16.0847	16.1261	16.158	16.3576	16.5895	16.632	16.6846	16.8282
3.40595	1.15233	Q09143	Q09143	High affinity cationic amino acid transporter 1	Slc7a1	1873	Color2 [A=255, R=255, G=0, B=0]	1	4					3	3	3	6.4	6.4	6.4	67.091	0	6.1064	11859000	5	13.3851	12.8508	13.5514	13.267	12.6511	11.7984	12.3172	12.0814	11.7417	12.005
3.40398	-0.564277	Q61292	Q61292	Laminin subunit beta-2	Lamb2	2363	Color2 [A=255, R=255, G=0, B=0]	1	4					27	27	27	19.6	19.6	19.6	196.58	0	116.12	365430000	63	17.8891	18.1275	18.3992	18.0548	18.0093	18.5327	18.6782	18.6484	18.6243	18.8177
3.40219	-0.573431	Q61792	Q61792	LIM and SH3 domain protein 1	Lasp1	2423	Color2 [A=255, R=255, G=0, B=0]	1	4					10	10	10	36.1	36.1	36.1	29.994	0	56.363	1328900000	33	19.7827	19.8274	20.1345	20.1147	20.091	20.3222	20.6106	20.5994	20.5984	20.6868
3.39894	-0.611045	P49710	P49710	Hematopoietic lineage cell-specific protein	Hcls1	1236	Color2 [A=255, R=255, G=0, B=0]	1	4					19	19	19	42.6	42.6	42.6	54.24	0	92.573	1682200000	62	19.9115	19.8314	20.1815	19.7624	19.7736	20.2508	20.4412	20.6347	20.5748	20.6141
3.39799	0.449807	Q8CIG8	Q8CIG8	Protein arginine N-methyltransferase 5	Prmt5	3614	Color2 [A=255, R=255, G=0, B=0]	1	4					10	10	10	15.5	15.5	15.5	72.679	0	13.935	220310000	17	17.2146	17.0769	17.2979	17.4284	17.166	16.6169	16.8488	16.7884	16.7702	16.9104
3.39429	-0.347521	Q2VPQ9;Q2VPQ9-2	Q2VPQ9;Q2VPQ9-2	Chromatin modification-related protein MEAF6	Meaf6	1905	Color2 [A=255, R=255, G=0, B=0]	1	4					2	2	2	10.5	10.5	10.5	21.649	0.0001965	2.8874	27830000	3	13.8513	13.8877	13.9645	13.9194	13.9329	14.0781	14.2043	14.3038	14.2884	14.419
3.39197	0.538614	Q9QZD9	Q9QZD9	Eukaryotic translation initiation factor 3 subunit I	Eif3i	5574	Color2 [A=255, R=255, G=0, B=0]	1	4					11	11	11	44.6	44.6	44.6	36.46	0	30.64	757320000	37	19.4207	19.356	19.606	19.5512	19.2994	18.6441	18.9525	19.0142	18.8743	19.0551
3.38941	-0.345993	Q8BWQ6;Q8BWQ6-3;Q8BWQ6-2	Q8BWQ6;Q8BWQ6-3	UPF0505 protein C16orf62 homolog		3331	Color2 [A=255, R=255, G=0, B=0]	1	4					14	14	14	15.8	15.8	15.8	109.08	0	42.018	166410000	29	17.0374	17.1471	17.3174	17.1445	17.0829	17.5247	17.5909	17.4841	17.3684	17.4911
3.38761	-0.67878	Q61830	Q61830	Macrophage mannose receptor 1	Mrc1	2427	Color2 [A=255, R=255, G=0, B=0]	1	4					26	26	26	21.8	21.8	21.8	164.98	0	91.761	516660000	50	17.3433	17.7621	17.7871	17.8151	17.797	18.1134	18.5427	18.3894	18.3502	18.5027
3.38594	-0.334458	P48453-2;P48453	P48453-2;P48453	Serine/threonine-protein phosphatase 2B catalytic subunit beta isoform	Ppp3cb	1216	Color2 [A=255, R=255, G=0, B=0]	1	4					7	4	4	16.4	10.3	10.3	58.928	0	12.108	39078000	9	15.1108	15.2636	15.3475	15.2985	15.2486	15.4915	15.5375	15.6697	15.5355	15.7069
3.3854	-0.407295	O88958	O88958	Glucosamine-6-phosphate isomerase 1	Gnpda1	531	Color2 [A=255, R=255, G=0, B=0]	1	4					7	7	5	26.3	26.3	18.3	32.549	0	28.738	448720000	28	18.0576	18.2236	18.2385	18.2551	18.0794	18.3934	18.7172	18.6484	18.5168	18.6148
3.38385	-0.447127	Q8CBW3-5;Q8CBW3-2;Q8CBW3-4;Q8CBW3-3;Q8CBW3;P62484	Q8CBW3-5;Q8CBW3-2;Q8CBW3-4;Q8CBW3-3;Q8CBW3	Abl interactor 1	Abi1	3505	Color2 [A=255, R=255, G=0, B=0]	1	4					9	9	9	29.9	29.9	29.9	42.547	0	38.429	199740000	18	16.768	16.7683	17.0147	16.7737	16.7782	17.0586	17.3274	17.2375	17.2942	17.421
3.38344	-0.726146	Q05920	Q05920	Pyruvate carboxylase, mitochondrial	Pc	1841	Color2 [A=255, R=255, G=0, B=0]	1	4					10	10	10	9.8	9.8	9.8	129.68	0	24.924	87074000	18	15.6238	15.4817	15.9328	15.8185	15.6534	16.7069	16.2131	16.5574	16.2047	16.4589
3.3833	-0.446072	Q8VHR5;Q8VHR5-2	Q8VHR5;Q8VHR5-2	Transcriptional repressor p66-beta	Gatad2b	4059	Color2 [A=255, R=255, G=0, B=0]	1	4					10	10	10	24.7	24.7	24.7	65.41	0	28.579	118350000	16	16.3227	16.3677	16.5134	16.3213	16.2193	16.5935	16.8836	16.9166	16.7193	16.8618
3.38276	0.462966	Q8R050-2;Q8R050	Q8R050-2;Q8R050	Eukaryotic peptide chain release factor GTP-binding subunit ERF3A	Gspt1	3802	Color2 [A=255, R=255, G=0, B=0]	1	4					12	12	5	19.1	19.1	10.6	68.526	0	40.785	1129200000	36	19.3758	19.2939	19.5233	19.5387	19.2853	18.7659	19.0077	19.0234	18.837	19.0681
3.38253	0.37743	P29452	P29452	Caspase-1;Caspase-1 subunit p20;Caspase-1 subunit p10	Casp1	1014	Color2 [A=255, R=255, G=0, B=0]	1	4					13	13	13	31.1	31.1	31.1	45.64	0	51.283	511710000	23	17.8442	17.9849	18.0386	18.0963	17.9687	17.4306	17.637	17.6433	17.5991	17.7357
3.38091	0.367379	Q06890	Q06890	Clusterin;Clusterin beta chain;Clusterin alpha chain	Clu	1850	Color2 [A=255, R=255, G=0, B=0]	1	4					10	10	10	25.4	25.4	25.4	51.655	0	49.261	372360000	26	17.7998	17.833	17.8666	17.8516	17.86	17.3003	17.5699	17.5251	17.3561	17.6227
3.3786	0.577085	Q6A009	Q6A009	E3 ubiquitin-protein ligase listerin	Ltn1	2594	Color2 [A=255, R=255, G=0, B=0]	1	4					6	6	6	3.7	3.7	3.7	198.92	0	12.836	28905000	10	15.1286	15.0568	15.3628	15.4954	15.4277	14.7748	14.79	14.7352	14.5141	14.7717
3.37068	-0.675103	P16406	P16406	Glutamyl aminopeptidase	Enpep	829	Color2 [A=255, R=255, G=0, B=0]	1	4					4	4	4	4.4	4.4	4.4	107.96	0	4.5035	10358000	6	13.4643	13.5208	13.8296	13.9934	13.822	14.2802	14.3723	14.36	14.3591	14.6339
3.37	-0.397746	Q9CR80	Q9CR80	Protein FAM32A	Fam32a	4688	Color2 [A=255, R=255, G=0, B=0]	1	4					3	3	3	24.1	24.1	24.1	13.215	0.00020674	3.5321	42409000	5	14.4886	14.4137	14.395	14.5805	14.2725	14.6724	14.9119	14.8184	14.8026	14.9338
3.36982	-0.694296	Q99M51	Q99M51	Cytoplasmic protein NCK1	Nck1	4482	Color2 [A=255, R=255, G=0, B=0]	1	4					10	10	8	28.9	28.9	24.4	42.89	0	76.734	161690000	18	15.9745	16.1793	16.2624	15.8169	15.7346	16.4343	16.7365	16.7747	16.6989	16.7947
3.3679	-0.484093	P57780	P57780	Alpha-actinin-4	Actn4	1375	Color2 [A=255, R=255, G=0, B=0]	1	4					49	34	34	62	43.3	43.3	104.98	0	323.31	6910900000	239	21.7063	21.8813	22.0045	21.8305	21.7387	22.0605	22.3667	22.3658	22.3595	22.4293
3.36541	-0.659013	Q91VM9;Q91VM9-2	Q91VM9;Q91VM9-2	Inorganic pyrophosphatase 2, mitochondrial	Ppa2	4105	Color2 [A=255, R=255, G=0, B=0]	1	4					8	8	8	32.4	32.4	32.4	38.114	0	32.945	66588000	15	16.0314	16.1438	16.3606	15.95	15.8438	16.4499	16.7585	16.7853	16.7469	16.884
3.36519	0.736385	P09925	P09925	Surfeit locus protein 1	Surf1	697	Color2 [A=255, R=255, G=0, B=0]	1	4					2	2	2	6.2	6.2	6.2	34.798	0.00019354	2.6863	6315800	2	12.6779	12.8608	13.0146	13.0195	13.0891	12.1064	12.2225	12.268	11.8707	12.5123
3.36483	-0.59976	E9Q4N7	E9Q4N7		Arid1b	160	Color2 [A=255, R=255, G=0, B=0]	1	4					9	8	8	5.4	4.5	4.5	237.79	0	19.358	45251000	11	14.7738	14.928	15.1503	14.8006	14.6725	15.2299	15.447	15.5892	15.4845	15.5733
3.36122	-0.496856	Q8BH64	Q8BH64	EH domain-containing protein 2	Ehd2	3102	Color2 [A=255, R=255, G=0, B=0]	1	4					14	13	13	29.5	27.8	27.8	61.174	0	22.925	237320000	22	16.4811	16.5441	16.8102	16.7076	16.8816	17.1056	17.1194	17.2237	17.1364	17.3239
3.35324	-0.592999	Q9Z2Y8	Q9Z2Y8	Proline synthase co-transcribed bacterial homolog protein	Prosc	5866	Color2 [A=255, R=255, G=0, B=0]	1	4					8	8	8	31.4	31.4	31.4	30.048	0	29.426	269520000	17	17.4079	17.4197	17.7183	17.7085	17.664	17.8959	18.193	18.2188	18.2124	18.3632
3.35225	-0.417466	Q9D9V3-2;Q9D9V3	Q9D9V3-2;Q9D9V3	Ethylmalonyl-CoA decarboxylase	Echdc1	5083	Color2 [A=255, R=255, G=0, B=0]	1	4					4	4	4	13.4	13.4	13.4	32.727	0	8.0643	18464000	5	14.2748	14.4725	14.467	14.6362	14.4372	14.8327	15.0481	14.8559	14.8519	14.7865
3.35212	-0.601152	Q6ZQF7-2;Q6ZQF7;Q6ZPI0-2;Q6ZPI0	Q6ZQF7-2;Q6ZQF7	Protein Jade-2	Jade2	2786	Color2 [A=255, R=255, G=0, B=0]	1	4					5	5	5	8.2	8.2	8.2	89.676	0	22.059	13178000	9	13.5951	13.7977	13.9958	13.9661	13.6967	14.1875	14.6144	14.3858	14.3647	14.5049
3.3506	0.658511	Q9WTQ8	Q9WTQ8	Mitochondrial import inner membrane translocase subunit Tim23	Timm23	5666	Color2 [A=255, R=255, G=0, B=0]	1	4					2	2	2	17.7	17.7	17.7	21.978	0	9.0732	36573000	8	15.7469	15.504	15.8333	16.0273	15.8627	14.9082	15.3016	15.1892	15.0067	15.276
3.34695	-0.531168	Q921U8-2;Q921U8;Q921U8-4;Q921U8-3	Q921U8-2;Q921U8;Q921U8-4;Q921U8-3	Smoothelin	Smtn	4279	Color2 [A=255, R=255, G=0, B=0]	1	4					5	5	5	8.6	8.6	8.6	100.13	0	46.684	100740000	8	14.0774	14.1737	14.4002	14.0932	14.3224	14.5076	14.6964	14.8186	14.7969	14.9032
3.34606	-0.466405	O55126	O55126	Protein NipSnap homolog 2	Gbas	389	Color2 [A=255, R=255, G=0, B=0]	1	4					6	6	6	17.8	17.8	17.8	32.932	0	23.118	97267000	17	16.7993	16.6892	17.0271	16.9456	16.8168	17.1291	17.3464	17.3424	17.3109	17.4813
3.34582	0.72666	P62855	P62855	40S ribosomal protein S26	Rps26	1534	Color2 [A=255, R=255, G=0, B=0]	1	4					2	2	2	20.9	20.9	20.9	13.015	0	26.68	1038100000	9	18.4699	18.3502	18.7684	18.8946	18.8579	17.8831	17.9216	17.8115	17.8971	18.1942
3.34501	0.775541	Q9JHH6	Q9JHH6	Carboxypeptidase B2	Cpb2	5339	Color2 [A=255, R=255, G=0, B=0]	1	4					3	3	3	11.1	11.1	11.1	48.87	0.0002004	3.1255	8464100	5	12.8908	13.6986	13.2102	13.1328	13.1369	12.4597	12.4156	12.333	12.4888	12.4945
3.34462	-0.71704	O70165	O70165	Ficolin-1	Fcn1	410	Color2 [A=255, R=255, G=0, B=0]	1	4					3	3	3	9.9	9.9	9.9	36.298	0	25.508	440750000	4	14.498	14.8127	14.6055	14.5777	14.3071	14.943	15.3987	15.3946	15.1885	15.4613
3.34227	0.823226	P43883	P43883	Perilipin-2	Plin2	1162	Color2 [A=255, R=255, G=0, B=0]	1	4					6	6	6	18.1	18.1	18.1	46.646	0	8.8758	49948000	9	14.3754	14.5815	14.8326	14.6321	14.2421	13.6483	13.4657	14.0625	13.5935	13.7778
3.34162	0.562012	Q9CPT4	Q9CPT4	Myeloid-derived growth factor	Mydgf	4551	Color2 [A=255, R=255, G=0, B=0]	1	4					4	4	4	14.5	14.5	14.5	17.982	0	8.2149	288290000	13	17.8196	17.7429	17.9791	17.7453	17.4908	17.0122	17.3398	17.1907	17.1254	17.2994
3.34148	0.736445	Q6ZWV7	Q6ZWV7	60S ribosomal protein L35	Rpl35	2802	Color2 [A=255, R=255, G=0, B=0]	1	4					4	4	4	22	22	22	14.552	0	36.006	730500000	21	18.6222	18.445	18.6528	19.1014	18.9183	17.904	18.1666	17.9699	17.8942	18.1229
3.34078	0.627912	Q9JKX6	Q9JKX6	ADP-sugar pyrophosphatase	Nudt5	5442	Color2 [A=255, R=255, G=0, B=0]	1	4					5	5	5	24.3	24.3	24.3	23.984	0	15.403	188690000	11	17.8415	17.669	18.0324	18.0831	17.7793	16.9699	17.3884	17.3922	17.2102	17.3051
3.3406	-0.63954	P43025	P43025	Tetranectin	Clec3b	1151	Color2 [A=255, R=255, G=0, B=0]	1	4					2	2	2	11.4	11.4	11.4	22.257	0	8.3667	13528000	4	12.7553	12.554	12.8612	12.3676	12.8342	13.1486	13.4992	13.3965	13.3006	13.2252
3.33788	-0.420148	P70441	P70441	Na(+)/H(+) exchange regulatory cofactor NHE-RF1	Slc9a3r1	1656	Color2 [A=255, R=255, G=0, B=0]	1	4					13	13	13	44.8	44.8	44.8	38.6	0	95.982	2548700000	39	18.944	19.1177	19.1642	19.038	18.9832	19.2437	19.5128	19.5314	19.4538	19.606
3.33756	0.625262	Q8R2Y8	Q8R2Y8	Peptidyl-tRNA hydrolase 2, mitochondrial	Ptrh2	3869	Color2 [A=255, R=255, G=0, B=0]	1	4					7	7	7	59.1	59.1	59.1	19.526	0	93.881	275500000	18	16.632	16.5552	16.8179	17.1244	16.8467	16.0184	16.3112	16.2147	16.1626	16.143
3.33731	0.64201	O55142	O55142	60S ribosomal protein L35a	Rpl35a	394	Color2 [A=255, R=255, G=0, B=0]	1	4					6	6	6	34.5	34.5	34.5	12.554	0	7.87	2497200000	28	19.1465	18.7768	19.2031	19.2929	19.0927	18.3043	18.6198	18.3334	18.4067	18.6377
3.33721	0.438504	Q9JHR7	Q9JHR7	Insulin-degrading enzyme	Ide	5351	Color2 [A=255, R=255, G=0, B=0]	1	4					15	15	15	15.9	15.9	15.9	117.77	0	59.286	461120000	47	18.4787	18.5388	18.736	18.5195	18.3721	17.955	18.1343	18.0898	18.027	18.2464
3.33653	0.469896	Q9Z1Q9	Q9Z1Q9	Valine--tRNA ligase	Vars	5804	Color2 [A=255, R=255, G=0, B=0]	1	4					37	37	37	35.8	35.8	35.8	140.21	0	190.95	4006400000	127	21.1926	21.0449	21.4039	21.3187	21.1875	20.5678	20.8209	20.8307	20.707	20.8718
3.33557	0.431996	Q9D0I9	Q9D0I9	Arginine--tRNA ligase, cytoplasmic	Rars	4872	Color2 [A=255, R=255, G=0, B=0]	1	4					25	25	25	42.9	42.9	42.9	75.673	0	152.43	1396500000	63	19.3543	19.3075	19.5526	19.4274	19.2289	18.7712	19.0352	19.0071	18.8691	19.0282
3.33546	-0.706128	Q8BPZ8;Q8BPZ8-2	Q8BPZ8	BRCA1-A complex subunit Abraxas	Fam175a	3243	Color2 [A=255, R=255, G=0, B=0]	1	4					3	3	3	8.6	8.6	8.6	46.039	0.00019771	2.9633	19539000	5	14.2555	14.2997	14.3648	13.7909	13.8564	14.8108	14.7938	14.7929	14.7581	14.9425
3.32586	-0.397173	Q91VJ4	Q91VJ4	Serine/threonine-protein kinase 38	Stk38	4099	Color2 [A=255, R=255, G=0, B=0]	1	4					11	11	8	26.7	26.7	21.1	54.174	0	30.222	177790000	22	17.1827	17.3455	17.4126	17.3802	17.2049	17.5272	17.7415	17.7099	17.6833	17.8498
3.32304	0.774713	P61358	P61358	60S ribosomal protein L27	Rpl27	1462	Color2 [A=255, R=255, G=0, B=0]	1	4					7	7	7	48.5	48.5	48.5	15.798	0	13.172	1885900000	33	20.1661	19.9403	20.2555	20.6271	20.587	19.4877	19.6532	19.4982	19.4327	19.6307
3.32287	-1.14249	Q2VLH6;Q2VLH6-2	Q2VLH6;Q2VLH6-2	Scavenger receptor cysteine-rich type 1 protein M130;Soluble CD163	Cd163	1904	Color2 [A=255, R=255, G=0, B=0]	1	4					5	5	5	5.7	5.7	5.7	120.92	0	23.219	27088000	7	12.7657	13.8983	13.3359	13.4273	13.2852	14.2408	14.3134	14.6778	14.5208	14.6722
3.32133	-0.474495	P16546-2;P16546	P16546-2;P16546	Spectrin alpha chain, non-erythrocytic 1	Sptan1	831	Color2 [A=255, R=255, G=0, B=0]	1	4					114	114	112	51.7	51.7	51	282.34	0	323.31	7540300000	355	21.5186	21.7645	21.7988	21.5625	21.5398	21.8826	22.1346	22.1884	22.1427	22.2085
3.31984	-0.668097	Q8CG72;Q8CG72-2	Q8CG72;Q8CG72-2	Poly(ADP-ribose) glycohydrolase ARH3	Adprhl2	3562	Color2 [A=255, R=255, G=0, B=0]	1	4					6	6	6	23	23	23	39.414	0	45.855	105500000	11	15.2957	15.558	15.4664	15.2253	15.0581	15.7079	16.0496	16.0128	15.9856	16.1882
3.31889	0.552788	Q9D5T0	Q9D5T0	ATPase family AAA domain-containing protein 1	Atad1	4976	Color2 [A=255, R=255, G=0, B=0]	1	4					7	7	7	22.2	22.2	22.2	40.744	0	21.533	196500000	13	17.2192	17.0847	17.3996	17.4067	17.121	16.4477	16.7733	16.7804	16.6279	16.8379
3.31806	1.80418	P01645;P01644;P01646;P01647;P01643	P01645;P01644;P01646;P01647;P01643	Ig kappa chain V-V region HP 93G7;Ig kappa chain V-V region HP R16.7;Ig kappa chain V-V region HP 123E6;Ig kappa chain V-V region HP 124E1;Ig kappa chain V-V region MOPC 173		570	Color2 [A=255, R=255, G=0, B=0]	1	4					2	2	2	36.1	36.1	36.1	11.954	0	45.494	43078000	11	13.1627	13.3515	13.9237	13.6949	13.9263	11.5614	11.8772	10.9132	12.0914	12.5949
3.31786	0.959403	Q9R1X4-3;Q9R1X4-6;Q9R1X4-2;Q9R1X4;Q9R1X4-4;Q9R1X4-5	Q9R1X4-3;Q9R1X4-6;Q9R1X4-2;Q9R1X4;Q9R1X4-4;Q9R1X4-5	Protein timeless homolog	Timeless	5648	Color2 [A=255, R=255, G=0, B=0]	1	4					3	3	3	3	3	3	122.01	0	5.4378	3726500	4	12.5046	12.2619	12.5527	12.4153	12.4301	11.0857	11.4234	11.5158	11.2875	12.055
3.30381	-0.46416	O09000	O09000	Nuclear receptor coactivator 3	Ncoa3	240	Color2 [A=255, R=255, G=0, B=0]	1	4					4	4	4	3.6	3.6	3.6	151.57	0	11.29	25137000	7	14.2374	14.4449	14.3881	14.573	14.4958	14.7293	15.0373	14.9157	14.7787	14.9991
3.30242	0.28851	Q9D394-2;Q9D394;Q9D394-3;Q9D394-4	Q9D394-2;Q9D394;Q9D394-3;Q9D394-4	Protein RUFY3	Rufy3	4956	Color2 [A=255, R=255, G=0, B=0]	1	4					7	6	6	12.6	11.4	11.4	74.401	0	8.4305	37955000	8	15.3395	15.409	15.518	15.5446	15.4766	15.0979	15.0981	15.2423	15.1444	15.2625
3.30231	-0.401626	P30999;P30999-2;P30999-3	P30999;P30999-2;P30999-3	Catenin delta-1	Ctnnd1	1031	Color2 [A=255, R=255, G=0, B=0]	1	4					13	13	13	21	21	21	104.92	0	43.626	153800000	17	16.8361	16.9152	17.0874	16.8003	16.8066	17.1237	17.263	17.3176	17.3509	17.3985
3.29572	0.528569	Q3V1V3	Q3V1V3	ESF1 homolog	Esf1	2121	Color2 [A=255, R=255, G=0, B=0]	1	4					7	7	7	9.3	9.3	9.3	98.047	0	12.997	37811000	10	15.4899	15.186	15.5768	15.6556	15.3945	14.8317	14.8821	14.9941	14.8636	15.0885
3.29468	0.497572	Q91VK1;Q2L4X1	Q91VK1;Q2L4X1	Basic leucine zipper and W2 domain-containing protein 2	Bzw2	1899	Color2 [A=255, R=255, G=0, B=0]	1	4					14	14	14	30.3	30.3	30.3	48.063	0	54.568	856510000	34	18.7096	18.5947	18.8332	18.9279	18.6936	18.0167	18.3651	18.2903	18.2099	18.3891
3.29448	0.619868	Q9CR57	Q9CR57	60S ribosomal protein L14	Rpl14	4681	Color2 [A=255, R=255, G=0, B=0]	1	4					4	4	4	21.7	21.7	21.7	23.564	0	86.069	1305700000	18	19.172	18.8997	19.1624	19.4498	19.221	18.3577	18.728	18.5928	18.4611	18.666
3.29445	-0.794034	Q9DCT8	Q9DCT8	Cysteine-rich protein 2	Crip2	5213	Color2 [A=255, R=255, G=0, B=0]	1	4					4	4	4	37	37	37	22.727	0	61.663	459090000	19	17.3392	17.4314	17.6821	18.001	17.8309	18.2107	18.6135	18.4076	18.4521	18.5709
3.29357	0.53633	P49962	P49962	Signal recognition particle 9 kDa protein	Srp9	1244	Color2 [A=255, R=255, G=0, B=0]	1	4					4	4	4	45.3	45.3	45.3	10.194	0	6.454	68076000	8	16.5683	16.6214	16.9351	16.8567	16.7052	15.9906	16.3484	16.309	16.1146	16.2425
3.29109	0.47979	Q91WG8	Q91WG8	Bifunctional UDP-N-acetylglucosamine 2-epimerase/N-acetylmannosamine kinase;UDP-N-acetylglucosamine 2-epimerase (hydrolyzing);N-acetylmannosamine kinase	Gne	4151	Color2 [A=255, R=255, G=0, B=0]	1	4					10	10	10	16.6	16.6	16.6	79.198	0	16.883	74714000	16	16.5553	16.5324	16.768	16.6989	16.5341	15.9141	16.25	16.1832	16.0434	16.299
3.28913	0.668134	Q921Y2	Q921Y2	U3 small nucleolar ribonucleoprotein protein IMP3	Imp3	4284	Color2 [A=255, R=255, G=0, B=0]	1	4					2	2	2	12.5	12.5	12.5	21.777	0.00020313	3.2895	33558000	5	15.3599	15.1861	15.5017	15.6128	15.3408	14.4523	14.8826	14.797	14.5751	14.9536
3.28662	2.62571	Q9ERZ0	Q9ERZ0	Hemogen	Hemgn	5299	Color2 [A=255, R=255, G=0, B=0]	1	4					6	6	6	17.1	17.1	17.1	55.042	0	24.4	178550000	14	17.7913	15.9017	17.7231	18.2155	16.7171	14.5514	15.3773	14.7791	14.2457	14.2667
3.28661	-0.803348	Q1ERP8-5;Q1ERP8;Q1ERP8-2;Q1ERP8-3;Q1ERP8-4	Q1ERP8-5;Q1ERP8;Q1ERP8-2;Q1ERP8-3	CMRF35-like molecule 9	Cd300lg	1894	Color2 [A=255, R=255, G=0, B=0]	1	4					3	3	3	17.4	17.4	17.4	31.984	0.00021177	3.8768	13463000	3	12.1197	12.286	12.6215	12.5513	12.1351	12.7606	13.1774	13.2129	13.271	13.3084
3.28569	-0.406406	Q8VDK1-2;Q8VDK1	Q8VDK1-2;Q8VDK1	Nitrilase homolog 1	Nit1	3998	Color2 [A=255, R=255, G=0, B=0]	1	4					3	3	3	11.7	11.7	11.7	31.886	0	6.2683	25812000	4	14.6486	14.8037	14.8879	14.9243	14.7619	15.0364	15.2286	15.2294	15.1894	15.3747
3.28529	0.468626	Q9D8W5	Q9D8W5	26S proteasome non-ATPase regulatory subunit 12	Psmd12	5063	Color2 [A=255, R=255, G=0, B=0]	1	4					18	18	18	39.5	39.5	39.5	52.895	0	208.27	1027700000	56	19.2166	19.1286	19.3879	19.455	19.2211	18.6164	18.9105	18.8573	18.7503	18.9315
3.283	-0.509787	Q6A0D4	Q6A0D4	Raftlin	Rftn1	2602	Color2 [A=255, R=255, G=0, B=0]	1	4					8	8	8	17	17	17	61.536	0	28.113	104220000	16	15.9377	15.8292	16.2259	16.0287	15.9395	16.2807	16.5664	16.608	16.447	16.6078
3.28269	0.837745	Q3KNM2	Q3KNM2	E3 ubiquitin-protein ligase MARCH5	March5	1911	Color2 [A=255, R=255, G=0, B=0]	1	4					2	2	2	9.4	9.4	9.4	31.231	0.00020606	3.4797	11653000	3	14.2603	14.0069	14.5429	14.7101	14.1276	13.2822	13.5406	13.6214	13.3542	13.6608
3.28085	-0.535343	P06800-6;P06800-5;P06800	P06800-6;P06800-5;P06800	Receptor-type tyrosine-protein phosphatase C	Ptprc	652	Color2 [A=255, R=255, G=0, B=0]	1	4					29	29	29	28.5	28.5	28.5	130.85	0	193.17	7425100000	113	21.0743	21.302	21.3527	21.14	21.0515	21.4479	21.8105	21.835	21.6717	21.8321
3.27341	0.455988	Q6PR54-2;Q6PR54;Q6PR54-3	Q6PR54-2;Q6PR54;Q6PR54-3	Telomere-associated protein RIF1	Rif1	2741	Color2 [A=255, R=255, G=0, B=0]	1	4					9	9	9	4.8	4.8	4.8	263.48	0	51.575	43267000	14	15.5498	15.5072	15.6715	15.8283	15.4563	15.0548	15.2145	15.1626	15.0241	15.2772
3.27287	-0.550788	Q62417;Q62417-3;Q62417-2;Q62417-5;Q62417-6;Q62417-4;Q62417-7	Q62417;Q62417-3;Q62417-2;Q62417-5;Q62417-6;Q62417-4;Q62417-7	Sorbin and SH3 domain-containing protein 1	Sorbs1	2482	Color2 [A=255, R=255, G=0, B=0]	1	4					15	15	14	14	14	13.1	143.07	0	37.183	261040000	33	16.8131	17.1049	17.2584	17.1084	17.1486	17.405	17.5919	17.6828	17.7232	17.7845
3.27257	0.484555	Q64430	Q64430	Copper-transporting ATPase 1	Atp7a	2536	Color2 [A=255, R=255, G=0, B=0]	1	4					4	4	4	3.6	3.6	3.6	161.96	0	6.325	48587000	8	14.6984	14.6994	15.0393	15.0121	14.9053	14.3062	14.366	14.4693	14.274	14.5162
3.27157	0.390891	Q9DBJ1	Q9DBJ1	Phosphoglycerate mutase 1	Pgam1	5137	Color2 [A=255, R=255, G=0, B=0]	1	4					11	11	7	54.7	54.7	42.1	28.832	0	77.61	3132200000	68	20.6835	20.9285	20.9136	20.8074	20.8334	20.2348	20.4788	20.5073	20.4408	20.5501
3.26879	0.297637	Q05186	Q05186	Reticulocalbin-1	Rcn1	1837	Color2 [A=255, R=255, G=0, B=0]	1	4					6	6	6	14.5	14.5	14.5	38.113	0	47.232	204760000	18	17.1711	17.3057	17.3861	17.2735	17.2753	16.8653	17.0184	17.0836	16.9134	17.0429
3.26349	-0.481669	Q8C3J5	Q8C3J5	Dedicator of cytokinesis protein 2	Dock2	3437	Color2 [A=255, R=255, G=0, B=0]	1	4					37	37	37	21.7	21.7	21.7	211.7	0	170.26	1450000000	98	19.4031	19.5303	19.691	19.6017	19.464	19.7529	20.0892	20.073	20.019	20.1644
3.26	-0.485179	O88307	O88307	Sortilin-related receptor	Sorl1	459	Color2 [A=255, R=255, G=0, B=0]	1	4					7	7	7	3.8	3.8	3.8	247.08	0	18.422	33541000	10	14.4154	14.6981	14.3735	14.5845	14.559	14.7531	15.0662	15.0815	15.0624	15.0933
3.25969	-0.517205	P70387	P70387	Hereditary hemochromatosis protein homolog	Hfe	1647	Color2 [A=255, R=255, G=0, B=0]	1	4					3	3	3	11.4	11.4	11.4	40.534	0	5.1413	7155300	4	12.6271	13.0818	12.8081	13.1071	12.8795	13.3385	13.4686	13.3899	13.4912	13.4017
3.25892	-0.494296	Q5SVR0-2;Q5SVR0	Q5SVR0-2;Q5SVR0	TBC1 domain family member 9B	Tbc1d9b	2220	Color2 [A=255, R=255, G=0, B=0]	1	4					10	10	10	10	10	10	139.92	0	58.338	132320000	18	16.2422	16.4349	16.5381	16.2883	16.1725	16.6081	16.955	16.8974	16.8175	16.8694
3.25779	0.617312	Q8BX10-2;Q8BX10	Q8BX10-2;Q8BX10	Serine/threonine-protein phosphatase PGAM5, mitochondrial	Pgam5	3341	Color2 [A=255, R=255, G=0, B=0]	1	4					6	6	6	22	22	22	31.866	0	32.656	261790000	8	16.7782	16.5946	16.947	16.951	16.7153	15.871	16.1808	16.2127	16.2165	16.4186
3.25454	-0.481275	P63094-2;P63094;Q6R0H7-4;Q6R0H7;P63094-3;Q8CGK7	P63094-2;P63094;Q6R0H7-4;Q6R0H7;P63094-3	Guanine nucleotide-binding protein G(s) subunit alpha isoforms short;Guanine nucleotide-binding protein G(s) subunit alpha isoforms XLas	Gnas	1567	Color2 [A=255, R=255, G=0, B=0]	1	4					10	9	9	26.1	23.2	23.2	44.265	0	38.077	672500000	34	17.57	17.9257	18.0138	17.8264	17.8078	18.1421	18.3338	18.322	18.3371	18.4151
3.25138	-0.481466	Q922E4	Q922E4	Ethanolamine-phosphate cytidylyltransferase	Pcyt2	4290	Color2 [A=255, R=255, G=0, B=0]	1	4					3	3	3	6.9	6.9	6.9	45.234	0	7.1883	68977000	8	15.1182	15.0788	15.2753	15.3987	15.0505	15.484	15.6869	15.8223	15.6109	15.7248
3.2501	0.600127	Q921N6;Q921N6-2	Q921N6	Probable ATP-dependent RNA helicase DDX27	Ddx27	4273	Color2 [A=255, R=255, G=0, B=0]	1	4					12	12	12	18.3	18.3	18.3	85.938	0	58.017	188100000	24	17.4529	17.3016	17.5824	17.6277	17.3914	16.5379	16.9788	16.9528	16.8316	17.0541
3.2462	0.403957	P09411;P09041	P09411	Phosphoglycerate kinase 1	Pgk1	691	Color2 [A=255, R=255, G=0, B=0]	1	4					23	23	23	66.2	66.2	66.2	44.55	0	291.38	8356700000	164	22.104	22.1209	22.2782	22.0462	21.9905	21.5061	21.7705	21.7752	21.6624	21.8058
3.24525	-0.448315	P60710	P60710	Actin, cytoplasmic 1;Actin, cytoplasmic 1, N-terminally processed	Actb	1432	Color2 [A=255, R=255, G=0, B=0]	1	4					25	25	2	69.3	69.3	4.8	41.736	0	323.31	312850000000	1211	25.854	26.0962	26.1293	26.2363	26.1748	26.3674	26.6022	26.6042	26.5229	26.6355
3.24455	-0.48562	Q9CVB6	Q9CVB6	Actin-related protein 2/3 complex subunit 2	Arpc2	4716	Color2 [A=255, R=255, G=0, B=0]	1	4					15	15	15	50.7	50.7	50.7	34.357	0	45.461	6026100000	98	21.0995	21.2576	21.3446	21.3805	21.2218	21.4986	21.928	21.8304	21.6874	21.7877
3.23792	0.66186	O88856	O88856	Protein-tyrosine sulfotransferase 2	Tpst2	519	Color2 [A=255, R=255, G=0, B=0]	1	4					2	2	2	7.4	7.4	7.4	42.067	0.0098993	1.2424	6464300	2	13.1464	12.8258	13.4559	13.3653	13.3569	12.4255	12.5453	12.5995	12.5925	12.6782
3.23611	0.372304	Q8VC30	Q8VC30	Bifunctional ATP-dependent dihydroxyacetone kinase/FAD-AMP lyase (cyclizing);ATP-dependent dihydroxyacetone kinase;FAD-AMP lyase (cyclizing)	Dak	3944	Color2 [A=255, R=255, G=0, B=0]	1	4					5	5	5	12.8	12.8	12.8	59.69	0	13.765	36395000	10	15.3365	15.3827	15.5554	15.5799	15.5916	14.9657	15.1176	15.1843	15.1178	15.1993
3.23451	0.62448	P55772	P55772	Ectonucleoside triphosphate diphosphohydrolase 1	Entpd1	1344	Color2 [A=255, R=255, G=0, B=0]	1	4					6	6	6	9	9	9	57.205	0	28.915	241180000	15	17.4458	17.5885	17.8802	17.672	17.833	16.7697	17.2412	17.0913	17.0218	17.173
3.23061	-0.445386	Q9QUG9;Q9QUG9-2;Q9QUG9-3	Q9QUG9;Q9QUG9-2	RAS guanyl-releasing protein 2	Rasgrp2	5489	Color2 [A=255, R=255, G=0, B=0]	1	4					9	9	9	14.3	14.3	14.3	69.445	0	17.009	141210000	19	17.2648	17.3116	17.4656	17.2607	17.267	17.5192	17.727	17.7817	17.8095	17.9593
3.23016	0.314673	Q9ER00	Q9ER00	Syntaxin-12	Stx12	5266	Color2 [A=255, R=255, G=0, B=0]	1	4					5	5	5	20.1	20.1	20.1	31.195	0	35.634	120910000	13	15.9005	15.8928	16.141	16.0738	16.0363	15.581	15.6967	15.7005	15.7475	15.7455
3.22874	-0.540832	Q6AW69-3;Q6AW69-5;Q6AW69-4;Q6AW69;Q6AW69-2	Q6AW69-3;Q6AW69-5;Q6AW69-4;Q6AW69	Cingulin-like protein 1	Cgnl1	2604	Color2 [A=255, R=255, G=0, B=0]	1	4					3	3	3	2.9	2.9	2.9	139.86	0	8.4284	14983000	4	12.0655	12.3473	12.2401	12.0988	11.9174	12.5788	12.7066	12.5505	12.6233	12.914
3.22751	-0.622008	Q9R069	Q9R069	Basal cell adhesion molecule	Bcam	5598	Color2 [A=255, R=255, G=0, B=0]	1	4					7	7	7	15.6	15.6	15.6	67.669	0	86.216	59634000	17	15.1032	15.2102	15.3042	14.9561	14.8832	15.4161	15.8155	15.746	15.6851	15.9043
3.22718	0.485907	Q99M31;Q99M31-2	Q99M31;Q99M31-2	Heat shock 70 kDa protein 14	Hspa14	4481	Color2 [A=255, R=255, G=0, B=0]	1	4					12	12	12	27.7	27.7	27.7	54.65	0	143.36	167680000	18	16.7246	16.6094	16.8433	16.8384	16.5401	15.9816	16.2957	16.3412	16.2047	16.3031
3.22479	-0.876112	Q9CX99	Q9CX99	GRB2-related adapter protein	Grap	4756	Color2 [A=255, R=255, G=0, B=0]	1	4					3	3	3	12.9	12.9	12.9	25.277	0	7.5321	17051000	3	11.733	12.2509	12.3548	12.1639	12.1166	12.6562	13.2485	12.8915	12.9053	13.2981
3.2239	0.640347	Q3V1T4-2;Q3V1T4-3;Q3V1T4	Q3V1T4-2;Q3V1T4-3;Q3V1T4	Prolyl 3-hydroxylase 1	Lepre1	2120	Color2 [A=255, R=255, G=0, B=0]	1	4					2	2	2	3.3	3.3	3.3	61.397	0.00092439	2.1135	4999800	3	12.7867	12.5663	12.8995	12.9761	13.169	12.0497	12.4178	12.2013	12.307	12.22
3.22239	0.663581	Q9JI13-2;Q9JI13	Q9JI13-2;Q9JI13	Something about silencing protein 10	Utp3	5362	Color2 [A=255, R=255, G=0, B=0]	1	4					3	3	3	12.3	12.3	12.3	46.543	0	7.8462	10382000	4	13.8964	13.946	14.3321	14.2679	14.2372	13.3911	13.6466	13.3173	13.3129	13.6938
3.22149	0.850254	Q9D0F6	Q9D0F6	Replication factor C subunit 5	Rfc5	4867	Color2 [A=255, R=255, G=0, B=0]	1	4					4	4	4	13.6	13.6	13.6	38.096	0	8.5061	19667000	7	14.3278	14.0724	14.5729	14.7704	14.5913	13.2712	13.6458	13.6759	13.6148	13.8759
3.2206	-0.589788	Q8CI95	Q8CI95	Oxysterol-binding protein-related protein 11	Osbpl11	3607	Color2 [A=255, R=255, G=0, B=0]	1	4					3	3	3	5.2	5.2	5.2	83.628	0.00020894	3.666	48261000	5	14.3257	14.3392	14.6391	14.3369	14.3936	14.6972	14.904	15.0678	15.0926	15.2217
3.22034	0.642068	P53569;P53569-2	P53569	CCAAT/enhancer-binding protein zeta	Cebpz	1301	Color2 [A=255, R=255, G=0, B=0]	1	4					6	6	5	7.1	7.1	6	120.26	0	14.586	67126000	9	15.3509	15.1198	15.2977	15.3321	15.1315	14.2743	14.6666	14.6547	14.504	14.9223
3.21876	0.421273	P46471	P46471	26S protease regulatory subunit 7	Psmc2	1176	Color2 [A=255, R=255, G=0, B=0]	1	4					21	21	21	54	54	54	48.647	0	156.93	1607100000	77	19.9827	19.8625	20.1386	19.9362	19.8001	19.355	19.5674	19.6106	19.4566	19.6241
3.21522	0.359072	P97742	P97742	Carnitine O-palmitoyltransferase 1, liver isoform	Cpt1a	1747	Color2 [A=255, R=255, G=0, B=0]	1	4					15	15	15	24.8	24.8	24.8	88.25	0	55.109	859300000	40	18.811	19.06	19.1137	19.0136	18.8341	18.5784	18.5541	18.6323	18.579	18.6933
3.21485	-0.584712	O08539-2;O08539	O08539-2;O08539	Myc box-dependent-interacting protein 1	Bin1	192	Color2 [A=255, R=255, G=0, B=0]	1	4					14	14	12	36.9	36.9	34.8	48.013	0	136.93	1000700000	48	18.7441	18.7529	18.9894	19.221	19.1236	19.394	19.6504	19.5809	19.4959	19.6334
3.2141	0.527005	Q9DB25	Q9DB25	Dolichyl-phosphate beta-glucosyltransferase	Alg5	5104	Color2 [A=255, R=255, G=0, B=0]	1	4					6	6	6	23.1	23.1	23.1	36.79	0	31.132	80404000	14	16.2524	16.2802	16.551	16.3091	16.2399	15.5359	15.7528	15.9015	15.81	15.9974
3.2133	0.37273	Q5XJY5	Q5XJY5	Coatomer subunit delta	Arcn1	2239	Color2 [A=255, R=255, G=0, B=0]	1	4					18	18	18	34.2	34.2	34.2	57.229	0	63.624	1429600000	51	20.2783	20.3048	20.5489	20.3178	20.3288	19.831	19.9949	20.0389	19.9363	20.1138
3.21202	0.454538	P61924	P61924	Coatomer subunit zeta-1	Copz1	1471	Color2 [A=255, R=255, G=0, B=0]	1	4					5	5	5	27.1	27.1	27.1	20.198	0	18.619	190310000	13	16.8311	16.8604	17.1463	17.0079	16.875	16.3542	16.6493	16.6126	16.4249	16.4071
3.21076	0.340395	Q8BY87-2;Q8BY87	Q8BY87-2;Q8BY87	Ubiquitin carboxyl-terminal hydrolase 47	Usp47	3362	Color2 [A=255, R=255, G=0, B=0]	1	4					14	14	14	12.5	12.5	12.5	154.84	0	36.827	78112000	26	16.3674	16.3846	16.5699	16.551	16.381	16.04	16.0892	16.1594	16.011	16.2524
3.20986	-0.945992	Q920A9;Q920A9-2	Q920A9;Q920A9-2	Fc receptor-like A	Fcrla	4244	Color2 [A=255, R=255, G=0, B=0]	1	4					2	2	2	8.5	8.5	8.5	38.348	0	20.606	36804000	3	13.6851	13.2403	13.458	13.9512	14.0168	14.2857	14.6964	14.8358	14.5558	14.7076
3.20869	-0.505042	Q8CFI0;Q8CFI0-3;Q8CFI0-2	Q8CFI0;Q8CFI0-3;Q8CFI0-2	E3 ubiquitin-protein ligase NEDD4-like	Nedd4l	3548	Color2 [A=255, R=255, G=0, B=0]	1	4					4	3	3	4	3.1	3.1	115.42	0	5.7538	0	3	14.0139	14.3148	14.4065	14.2775	14.2879	14.5552	14.8797	14.6777	14.8066	14.9064
3.20826	-0.616207	Q8BY35	Q8BY35	FYVE, RhoGEF and PH domain-containing protein 2	Fgd2	3360	Color2 [A=255, R=255, G=0, B=0]	1	4					9	9	9	17.7	17.7	17.7	74.633	0	24.785	109430000	14	15.9784	16.2142	16.307	16.4691	16.3131	16.5614	16.9909	16.9465	16.8897	16.9744
3.20622	-0.603188	Q9Z329;Q9Z329-3;Q9Z329-2	Q9Z329;Q9Z329-3;Q9Z329-2	Inositol 1,4,5-trisphosphate receptor type 2	Itpr2	5870	Color2 [A=255, R=255, G=0, B=0]	1	4					14	10	10	6	4.7	4.7	307.47	0	21.599	51570000	12	14.4327	14.601	14.7845	14.9715	14.7439	15.1553	15.508	15.3214	15.1875	15.3773
3.20229	0.611518	P46061	P46061	Ran GTPase-activating protein 1	Rangap1	1170	Color2 [A=255, R=255, G=0, B=0]	1	4					20	20	20	35.8	35.8	35.8	63.53	0	86.032	1187500000	62	19.1	18.8876	19.2155	19.1034	18.7901	18.125	18.4934	18.4845	18.3419	18.5941
3.20142	-0.414549	Q8K4Z3	Q8K4Z3	NAD(P)H-hydrate epimerase	Apoa1bp	3782	Color2 [A=255, R=255, G=0, B=0]	1	4					6	6	6	30.5	30.5	30.5	30.972	0	35.954	120840000	14	16.0806	16.2786	16.3915	16.3302	16.28	16.4842	16.7907	16.7205	16.6581	16.7801
3.19942	-0.489125	Q62523	Q62523	Zyxin	Zyx	2499	Color2 [A=255, R=255, G=0, B=0]	1	4					10	10	10	25.7	25.7	25.7	60.545	0	43.973	462130000	35	17.7018	17.5924	17.8811	18.0207	18.0178	18.2194	18.3787	18.3689	18.3489	18.3435
3.19797	-0.405457	P11881-8;P11881-7;P11881-6;P11881-5;P11881-4;P11881-2;P11881-3;P11881	P11881-8;P11881-7;P11881-6;P11881-5;P11881-4;P11881-2;P11881-3;P11881	Inositol 1,4,5-trisphosphate receptor type 1	Itpr1	751	Color2 [A=255, R=255, G=0, B=0]	1	4					21	21	18	8.9	8.9	7.9	306.86	0	100.2	217940000	45	17.2671	17.4803	17.5838	17.4217	17.3574	17.6225	17.8592	17.8882	17.8582	17.9093
3.19766	-0.509767	Q8BW96-2;Q8BW96;Q8BW96-3	Q8BW96-2;Q8BW96;Q8BW96-3	Calcium/calmodulin-dependent protein kinase type 1D	Camk1d	3324	Color2 [A=255, R=255, G=0, B=0]	1	4					7	3	3	25.1	12.7	12.7	41.109	0	11.75	57287000	14	15.1273	15.1905	15.4791	15.4737	15.3026	15.599	15.8059	15.9217	15.8594	15.9359
3.19741	0.444473	Q99020	Q99020	Heterogeneous nuclear ribonucleoprotein A/B	Hnrnpab	4348	Color2 [A=255, R=255, G=0, B=0]	1	4					8	8	8	22.8	22.8	22.8	30.831	0	79.091	2792000000	36	19.417	19.334	19.4525	19.6366	19.449	18.7989	19.1355	19.0268	18.949	19.1565
3.19737	-0.578073	P17156	P17156	Heat shock-related 70 kDa protein 2	Hspa2	838	Color2 [A=255, R=255, G=0, B=0]	1	4					20	8	7	34	17.2	16	69.641	0	77.405	149470000	11	15.8091	16.3537	16.2908	16.0849	15.9638	16.5868	16.7064	16.6449	16.6612	16.7933
3.19719	-0.613952	O54788	O54788	DNA fragmentation factor subunit beta	Dffb	348	Color2 [A=255, R=255, G=0, B=0]	1	4					4	4	4	16	16	16	39.449	0	5.5883	20764000	7	13.9455	14.1323	14.4071	14.411	14.0479	14.5842	14.8798	14.9301	14.747	14.8724
3.19383	0.99389	Q08288	Q08288	Cell growth-regulating nucleolar protein	Lyar	1864	Color2 [A=255, R=255, G=0, B=0]	1	4					11	11	11	27.3	27.3	27.3	43.735	0	58.108	555820000	27	18.9227	18.6135	18.9489	18.4986	18.1415	17.2185	17.6916	17.73	17.6675	17.8482
3.18865	0.572063	P61290	P61290	Proteasome activator complex subunit 3	Psme3	1459	Color2 [A=255, R=255, G=0, B=0]	1	4					8	8	8	29.1	29.1	29.1	29.506	0	40.48	780370000	30	19.1482	18.8779	19.2561	19.3139	18.8748	18.3897	18.6211	18.6005	18.4053	18.5941
3.18827	0.3822	P51174	P51174	Long-chain specific acyl-CoA dehydrogenase, mitochondrial	Acadl	1263	Color2 [A=255, R=255, G=0, B=0]	1	4					11	11	11	30	30	30	47.907	0	109.65	1179900000	60	19.0269	19.1343	19.2922	19.2211	19.0462	18.5871	18.8173	18.8755	18.7297	18.8001
3.18484	0.63732	Q99PU8-2;Q99PU8;Q99PU8-3	Q99PU8-2;Q99PU8;Q99PU8-3	Putative ATP-dependent RNA helicase DHX30	Dhx30	4536	Color2 [A=255, R=255, G=0, B=0]	1	4					9	9	9	7.8	7.8	7.8	134.06	0	16.747	38513000	13	15.6519	15.4552	15.7996	15.8909	15.7121	14.7791	15.2338	15.107	14.9339	15.2691
3.18459	0.39361	P97429	P97429	Annexin A4	Anxa4	1729	Color2 [A=255, R=255, G=0, B=0]	1	4					15	14	14	52.4	50.2	50.2	35.915	0	173.39	2146300000	59	19.2148	19.2339	19.5183	19.3024	19.2551	18.7349	18.9755	18.9605	18.8887	18.9968
3.17648	0.51122	Q80W54	Q80W54	CAAX prenyl protease 1 homolog	Zmpste24	2960	Color2 [A=255, R=255, G=0, B=0]	1	4					9	9	9	18.7	18.7	18.7	54.734	0	15.817	780310000	20	17.7785	17.8118	17.9642	18.1855	18.1291	17.3544	17.606	17.5253	17.3566	17.4707
3.17565	0.455428	Q07113	Q07113	Cation-independent mannose-6-phosphate receptor	Igf2r	1852	Color2 [A=255, R=255, G=0, B=0]	1	4					11	11	11	4.8	4.8	4.8	273.81	0	23.709	39738000	15	15.9715	15.8824	16.1869	16.1622	15.9335	15.4077	15.6023	15.5853	15.506	15.7582
3.17527	-0.512663	Q64727	Q64727	Vinculin	Vcl	2559	Color2 [A=255, R=255, G=0, B=0]	1	4					60	60	60	63.7	63.7	63.7	116.72	0	323.31	14926000000	278	21.7928	21.9139	22.2375	22.1518	22.1239	22.3657	22.6203	22.5761	22.6064	22.6146
3.17492	0.604118	Q8BU04	Q8BU04	Putative E3 ubiquitin-protein ligase UBR7	Ubr7	3285	Color2 [A=255, R=255, G=0, B=0]	1	4					5	5	5	12.2	12.2	12.2	48.064	0	6.35	52366000	10	15.6965	15.5148	15.8346	15.7014	15.3569	14.7558	15.0763	15.0856	14.9624	15.2034
3.17411	0.319306	Q9WUQ2	Q9WUQ2	Prolactin regulatory element-binding protein	Preb	5706	Color2 [A=255, R=255, G=0, B=0]	1	4					7	7	7	24.5	24.5	24.5	45.437	0	71.226	168800000	21	17.6801	17.6946	17.9485	17.8629	17.8363	17.376	17.5366	17.5293	17.4656	17.5184
3.16987	-0.57315	Q8BP40	Q8BP40	Lysophosphatidic acid phosphatase type 6	Acp6	3228	Color2 [A=255, R=255, G=0, B=0]	1	4					3	3	3	9.8	9.8	9.8	47.624	0	32.276	91654000	5	16.0522	16.1238	16.3232	16.4402	16.0907	16.4883	16.9134	16.8897	16.7892	16.8154
3.16826	0.360155	Q8BXA5	Q8BXA5	Cleft lip and palate transmembrane protein 1-like protein	Clptm1l	3349	Color2 [A=255, R=255, G=0, B=0]	1	4					2	2	2	4.8	4.8	4.8	62.183	0	19.638	64563000	10	16.4984	16.5634	16.8132	16.6695	16.6041	16.1731	16.3119	16.2909	16.1842	16.3877
3.16498	0.441612	P61211	P61211	ADP-ribosylation factor-like protein 1	Arl1	1455	Color2 [A=255, R=255, G=0, B=0]	1	4					4	4	4	18.8	18.8	18.8	20.411	0	20.925	198200000	10	16.1704	16.2909	16.4229	16.5512	16.5566	15.8751	16.0015	15.9635	15.8868	16.0571
3.1612	-0.363426	Q149F3	Q149F3	Eukaryotic peptide chain release factor GTP-binding subunit ERF3B	Gspt2	1888	Color2 [A=255, R=255, G=0, B=0]	1	4					9	2	2	13.6	5.1	5.1	69.146	0.0033947	1.6964	4848500	2	12.164	12.3755	12.5244	12.5243	12.424	12.8182	12.74	12.783	12.7486	12.7397
3.16092	-0.535447	Q9CR62	Q9CR62	Mitochondrial 2-oxoglutarate/malate carrier protein	Slc25a11	4685	Color2 [A=255, R=255, G=0, B=0]	1	4					8	8	8	27.7	27.7	27.7	34.155	0	28.872	347020000	18	16.5011	16.5714	16.8563	16.9196	16.8235	17.0546	17.2987	17.3069	17.3062	17.3829
3.16082	0.545152	Q0VEJ0	Q0VEJ0	Centrosomal protein of 76 kDa	Cep76	1882	Color2 [A=255, R=255, G=0, B=0]	1	4					2	2	2	3.8	3.8	3.8	74.303	0.0025445	1.9401	3065400	3	12.6055	12.2387	12.4479	12.6676	12.3153	12.0298	11.9774	11.8086	11.7235	12.0099
3.16067	0.419087	P45878	P45878	Peptidyl-prolyl cis-trans isomerase FKBP2	Fkbp2	1168	Color2 [A=255, R=255, G=0, B=0]	1	4					3	3	3	19.3	19.3	19.3	15.344	0	21.706	184240000	11	16.0084	16.0528	16.1966	16.0379	15.9213	15.4933	15.7269	15.6319	15.4684	15.8011
3.15921	-0.428514	A2AL36;A2AL36-2	A2AL36;A2AL36-2	Centriolin	Cntrl	28	Color2 [A=255, R=255, G=0, B=0]	1	4					4	4	4	2	2	2	268.88	0	4.6304	15706000	5	13.5332	13.4047	13.7413	13.3299	13.3471	13.9885	13.8771	13.871	13.8479	13.9144
3.15901	-0.405559	Q9QX11-2;Q9QX11	Q9QX11-2;Q9QX11	Cytohesin-1	Cyth1	5511	Color2 [A=255, R=255, G=0, B=0]	1	4					7	7	3	22.4	22.4	10.8	46.216	0	18.095	90757000	19	15.6033	15.5955	15.8042	15.6707	15.5559	15.8363	16.0333	16.1066	16.0642	16.217
3.15741	0.580448	P97379;P97379-2	P97379;P97379-2	Ras GTPase-activating protein-binding protein 2	G3bp2	1721	Color2 [A=255, R=255, G=0, B=0]	1	4					7	7	7	18	18	18	54.087	0	15.442	121640000	14	17.1016	16.7432	17.1219	16.918	16.7489	16.0906	16.3604	16.3556	16.3923	16.5325
3.1563	0.482717	Q8BU14	Q8BU14	Translocation protein SEC62	Sec62	3286	Color2 [A=255, R=255, G=0, B=0]	1	4					5	5	5	13.3	13.3	13.3	45.58	0	13.378	305950000	10	17.5475	17.4268	17.7028	17.4379	17.2751	16.8175	17.1625	16.9894	16.9637	17.0435
3.15472	0.444199	P11983;P11983-2	P11983;P11983-2	T-complex protein 1 subunit alpha	Tcp1	755	Color2 [A=255, R=255, G=0, B=0]	1	4					26	26	26	57.6	57.6	57.6	60.448	0	111.68	2826100000	109	21.0548	20.9175	21.162	21.2651	21.0716	20.4504	20.7525	20.7384	20.5722	20.7365
3.15384	-0.367418	Q8BX80	Q8BX80	Cytosolic endo-beta-N-acetylglucosaminidase	Engase	3345	Color2 [A=255, R=255, G=0, B=0]	1	4					7	7	7	14	14	14	82.944	0	17.436	66419000	17	15.3283	15.3461	15.5614	15.5508	15.5135	15.6728	15.9322	15.8861	15.7734	15.8727
3.15341	0.449514	Q9D8T2	Q9D8T2	Gasdermin-D	Gsdmdc1	5057	Color2 [A=255, R=255, G=0, B=0]	1	4					10	10	10	22.6	22.6	22.6	53.237	0	30.341	389100000	28	18.2909	18.4013	18.5222	18.3523	18.2363	17.6652	17.9969	18.0128	17.8557	18.0246
3.15202	0.660515	P33610	P33610	DNA primase large subunit	Prim2	1056	Color2 [A=255, R=255, G=0, B=0]	1	4					5	5	5	11.1	11.1	11.1	58.408	0	13.255	37581000	7	16.0485	15.8281	16.1611	16.0249	15.6316	15.0199	15.3903	15.3025	15.1902	15.4887
3.15176	-0.585438	Q9R1Z8	Q9R1Z8	Vinexin	Sorbs3	5650	Color2 [A=255, R=255, G=0, B=0]	1	4					6	6	6	10.9	10.9	10.9	82.348	0	12.504	50713000	12	15.29	15.5902	15.8283	15.5937	15.6201	15.9321	16.1532	16.1584	16.2739	16.3318
3.15065	-0.460675	Q8VD58	Q8VD58	Protein EVI2B	Evi2b	3979	Color2 [A=255, R=255, G=0, B=0]	1	4					2	2	2	6.3	6.3	6.3	47.993	0	27.147	83265000	9	14.8602	15.0641	15.1066	15.1508	15.0748	15.2758	15.6411	15.606	15.4233	15.6136
3.14224	-0.547666	Q9JL99-2;Q9JL99	Q9JL99-2;Q9JL99	C-type lectin domain family 1 member B	Clec1b	5451	Color2 [A=255, R=255, G=0, B=0]	1	4					2	2	2	12.7	12.7	12.7	22.87	0	25.189	66459000	6	14.5844	14.6457	14.9774	15.0203	14.8827	15.171	15.4806	15.4391	15.4055	15.3524
3.13975	-0.887168	Q8BXB6	Q8BXB6	Solute carrier organic anion transporter family member 2B1	Slco2b1	3350	Color2 [A=255, R=255, G=0, B=0]	1	4					2	2	2	2.8	2.8	2.8	74.53	0	7.6425	13433000	3	12.3438	12.6367	12.4018	12.5321	12.1158	12.8034	13.6465	13.4497	13.2029	13.3635
3.13928	-0.482071	Q80TH2-1;Q80TH2;Q80TH2-2	Q80TH2-1;Q80TH2;Q80TH2-2	Protein LAP2	Erbb2ip	2904	Color2 [A=255, R=255, G=0, B=0]	1	4					8	8	8	7	7	7	154.33	0	15.045	67493000	12	15.143	15.1554	15.4822	15.276	15.2008	15.5625	15.6691	15.8422	15.6654	15.9285
3.13724	0.454059	Q9CQN1	Q9CQN1	Heat shock protein 75 kDa, mitochondrial	Trap1	4631	Color2 [A=255, R=255, G=0, B=0]	1	4					16	16	16	27.3	27.3	27.3	80.208	0	110.25	681830000	41	18.9228	18.858	19.0079	19.1118	18.8124	18.2554	18.5746	18.5782	18.4224	18.6121
3.13721	0.586975	Q9Z2X8	Q9Z2X8	Kelch-like ECH-associated protein 1	Keap1	5865	Color2 [A=255, R=255, G=0, B=0]	1	4					3	3	3	5.1	5.1	5.1	69.552	0	11.081	20034000	5	13.2114	13.3193	13.4122	13.5788	13.2313	12.6318	12.8998	12.875	12.4822	12.9292
3.13622	0.492584	P15533;P15533-2	P15533	Tripartite motif-containing protein 30A	Trim30a	812	Color2 [A=255, R=255, G=0, B=0]	1	4					5	5	5	11.7	11.7	11.7	57.329	0	11.365	29364000	6	15.0234	14.8855	15.1766	15.1935	15.2124	14.3783	14.7065	14.635	14.5396	14.7692
3.13246	-0.390377	Q8VDD5	Q8VDD5	Myosin-9	Myh9	3986	Color2 [A=255, R=255, G=0, B=0]	1	4					137	137	111	61.2	61.2	51.5	226.37	0	323.31	107050000000	1312	24.8476	25.0305	25.1481	25.0064	24.9767	25.1794	25.4217	25.4283	25.4214	25.5102
3.13084	0.839611	Q8K2T1;Q8K2T1-2;Q8K2T1-3	Q8K2T1;Q8K2T1-2;Q8K2T1-3	NmrA-like family domain-containing protein 1	Nmral1	3723	Color2 [A=255, R=255, G=0, B=0]	1	4					10	10	10	35	35	35	34.376	0	17.69	528100000	24	19.2483	18.7639	19.4446	19.1388	19.0133	17.8914	18.5565	18.2338	18.3743	18.3549
3.12782	-0.525458	Q8K4G1-2;Q8K4G1-3;Q8K4G1	Q8K4G1-2;Q8K4G1-3;Q8K4G1	Latent-transforming growth factor beta-binding protein 4	Ltbp4	3770	Color2 [A=255, R=255, G=0, B=0]	1	4					10	10	10	10.1	10.1	10.1	171.3	0	47.363	80651000	13	14.5474	14.8677	14.9034	14.5198	14.6072	15.0101	15.2124	15.2085	15.3093	15.3325
3.12712	-0.367722	Q9JKF1	Q9JKF1	Ras GTPase-activating-like protein IQGAP1	Iqgap1	5428	Color2 [A=255, R=255, G=0, B=0]	1	4					72	72	70	55	55	53.9	188.74	0	323.31	14099000000	331	22.2912	22.4221	22.5375	22.4632	22.3858	22.5738	22.861	22.8483	22.7748	22.8805
3.12632	0.522374	Q05D44;REV__Q6ZWQ0;REV__Q6ZWQ0-3	Q05D44	Eukaryotic translation initiation factor 5B	Eif5b	1845	Color2 [A=255, R=255, G=0, B=0]	1	4					35	35	35	30.8	30.8	30.8	137.61	0	173.82	1490500000	92	20.4922	20.3687	20.7286	20.4848	20.2983	19.718	20.0165	19.9919	19.918	20.1164
3.12573	0.734622	Q8BUI3	Q8BUI3	Leucine-rich repeat and WD repeat-containing protein 1	LRWD1	3291	Color2 [A=255, R=255, G=0, B=0]	1	4					4	4	4	8.5	8.5	8.5	71.593	0	33.298	35483000	8	15.3637	15.0144	15.4256	15.6017	15.0312	14.3125	14.7286	14.6805	14.4295	14.6124
3.12488	-0.441599	P61161	P61161	Actin-related protein 2	Actr2	1450	Color2 [A=255, R=255, G=0, B=0]	1	4					12	12	12	31.2	31.2	31.2	44.76	0	96.573	3054600000	82	20.3006	20.4796	20.5479	20.4736	20.5047	20.6442	20.9977	20.9251	20.8787	21.0685
3.12075	0.498566	Q9WUR2;Q9WUR2-2;Q78JN3	Q9WUR2;Q9WUR2-2	Enoyl-CoA delta isomerase 2, mitochondrial	Eci2	5707	Color2 [A=255, R=255, G=0, B=0]	1	4					6	6	6	19.2	19.2	19.2	43.267	0	37.445	169470000	13	17.273	17.1415	17.4785	17.3725	17.0546	16.5855	16.8141	16.8017	16.7086	16.9174
3.12039	-0.382259	Q8BUR4-2;Q8BUR4	Q8BUR4-2;Q8BUR4	Dedicator of cytokinesis protein 1	Dock1	3296	Color2 [A=255, R=255, G=0, B=0]	1	4					9	8	8	6.1	5.5	5.5	182.63	0	14.162	26790000	12	14.7866	14.8843	15.0624	14.9653	14.9718	15.1064	15.3858	15.3868	15.2972	15.4057
3.11854	-0.547989	Q8BNW9	Q8BNW9	Kelch repeat and BTB domain-containing protein 11	Kbtbd11	3224	Color2 [A=255, R=255, G=0, B=0]	1	4					6	6	6	17.7	17.7	17.7	67.945	0	25.214	36979000	11	14.1032	14.2534	14.3415	14.5068	14.3597	14.624	14.8529	14.9636	14.7711	15.093
3.11797	-0.42347	P59114	P59114	Phosphorylated CTD-interacting factor 1	Pcif1	1408	Color2 [A=255, R=255, G=0, B=0]	1	4					6	6	6	12.2	12.2	12.2	80.504	0	8.6335	56700000	12	15.1239	15.1402	15.3397	15.3091	15.2768	15.4199	15.7605	15.7099	15.6215	15.7954
3.11789	0.651368	Q8CD92-2;Q8CD92	Q8CD92-2;Q8CD92	Tetratricopeptide repeat protein 27	Ttc27	3523	Color2 [A=255, R=255, G=0, B=0]	1	4					7	7	7	8.7	8.7	8.7	96.301	0	15.982	30074000	8	14.6725	14.5334	14.8723	15.2188	14.8552	14.0317	14.2457	14.1605	14.163	14.2944
3.11679	0.503939	Q61112;Q9BRK5-5;Q61112-2;Q9BRK5-2;Q9BRK5	Q61112	45 kDa calcium-binding protein	Sdf4	2327	Color2 [A=255, R=255, G=0, B=0]	1	4					3	3	3	8.9	8.9	8.9	42.064	0	6.282	43816000	6	15.914	16.0234	16.2481	15.8583	15.8884	15.2928	15.4301	15.5575	15.4561	15.6759
3.11329	0.483756	Q8VDM4	Q8VDM4	26S proteasome non-ATPase regulatory subunit 2	Psmd2	4001	Color2 [A=255, R=255, G=0, B=0]	1	4					27	27	26	30.9	30.9	30.3	100.2	0	130.13	2137900000	79	20.3621	20.1823	20.5207	20.2891	20.121	19.596	19.8709	19.8722	19.7781	19.9393
3.11267	0.369385	Q60715-2;Q60715	Q60715-2;Q60715	Prolyl 4-hydroxylase subunit alpha-1	P4ha1	2263	Color2 [A=255, R=255, G=0, B=0]	1	4					7	7	7	14.2	14.2	14.2	60.885	0	35.881	65128000	12	15.4334	15.6007	15.637	15.4672	15.3887	15.1135	15.0982	15.3249	15.0151	15.1284
3.11225	-0.380995	Q7TQK5	Q7TQK5	Coiled-coil domain-containing protein 93	Ccdc93	2880	Color2 [A=255, R=255, G=0, B=0]	1	4					14	14	14	25.6	25.6	25.6	72.602	0	84.536	225660000	29	16.9349	16.9951	17.2082	17.0239	16.9406	17.2162	17.4401	17.4425	17.3751	17.5336
3.10825	-0.751744	Q6X893;Q6X893-2	Q6X893;Q6X893-2	Choline transporter-like protein 1	Slc44a1	2760	Color2 [A=255, R=255, G=0, B=0]	1	4					2	2	2	4.4	4.4	4.4	73.066	0.00057471	2.5444	2695400	3	11.0413	11.0673	11.2731	11.4078	11.6224	11.7241	11.9363	12.1188	12.1245	12.2668
3.105	0.363117	Q3TZX8-3;Q3TZX8-2;Q3TZX8	Q3TZX8-3;Q3TZX8-2;Q3TZX8	Polynucleotide 5-hydroxyl-kinase NOL9	Nol9	1979	Color2 [A=255, R=255, G=0, B=0]	1	4					4	4	4	6.1	6.1	6.1	70.969	0	5.4586	36471000	7	15.2626	15.2953	15.5756	15.5269	15.3051	15.053	15.0503	14.9854	14.9689	15.0922
3.10425	0.418474	O55029	O55029	Coatomer subunit beta	Copb2	378	Color2 [A=255, R=255, G=0, B=0]	1	4					26	26	26	33.7	33.7	33.7	102.45	0	194.05	1709500000	70	19.5259	19.618	19.7812	19.8498	19.8391	19.144	19.3683	19.3276	19.2637	19.4179
3.10384	1.12085	P25085-2;P25085	P25085-2;P25085	Interleukin-1 receptor antagonist protein	Il1rn	943	Color2 [A=255, R=255, G=0, B=0]	1	4					2	2	2	12.6	12.6	12.6	17.995	0.00020251	3.2566	5665700	2	11.9537	12.3916	12.4484	12.5964	12.5529	11.07	11.0412	10.8308	11.7262	11.6705
3.10292	-0.801048	Q9QUN3	Q9QUN3	B-cell linker protein	Blnk	5498	Color2 [A=255, R=255, G=0, B=0]	1	4					3	3	3	9.8	9.8	9.8	50.67	0	10.403	28568000	4	12.6021	12.3633	12.7936	12.792	12.1357	13.0174	13.4598	13.4216	13.3237	13.4695
3.10257	-0.423474	Q3UHJ0-2;Q3UHJ0	Q3UHJ0-2;Q3UHJ0	AP2-associated protein kinase 1	Aak1	2046	Color2 [A=255, R=255, G=0, B=0]	1	4					9	9	9	16.4	16.4	16.4	94.66	0	35.023	70362000	19	15.6008	15.7124	15.8687	16.0306	15.827	16.1121	16.2718	16.2203	16.2252	16.3276
3.09924	-0.558262	Q8BWG8-2;Q8BWG8	Q8BWG8-2;Q8BWG8	Beta-arrestin-1	Arrb1	3328	Color2 [A=255, R=255, G=0, B=0]	1	4					11	11	10	39	39	37.3	46.215	0	41.592	354820000	21	16.3678	16.5496	16.7694	16.7829	16.4958	16.8926	17.1463	17.1821	17.2243	17.3115
3.098	-0.356163	P27577	P27577	Protein C-ets-1	Ets1	974	Color2 [A=255, R=255, G=0, B=0]	1	4					5	5	5	12.7	12.7	12.7	50.201	0	6.1239	34548000	6	14.0788	14.2956	14.139	14.1425	14.2025	14.3425	14.5526	14.7021	14.5029	14.539
3.098	-0.609903	P15864	P15864	Histone H1.2	Hist1h1c	816	Color2 [A=255, R=255, G=0, B=0]	1	4					18	18	9	49.1	49.1	29.7	21.266	0	83.072	56608000000	200	23.9991	23.971	24.2747	24.5141	24.2695	24.6322	24.97	24.845	24.7364	24.8944
3.09631	-0.6279	Q8CI78	Q8CI78	Required for meiotic nuclear division protein 1 homolog	Rmnd1	3605	Color2 [A=255, R=255, G=0, B=0]	1	4					2	2	2	5.1	5.1	5.1	51.842	0.00020653	3.5123	8848700	3	12.2137	12.6467	12.5522	12.6676	12.2482	12.8671	13.1673	13.0839	13.0579	13.2918
3.09475	0.460506	P97789-3;P97789-2;P97789	P97789-3;P97789-2;P97789	5-3 exoribonuclease 1	Xrn1	1752	Color2 [A=255, R=255, G=0, B=0]	1	4					12	12	12	8.6	8.6	8.6	191.41	0	38.731	138370000	20	17.0159	16.8499	17.0351	16.8719	16.7111	16.2419	16.4997	16.6087	16.3358	16.4952
3.09189	0.670479	Q920A7;Q920A7-2	Q920A7;Q920A7-2	AFG3-like protein 1	Afg3l1	4243	Color2 [A=255, R=255, G=0, B=0]	1	4					3	3	3	4.3	4.3	4.3	87.046	0	10.352	22369000	7	14.3682	14.3048	14.6852	14.6215	14.2347	13.5264	13.8862	13.7018	13.6825	14.0652
3.09129	-0.402318	Q62261	Q62261	Spectrin beta chain, non-erythrocytic 1	Sptbn1	2468	Color2 [A=255, R=255, G=0, B=0]	1	4					82	82	8	39.6	39.6	4.4	274.22	0	323.31	5103700000	275	21.2519	21.5037	21.508	21.3593	21.2837	21.5778	21.7874	21.862	21.7946	21.8964
3.09076	-0.471531	Q3UMY5;Q3UMY5-3	Q3UMY5;Q3UMY5-3	Echinoderm microtubule-associated protein-like 4	Eml4	2077	Color2 [A=255, R=255, G=0, B=0]	1	4					17	17	2	18.5	18.5	2.4	110.03	0	82.165	436180000	38	17.6803	17.802	17.9111	17.9625	17.902	18.0527	18.4473	18.4163	18.2631	18.4361
3.09059	0.413773	Q9Z1Z2	Q9Z1Z2	Serine-threonine kinase receptor-associated protein	Strap	5816	Color2 [A=255, R=255, G=0, B=0]	1	4					15	15	15	60	60	60	38.442	0	133.38	820500000	49	18.6269	18.5751	18.7598	18.7669	18.5005	18.0237	18.348	18.3159	18.1729	18.3
3.08705	0.36638	Q9JIF7	Q9JIF7	Coatomer subunit beta	Copb1	5376	Color2 [A=255, R=255, G=0, B=0]	1	4					26	26	26	32	32	32	107.06	0	163.72	1810900000	79	20.1086	20.1197	20.3709	20.293	20.268	19.7148	19.9442	19.9245	19.7872	19.9576
3.08585	0.426698	P80316	P80316	T-complex protein 1 subunit epsilon	Cct5	1673	Color2 [A=255, R=255, G=0, B=0]	1	4					29	29	28	62.3	62.3	58.8	59.623	0	173.46	3904400000	92	21.1884	21.1507	21.3258	21.4121	21.1687	20.6074	20.9231	20.9478	20.7458	20.8882
3.08453	-0.441913	Q91YS8	Q91YS8	Calcium/calmodulin-dependent protein kinase type 1	Camk1	4219	Color2 [A=255, R=255, G=0, B=0]	1	4					8	8	4	27.8	27.8	15.8	41.624	0	23.858	83630000	17	15.4209	15.564	15.6778	15.6815	15.7089	15.8308	16.1888	16.1238	15.9754	16.1438
3.0845	-0.54318	Q62219-7;Q62219-5;Q62219-4;Q62219-2;Q62219;Q62219-3;Q62219-10;Q62219-9	Q62219-7;Q62219-5;Q62219-4;Q62219-2;Q62219;Q62219-3;Q62219-10;Q62219-9	Transforming growth factor beta-1-induced transcript 1 protein	Tgfb1i1	2464	Color2 [A=255, R=255, G=0, B=0]	1	4					6	6	6	30.9	30.9	30.9	38.289	0	33.151	156430000	17	14.3174	14.4111	14.6729	14.329	14.3416	14.7282	14.9837	14.9017	14.9466	15.2277
3.07619	-0.794599	Q62165	Q62165	Dystroglycan;Alpha-dystroglycan;Beta-dystroglycan	Dag1	2451	Color2 [A=255, R=255, G=0, B=0]	1	4					6	6	6	8.6	8.6	8.6	96.904	0	40.711	192170000	15	16.6099	16.7656	17.1401	16.4919	16.3664	17.1935	17.4315	17.5437	17.6078	17.5704
3.07523	-0.471466	Q99J36	Q99J36	THUMP domain-containing protein 1	Thumpd1	4355	Color2 [A=255, R=255, G=0, B=0]	1	4					14	14	14	44.9	44.9	44.9	38.884	0	128.37	560890000	34	18.226	18.1725	18.4406	18.4025	18.1749	18.504	18.8632	18.8387	18.6948	18.8731
3.07378	0.330344	Q9CZ30;Q9CZ30-2	Q9CZ30;Q9CZ30-2	Obg-like ATPase 1	Ola1	4816	Color2 [A=255, R=255, G=0, B=0]	1	4					15	15	15	39.9	39.9	39.9	44.729	0	46.207	961730000	46	19.756	19.7373	19.9454	19.9659	19.8062	19.3679	19.5836	19.5438	19.4687	19.5952
3.07216	-0.368159	Q9R1T4-2;Q9R1T4-3;Q9R1T4	Q9R1T4-2;Q9R1T4-3;Q9R1T4	Septin-6	Sept6	5646	Color2 [A=255, R=255, G=0, B=0]	1	4					17	17	10	43.6	43.6	29.3	48.763	0	171.62	814010000	53	18.9445	19.1852	19.2391	19.1938	19.1117	19.329	19.5403	19.5853	19.4686	19.5919
3.07175	0.539749	P58059	P58059	28S ribosomal protein S21, mitochondrial	Mrps21	1381	Color2 [A=255, R=255, G=0, B=0]	1	4					2	2	2	31	31	31	10.561	0	20.868	17604000	3	12.5336	12.4927	12.8312	12.8356	12.8351	12.1125	12.0205	12.0431	12.3615	12.2917
3.06846	-0.485578	Q5SSZ5;Q5SSZ5-2	Q5SSZ5;Q5SSZ5-2	Tensin-3	Tns3	2209	Color2 [A=255, R=255, G=0, B=0]	1	4					16	16	14	14.2	14.2	12.8	155.59	0	60.634	313650000	33	17.634	17.6923	17.9047	17.9441	17.8374	18.0122	18.3377	18.3027	18.3551	18.4327
3.06392	0.583044	Q9QYF1	Q9QYF1	Retinol dehydrogenase 11	Rdh11	5554	Color2 [A=255, R=255, G=0, B=0]	1	4					5	5	5	15.5	15.5	15.5	35.147	0	5.7012	44589000	7	15.1223	14.894	15.3283	15.5054	15.1363	14.6139	14.6735	14.6139	14.4495	14.7203
3.06192	-0.537538	Q3ULD5	Q3ULD5	Methylcrotonoyl-CoA carboxylase beta chain, mitochondrial	Mccc2	2062	Color2 [A=255, R=255, G=0, B=0]	1	4					8	8	8	18.8	18.8	18.8	61.378	0	21.118	129310000	17	15.1093	15.0654	15.3223	15.525	15.4206	15.7639	15.9697	15.8218	15.6583	15.9166
3.06128	0.458774	Q9D3U0	Q9D3U0	Putative tRNA pseudouridine synthase Pus10	Pus10	4963	Color2 [A=255, R=255, G=0, B=0]	1	4					7	7	7	15.2	15.2	15.2	59.71	0	13.397	48376000	10	16.2281	16.2558	16.2388	16.3835	16.1486	15.5294	15.9023	15.8236	15.7112	15.9944
3.05815	-0.43033	Q9D115	Q9D115	Zinc finger protein 706	Znf706	4894	Color2 [A=255, R=255, G=0, B=0]	1	4					2	2	2	30.3	30.3	30.3	8.4977	0.0094664	1.3236	33073000	6	15.1493	14.9854	15.0731	15.2593	15.0541	15.2961	15.6832	15.5416	15.4939	15.6582
3.05659	-0.646799	Q3THW5;P0C0S6	Q3THW5;P0C0S6	Histone H2A.V;Histone H2A.Z	H2afv;H2afz	702	Color2 [A=255, R=255, G=0, B=0]	1	4					4	2	2	31.2	18.8	18.8	13.509	0	5.7733	3478400000	41	20.6184	20.7317	20.85	20.4203	20.2839	20.9575	21.2923	21.2994	21.2107	21.3785
3.05557	-0.407561	Q60790	Q60790	Ras GTPase-activating protein 3	Rasa3	2275	Color2 [A=255, R=255, G=0, B=0]	1	4					20	20	20	28.8	28.8	28.8	95.986	0	83.832	421310000	47	17.3978	17.5879	17.7136	17.7418	17.704	17.872	18.1302	18.066	17.9971	18.1176
3.04835	0.466938	Q920A5	Q920A5	Retinoid-inducible serine carboxypeptidase	Scpep1	4242	Color2 [A=255, R=255, G=0, B=0]	1	4					9	9	9	18.4	18.4	18.4	50.964	0	18.675	361570000	21	18.43	18.4822	18.6282	18.6066	18.5917	17.8091	18.2261	18.1589	17.9758	18.2341
3.04824	-0.544375	P16330-2;P16330	P16330-2;P16330	2,3-cyclic-nucleotide 3-phosphodiesterase	Cnp	827	Color2 [A=255, R=255, G=0, B=0]	1	4					15	15	15	45.2	45.2	45.2	44.654	0	64.769	933580000	40	18.9076	18.9674	19.2854	19.0707	18.9148	19.2736	19.6463	19.7372	19.5738	19.637
3.04799	-0.457021	Q8CIS0-2;Q8CIS0	Q8CIS0-2;Q8CIS0	Caspase recruitment domain-containing protein 11	Card11	3620	Color2 [A=255, R=255, G=0, B=0]	1	4					17	17	16	19.6	19.6	18.3	133.47	0	32.324	108200000	26	16.218	16.1895	16.4974	16.3658	16.3223	16.551	16.7414	16.7984	16.7996	16.9878
3.04671	0.703169	Q8BSP2-3;Q8BSP2;Q8BSP2-2	Q8BSP2-3;Q8BSP2;Q8BSP2-2	Condensin-2 complex subunit H2	Ncaph2	3261	Color2 [A=255, R=255, G=0, B=0]	1	4					2	2	2	3.2	3.2	3.2	68.023	0.00019384	2.7009	20576000	3	14.1249	13.8515	14.3437	14.1136	13.6813	13.1239	13.4554	13.381	13.1647	13.4742
3.04569	0.733633	Q9CZM2	Q9CZM2	60S ribosomal protein L15	Rpl15	4831	Color2 [A=255, R=255, G=0, B=0]	1	4					4	4	4	22.5	22.5	22.5	24.146	0	29.358	822330000	21	17.7898	17.924	18.0148	18.4219	18.4069	17.5592	17.3818	17.3176	17.1856	17.445
3.0445	-0.59466	P28352	P28352	DNA-(apurinic or apyrimidinic site) lyase;DNA-(apurinic or apyrimidinic site) lyase, mitochondrial	Apex1	988	Color2 [A=255, R=255, G=0, B=0]	1	4					10	10	10	39.7	39.7	39.7	35.49	0	91.278	1460400000	38	17.7492	18.0906	18.0422	18.3507	18.164	18.4821	18.8261	18.7052	18.5858	18.771
3.04203	0.509074	Q9D338	Q9D338	39S ribosomal protein L19, mitochondrial	Mrpl19	4953	Color2 [A=255, R=255, G=0, B=0]	1	4					3	3	3	11	11	11	33.578	0	10.313	45341000	6	16.366	16.2873	16.3894	16.5264	16.3573	15.5687	16.1341	15.9178	15.8341	15.9263
3.04126	-0.406853	P47753	P47753	F-actin-capping protein subunit alpha-1	Capza1	1190	Color2 [A=255, R=255, G=0, B=0]	1	4					10	8	8	56.3	46.9	46.9	32.939	0	101.43	1881200000	63	18.356	18.5164	18.6536	18.6714	18.5841	18.7663	19.0399	18.993	18.9321	19.0844
3.03869	-0.346828	Q8BJF9	Q8BJF9	Charged multivesicular body protein 2b	Chmp2b	3155	Color2 [A=255, R=255, G=0, B=0]	1	4					5	5	4	21.6	21.6	18.3	23.934	0	13.454	81727000	11	15.5064	15.5412	15.6807	15.6049	15.4689	15.6992	15.9506	15.9795	15.8855	16.0214
3.03862	-0.451043	P70303;P70303-2	P70303;P70303-2	CTP synthase 2	Ctps2	1633	Color2 [A=255, R=255, G=0, B=0]	1	4					17	17	6	37	37	12.6	65.514	0	68.733	146760000	32	16.8397	16.9693	17.17	17.1162	16.9515	17.2139	17.5124	17.5172	17.4639	17.5944
3.03848	-0.437602	Q8BX57;Q8BX57-2;Q8BX57-3	Q8BX57;Q8BX57-2;Q8BX57-3	PX domain-containing protein kinase-like protein	Pxk	3343	Color2 [A=255, R=255, G=0, B=0]	1	4					6	6	6	8.6	8.6	8.6	65.23	0	24.546	59319000	9	15.6925	15.7306	15.8904	15.5545	15.5386	15.9018	16.1612	16.19	16.1238	16.2178
3.03727	0.460797	O70310;O70311	O70310	Glycylpeptide N-tetradecanoyltransferase 1	Nmt1	425	Color2 [A=255, R=255, G=0, B=0]	1	4					10	10	10	25.4	25.4	25.4	56.888	0	50.732	677240000	33	18.2249	18.1855	18.4668	18.4796	18.3845	17.6589	17.874	17.9479	17.8898	18.0668
3.03647	0.432725	Q9CXE7	Q9CXE7	Transmembrane emp24 domain-containing protein 5	Tmed5	4759	Color2 [A=255, R=255, G=0, B=0]	1	4					4	4	4	14.8	14.8	14.8	26.172	0	12.751	213710000	11	16.0606	16.1673	16.2636	16.2544	16.1906	15.5887	15.8041	15.7866	15.594	15.9993
3.03645	-0.854085	Q99L43	Q99L43	Phosphatidate cytidylyltransferase 2	Cds2	4438	Color2 [A=255, R=255, G=0, B=0]	1	4					3	3	3	9.9	9.9	9.9	51.313	0	72.991	350970000	15	17.3778	17.7263	17.8435	17.1631	17.1163	17.9943	18.2808	18.41	18.3907	18.4216
3.03318	0.385532	Q99JT9	Q99JT9	1,2-dihydroxy-3-keto-5-methylthiopentene dioxygenase	Adi1	4383	Color2 [A=255, R=255, G=0, B=0]	1	4					5	5	5	32.4	32.4	32.4	21.523	0	11.699	168340000	10	17.3169	17.3537	17.5705	17.5002	17.365	16.8448	17.1927	17.0741	16.9862	17.0807
3.03179	0.403477	O35593	O35593	26S proteasome non-ATPase regulatory subunit 14	Psmd14	299	Color2 [A=255, R=255, G=0, B=0]	1	4					9	9	9	28.1	28.1	28.1	34.577	0	13.021	367330000	20	18.4322	18.3436	18.6075	18.6442	18.4036	17.9353	18.1533	18.2134	17.9846	18.1272
3.03122	-0.533723	Q9EQ06;Q9EQ06-2	Q9EQ06;Q9EQ06-2	Estradiol 17-beta-dehydrogenase 11	Hsd17b11	5244	Color2 [A=255, R=255, G=0, B=0]	1	4					9	9	7	37.2	37.2	31.9	32.88	0	15.319	378490000	17	18.0429	18.3607	18.2963	17.9497	17.9119	18.4518	18.6343	18.7085	18.7133	18.7223
3.02996	0.854758	Q9Z179	Q9Z179	SHC SH2 domain-binding protein 1	Shcbp1	5784	Color2 [A=255, R=255, G=0, B=0]	1	4					4	4	4	6.1	6.1	6.1	75.916	0.00020149	3.1929	10595000	4	13.1766	12.9501	13.0787	13.3781	12.9897	12.04	12.2221	12.4687	11.8655	12.703
3.0228	0.628226	Q80TR8-4;Q80TR8;Q80TR8-2;Q80TR8-3	Q80TR8-4;Q80TR8;Q80TR8-2	Protein VPRBP	Vprbp	2912	Color2 [A=255, R=255, G=0, B=0]	1	4					3	3	3	3	3	3	159.28	0	17.355	18454000	5	15.0913	14.7489	15.1949	15.2975	15.0459	14.3137	14.6619	14.3882	14.2545	14.6191
3.02163	0.396314	O88738-3;O88738-2;O88738	O88738-3;O88738-2;O88738	Baculoviral IAP repeat-containing protein 6	Birc6	506	Color2 [A=255, R=255, G=0, B=0]	1	4					24	24	24	6.8	6.8	6.8	530.51	0	124.88	203160000	40	17.6876	17.5984	17.8986	17.8503	17.6995	17.1751	17.3586	17.4366	17.2949	17.4876
3.02143	0.387921	P55302	P55302	Alpha-2-macroglobulin receptor-associated protein	Lrpap1	1343	Color2 [A=255, R=255, G=0, B=0]	1	4					7	7	7	19.4	19.4	19.4	42.215	0	12.76	119930000	11	16.9238	17.016	17.0345	16.8601	16.7106	16.3383	16.612	16.5891	16.513	16.5529
3.01893	-0.939163	Q61549	Q61549	EGF-like module-containing mucin-like hormone receptor-like 1	Emr1	2388	Color2 [A=255, R=255, G=0, B=0]	1	4					5	5	5	7.2	7.2	7.2	102.13	0	14.484	164010000	10	15.299	15.6387	15.7481	15.715	15.539	16.3994	16.8335	16.8268	16.6343	15.9416
3.01499	0.48341	Q8CFI2	Q8CFI2	Ubiquitin-conjugating enzyme E2 R1	Cdc34	3549	Color2 [A=255, R=255, G=0, B=0]	1	4					2	2	2	8.5	8.5	8.5	26.621	0.00093075	2.1927	13070000	4	13.9948	13.7158	14.0267	14.1515	13.8463	13.626	13.3955	13.5139	13.2822	13.5005
3.01466	0.330984	Q9R1P0	Q9R1P0	Proteasome subunit alpha type-4	Psma4	5638	Color2 [A=255, R=255, G=0, B=0]	1	4					11	11	11	53.3	53.3	53.3	29.47	0	47.317	3325600000	37	19.8118	19.7874	19.9761	19.9129	19.8292	19.3334	19.5956	19.5689	19.5093	19.6551
3.00941	-0.479096	Q61739-2;Q61739	Q61739-2;Q61739	Integrin alpha-6;Integrin alpha-6 heavy chain;Integrin alpha-6 light chain	Itga6	2417	Color2 [A=255, R=255, G=0, B=0]	1	4					17	17	17	22.2	22.2	22.2	119.6	0	90.785	179250000	31	16.7859	16.6394	17.0292	16.7668	16.6995	17.0309	17.2164	17.2966	17.3448	17.4276
3.00853	-0.442977	Q8BFW4-2;Q8BFW4	Q8BFW4-2;Q8BFW4	Tripartite motif-containing protein 65	Trim65	3042	Color2 [A=255, R=255, G=0, B=0]	1	4					3	3	3	11.4	11.4	11.4	44.393	0	19.869	13398000	3	11.7713	11.9474	11.9679	11.9766	11.7181	12.1178	12.3006	12.463	12.2362	12.4786
3.00684	0.5349	P46664	P46664	Adenylosuccinate synthetase isozyme 2	Adss	1178	Color2 [A=255, R=255, G=0, B=0]	1	4					12	12	12	32.7	32.7	32.7	50.02	0	59.064	698260000	35	17.8884	17.7451	18.0111	18.1861	17.8035	17.139	17.5117	17.4956	17.3343	17.479
3.00507	0.621563	O08677;O08677-3;O08677-2	O08677;O08677-3;O08677-2	Kininogen-1;Kininogen-1 heavy chain;Bradykinin;Kininogen-1 light chain	Kng1	207	Color2 [A=255, R=255, G=0, B=0]	1	4					12	12	12	21.5	21.5	21.5	73.101	0	96.111	735570000	31	18.8163	19.0352	18.8969	19.1662	19.2831	18.1298	18.509	18.5379	18.3006	18.6125
3.0036	-0.354279	Q62077	Q62077	1-phosphatidylinositol 4,5-bisphosphate phosphodiesterase gamma-1	Plcg1	2440	Color2 [A=255, R=255, G=0, B=0]	1	4					8	8	8	8.8	8.8	8.8	149.67	0	21.218	36947000	14	14.931	15.0842	15.1534	15.1382	15.0236	15.2909	15.3719	15.4204	15.3861	15.6326
3.00334	-0.457032	Q9Z2L7-2;Q9Z2L7	Q9Z2L7-2;Q9Z2L7	Cytokine receptor-like factor 3	Crlf3	5849	Color2 [A=255, R=255, G=0, B=0]	1	4					3	3	3	11.6	11.6	11.6	39.153	0	11.841	78424000	14	14.7253	14.9951	15.0007	14.8786	14.7068	15.1183	15.2693	15.4232	15.29	15.4909
2.99955	-0.474893	Q80U38	Q80U38	Protein KHNYN	Khnyn	2919	Color2 [A=255, R=255, G=0, B=0]	1	4					3	3	3	6.1	6.1	6.1	74.564	0.00019845	3.0173	6644200	4	11.9349	12.0553	12.0575	12.195	11.7557	12.3949	12.3668	12.3796	12.6503	12.5813
2.9989	-0.360759	Q64010;Q64010-2	Q64010;Q64010-2	Adapter molecule crk	Crk	2508	Color2 [A=255, R=255, G=0, B=0]	1	4					8	8	8	36.5	36.5	36.5	33.814	0	76.575	193140000	24	16.7135	16.8081	17.0582	16.9124	16.8803	17.0945	17.201	17.265	17.2599	17.3557
2.99718	0.466772	Q3UDR8	Q3UDR8	Protein YIPF3;Protein YIPF3, N-terminally processed	Yipf3	2022	Color2 [A=255, R=255, G=0, B=0]	1	4					3	3	3	12.7	12.7	12.7	37.998	0	22.161	33159000	7	14.4669	14.633	14.8363	14.6143	14.4973	14.0576	14.2304	14.2779	13.9253	14.2229
2.99584	0.375801	P54775	P54775	26S protease regulatory subunit 6B	Psmc4	1327	Color2 [A=255, R=255, G=0, B=0]	1	4					16	16	16	42.6	42.6	42.6	47.408	0	54.054	845010000	45	19.093	18.979	19.2576	19.1999	19.03	18.5527	18.7891	18.7865	18.6878	18.8644
2.99499	0.407098	Q99J27	Q99J27	Acetyl-coenzyme A transporter 1	Slc33a1	4353	Color2 [A=255, R=255, G=0, B=0]	1	4					6	6	6	12.5	12.5	12.5	61.075	0	20.494	63437000	10	15.5508	15.4804	15.8227	15.716	15.719	15.121	15.2521	15.3065	15.1621	15.4115
2.99372	0.49013	P97377-2;P97377	P97377-2;P97377	Cyclin-dependent kinase 2	Cdk2	1720	Color2 [A=255, R=255, G=0, B=0]	1	4					8	6	6	29.2	22.8	22.8	33.887	0	22.116	96864000	13	16.2826	16.2096	16.4851	16.1821	15.993	15.5215	15.7948	15.7937	15.7553	15.8365
2.99242	0.508667	P27773	P27773	Protein disulfide-isomerase A3	Pdia3	981	Color2 [A=255, R=255, G=0, B=0]	1	4					33	33	33	61.6	61.6	61.6	56.678	0	221.25	15217000000	222	21.9827	22.1268	22.2595	22.4704	22.4324	21.6123	21.8327	21.8115	21.6793	21.7927
2.99121	-0.888147	Q925B0;Q925B0-2	Q925B0;Q925B0-2	PRKC apoptosis WT1 regulator protein	Pawr	4342	Color2 [A=255, R=255, G=0, B=0]	1	4					5	5	5	29.7	29.7	29.7	35.908	0	26.575	39155000	12	13.9164	13.9077	14.182	13.5941	13.3201	14.5375	14.4916	14.5392	14.815	14.9778
2.99079	-0.434135	O88942-3;O88942-2;O88942	O88942-3;O88942-2;O88942	Nuclear factor of activated T-cells, cytoplasmic 1	Nfatc1	528	Color2 [A=255, R=255, G=0, B=0]	1	4					3	3	3	4.7	4.7	4.7	74.327	0	6.0083	12964000	4	14.1707	14.2766	14.4393	14.5668	14.4727	14.7326	14.7256	14.9516	14.763	14.924
2.98604	-0.472054	Q9DB26	Q9DB26	Phytanoyl-CoA dioxygenase domain-containing protein 1	Phyhd1	5105	Color2 [A=255, R=255, G=0, B=0]	1	4					2	2	2	8.6	8.6	8.6	32.517	0	6.8705	24819000	4	14.2529	14.5951	14.6409	14.4824	14.5087	14.7248	14.9929	14.9676	15.0382	15.117
2.98443	0.456241	Q99M15	Q99M15	Proline-serine-threonine phosphatase-interacting protein 2	Pstpip2	4479	Color2 [A=255, R=255, G=0, B=0]	1	4					5	5	5	17.4	17.4	17.4	38.948	0	8.3514	31851000	8	14.9863	15.1949	15.1117	14.951	14.7318	14.3756	14.6256	14.5661	14.515	14.6122
2.98398	-0.678373	O55026;O55026-2	O55026	Ectonucleoside triphosphate diphosphohydrolase 2	Entpd2	376	Color2 [A=255, R=255, G=0, B=0]	1	4					3	3	3	7.5	7.5	7.5	54.319	0.00021336	4.0003	6148000	4	11.9088	12.0236	12.3256	11.8577	12.3085	12.4648	12.8695	12.9906	12.8442	12.6469
2.98321	0.538494	Q9JJI8	Q9JJI8	60S ribosomal protein L38	Rpl38	5401	Color2 [A=255, R=255, G=0, B=0]	1	4					4	4	4	41.4	41.4	41.4	8.2038	0	11.917	307890000	21	18.503	18.3974	18.6452	18.3219	18.1517	17.6743	17.8766	17.8804	17.8025	18.0929
2.98231	-0.554998	Q9QYR9;Q32Q92-2;Q32Q92;Q9QYR7-2;Q6Q2Z6;Q8BWN8;Q9QYR7	Q9QYR9	Acyl-coenzyme A thioesterase 2, mitochondrial	Acot2	5561	Color2 [A=255, R=255, G=0, B=0]	1	4					8	8	2	19.9	19.9	4.9	49.656	0	32.307	441500000	23	17.3298	17.414	17.5388	17.6224	17.1199	17.7078	18.0669	18.0769	17.928	18.0204
2.98093	0.419305	P28063	P28063	Proteasome subunit beta type-8	Psmb8	984	Color2 [A=255, R=255, G=0, B=0]	1	4					12	12	12	51.8	51.8	51.8	30.26	0	111.79	1689700000	57	18.9247	18.9766	19.1827	19.2071	19.1736	18.4558	18.7303	18.7195	18.6557	18.8069
2.98053	-0.371594	P50295	P50295	Arylamine N-acetyltransferase 2	Nat2	1250	Color2 [A=255, R=255, G=0, B=0]	1	4					6	6	6	24.8	24.8	24.8	33.701	0	34.489	60814000	14	15.5697	15.574	15.7061	15.8088	15.4866	15.8485	16.1032	16.0744	15.935	16.0421
2.97991	0.607767	Q9JJ89	Q9JJ89	Coiled-coil domain-containing protein 86	Ccdc86	5395	Color2 [A=255, R=255, G=0, B=0]	1	4					2	2	2	6.1	6.1	6.1	46.486	0.00019829	2.9966	23943000	6	14.8189	14.7022	14.9865	14.6372	14.4784	13.8097	14.1044	14.1135	14.246	14.3106
2.97951	0.742675	P47963	P47963	60S ribosomal protein L13	Rpl13	1206	Color2 [A=255, R=255, G=0, B=0]	1	4					11	11	11	36	36	36	24.305	0	47.108	6677900000	51	21.585	21.5154	21.7455	22.2063	21.9838	21.0738	21.2751	21.0901	20.8064	21.0771
2.97887	-0.524025	Q91XV3	Q91XV3	Brain acid soluble protein 1	Basp1	4192	Color2 [A=255, R=255, G=0, B=0]	1	4					12	12	12	77.4	77.4	77.4	22.086	0	149.78	1465600000	40	19.3327	19.4393	19.7916	19.5922	19.5671	19.8023	20.1455	20.1321	20.0575	20.2056
2.97578	0.44979	Q9WVJ2	Q9WVJ2	26S proteasome non-ATPase regulatory subunit 13	Psmd13	5733	Color2 [A=255, R=255, G=0, B=0]	1	4					15	15	15	39.6	39.6	39.6	42.809	0	61.087	1414900000	44	19.8157	19.6985	19.9985	19.9775	19.7181	19.2085	19.543	19.4772	19.272	19.4586
2.97347	-0.741445	P13379	P13379	T-cell surface glycoprotein CD5	Cd5	770	Color2 [A=255, R=255, G=0, B=0]	1	4					4	4	4	11.1	11.1	11.1	53.849	0	6.3601	19136000	6	13.7471	13.6657	13.779	14.2912	14.1255	14.6576	14.9317	14.4877	14.478	14.7607
2.96988	-0.462207	Q9ES52-2;Q9ES52;Q9ES52-3;Q9ES52-4;Q9ES52-5;Q9ES52-6	Q9ES52-2;Q9ES52;Q9ES52-3;Q9ES52-4;Q9ES52-5;Q9ES52-6	Phosphatidylinositol 3,4,5-trisphosphate 5-phosphatase 1	Inpp5d	5303	Color2 [A=255, R=255, G=0, B=0]	1	4					33	33	32	33.4	33.4	32.5	133.44	0	319.35	1526800000	83	19.0087	19.1279	19.3081	19.3962	19.2125	19.438	19.757	19.7287	19.6481	19.7927
2.96829	-0.865113	Q8BZF8	Q8BZF8	Phosphoglucomutase-like protein 5	Pgm5	3386	Color2 [A=255, R=255, G=0, B=0]	1	4					4	4	4	7.4	7.4	7.4	62.219	0	13.231	23793000	7	13.7376	14.3508	14.3801	13.8953	14.4998	15.0112	14.7472	15.0422	15.0924	15.2962
2.96705	-0.519717	Q9Z0P5-2;Q9Z0P5	Q9Z0P5-2;Q9Z0P5	Twinfilin-2	Twf2	5763	Color2 [A=255, R=255, G=0, B=0]	1	4					11	9	9	36.6	32.6	32.6	39.311	0	41.89	955410000	39	18.592	18.8605	18.8323	18.6055	18.4514	18.9225	19.3038	19.2708	19.176	19.267
2.96667	0.861724	P62867;P62862	P62867;P62862	40S ribosomal protein S30	Fau	1536	Color2 [A=255, R=255, G=0, B=0]	1	4					2	2	2	18.6	18.6	18.6	6.6478	0	4.7533	637700000	7	16.1201	15.8658	16.3922	16.6858	16.4016	15.281	15.7982	15.5173	15.2906	15.2697
2.96577	-0.426777	P61022	P61022	Calcineurin B homologous protein 1	Chp1	1442	Color2 [A=255, R=255, G=0, B=0]	1	4					2	2	2	14.4	14.4	14.4	22.432	0	9.5316	26667000	5	13.7127	14.0406	13.9163	14.0356	13.6816	14.1712	14.2741	14.3828	14.341	14.3516
2.96488	-0.360306	Q60591-4;Q60591-2;Q60591	Q60591-4;Q60591-2;Q60591	Nuclear factor of activated T-cells, cytoplasmic 2	Nfatc2	2245	Color2 [A=255, R=255, G=0, B=0]	1	4					4	4	4	6.2	6.2	6.2	85.18	0	12.131	38739000	6	14.0441	14.1534	14.3271	14.365	14.3203	14.5465	14.6552	14.549	14.5329	14.7278
2.96252	-0.374383	P52633	P52633	Signal transducer and transcription activator 6	Stat6	1293	Color2 [A=255, R=255, G=0, B=0]	1	4					13	13	11	16.4	16.4	13.9	93.496	0	21.476	154070000	19	16.4713	16.7211	16.773	16.7986	16.7099	16.897	17.0941	17.1429	17.0459	17.166
2.96207	-0.922179	O54724	O54724	Polymerase I and transcript release factor	Ptrf	340	Color2 [A=255, R=255, G=0, B=0]	1	4					11	11	10	36.7	36.7	28.6	43.953	0	166.86	671130000	46	18.0818	17.9963	18.5117	17.6446	17.7532	18.577	18.7544	19.0818	19.0647	19.1206
2.96178	-0.462575	B2RXR6	B2RXR6	Serine/threonine-protein phosphatase 6 regulatory ankyrin repeat subunit B	Ankrd44	92	Color2 [A=255, R=255, G=0, B=0]	1	4					14	14	13	19	19	18.1	107.38	0	143.32	397710000	37	17.4785	17.6696	17.6964	17.6419	17.395	17.7654	18.1222	18.1337	18.0228	18.1501
2.96103	-0.385703	Q8VDG5;Q8VDG5-2	Q8VDG5;Q8VDG5-2	Phosphopantothenate--cysteine ligase	Ppcs	3992	Color2 [A=255, R=255, G=0, B=0]	1	4					5	5	5	16.4	16.4	16.4	33.794	0	9.8167	49486000	9	15.5134	15.6693	15.7074	15.5643	15.5453	15.8102	15.98	16.0858	15.8708	16.1814
2.96004	0.237657	Q9WVR4	Q9WVR4	Fragile X mental retardation syndrome-related protein 2	Fxr2	5744	Color2 [A=255, R=255, G=0, B=0]	1	4					8	6	6	18.9	14.9	14.9	73.742	0	27.667	61454000	10	14.9856	14.9503	15.0649	15.1201	14.9892	14.7081	14.7441	14.7797	14.7676	14.9223
2.95949	0.383078	Q91V12-2;Q91V12-4;Q91V12;Q91V12-3	Q91V12-2;Q91V12-4;Q91V12;Q91V12-3	Cytosolic acyl coenzyme A thioester hydrolase	Acot7	4077	Color2 [A=255, R=255, G=0, B=0]	1	4					8	8	8	30.2	30.2	30.2	37.555	0	34.531	123500000	14	16.2212	16.4559	16.3502	16.6076	16.5416	15.9216	16.0743	16.1196	16.045	16.1007
2.95922	0.490796	Q8BPA8;Q8BPA8-2	Q8BPA8;Q8BPA8-2	Protein DPCD	Dpcd	3235	Color2 [A=255, R=255, G=0, B=0]	1	4					2	2	2	9.9	9.9	9.9	23.034	0.00021464	4.1041	19588000	3	13.4033	13.0494	13.4762	13.3616	13.507	12.8749	12.8971	12.8129	12.7094	13.0492
2.95726	0.552411	Q9DBY8	Q9DBY8	Nuclear valosin-containing protein-like	Nvl	5163	Color2 [A=255, R=255, G=0, B=0]	1	4					11	11	11	16.4	16.4	16.4	94.475	0	79.908	126740000	21	17.1636	16.8696	17.287	17.0925	16.8135	16.2528	16.5318	16.5551	16.4731	16.6515
2.95671	0.500246	Q8K072	Q8K072	Receptor expression-enhancing protein 4	Reep4	3652	Color2 [A=255, R=255, G=0, B=0]	1	4					2	2	2	12.5	12.5	12.5	29.69	0	9.2484	20259000	5	13.8764	13.683	14.1861	14.0168	14.1196	13.4723	13.5178	13.6156	13.3416	13.4334
2.95647	0.769612	Q9Z1W9	Q9Z1W9	STE20/SPS1-related proline-alanine-rich protein kinase	Stk39	5810	Color2 [A=255, R=255, G=0, B=0]	1	4					6	4	4	11	7.7	7.7	60.319	0	32.701	47726000	6	15.2138	15.23	15.475	15.8286	15.7983	14.5929	14.9212	14.8065	14.508	14.8689
2.95637	-0.403419	Q8BUH8	Q8BUH8	Sentrin-specific protease 7	Senp7	3290	Color2 [A=255, R=255, G=0, B=0]	1	4					8	8	8	8.9	8.9	8.9	116.34	0	35.097	52533000	12	14.1248	14.3343	14.4111	14.4696	14.2589	14.6116	14.7606	14.7716	14.5893	14.8826
2.95634	0.253545	Q9QXS1-2;Q9QXS1;Q9QXS1-15;Q9QXS1-10;Q9QXS1-9;Q9QXS1-12;Q9QXS1-11;Q9QXS1-13;Q9QXS1-5;Q9QXS1-3;Q9QXS1-16;Q9QXS1-4;Q9QXS1-14;Q9QXS1-6;Q9QXS1-7;Q9QXS1-8	Q9QXS1-2;Q9QXS1;Q9QXS1-15;Q9QXS1-10;Q9QXS1-9;Q9QXS1-12;Q9QXS1-11;Q9QXS1-13;Q9QXS1-5;Q9QXS1-3;Q9QXS1-16;Q9QXS1-4;Q9QXS1-14;Q9QXS1-6;Q9QXS1-7;Q9QXS1-8	Plectin	Plec	5528	Color2 [A=255, R=255, G=0, B=0]	1	4					122	122	119	31.5	31.5	30.3	533.5	0	323.31	4974900000	312	21.9816	22.0692	22.1419	22.074	21.9879	21.6522	21.829	21.8627	21.7632	21.8798
2.95551	0.404961	Q61703;CON__Q9TRI1	Q61703	Inter-alpha-trypsin inhibitor heavy chain H2	Itih2	2410	Color2 [A=255, R=255, G=0, B=0]	1	4					10	10	10	11.9	11.9	11.9	105.93	0	40.6	370100000	19	16.9253	17.1623	17.1148	17.1628	17.2195	16.5211	16.6677	16.8768	16.6638	16.8304
2.95372	0.468362	Q8R3L2-4;Q8R3L2-3;Q8R3L2-2;Q8R3L2-5;Q8R3L2	Q8R3L2-4;Q8R3L2-3;Q8R3L2-2;Q8R3L2-5;Q8R3L2	Transcription factor 25	Tcf25	3895	Color2 [A=255, R=255, G=0, B=0]	1	4					3	3	3	7	7	7	68.213	0	7.7155	11288000	3	13.4415	13.6828	13.7718	13.6284	13.3843	13.146	13.3073	13.1145	12.9409	13.0583
2.95229	0.455107	Q8BK72	Q8BK72	28S ribosomal protein S27, mitochondrial	Mrps27	3175	Color2 [A=255, R=255, G=0, B=0]	1	4					5	5	5	21.2	21.2	21.2	47.778	0	26.929	104270000	16	16.3151	16.2118	16.4879	16.5965	16.3355	15.7826	16.0304	15.8426	15.8965	16.1192
2.95149	-0.430354	Q9ESW4;Q9ESW4-2	Q9ESW4	Acylglycerol kinase, mitochondrial	Agk	5323	Color2 [A=255, R=255, G=0, B=0]	1	4					9	9	9	22.8	22.8	22.8	46.975	0	17.947	135190000	20	16.7694	16.7823	17.0655	16.9957	16.8867	17.0876	17.4198	17.4291	17.3061	17.4087
2.95076	0.433472	P26638	P26638	Serine--tRNA ligase, cytoplasmic	Sars	966	Color2 [A=255, R=255, G=0, B=0]	1	4					18	18	18	40.6	40.6	40.6	58.388	0	107.54	1336000000	51	19.221	19.1412	19.4298	19.4828	19.2471	18.7106	19.0072	18.9308	18.752	18.9539
2.94988	-0.309614	Q2TBA3-2;Q2TBA3	Q2TBA3-2;Q2TBA3	Mucosa-associated lymphoid tissue lymphoma translocation protein 1 homolog	Malt1	1901	Color2 [A=255, R=255, G=0, B=0]	1	4					6	6	6	9	9	9	92.024	0	18.995	22362000	10	14.8265	14.9039	14.863	14.9395	14.8449	14.9946	15.3089	15.2285	15.1072	15.2867
2.94785	0.356114	Q8CCJ3;Q8CCJ3-1;Q8CCJ3-2;P70188-2;P70188	Q8CCJ3;Q8CCJ3-1	E3 UFM1-protein ligase 1	Ufl1	3513	Color2 [A=255, R=255, G=0, B=0]	1	4					18	18	18	24.7	24.7	24.7	89.519	0	85.725	198890000	34	17.3473	17.3607	17.6232	17.4795	17.4399	16.9705	17.1397	17.0914	17.0045	17.2639
2.94039	-0.371139	Q8BTM8;Q8BTM8-2	Q8BTM8	Filamin-A	Flna	3272	Color2 [A=255, R=255, G=0, B=0]	1	4					114	114	105	58.8	58.8	55.5	281.22	0	323.31	31233000000	754	23.3121	23.5287	23.6299	23.5324	23.5396	23.6692	23.8934	23.9323	23.9378	23.9656
2.93979	-0.524844	P48025	P48025	Tyrosine-protein kinase SYK	Syk	1210	Color2 [A=255, R=255, G=0, B=0]	1	4					14	14	13	31	31	29.7	71.376	0	134.65	1108300000	60	18.8542	19.1215	19.2471	19.3133	19.2831	19.437	19.768	19.7239	19.7065	19.8081
2.93753	0.393266	P36536	P36536	GTP-binding protein SAR1a	Sar1a	1100	Color2 [A=255, R=255, G=0, B=0]	1	4					5	5	4	27.3	27.3	21.7	22.371	0	11.701	639040000	11	18.2004	18.298	18.4997	18.343	18.2698	17.7335	18.0161	18.0192	17.8301	18.0457
2.93196	-0.446576	Q61425	Q61425	Hydroxyacyl-coenzyme A dehydrogenase, mitochondrial	Hadh	2374	Color2 [A=255, R=255, G=0, B=0]	1	4					8	8	8	20.4	20.4	20.4	34.463	0	14.482	504640000	17	18.2362	18.3377	18.5431	18.2598	18.0797	18.5721	18.7731	18.7698	18.6976	18.8769
2.92607	-0.597219	P97447;P97447-2	P97447;P97447-2	Four and a half LIM domains protein 1	Fhl1	1733	Color2 [A=255, R=255, G=0, B=0]	1	4					12	12	12	52.9	52.9	52.9	31.888	0	64.286	760060000	34	17.7203	17.9824	18.3033	18.1074	18.32	18.4905	18.7419	18.735	18.7622	18.6898
2.92505	0.526172	Q3TJZ6	Q3TJZ6	Protein FAM98A	Fam98a	1946	Color2 [A=255, R=255, G=0, B=0]	1	4					4	2	2	11.8	5.6	5.6	55.055	0	24.197	47760000	8	14.6541	14.5684	14.9994	14.7717	14.5469	13.9628	14.2134	14.1253	14.2301	14.3779
2.92244	0.645497	Q8BHB4	Q8BHB4	WD repeat-containing protein 3	Wdr3	3113	Color2 [A=255, R=255, G=0, B=0]	1	4					11	11	11	12.5	12.5	12.5	105.77	0	24.972	183460000	17	17.2288	16.9514	17.3243	17.1095	16.7481	16.1514	16.4709	16.4829	16.3703	16.6591
2.9215	-0.391025	Q99JY9;Q641P0;Q641P0-2	Q99JY9	Actin-related protein 3	Actr3	4393	Color2 [A=255, R=255, G=0, B=0]	1	4					19	19	19	52.6	52.6	52.6	47.357	0	242.13	7940500000	184	20.862	21.166	21.1381	21.2478	21.1824	21.3565	21.5788	21.5155	21.4923	21.6082
2.91978	0.44464	Q14C51	Q14C51	Pentatricopeptide repeat domain-containing protein 3, mitochondrial	Ptcd3	1890	Color2 [A=255, R=255, G=0, B=0]	1	4					5	5	5	6.9	6.9	6.9	77.795	0.00021636	4.2896	31761000	7	15.0099	14.9408	15.1759	15.1916	15.0138	14.3428	14.6621	14.6973	14.6103	14.7962
2.91575	-0.418929	P47226-2;P47226	P47226-2;P47226	Testin	Tes	1185	Color2 [A=255, R=255, G=0, B=0]	1	4					7	7	7	25.3	25.3	25.3	41.772	0	26.068	105320000	14	15.4106	15.413	15.566	15.6607	15.5876	15.7145	15.8892	16.0191	15.9792	16.1307
2.91477	-0.374541	P70451-3;P70451-2;P70451-5;P70451;P70451-4	P70451-3;P70451-2;P70451-5;P70451;P70451-4	Tyrosine-protein kinase Fer	Fer	1658	Color2 [A=255, R=255, G=0, B=0]	1	4					3	3	3	4.7	4.7	4.7	61.093	0.0002058	3.4644	8739000	4	14.0259	13.9135	14.1361	14.0779	13.7473	14.2923	14.2746	14.4618	14.3555	14.3894
2.9096	0.875105	Q9QZU9	Q9QZU9	Ubiquitin/ISG15-conjugating enzyme E2 L6	Ube2l6	5589	Color2 [A=255, R=255, G=0, B=0]	1	4					4	4	3	24.2	24.2	19.6	17.841	0	5.5992	286510000	7	17.4758	16.832	17.5373	17.5944	16.9609	16.4045	16.6122	16.4971	16.11	16.4009
2.90877	0.456386	Q8K301	Q8K301	Probable ATP-dependent RNA helicase DDX52	Ddx52	3734	Color2 [A=255, R=255, G=0, B=0]	1	4					2	2	2	3.3	3.3	3.3	67.473	0	12.432	18132000	3	14.9545	14.6073	14.8139	14.9343	14.6578	14.2409	14.4192	14.4392	14.1418	14.4447
2.90735	-0.448129	E9Q7G0	E9Q7G0		Numa1	173	Color2 [A=255, R=255, G=0, B=0]	1	4					62	62	62	36.1	36.1	36.1	235.63	0	323.31	3311200000	173	20.5049	20.6293	20.723	20.5571	20.3724	20.7376	21.0659	21.0798	21.0017	21.1423
2.9069	0.330681	Q99LP6	Q99LP6	GrpE protein homolog 1, mitochondrial	Grpel1	4469	Color2 [A=255, R=255, G=0, B=0]	1	4					7	7	7	35.9	35.9	35.9	24.307	0	15.643	382720000	16	17.54	17.4955	17.7421	17.6704	17.5335	17.1298	17.2829	17.2968	17.1983	17.4203
2.90574	-0.359445	O88673	O88673	Diacylglycerol kinase alpha	Dgka	499	Color2 [A=255, R=255, G=0, B=0]	1	4					4	4	4	5.9	5.9	5.9	82.761	0	14.595	35030000	6	14.2826	14.5132	14.4536	14.5093	14.5057	14.6546	14.8588	14.8124	14.7315	15.0043
2.90481	0.428185	Q9BCZ4	Q9BCZ4	Selenoprotein S	Vimp	4539	Color2 [A=255, R=255, G=0, B=0]	1	4					2	2	2	19.5	19.5	19.5	21.509	0	5.0497	13097000	3	13.2535	13.426	13.6342	13.5879	13.5474	12.9035	13.1072	13.238	13.0085	13.051
2.90434	0.356079	Q8BVW3;Q8BVW3-3;Q8BVW3-2	Q8BVW3;Q8BVW3-3;Q8BVW3-2	Tripartite motif-containing protein 14	Trim14	3319	Color2 [A=255, R=255, G=0, B=0]	1	4					4	4	4	10.5	10.5	10.5	49.64	0	9.0772	46015000	7	14.5721	14.6661	14.8381	14.7399	14.7152	14.2869	14.3947	14.284	14.227	14.5584
2.90278	0.553891	Q9WU84	Q9WU84	Copper chaperone for superoxide dismutase	Ccs	5687	Color2 [A=255, R=255, G=0, B=0]	1	4					3	3	3	10.6	10.6	10.6	28.911	0	14.079	59223000	9	15.7743	15.6044	15.9838	16.0411	15.5495	15.0699	15.3464	15.2795	15.1332	15.3547
2.90245	-0.517142	Q3U0S6	Q3U0S6	Ras-interacting protein 1	Rasip1	1985	Color2 [A=255, R=255, G=0, B=0]	1	4					3	3	3	5.7	5.7	5.7	103.56	0	16.793	13670000	6	13.3303	13.6341	13.7465	13.5407	13.6494	13.7964	14.085	14.1977	14.1625	14.245
2.90187	0.77582	Q99LE6	Q99LE6	ATP-binding cassette sub-family F member 2	Abcf2	4454	Color2 [A=255, R=255, G=0, B=0]	1	4					13	13	13	22.3	22.3	22.3	71.781	0	43.632	344110000	38	18.5414	18.1192	18.6178	18.2263	17.8776	17.1866	17.5456	17.6054	17.5077	17.6578
2.90116	0.399011	Q9D0D4	Q9D0D4	Probable dimethyladenosine transferase	Dimt1	4862	Color2 [A=255, R=255, G=0, B=0]	1	4					7	7	7	28.1	28.1	28.1	35.274	0	13.846	47688000	11	15.2001	15.1934	15.3956	15.4517	15.2258	14.7236	14.902	14.9794	14.7981	15.0684
2.901	-0.298405	Q8VEH3	Q8VEH3	ADP-ribosylation factor-like protein 8A	Arl8a	4040	Color2 [A=255, R=255, G=0, B=0]	1	4					7	7	3	46.8	46.8	12.4	21.39	0	14.561	642030000	17	17.7571	17.9483	17.987	17.9517	17.8964	18.0586	18.2644	18.2693	18.139	18.3013
2.89989	0.519101	Q9D2C7	Q9D2C7	Bax inhibitor 1	Tmbim6	4940	Color2 [A=255, R=255, G=0, B=0]	1	4					2	2	2	3.8	3.8	3.8	26.477	0.0040882	1.6498	65462000	3	14.5498	14.4941	14.5083	14.8734	14.7563	13.8281	14.2638	14.1435	14.1525	14.1985
2.89948	-0.629329	P04231;P20040;P18468;P04230;P18469;P01915	P04231;P20040;P18468;P04230;P18469;P01915	H-2 class II histocompatibility antigen, E-S beta chain;H-2 class II histocompatibility antigen, E-Q beta chain;H-2 class II histocompatibility antigen, I-A beta chain;H-2 class II histocompatibility antigen, E-B beta chain;H-2 class II histocompatibility antigen, I-E beta chain;H-2 class II histocompatibility antigen, E-D beta chain	H2-Eb1	619	Color2 [A=255, R=255, G=0, B=0]	1	4					6	6	6	22.8	22.8	22.8	26.647	0	17.982	214690000	15	16.426	16.4041	16.6537	16.8269	16.9179	16.9773	17.3623	17.4262	17.2796	17.3299
2.89932	-0.597455	Q02257	Q02257	Junction plakoglobin	Jup	1812	Color2 [A=255, R=255, G=0, B=0]	1	4					10	8	8	13.7	10.9	10.9	81.8	0	14.861	63380000	11	14.984	15.2219	15.6342	15.2677	15.3612	15.7971	15.7845	16.1256	15.8264	15.9228
2.89737	-0.416171	Q8BPU7;Q8BPU7-3;Q8BPU7-2;Q8BPU7-4	Q8BPU7;Q8BPU7-3	Engulfment and cell motility protein 1	Elmo1	3241	Color2 [A=255, R=255, G=0, B=0]	1	4					22	22	19	29	29	25.6	83.935	0	85.552	1022800000	52	18.3745	18.5717	18.6947	18.7476	18.6714	18.8323	19.0924	19.0815	18.9902	19.1445
2.89651	-0.331872	Q8BP56-3;Q8BP56;Q8BP56-2	Q8BP56-3;Q8BP56;Q8BP56-2	Acid trehalase-like protein 1	Athl1	3231	Color2 [A=255, R=255, G=0, B=0]	1	4					3	3	3	5	5	5	77.406	0	8.6282	32338000	7	14.233	14.4163	14.549	14.4741	14.4711	14.6445	14.8831	14.7702	14.6889	14.8163
2.89642	-0.517895	Q91VL8	Q91VL8	Telomeric repeat-binding factor 2-interacting protein 1	Terf2ip	4102	Color2 [A=255, R=255, G=0, B=0]	1	4					6	6	6	21.9	21.9	21.9	43.353	0	27.161	49993000	8	14.5234	14.6774	14.9105	14.7152	14.5302	14.8957	15.2269	15.3464	15.1685	15.3087
2.89629	-0.636697	Q61503	Q61503	5-nucleotidase	Nt5e	2383	Color2 [A=255, R=255, G=0, B=0]	1	4					3	3	3	6.2	6.2	6.2	63.864	0.00019298	2.6447	12392000	4	13.7189	13.5782	13.9072	14.1774	13.989	14.5868	14.5512	14.3634	14.3062	14.7465
2.89269	-0.876548	Q69Z99	Q69Z99	Zinc finger protein 512	Znf512	2579	Color2 [A=255, R=255, G=0, B=0]	1	4					6	6	6	13.7	13.7	13.7	63.908	0	19.894	238610000	15	16.2073	16.207	16.5493	15.859	15.7602	16.5989	16.9274	17.0609	17.0982	17.28
2.89262	0.575925	E9Q8D0	E9Q8D0		Dnajc21	174	Color2 [A=255, R=255, G=0, B=0]	1	4					2	2	2	3.2	3.2	3.2	61.734	0	4.3704	21539000	3	13.4033	13.454	13.7538	13.4993	13.2746	12.7856	13.1626	12.8461	12.6688	13.0423
2.89164	0.485191	P97461	P97461	40S ribosomal protein S5;40S ribosomal protein S5, N-terminally processed	Rps5	1737	Color2 [A=255, R=255, G=0, B=0]	1	4					4	4	4	27.5	27.5	27.5	22.889	0	41.518	2369800000	17	19.0721	19.0305	19.2744	18.8817	18.8085	18.425	18.6511	18.4619	18.4132	18.69
2.89127	-0.505689	Q7TSQ8	Q7TSQ8	Pyruvate dehydrogenase phosphatase regulatory subunit, mitochondrial	Pdpr	2888	Color2 [A=255, R=255, G=0, B=0]	1	4					5	5	5	7.2	7.2	7.2	99.229	0	7.1509	9971600	5	12.9435	13.1387	13.2094	13.2534	13.1678	13.3163	13.6082	13.8182	13.7515	13.747
2.89117	0.796321	Q8K368;Q8K368-4	Q8K368;Q8K368-4	Fanconi anemia group I protein homolog	Fanci	3744	Color2 [A=255, R=255, G=0, B=0]	1	4					3	3	3	2.1	2.1	2.1	149.32	0	11.171	5392600	4	13.4644	13.1636	13.8862	13.9772	13.5099	12.6693	13.0765	12.7509	12.7825	12.7405
2.88609	-0.354537	Q8BYH7	Q8BYH7	TBC1 domain family member 17	Tbc1d17	3367	Color2 [A=255, R=255, G=0, B=0]	1	4					5	5	5	8.5	8.5	8.5	72.859	0	13.825	20381000	6	14.3158	14.4107	14.6359	14.5714	14.4269	14.6751	14.9453	14.8639	14.8581	14.791
2.886	-0.409723	A2AX52	A2AX52	Collagen alpha-4(VI) chain	Col6a4	42	Color2 [A=255, R=255, G=0, B=0]	1	4					15	15	15	8	8	8	250.8	0	43.018	141520000	31	16.2878	16.4086	16.6535	16.3601	16.4124	16.6217	16.8548	16.8893	16.8316	16.9735
2.88481	0.482105	Q62193	Q62193	Replication protein A 32 kDa subunit	Rpa2	2461	Color2 [A=255, R=255, G=0, B=0]	1	4					4	4	4	20.7	20.7	20.7	29.718	0	9.4492	191510000	9	16.3314	16.1289	16.516	16.495	16.1731	15.6515	15.9719	15.9148	15.7645	15.9313
2.88106	-0.62467	Q9D3S3;Q9D3S3-3	Q9D3S3;Q9D3S3-3	Sorting nexin-29	Snx29	4962	Color2 [A=255, R=255, G=0, B=0]	1	4					2	2	2	4.2	4.2	4.2	91.386	0	5.1937	3648400	2	11.2594	10.9956	11.1254	11.4502	11.036	11.5381	12.0413	11.9786	11.6025	11.8295
2.88047	0.721697	Q03734;Q6P4P1	Q03734	Serine protease inhibitor A3M	Serpina3m	1824	Color2 [A=255, R=255, G=0, B=0]	1	4					13	13	6	36.8	36.8	17.9	47.064	0	87.205	1483500000	60	18.6226	19.2217	19.0032	18.9871	19.0599	17.8995	18.0942	18.3895	18.3907	18.5121
2.87946	0.413819	Q91YR9	Q91YR9	Prostaglandin reductase 1	Ptgr1	4218	Color2 [A=255, R=255, G=0, B=0]	1	4					4	4	4	14.6	14.6	14.6	35.56	0	7.6796	34126000	6	15.6411	15.9991	15.6414	15.8045	15.6717	15.1945	15.4691	15.4375	15.316	15.2715
2.87624	-0.535224	O35711-2;O35711;O35711-4;O35711-3	O35711-2;O35711;O35711-4	Liprin-beta-2	Ppfibp2	316	Color2 [A=255, R=255, G=0, B=0]	1	4					7	5	5	11.8	9.2	9.2	97.584	0.00021236	3.9294	5554300	5	11.7414	12.1794	11.9498	11.8525	11.9948	12.5751	12.6725	12.4308	12.5328	12.1828
2.8744	-0.348624	P23506;P23506-2	P23506;P23506-2	Protein-L-isoaspartate(D-aspartate) O-methyltransferase	Pcmt1	924	Color2 [A=255, R=255, G=0, B=0]	1	4					6	6	6	43.6	43.6	43.6	24.634	0	42.793	462230000	16	17.9555	17.9636	18.2146	18.0432	17.8421	18.2175	18.3756	18.4123	18.3273	18.4295
2.87131	0.419546	Q924C1;Q924C1-2;Q924C1-3	Q924C1	Exportin-5	Xpo5	4330	Color2 [A=255, R=255, G=0, B=0]	1	4					19	19	19	20.4	20.4	20.4	136.97	0	58.448	315440000	43	18.0969	17.9789	18.2123	18.2369	17.9832	17.4665	17.8257	17.7087	17.5954	17.8142
2.86966	0.527526	Q921I1;CON__Q29443;CON__Q0IIK2;CON__Q2HJF0	Q921I1	Serotransferrin	Tf	4262	Color2 [A=255, R=255, G=0, B=0]	1	4					45	45	44	62	62	60.8	76.723	0	323.31	11577000000	219	22.2756	22.4894	22.3218	22.6464	22.5232	21.6687	21.96	22.0715	21.7887	22.1299
2.86882	-0.659198	Q00915	Q00915	Retinol-binding protein 1	Rbp1	1793	Color2 [A=255, R=255, G=0, B=0]	1	4					3	3	3	25.2	25.2	25.2	15.846	0	8.9484	22287000	5	13.1932	13.5121	13.7902	13.069	13.1402	13.981	14.0345	13.9643	13.9526	14.0683
2.867	0.606775	Q99JH1	Q99JH1	Ribonuclease P protein subunit p25-like protein	Rpp25l	4373	Color2 [A=255, R=255, G=0, B=0]	1	4					2	2	2	11	11	11	17.675	0.00057176	2.4878	10293000	3	13.7114	13.4779	13.6633	13.5862	13.2145	12.648	12.8986	13.1761	12.843	13.0536
2.86678	-0.530401	Q9D6N5	Q9D6N5	Dr1-associated corepressor	Drap1	4990	Color2 [A=255, R=255, G=0, B=0]	1	4					2	2	2	15.6	15.6	15.6	22.278	0	25.894	89353000	7	15.0786	15.1122	15.2455	14.9799	14.7724	15.3045	15.5024	15.6539	15.6214	15.7586
2.86477	0.422647	Q8BZA9	Q8BZA9	Fructose-2,6-bisphosphatase TIGAR	Tigar	3385	Color2 [A=255, R=255, G=0, B=0]	1	4					2	2	2	14.1	14.1	14.1	29.19	0	7.3118	15573000	4	13.6119	13.6743	13.9765	13.8398	13.6241	13.2705	13.1781	13.3192	13.3459	13.4997
2.8645	-0.34821	O70493	O70493	Sorting nexin-12	Snx12	445	Color2 [A=255, R=255, G=0, B=0]	1	4					5	3	3	28.5	18.8	18.8	19.116	0	11.246	51825000	10	15.3575	15.369	15.5318	15.3955	15.2744	15.5239	15.8159	15.7089	15.7491	15.8715
2.86273	-0.344098	Q91YI0	Q91YI0	Argininosuccinate lyase	Asl	4199	Color2 [A=255, R=255, G=0, B=0]	1	4					13	13	13	30.2	30.2	30.2	51.739	0	31.351	452790000	32	18.3051	18.3306	18.5982	18.4988	18.4403	18.62	18.8086	18.7519	18.8029	18.9101
2.86259	-0.333472	Q9CPU0	Q9CPU0	Lactoylglutathione lyase	Glo1	4553	Color2 [A=255, R=255, G=0, B=0]	1	4					8	8	8	53.3	53.3	53.3	20.809	0	29.082	754390000	22	18.6276	18.6007	18.7712	18.8437	18.5305	18.8724	19.0235	19.0382	18.995	19.1121
2.86215	0.753136	P62897;CON__P62894;P00015	P62897	Cytochrome c, somatic	Cycs	1542	Color2 [A=255, R=255, G=0, B=0]	1	4					5	5	5	39	39	39	11.605	0	15.559	109240000	12	16.7585	16.6357	16.9283	17.4384	17.2166	16.1717	16.3262	16.1626	16.1367	16.4147
2.86164	-0.399357	Q6NSR8	Q6NSR8	Probable aminopeptidase NPEPL1	Npepl1	2623	Color2 [A=255, R=255, G=0, B=0]	1	4					7	7	7	19.1	19.1	19.1	55.939	0	32.583	215970000	12	15.4508	15.6583	15.7178	15.8096	15.6725	15.835	16.1119	16.081	16.0989	16.1791
2.86068	-1.18659	Q91XM9-3;Q91XM9-6;Q91XM9-8;Q91XM9;Q91XM9-2;Q91XM9-4;Q91XM9-7	Q91XM9-3;Q91XM9-6;Q91XM9-8;Q91XM9;Q91XM9-2;Q91XM9-4;Q91XM9-7	Disks large homolog 2	Dlg2	4189	Color2 [A=255, R=255, G=0, B=0]	1	4					2	2	2	3.5	3.5	3.5	87.789	0.00021317	3.9928	3923900	2	11.006	11.4556	11.0246	10.5684	10.5949	11.5518	11.8653	12.1517	12.448	12.5656
2.85896	-0.423103	Q9CPV4;Q9CPV4-3;Q9CPV4-2	Q9CPV4;Q9CPV4-3;Q9CPV4-2	Glyoxalase domain-containing protein 4	Glod4	4556	Color2 [A=255, R=255, G=0, B=0]	1	4					17	17	17	56.7	56.7	56.7	33.316	0	61.237	1552900000	53	19.8177	19.9397	20.0531	19.9008	19.6943	20.0601	20.4085	20.3703	20.2837	20.3985
2.85716	-0.754154	Q62048-2;Q62048	Q62048-2;Q62048	Astrocytic phosphoprotein PEA-15	Pea15	2439	Color2 [A=255, R=255, G=0, B=0]	1	4					2	2	2	15.7	15.7	15.7	12.544	0	4.8892	91405000	7	15.8936	15.9602	16.3474	15.7429	15.6114	16.2927	16.8316	16.6763	16.7836	16.742
2.85672	0.318254	Q01853	Q01853	Transitional endoplasmic reticulum ATPase	Vcp	1805	Color2 [A=255, R=255, G=0, B=0]	1	4					44	44	43	66.7	66.7	65.9	89.321	0	323.31	12854000000	231	22.341	22.3119	22.551	22.5251	22.4936	21.9942	22.1873	22.1458	22.0591	22.2449
2.85602	0.403146	Q62191	Q62191	E3 ubiquitin-protein ligase TRIM21	Trim21	2459	Color2 [A=255, R=255, G=0, B=0]	1	4					4	4	4	8.1	8.1	8.1	54.174	0	7.5519	38986000	7	15.1151	14.9187	15.1507	15.0182	14.9126	14.396	14.608	14.8291	14.6272	14.6393
2.85337	0.753728	P62911	P62911	60S ribosomal protein L32	Rpl32	1545	Color2 [A=255, R=255, G=0, B=0]	1	4					6	6	6	34.8	34.8	34.8	15.86	0	15.709	454820000	25	18.4841	18.2477	18.6921	19.07	18.9122	17.7393	18.0585	18.0204	17.8579	17.9612
2.85328	0.347425	P05064;Q91Y97	P05064	Fructose-bisphosphate aldolase A	Aldoa	628	Color2 [A=255, R=255, G=0, B=0]	1	4					22	22	18	69.2	69.2	57.7	39.355	0	323.31	13516000000	178	21.9712	21.9348	22.1172	22.0567	21.917	21.4204	21.7489	21.7104	21.6281	21.752
2.84865	0.544942	P49586;Q811Q9-2;Q811Q9	P49586	Choline-phosphate cytidylyltransferase A	Pcyt1a	1234	Color2 [A=255, R=255, G=0, B=0]	1	4					8	8	8	24.3	24.3	24.3	41.666	0	20.198	87979000	14	16.7912	16.5996	16.8482	17.0985	16.5488	16.0644	16.3461	16.3188	16.1156	16.3166
2.84715	0.474735	Q9JJF9	Q9JJF9	Signal peptide peptidase-like 2A	Sppl2a	5399	Color2 [A=255, R=255, G=0, B=0]	1	4					2	2	2	7.5	7.5	7.5	58.128	0	6.6892	90049000	6	16.6396	16.7005	16.8298	16.5182	16.3805	15.9304	16.1852	16.2258	16.0665	16.287
2.8461	-0.315279	P22437	P22437	Prostaglandin G/H synthase 1	Ptgs1	911	Color2 [A=255, R=255, G=0, B=0]	1	4					10	10	10	19.9	19.9	19.9	69.042	0	42.508	263770000	23	16.8382	16.9701	17.1125	17.0569	16.9169	17.1238	17.3737	17.3107	17.3026	17.3602
2.84432	0.457403	Q9R0Q3	Q9R0Q3	Transmembrane emp24 domain-containing protein 2	Tmed2	5619	Color2 [A=255, R=255, G=0, B=0]	1	4					3	3	3	17.4	17.4	17.4	22.705	0	4.6402	168550000	6	16.4909	16.6577	16.8343	16.8332	17.0191	16.2774	16.3814	16.4043	16.2354	16.2497
2.84333	-0.44337	Q01730	Q01730	Ras suppressor protein 1	Rsu1	1803	Color2 [A=255, R=255, G=0, B=0]	1	4					7	7	7	37.2	37.2	37.2	31.55	0	61.215	1373500000	24	18.4801	18.6267	18.8664	18.844	18.8291	18.9812	19.1501	19.2	19.2218	19.3102
2.8408	-0.313226	O88746;O88746-2	O88746	Target of Myb protein 1	Tom1	507	Color2 [A=255, R=255, G=0, B=0]	1	4					4	4	4	10.4	10.4	10.4	54.325	0	8.6583	36755000	8	14.3601	14.4768	14.5192	14.2033	14.4747	14.6341	14.7461	14.7804	14.6511	14.7886
2.84017	0.369236	P05201	P05201	Aspartate aminotransferase, cytoplasmic	Got1	630	Color2 [A=255, R=255, G=0, B=0]	1	4					14	14	14	38	38	38	46.247	0	79.68	617660000	38	17.6093	17.5577	17.8429	17.7854	17.6712	17.1428	17.3842	17.3146	17.292	17.4868
2.83777	0.431868	Q9D1M4	Q9D1M4	Eukaryotic translation elongation factor 1 epsilon-1	Eef1e1	4923	Color2 [A=255, R=255, G=0, B=0]	1	4					4	4	4	21.8	21.8	21.8	19.859	0	11.801	228680000	9	16.7794	16.6032	16.908	16.9508	16.6039	16.1788	16.3446	16.4913	16.2669	16.4043
2.83764	0.389984	Q64191	Q64191	N(4)-(beta-N-acetylglucosaminyl)-L-asparaginase;Glycosylasparaginase alpha chain;Glycosylasparaginase beta chain	Aga	2518	Color2 [A=255, R=255, G=0, B=0]	1	4					4	4	4	19.9	19.9	19.9	37.022	0	32.591	87633000	11	15.5495	15.6632	15.7157	15.7749	15.7155	15.1167	15.5132	15.1791	15.2559	15.404
2.83584	0.444654	P09103	P09103	Protein disulfide-isomerase	P4hb	689	Color2 [A=255, R=255, G=0, B=0]	1	4					27	27	27	59.3	59.3	59.3	57.058	0	203.13	11234000000	146	22.5371	22.5653	22.7601	22.4663	22.4192	22.2654	22.2752	22.0265	21.8937	22.064
2.83539	0.801493	Q8CIE4	Q8CIE4		Parp10	3611	Color2 [A=255, R=255, G=0, B=0]	1	4					6	6	6	11.1	11.1	11.1	103.68	0	82.845	32048000	11	13.4894	13.4645	13.6291	14.007	13.6022	12.5749	13.1022	12.9411	12.4471	13.1195
2.83438	0.375056	Q60710	Q60710	Deoxynucleoside triphosphate triphosphohydrolase SAMHD1	Samhd1	2260	Color2 [A=255, R=255, G=0, B=0]	1	4					37	37	2	60.3	60.3	4.4	75.892	0	205.2	8539400000	139	21.7412	21.8511	22.014	22.0473	21.9215	21.3322	21.6418	21.5908	21.513	21.622
2.83229	0.496977	Q99LR1;Q99LR1-2	Q99LR1	Monoacylglycerol lipase ABHD12	Abhd12	4470	Color2 [A=255, R=255, G=0, B=0]	1	4					5	5	5	14.3	14.3	14.3	45.269	0	9.377	156870000	10	16.5122	16.8154	17.032	16.9898	16.9339	16.2273	16.4911	16.3419	16.2979	16.4403
2.82937	-0.356821	O35892;O35892-2	O35892;O35892-2	Nuclear autoantigen Sp-100	Sp100	325	Color2 [A=255, R=255, G=0, B=0]	1	4					11	11	7	26.6	26.6	19.5	54.726	0	105.04	755780000	39	19.4411	19.5259	19.6128	19.509	19.2794	19.6493	19.8576	19.9317	19.8001	19.9137
2.82698	-0.311489	Q8BUK6	Q8BUK6	Protein Hook homolog 3	Hook3	3292	Color2 [A=255, R=255, G=0, B=0]	1	4					10	10	10	16.3	16.3	16.3	83.217	0	49.839	163660000	17	16.5469	16.6695	16.6809	16.5742	16.5153	16.7083	16.9671	16.9091	16.9052	17.0545
2.82688	-0.420062	Q8VD62	Q8VD62	UPF0696 protein C11orf68 homolog	Bles03	3980	Color2 [A=255, R=255, G=0, B=0]	1	4					5	5	5	21.1	21.1	21.1	31.845	0	63.723	80066000	9	15.4039	15.3559	15.6559	15.5092	15.3949	15.6301	15.9795	15.9268	15.8499	16.0338
2.8265	0.645935	P63276	P63276	40S ribosomal protein S17	Rps17	1579	Color2 [A=255, R=255, G=0, B=0]	1	4					8	8	8	59.3	59.3	59.3	15.524	0	47.102	5156500000	25	21.6306	21.4649	21.705	21.2674	21.0402	20.5735	20.8673	20.8284	20.6932	20.9161
2.82503	0.399774	P28076;O35522	P28076;O35522	Proteasome subunit beta type-9	Psmb9	296	Color2 [A=255, R=255, G=0, B=0]	1	4					2	2	2	13.7	13.7	13.7	23.396	0.00020133	3.1809	340360000	9	17.2203	17.3565	17.4093	17.464	17.2431	16.7006	17.0446	17.1069	16.8873	16.9548
2.82066	-0.384752	P26041	P26041	Moesin	Msn	955	Color2 [A=255, R=255, G=0, B=0]	1	4					38	38	25	60	60	41.9	67.766	0	323.31	25126000000	277	23.1758	23.3216	23.422	23.2809	23.2301	23.4096	23.7971	23.7248	23.6489	23.7736
2.82017	0.381949	Q9R1P1	Q9R1P1	Proteasome subunit beta type-3	Psmb3	5639	Color2 [A=255, R=255, G=0, B=0]	1	4					8	8	7	44.9	44.9	44.4	22.965	0	36.567	751440000	28	18.9286	19.0034	19.1219	19.2962	19.2176	18.5841	18.8489	18.788	18.6898	18.7472
2.81759	-0.445776	P25799;P25799-3;P25799-2;P25799-4;P25799-5;P25799-6;P25799-7	P25799;P25799-3;P25799-2;P25799-4	Nuclear factor NF-kappa-B p105 subunit;Nuclear factor NF-kappa-B p50 subunit	Nfkb1	948	Color2 [A=255, R=255, G=0, B=0]	1	4					15	15	15	18.5	18.5	18.5	105.61	0	52.497	151950000	26	17.4668	17.6224	17.757	17.8275	17.7156	17.8598	18.1757	18.2194	18.1004	18.2629
2.81724	0.559392	Q9D706	Q9D706	RNA polymerase II-associated protein 3	Rpap3	4998	Color2 [A=255, R=255, G=0, B=0]	1	4					6	6	6	14.1	14.1	14.1	74.095	0	24.614	32359000	10	14.3486	14.2966	14.722	14.5363	14.4137	13.6527	13.9292	14.1156	13.7414	14.0814
2.81694	0.326123	Q61462;Q61462-2	Q61462;Q61462-2	Cytochrome b-245 light chain	Cyba	2376	Color2 [A=255, R=255, G=0, B=0]	1	4					5	5	5	31.2	31.2	31.2	20.748	0	10.713	248160000	21	16.228	16.4963	16.5041	16.3992	16.3428	15.9506	16.1935	16.1586	16.0024	16.0347
2.81681	-0.328283	Q80XQ2	Q80XQ2	TBC1 domain family member 5	Tbc1d5	2990	Color2 [A=255, R=255, G=0, B=0]	1	4					9	9	9	14.8	14.8	14.8	91.836	0	22.818	57790000	20	15.6721	15.808	15.926	15.9565	15.8118	16.0324	16.2153	16.2781	16.0652	16.2246
2.81533	-0.486979	Q9DBF1-2;Q9DBF1	Q9DBF1-2;Q9DBF1	Alpha-aminoadipic semialdehyde dehydrogenase	Aldh7a1	5129	Color2 [A=255, R=255, G=0, B=0]	1	4					8	8	8	22.1	22.1	22.1	55.644	0	93.664	157960000	27	15.8701	15.8641	16.2782	15.8581	15.7965	16.5193	16.5533	16.3077	16.2747	16.4469
2.81533	-0.423245	P40124	P40124	Adenylyl cyclase-associated protein 1	Cap1	1119	Color2 [A=255, R=255, G=0, B=0]	1	4					24	24	23	61.8	61.8	60.1	51.564	0	259.38	9956400000	144	21.3897	21.4905	21.6608	21.7883	21.6689	21.8123	22.0766	22.0993	22.0115	22.1148
2.81433	-0.38881	Q9WV92-7;Q9WV92-8	Q9WV92-7;Q9WV92-8			5724	Color2 [A=255, R=255, G=0, B=0]	1	4					21	19	2	32.3	30.3	3.6	91.849	0	196.19	264390000	34	17.5145	17.5571	17.8325	17.6306	17.5458	17.7797	18.1197	18.0465	18.0015	18.0772
2.81424	-1.31436	Q8CCK0	Q8CCK0	Core histone macro-H2A.2	H2afy2	3515	Color2 [A=255, R=255, G=0, B=0]	1	4					8	6	6	25.5	18.5	18.5	40.092	0	10.901	236900000	12	18.1643	18.4023	18.4741	17.8059	17.1519	18.7881	19.514	19.4822	19.2634	19.5226
2.814	0.330072	Q00612;P97324;REV__P46662	Q00612	Glucose-6-phosphate 1-dehydrogenase X	G6pdx	1787	Color2 [A=255, R=255, G=0, B=0]	1	4					20	20	20	40.6	40.6	40.6	59.262	0	113.72	2245900000	79	19.6319	19.7955	19.7766	19.9773	19.8285	19.3125	19.5543	19.5	19.456	19.5368
2.81359	-0.50956	Q61624	Q61624	Zinc finger protein 148	Znf148	2400	Color2 [A=255, R=255, G=0, B=0]	1	4					4	4	4	7.7	7.7	7.7	88.75	0	8.237	22621000	6	13.8432	14.0336	14.2175	14.3235	14.2825	14.4343	14.7633	14.6046	14.6819	14.7639
2.81259	-0.374938	O35379	O35379	Multidrug resistance-associated protein 1	Abcc1	286	Color2 [A=255, R=255, G=0, B=0]	1	4					3	3	3	2.6	2.6	2.6	171.18	0.00020044	3.1275	77643000	3	15.269	15.4861	15.625	15.4587	15.2708	15.6728	15.8872	15.7282	15.8288	15.8673
2.81076	0.467245	Q9D8S3	Q9D8S3	ADP-ribosylation factor GTPase-activating protein 3	Arfgap3	5053	Color2 [A=255, R=255, G=0, B=0]	1	4					6	6	6	13	13	13	57.455	0	18.592	68426000	10	15.9545	15.8999	16.2616	15.8206	15.7509	15.3314	15.5022	15.4806	15.4249	15.6122
2.81013	-0.515416	Q9WVH9	Q9WVH9	Fibulin-5	Fbln5	5732	Color2 [A=255, R=255, G=0, B=0]	1	4					6	6	6	16.1	16.1	16.1	50.193	0	26.033	360270000	11	16.1889	16.3433	16.6864	16.3649	16.6353	16.7458	16.9722	17.0343	17.0711	16.9725
2.8063	-1.32971	P16015	P16015	Carbonic anhydrase 3	Ca3	819	Color2 [A=255, R=255, G=0, B=0]	1	4					10	10	10	51.5	51.5	51.5	29.366	0	30.139	424620000	27	16.41	16.5843	16.8496	17.3347	17.3439	18.6788	17.5834	18.6985	18.1746	18.0358
2.80476	0.31945	Q9D868-2;Q9D868	Q9D868-2;Q9D868	Peptidyl-prolyl cis-trans isomerase H	Ppih	5033	Color2 [A=255, R=255, G=0, B=0]	1	4					6	6	6	41.2	41.2	41.2	19.208	0	14.359	270030000	14	17.801	17.8322	17.905	17.9549	17.8259	17.3288	17.644	17.6232	17.4815	17.6443
2.80276	0.599785	P14206	P14206	40S ribosomal protein SA	Rpsa	788	Color2 [A=255, R=255, G=0, B=0]	1	4					13	13	13	51.2	51.2	51.2	32.838	0	240.92	3512900000	68	19.9656	19.5552	20.0659	20.0583	19.7891	19.0435	19.4622	19.2749	19.1733	19.4812
2.80119	-0.853574	P07309	P07309	Transthyretin	Ttr	660	Color2 [A=255, R=255, G=0, B=0]	1	4					6	6	6	46.9	46.9	46.9	15.776	0	35.61	1567200000	27	18.8787	19.5504	19.411	19.5988	19.6018	19.9273	20.1999	20.6573	20.1655	20.3585
2.80056	0.504874	Q9DAI2	Q9DAI2	Intraflagellar transport protein 22 homolog	Ift22	5087	Color2 [A=255, R=255, G=0, B=0]	1	4					4	4	4	25.9	25.9	25.9	20.833	0	4.5169	5964400	5	13.2043	13.3233	13.4464	13.2603	13.6503	12.679	12.8675	12.8736	12.8112	13.1289
2.79692	0.406452	Q69ZS7-2;Q69ZS7	Q69ZS7-2;Q69ZS7	HBS1-like protein	Hbs1l	2592	Color2 [A=255, R=255, G=0, B=0]	1	4					8	8	8	16.5	16.5	16.5	65.282	0	20.834	45055000	12	15.187	15.1744	15.4904	15.5942	15.4231	14.9788	15.0428	14.9478	14.8914	14.9761
2.79646	-0.344885	Q9D1G5	Q9D1G5	Leucine-rich repeat-containing protein 57	Lrrc57	4910	Color2 [A=255, R=255, G=0, B=0]	1	4					6	6	6	25.5	25.5	25.5	26.76	0	18.839	38447000	11	15.2267	15.2719	15.4195	15.402	15.3732	15.4732	15.8555	15.7553	15.6478	15.6859
2.79604	1.54233	P36552	P36552	Oxygen-dependent coproporphyrinogen-III oxidase, mitochondrial	Cpox	1101	Color2 [A=255, R=255, G=0, B=0]	1	4					11	11	11	27.5	27.5	27.5	49.714	0	35.346	398540000	24	19.869	18.4998	19.7524	19.9222	18.7177	17.5431	18.2245	17.8329	17.5822	17.8666
2.79578	0.363057	Q7TMK9-2;Q7TMK9	Q7TMK9-2;Q7TMK9	Heterogeneous nuclear ribonucleoprotein Q	Syncrip	2846	Color2 [A=255, R=255, G=0, B=0]	1	4					22	22	22	45.4	45.4	45.4	62.672	0	151.76	2629300000	95	19.8715	19.8119	20.0689	20.1356	19.9554	19.4462	19.7078	19.6257	19.5474	19.7008
2.79388	-0.708737	P83917	P83917	Chromobox protein homolog 1	Cbx1	1689	Color2 [A=255, R=255, G=0, B=0]	1	4					6	5	5	33	24.3	24.3	21.418	0	14.387	489650000	15	17.5365	17.5431	17.7827	17.2694	17.1038	17.8001	18.1816	18.172	18.2623	18.3632
2.79339	0.473724	Q6P1B1;E9Q286	Q6P1B1	Xaa-Pro aminopeptidase 1	Xpnpep1	2642	Color2 [A=255, R=255, G=0, B=0]	1	4					17	17	17	28.1	28.1	28.1	69.59	0	75.101	488340000	29	18.1826	18.0046	18.3825	18.4505	18.0877	17.548	17.8385	17.8451	17.7116	17.796
2.78886	-0.351942	P70315	P70315	Wiskott-Aldrich syndrome protein homolog	Was	1635	Color2 [A=255, R=255, G=0, B=0]	1	4					8	8	8	22.7	22.7	22.7	54.191	0	94.453	311380000	24	16.5083	16.6543	16.8665	16.7944	16.7285	16.9295	17.146	17.1299	16.9861	17.1203
2.78827	0.511854	P80317;Q61390	P80317	T-complex protein 1 subunit zeta	Cct6a	1674	Color2 [A=255, R=255, G=0, B=0]	1	4					19	19	19	46.3	46.3	46.3	58.004	0	151.12	2820700000	84	20.4319	20.379	20.5845	20.9172	20.7008	19.9274	20.2043	20.1563	20.0142	20.1519
2.78502	0.339083	Q6WKZ8;Q6WKZ8-2;Q6WKZ8-3	Q6WKZ8;Q6WKZ8-2;Q6WKZ8-3	E3 ubiquitin-protein ligase UBR2	Ubr2	2758	Color2 [A=255, R=255, G=0, B=0]	1	4					11	11	11	8.4	8.4	8.4	199.15	0	30.725	42249000	17	15.8179	15.8026	15.9648	16.0829	15.9164	15.4946	15.6563	15.5346	15.465	15.7387
2.78473	-0.436572	Q9JLB0-2;Q9JLB0;REV__Q8C6L5;Q9WV34;Q9WV34-2	Q9JLB0-2;Q9JLB0	MAGUK p55 subfamily member 6	Mpp6	5452	Color2 [A=255, R=255, G=0, B=0]	1	4					16	16	16	30.8	30.8	30.8	60.924	0	54.503	399490000	33	17.9234	18.1255	18.2464	18.1412	17.9478	18.2472	18.5879	18.5338	18.5313	18.667
2.784	-0.572157	Q6P9R4-2;Q6P9R4-1;Q6P9R4;Q6P9R4-3	Q6P9R4-2;Q6P9R4-1;Q6P9R4;Q6P9R4-3	Rho guanine nucleotide exchange factor 18	Arhgef18	2686	Color2 [A=255, R=255, G=0, B=0]	1	4					9	9	9	12	12	12	111.02	0	29.449	36296000	12	14.5744	14.5328	14.7705	14.5784	14.2044	14.9027	15.0779	15.3219	14.9579	15.2609
2.78305	0.372024	P54103	P54103	DnaJ homolog subfamily C member 2;DnaJ homolog subfamily C member 2, N-terminally processed	Dnajc2	1315	Color2 [A=255, R=255, G=0, B=0]	1	4					14	14	14	26.4	26.4	26.4	71.721	0	37.656	249820000	25	17.0272	17.0345	17.2503	17.0636	16.9332	16.4575	16.729	16.7318	16.7128	16.8175
2.78284	0.366087	P16301	P16301	Phosphatidylcholine-sterol acyltransferase	Lcat	826	Color2 [A=255, R=255, G=0, B=0]	1	4					2	2	2	4.8	4.8	4.8	49.746	0	7.5171	8969200	2	12.7198	12.9834	12.8231	12.9796	12.9675	12.3107	12.6237	12.6269	12.5137	12.568
2.78127	-0.517554	Q3V2J0	Q3V2J0	Protein FAM92B	Fam92b	2123	Color2 [A=255, R=255, G=0, B=0]	1	4					2	2	2	6.5	6.5	6.5	33.274	0.0095024	1.3638	1060400000	5	16.8634	17.0046	17.1905	17.2905	17.2428	17.3546	17.8248	17.6913	17.6277	17.6813
2.78097	-0.353214	Q811M1;Q811M1-2;Q811M1-4;Q811M1-3	Q811M1	Rho GTPase-activating protein 15	Arhgap15	3030	Color2 [A=255, R=255, G=0, B=0]	1	4					7	7	7	15.8	15.8	15.8	55.339	0	10.31	218610000	13	16.816	16.9779	17.0178	17.0508	16.9809	17.1258	17.4515	17.3169	17.2456	17.4698
2.77936	0.338692	Q9CWU9	Q9CWU9	Nucleoporin Nup37	Nup37	4738	Color2 [A=255, R=255, G=0, B=0]	1	4					7	7	7	22.7	22.7	22.7	36.731	0	11.064	82693000	12	16.4996	16.4903	16.5861	16.7106	16.4547	16.0102	16.3267	16.2301	16.1755	16.3053
2.77641	0.393791	Q9WTP6-2;Q9WTP6	Q9WTP6-2;Q9WTP6	Adenylate kinase 2, mitochondrial;Adenylate kinase 2, mitochondrial, N-terminally processed	Ak2	5663	Color2 [A=255, R=255, G=0, B=0]	1	4					10	10	10	47.8	47.8	47.8	25.605	0	30.099	809510000	29	18.6599	18.5475	18.7843	18.8764	18.6518	18.119	18.492	18.362	18.2355	18.3423
2.7763	-0.445501	Q6ZQK5;Q6ZQK5-2	Q6ZQK5;Q6ZQK5-2	Arf-GAP with coiled-coil, ANK repeat and PH domain-containing protein 2	Acap2	2791	Color2 [A=255, R=255, G=0, B=0]	1	4					13	13	13	21.8	21.8	21.8	87.21	0	135.27	241530000	31	16.2657	16.4805	16.6136	16.2711	16.2368	16.5795	16.8525	16.8876	16.8555	16.9201
2.77578	-0.378561	Q8R4K2	Q8R4K2	Interleukin-1 receptor-associated kinase 4	Irak4	3911	Color2 [A=255, R=255, G=0, B=0]	1	4					8	8	8	19.8	19.8	19.8	50.871	0	107.41	104140000	13	15.1462	15.372	15.4628	15.3867	15.2299	15.5048	15.7813	15.7489	15.6305	15.8249
2.77502	0.363229	P14685	P14685	26S proteasome non-ATPase regulatory subunit 3	Psmd3	798	Color2 [A=255, R=255, G=0, B=0]	1	4					17	17	17	34.9	34.9	34.9	60.718	0	96.416	1686800000	55	20.217	20.1864	20.4017	20.3178	20.086	19.6872	19.9965	19.9525	19.8168	19.9398
2.77417	-0.409451	O08784	O08784	Treacle protein	Tcof1	219	Color2 [A=255, R=255, G=0, B=0]	1	4					25	25	25	23	23	23	135	0	177.04	1000200000	77	19.6316	19.7972	19.9662	19.7077	19.5657	19.9403	20.1928	20.2172	20.1252	20.2401
2.77403	-0.509871	Q8BH43	Q8BH43	Wiskott-Aldrich syndrome protein family member 2	Wasf2	3095	Color2 [A=255, R=255, G=0, B=0]	1	4					8	8	8	15.9	15.9	15.9	54.073	0	60.462	423300000	25	16.8986	16.9929	17.2334	17.3728	17.3341	17.4563	17.7794	17.7464	17.6895	17.7096
2.77291	0.616599	Q5F2E7;Q5F2E7-2	Q5F2E7;Q5F2E7-2	Nuclear fragile X mental retardation-interacting protein 2	Nufip2	2174	Color2 [A=255, R=255, G=0, B=0]	1	4					6	6	6	12.6	12.6	12.6	75.656	0	20.978	39991000	12	14.693	14.5657	15.0761	15.1792	15.0644	14.1794	14.4154	14.4572	14.2359	14.2074
2.77129	0.537177	Q99L45	Q99L45	Eukaryotic translation initiation factor 2 subunit 2	Eif2s2	4439	Color2 [A=255, R=255, G=0, B=0]	1	4					20	20	20	61.6	61.6	61.6	38.092	0	114.61	2943700000	78	20.4539	20.2283	20.5905	20.254	20.0295	19.5385	19.8371	19.8151	19.763	19.9167
2.77111	0.518335	P99024	P99024	Tubulin beta-5 chain	Tubb5	1776	Color2 [A=255, R=255, G=0, B=0]	1	4					21	5	4	64.4	19.4	16	49.67	0	140.03	5369800000	71	21.0381	20.7869	21.2577	21.3372	21.0857	20.374	20.7065	20.6108	20.5546	20.6682
2.77041	0.341119	Q8BTJ4-2;Q8BTJ4	Q8BTJ4-2;Q8BTJ4	Bis(5-adenosyl)-triphosphatase enpp4	Enpp4	3271	Color2 [A=255, R=255, G=0, B=0]	1	4					5	5	5	13.2	13.2	13.2	47.903	0	8.3084	110640000	12	16.2453	16.5525	16.6151	16.5328	16.4097	16.0459	16.1506	16.103	16.1027	16.2476
2.76504	0.50007	O35465;O35465-2	O35465;O35465-2	Peptidyl-prolyl cis-trans isomerase FKBP8	Fkbp8	293	Color2 [A=255, R=255, G=0, B=0]	1	4					8	8	7	25.1	25.1	21.9	43.528	0	57.394	151210000	23	17.1417	17.2749	17.4527	17.6696	17.6057	16.7756	17.0487	16.9494	16.9228	16.9476
2.76363	0.36711	P06151;P00342	P06151	L-lactate dehydrogenase A chain	Ldha	640	Color2 [A=255, R=255, G=0, B=0]	1	4					18	18	17	53.3	53.3	49.7	36.498	0	144.45	17228000000	130	22.0532	22.0632	22.2646	22.3642	22.2311	21.6646	21.9687	21.8213	21.7824	21.9038
2.76162	0.291484	Q64514-2;Q64514	Q64514-2;Q64514	Tripeptidyl-peptidase 2	Tpp2	2546	Color2 [A=255, R=255, G=0, B=0]	1	4					32	32	32	32.1	32.1	32.1	138.46	0	146.88	680730000	78	19.7297	19.6942	19.8505	19.6656	19.5526	19.2974	19.4116	19.4452	19.3463	19.5347
2.7614	-0.469982	Q6PDN3;Q6PDN3-3;Q6PDN3-4	Q6PDN3;Q6PDN3-3	Myosin light chain kinase, smooth muscle;Myosin light chain kinase, smooth muscle, deglutamylated form	Mylk	2710	Color2 [A=255, R=255, G=0, B=0]	1	4					28	28	9	17	17	6.3	212.92	0	143.63	1694600000	100	19.5086	19.8315	19.915	19.642	19.6535	19.9038	20.2112	20.2396	20.2251	20.3209
2.76131	-0.228957	Q91X20	Q91X20	Set1/Ash2 histone methyltransferase complex subunit ASH2	Ash2l	4172	Color2 [A=255, R=255, G=0, B=0]	1	4					9	9	8	20.2	20.2	15.6	68.249	0	10.238	39554000	10	15.1988	15.3314	15.3658	15.2336	15.1528	15.4105	15.4633	15.4742	15.4894	15.5899
2.76047	-0.391998	O70293-2;O70293;O70291	O70293-2;O70293	G protein-coupled receptor kinase 6	Grk6	422	Color2 [A=255, R=255, G=0, B=0]	1	4					4	4	3	7.6	7.6	5.6	67.114	0	31.736	38926000	7	14.3838	14.5713	14.6451	14.7487	14.6905	14.8376	15.0471	14.9687	14.9615	15.1846
2.75912	0.794801	Q9CPT3;REV__CON__P02672	Q9CPT3	N-acylneuraminate-9-phosphatase	Nanp	4550	Color2 [A=255, R=255, G=0, B=0]	1	4					3	3	3	11.3	11.3	11.3	27.808	0	5.8844	15864000	4	13.6953	13.1226	13.7749	14.0246	13.815	12.6217	12.7988	13.0955	12.9323	13.0101
2.75712	-0.526119	P28653	P28653	Biglycan	Bgn	992	Color2 [A=255, R=255, G=0, B=0]	1	4					11	11	10	37.7	37.7	35.5	41.639	0	132.65	1425500000	38	18.3656	18.5841	18.9272	18.5873	18.687	18.9331	19.109	19.1562	19.3517	19.2319
2.75588	-0.484686	Q9WTK5	Q9WTK5	Nuclear factor NF-kappa-B p100 subunit;Nuclear factor NF-kappa-B p52 subunit	Nfkb2	5659	Color2 [A=255, R=255, G=0, B=0]	1	4					9	9	9	14.7	14.7	14.7	96.831	0	173.83	80855000	20	15.8967	16.0989	16.2953	15.902	15.8192	16.2748	16.5225	16.5344	16.465	16.6388
2.75438	0.318517	Q61334	Q61334	B-cell receptor-associated protein 29	Bcap29	2366	Color2 [A=255, R=255, G=0, B=0]	1	4					4	4	4	16.7	16.7	16.7	27.964	0	9.2462	207860000	11	16.7902	16.8487	16.9877	17.1094	16.9978	16.4957	16.6487	16.738	16.6063	16.6525
2.75329	-0.444577	Q8JZY2	Q8JZY2	COMM domain-containing protein 10	Commd10	3644	Color2 [A=255, R=255, G=0, B=0]	1	4					5	5	5	28.2	28.2	28.2	22.812	0	66.568	57365000	8	14.4483	14.4556	14.7119	14.5064	14.3871	14.6989	14.8828	15.0742	14.9232	15.153
2.75199	-0.273202	Q80SY5	Q80SY5	Pre-mRNA-splicing factor 38B	Prpf38b	2897	Color2 [A=255, R=255, G=0, B=0]	1	4					4	4	4	7.4	7.4	7.4	63.752	0	7.0735	102470000	7	16.3095	16.3357	16.4553	16.5406	16.3998	16.5503	16.796	16.6822	16.6368	16.7415
2.75072	0.453726	Q91WT8-2;Q91WT8	Q91WT8-2;Q91WT8	RNA-binding protein 47	Rbm47	4168	Color2 [A=255, R=255, G=0, B=0]	1	4					3	3	3	8.8	8.8	8.8	42.188	0	5.48	55794000	4	14.0331	13.794	14.1346	14.143	13.9379	13.7153	13.6346	13.3914	13.3616	13.6712
2.74663	0.520798	P97822;P97822-2;P97822-3	P97822;P97822-2	Acidic leucine-rich nuclear phosphoprotein 32 family member E	Anp32e	1759	Color2 [A=255, R=255, G=0, B=0]	1	4					9	9	9	42.3	42.3	42.3	29.622	0	116.32	1516300000	45	18.2985	18.2036	18.474	18.7237	18.5738	17.775	18.1008	18.0363	17.7947	17.9629
2.7453	1.43817	Q62351	Q62351	Transferrin receptor protein 1	Tfrc	2476	Color2 [A=255, R=255, G=0, B=0]	1	4					18	18	18	24.9	24.9	24.9	85.73	0	153.82	1150900000	64	20.2403	18.9922	20.159	20.4947	19.2949	18.313	18.79	18.4617	18.0895	18.336
2.74522	0.630412	P30285	P30285	Cyclin-dependent kinase 4	Cdk4	1024	Color2 [A=255, R=255, G=0, B=0]	1	4					5	4	4	19.5	16.8	16.8	33.75	0	5.8358	33739000	6	15.0275	14.73	14.9978	15.1178	14.5077	13.9687	14.2927	14.4549	14.2916	14.2207
2.74479	-0.369821	Q04207-2;Q04207	Q04207-2;Q04207	Transcription factor p65	Rela	1826	Color2 [A=255, R=255, G=0, B=0]	1	4					7	7	7	17.3	17.3	17.3	59.06	0	18.515	169840000	19	15.7755	15.9395	16.0279	16.1443	16.1124	16.201	16.4584	16.4078	16.3493	16.4322
2.74451	0.370411	Q9D0G0	Q9D0G0	28S ribosomal protein S30, mitochondrial	Mrps30	4869	Color2 [A=255, R=255, G=0, B=0]	1	4					4	4	4	10.4	10.4	10.4	49.939	0	18.167	33552000	7	15.5334	15.4766	15.5033	15.5006	15.2545	14.841	15.1432	15.208	15.1065	15.1177
2.74429	0.466301	Q9DCZ4-2;Q9DCZ4;Q9DCZ4-3	Q9DCZ4-2;Q9DCZ4;Q9DCZ4-3	Apolipoprotein O	Apoo	5217	Color2 [A=255, R=255, G=0, B=0]	1	4					3	3	3	22	22	22	18.798	0	12.895	56800000	6	15.0958	15.0623	15.3454	15.5157	15.4723	14.8202	14.8957	14.8397	14.6907	14.9137
2.74143	0.379435	Q6NZF1	Q6NZF1	Zinc finger CCCH domain-containing protein 11A	Zc3h11a	2634	Color2 [A=255, R=255, G=0, B=0]	1	4					15	15	15	24	24	24	86.491	0	91.178	165460000	35	17.1704	17.1261	17.4125	17.2771	17.2474	16.6404	16.9397	16.9293	16.8041	17.0229
2.74048	0.556934	Q99J62	Q99J62	Replication factor C subunit 4	Rfc4	4360	Color2 [A=255, R=255, G=0, B=0]	1	4					7	7	7	18.4	18.4	18.4	39.866	0	12.79	77666000	12	16.2896	16.0526	16.4232	16.3972	15.9183	15.4112	15.7876	15.7655	15.5927	15.7392
2.7399	0.47713	Q99J09	Q99J09	Methylosome protein 50	Wdr77	4351	Color2 [A=255, R=255, G=0, B=0]	1	4					5	5	5	23.7	23.7	23.7	36.942	0	14.136	40124000	9	13.9394	13.9752	14.1682	14.0931	14.1216	13.2368	13.7468	13.7632	13.5707	13.5944
2.73839	0.395513	Q8CGC7	Q8CGC7	Bifunctional glutamate/proline--tRNA ligase;Glutamate--tRNA ligase;Proline--tRNA ligase	Eprs	3568	Color2 [A=255, R=255, G=0, B=0]	1	4					45	45	44	36.5	36.5	36	170.08	0	234.64	2498900000	127	21.1314	20.9731	21.2968	21.0723	20.8703	20.5292	20.7262	20.7223	20.5981	20.7905
2.73649	-0.71248	Q8BG95	Q8BG95	Protein phosphatase 1 regulatory subunit 12B	Ppp1r12b	3062	Color2 [A=255, R=255, G=0, B=0]	1	4					6	4	4	7.5	4.9	4.9	109.05	0	21.209	68036000	4	13.9	14.109	14.4151	13.6457	13.8505	14.3884	14.6358	14.7997	14.8014	14.8574
2.73522	0.536003	P08003	P08003	Protein disulfide-isomerase A4	Pdia4	669	Color2 [A=255, R=255, G=0, B=0]	1	4					33	33	33	44.8	44.8	44.8	71.982	0	323.31	14626000000	225	22.6444	22.8851	23.0546	22.7305	22.7946	22.0158	22.2907	22.3431	22.1908	22.5888
2.73438	0.333867	P47968	P47968	Ribose-5-phosphate isomerase	Rpia	1208	Color2 [A=255, R=255, G=0, B=0]	1	4					7	7	7	31	31	31	32.45	0	44.995	190510000	15	15.9311	15.9116	16.0274	16.214	15.8844	15.6074	15.7499	15.6143	15.5592	15.7684
2.73322	-0.793743	Q00417-2;Q00417;P27782-2;Q924A0-9;P27782;Q924A0-2;Q924A0-3;Q924A0;Q924A0-8;Q9Z1J1;Q924A0-4	Q00417-2;Q00417	Transcription factor 7	Tcf7	1782	Color2 [A=255, R=255, G=0, B=0]	1	4					3	3	3	9.2	9.2	9.2	33.608	0.00020284	3.2843	18283000	4	13.2717	13.2957	13.6443	13.9552	13.905	14.1579	14.501	14.2336	14.4546	14.6935
2.72987	-0.386799	P54071	P54071	Isocitrate dehydrogenase [NADP], mitochondrial	Idh2	1314	Color2 [A=255, R=255, G=0, B=0]	1	4					15	14	14	34.1	32.1	32.1	50.906	0	138.39	1902500000	46	18.7496	19.0008	19.1032	18.9079	18.7402	19.1235	19.3839	19.3429	19.2416	19.3439
2.7287	-0.535026	Q9Z2U2-2;Q9Z2U2	Q9Z2U2-2;Q9Z2U2	Zinc finger protein 292	Zfp292	5859	Color2 [A=255, R=255, G=0, B=0]	1	4					3	3	3	1.4	1.4	1.4	300.44	0.00019558	2.8341	12591000	4	14.1924	14.2454	14.223	13.9532	13.85	14.4196	14.7528	14.7454	14.418	14.8033
2.72745	-0.500142	Q64105	Q64105	Sepiapterin reductase	Spr	2513	Color2 [A=255, R=255, G=0, B=0]	1	4					12	12	12	53.3	53.3	53.3	27.883	0	165.83	386070000	37	17.137	17.1142	17.4602	17.5063	17.3744	17.5625	17.9541	17.8295	17.7775	17.9693
2.72695	-0.551315	Q9Z2B9	Q9Z2B9	Ribosomal protein S6 kinase alpha-4	Rps6ka4	5832	Color2 [A=255, R=255, G=0, B=0]	1	4					8	8	7	12.2	12.2	11	85.651	0	15.762	74063000	17	15.3006	15.2986	15.5997	15.5407	15.3447	15.575	16.0772	16.053	15.9712	16.1646
2.72613	0.436136	Q61655;Q9QY15	Q61655	ATP-dependent RNA helicase DDX19A	Ddx19a	2403	Color2 [A=255, R=255, G=0, B=0]	1	4					15	15	15	35.1	35.1	35.1	53.932	0	104.08	494910000	47	18.7197	18.4873	18.8375	18.8686	18.6193	18.0511	18.3477	18.3692	18.1921	18.3916
2.72594	0.368305	E9PVA8	E9PVA8		Gcn1l1	147	Color2 [A=255, R=255, G=0, B=0]	1	4					54	54	53	22.3	22.3	22	293.02	0	219.55	804780000	98	19.3499	19.2597	19.5484	19.4331	19.2608	18.8035	19.0711	19.0619	18.9353	19.1386
2.72572	-0.412795	Q8BJS4-3;Q8BJS4-2;Q8BJS4	Q8BJS4-3;Q8BJS4-2;Q8BJS4	SUN domain-containing protein 2	Sun2	3160	Color2 [A=255, R=255, G=0, B=0]	1	4					15	15	15	30	30	30	78.178	0	97.452	878350000	51	18.5849	19.0667	18.8181	18.9079	18.7895	19.1214	19.2936	19.245	19.1856	19.3856
2.72532	-0.617763	P82349	P82349	Beta-sarcoglycan	Sgcb	1682	Color2 [A=255, R=255, G=0, B=0]	1	4					3	3	3	11.9	11.9	11.9	34.872	0.0011066	2.0925	11871000	4	12.555	12.9193	12.8542	12.8885	12.8646	13.01	13.4364	13.5625	13.4359	13.7256
2.72049	0.399439	P35123;Q99K46	P35123	Ubiquitin carboxyl-terminal hydrolase 4	Usp4	1065	Color2 [A=255, R=255, G=0, B=0]	1	4					16	16	15	22.5	22.5	21.4	108.34	0	88.774	249260000	37	17.4884	17.4328	17.6534	17.7719	17.4793	16.9506	17.2541	17.2012	17.1274	17.2953
2.72025	0.750729	P62245	P62245	40S ribosomal protein S15a	Rps15a	1489	Color2 [A=255, R=255, G=0, B=0]	1	4					8	8	7	58.5	58.5	50.8	14.839	0	8.0083	884210000	23	19.0216	18.7042	19.0223	19.3856	19.0082	18.0885	18.7665	18.1816	18.107	18.2446
2.7149	0.63707	Q922Q4	Q922Q4	Pyrroline-5-carboxylate reductase 2	Pycr2	4306	Color2 [A=255, R=255, G=0, B=0]	1	4					9	9	7	35	35	27.5	33.659	0	66.623	201180000	24	17.358	17.0894	17.5884	17.8472	17.6278	16.7569	17.0556	16.8799	16.7478	16.8852
2.71418	-0.436575	Q6URW6-2;Q6URW6;Q6URW6-3	Q6URW6-2;Q6URW6;Q6URW6-3	Myosin-14	Myh14	2753	Color2 [A=255, R=255, G=0, B=0]	1	4					11	2	2	4.7	1	1	227.76	0	12.3	985580000	38	18.6068	18.7077	18.9356	18.6121	18.5474	18.8563	19.1819	19.1974	19.123	19.2339
2.71285	-0.369604	Q3TMH2	Q3TMH2	Secernin-3	Scrn3	1954	Color2 [A=255, R=255, G=0, B=0]	1	4					5	5	5	13.2	13.2	13.2	47.661	0	11.605	31707000	8	14.3701	14.1459	14.3935	14.4034	14.1772	14.811	14.7884	14.5137	14.5606	14.6645
2.70903	-0.389704	B1AZP2-3;B1AZP2-2;B1AZP2	B1AZP2-3;B1AZP2-2;B1AZP2	Disks large-associated protein 4	Dlgap4	80	Color2 [A=255, R=255, G=0, B=0]	1	4					6	6	6	16.3	16.3	16.3	49.46	0	18.793	60272000	11	15.2864	15.4273	15.5159	15.6728	15.5116	15.6604	16.0072	15.8618	15.8852	15.9478
2.7062	0.517151	Q9QWK4	Q9QWK4	CD5 antigen-like	Cd5l	5506	Color2 [A=255, R=255, G=0, B=0]	1	4					5	5	5	16.8	16.8	16.8	38.862	0	10.804	29947000	8	14.4983	14.5811	14.6981	14.9351	14.8319	14.0439	14.0323	14.188	14.2062	14.4883
2.70524	0.479863	Q64261	Q64261	Cyclin-dependent kinase 6	Cdk6	2521	Color2 [A=255, R=255, G=0, B=0]	1	4					7	6	6	27	24.5	24.5	37.028	0	39.575	134810000	13	17.2095	17.3955	17.3141	17.3325	16.8668	16.6364	16.7128	16.7183	16.7195	16.932
2.70418	-0.5811	Q80X19-2;Q80X19	Q80X19-2;Q80X19	Collagen alpha-1(XIV) chain	Col14a1	2970	Color2 [A=255, R=255, G=0, B=0]	1	4					30	30	30	20.4	20.4	20.4	191.36	0	259.36	1325400000	86	19.1295	19.4807	19.9123	19.5092	19.4088	19.985	20.0156	20.1019	20.1133	20.1302
2.70362	-0.591825	Q9Z0H7	Q9Z0H7	B-cell lymphoma/leukemia 10	Bcl10	5754	Color2 [A=255, R=255, G=0, B=0]	1	4					4	4	4	19.3	19.3	19.3	25.948	0	8.5507	30632000	8	13.3836	13.5611	13.6637	13.2559	13.057	13.6822	14.066	13.9975	14.0607	14.074
2.70293	-0.457797	P06537-5;P06537-3;P06537;P06537-4;P06537-2	P06537-5;P06537-3;P06537;P06537-4;P06537-2	Glucocorticoid receptor	Nr3c1	645	Color2 [A=255, R=255, G=0, B=0]	1	4					4	4	4	9.4	9.4	9.4	81.887	0	28.899	31985000	5	14.0397	13.9883	14.4065	14.3625	14.08	14.462	14.7256	14.7346	14.5631	14.6808
2.7027	0.740566	Q61247	Q61247	Alpha-2-antiplasmin	Serpinf2	2360	Color2 [A=255, R=255, G=0, B=0]	1	4					5	5	5	10.8	10.8	10.8	54.971	0	35.105	121120000	11	16.4342	16.3472	16.476	17.0084	17.0882	15.8922	15.9035	16.0676	15.7727	16.0151
2.70209	0.361564	Q61733	Q61733	28S ribosomal protein S31, mitochondrial	Mrps31	2414	Color2 [A=255, R=255, G=0, B=0]	1	4					5	5	5	10.9	10.9	10.9	43.88	0	14.509	46403000	9	15.4132	15.5296	15.5715	15.6743	15.4474	15.0167	15.3254	15.1489	15.0311	15.3061
2.70137	0.591043	Q6P9L6	Q6P9L6	Kinesin-like protein KIF15	Kif15	2679	Color2 [A=255, R=255, G=0, B=0]	1	4					5	5	5	4	4	4	160.12	0	13.522	9562100	5	13.31	13.3232	13.5429	13.8784	13.2496	12.7853	12.9389	12.7668	12.7751	13.0828
2.70096	-0.499158	Q8C3W1	Q8C3W1	Uncharacterized protein C1orf198 homolog		3441	Color2 [A=255, R=255, G=0, B=0]	1	4					4	4	4	17.7	17.7	17.7	35.316	0	25.348	34085000	7	14.8655	15.0807	15.0511	15.4136	15.4164	15.6552	15.7348	15.6516	15.5935	15.6879
2.69892	-0.40585	Q80TA6;Q80TA6-2	Q80TA6;Q80TA6-2	Myotubularin-related protein 12	Mtmr12	2901	Color2 [A=255, R=255, G=0, B=0]	1	4					7	7	7	9.2	9.2	9.2	85.515	0	10.723	68960000	9	15.1256	15.0282	15.3312	15.1775	15.0975	15.2759	15.5544	15.6741	15.6846	15.6002
2.69769	-0.442347	Q9D6Y7-3;Q9D6Y7-2;Q9D6Y7;Q9D6Y7-4	Q9D6Y7-3;Q9D6Y7-2;Q9D6Y7;Q9D6Y7-4	Mitochondrial peptide methionine sulfoxide reductase	Msra	4995	Color2 [A=255, R=255, G=0, B=0]	1	4					5	5	5	33.7	33.7	33.7	21.55	0	11.287	133510000	11	16.2496	16.6663	16.3977	16.2385	16.1307	16.6693	16.8267	16.7712	16.7659	16.8615
2.6954	0.402377	P11499	P11499	Heat shock protein HSP 90-beta	Hsp90ab1	743	Color2 [A=255, R=255, G=0, B=0]	1	4					44	42	28	60.8	58.8	42.4	83.28	0	323.31	58972000000	389	23.9942	23.9521	24.1053	24.1204	23.8716	23.3274	23.7067	23.6784	23.5661	23.7531
2.69533	0.512798	Q9CQ56-2;Q9CQ56	Q9CQ56-2;Q9CQ56	Vesicle transport protein USE1	Use1	4580	Color2 [A=255, R=255, G=0, B=0]	1	4					3	3	3	18.9	18.9	18.9	21.473	0	8.1117	23577000	4	14.0769	13.888	14.4577	14.3008	14.0807	13.4764	13.7028	13.5642	13.6976	13.7991
2.69406	0.436479	P49722	P49722	Proteasome subunit alpha type-2	Psma2	1239	Color2 [A=255, R=255, G=0, B=0]	1	4					9	9	9	53.4	53.4	53.4	25.926	0	75.771	619010000	24	18.048	18.0854	18.2771	18.3908	18.4316	17.6686	17.7809	17.7659	17.814	18.0212
2.69115	0.311813	Q9D1A2	Q9D1A2	Cytosolic non-specific dipeptidase	Cndp2	4901	Color2 [A=255, R=255, G=0, B=0]	1	4					17	17	17	46.9	46.9	46.9	52.767	0	209.75	3315500000	75	20.0307	20.2381	20.3128	20.3129	20.2337	19.7506	19.9681	19.9688	19.8733	20.0083
2.69098	0.359851	Q8R0A0	Q8R0A0	General transcription factor IIF subunit 2	Gtf2f2	3808	Color2 [A=255, R=255, G=0, B=0]	1	4					8	8	8	32.9	32.9	32.9	28.381	0	15.267	143160000	16	17.7414	17.639	17.8382	17.7847	17.5469	17.1427	17.4686	17.4557	17.2889	17.395
2.69014	0.34679	Q91VI7	Q91VI7	Ribonuclease inhibitor	Rnh1	4097	Color2 [A=255, R=255, G=0, B=0]	1	4					21	21	21	60.1	60.1	60.1	49.816	0	243.82	2093800000	76	19.8283	19.8499	20.0341	20.0602	19.9773	19.4201	19.7815	19.6511	19.5258	19.6373
2.68983	0.530169	Q01339	Q01339	Beta-2-glycoprotein 1	Apoh	1800	Color2 [A=255, R=255, G=0, B=0]	1	4					7	7	7	21.7	21.7	21.7	38.618	0	15.732	338860000	22	17.5459	17.6513	17.8326	17.4798	17.5331	16.7082	17.1925	17.1554	17.0468	17.2889
2.68781	-0.349904	Q8BKX6	Q8BKX6	Serine/threonine-protein kinase SMG1	Smg1	3185	Color2 [A=255, R=255, G=0, B=0]	1	4					4	4	4	1.5	1.5	1.5	409.76	0	17.646	19182000	7	13.9845	14.0581	14.1564	14.3298	14.3067	14.3818	14.5946	14.5939	14.5183	14.4963
2.68726	0.408199	Q6PDI5-2;Q6PDI5	Q6PDI5-2;Q6PDI5	Proteasome-associated protein ECM29 homolog	Ecm29	2706	Color2 [A=255, R=255, G=0, B=0]	1	4					17	17	17	12.8	12.8	12.8	203.91	0	76.246	161350000	39	17.2511	17.2217	17.5144	17.5677	17.3778	16.7968	17.0776	16.9786	16.9074	17.1314
2.68305	-0.464046	P08920	P08920	T-cell surface antigen CD2	Cd2	687	Color2 [A=255, R=255, G=0, B=0]	1	4					3	3	3	9.3	9.3	9.3	38.414	0	5.061	27889000	9	15.2198	15.411	15.4385	15.3547	15.0918	15.4785	15.8418	15.8902	15.7061	15.9196
2.68199	0.510084	Q9EPK6	Q9EPK6	Nucleotide exchange factor SIL1	Sil1	5234	Color2 [A=255, R=255, G=0, B=0]	1	4					2	2	2	5.2	5.2	5.2	52.429	0.0002061	3.486	8125100	4	13.7201	13.3863	13.9497	13.6058	13.6628	13.0315	13.1266	13.0993	13.0934	13.4234
2.68161	0.574317	Q8BHY2	Q8BHY2	Nucleolar complex protein 4 homolog	Noc4l	3132	Color2 [A=255, R=255, G=0, B=0]	1	4					2	2	2	7.2	7.2	7.2	58.675	0	7.1103	18789000	5	14.0326	13.7283	14.217	14.231	13.8787	13.302	13.3808	13.5047	13.2864	13.7421
2.68071	-0.297422	P53808	P53808	Phosphatidylcholine transfer protein	Pctp	1306	Color2 [A=255, R=255, G=0, B=0]	1	4					2	2	2	10.3	10.3	10.3	24.785	0	5.6589	25540000	2	13.3079	13.6633	13.4179	13.3745	13.4192	13.6549	13.7941	13.6939	13.7256	13.8014
2.68041	0.405624	Q6ZWQ7	Q6ZWQ7		Spcs3	2798	Color2 [A=255, R=255, G=0, B=0]	1	4					3	3	3	17.8	17.8	17.8	20.313	0	18.083	304470000	9	17.8662	17.7461	18.1501	17.9754	17.9382	17.437	17.5873	17.4478	17.4282	17.7477
2.67292	-0.370935	Q9CQ80;Q9CQ80-2	Q9CQ80;Q9CQ80-2	Vacuolar protein-sorting-associated protein 25	Vps25	4589	Color2 [A=255, R=255, G=0, B=0]	1	4					3	3	3	21	21	21	20.747	0	14.526	126030000	5	16.7931	16.7895	17.0779	16.8983	16.7487	17.0291	17.2756	17.3686	17.1903	17.2985
2.66952	-0.320697	Q8VDP3;Q8VDP3-3;Q8VDP3-2	Q8VDP3;Q8VDP3-3;Q8VDP3-2	Protein-methionine sulfoxide oxidase MICAL1	Mical1	4005	Color2 [A=255, R=255, G=0, B=0]	1	4					15	15	15	16.4	16.4	16.4	116.78	0	37.531	211180000	37	17.2734	17.4829	17.5563	17.5324	17.4486	17.588	17.7941	17.8372	17.7811	17.8966
2.6691	-0.340986	Q8VDQ1-2;Q8VDQ1	Q8VDQ1-2;Q8VDQ1	Prostaglandin reductase 2	Ptgr2	4008	Color2 [A=255, R=255, G=0, B=0]	1	4					3	3	3	12	12	12	34.449	0	49.78	73248000	6	15.1437	15.2776	15.4129	15.4591	15.2911	15.4875	15.647	15.6907	15.6467	15.8175
2.66658	-0.325176	Q62419;Q62420	Q62419	Endophilin-A2	Sh3gl1	2484	Color2 [A=255, R=255, G=0, B=0]	1	4					12	12	12	38.3	38.3	38.3	41.518	0	22.827	197250000	25	17.3378	17.3772	17.5786	17.4625	17.3456	17.5329	17.7498	17.7987	17.7688	17.8774
2.66602	-0.361322	Q62465	Q62465	Synaptic vesicle membrane protein VAT-1 homolog	Vat1	2493	Color2 [A=255, R=255, G=0, B=0]	1	4					7	7	7	18.5	18.5	18.5	43.096	0	96.878	690450000	27	18.2249	18.2029	18.476	18.2075	18.1788	18.3859	18.7249	18.6832	18.6491	18.6535
2.66556	0.557832	Q9ESY9	Q9ESY9	Gamma-interferon-inducible lysosomal thiol reductase	Ifi30	5327	Color2 [A=255, R=255, G=0, B=0]	1	4					3	3	3	19.4	19.4	19.4	27.784	0	24.87	143240000	16	15.752	15.9337	16.0738	15.9319	15.902	14.9965	15.6586	15.4733	15.2203	15.4554
2.66428	-0.427358	P41241	P41241	Tyrosine-protein kinase CSK	Csk	1131	Color2 [A=255, R=255, G=0, B=0]	1	4					15	15	15	37.8	37.8	37.8	50.716	0	82.161	862730000	44	18.2619	18.3014	18.5222	18.6192	18.4758	18.6194	18.9358	18.8996	18.834	19.0286
2.66355	0.399989	Q9CXW3	Q9CXW3	Calcyclin-binding protein	Cacybp	4776	Color2 [A=255, R=255, G=0, B=0]	1	4					10	10	10	44.5	44.5	44.5	26.51	0	58.913	880370000	40	19.0254	19.0194	19.0998	18.9651	18.7222	18.3453	18.5665	18.6901	18.5452	18.6847
2.66248	0.471631	Q8BX90	Q8BX90	Fibronectin type-III domain-containing protein 3A	Fndc3a	3346	Color2 [A=255, R=255, G=0, B=0]	1	4					8	8	8	9.8	9.8	9.8	131.96	0	19.233	61410000	11	15.5527	15.8182	15.7937	15.7376	15.6596	14.9914	15.2749	15.3299	15.0802	15.5273
2.66188	0.49366	Q9Z2Q5	Q9Z2Q5	39S ribosomal protein L40, mitochondrial	Mrpl40	5854	Color2 [A=255, R=255, G=0, B=0]	1	4					2	2	2	11.2	11.2	11.2	24.301	0	4.3218	25368000	5	14.7104	14.4851	14.7291	14.7112	14.5796	13.7859	14.2464	14.3468	14.086	14.2819
2.66138	-0.536395	O70318	O70318	Band 4.1-like protein 2	Epb41l2	426	Color2 [A=255, R=255, G=0, B=0]	1	4					34	34	31	40.3	40.3	37.4	109.94	0	323.31	2180900000	105	20.1751	20.2688	20.5268	20.0635	20.0073	20.4424	20.7599	20.7987	20.821	20.9014
2.66095	0.562605	Q99KN2	Q99KN2	Probable cytosolic iron-sulfur protein assembly protein CIAO1	Ciao1	4421	Color2 [A=255, R=255, G=0, B=0]	1	4					4	4	4	19.5	19.5	19.5	37.632	0	13.618	19173000	4	13.7174	13.7246	13.8368	14.0197	13.7932	12.9403	13.516	13.361	13.0285	13.433
2.65857	-0.428013	Q8C3P7;Q8C3P7-2	Q8C3P7;Q8C3P7-2	N6-adenosine-methyltransferase subunit METTL3	Mettl3	3438	Color2 [A=255, R=255, G=0, B=0]	1	4					5	5	5	12.1	12.1	12.1	64.615	0	19.933	24077000	9	14.5161	14.3237	14.5151	14.7069	14.5514	14.7165	15.0324	15.0136	14.8492	15.1415
2.65757	-0.355371	Q9CXD6;Q9CXD6-2;Q9CXD6-3	Q9CXD6;Q9CXD6-2;Q9CXD6-3	Mitochondrial calcium uniporter regulator 1	Mcur1	4757	Color2 [A=255, R=255, G=0, B=0]	1	4					4	4	3	11.8	11.8	9.7	37.849	0	6.1113	33784000	7	14.878	14.8639	15.0409	14.8729	14.6685	15.0516	15.2846	15.3424	15.1359	15.2864
2.65696	0.36569	D3YZP9	D3YZP9	Coiled-coil domain-containing protein 6	Ccdc6	139	Color2 [A=255, R=255, G=0, B=0]	1	4					11	11	11	24.5	24.5	24.5	52.938	0	25.217	117900000	20	16.4421	16.4276	16.6588	16.5066	16.3566	15.8686	16.2273	16.188	16.0923	16.1871
2.65637	0.613948	Q78XF5	Q78XF5	Oligosaccharyltransferase complex subunit OSTC	Ostc	2832	Color2 [A=255, R=255, G=0, B=0]	1	4					2	2	2	13.4	13.4	13.4	16.815	0.00020717	3.5562	154520000	3	15.3207	15.2418	15.8495	15.5886	15.6245	14.6734	15.0665	14.9854	14.7458	15.0844
2.65412	-0.81461	Q63918	Q63918	Serum deprivation-response protein	Sdpr	2505	Color2 [A=255, R=255, G=0, B=0]	1	4					13	13	13	51.9	51.9	51.9	46.763	0	100.97	16955000000	42	18.8409	18.6244	19.2698	18.4858	18.4108	19.2116	19.4146	19.619	19.7423	19.7172
2.65361	0.510588	O89051	O89051	Integral membrane protein 2B;BRI2, membrane form;BRI2 intracellular domain;BRI2C, soluble form;Bri23 peptide	Itm2b	542	Color2 [A=255, R=255, G=0, B=0]	1	4					6	6	6	27.1	27.1	27.1	30.26	0	21.309	101190000	15	16.3373	16.2495	16.5573	16.5178	16.1171	15.6914	15.9444	15.8612	15.6446	16.0844
2.65232	-0.238042	P14234	P14234	Tyrosine-protein kinase Fgr	Fgr	791	Color2 [A=255, R=255, G=0, B=0]	1	4					7	7	7	15.9	15.9	15.9	58.866	0	107.7	166250000	13	16.2119	16.4232	16.4007	16.3172	16.2959	16.5315	16.7105	16.5578	16.4834	16.5559
2.65216	0.477028	Q9JK23	Q9JK23	Proteasome assembly chaperone 1	Psmg1	5415	Color2 [A=255, R=255, G=0, B=0]	1	4					4	4	4	13.8	13.8	13.8	33.104	0.00019908	3.0624	58638000	4	14.589	14.5052	14.78	14.6513	14.3569	13.8764	14.0931	14.2269	13.9754	14.3256
2.64873	0.355718	P32233	P32233	Developmentally-regulated GTP-binding protein 1	Drg1	1046	Color2 [A=255, R=255, G=0, B=0]	1	4					10	10	10	32.7	32.7	32.7	40.512	0	66.365	215650000	34	17.2385	17.1264	17.3466	17.299	17.0887	16.6425	16.8669	16.9736	16.8345	17.0031
2.648	-0.371741	P22682;P23092	P22682	E3 ubiquitin-protein ligase CBL	Cbl	915	Color2 [A=255, R=255, G=0, B=0]	1	4					10	10	10	17.3	17.3	17.3	100.56	0	58.4	148670000	15	15.2555	15.3378	15.525	15.534	15.4689	15.5971	15.8604	15.8409	15.7141	15.9674
2.64761	-0.491759	O70433	O70433	Four and a half LIM domains protein 2	Fhl2	436	Color2 [A=255, R=255, G=0, B=0]	1	4					8	8	8	33.7	33.7	33.7	32.072	0	30.525	65738000	11	13.9592	13.8636	14.4539	14.0255	13.9805	14.4117	14.557	14.4983	14.6458	14.6286
2.64672	0.760878	P62751	P62751	60S ribosomal protein L23a	Rpl23a	1521	Color2 [A=255, R=255, G=0, B=0]	1	4					10	10	10	50.6	50.6	50.6	17.695	0	25.904	3352200000	43	20.6392	20.5395	20.8023	21.3936	21.0807	20.0889	20.3995	20.1014	19.9382	20.1229
2.6455	0.388955	P42932	P42932	T-complex protein 1 subunit theta	Cct8	1150	Color2 [A=255, R=255, G=0, B=0]	1	4					32	32	32	56.8	56.8	56.8	59.555	0	225.11	5871100000	142	21.8554	21.7872	22.0243	22.1305	21.9037	21.3226	21.6445	21.6159	21.5065	21.6667
2.64543	-0.329924	Q8VI63;Q8VI63-2	Q8VI63;Q8VI63-2	MOB kinase activator 2	Mob2	4064	Color2 [A=255, R=255, G=0, B=0]	1	4					2	2	2	8.5	8.5	8.5	26.851	0	4.5849	44782000	4	14.9439	14.9555	15.1784	15.1181	14.9031	15.1573	15.4163	15.3687	15.3476	15.4587
2.64342	-0.594782	Q921G6	Q921G6	Leucine-rich repeat and calponin homology domain-containing protein 4	Lrch4	4257	Color2 [A=255, R=255, G=0, B=0]	1	4					7	7	7	18.8	18.8	18.8	73.162	0	74.691	58366000	15	13.6983	14.1687	14.2638	13.8775	13.8642	14.2697	14.6453	14.5122	14.6493	14.7699
2.64236	-0.500764	Q8K3X4	Q8K3X4	Interferon regulatory factor 2-binding protein-like	Irf2bpl	3759	Color2 [A=255, R=255, G=0, B=0]	1	4					4	4	4	8	8	8	80.564	0	21.543	10352000	5	12.2987	12.0989	12.6223	12.5935	12.3269	12.7713	12.8469	12.7948	12.9452	13.0858
2.63995	0.500362	Q9R0Q7	Q9R0Q7	Prostaglandin E synthase 3	Ptges3	5622	Color2 [A=255, R=255, G=0, B=0]	1	4					6	6	6	45	45	45	18.721	0	27.371	1316500000	29	18.0556	17.9347	18.2081	18.2766	17.9692	17.2507	17.7097	17.6831	17.5376	17.7612
2.63987	0.964138	P10518	P10518	Delta-aminolevulinic acid dehydratase	Alad	720	Color2 [A=255, R=255, G=0, B=0]	1	4					9	9	9	40.6	40.6	40.6	36.023	0	115.92	789720000	21	17.7144	16.9897	17.7524	18.2811	17.4516	16.5781	16.8725	16.7043	16.5203	16.6932
2.63655	0.925712	P62852	P62852	40S ribosomal protein S25	Rps25	1533	Color2 [A=255, R=255, G=0, B=0]	1	4					4	4	4	24	24	24	13.742	0	12.932	1821300000	27	19.4192	19.2659	19.5459	20.2174	20.2111	18.7729	18.9804	18.7219	18.6491	18.9067
2.6364	0.490847	Q99P31	Q99P31	Hsp70-binding protein 1	Hspbp1	4519	Color2 [A=255, R=255, G=0, B=0]	1	4					5	5	5	21.3	21.3	21.3	39.166	0	20.98	56973000	14	15.4511	15.0563	15.4822	15.6127	15.1802	14.7598	14.905	14.8148	14.8351	15.0136
2.63356	-0.391585	Q8BZ03	Q8BZ03	Serine/threonine-protein kinase D2	Prkd2	3379	Color2 [A=255, R=255, G=0, B=0]	1	4					5	5	4	8	8	7.2	96.541	0	45.95	63119000	12	15.1439	15.2864	15.4564	15.514	15.4992	15.5634	15.8478	15.8462	15.7853	15.8152
2.63104	0.417183	O88379	O88379	Bromodomain adjacent to zinc finger domain protein 1A	Baz1a	463	Color2 [A=255, R=255, G=0, B=0]	1	4					14	14	14	10.5	10.5	10.5	178.46	0	46.865	196680000	30	17.3337	17.1975	17.4211	17.5202	17.1422	16.6836	16.9772	16.9996	16.8361	17.0323
2.62983	-0.310674	Q8R3V5-3;Q8R3V5-1;Q8R3V5	Q8R3V5-3;Q8R3V5-1;Q8R3V5	Endophilin-B2	Sh3glb2	3903	Color2 [A=255, R=255, G=0, B=0]	1	4					6	5	5	15	12.9	12.9	42.197	0	9.1264	51579000	7	14.8325	15.0281	15.0854	15.0892	14.9549	15.1308	15.3098	15.3672	15.289	15.4466
2.62951	0.476609	Q8K411;Q8K411-2;Q8K411-3	Q8K411;Q8K411-2;Q8K411-3	Presequence protease, mitochondrial	Pitrm1	3762	Color2 [A=255, R=255, G=0, B=0]	1	4					21	21	21	21.3	21.3	21.3	117.37	0	87.172	424640000	41	18.3485	18.0801	18.4543	18.6297	18.2162	17.7454	18.0244	17.9243	17.7524	17.8993
2.62501	0.334089	Q8BG32	Q8BG32	26S proteasome non-ATPase regulatory subunit 11	Psmd11	3055	Color2 [A=255, R=255, G=0, B=0]	1	4					15	15	15	41.2	41.2	41.2	47.436	0	83.26	949580000	57	19.5129	19.4245	19.6835	19.6431	19.4176	19.0146	19.253	19.3035	19.1572	19.2828
2.61797	-0.505626	Q9QZ08	Q9QZ08	N-acetyl-D-glucosamine kinase	Nagk	5564	Color2 [A=255, R=255, G=0, B=0]	1	4					8	8	7	28.3	28.3	24.5	37.268	0	44.223	154490000	17	16.3014	16.683	16.7653	16.9003	16.7832	16.9796	17.2696	17.2613	17.2016	17.2493
2.61706	1.4297	P22907-2;P22907	P22907-2;P22907	Porphobilinogen deaminase	Hmbs	917	Color2 [A=255, R=255, G=0, B=0]	1	4					9	9	9	26.7	26.7	26.7	37.78	0	14.441	525510000	21	19.2646	17.9504	19.1743	19.3767	18.1388	17.2873	17.7689	17.4539	17.044	17.2024
2.61561	-0.407814	Q8BZN6-4;Q8BZN6;Q8BZN6-2;Q8BZN6-3	Q8BZN6-4;Q8BZN6;Q8BZN6-2;Q8BZN6-3	Dedicator of cytokinesis protein 10	Dock10	3390	Color2 [A=255, R=255, G=0, B=0]	1	4					32	32	31	15.3	15.3	14.8	248.61	0	137.51	418510000	55	17.8849	18.0517	18.2412	18.2958	18.2382	18.3463	18.6199	18.6289	18.5326	18.6232
2.61558	0.353971	Q8BYA0	Q8BYA0	Tubulin-specific chaperone D	Tbcd	3364	Color2 [A=255, R=255, G=0, B=0]	1	4					15	15	15	14	14	14	133.32	0	67.804	283800000	27	17.5065	17.44	17.6941	17.7427	17.4881	17.0513	17.2896	17.366	17.1549	17.2398
2.61433	0.410415	Q9CRC8	Q9CRC8	Leucine-rich repeat-containing protein 40	Lrrc40	4700	Color2 [A=255, R=255, G=0, B=0]	1	4					9	9	9	18.3	18.3	18.3	68.075	0	72.997	51769000	12	15.3631	15.0853	15.4509	15.4443	15.2127	14.7358	15.0938	14.9802	14.8318	14.8625
2.61394	-0.506322	Q8BYZ1;Q8BYZ1-2	Q8BYZ1;Q8BYZ1-2	ABI gene family member 3	Abi3	3378	Color2 [A=255, R=255, G=0, B=0]	1	4					3	3	3	10.6	10.6	10.6	39.106	0	49.782	39054000	6	15.2316	15.344	15.7469	15.5555	15.3341	15.675	16.0493	16.0219	15.9556	16.042
2.61329	-0.36646	Q99PT1	Q99PT1	Rho GDP-dissociation inhibitor 1	Arhgdia	4533	Color2 [A=255, R=255, G=0, B=0]	1	4					11	11	11	61.8	61.8	61.8	23.407	0	155.17	8020600000	130	21.0749	21.3356	21.4278	21.3926	21.2918	21.4721	21.7496	21.7784	21.6158	21.7392
2.61255	-0.322319	P39054;P39054-2;P39053-5;P39053-3;P39053-6;P39053-4;P39053	P39054;P39054-2	Dynamin-2	Dnm2	1110	Color2 [A=255, R=255, G=0, B=0]	1	4					23	23	15	30.7	30.7	22.8	98.144	0	120.19	957040000	75	18.8727	18.9589	19.1309	19.0255	18.8829	19.0826	19.3665	19.3478	19.2877	19.3979
2.61213	0.549683	Q8C3Y4	Q8C3Y4	Kinetochore-associated protein 1	Kntc1	3444	Color2 [A=255, R=255, G=0, B=0]	1	4					4	4	4	2	2	2	250.36	0	5.1213	225690000	4	13.753	13.6394	13.9325	13.962	13.6747	12.8402	13.339	13.4145	13.2041	13.4153
2.60938	-0.410103	P45376	P45376	Aldose reductase	Akr1b1	1163	Color2 [A=255, R=255, G=0, B=0]	1	4					17	17	17	55.1	55.1	55.1	35.732	0	76.727	3360900000	64	20.4491	20.5915	20.709	20.7442	20.7752	20.7894	21.174	21.0985	21.0607	21.1968
2.60755	0.572299	Q8R010	Q8R010	Aminoacyl tRNA synthase complex-interacting multifunctional protein 2	Aimp2	3798	Color2 [A=255, R=255, G=0, B=0]	1	4					4	4	4	20.6	20.6	20.6	35.377	0	47.123	85202000	9	14.802	14.4496	14.7167	14.879	14.6251	13.7417	14.2704	14.3556	14.0344	14.2087
2.60754	-0.34392	P70335;P70335-2	P70335;P70335-2	Rho-associated protein kinase 1	Rock1	1638	Color2 [A=255, R=255, G=0, B=0]	1	4					31	31	28	21.9	21.9	19.6	158.17	0	87.897	451480000	60	18.0624	18.2713	18.3538	18.2412	18.1475	18.3431	18.5925	18.5545	18.5854	18.7203
2.60501	0.350711	Q9WTX6	Q9WTX6	Cullin-1	Cul1	5675	Color2 [A=255, R=255, G=0, B=0]	1	4					15	15	15	21.3	21.3	21.3	89.69	0	53.749	286210000	38	17.6286	17.6533	17.8248	17.993	17.7319	17.3076	17.5089	17.4382	17.3066	17.5167
2.60484	0.344148	Q60855	Q60855	Receptor-interacting serine/threonine-protein kinase 1	Ripk1	2281	Color2 [A=255, R=255, G=0, B=0]	1	4					10	10	10	15.1	15.1	15.1	74.854	0	34.546	215050000	24	17.2127	17.4024	17.4662	17.5283	17.3062	16.8385	17.119	17.0892	17.0002	17.1481
2.60438	0.340418	Q9ER39	Q9ER39	Torsin-1A	Tor1a	5268	Color2 [A=255, R=255, G=0, B=0]	1	4					5	5	5	16.2	16.2	16.2	37.829	0	11.546	83221000	8	15.7947	15.7973	16.0438	16.0681	15.9491	15.4468	15.534	15.6026	15.6016	15.7659
2.60379	-1.11196	Q60775	Q60775	ETS-related transcription factor Elf-1	Elf1	2272	Color2 [A=255, R=255, G=0, B=0]	1	4					2	2	2	7.2	7.2	7.2	66.22	0	10.723	26186000	7	11.1502	11.4746	12.0194	10.5631	10.9864	12.2549	12.0935	12.4916	12.5033	12.4103
2.5995	0.333494	P80318	P80318	T-complex protein 1 subunit gamma	Cct3	1675	Color2 [A=255, R=255, G=0, B=0]	1	4					30	30	30	56.3	56.3	56.3	60.629	0	170.65	4009000000	114	20.9201	20.8618	21.0532	21.1662	20.9587	20.4726	20.6456	20.7345	20.6384	20.8015
2.59877	0.43999	P59326	P59326	YTH domain-containing family protein 1	Ythdf1	1412	Color2 [A=255, R=255, G=0, B=0]	1	4					2	2	2	4.1	4.1	4.1	60.878	0.00020704	3.5513	32692000	6	14.7056	14.5405	14.7063	14.9936	14.6557	14.1353	14.3464	14.3824	14.097	14.4407
2.59674	-0.298516	Q8BWT1	Q8BWT1	3-ketoacyl-CoA thiolase, mitochondrial	Acaa2	3332	Color2 [A=255, R=255, G=0, B=0]	1	4					14	14	14	49.9	49.9	49.9	41.829	0	107.58	899720000	68	18.7456	18.7187	18.9376	18.8347	18.6578	18.8899	19.1131	19.1476	19.0801	19.1563
2.59575	0.371696	Q3UM18-2;Q3UM18	Q3UM18-2;Q3UM18	Large subunit GTPase 1 homolog	Lsg1	2066	Color2 [A=255, R=255, G=0, B=0]	1	4					7	7	7	12.8	12.8	12.8	69.428	0	19.382	300370000	10	15.8331	15.7991	16.0085	15.8484	15.6433	15.2178	15.5784	15.4476	15.4907	15.5394
2.59528	0.455165	Q99N96	Q99N96	39S ribosomal protein L1, mitochondrial	Mrpl1	4514	Color2 [A=255, R=255, G=0, B=0]	1	4					5	5	5	17.9	17.9	17.9	37.596	0	24.048	47039000	12	15.7546	15.5954	15.9447	15.7452	15.5794	14.9836	15.3374	15.4081	15.1935	15.4209
2.59271	-0.552524	P58749	P58749	Transmembrane 6 superfamily member 1	Tm6sf1	1395	Color2 [A=255, R=255, G=0, B=0]	1	4					3	3	3	8.9	8.9	8.9	41.662	0	4.4073	18619000	3	12.23	12.6397	12.5611	12.8627	12.8619	13.0322	13.1643	13.1205	13.3067	13.2945
2.59195	0.428562	Q3UPF5;Q3UPF5-2	Q3UPF5;Q3UPF5-2	Zinc finger CCCH-type antiviral protein 1	Zc3hav1	2083	Color2 [A=255, R=255, G=0, B=0]	1	4					12	12	12	16.4	16.4	16.4	106.69	0	44.599	208870000	25	17.4121	17.2365	17.5563	17.6874	17.4436	16.8146	17.1839	17.0177	17.0285	17.1485
2.59036	0.370016	Q62086	Q62086	Serum paraoxonase/arylesterase 2	Pon2	2441	Color2 [A=255, R=255, G=0, B=0]	1	4					3	3	3	12.4	12.4	12.4	39.617	0.00019627	2.8729	14587000	4	14.5919	14.6592	14.7682	14.7373	14.5631	14.048	14.2264	14.4316	14.292	14.4715
2.58969	0.451429	Q921Q3-2;Q921Q3	Q921Q3-2;Q921Q3	Chitobiosyldiphosphodolichol beta-mannosyltransferase	Alg1	4275	Color2 [A=255, R=255, G=0, B=0]	1	4					2	2	2	4.6	4.6	4.6	51.444	0.00074836	2.2591	4100400	3	13.607	13.6459	13.8765	13.7275	13.9454	13.2959	13.3169	13.3931	13.0212	13.5179
2.5896	-0.415736	Q9JM14	Q9JM14	5(3)-deoxyribonucleotidase, cytosolic type	Nt5c	5469	Color2 [A=255, R=255, G=0, B=0]	1	4					9	9	9	54.5	54.5	54.5	23.076	0	42.003	416890000	21	17.0372	17.0689	17.3975	17.2343	17.0534	17.311	17.6344	17.6536	17.5995	17.6714
2.5893	0.411349	Q9CQU3	Q9CQU3	Protein RER1	Rer1	4644	Color2 [A=255, R=255, G=0, B=0]	1	4					3	3	3	18.9	18.9	18.9	22.988	0	38.588	79032000	9	15.6201	15.5764	15.8769	15.9915	15.943	15.2779	15.3705	15.346	15.4228	15.5339
2.58879	0.438732	Q810V0	Q810V0	U3 small nucleolar ribonucleoprotein protein MPP10	Mphosph10	3026	Color2 [A=255, R=255, G=0, B=0]	1	4					5	5	5	10.1	10.1	10.1	78.734	0	6.6943	25499000	8	14.5064	14.3476	14.6891	14.7867	14.5008	13.9151	14.1826	14.1402	14.0788	14.3201
2.58578	0.395083	P80315	P80315	T-complex protein 1 subunit delta	Cct4	1672	Color2 [A=255, R=255, G=0, B=0]	1	4					22	22	22	49	49	49	58.066	0	298.55	2488500000	107	19.7036	19.6247	19.8233	20.0419	19.846	19.2251	19.468	19.4787	19.3398	19.5525
2.5853	0.608815	Q8BZ20	Q8BZ20	Poly [ADP-ribose] polymerase 12	Parp12	3381	Color2 [A=255, R=255, G=0, B=0]	1	4					3	3	3	5.5	5.5	5.5	79.916	0	6.2258	15763000	4	13.7806	13.5605	13.9879	14.0797	13.5488	12.8483	13.2212	13.3987	13.185	13.2603
2.58514	0.463331	Q8R151	Q8R151	NFX1-type zinc finger-containing protein 1	Znfx1	3828	Color2 [A=255, R=255, G=0, B=0]	1	4					10	10	10	7	7	7	218.83	0	18.522	58852000	18	16.2839	16.1778	16.528	16.4727	16.3177	15.6333	16.0026	16.0214	15.7389	16.0674
2.58492	0.406056	Q8R5K4-2;Q8R5K4	Q8R5K4-2;Q8R5K4	Nucleolar protein 6	Nol6	3930	Color2 [A=255, R=255, G=0, B=0]	1	4					2	2	2	2.3	2.3	2.3	119.52	0	5.4564	63825000	4	13.4578	13.2958	13.712	13.6839	13.3875	13.0169	13.084	12.989	13.1946	13.2223
2.58485	-0.32272	P60766;P60766-1;Q9ER71-2;Q8R527;Q9ER71	P60766;P60766-1	Cell division control protein 42 homolog	Cdc42	1434	Color2 [A=255, R=255, G=0, B=0]	1	4					8	7	7	48.2	42.4	42.4	21.258	0	50.46	5520600000	32	21.2163	21.4487	21.4886	21.4177	21.3428	21.4829	21.7833	21.7738	21.7042	21.7835
2.57742	0.367172	Q60930	Q60930	Voltage-dependent anion-selective channel protein 2	Vdac2	2291	Color2 [A=255, R=255, G=0, B=0]	1	4					12	12	12	46.8	46.8	46.8	31.732	0	211.67	3187500000	68	19.8127	19.7906	20.0168	20.1037	19.8925	19.3574	19.6833	19.6389	19.4737	19.6271
2.5735	-0.389036	Q61391	Q61391	Neprilysin	Mme	2370	Color2 [A=255, R=255, G=0, B=0]	1	4					7	7	7	10.9	10.9	10.9	85.701	0	12.581	53874000	11	15.5432	15.5839	15.6802	15.6147	15.4672	15.8027	16.1041	15.8111	15.8957	16.2207
2.57226	0.500142	Q9JMA1	Q9JMA1	Ubiquitin carboxyl-terminal hydrolase 14	Usp14	5477	Color2 [A=255, R=255, G=0, B=0]	1	4					20	20	20	38.7	38.7	38.7	56.001	0	148.67	1124000000	51	19.7643	19.618	19.8825	19.6467	19.2517	18.9961	19.2336	19.1599	19.0418	19.231
2.57205	-0.326977	Q5SUA5	Q5SUA5	Unconventional myosin-Ig	Myo1g	2211	Color2 [A=255, R=255, G=0, B=0]	1	4					23	23	21	29.5	29.5	27.3	117.23	0	124.46	570160000	54	17.928	18.1071	18.1772	18.0627	18.0023	18.1741	18.4333	18.4603	18.3111	18.5336
2.57111	-0.296199	Q3UMR5;Q3UMR5-2	Q3UMR5;Q3UMR5-2	Calcium uniporter protein, mitochondrial	Mcu	2072	Color2 [A=255, R=255, G=0, B=0]	1	4					3	3	3	9.4	9.4	9.4	39.681	0	18.658	80086000	11	16.3236	16.549	16.6579	16.5169	16.4647	16.668	16.8573	16.8815	16.7285	16.8578
2.57077	0.299357	Q8R001-2;Q8R001	Q8R001-2;Q8R001	Microtubule-associated protein RP/EB family member 2	Mapre2	3796	Color2 [A=255, R=255, G=0, B=0]	1	4					4	4	3	19.6	19.6	16.4	36.07	0	5.6802	76268000	7	14.9329	14.9851	15.1873	15.0616	15.1821	14.6997	14.8282	14.7263	14.6696	14.9284
2.57046	-0.686051	Q8CHH9;Q8CHH9-2	Q8CHH9;Q8CHH9-2	Septin-8	Sept8	3584	Color2 [A=255, R=255, G=0, B=0]	1	4					8	5	5	23.5	15.6	15.6	49.812	0	34.573	133280000	12	15.871	15.948	16.1953	15.8445	15.3684	16.205	16.5432	16.5633	16.6228	16.7231
2.56963	-0.659646	Q4LDD4;Q4LDD4-2;Q4LDD4-3	Q4LDD4;Q4LDD4-2;Q4LDD4-3	Arf-GAP with Rho-GAP domain, ANK repeat and PH domain-containing protein 1	Arap1	2140	Color2 [A=255, R=255, G=0, B=0]	1	4					13	13	13	11.2	11.2	11.2	162.27	0	35.448	205050000	25	16.746	16.9821	17.1841	16.7004	16.478	17.1063	17.5012	17.5737	17.5911	17.6167
2.56915	-0.344163	Q9QXS6;Q9QXS6-3;Q9QXS6-2	Q9QXS6;Q9QXS6-3;Q9QXS6-2	Drebrin	Dbn1	5529	Color2 [A=255, R=255, G=0, B=0]	1	4					4	4	4	7.4	7.4	7.4	77.286	0	39.88	142380000	8	15.5654	15.5519	15.7564	15.5128	15.4925	15.7049	15.9406	16.0757	15.8569	16.0218
2.56772	-0.294049	Q68FL4;Q68FL4-2	Q68FL4;Q68FL4-2	Putative adenosylhomocysteinase 3	Ahcyl2	2574	Color2 [A=255, R=255, G=0, B=0]	1	4					10	4	4	18.3	7	7	66.899	0	27.674	34010000	5	13.9927	13.8728	14.08	13.7899	13.879	14.0614	14.1695	14.2444	14.2909	14.3184
2.5655	0.476427	P97370	P97370	Sodium/potassium-transporting ATPase subunit beta-3	Atp1b3	1716	Color2 [A=255, R=255, G=0, B=0]	1	4					7	7	7	26.6	26.6	26.6	31.775	0	12.541	438750000	17	17.5851	17.8357	17.918	18.1492	18.0911	17.2447	17.4873	17.4872	17.4741	17.5036
2.5644	-0.320068	Q8C147;Q8C147-2	Q8C147	Dedicator of cytokinesis protein 8	Dock8	3421	Color2 [A=255, R=255, G=0, B=0]	1	4					27	27	24	14	14	12.8	238.98	0	103.53	698150000	64	18.5144	18.7385	18.7814	18.6865	18.6584	18.7927	19.0458	19.0772	18.9374	19.1264
2.56424	0.426538	Q80X85	Q80X85	28S ribosomal protein S7, mitochondrial	Mrps7	2977	Color2 [A=255, R=255, G=0, B=0]	1	4					4	4	4	20.2	20.2	20.2	28.062	0	10.307	20293000	7	15.5428	15.3604	15.6489	15.7767	15.5923	14.9018	15.2267	15.2182	15.1097	15.332
2.56258	0.338259	P28659-2;P28659-3;P28659;P28659-4	P28659-2;P28659-3;P28659;P28659-4	CUGBP Elav-like family member 1	Celf1	996	Color2 [A=255, R=255, G=0, B=0]	1	4					4	4	4	10.8	10.8	10.8	51.589	0	18.746	61337000	9	14.558	14.3448	14.7009	14.6477	14.4183	14.0496	14.205	14.2551	14.1742	14.2945
2.56139	-0.364582	Q8BG07-2;Q8BG07	Q8BG07-2;Q8BG07	Phospholipase D4	Pld4	3050	Color2 [A=255, R=255, G=0, B=0]	1	4					8	8	8	21.2	21.2	21.2	55.161	0	57.441	457930000	17	17.4236	17.8524	17.621	17.586	17.8521	17.9496	18.0481	18.0719	18.0624	18.0261
2.55876	-0.326933	Q07417	Q07417	Short-chain specific acyl-CoA dehydrogenase, mitochondrial	Acads	1854	Color2 [A=255, R=255, G=0, B=0]	1	4					11	11	11	32	32	32	44.889	0	82.13	480020000	28	17.6461	17.8257	17.9042	17.7266	17.6505	17.8532	18.1067	18.1713	18.0971	18.1595
2.55629	-0.311967	P51125-7;P51125-2;P51125-6;P51125;P51125-3;P51125-5;P51125-4	P51125-7;P51125-2;P51125-6;P51125;P51125-3	Calpastatin	Cast	1260	Color2 [A=255, R=255, G=0, B=0]	1	4					17	17	17	39.7	39.7	39.7	76.607	0	93.969	573280000	40	18.167	18.1182	18.3622	18.389	18.1404	18.402	18.5619	18.6353	18.4968	18.6408
2.55609	-0.553744	Q9CXS4;Q9CXS4-2	Q9CXS4	Centromere protein V	Cenpv	4771	Color2 [A=255, R=255, G=0, B=0]	1	4					3	3	3	19.8	19.8	19.8	27.541	0	23.485	78010000	8	14.7112	14.6193	15.111	15.1857	14.7802	15.1938	15.5911	15.4462	15.4703	15.4747
2.5551	-0.366683	Q5SQX6	Q5SQX6	Cytoplasmic FMR1-interacting protein 2	Cyfip2	2201	Color2 [A=255, R=255, G=0, B=0]	1	4					23	23	14	18.3	18.3	11.6	145.66	0	93.065	1194000000	60	19.2654	19.4086	19.5695	19.6121	19.5133	19.6239	19.9476	19.8921	19.8045	19.9342
2.55441	0.360878	Q9ER38	Q9ER38	Torsin-3A	Tor3a	5267	Color2 [A=255, R=255, G=0, B=0]	1	4					3	3	3	7.3	7.3	7.3	43.813	0.00021395	4.0464	29749000	7	15.6491	15.8741	16.0074	16.1041	15.8505	15.399	15.5426	15.5872	15.5657	15.5863
2.55166	0.334793	Q8BK64	Q8BK64	Activator of 90 kDa heat shock protein ATPase homolog 1	Ahsa1	3173	Color2 [A=255, R=255, G=0, B=0]	1	4					11	11	11	41.7	41.7	41.7	38.117	0	95.339	1444900000	39	19.427	19.479	19.5908	19.6952	19.3936	18.9735	19.2655	19.2278	19.1656	19.2793
2.551	0.591211	Q6P8H8	Q6P8H8	Probable dolichyl pyrophosphate Glc1Man9GlcNAc2 alpha-1,3-glucosyltransferase	Alg8	2673	Color2 [A=255, R=255, G=0, B=0]	1	4					2	2	2	4	4	4	59.534	0	9.269	6131900	4	13.0537	12.9586	13.3935	13.5188	13.4701	12.4287	12.8231	12.7082	12.6054	12.8734
2.54897	0.414425	Q5SSW2;Q5SSW2-2	Q5SSW2	Proteasome activator complex subunit 4	Psme4	2208	Color2 [A=255, R=255, G=0, B=0]	1	4					9	9	9	6.3	6.3	6.3	211.19	0	21.998	35402000	12	15.3572	15.4754	15.5833	15.3725	15.1339	14.8067	15.1288	14.8961	14.912	15.1065
2.54869	-0.338583	P26040	P26040	Ezrin	Ezr	954	Color2 [A=255, R=255, G=0, B=0]	1	4					30	19	18	45.4	31.4	30.2	69.406	0	109.99	4945800000	69	20.9393	20.9632	21.1696	21.145	21.0883	21.1617	21.4983	21.4909	21.3622	21.4853
2.54843	0.325128	O08795-2;O08795	O08795-2;O08795	Glucosidase 2 subunit beta	Prkcsh	221	Color2 [A=255, R=255, G=0, B=0]	1	4					12	12	12	27.1	27.1	27.1	59.559	0	100.25	1315100000	65	19.309	19.3788	19.5498	19.5606	19.5135	18.956	19.2	19.1965	19.055	19.2787
2.54673	0.329989	Q6Q899;Q6Q899-2;Q6Q899-3;Q6Q899-4	Q6Q899;Q6Q899-2	Probable ATP-dependent RNA helicase DDX58	Ddx58	2743	Color2 [A=255, R=255, G=0, B=0]	1	4					24	24	24	28.1	28.1	28.1	105.97	0	89.926	945540000	71	19.6461	19.8281	19.9234	19.9171	19.778	19.2702	19.5408	19.5835	19.4647	19.5835
2.54458	0.385262	Q99KF1	Q99KF1	Transmembrane emp24 domain-containing protein 9	Tmed9	4409	Color2 [A=255, R=255, G=0, B=0]	1	4					6	6	5	25.1	25.1	17.9	27.127	0	30.62	560790000	21	17.7675	17.8801	18.0405	18.1691	18.1457	17.4501	17.7049	17.6405	17.576	17.7051
2.54372	0.495875	Q91VE6-2;Q91VE6	Q91VE6-2;Q91VE6	MKI67 FHA domain-interacting nucleolar phosphoprotein	Nifk	4093	Color2 [A=255, R=255, G=0, B=0]	1	4					5	5	5	23.8	23.8	23.8	30.645	0	66.055	338320000	16	17.445	17.2137	17.533	17.1417	17.0363	16.5237	16.7967	16.8132	16.7948	16.9618
2.54268	-0.436008	Q8BWF2;Q99MI6	Q8BWF2;Q99MI6	GTPase IMAP family member 5;GTPase IMAP family member 3	Gimap5;Gimap3	3327	Color2 [A=255, R=255, G=0, B=0]	1	4					4	4	4	14.6	14.6	14.6	34.652	0	8.8182	41200000	5	14.9279	15.0814	15.1238	15.3588	15.1906	15.2986	15.7108	15.6061	15.5439	15.7032
2.54205	0.493504	Q6A0A2-2;Q6A0A2;Q6A0A2-3	Q6A0A2-2;Q6A0A2;Q6A0A2-3	La-related protein 4B	Larp4b	2600	Color2 [A=255, R=255, G=0, B=0]	1	4					6	6	6	9.4	9.4	9.4	72.537	0	9.1347	18781000	9	14.2301	13.8904	14.4096	14.2917	13.8673	13.5473	13.7817	13.6328	13.5931	13.6667
2.53837	0.337488	P51863	P51863	V-type proton ATPase subunit d 1	Atp6v0d1	1274	Color2 [A=255, R=255, G=0, B=0]	1	4					7	7	6	22.2	22.2	16.2	40.301	0	21.914	675070000	19	18.8011	19.0853	19.1373	19.1223	19.0193	18.5011	18.7399	18.7663	18.6901	18.7805
2.53835	0.359373	P63038;P63038-2	P63038;P63038-2	60 kDa heat shock protein, mitochondrial	Hspd1	1561	Color2 [A=255, R=255, G=0, B=0]	1	4					36	36	36	72.1	72.1	72.1	60.955	0	280.39	12313000000	185	22.4454	22.2691	22.4701	22.4229	22.2331	21.7601	22.0865	22.1353	21.9522	22.1097
2.5273	0.751911	Q76KJ5	Q76KJ5	DNA-directed RNA polymerase I subunit RPA34	Cd3eap	2816	Color2 [A=255, R=255, G=0, B=0]	1	4					2	2	2	10.5	10.5	10.5	43.082	0	6.3558	7828300	3	13.2521	13.1356	13.6027	13.3234	13.0179	12.0784	12.9972	12.391	12.5196	12.586
2.52693	0.373067	P20918	P20918	Plasminogen;Plasmin heavy chain A;Activation peptide;Angiostatin;Plasmin heavy chain A, short form;Plasmin light chain B	Plg	891	Color2 [A=255, R=255, G=0, B=0]	1	4					19	19	19	32.5	32.5	32.5	90.807	0	63.383	379670000	36	18.0888	18.0653	18.1446	18.2203	18.2709	17.4999	17.7774	17.886	17.7875	17.9737
2.52519	-0.322247	Q3TZZ7;Q3TZZ7-2	Q3TZZ7;Q3TZZ7-2	Extended synaptotagmin-2	Esyt2	1980	Color2 [A=255, R=255, G=0, B=0]	1	4					14	14	14	22	22	22	94.138	0	61.059	274160000	35	17.0354	17.08	17.1902	17.149	16.8912	17.1737	17.4703	17.4345	17.3972	17.4813
2.52455	0.486977	Q91VS7	Q91VS7	Microsomal glutathione S-transferase 1	Mgst1	4110	Color2 [A=255, R=255, G=0, B=0]	1	4					2	2	2	18.7	18.7	18.7	17.551	0	19.787	79844000	5	15.5283	15.769	15.9447	15.6702	15.3809	14.9284	15.1784	15.2392	15.2903	15.2219
2.5244	0.242141	Q3TTA7;Q3TTA7-2	Q3TTA7	E3 ubiquitin-protein ligase CBL-B	Cblb	1966	Color2 [A=255, R=255, G=0, B=0]	1	4					3	3	3	3.3	3.3	3.3	109.09	0	9.1294	13817000	4	13.4809	13.568	13.6882	13.6828	13.5313	13.2454	13.374	13.4824	13.2926	13.3462
2.52347	-0.75306	C0HK80;C0HK79	C0HK80;C0HK79			103	Color2 [A=255, R=255, G=0, B=0]	1	4					2	2	2	12.8	12.8	12.8	20.146	0	4.6961	5199500	2	11.368	11.7383	11.14	11.0884	11.5862	12.1987	12.4582	11.6713	12.2107	12.1473
2.5218	-0.328825	Q921Z5	Q921Z5	Tumor necrosis factor alpha-induced protein 8	Tnfaip8	4285	Color2 [A=255, R=255, G=0, B=0]	1	4					7	7	4	37.9	37.9	16.7	22.96	0	68.425	267970000	19	17.6248	17.7227	17.7708	17.84	17.7827	17.824	18.1665	18.0893	18.0715	18.2337
2.52178	-0.491676	P21300	P21300	Aldose reductase-related protein 1	Akr1b7	897	Color2 [A=255, R=255, G=0, B=0]	1	4					8	8	4	19.3	19.3	11.7	35.988	0	12.374	270980000	16	18.0518	17.8754	18.288	18.2753	18.1634	18.282	18.7709	18.669	18.6421	18.7483
2.51885	0.423151	Q1HFZ0;Q1HFZ0-2	Q1HFZ0;Q1HFZ0-2	tRNA (cytosine(34)-C(5))-methyltransferase	Nsun2	1895	Color2 [A=255, R=255, G=0, B=0]	1	4					25	25	25	42.3	42.3	42.3	85.451	0	129.85	707420000	70	18.7963	18.648	18.9486	18.8744	18.5551	18.0919	18.3698	18.435	18.3064	18.5036
2.51633	0.180783	Q9CXF7-2;Q9CXF7	Q9CXF7-2;Q9CXF7	Chromodomain-helicase-DNA-binding protein 1-like	Chd1l	4762	Color2 [A=255, R=255, G=0, B=0]	1	4					3	3	3	4	4	4	99.484	0	4.7153	6055600	4	13.0152	12.9479	13.1289	13.1043	13.0229	12.8118	12.9323	12.8491	12.7967	12.9254
2.51572	0.405541	P80313	P80313	T-complex protein 1 subunit eta	Cct7	1670	Color2 [A=255, R=255, G=0, B=0]	1	4					25	25	24	47.1	47.1	45.2	59.652	0	185.72	2458800000	91	20.4082	20.3287	20.5486	20.8016	20.5373	19.9592	20.2385	20.1927	20.0242	20.1821
2.51464	-0.403671	Q8JZU2	Q8JZU2	Tricarboxylate transport protein, mitochondrial	Slc25a1	3641	Color2 [A=255, R=255, G=0, B=0]	1	4					3	3	3	11.3	11.3	11.3	33.931	0	18.984	50647000	7	14.7835	14.7278	15.1715	15.0835	15.0121	15.1982	15.4033	15.3704	15.3638	15.461
2.51134	0.354087	P97371	P97371	Proteasome activator complex subunit 1	Psme1	1717	Color2 [A=255, R=255, G=0, B=0]	1	4					17	17	17	68.7	68.7	68.7	28.673	0	122.96	4863700000	128	21.0387	21.0573	21.2925	21.3074	21.0584	20.591	20.8772	20.8497	20.7467	20.9192
2.50894	0.257263	P29387	P29387	Guanine nucleotide-binding protein subunit beta-4	Gnb4	1011	Color2 [A=255, R=255, G=0, B=0]	1	4					6	2	2	19.4	9.1	9.1	37.379	0	16.082	28860000	3	13.7984	13.8707	13.7897	14.023	13.9477	13.4849	13.7176	13.7124	13.606	13.6223
2.50808	0.533969	Q4PJX1;Q4PJX1-3;Q4PJX1-2	Q4PJX1;Q4PJX1-3;Q4PJX1-2	Protein odr-4 homolog	Odr4	2141	Color2 [A=255, R=255, G=0, B=0]	1	4					3	3	3	7.2	7.2	7.2	49.997	0	7.0525	37846000	9	14.9969	15.0817	15.1567	14.7879	14.5705	14.1838	14.5889	14.3328	14.3264	14.492
2.50266	0.332991	O55143;O55143-2	O55143;O55143-2	Sarcoplasmic/endoplasmic reticulum calcium ATPase 2	Atp2a2	395	Color2 [A=255, R=255, G=0, B=0]	1	4					32	32	19	37.6	37.6	23.3	114.86	0	273.54	3937300000	100	20.6776	20.6928	20.9529	20.7695	20.6393	20.2023	20.4797	20.464	20.3912	20.53
2.5015	0.467918	Q9CXV9	Q9CXV9	DCN1-like protein 5	Dcun1d5	4774	Color2 [A=255, R=255, G=0, B=0]	1	4					2	2	2	8.4	8.4	8.4	27.578	0	5.1162	30277000	5	14.1834	13.8612	14.2062	14.5256	14.1582	13.6976	13.6736	13.6207	13.7523	13.8508
2.49942	0.46707	A2AAE1-4;A2AAE1-6;A2AAE1;A2AAE1-2;A2AAE1-3	A2AAE1-4;A2AAE1-6;A2AAE1;A2AAE1-2;A2AAE1-3	Uncharacterized protein KIAA1109	Kiaa1109	11	Color2 [A=255, R=255, G=0, B=0]	1	4					2	2	2	0.6	0.6	0.6	510.34	0.0094681	1.3249	163140000	3	17.3074	17.1252	17.5087	17.1244	16.9795	16.5182	16.8752	16.7467	16.7003	16.8695
2.49899	0.728576	P26151	P26151	High affinity immunoglobulin gamma Fc receptor I	Fcgr1	957	Color2 [A=255, R=255, G=0, B=0]	1	4					2	2	2	7.7	7.7	7.7	44.887	0.00021455	4.0979	18154000	4	14.293	14.6491	14.722	14.3303	14.1516	13.5724	14.0185	13.7867	13.8878	13.2377
2.49884	0.378523	Q91W96	Q91W96	Anaphase-promoting complex subunit 4	Anapc4	4137	Color2 [A=255, R=255, G=0, B=0]	1	4					3	3	3	4.6	4.6	4.6	91.707	0	12.75	26132000	5	13.8919	13.8732	14.099	14.1708	13.9337	13.3435	13.6881	13.7191	13.65	13.6754
2.49533	-0.454324	P18337	P18337	L-selectin	Sell	857	Color2 [A=255, R=255, G=0, B=0]	1	4					3	3	3	9.4	9.4	9.4	42.288	0	22.882	51089000	7	15.2486	15.5388	15.3922	15.6761	15.5663	15.6369	16.0391	16.072	15.9112	16.0345
2.49268	0.491032	Q61937	Q61937	Nucleophosmin	Npm1	2432	Color2 [A=255, R=255, G=0, B=0]	1	4					11	11	11	53.4	53.4	53.4	32.56	0	173.49	13334000000	123	22.04	21.9087	22.1585	22.1024	21.7541	21.1443	21.6095	21.6199	21.4884	21.6466
2.4916	-0.383018	P43277	P43277	Histone H1.3	Hist1h1d	1158	Color2 [A=255, R=255, G=0, B=0]	1	4					16	3	3	41.6	9.5	9.5	22.099	0	34.773	16853000000	25	20.284	20.3367	20.5917	20.6045	20.2894	20.6328	20.8667	20.8497	20.7194	20.9529
2.49037	-0.490338	Q8BJU2	Q8BJU2	Tetraspanin-9	Tspan9	3163	Color2 [A=255, R=255, G=0, B=0]	1	4					2	2	2	10.9	10.9	10.9	26.738	0	18.087	12281000	3	12.0644	12.5197	12.4766	12.4195	12.4658	12.6254	13.1405	12.937	12.7977	12.897
2.4871	0.764697	Q3TIR3	Q3TIR3	Synembryn-A	Ric8a	1941	Color2 [A=255, R=255, G=0, B=0]	1	4					7	7	7	17.9	17.9	17.9	59.846	0	73.393	108020000	14	16.3227	16.4487	16.6631	16.6083	17.3386	15.7655	15.9489	16.0513	15.797	15.9951
2.48647	0.606524	Q62095;Q61496	Q62095	ATP-dependent RNA helicase DDX3Y	Ddx3y	2444	Color2 [A=255, R=255, G=0, B=0]	1	4					22	2	2	34.2	1.5	1.5	73.427	0	5.3194	50516000	6	14.6984	14.6345	14.9498	14.903	14.3279	13.8243	14.379	14.1838	13.9548	14.139
2.48598	0.337597	Q61656	Q61656	Probable ATP-dependent RNA helicase DDX5	Ddx5	2404	Color2 [A=255, R=255, G=0, B=0]	1	4					28	20	20	46.9	33.1	33.1	69.289	0	69.922	3980100000	101	20.8838	20.7651	20.983	21.0315	20.8373	20.3146	20.6558	20.6297	20.5427	20.67
2.48495	0.341232	P42227-2;P42227-3;P42227	P42227-2;P42227-3;P42227	Signal transducer and activator of transcription 3	Stat3	1142	Color2 [A=255, R=255, G=0, B=0]	1	4					16	16	16	26.7	26.7	26.7	83.125	0	183.45	681680000	44	18.8315	18.8345	19.0552	19.0896	18.9859	18.3911	18.668	18.7179	18.5845	18.729
2.48416	0.33848	Q9D958	Q9D958	Signal peptidase complex subunit 1	Spcs1	5078	Color2 [A=255, R=255, G=0, B=0]	1	4					2	2	2	8.1	8.1	8.1	18.186	0	14.698	227830000	9	17.3391	17.358	17.6684	17.4533	17.3934	16.9696	17.1656	17.1617	16.9747	17.2482
2.48156	-0.277948	Q8BMD8	Q8BMD8	Calcium-binding mitochondrial carrier protein SCaMC-1	Slc25a24	3205	Color2 [A=255, R=255, G=0, B=0]	1	4					11	11	11	25.5	25.5	25.5	52.901	0	21.62	343780000	23	17.5651	17.7848	17.8189	17.7088	17.5798	17.8201	17.9763	18.0072	17.9598	18.0836
2.4804	-0.443346	Q3UV70	Q3UV70	[Pyruvate dehydrogenase [acetyl-transferring]]-phosphatase 1, mitochondrial	Pdp1	2101	Color2 [A=255, R=255, G=0, B=0]	1	4					3	3	3	8.6	8.6	8.6	61.18	0	8.8955	11164000	7	13.0702	13.3938	13.4671	13.4642	13.2349	13.5987	13.7332	13.6449	13.856	14.0141
2.48035	-0.261459	Q9CX00	Q9CX00	IST1 homolog	Ist1	4747	Color2 [A=255, R=255, G=0, B=0]	1	4					7	7	7	16	16	16	39.468	0	11.692	253980000	19	17.3374	17.3428	17.5592	17.5393	17.4623	17.6329	17.8538	17.7342	17.6161	17.7115
2.47902	-0.308335	Q6PAV2;Q6PAV2-2;Q6PAV2-3	Q6PAV2;Q6PAV2-2	Probable E3 ubiquitin-protein ligase HERC4	Herc4	2692	Color2 [A=255, R=255, G=0, B=0]	1	4					17	17	17	17.5	17.5	17.5	118.41	0	40.967	191600000	26	17.049	17.096	17.2949	17.1673	16.9212	17.3794	17.5064	17.4825	17.2722	17.4295
2.47604	-0.435909	Q8K3H0	Q8K3H0	DCC-interacting protein 13-alpha	Appl1	3754	Color2 [A=255, R=255, G=0, B=0]	1	4					10	10	10	15.8	15.8	15.8	79.327	0	56.377	139770000	22	16.113	16.3465	16.4733	16.435	16.3958	16.4686	16.9474	16.8683	16.7754	16.8835
2.4751	0.361274	Q7TT37	Q7TT37	Elongator complex protein 1	Ikbkap	2892	Color2 [A=255, R=255, G=0, B=0]	1	4					9	9	9	8.4	8.4	8.4	149.58	0	41.871	129220000	19	16.9621	16.8855	17.0832	17.1765	16.8934	16.4175	16.8191	16.7128	16.588	16.657
2.46879	-0.241678	Q9QWY8-4;Q9QWY8-3;Q9QWY8;Q9QWY8-2;Q7SIG6-2;Q7SIG6	Q9QWY8-4;Q9QWY8-3;Q9QWY8;Q9QWY8-2	Arf-GAP with SH3 domain, ANK repeat and PH domain-containing protein 1	Asap1	5510	Color2 [A=255, R=255, G=0, B=0]	1	4					13	13	13	16.6	16.6	16.6	125.84	0	33.396	128530000	27	16.2011	16.0605	16.1894	16.0938	15.9551	16.4106	16.3486	16.2618	16.2509	16.4364
2.46869	-0.316332	Q7TMQ7	Q7TMQ7	WD repeat-containing protein 91	Wdr91	2848	Color2 [A=255, R=255, G=0, B=0]	1	4					9	9	9	13	13	13	83.42	0	31.228	75648000	13	15.2443	15.2003	15.3929	15.5038	15.433	15.5702	15.75	15.7212	15.5279	15.7865
2.46737	-0.400167	P06240	P06240	Proto-oncogene tyrosine-protein kinase LCK	Lck	641	Color2 [A=255, R=255, G=0, B=0]	1	4					8	8	7	19.8	19.8	17.9	57.942	0	25.914	195460000	22	15.8726	16.1172	16.1866	16.2521	16.2294	16.3533	16.5663	16.5219	16.4495	16.7677
2.46593	-0.3152	O35601;O35601-2	O35601;O35601-2	FYN-binding protein	Fyb	301	Color2 [A=255, R=255, G=0, B=0]	1	4					12	12	12	17.3	17.3	17.3	90.054	0	52.658	413710000	34	17.502	17.5986	17.8112	17.7931	17.7352	17.8384	17.9982	18.0284	18.0096	18.1415
2.46172	0.527008	Q9D1R2	Q9D1R2	Protein KTI12 homolog	Kti12	4932	Color2 [A=255, R=255, G=0, B=0]	1	4					2	2	2	11.1	11.1	11.1	38.444	0	27.523	15849000	3	13.3665	13.0937	13.6963	13.7346	13.3956	12.7954	13.096	12.9438	12.854	12.9624
2.4602	-0.434256	Q9JLV6;Q9JLV6-2	Q9JLV6;Q9JLV6-2	Bifunctional polynucleotide phosphatase/kinase;Polynucleotide 3-phosphatase;Polynucleotide 5-hydroxyl-kinase	Pnkp	5466	Color2 [A=255, R=255, G=0, B=0]	1	4					8	8	8	19.3	19.3	19.3	57.223	0	44.618	231950000	26	17.2334	17.5409	17.4212	17.3122	17.052	17.516	17.8883	17.8037	17.691	17.8321
2.46009	-0.682987	Q9WTQ5-2;Q9WTQ5	Q9WTQ5-2;Q9WTQ5	A-kinase anchor protein 12	Akap12	5665	Color2 [A=255, R=255, G=0, B=0]	1	4					45	45	45	45.5	45.5	45.5	169.74	0	323.31	2117000000	151	19.7359	19.7749	19.9866	19.3329	19.2785	19.9425	20.2781	20.4117	20.4095	20.4819
2.45984	0.341579	P59108	P59108	Copine-2	Cpne2	1406	Color2 [A=255, R=255, G=0, B=0]	1	4					6	5	5	13.1	11.5	11.5	61.035	0	19.918	19035000	6	14.724	14.7171	14.8193	14.9317	14.6441	14.1932	14.4948	14.4467	14.3954	14.5982
2.45974	0.349943	P63017	P63017	Heat shock cognate 71 kDa protein	Hspa8	1555	Color2 [A=255, R=255, G=0, B=0]	1	4					38	35	25	63.2	61.5	45.2	70.87	0	323.31	39995000000	401	23.4699	23.4625	23.622	23.8685	23.6616	23.12	23.3467	23.2921	23.2335	23.3425
2.45924	-0.488792	P02468	P02468	Laminin subunit gamma-1	Lamc1	602	Color2 [A=255, R=255, G=0, B=0]	1	4					26	26	26	20	20	20	177.3	0	98.294	625610000	56	18.4022	18.5717	18.7665	18.2173	18.2732	18.7293	18.8926	18.9649	18.9605	19.1275
2.45771	0.476671	P33174	P33174	Chromosome-associated kinesin KIF4	Kif4	1052	Color2 [A=255, R=255, G=0, B=0]	1	4					11	11	11	10	10	10	139.52	0	29.15	84247000	17	17.1864	16.9789	17.2624	17.1239	16.882	16.2588	16.6841	16.6723	16.6174	16.8178
2.45708	-0.377675	Q3TQI7	Q3TQI7	Uncharacterized protein C9orf78 homolog		1962	Color2 [A=255, R=255, G=0, B=0]	1	4					6	6	6	16.6	16.6	16.6	33.543	0	9.9532	88510000	11	15.7894	15.7066	16.0448	15.8479	15.7066	15.9972	16.077	16.2816	16.27	16.3578
2.45412	0.396609	P18572-2;P18572	P18572-2;P18572	Basigin	Bsg	862	Color2 [A=255, R=255, G=0, B=0]	1	4					5	5	5	23.4	23.4	23.4	29.674	0	38.729	753540000	17	19.0458	18.7563	19.1336	19.1301	18.7378	18.5324	18.6488	18.6257	18.4269	18.587
2.45374	0.406117	Q62245;Q02384	Q62245	Son of sevenless homolog 1	Sos1	2467	Color2 [A=255, R=255, G=0, B=0]	1	4					3	3	3	2.8	2.8	2.8	150.88	0	4.87	25011000	6	14.4127	14.4352	14.6617	14.6635	14.382	13.9295	14.2705	14.1946	13.9062	14.2238
2.45373	0.286408	Q9CPP0	Q9CPP0	Nucleoplasmin-3	Npm3	4540	Color2 [A=255, R=255, G=0, B=0]	1	4					3	3	3	22.3	22.3	22.3	19.023	0	7.3865	117020000	10	16.0347	15.9564	16.0668	16.108	15.8312	15.572	15.7338	15.7658	15.6342	15.8592
2.45349	0.460166	Q9D6M3;Q9DB41-2;Q9DB41	Q9D6M3	Mitochondrial glutamate carrier 1	Slc25a22	4989	Color2 [A=255, R=255, G=0, B=0]	1	4					4	4	4	13.6	13.6	13.6	34.67	0	43.995	32720000	6	14.3189	14.2679	14.6632	14.6952	14.6218	13.8857	14.0486	13.968	14.0813	14.2825
2.45327	-0.454204	Q3V3V9;Q3V3V9-2	Q3V3V9;Q3V3V9-2	Leucine-rich repeat-containing protein 16C	Rltpr	2129	Color2 [A=255, R=255, G=0, B=0]	1	4					2	2	2	1.8	1.8	1.8	141.37	0.00020829	3.6355	6456400	3	11.78	11.947	12.0323	11.946	11.8176	12.0484	12.3293	12.2954	12.4552	12.6655
2.45019	0.911938	Q9JJ80	Q9JJ80	Ribosome production factor 2 homolog	Rpf2	5394	Color2 [A=255, R=255, G=0, B=0]	1	4					2	2	2	9.8	9.8	9.8	35.363	0	47.205	48192000	3	13.8129	13.7344	13.9392	14.6416	14.3302	12.7474	13.4551	13.315	12.9344	13.4467
2.44906	0.330221	Q8CHY6	Q8CHY6	Transcriptional repressor p66 alpha	Gatad2a	3594	Color2 [A=255, R=255, G=0, B=0]	1	4					9	9	9	20.8	20.8	20.8	67.333	0	44.162	92947000	20	15.9933	15.9182	16.1631	16.0494	15.9102	15.5031	15.839	15.7635	15.5367	15.7408
2.44781	-0.321615	P39876	P39876	Metalloproteinase inhibitor 3	Timp3	1118	Color2 [A=255, R=255, G=0, B=0]	1	4					4	4	4	17.1	17.1	17.1	24.182	0.0002082	3.623	36001000	6	15.3111	15.3686	15.5928	15.6694	15.6671	15.8103	15.7851	15.8414	15.8866	15.8938
2.44451	-0.680235	A2CG63-2;A2CG63	A2CG63-2;A2CG63	AT-rich interactive domain-containing protein 4B	Arid4b	47	Color2 [A=255, R=255, G=0, B=0]	1	4					3	3	3	2.8	2.8	2.8	137.32	0.00020092	3.1436	77345000	6	14.9772	15.3104	15.476	15.3363	14.904	15.6025	15.8812	16.3493	15.794	15.7781
[truncated: 3,094 more rows]
