# Supplementary material for: Neuroretinal degeneration in a mouse model of systemic chronic immune activation observed by proteomics
Source: Front Immunol. 2024 Apr 11;15:1374617. doi: 10.3389/fimmu.2024.1374617 (PMC11043527; doi:10.3389/fimmu.2024.1374617)
Supplement: Supplementary Table 1 — (A) Retina, 1 week, Identified and differentially expressed proteins. (B). Retina, 8 weeks, Identified and differentially expressed proteins. (C). Retina, 28 weeks, Identified and differentially expressed proteins. [file DataSheet_1.zip › Supplementary Tables submission/Supplementary Tables 1-4, Protein identifications/4. Spleen/Table S4C Spleen, 28 weeks FP5869.xlsx]

## Sheet: Sheet1
=-LOG(P-value)	Difference	Protein IDs	Majority protein IDs	Protein names	Gene names	Symbol color	Symbol type	Symbol size	Show label	Only identified by site	Reverse	Potential contaminant	Peptides	Razor + unique peptides	Unique peptides	Sequence coverage [%]	Unique + razor sequence coverage [%]	Unique sequence coverage [%]	Mol. weight [kDa]	Q-value	Score	Intensity	MS/MS count	1 Spleen FP5869 TMT	2 Spleen FP5869 TMT	3 Spleen FP5869 TMT	4 Spleen FP5869 TMT	5 Spleen FP5869 TMT	6 Spleen FP5869 TMT	7 Spleen FP5869 TMT	8 Spleen FP5869 TMT	9 Spleen FP5869 TMT	10 Spleen FP5869 TMT
5.37169	1.70149	P01864;P01863;P01865	P01864	Ig gamma-2A chain C region secreted form		Color2 [A=255, R=255, G=0, B=0]	1	4	+				4	4	4	17	17	17	36.595	0	119.74	3216500000	80	19.3935	19.4443	19.3713	19.5589	19.7792	18.2975	17.4649	17.8168	17.7378	17.7227
5.31844	0.747674	P97298	P97298	Pigment epithelium-derived factor	Serpinf1	Color2 [A=255, R=255, G=0, B=0]	1	4	+				6	6	6	18	18	18	46.233	0	11.853	44415000	9	14.6724	14.7907	14.9336	14.9215	14.9042	14.2088	13.9462	14.1928	14.0717	14.0645
5.18765	1.15384	Q60847-2;Q60847-5;Q60847;Q60847-4;Q60847-3	Q60847-2;Q60847-5;Q60847;Q60847-4;Q60847-3	Collagen alpha-1(XII) chain	Col12a1	Color2 [A=255, R=255, G=0, B=0]	1	4	+				68	68	68	30	30	30	333.67	0	323.31	2618900000	236	20.6746	20.6	20.6076	20.8096	20.6883	19.8479	19.5485	19.5033	19.1871	19.5242
4.90465	0.686145	O70209	O70209	PDZ and LIM domain protein 3	Pdlim3	Color2 [A=255, R=255, G=0, B=0]	1	4	+				9	9	9	44	44	44	34.299	0	53.636	283290000	38	16.5878	16.925	16.7345	16.8548	16.6955	16.1098	16.0616	16.1888	15.9358	16.0709
4.80433	0.412263	Q5SYD0;Q5SYD0-2	Q5SYD0;Q5SYD0-2	Unconventional myosin-Id	Myo1d	Color2 [A=255, R=255, G=0, B=0]	1	4	+				19	17	17	23.6	21.4	21.4	116.08	0	42.04	271520000	33	17.6173	17.6158	17.5145	17.471	17.5823	17.2509	17.08	17.1121	17.0903	17.2063
4.78497	0.394553	P48678;P48678-2;P48678-3	P48678;P48678-2;P48678-3	Prelamin-A/C;Lamin-A/C	Lmna	Color2 [A=255, R=255, G=0, B=0]	1	4	+				29	29	29	49	49	49	74.237	0	293.93	6451600000	178	21.0121	21.1111	21.0139	21.1674	21.0757	20.7328	20.5719	20.7426	20.7051	20.6548
4.69681	1.19081	B1AQJ2	B1AQJ2	Ubiquitin carboxyl-terminal hydrolase 36	Usp36	Color2 [A=255, R=255, G=0, B=0]	1	4	+				2	2	2	2.8	2.8	2.8	119.91	0	6.0896	84538000	3	13.7144	14.0243	14.2213	14.3637	14.1841	13.1088	12.8441	13.0503	12.8541	12.6966
4.58616	0.468505	P04186;CON__Q3KUS7	P04186	Complement factor B;Complement factor B Ba fragment;Complement factor B Bb fragment	Cfb	Color2 [A=255, R=255, G=0, B=0]	1	4	+				12	12	12	17.1	17.1	17.1	85.004	0	21.751	195180000	29	17.5962	17.7413	17.5944	17.5378	17.5589	17.0852	17.1087	17.2191	17.0275	17.2456
4.5277	0.525508	Q7TPW1	Q7TPW1	Nexilin	Nexn	Color2 [A=255, R=255, G=0, B=0]	1	4	+				8	8	8	18.5	18.5	18.5	72.107	0	14.828	37641000	9	15.2538	15.2409	15.2158	15.1009	15.3909	14.8245	14.763	14.7522	14.6177	14.6174
4.47822	0.53463	Q9QXC1	Q9QXC1	Fetuin-B	Fetub	Color2 [A=255, R=255, G=0, B=0]	1	4	+				4	4	4	11.6	11.6	11.6	42.712	0	4.9861	41958000	7	15.594	15.7118	15.6671	15.7149	15.7343	15.1519	15.3106	15.2308	15.0909	14.9646
4.29861	0.989214	P82198	P82198	Transforming growth factor-beta-induced protein ig-h3	Tgfbi	Color2 [A=255, R=255, G=0, B=0]	1	4	+				16	16	16	29.1	29.1	29.1	74.596	0	49.88	1602400000	68	19.535	19.6876	19.693	19.8097	19.9219	19.1272	18.7739	18.6995	18.4835	18.617
4.26337	1.1114	Q80X19-2;Q80X19	Q80X19-2;Q80X19	Collagen alpha-1(XIV) chain	Col14a1	Color2 [A=255, R=255, G=0, B=0]	1	4	+				42	42	42	33	33	33	191.36	0	323.31	5442000000	199	21.5955	21.5572	21.4828	21.4532	21.5821	20.7051	20.526	20.5	19.882	20.5006
4.26211	2.32332	P11087;P11087-2;CON__Q862S4	P11087;P11087-2	Collagen alpha-1(I) chain	Col1a1	Color2 [A=255, R=255, G=0, B=0]	1	4	+				7	7	7	6.2	6.2	6.2	138.03	0	51.61	580630000	25	18.2379	18.2816	18.3055	19.5111	18.9062	16.8152	16.3491	16.5439	15.8973	16.0203
4.1538	0.837271	O08999	O08999	Latent-transforming growth factor beta-binding protein 2	Ltbp2	Color2 [A=255, R=255, G=0, B=0]	1	4	+				3	3	3	2.3	2.3	2.3	195.83	0	6.3862	59340000	4	15.2745	15.4642	15.6	15.776	15.4613	14.8708	14.4926	14.8195	14.5369	14.6699
4.12258	0.41069	O08579	O08579	Emerin	Emd	Color2 [A=255, R=255, G=0, B=0]	1	4	+				8	8	8	47.1	47.1	47.1	29.435	0	82.778	284810000	21	17.0292	17.3078	17.1535	17.1195	17.231	16.7792	16.8181	16.7683	16.6498	16.7721
4.05552	0.361849	A6X935;A6X935-2;CON__Q3T052	A6X935;A6X935-2	Inter alpha-trypsin inhibitor, heavy chain 4	Itih4	Color2 [A=255, R=255, G=0, B=0]	1	4	+				18	18	18	24.7	24.7	24.7	104.66	0	46.609	529730000	46	17.8401	18.0691	17.9028	17.8611	17.93	17.532	17.5311	17.5822	17.6604	17.4882
4.04917	0.281653	Q4FZC9;Q4FZC9-2	Q4FZC9;Q4FZC9-2	Nesprin-3	Syne3	Color2 [A=255, R=255, G=0, B=0]	1	4	+				10	10	10	12.7	12.7	12.7	112.03	0	35.037	164470000	21	16.1821	16.361	16.3832	16.3122	16.2924	16.0455	16.0246	16.0364	15.96	16.0562
4.03479	1.13061	Q9JK53	Q9JK53	Prolargin	Prelp	Color2 [A=255, R=255, G=0, B=0]	1	4	+				13	13	13	39.9	39.9	39.9	43.292	0	52.524	1020200000	40	18.7821	19.0639	18.6076	18.9078	19.048	18.0008	17.6296	18.0969	17.3771	17.652
3.95222	0.455027	Q91V64	Q91V64	Isochorismatase domain-containing protein 1	Isoc1	Color2 [A=255, R=255, G=0, B=0]	1	4	+				6	6	6	23.9	23.9	23.9	32.032	0	49.227	250430000	23	17.0974	17.2516	17.0136	17.1813	16.9665	16.7196	16.5616	16.7295	16.5504	16.6742
3.92375	0.398628	Q07456	Q07456	Protein AMBP;Alpha-1-microglobulin;Inter-alpha-trypsin inhibitor light chain;Trypstatin	Ambp	Color2 [A=255, R=255, G=0, B=0]	1	4	+				3	3	3	9.5	9.5	9.5	39.029	0	6.8576	63304000	6	14.1485	14.424	14.3207	14.4232	14.4135	13.9253	13.9862	14.0128	13.9051	13.9073
3.89742	0.976468	Q9R045	Q9R045	Angiopoietin-related protein 2	Angptl2	Color2 [A=255, R=255, G=0, B=0]	1	4	+				3	3	3	8.3	8.3	8.3	57.105	0	10.153	16474000	4	12.723	13.0622	13.2589	13.3978	13.405	12.1951	12.1751	12.1555	12.0285	12.4104
3.84146	0.979468	Q8R2T8-2;Q8R2T8	Q8R2T8-2;Q8R2T8	General transcription factor 3C polypeptide 5	Gtf3c5	Color2 [A=255, R=255, G=0, B=0]	1	4	+				3	3	3	9.3	9.3	9.3	59.867	0	16.52	94861000	12	14.3161	14.8169	14.6143	14.757	14.9563	13.7573	13.6348	14.0645	13.5348	13.5719
3.8391	1.0283	P28653	P28653	Biglycan	Bgn	Color2 [A=255, R=255, G=0, B=0]	1	4	+				11	11	11	39.8	39.8	39.8	41.639	0	175.52	3184200000	89	19.0991	19.1566	18.9844	18.9941	19.2907	18.3996	18.1217	18.2206	17.5544	18.087
3.7626	-0.426015	Q6ZWV7	Q6ZWV7	60S ribosomal protein L35	Rpl35	Color2 [A=255, R=255, G=0, B=0]	1	4	+				3	3	3	18.7	18.7	18.7	14.552	0	8.1832	1140800000	14	17.1476	17.1038	17.0397	17.1299	16.9743	17.614	17.4145	17.3304	17.6001	17.5665
3.72611	0.431159	Q69ZC8	Q69ZC8	GPALPP motifs-containing protein 1	Gpalpp1	Color2 [A=255, R=255, G=0, B=0]	1	4	+				3	3	3	13.3	13.3	13.3	38.954	0	10.52	27367000	5	13.7122	13.9859	13.8942	13.8798	13.6509	13.3688	13.4755	13.3361	13.3757	13.4111
3.63345	0.484331	Q6PDN3;Q6PDN3-3;Q6PDN3-2;Q6PDN3-4	Q6PDN3;Q6PDN3-3;Q6PDN3-2	Myosin light chain kinase, smooth muscle;Myosin light chain kinase, smooth muscle, deglutamylated form	Mylk	Color2 [A=255, R=255, G=0, B=0]	1	4	+				34	34	34	21.4	21.4	21.4	212.92	0	159.38	2360300000	114	20.1346	20.2659	20.1582	20.0816	20.3008	19.7792	19.7445	19.7876	19.4458	19.7624
3.56872	0.602789	Q61879	Q61879	Myosin-10	Myh10	Color2 [A=255, R=255, G=0, B=0]	1	4	+				67	47	46	37.4	27.6	27	228.99	0	323.31	1249900000	98	19.4683	19.4896	19.2887	19.5657	19.6383	19.0081	18.75	18.7236	19.1292	18.8257
3.49955	0.715287	Q8VHX6-2;Q8VHX6	Q8VHX6-2;Q8VHX6	Filamin-C	Flnc	Color2 [A=255, R=255, G=0, B=0]	1	4	+				20	9	9	10.1	5.7	5.7	287.36	0	35.05	36261000	13	14.4335	14.5254	14.441	14.6362	14.7165	14.1806	13.612	13.7918	13.6423	13.9493
3.48375	0.617537	Q8BZF8	Q8BZF8	Phosphoglucomutase-like protein 5	Pgm5	Color2 [A=255, R=255, G=0, B=0]	1	4	+				8	8	7	18.9	18.9	13.9	62.219	0	16.355	159750000	21	17.012	17.2167	17.046	17.3611	17.4255	16.7478	16.5797	16.6103	16.3735	16.6623
3.42393	0.929059	Q640N1;Q640N1-2	Q640N1;Q640N1-2	Adipocyte enhancer-binding protein 1	Aebp1	Color2 [A=255, R=255, G=0, B=0]	1	4	+				4	4	4	6.2	6.2	6.2	128.36	0	16.579	46607000	9	14.5205	14.6469	14.3901	14.4454	14.9474	14.0448	13.7262	13.7302	13.3158	13.488
3.33274	0.548364	D3YXG0-2;D3YXG0	D3YXG0-2;D3YXG0		Hmcn1	Color2 [A=255, R=255, G=0, B=0]	1	4	+				2	2	2	0.5	0.5	0.5	598.25	0	4.1188	9826300	4	12.5684	12.6672	12.6704	12.2688	12.5746	12.1848	11.9578	12.0433	12.0215	11.8003
3.2968	0.287732	P97434;P97434-5;P97434-2;P97434-3;P97434-4	P97434;P97434-5;P97434-2;P97434-3;P97434-4	Myosin phosphatase Rho-interacting protein	Mprip	Color2 [A=255, R=255, G=0, B=0]	1	4	+				24	24	23	31.2	31.2	30.4	116.41	0	98.316	296560000	48	17.7308	17.9259	17.7437	17.8671	17.7964	17.5754	17.4624	17.5985	17.419	17.5698
3.29465	1.52357	P01635	P01635	Ig kappa chain V-V region K2		Color2 [A=255, R=255, G=0, B=0]	1	4	+				2	2	2	20	20	20	12.581	0	6.0421	62506000	5	13.4407	13.3235	13.3599	13.9754	13.1251	12.3943	11.3476	12.1505	11.3783	12.3359
3.28752	0.441916	Q61490	Q61490	CD166 antigen	Alcam	Color2 [A=255, R=255, G=0, B=0]	1	4	+				3	3	3	6.5	6.5	6.5	65.091	0	7.4935	37486000	9	13.8533	14.0654	13.9717	14.1108	14.1556	13.6493	13.3642	13.685	13.6459	13.6027
3.22815	0.435541	P22646	P22646	T-cell surface glycoprotein CD3 epsilon chain	Cd3e	Color2 [A=255, R=255, G=0, B=0]	1	4	+				3	3	3	20.6	20.6	20.6	21.393	0	27.86	49499000	7	13.1914	13.3329	13.4614	13.4954	13.3483	12.7706	13.0351	12.9932	12.8074	13.0455
3.22141	0.340396	Q8CD91;Q8CD91-2	Q8CD91;Q8CD91-2	SPARC-related modular calcium-binding protein 2	Smoc2	Color2 [A=255, R=255, G=0, B=0]	1	4	+				2	2	2	8.1	8.1	8.1	49.891	0	15.268	41213000	5	15.9925	16.1415	16.1379	15.8527	15.9458	15.704	15.5656	15.6977	15.6874	15.7138
3.20726	0.605779	Q8BVA4	Q8BVA4	Leiomodin-1	Lmod1	Color2 [A=255, R=255, G=0, B=0]	1	4	+				7	7	7	12.6	12.6	12.6	66.309	0	26.769	209770000	21	16.5458	16.6732	16.7673	17.0639	16.9296	16.4341	16.1494	16.1348	16.0648	16.1678
3.15953	0.366692	Q62417-2;Q62417;Q62417-5;Q62417-6;Q62417-4;Q62417-3;Q62417-7	Q62417-2;Q62417;Q62417-5;Q62417-6;Q62417-4;Q62417-3;Q62417-7	Sorbin and SH3 domain-containing protein 1	Sorbs1	Color2 [A=255, R=255, G=0, B=0]	1	4	+				16	15	15	27.7	26.2	26.2	82.86	0	50.726	423120000	49	17.2311	17.2753	17.1316	17.274	17.4206	17.0209	16.9233	16.9216	16.7132	16.92
3.15112	0.373738	P55288	P55288	Cadherin-11	Cdh11	Color2 [A=255, R=255, G=0, B=0]	1	4	+				7	7	7	12.1	12.1	12.1	88.111	0	21.054	106020000	18	17.2181	17.154	17.1884	17.037	17.1634	16.9519	16.789	16.6648	16.6132	16.8734
3.07805	0.363751	Q06890	Q06890	Clusterin;Clusterin beta chain;Clusterin alpha chain	Clu	Color2 [A=255, R=255, G=0, B=0]	1	4	+				12	12	12	30.6	30.6	30.6	51.655	0	41.556	1131800000	52	18.8274	19.0639	19.0196	18.8565	18.9942	18.7063	18.5834	18.6608	18.3996	18.5927
3.076	0.539323	Q9WVH9	Q9WVH9	Fibulin-5	Fbln5	Color2 [A=255, R=255, G=0, B=0]	1	4	+				4	4	4	11.6	11.6	11.6	50.193	0	17.964	182460000	13	15.2705	15.286	15.7663	15.38	15.3349	14.9708	14.9728	14.7492	14.758	14.8903
3.07112	0.458717	Q3UH68;Q3UH68-2;Q3UH68-3	Q3UH68;Q3UH68-2;Q3UH68-3	LIM and calponin homology domains-containing protein 1	Limch1	Color2 [A=255, R=255, G=0, B=0]	1	4	+				6	6	6	8	8	8	118.19	0	32.781	77050000	14	15.3208	15.5789	15.4574	15.4198	15.3938	15.0947	14.6962	15.1374	14.9386	15.0103
3.06816	0.300605	Q9QXS1-3;Q9QXS1-10;Q9QXS1-9;Q9QXS1-12;Q9QXS1-11;Q9QXS1-13;Q9QXS1-5;Q9QXS1-16;Q9QXS1-4;Q9QXS1-14;Q9QXS1-6;Q9QXS1-7;Q9QXS1-8;Q9QXS1-2;Q9QXS1;Q9QXS1-15	Q9QXS1-3;Q9QXS1-10;Q9QXS1-9;Q9QXS1-12;Q9QXS1-11;Q9QXS1-13;Q9QXS1-5;Q9QXS1-16;Q9QXS1-4;Q9QXS1-14;Q9QXS1-6;Q9QXS1-7;Q9QXS1-8;Q9QXS1-2;Q9QXS1;Q9QXS1-15	Plectin	Plec	Color2 [A=255, R=255, G=0, B=0]	1	4	+				143	143	140	38.3	38.3	36.9	517.28	0	323.31	5003900000	390	21.0869	21.3257	21.2053	21.2155	21.2267	21.0173	20.8515	20.9782	20.7739	20.9362
3.063	0.301451	Q61033;Q61033-2	Q61033	Lamina-associated polypeptide 2, isoforms alpha/zeta	Tmpo	Color2 [A=255, R=255, G=0, B=0]	1	4	+				19	19	12	39.2	39.2	23.8	75.167	0	301.36	1894800000	72	18.8657	19.1015	18.9587	19.0639	18.8801	18.7161	18.5525	18.6909	18.7507	18.6524
3.06001	0.759968	A2ARA8;A2ARA8-2	A2ARA8	Integrin alpha-8;Integrin alpha-8 heavy chain;Integrin alpha-8 light chain	Itga8	Color2 [A=255, R=255, G=0, B=0]	1	4	+				8	8	8	11.5	11.5	11.5	117.55	0	46.668	129200000	25	16.6007	16.4917	16.316	16.7141	16.681	16.1735	15.9834	15.7836	15.4503	15.6128
3.04825	0.254635	Q8BP40	Q8BP40	Lysophosphatidic acid phosphatase type 6	Acp6	Color2 [A=255, R=255, G=0, B=0]	1	4	+				3	3	3	9.8	9.8	9.8	47.624	0	21.228	44582000	5	14.5999	14.5019	14.3546	14.5959	14.5526	14.2872	14.186	14.3004	14.2782	14.2797
3.02403	0.493934	Q8CCK0	Q8CCK0	Core histone macro-H2A.2	H2afy2	Color2 [A=255, R=255, G=0, B=0]	1	4	+				9	7	7	28.5	21.5	21.5	40.092	0	15.278	192230000	18	16.8726	16.9692	16.8896	16.7343	16.8419	16.5668	16.3721	16.4963	16.0464	16.3563
2.94011	0.247195	Q8CD15	Q8CD15	Bifunctional lysine-specific demethylase and histidyl-hydroxylase MINA	Mina	Color2 [A=255, R=255, G=0, B=0]	1	4	+				7	7	7	21.7	21.7	21.7	53.516	0	12.541	94120000	10	15.6448	15.8483	15.7363	15.6208	15.6363	15.5529	15.4242	15.4308	15.4085	15.4341
2.93782	0.281409	P19221;CON__P00735	P19221	Prothrombin;Activation peptide fragment 1;Activation peptide fragment 2;Thrombin light chain;Thrombin heavy chain	F2	Color2 [A=255, R=255, G=0, B=0]	1	4	+				14	14	14	24.4	24.4	24.4	70.268	0	36.889	368520000	31	17.2942	17.4487	17.3838	17.2007	17.3946	17.0667	17.1599	17.0684	16.9323	17.0876
2.93566	0.485557	Q8K1E0-2;Q8K1E0	Q8K1E0-2;Q8K1E0	Syntaxin-5	Stx5	Color2 [A=255, R=255, G=0, B=0]	1	4	+				6	6	6	28.2	28.2	28.2	34.103	0	17.476	55345000	11	14.952	15.1829	15.2553	15.1873	15.3663	14.9492	14.6455	14.7605	14.5293	14.6316
2.92334	0.294745	Q9CXF7-2;Q9CXF7	Q9CXF7-2;Q9CXF7	Chromodomain-helicase-DNA-binding protein 1-like	Chd1l	Color2 [A=255, R=255, G=0, B=0]	1	4	+				3	3	3	6.2	6.2	6.2	99.484	0	11.227	21949000	6	13.9212	14.1623	14.0478	14.0466	14.1269	13.6842	13.8204	13.7115	13.9118	13.7031
2.91834	0.36107	Q9CXA2	Q9CXA2	Trans-L-3-hydroxyproline dehydratase	L3hypdh	Color2 [A=255, R=255, G=0, B=0]	1	4	+				4	4	4	14.4	14.4	14.4	37.804	0	7.2051	9795800	5	14.142	14.1231	14.1348	14.1742	14.1628	13.9236	13.6052	13.9393	13.6171	13.8462
2.88397	0.310473	P18654;Q7TPS0-2;Q7TPS0-3;Q7TPS0	P18654	Ribosomal protein S6 kinase alpha-3	Rps6ka3	Color2 [A=255, R=255, G=0, B=0]	1	4	+				19	19	13	31.6	31.6	22.6	83.693	0	80.646	1046700000	57	18.9926	19.1502	19.1374	19.0572	19.003	18.8655	18.7104	18.862	18.5685	18.7815
2.87318	0.43574	P97314	P97314	Cysteine and glycine-rich protein 2	Csrp2	Color2 [A=255, R=255, G=0, B=0]	1	4	+				3	3	3	21.8	21.8	21.8	20.926	0	15.978	187930000	11	14.8906	15.1798	15.2218	14.7924	14.912	14.5492	14.5068	14.6708	14.4994	14.5918
2.87225	0.517166	O08638-2;O08638	O08638-2;O08638	Myosin-11	Myh11	Color2 [A=255, R=255, G=0, B=0]	1	4	+				103	92	86	52.8	47.9	44.4	223.26	0	323.31	22806000000	508	22.7298	22.7264	22.6198	22.8684	22.8082	22.4839	22.2237	22.2687	21.8786	22.3118
2.84103	0.576727	Q64726	Q64726	Zinc-alpha-2-glycoprotein	Azgp1	Color2 [A=255, R=255, G=0, B=0]	1	4	+				3	3	3	13	13	13	35.332	0	21.957	34447000	5	13.6574	14.3439	14.1368	13.9047	14.0058	13.4723	13.3943	13.5707	13.3583	13.3694
2.83751	0.979315	Q62000	Q62000	Mimecan	Ogn	Color2 [A=255, R=255, G=0, B=0]	1	4	+				4	4	4	14.1	14.1	14.1	34.012	0	12.277	178160000	8	16.4607	16.7067	15.9016	16.5602	16.8165	15.8825	15.3372	15.6884	15.1282	15.5129
2.8328	0.274811	Q8K4L3-3;Q8K4L3	Q8K4L3-3;Q8K4L3	Supervillin	Svil	Color2 [A=255, R=255, G=0, B=0]	1	4	+				17	17	17	14.4	14.4	14.4	198.53	0	91.93	172230000	29	16.3808	16.5072	16.4853	16.3753	16.5547	16.3279	16.0805	16.1192	16.1467	16.255
2.82406	0.975428	Q9D1H9;Q9D1H9-2	Q9D1H9;Q9D1H9-2	Microfibril-associated glycoprotein 4	Mfap4	Color2 [A=255, R=255, G=0, B=0]	1	4	+				4	4	4	19.8	19.8	19.8	28.937	0	45.825	2517400000	11	20.2536	19.9165	20.061	20.2689	20.3664	19.5859	19.387	19.1573	18.4878	19.3712
2.81972	0.330442	Q6NZB0	Q6NZB0	DnaJ homolog subfamily C member 8	Dnajc8	Color2 [A=255, R=255, G=0, B=0]	1	4	+				7	7	7	36.4	36.4	36.4	29.812	0	36.303	2641800000	33	19.4041	19.6124	19.5178	19.6175	19.4558	19.3644	19.2185	19.167	19.0141	19.1914
2.80822	0.373936	Q91WN1	Q91WN1	DnaJ homolog subfamily C member 9	Dnajc9	Color2 [A=255, R=255, G=0, B=0]	1	4	+				15	15	15	61.4	61.4	61.4	30.059	0	126.5	1341300000	54	18.9881	19.4151	19.2545	19.1085	19.0887	18.8849	18.753	18.7952	18.7225	18.8295
2.80704	0.342204	Q3U7R1;Q3U7R1-2	Q3U7R1;Q3U7R1-2	Extended synaptotagmin-1	Esyt1	Color2 [A=255, R=255, G=0, B=0]	1	4	+				34	34	33	40.4	40.4	38.2	121.55	0	275.21	2912300000	127	20.4137	20.6411	20.4908	20.443	20.4396	20.2877	20.1794	20.1686	19.9197	20.1617
2.80059	-0.749051	Q8QZW3	Q8QZW3	Protein FAM151A	Fam151a	Color2 [A=255, R=255, G=0, B=0]	1	4	+				4	4	4	9.7	9.7	9.7	66.681	0	22.457	34616000	8	13.7229	14.0981	13.2726	13.9531	14.0221	14.5693	14.7095	14.5966	14.352	14.5867
2.79405	0.708331	P46412;P21765	P46412	Glutathione peroxidase 3	Gpx3	Color2 [A=255, R=255, G=0, B=0]	1	4	+				6	6	6	32.3	32.3	32.3	25.424	0	27.801	169120000	16	15.907	16.0244	15.752	16.2107	15.9009	15.6618	15.1103	15.4269	14.9171	15.1373
2.78337	0.370517	P11276	P11276	Fibronectin;Anastellin	Fn1	Color2 [A=255, R=255, G=0, B=0]	1	4	+				45	45	45	27.3	27.3	27.3	272.53	0	323.31	2059200000	169	19.6675	19.8758	19.7349	19.8092	19.7973	19.6051	19.4936	19.4313	19.196	19.3061
2.78176	0.529012	P14602;P14602-2;P14602-3	P14602;P14602-2;P14602-3	Heat shock protein beta-1	Hspb1	Color2 [A=255, R=255, G=0, B=0]	1	4	+				7	7	7	44.5	44.5	44.5	23.014	0	60.028	695160000	30	17.8482	17.9939	17.9535	18.323	18.2067	17.7446	17.5389	17.6369	17.3264	17.4335
2.76949	0.606553	P16406	P16406	Glutamyl aminopeptidase	Enpep	Color2 [A=255, R=255, G=0, B=0]	1	4	+				10	10	10	13.2	13.2	13.2	107.96	0	37.524	61278000	21	15.7088	15.5902	15.3406	15.7479	15.8714	15.337	14.9974	15.1509	14.763	14.9778
2.75863	0.304575	Q5SSZ5;Q5SSZ5-2	Q5SSZ5;Q5SSZ5-2	Tensin-3	Tns3	Color2 [A=255, R=255, G=0, B=0]	1	4	+				19	19	18	17.9	17.9	17	155.59	0	122.68	698770000	50	18.0225	18.2488	18.0988	18.0715	18.0046	17.8925	17.726	17.8412	17.6176	17.8462
2.75315	0.172073	Q9JIX8-4;Q9JIX8;Q9JIX8-3;Q9JIX8-2	Q9JIX8-4;Q9JIX8	Apoptotic chromatin condensation inducer in the nucleus	Acin1	Color2 [A=255, R=255, G=0, B=0]	1	4	+				22	22	22	23.8	23.8	23.8	146.3	0	171.85	1147200000	92	19.365	19.5227	19.4667	19.4455	19.3502	19.2909	19.1948	19.2615	19.3015	19.2411
2.74313	0.343285	Q9D8B4	Q9D8B4	NADH dehydrogenase [ubiquinone] 1 alpha subcomplex subunit 11	Ndufa11	Color2 [A=255, R=255, G=0, B=0]	1	4	+				2	2	2	24.1	24.1	24.1	14.982	0	9.4332	43991000	6	14.8786	15.0693	15.0442	14.7901	15.0149	14.7086	14.745	14.4611	14.6252	14.5409
2.70242	0.474324	Q8CC88;Q8CC88-2	Q8CC88;Q8CC88-2	von Willebrand factor A domain-containing protein 8	Vwa8	Color2 [A=255, R=255, G=0, B=0]	1	4	+				12	12	12	8.1	8.1	8.1	213.42	0	28.153	126590000	23	16.2062	16.4676	16.4988	16.8074	16.3952	16.0997	16.0825	15.8908	15.9466	15.984
2.68427	0.350029	Q9EPC1	Q9EPC1	Alpha-parvin	Parva	Color2 [A=255, R=255, G=0, B=0]	1	4	+				8	7	7	23.9	20.4	20.4	42.329	0	44.635	863380000	24	18.308	18.4579	18.2575	18.4399	18.3493	18.0849	18.0306	18.1884	17.7766	17.982
2.67826	0.351802	Q9DBS1	Q9DBS1	Transmembrane protein 43	Tmem43	Color2 [A=255, R=255, G=0, B=0]	1	4	+				12	12	12	42.8	42.8	42.8	44.783	0	49.989	298950000	32	17.1106	17.325	17.2135	17.1207	17.2175	16.9873	16.9278	16.872	16.5882	16.853
2.66899	0.438417	Q8BLV3;Q8BLV3-2	Q8BLV3	Sodium/hydrogen exchanger 7	Slc9a7	Color2 [A=255, R=255, G=0, B=0]	1	4	+				3	3	3	7.4	7.4	7.4	80.289	0	14.162	36174000	8	14.458	14.4695	14.4129	14.549	14.3296	14.0615	14.0635	13.8717	13.747	14.2832
2.66842	0.383677	P06802-2;P06802	P06802-2;P06802	Ectonucleotide pyrophosphatase/phosphodiesterase family member 1;Alkaline phosphodiesterase I;Nucleotide pyrophosphatase	Enpp1	Color2 [A=255, R=255, G=0, B=0]	1	4	+				8	8	8	10.1	10.1	10.1	103.08	0	24.034	103000000	18	15.2351	15.5559	15.4109	15.6156	15.53	15.1962	15.1583	15.1642	14.9436	14.9667
2.66658	0.353282	Q8BYK6;Q8BYK6-3;Q8BYK6-2	Q8BYK6;Q8BYK6-3;Q8BYK6-2	YTH domain-containing family protein 3	Ythdf3	Color2 [A=255, R=255, G=0, B=0]	1	4	+				4	4	2	9.2	9.2	5.3	63.961	0	2.8809	50666000	8	14.9136	14.9552	14.972	14.8763	14.7157	14.6564	14.6574	14.5909	14.336	14.4259
2.65202	0.284515	P58871	P58871	182 kDa tankyrase-1-binding protein	Tnks1bp1	Color2 [A=255, R=255, G=0, B=0]	1	4	+				11	11	11	10.1	10.1	10.1	181.82	0	95.448	140040000	20	15.486	15.6623	15.5519	15.4067	15.5522	15.3166	15.2375	15.1367	15.1528	15.393
2.64814	0.226107	Q9R1C7-2;Q9R1C7;Q80W14-2;Q80W14;Q80W14-3	Q9R1C7-2;Q9R1C7	Pre-mRNA-processing factor 40 homolog A	Prpf40a	Color2 [A=255, R=255, G=0, B=0]	1	4	+				18	18	18	19	19	19	103.96	0	52.255	921490000	62	18.3942	18.3901	18.4668	18.3837	18.2845	18.2912	18.0841	18.0544	18.1599	18.1992
2.62651	0.309207	Q61703;CON__Q9TRI1	Q61703	Inter-alpha-trypsin inhibitor heavy chain H2	Itih2	Color2 [A=255, R=255, G=0, B=0]	1	4	+				9	9	9	12.9	12.9	12.9	105.93	0	56.067	152550000	22	16.4418	16.5114	16.2747	16.3198	16.3242	16.2404	16.0566	16.125	15.9279	15.9761
2.62628	0.315817	Q9JMG7;Q9JMG7-2	Q9JMG7;Q9JMG7-2	Hepatoma-derived growth factor-related protein 3	Hdgfrp3	Color2 [A=255, R=255, G=0, B=0]	1	4	+				4	4	4	19.8	19.8	19.8	22.43	0	28.355	208290000	15	17.2472	17.3462	17.2484	17.1433	17.074	17.0598	16.9784	16.8773	16.7839	16.7805
2.61323	0.408649	Q8K1Z0	Q8K1Z0	Ubiquinone biosynthesis protein COQ9, mitochondrial	Coq9	Color2 [A=255, R=255, G=0, B=0]	1	4	+				4	4	4	16.6	16.6	16.6	35.082	0	19.48	31574000	5	14.6908	14.6967	14.4943	15.0286	14.6212	14.261	14.2512	14.4119	14.2442	14.32
2.6019	0.213719	F8VPQ2	F8VPQ2		Arid4a	Color2 [A=255, R=255, G=0, B=0]	1	4	+				6	6	6	5.2	5.2	5.2	142.05	0	7.4317	322910000	8	15.3058	15.2774	15.1966	15.1804	15.1255	15.077	14.8629	15.0137	15.0238	15.0398
2.59897	-0.341635	Q00993	Q00993	Tyrosine-protein kinase receptor UFO	Axl	Color2 [A=255, R=255, G=0, B=0]	1	4	+				5	5	4	9.5	9.5	8.3	98.19	0	60.389	46897000	10	13.0145	13.1999	13.3304	13.1233	13.3311	13.6721	13.3813	13.5913	13.4828	13.58
2.58526	-0.866338	P62897;CON__P62894;P00015	P62897	Cytochrome c, somatic	Cycs	Color2 [A=255, R=255, G=0, B=0]	1	4	+				6	6	6	56.2	56.2	56.2	11.605	0	57.535	623570000	22	16.4642	17.3997	17.1234	16.6876	16.7698	17.7412	17.5875	17.8811	18.1098	17.4567
2.5813	0.843093	Q7M759	Q7M759	Alpha/beta hydrolase domain-containing protein 17B	Abhd17b	Color2 [A=255, R=255, G=0, B=0]	1	4	+				2	2	2	12.5	12.5	12.5	32.2	0	7.8938	16500000	5	13.1512	13.602	13.3772	13.5801	13.4227	12.7083	12.6667	12.6399	11.9146	12.9882
2.55169	0.224009	Q91VJ4	Q91VJ4	Serine/threonine-protein kinase 38	Stk38	Color2 [A=255, R=255, G=0, B=0]	1	4	+				12	12	11	29.2	29.2	27.5	54.174	0	44.591	436760000	38	17.6459	17.8559	17.7979	17.7457	17.7319	17.6034	17.5739	17.5377	17.3795	17.5627
2.52239	0.719949	P23927	P23927	Alpha-crystallin B chain	Cryab	Color2 [A=255, R=255, G=0, B=0]	1	4	+				2	2	2	12.6	12.6	12.6	20.069	0	3.4217	33880000	7	15.0715	15.4498	15.2361	15.5781	15.4934	15.0979	14.33	14.8048	14.3509	14.6455
2.49554	0.363636	Q00899;Q3TTC2;P22227	Q00899	Transcriptional repressor protein YY1	Yy1	Color2 [A=255, R=255, G=0, B=0]	1	4	+				5	5	5	12.8	12.8	12.8	44.716	0	29.39	65687000	15	15.7216	16.0362	15.8065	15.7698	15.601	15.4974	15.3957	15.4126	15.2561	15.5551
2.49131	0.495694	Q921U8-2;Q921U8;Q921U8-4;Q921U8-3	Q921U8-2;Q921U8	Smoothelin	Smtn	Color2 [A=255, R=255, G=0, B=0]	1	4	+				5	5	5	8.3	8.3	8.3	100.13	0	29.522	107420000	10	14.7155	14.9396	14.8262	15.206	14.7852	14.6049	14.2888	14.5925	14.2993	14.2085
2.48338	0.277428	Q6KCD5;Q6KCD5-2;Q6KCD5-4	Q6KCD5;Q6KCD5-2	Nipped-B-like protein	Nipbl	Color2 [A=255, R=255, G=0, B=0]	1	4	+				15	15	15	6.6	6.6	6.6	315.45	0	37.412	129070000	22	15.8868	16.1006	15.9766	15.8291	15.8808	15.7109	15.5425	15.7749	15.5485	15.71
2.47527	0.284524	Q5M8N4	Q5M8N4	Epimerase family protein SDR39U1	Sdr39u1	Color2 [A=255, R=255, G=0, B=0]	1	4	+				3	3	3	11.6	11.6	11.6	31.458	0	11.084	38220000	5	15.2835	15.4479	15.4115	15.5359	15.3144	15.2054	15.1994	15.0403	14.9459	15.1795
2.43233	0.213904	Q80X50-2;Q80X50-4;Q80X50;Q80X50-5;Q80X50-3	Q80X50-2;Q80X50-4;Q80X50;Q80X50-5;Q80X50-3	Ubiquitin-associated protein 2-like	Ubap2l	Color2 [A=255, R=255, G=0, B=0]	1	4	+				12	12	12	20	20	20	107.24	0	131.53	284210000	29	17.3117	17.5278	17.5025	17.5025	17.3192	17.2377	17.1707	17.2104	17.1825	17.2929
2.4275	0.415013	Q9R0Y5;Q9R0Y5-2	Q9R0Y5;Q9R0Y5-2	Adenylate kinase isoenzyme 1	Ak1	Color2 [A=255, R=255, G=0, B=0]	1	4	+				8	8	8	32.5	32.5	32.5	21.539	0	54.905	294310000	15	16.7738	17.0583	16.8775	16.6432	16.6883	16.4283	16.281	16.6477	16.2471	16.362
2.4271	0.742486	P31428	P31428	Dipeptidase 1	Dpep1	Color2 [A=255, R=255, G=0, B=0]	1	4	+				2	2	2	5.1	5.1	5.1	45.722	0	5.8043	12937000	6	14.0355	13.5439	13.5034	14.0059	14.0608	13.6026	12.8916	13.0984	12.8874	12.9571
2.42584	0.358278	Q8BX02;Q8BX02-2;Q6P9J5	Q8BX02;Q8BX02-2	KN motif and ankyrin repeat domain-containing protein 2	Kank2	Color2 [A=255, R=255, G=0, B=0]	1	4	+				15	15	14	28.7	28.7	24	90.244	0	75.269	267470000	28	17.2632	17.3548	17.1465	17.1098	17.3777	17.0664	16.858	16.9366	16.643	16.9566
2.42221	0.392321	Q9D379	Q9D379	Epoxide hydrolase 1	Ephx1	Color2 [A=255, R=255, G=0, B=0]	1	4	+				17	17	17	46.4	46.4	46.4	52.576	0	53.345	1709200000	55	19.9806	20.2603	20.1467	20.0703	20.0425	19.8546	19.7255	19.7905	19.3793	19.7888
2.41267	0.372946	P19426-2;P19426	P19426-2;P19426	Negative elongation factor E	Nelfe	Color2 [A=255, R=255, G=0, B=0]	1	4	+				6	6	6	20.7	20.7	20.7	41.483	0	20.963	77071000	17	15.7494	16.1748	16.0124	16.0175	15.7579	15.5121	15.4293	15.6206	15.6272	15.6581
2.41219	0.201839	Q8BMD8	Q8BMD8	Calcium-binding mitochondrial carrier protein SCaMC-1	Slc25a24	Color2 [A=255, R=255, G=0, B=0]	1	4	+				9	9	9	20.4	20.4	20.4	52.901	0	20.502	390680000	26	17.8078	17.9916	17.9546	17.8987	17.9229	17.8371	17.7419	17.6982	17.5922	17.697
2.40546	0.341311	P20152;P03995-2;P03995;P46660;P08551;P08553;P19246	P20152	Vimentin	Vim	Color2 [A=255, R=255, G=0, B=0]	1	4	+				36	36	30	73	73	62.2	53.687	0	323.31	98501000000	446	23.0911	23.4087	23.2695	23.3617	23.3263	23.0089	22.9731	23.0835	22.7012	22.984
2.40419	1.57562	P97873	P97873	Lysyl oxidase homolog 1	Loxl1	Color2 [A=255, R=255, G=0, B=0]	1	4	+				2	2	2	3.8	3.8	3.8	66.506	0	5.4687	10830000	4	13.273	13.293	12.7939	14.3938	13.8748	13.0026	11.8868	11.9193	11.477	11.4647
2.39836	0.259003	P61620;Q9JLR1	P61620;Q9JLR1	Protein transport protein Sec61 subunit alpha isoform 1;Protein transport protein Sec61 subunit alpha isoform 2	Sec61a1;Sec61a2	Color2 [A=255, R=255, G=0, B=0]	1	4	+				3	3	3	6.1	6.1	6.1	52.264	0	7.9087	528080000	12	17.5282	17.8528	17.7467	17.6635	17.7984	17.471	17.5737	17.4252	17.4341	17.3906
2.39607	0.252021	P14824	P14824	Annexin A6	Anxa6	Color2 [A=255, R=255, G=0, B=0]	1	4	+				44	44	43	68.9	68.9	68.9	75.884	0	323.31	19537000000	256	22.3137	22.4931	22.4777	22.4302	22.4065	22.3213	22.204	22.1409	21.9872	22.2077
2.38352	0.277688	Q9ET54-3;Q9ET54-4;Q9ET54-6;Q9ET54-5;Q9ET54;Q9ET54-2	Q9ET54-3;Q9ET54-4;Q9ET54-6;Q9ET54-5;Q9ET54;Q9ET54-2	Palladin	Palld	Color2 [A=255, R=255, G=0, B=0]	1	4	+				19	19	19	44.3	44.3	44.3	72.367	0	120.4	882000000	73	18.381	18.6626	18.3512	18.5372	18.4329	18.296	18.1505	18.2916	18.1176	18.1208
2.35858	0.235672	E9Q394-2;E9Q394	E9Q394-2;E9Q394		Akap13	Color2 [A=255, R=255, G=0, B=0]	1	4	+				18	18	18	12.1	12.1	12.1	301.5	0	133.2	175170000	41	16.4937	16.6278	16.6753	16.6311	16.5327	16.5376	16.3764	16.2732	16.2656	16.3294
2.33737	0.276741	Q91YE8;Q91YE8-2	Q91YE8;Q91YE8-2	Synaptopodin-2	Synpo2	Color2 [A=255, R=255, G=0, B=0]	1	4	+				15	15	15	24.6	24.6	24.6	116.53	0	87.848	143880000	30	16.8376	16.9477	16.8165	16.9819	16.822	16.7361	16.5857	16.6539	16.3754	16.6708
2.3323	0.19153	Q80YR5	Q80YR5	Scaffold attachment factor B2	Safb2	Color2 [A=255, R=255, G=0, B=0]	1	4	+				15	10	10	22.4	14.1	14.1	111.84	0	40.553	194070000	28	17.8714	18.0809	17.9937	18.0183	17.9441	17.8615	17.8683	17.7437	17.6882	17.7889
2.32645	0.280766	Q8VIJ6	Q8VIJ6	Splicing factor, proline- and glutamine-rich	Sfpq	Color2 [A=255, R=255, G=0, B=0]	1	4	+				15	15	15	24.9	24.9	24.9	75.441	0	127.7	4716800000	64	20.0081	20.3868	20.2292	20.0597	20.1961	19.9411	19.9268	19.7938	19.8757	19.9387
2.32445	0.22253	P50247	P50247	Adenosylhomocysteinase	Ahcy	Color2 [A=255, R=255, G=0, B=0]	1	4	+				23	23	23	59	59	59	47.688	0	173.77	6703200000	127	21.7058	22.0011	21.8171	21.847	21.7483	21.6901	21.6199	21.6058	21.5436	21.5474
2.324	0.352403	P14733	P14733	Lamin-B1	Lmnb1	Color2 [A=255, R=255, G=0, B=0]	1	4	+				38	38	37	62.1	62.1	60.2	66.785	0	323.31	17149000000	295	21.8797	22.3399	22.1049	22.1146	21.9378	21.6782	21.7621	21.8636	21.6117	21.6992
2.32017	0.300864	Q61147;CON__ENSEMBL:ENSBTAP00000031900	Q61147	Ceruloplasmin	Cp	Color2 [A=255, R=255, G=0, B=0]	1	4	+				19	19	19	24.2	24.2	24.2	121.15	0	129.48	707890000	55	17.9996	18.1349	18.0406	17.7701	18.1033	17.7652	17.7848	17.7594	17.546	17.689
2.30758	0.333628	Q9Z2D6-2;Q9Z2D6	Q9Z2D6-2;Q9Z2D6	Methyl-CpG-binding protein 2	Mecp2	Color2 [A=255, R=255, G=0, B=0]	1	4	+				19	19	18	43.5	43.5	41.5	53.575	0	172.78	1969000000	62	20.2743	20.3678	20.2284	20.1817	20.1877	20.1378	20.0086	19.8728	19.6567	19.8958
2.3067	0.513022	Q8K1N2;Q8K1N2-2	Q8K1N2;Q8K1N2-2	Pleckstrin homology-like domain family B member 2	Phldb2	Color2 [A=255, R=255, G=0, B=0]	1	4	+				2	2	2	1.8	1.8	1.8	141.48	0	2.934	5086800	2	11.7007	11.7236	11.5829	11.6046	11.685	11.4303	11.1656	11.4041	10.7307	11.001
2.29874	0.309202	Q9R1Z8	Q9R1Z8	Vinexin	Sorbs3	Color2 [A=255, R=255, G=0, B=0]	1	4	+				3	3	3	5	5	5	82.348	0	4.5861	23457000	4	15.6066	15.67	15.4186	15.7454	15.6192	15.4649	15.1993	15.4067	15.1481	15.2946
2.28995	0.210363	Q3TZZ7;Q3TZZ7-2	Q3TZZ7	Extended synaptotagmin-2	Esyt2	Color2 [A=255, R=255, G=0, B=0]	1	4	+				15	15	15	25.7	25.7	25.7	94.138	0	65.234	381500000	36	17.1289	17.2888	17.2153	17.1562	17.1532	17.1423	16.9089	16.9545	16.874	17.0108
2.28911	0.345667	Q9QYB5-2;Q9QYB5	Q9QYB5-2;Q9QYB5	Gamma-adducin	Add3	Color2 [A=255, R=255, G=0, B=0]	1	4	+				14	14	14	30.9	30.9	30.9	75.406	0	72.237	780180000	52	18.6597	18.9681	18.7825	18.7871	18.7088	18.5996	18.4551	18.506	18.1587	18.4586
2.28767	0.432573	Q3UUV5-4;Q3UUV5-3;Q3UUV5;Q3UUV5-2	Q3UUV5-4;Q3UUV5-3;Q3UUV5;Q3UUV5-2	Src kinase-associated phosphoprotein 1	Skap1	Color2 [A=255, R=255, G=0, B=0]	1	4	+				2	2	2	6.8	6.8	6.8	39.077	0	10.687	17667000	4	13.7138	13.9627	13.8288	13.7222	13.7405	13.612	13.2404	13.0376	13.3776	13.5375
2.2869	0.237588	Q8VEK3;Q8VEK3-2	Q8VEK3;Q8VEK3-2	Heterogeneous nuclear ribonucleoprotein U	Hnrnpu	Color2 [A=255, R=255, G=0, B=0]	1	4	+				26	26	26	41.8	41.8	41.8	87.917	0	239.9	13939000000	146	21.2757	21.5177	21.4162	21.1894	21.2327	21.1102	21.1115	21.0436	21.0895	21.0891
2.27711	0.248352	Q61029-3;Q61029;Q61029-2;Q61029-4	Q61029-3;Q61029;Q61029-2;Q61029-4	Lamina-associated polypeptide 2, isoforms beta/delta/epsilon/gamma	Tmpo	Color2 [A=255, R=255, G=0, B=0]	1	4	+				14	7	7	47.1	21.1	21.1	46.049	0	64.165	1551200000	42	19.315	19.5686	19.4637	19.3761	19.2797	19.257	19.1013	19.113	19.0562	19.2336
2.26198	0.25462	Q8C2K5-2;Q8C2K5	Q8C2K5-2;Q8C2K5	RAS protein activator like-3	Rasal3	Color2 [A=255, R=255, G=0, B=0]	1	4	+				14	14	14	17.7	17.7	17.7	114.68	0	81.995	263500000	30	16.2635	16.5713	16.3107	16.275	16.2817	16.1471	16.047	16.179	16.0655	15.9905
2.26138	0.229428	Q9Z1X4-2;Q9Z1X4;Q9Z1X4-3	Q9Z1X4-2;Q9Z1X4;Q9Z1X4-3	Interleukin enhancer-binding factor 3	Ilf3	Color2 [A=255, R=255, G=0, B=0]	1	4	+				16	16	14	29.2	29.2	26.4	78.092	0	71.568	558200000	54	18.0189	18.3576	18.2081	18.1833	18.0836	17.9832	17.8868	17.9464	17.9105	17.9775
2.2587	0.740213	P58774-2	P58774-2			Color2 [A=255, R=255, G=0, B=0]	1	4	+				20	12	3	52.1	34.9	12	32.957	0	93.736	3488200000	72	20.1905	20.2929	20.3192	20.461	20.3308	19.9177	18.891	19.8907	19.4388	19.7553
2.25775	-0.185866	P09581;P05532-2;P05532;Q00342	P09581	Macrophage colony-stimulating factor 1 receptor	Csf1r	Color2 [A=255, R=255, G=0, B=0]	1	4	+				16	16	16	21.4	21.4	21.4	109.18	0	102.87	268140000	53	17.2557	17.4076	17.4181	17.2957	17.2669	17.5715	17.4747	17.4777	17.4299	17.6195
2.25351	-0.599884	Q2VLH6;Q2VLH6-2	Q2VLH6;Q2VLH6-2	Scavenger receptor cysteine-rich type 1 protein M130;Soluble CD163	Cd163	Color2 [A=255, R=255, G=0, B=0]	1	4	+				12	12	12	14.6	14.6	14.6	120.92	0	35.434	101930000	24	15.6059	15.8854	15.2059	15.2848	15.3899	15.7446	16.2157	15.9463	16.3153	16.1493
2.25187	0.324567	P70279	P70279	Surfeit locus protein 6	Surf6	Color2 [A=255, R=255, G=0, B=0]	1	4	+				6	6	6	16.6	16.6	16.6	41.234	0	13.937	134480000	18	16.7919	17.2906	17.0442	17.0651	17.1357	16.784	16.7901	16.7962	16.6528	16.6815
2.24817	0.281045	Q9EP89	Q9EP89	Serine beta-lactamase-like protein LACTB, mitochondrial	Lactb	Color2 [A=255, R=255, G=0, B=0]	1	4	+				9	9	9	22.1	22.1	22.1	60.705	0	67.038	213670000	23	16.3649	16.6416	16.5243	16.4502	16.4131	16.2925	16.257	16.2099	15.9744	16.255
2.24816	0.368594	Q61792	Q61792	LIM and SH3 domain protein 1	Lasp1	Color2 [A=255, R=255, G=0, B=0]	1	4	+				7	7	7	27	27	27	29.994	0	58.807	1281600000	40	19.1194	19.4612	19.352	19.2232	19.1006	18.9189	18.674	19.1026	18.8137	18.9042
2.2481	0.393247	P60824	P60824	Cold-inducible RNA-binding protein	Cirbp	Color2 [A=255, R=255, G=0, B=0]	1	4	+				3	3	3	26.7	26.7	26.7	18.607	0	26.685	292560000	11	15.382	15.4938	15.6988	15.5079	15.6796	15.2306	15.2629	15.2275	14.816	15.2588
2.2412	-0.898661	A0A0B4J1G0	A0A0B4J1G0		Fcgr4	Color2 [A=255, R=255, G=0, B=0]	1	4	+				3	3	3	14.1	14.1	14.1	28.398	0	12.519	72188000	7	13.4232	14.2233	14.0898	14.0711	14.1249	15.0071	14.1837	15.3701	14.9202	14.9445
2.23964	0.468351	Q8K4G5-3;Q8K4G5-2;Q8K4G5;Q8K4G5-4	Q8K4G5-3;Q8K4G5-2;Q8K4G5;Q8K4G5-4	Actin-binding LIM protein 1	Ablim1	Color2 [A=255, R=255, G=0, B=0]	1	4	+				10	10	10	22.2	22.2	22.2	62.003	0	29.021	186140000	23	16.8968	17.443	17.0565	16.9523	16.9112	16.6031	16.4291	16.8449	16.4592	16.5817
2.23804	0.402987	Q70IV5;Q70IV5-2;Q70IV5-3	Q70IV5;Q70IV5-2;Q70IV5-3	Synemin	Synm	Color2 [A=255, R=255, G=0, B=0]	1	4	+				9	9	9	8.1	8.1	8.1	173.21	0	24.182	79122000	23	15.1955	15.4807	15.3138	15.4746	15.6298	15.241	14.9145	15.0956	14.7857	15.0427
2.23455	0.186245	Q62376;Q62376-2	Q62376;Q62376-2	U1 small nuclear ribonucleoprotein 70 kDa	Snrnp70	Color2 [A=255, R=255, G=0, B=0]	1	4	+				6	6	6	23.4	23.4	23.4	51.991	0	49.979	753900000	24	17.86	18.1282	18.0017	17.9603	17.8683	17.7961	17.789	17.7441	17.7745	17.7836
2.23273	0.210009	P46935	P46935	E3 ubiquitin-protein ligase NEDD4	Nedd4	Color2 [A=255, R=255, G=0, B=0]	1	4	+				17	17	16	21.9	21.9	20.7	102.71	0	137.11	560720000	45	17.5226	17.599	17.517	17.4823	17.634	17.4454	17.2781	17.1954	17.4492	17.3367
2.22427	0.354213	Q9DD18-2;Q9DD18	Q9DD18-2;Q9DD18	D-tyrosyl-tRNA(Tyr) deacylase 1	Dtd1	Color2 [A=255, R=255, G=0, B=0]	1	4	+				2	2	2	20.9	20.9	20.9	22.555	0	11.514	131010000	9	14.1448	14.5962	14.5171	14.5024	14.2871	14.1281	14.0717	14.1467	14.0429	13.8872
2.22128	0.221305	P23198	P23198	Chromobox protein homolog 3	Cbx3	Color2 [A=255, R=255, G=0, B=0]	1	4	+				8	8	5	41.5	41.5	21.3	20.855	0	26.125	5519500000	59	20.6271	20.8498	20.8428	20.686	20.6261	20.5583	20.556	20.5036	20.3817	20.5256
2.21762	0.340578	Q8VCR7	Q8VCR7	Alpha/beta hydrolase domain-containing protein 14B	Abhd14b	Color2 [A=255, R=255, G=0, B=0]	1	4	+				5	5	5	27.1	27.1	27.1	22.45	0	28.561	73358000	13	16.071	16.2759	16.1675	16.2248	16.2629	16.1201	15.8056	15.95	15.6145	15.8089
2.21356	0.25603	E9Q4N7	E9Q4N7		Arid1b	Color2 [A=255, R=255, G=0, B=0]	1	4	+				7	6	6	4.6	3.7	3.7	237.79	0	28.472	21737000	8	14.3109	14.5829	14.4245	14.2668	14.3553	14.1936	14.1306	14.0003	14.0923	14.2434
2.20879	-0.254539	Q04692;Q04692-2	Q04692;Q04692-2	SWI/SNF-related matrix-associated actin-dependent regulator of chromatin subfamily A containing DEAD/H box 1	Smarcad1	Color2 [A=255, R=255, G=0, B=0]	1	4	+				2	2	2	2	2	2	116.45	0	3.9254	12953000	6	13.736	13.856	13.9734	13.906	13.9076	14.1879	13.9101	14.1486	14.2299	14.1753
2.19699	0.233273	Q99JT2	Q99JT2	Serine/threonine-protein kinase 26	Stk26	Color2 [A=255, R=255, G=0, B=0]	1	4	+				13	13	5	35.6	35.6	16.6	46.613	0	74.415	1191700000	49	19.1275	19.4094	19.2958	19.1783	19.1564	19.1089	18.9869	19.0097	18.8831	19.0125
2.1889	0.317481	Q9DBV4	Q9DBV4	Matrix-remodeling-associated protein 8	Mxra8	Color2 [A=255, R=255, G=0, B=0]	1	4	+				4	4	4	10.2	10.2	10.2	49.75	0	6.7453	44484000	8	14.9274	15.1071	14.7226	14.9223	14.8447	14.7021	14.6821	14.6533	14.3859	14.5132
2.18854	0.195767	Q9D7N9	Q9D7N9	Adipocyte plasma membrane-associated protein	Apmap	Color2 [A=255, R=255, G=0, B=0]	1	4	+				10	10	10	25.8	25.8	25.8	46.434	0	30.696	364860000	27	16.9156	17.1189	17.035	16.9871	17.0152	16.9386	16.8461	16.8587	16.6998	16.7497
2.17769	1.08292	P01868;P01869	P01868;P01869	Ig gamma-1 chain C region secreted form;Ig gamma-1 chain C region, membrane-bound form	Ighg1	Color2 [A=255, R=255, G=0, B=0]	1	4	+				5	5	5	23.8	23.8	23.8	35.704	0	20.396	276670000	14	17.8407	17.5247	17.1049	17.8877	17.731	16.1202	16.0835	17.3172	16.1424	17.011
2.16926	0.50373	O08746-2;O08746	O08746-2;O08746	Matrilin-2	Matn2	Color2 [A=255, R=255, G=0, B=0]	1	4	+				3	3	3	3.9	3.9	3.9	104.66	0	6.4144	13218000	5	13.7765	13.9772	13.5952	13.8984	13.9685	13.6363	13.5589	13.2958	12.9718	13.2343
2.15841	0.233847	Q9QX47;Q9QX47-3;Q9QX47-4	Q9QX47;Q9QX47-3;Q9QX47-4	Protein SON	Son	Color2 [A=255, R=255, G=0, B=0]	1	4	+				14	14	4	9.3	9.3	2.2	265.65	0	62.785	204830000	35	16.5698	16.7596	16.877	16.7564	16.6886	16.6368	16.3933	16.4405	16.5052	16.5063
2.15722	0.193879	Q8BPG6	Q8BPG6	Sulfatase-modifying factor 2	Sumf2	Color2 [A=255, R=255, G=0, B=0]	1	4	+				2	2	2	8.4	8.4	8.4	34.737	0	6.7804	8268900	4	13.3765	13.4936	13.3164	13.3262	13.293	13.0604	13.113	13.2693	13.2505	13.1431
2.15404	0.236629	P31001	P31001	Desmin	Des	Color2 [A=255, R=255, G=0, B=0]	1	4	+				25	22	22	59.1	54.4	54.4	53.497	0	261.88	14171000000	192	21.0746	21.257	21.1965	21.2588	21.2606	21.1419	20.9015	21.0662	20.8652	20.8896
2.14933	0.322552	Q8K4G1-2;Q8K4G1-3;Q8K4G1	Q8K4G1-2;Q8K4G1-3;Q8K4G1	Latent-transforming growth factor beta-binding protein 4	Ltbp4	Color2 [A=255, R=255, G=0, B=0]	1	4	+				5	5	5	5.7	5.7	5.7	171.3	0	30.537	26939000	8	13.9542	14.2277	14.1388	14.1961	14.1818	13.9444	13.7128	13.9345	13.9256	13.5686
2.14415	0.22453	Q9JLI8;Q9JLI8-2	Q9JLI8	Squamous cell carcinoma antigen recognized by T-cells 3	Sart3	Color2 [A=255, R=255, G=0, B=0]	1	4	+				19	19	19	23.9	23.9	23.9	109.62	0	193.08	969440000	53	17.8941	18.2342	18.126	18.0317	18.0301	17.8803	17.8862	17.7908	17.7564	17.8798
2.14066	0.246627	P63085	P63085	Mitogen-activated protein kinase 1	Mapk1	Color2 [A=255, R=255, G=0, B=0]	1	4	+				16	16	13	47.5	47.5	37.4	41.275	0	33.729	1886300000	50	19.2616	19.6254	19.4783	19.2944	19.3939	19.1917	19.1301	19.2156	19.1793	19.1038
2.13963	0.279618	Q64727	Q64727	Vinculin	Vcl	Color2 [A=255, R=255, G=0, B=0]	1	4	+				58	58	58	63.4	63.4	63.4	116.72	0	323.31	18336000000	349	22.1771	22.4968	22.2683	22.3089	22.4083	22.1092	21.9252	22.2371	21.976	22.0138
2.13769	0.380125	Q3TTL0	Q3TTL0	Uncharacterized protein C3orf38 homolog		Color2 [A=255, R=255, G=0, B=0]	1	4	+				2	2	2	8.6	8.6	8.6	39.532	0.0099217	1.545	41783000	4	12.8947	13.2774	13.3418	13.3911	13.222	12.8012	12.7324	12.9625	13.014	12.7162
2.13514	0.129821	Q99LI2	Q99LI2	Chloride channel CLIC-like protein 1	Clcc1	Color2 [A=255, R=255, G=0, B=0]	1	4	+				6	6	6	14.7	14.7	14.7	60.621	0	19.16	71783000	15	16.1092	16.2673	16.2835	16.2828	16.2846	16.1422	16.0774	16.1401	16.0984	16.1201
2.13492	0.295233	Q9CXY9	Q9CXY9	GPI-anchor transamidase	Pigk	Color2 [A=255, R=255, G=0, B=0]	1	4	+				3	3	3	8.6	8.6	8.6	44.895	0	6.1671	49405000	10	14.3514	14.6736	14.5736	14.6197	14.4404	14.1953	14.1412	14.3675	14.3782	14.1004
2.13298	0.225773	F7BJB9	F7BJB9		Morc3	Color2 [A=255, R=255, G=0, B=0]	1	4	+				15	15	15	20.4	20.4	20.4	106.52	0	84.994	200470000	27	16.1187	16.4149	16.3554	16.135	16.2935	16.0966	16.0421	15.9962	16.0774	15.9765
2.13206	0.215721	Q8CI33;Q8CI33-2	Q8CI33;Q8CI33-2	CWF19-like protein 1	Cwf19l1	Color2 [A=255, R=255, G=0, B=0]	1	4	+				9	9	9	26.4	26.4	26.4	60.193	0	85.365	186550000	29	16.948	17.227	17.2108	17.0319	17.0541	16.9113	16.9409	16.7998	16.8262	16.9151
2.12691	0.369362	P14873	P14873	Microtubule-associated protein 1B;MAP1B heavy chain;MAP1 light chain LC1	Map1b	Color2 [A=255, R=255, G=0, B=0]	1	4	+				7	7	6	4.1	4.1	3.7	270.25	0	26.262	21399000	12	14.4912	14.9011	14.6974	14.7417	14.8435	14.6558	14.3287	14.279	14.2159	14.3487
2.12467	0.282341	Q9QZH3	Q9QZH3	Peptidyl-prolyl cis-trans isomerase E	Ppie	Color2 [A=255, R=255, G=0, B=0]	1	4	+				6	6	5	18.6	18.6	16.3	33.448	0	35.189	162740000	17	16.4173	16.82	16.658	16.4299	16.683	16.3302	16.2931	16.3771	16.3134	16.2828
2.11773	-0.222475	Q9QX15;Q8BG22-2;Q8BG22	Q9QX15		Clca3a1	Color2 [A=255, R=255, G=0, B=0]	1	4	+				18	18	18	29.3	29.3	29.3	100.11	0	73.603	352880000	44	17.8949	17.9241	17.9346	17.8534	17.998	18.1128	18.0888	18.0053	18.3543	18.1562
2.11675	0.236727	Q921E6-2;Q921E6;Q921E6-3	Q921E6-2;Q921E6;Q921E6-3	Polycomb protein EED	Eed	Color2 [A=255, R=255, G=0, B=0]	1	4	+				5	5	5	11	11	11	56.194	0	14.489	47267000	13	15.7465	15.9524	15.6782	15.8006	15.8742	15.7009	15.6116	15.5945	15.4164	15.5448
2.11021	0.545893	Q8BVL9	Q8BVL9	Janus kinase and microtubule-interacting protein 1	Jakmip1	Color2 [A=255, R=255, G=0, B=0]	1	4	+				2	2	2	3.4	3.4	3.4	73.138	0.00057339	2.687	14060000	5	12.7978	13.2092	12.9687	12.5887	12.6198	12.6438	12.1093	12.3475	12.2914	12.0628
2.10534	0.343726	Q9ESX4-2;Q9ESX4	Q9ESX4-2;Q9ESX4	Nucleolar protein of 40 kDa	Zcchc17	Color2 [A=255, R=255, G=0, B=0]	1	4	+				2	2	2	12.4	12.4	12.4	22.11	0	6.3566	7890000	2	12.3346	12.6773	12.4939	12.3301	12.6847	12.0295	12.0669	12.1095	12.2619	12.3343
2.10527	0.218706	Q99LD8;Q9CWS0	Q99LD8	N(G),N(G)-dimethylarginine dimethylaminohydrolase 2	Ddah2	Color2 [A=255, R=255, G=0, B=0]	1	4	+				6	6	6	31.6	31.6	31.6	29.645	0	66.421	200700000	29	17.4308	17.6656	17.5773	17.4072	17.5762	17.3898	17.2576	17.4196	17.2281	17.2685
2.10436	0.583279	Q8BGW0;Q8BGW0-4;Q8BGW0-3;Q8BGW0-2	Q8BGW0;Q8BGW0-4;Q8BGW0-3;Q8BGW0-2	Protein THEMIS	Themis	Color2 [A=255, R=255, G=0, B=0]	1	4	+				4	4	4	6.8	6.8	6.8	72.78	0	7.2861	28992000	8	14.7437	14.7604	14.7573	14.3839	14.5287	14.5686	14.0528	13.7816	13.7516	14.1032
2.09206	0.36479	Q9D710	Q9D710	Thioredoxin-related transmembrane protein 2	Tmx2	Color2 [A=255, R=255, G=0, B=0]	1	4	+				4	4	4	18.3	18.3	18.3	33.942	0	4.7138	40631000	11	14.1736	14.6421	14.3642	14.094	14.3287	14.0169	13.9915	13.8026	14.0509	13.9167
2.07947	0.499233	Q64332-2;Q64332	Q64332-2;Q64332	Synapsin-2	Syn2	Color2 [A=255, R=255, G=0, B=0]	1	4	+				2	2	2	4.6	4.6	4.6	52.451	0	3.0693	10295000	3	12.4593	12.8857	12.5329	12.3702	12.7706	12.053	12.4269	12.2056	11.7807	12.0564
2.07688	0.285503	Q61103	Q61103	Zinc finger protein ubi-d4	Dpf2	Color2 [A=255, R=255, G=0, B=0]	1	4	+				11	11	10	33.5	33.5	31.7	44.229	0	77.803	409360000	26	16.7649	17.0616	16.8374	16.5863	16.7511	16.5148	16.4897	16.5859	16.4242	16.5591
2.07256	0.28022	Q9CXZ1	Q9CXZ1	NADH dehydrogenase [ubiquinone] iron-sulfur protein 4, mitochondrial	Ndufs4	Color2 [A=255, R=255, G=0, B=0]	1	4	+				4	4	4	25.1	25.1	25.1	19.784	0	12.377	430590000	20	17.4775	17.9239	17.7662	17.6439	17.8091	17.4604	17.4142	17.5305	17.4462	17.3682
2.06058	0.327521	Q8K0T0	Q8K0T0	Reticulon-1	Rtn1	Color2 [A=255, R=255, G=0, B=0]	1	4	+				5	5	5	8.3	8.3	8.3	83.571	0	9.2353	127180000	8	14.7752	14.9818	14.7888	15.1945	14.9675	14.7285	14.6867	14.664	14.4118	14.5792
2.05647	0.261533	Q9CQK7	Q9CQK7	RWD domain-containing protein 1	Rwdd1	Color2 [A=255, R=255, G=0, B=0]	1	4	+				2	2	2	7.4	7.4	7.4	27.785	0	4.5837	194190000	14	15.2208	15.6291	15.4801	15.4276	15.269	15.1867	15.0936	15.1846	15.1243	15.1298
2.05645	0.204238	P35550	P35550	rRNA 2-O-methyltransferase fibrillarin	Fbl	Color2 [A=255, R=255, G=0, B=0]	1	4	+				12	12	10	44.3	44.3	36.7	34.306	0	73.169	3048600000	65	20.6174	20.8153	20.6941	20.6768	20.6123	20.5935	20.573	20.3424	20.4336	20.4522
2.05311	0.348924	Q9D2U9;Q8CGP0;Q64524	Q9D2U9;Q8CGP0;Q64524	Histone H2B type 3-A;Histone H2B type 3-B;Histone H2B type 2-E	Hist3h2ba;Hist3h2bb;Hist2h2be	Color2 [A=255, R=255, G=0, B=0]	1	4	+				6	2	2	42.1	7.9	7.9	13.994	0	5.1304	736180000	6	16.3661	16.4356	16.595	16.3868	16.1551	16.1384	15.9905	15.8926	16.2707	15.9018
2.04701	0.423887	P15702	P15702	Leukosialin	Spn	Color2 [A=255, R=255, G=0, B=0]	1	4	+				4	4	4	18.7	18.7	18.7	40.038	0	39.036	175430000	13	14.6799	14.7207	14.7046	14.6774	14.6076	14.671	14.2639	14.123	13.9282	14.2848
2.04453	0.274915	Q09200	Q09200	Beta-1,4 N-acetylgalactosaminyltransferase 1	B4galnt1	Color2 [A=255, R=255, G=0, B=0]	1	4	+				4	4	4	6	6	6	59.211	0	6.8023	72814000	16	15.91	16.1539	16.0966	16.0027	15.8527	15.9182	15.7341	15.6903	15.5596	15.7391
2.04418	0.220107	Q3UZ39;Q3UZ39-3	Q3UZ39;Q3UZ39-3	Leucine-rich repeat flightless-interacting protein 1	Lrrfip1	Color2 [A=255, R=255, G=0, B=0]	1	4	+				21	21	16	44.6	44.6	38.4	79.248	0	204.1	779660000	55	18.4607	18.7	18.6227	18.5117	18.6586	18.3507	18.337	18.542	18.2665	18.3569
2.04277	0.302517	Q61696;P17879	Q61696;P17879	Heat shock 70 kDa protein 1A;Heat shock 70 kDa protein 1B	Hspa1a;Hspa1b	Color2 [A=255, R=255, G=0, B=0]	1	4	+				17	11	8	32.9	22	16.8	70.078	0	76.107	278790000	33	17.2085	17.1891	17.2789	17.0575	17.4459	17.0175	16.8709	17.0649	16.7235	16.9905
2.03697	0.266571	Q61702;CON__Q0VCM5	Q61702	Inter-alpha-trypsin inhibitor heavy chain H1	Itih1	Color2 [A=255, R=255, G=0, B=0]	1	4	+				10	10	10	15.8	15.8	15.8	101.07	0	54.112	390580000	30	17.5838	17.7061	17.5176	17.744	17.6545	17.5542	17.326	17.5058	17.2098	17.2773
2.03578	0.247857	P16546-2;P16546	P16546-2;P16546	Spectrin alpha chain, non-erythrocytic 1	Sptan1	Color2 [A=255, R=255, G=0, B=0]	1	4	+				115	115	114	56.5	56.5	56.5	282.34	0	323.31	11280000000	422	21.9875	22.2332	22.0435	22.0849	22.0854	21.9747	21.8358	21.915	21.6196	21.8502
2.03314	0.54243	P15626;O35660	P15626	Glutathione S-transferase Mu 2	Gstm2	Color2 [A=255, R=255, G=0, B=0]	1	4	+				17	17	12	67	67	44	25.716	0	70.889	2394800000	47	19.8489	20.5091	20.0104	20.3262	20.3605	19.6155	19.3736	20.0061	19.7346	19.6132
2.02999	0.371955	Q80YV4;Q80YV4-2;Q80YV4-3	Q80YV4;Q80YV4-2	Pantothenate kinase 4	Pank4	Color2 [A=255, R=255, G=0, B=0]	1	4	+				5	5	5	8.2	8.2	8.2	91.521	0	49.456	42841000	13	14.2334	14.4197	14.4212	14.3833	14.3263	13.6674	14.2669	13.8474	14.0706	14.0718
2.02853	0.170271	Q9DCN2-2;Q9DCN2	Q9DCN2-2;Q9DCN2	NADH-cytochrome b5 reductase 3;NADH-cytochrome b5 reductase 3 membrane-bound form;NADH-cytochrome b5 reductase 3 soluble form	Cyb5r3	Color2 [A=255, R=255, G=0, B=0]	1	4	+				14	14	14	60.1	60.1	60.1	31.549	0	86.947	3209500000	75	20.9636	21.1274	21.0771	21.0033	21.0721	20.9922	20.8391	20.8887	20.7491	20.9231
2.02202	0.38765	Q9D1J3	Q9D1J3	SAP domain-containing ribonucleoprotein	Sarnp	Color2 [A=255, R=255, G=0, B=0]	1	4	+				6	6	6	33.8	33.8	33.8	23.532	0	100.69	647390000	26	18.2514	18.7961	18.4393	18.3726	18.1972	18.0309	17.8683	18.1431	18.0165	18.0597
2.02141	0.212925	Q923D5	Q923D5	WW domain-binding protein 11	Wbp11	Color2 [A=255, R=255, G=0, B=0]	1	4	+				9	9	9	17.6	17.6	17.6	69.874	0	24.043	293800000	21	17.3354	17.6281	17.4783	17.5019	17.3084	17.2556	17.198	17.32	17.2081	17.2058
2.02027	0.217007	P62315	P62315	Small nuclear ribonucleoprotein Sm D1	Snrpd1	Color2 [A=255, R=255, G=0, B=0]	1	4	+				4	4	4	37	37	37	13.281	0	17.263	1688000000	19	19.313	19.4115	19.3858	19.2974	19.093	19.099	18.9859	19.0982	19.0564	19.1761
2.01597	0.642475	Q8C863-2;Q8C863	Q8C863-2;Q8C863	E3 ubiquitin-protein ligase Itchy	Itch	Color2 [A=255, R=255, G=0, B=0]	1	4	+				4	4	4	6.9	6.9	6.9	86.701	0	4.4443	4016600	4	14.2785	14.1709	14.2735	14.277	14.2672	13.6682	14.1168	13.5393	12.9597	13.7708
2.01172	0.920565	P28654	P28654	Decorin	Dcn	Color2 [A=255, R=255, G=0, B=0]	1	4	+				7	7	7	20.6	20.6	20.6	39.809	0	26.246	402160000	18	17.5927	17.5282	16.923	17.2958	17.9086	16.8966	16.6992	16.7858	15.6816	16.5822
2.01041	0.320327	Q8R344	Q8R344	Coiled-coil domain-containing protein 12	Ccdc12	Color2 [A=255, R=255, G=0, B=0]	1	4	+				6	6	6	40.4	40.4	40.4	18.891	0	34.73	119430000	13	16.5286	16.8831	16.6915	16.7116	16.5429	16.4369	16.0949	16.5012	16.3843	16.3386
2.0064	0.360715	D0QMC3	D0QMC3	Myeloid cell nuclear differentiation antigen-like protein	Mndal	Color2 [A=255, R=255, G=0, B=0]	1	4	+				20	14	10	43.3	29.6	24.2	60.526	0	65.201	848080000	45	18.4631	18.9435	18.6736	18.481	18.5664	18.3734	18.3658	18.3019	18.037	18.2459
2.00551	0.22569	Q8K0U4	Q8K0U4	Heat shock 70 kDa protein 12A	Hspa12a	Color2 [A=255, R=255, G=0, B=0]	1	4	+				9	9	9	16.9	16.9	16.9	74.87	0	47.255	137400000	24	16.7741	16.8856	16.7994	16.924	16.7251	16.7624	16.5358	16.6312	16.4232	16.6271
2.00015	0.350366	Q91YQ1	Q91YQ1	Ras-related protein Rab-7L1	Rab29	Color2 [A=255, R=255, G=0, B=0]	1	4	+				3	2	2	14.7	9.3	9.3	23.089	0	3.1295	28808000	7	14.3311	14.7326	14.2982	14.586	14.581	14.2653	14.0589	14.2408	13.9521	14.26
1.99983	0.31257	P11352	P11352	Glutathione peroxidase 1	Gpx1	Color2 [A=255, R=255, G=0, B=0]	1	4	+				9	9	9	55.2	55.2	55.2	22.329	0	201.72	2571400000	54	19.6719	19.9436	19.8572	19.9896	19.5961	19.6075	19.4498	19.629	19.3433	19.4659
1.99939	0.375283	Q3UR70	Q3UR70	Transforming growth factor-beta receptor-associated protein 1	Tgfbrap1	Color2 [A=255, R=255, G=0, B=0]	1	4	+				4	4	4	5.9	5.9	5.9	97.302	0	7.0002	10681000	5	13.3976	13.7672	13.5899	13.4698	13.6456	13.4658	12.998	12.9895	13.2662	13.274
1.99909	0.231068	Q8C2K1;Q8C2K1-2	Q8C2K1;Q8C2K1-2	Differentially expressed in FDCP 6	Def6	Color2 [A=255, R=255, G=0, B=0]	1	4	+				10	10	10	18.9	18.9	18.9	73.453	0	36.194	214280000	27	16.821	17.1059	16.97	16.8794	16.8664	16.7794	16.5788	16.7737	16.5868	16.7687
1.99855	-0.248536	Q3V0T4	Q3V0T4	Integrin alpha-D	Itgad	Color2 [A=255, R=255, G=0, B=0]	1	4	+				23	23	20	22.9	22.9	19.5	127.83	0	122.81	801880000	61	18.0789	18.2576	17.9346	18.1766	18.2901	18.4131	18.3672	18.4148	18.2809	18.5046
1.99561	0.169188	Q6Y685;Q6Y685-2;Q9JJG0-4;Q9JJG0-3	Q6Y685;Q6Y685-2	Transforming acidic coiled-coil-containing protein 1	Tacc1	Color2 [A=255, R=255, G=0, B=0]	1	4	+				7	7	7	12.3	12.3	12.3	83.951	0	15.03	44019000	10	14.8023	14.9565	14.8957	15.024	14.9446	14.8176	14.6765	14.6676	14.8261	14.7893
1.99194	0.321744	Q3V0C5;Q3V0C5-5;Q3V0C5-2;Q3V0C5-4;Q3V0C5-3	Q3V0C5;Q3V0C5-5;Q3V0C5-2	Ubiquitin carboxyl-terminal hydrolase 48	Usp48	Color2 [A=255, R=255, G=0, B=0]	1	4	+				3	3	3	2.7	2.7	2.7	120.63	0	5.367	28352000	4	14.0139	13.829	14.0129	13.8437	13.8496	13.3502	13.7351	13.4375	13.8069	13.6107
1.98628	0.160806	Q9CQT1	Q9CQT1	Methylthioribose-1-phosphate isomerase	Mri1	Color2 [A=255, R=255, G=0, B=0]	1	4	+				8	8	8	39.3	39.3	39.3	39.41	0	41.929	362240000	19	15.7472	15.994	15.9349	15.946	15.8237	15.7593	15.6793	15.7737	15.7129	15.7167
1.98032	0.303252	P06684;CON__Q1A7A4	P06684	Complement C5;Complement C5 beta chain;Complement C5 alpha chain;C5a anaphylatoxin;Complement C5 alpha chain	C5	Color2 [A=255, R=255, G=0, B=0]	1	4	+				6	6	6	3.9	3.9	3.9	188.88	0	7.6838	40548000	13	15.4446	15.7116	15.7561	15.487	15.6271	15.3482	15.1521	15.3452	15.5108	15.1538
1.97184	0.395922	O08740	O08740	DNA-directed RNA polymerase II subunit RPB11	Polr2j	Color2 [A=255, R=255, G=0, B=0]	1	4	+				2	2	2	21.4	21.4	21.4	13.251	0	2.9694	30821000	3	14.1635	14.5595	14.7039	14.7566	14.4549	14.005	14.053	14.3326	14.1142	14.1541
1.96558	-0.18727	Q80UV9-2;Q80UV9-3;Q80UV9	Q80UV9-2;Q80UV9-3;Q80UV9	Transcription initiation factor TFIID subunit 1	Taf1	Color2 [A=255, R=255, G=0, B=0]	1	4	+				2	2	2	2.2	2.2	2.2	105.78	0.0029315	2.1046	14953000	2	12.2883	12.1822	12.4077	12.1917	12.2886	12.3534	12.5102	12.5645	12.4815	12.3851
1.9602	0.186791	Q9Z2I9	Q9Z2I9	Succinyl-CoA ligase [ADP-forming] subunit beta, mitochondrial	Sucla2	Color2 [A=255, R=255, G=0, B=0]	1	4	+				19	19	19	49.5	49.5	49.5	50.113	0	152.03	1241900000	66	18.9263	19.1011	19.0709	18.8881	18.9958	18.935	18.8311	18.7623	18.6975	18.8225
1.95954	0.272001	Q9Z2B9	Q9Z2B9	Ribosomal protein S6 kinase alpha-4	Rps6ka4	Color2 [A=255, R=255, G=0, B=0]	1	4	+				9	8	8	17.1	15.9	15.9	85.651	0	54.617	154870000	27	15.4843	15.9007	15.8828	15.7638	15.7514	15.5707	15.4181	15.4008	15.4685	15.5648
1.95892	0.247326	Q9DBR7;Q9DBR7-2	Q9DBR7;Q9DBR7-2	Protein phosphatase 1 regulatory subunit 12A	Ppp1r12a	Color2 [A=255, R=255, G=0, B=0]	1	4	+				21	21	20	25.5	25.5	24	114.99	0	87.048	811770000	76	18.9944	19.1864	19.0474	18.8847	19.0349	18.9054	18.8062	18.7977	18.5658	18.8361
1.95878	0.478156	Q00915	Q00915	Retinol-binding protein 1	Rbp1	Color2 [A=255, R=255, G=0, B=0]	1	4	+				3	3	3	27.4	27.4	27.4	15.846	0	8.7402	58779000	9	13.6669	14.1923	14.009	13.9699	13.8922	13.9026	13.2092	13.4518	13.4474	13.3285
1.95754	0.301152	Q8CI51;Q8CI51-2;Q8CI51-3	Q8CI51;Q8CI51-2	PDZ and LIM domain protein 5	Pdlim5	Color2 [A=255, R=255, G=0, B=0]	1	4	+				13	13	13	31.8	31.8	31.8	63.299	0	147.88	703320000	49	17.857	18.2069	17.8908	17.8365	17.8349	17.7294	17.4403	17.7639	17.5859	17.6007
1.95488	0.56556	Q8BG95	Q8BG95	Protein phosphatase 1 regulatory subunit 12B	Ppp1r12b	Color2 [A=255, R=255, G=0, B=0]	1	4	+				5	4	4	5.6	4.1	4.1	109.05	0	9.3153	75157000	12	15.616	15.891	15.6627	15.8794	15.8147	15.3028	14.6349	15.6231	15.1447	15.3305
1.94694	0.206068	Q8JZN5	Q8JZN5	Acyl-CoA dehydrogenase family member 9, mitochondrial	Acad9	Color2 [A=255, R=255, G=0, B=0]	1	4	+				15	15	15	28.2	28.2	28.2	68.721	0	50.372	739380000	46	18.2596	18.6123	18.4358	18.3289	18.3712	18.241	18.223	18.2134	18.1455	18.1545
1.94377	0.259277	Q69Z99	Q69Z99	Zinc finger protein 512	Znf512	Color2 [A=255, R=255, G=0, B=0]	1	4	+				9	9	9	23	23	23	63.908	0	38.742	145290000	22	16.4539	16.7562	16.5178	16.3382	16.4439	16.3355	16.2498	16.2496	16.1055	16.2733
1.93588	-0.29564	P14148	P14148	60S ribosomal protein L7	Rpl7	Color2 [A=255, R=255, G=0, B=0]	1	4	+				14	14	13	40.7	40.7	38.1	31.419	0	39.304	2019800000	34	19.0652	19.336	19.1056	18.9628	19.3448	19.4842	19.3498	19.3528	19.614	19.4918
1.93133	0.272458	P0C605-2;P0C605	P0C605-2;P0C605	cGMP-dependent protein kinase 1	Prkg1	Color2 [A=255, R=255, G=0, B=0]	1	4	+				10	10	10	16.8	16.8	16.8	77.789	0	17.968	107310000	22	16.9542	16.9636	16.9075	17.0549	17.1154	16.8592	16.7559	16.7726	16.4354	16.8101
1.92924	0.24645	Q7JJ13-2;Q7JJ13	Q7JJ13-2;Q7JJ13	Bromodomain-containing protein 2	Brd2	Color2 [A=255, R=255, G=0, B=0]	1	4	+				7	6	6	10.6	9.6	9.6	83.27	0	8.0562	173750000	17	16.5007	16.6752	16.6956	16.5943	16.4236	16.4226	16.1255	16.3366	16.3354	16.4371
1.92368	0.174565	Q8BND5-3;Q8BND5-2;Q8BND5	Q8BND5-3;Q8BND5-2;Q8BND5	Sulfhydryl oxidase 1	Qsox1	Color2 [A=255, R=255, G=0, B=0]	1	4	+				2	2	2	3.3	3.3	3.3	63.336	0	3.7707	30717000	7	15.4997	15.6136	15.676	15.756	15.7061	15.4191	15.4128	15.5588	15.541	15.4468
1.92158	0.188999	Q8K409	Q8K409	DNA polymerase beta	Polb	Color2 [A=255, R=255, G=0, B=0]	1	4	+				4	4	4	9.9	9.9	9.9	38.287	0	6.1059	70819000	11	15.5114	15.728	15.6439	15.5571	15.4372	15.3301	15.4377	15.4704	15.3266	15.3679
1.92104	0.205308	Q6WVG3;Q50H33-2;Q5DTY9;Q50H33	Q6WVG3	BTB/POZ domain-containing protein KCTD12	Kctd12	Color2 [A=255, R=255, G=0, B=0]	1	4	+				11	11	11	46.5	46.5	46.5	35.892	0	88.251	1496100000	56	18.2843	18.4037	18.3279	18.3404	18.3875	18.1994	18.1887	18.1887	17.9066	18.2337
1.91737	0.306349	Q3TEA8;Q3TEA8-2;Q3TEA8-3	Q3TEA8;Q3TEA8-2;Q3TEA8-3	Heterochromatin protein 1-binding protein 3	Hp1bp3	Color2 [A=255, R=255, G=0, B=0]	1	4	+				17	17	16	32.3	32.3	32.1	60.866	0	51.925	2842900000	66	19.6977	19.9547	19.8502	19.7748	19.7077	19.7011	19.5115	19.4642	19.2043	19.5724
1.91408	0.393283	Q6PDI6;Q6PDI6-3;Q6PDI6-2	Q6PDI6;Q6PDI6-3;Q6PDI6-2	Protein FAM63B	Fam63b	Color2 [A=255, R=255, G=0, B=0]	1	4	+				2	2	2	4	4	4	65.636	0	3.8281	14127000	4	13.5848	13.7288	13.777	14.0185	13.9001	13.519	13.5943	13.0897	13.2792	13.5606
1.91267	-0.466824	Q91W90	Q91W90	Thioredoxin domain-containing protein 5	Txndc5	Color2 [A=255, R=255, G=0, B=0]	1	4	+				16	16	16	51.3	51.3	51.3	46.415	0	213.23	1823000000	68	18.0468	18.43	18.6844	18.6226	18.5972	18.9828	18.8745	18.928	19.2358	18.694
1.91122	0.271217	O08808	O08808	Protein diaphanous homolog 1	Diaph1	Color2 [A=255, R=255, G=0, B=0]	1	4	+				19	19	19	18.7	18.7	18.7	139.34	0	58.418	592310000	60	18.9554	19.2971	19.1034	19.1156	19.0976	18.9736	18.6768	18.9332	18.6953	18.9342
1.91086	0.28954	Q8BJS4;Q8BJS4-2;Q8BJS4-3	Q8BJS4;Q8BJS4-2;Q8BJS4-3	SUN domain-containing protein 2	Sun2	Color2 [A=255, R=255, G=0, B=0]	1	4	+				17	17	17	35	35	35	81.604	0	132.6	1051900000	56	19.6903	19.9551	19.8059	19.6392	19.7101	19.6464	19.5122	19.4861	19.213	19.4951
1.90955	0.224602	Q9ERG0;Q9ERG0-2	Q9ERG0;Q9ERG0-2	LIM domain and actin-binding protein 1	Lima1	Color2 [A=255, R=255, G=0, B=0]	1	4	+				14	14	14	27.2	27.2	27.2	84.059	0	127.46	521670000	44	17.4406	17.7087	17.4652	17.4428	17.527	17.4263	17.1637	17.3572	17.2046	17.3096
1.9093	-0.655748	P01872;P01872-2	P01872;P01872-2	Ig mu chain C region	Ighm	Color2 [A=255, R=255, G=0, B=0]	1	4	+				15	15	15	43.4	43.4	43.4	49.971	0	187.98	13786000000	125	20.0744	20.3982	21.0642	20.3827	20.4983	21.3235	21.2645	20.798	21.4226	20.888
1.90703	0.334458	O70230-3;O70230-2;O70230;Q8BMU0	O70230-3;O70230-2;O70230	Zinc finger protein 143	Znf143	Color2 [A=255, R=255, G=0, B=0]	1	4	+				4	4	4	13.8	13.8	13.8	66.029	0	32.669	20760000	8	13.6533	13.7291	13.7575	13.8287	13.8877	13.4886	13.743	13.1478	13.3724	13.4323
1.90209	0.174679	Q9D6R2;Q9D6R2-2	Q9D6R2;Q9D6R2-2	Isocitrate dehydrogenase [NAD] subunit alpha, mitochondrial	Idh3a	Color2 [A=255, R=255, G=0, B=0]	1	4	+				13	13	12	43.4	43.4	41.3	39.638	0	39.693	870360000	56	17.6543	17.7851	17.8709	17.7217	17.7519	17.6477	17.5931	17.4272	17.6555	17.587
1.89995	0.394028	Q3THW5;P0C0S6	Q3THW5;P0C0S6	Histone H2A.V;Histone H2A.Z	H2afv;H2afz	Color2 [A=255, R=255, G=0, B=0]	1	4	+				5	3	3	53.9	41.4	41.4	13.509	0	7.8931	13349000000	30	18.8374	19.2097	19.0863	18.9904	18.9667	18.7214	18.258	18.9103	18.6137	18.6169
1.89911	0.456419	Q9WU42;Q9WU42-2	Q9WU42;Q9WU42-2	Nuclear receptor corepressor 2	Ncor2	Color2 [A=255, R=255, G=0, B=0]	1	4	+				3	2	2	1.5	1.1	1.1	269.8	0	4.049	5917100	5	12.3367	12.8182	12.5224	12.7211	12.7826	11.8539	12.3614	11.9945	12.2587	12.4303
1.89565	0.242028	Q9ESZ8-5;Q9ESZ8-4;Q9ESZ8-3;Q9ESZ8-6;Q9ESZ8-2;Q9ESZ8	Q9ESZ8-5;Q9ESZ8-4;Q9ESZ8-3;Q9ESZ8-6;Q9ESZ8-2;Q9ESZ8	General transcription factor II-I	Gtf2i	Color2 [A=255, R=255, G=0, B=0]	1	4	+				13	13	12	19.2	19.2	17.1	106.05	0	45.75	340650000	29	17.2993	17.5887	17.4344	17.4266	17.2951	17.2578	16.9666	17.1834	17.2558	17.1705
1.89342	0.365441	Q9CR80	Q9CR80	Protein FAM32A	Fam32a	Color2 [A=255, R=255, G=0, B=0]	1	4	+				3	3	3	24.1	24.1	24.1	13.215	0	6.1421	113400000	9	15.3237	15.5281	15.3669	15.3982	15.1846	15.2668	14.714	15.144	14.8367	15.0128
1.88778	0.288541	Q02248	Q02248	Catenin beta-1	Ctnnb1	Color2 [A=255, R=255, G=0, B=0]	1	4	+				15	15	11	22.5	22.5	17.7	85.47	0	69.571	183660000	33	17.0163	17.3249	17.1614	17.3737	17.2782	17.0876	16.9434	17.0278	16.7108	16.9421
1.87476	0.461563	O35425-2;O35425	O35425-2;O35425	Bcl-2-related ovarian killer protein	Bok	Color2 [A=255, R=255, G=0, B=0]	1	4	+				2	2	2	13.1	13.1	13.1	21.866	0.0032859	2.0832	6634700	2	12.6957	12.4865	12.709	12.5327	12.9622	12.4954	11.7745	12.2248	12.2642	12.3194
1.87055	0.353252	Q8K2F8	Q8K2F8	Protein LSM14 homolog A	Lsm14a	Color2 [A=255, R=255, G=0, B=0]	1	4	+				4	4	4	10.6	10.6	10.6	50.545	0	11.636	78178000	11	15.1126	15.6106	15.3584	15.2826	15.325	14.9264	14.8318	15.1929	15.1466	14.8253
1.86998	0.204686	P42669	P42669	Transcriptional activator protein Pur-alpha	Pura	Color2 [A=255, R=255, G=0, B=0]	1	4	+				7	7	7	39.9	39.9	39.9	34.883	0	140.49	1302500000	38	17.6247	17.8299	17.6915	17.729	17.7922	17.6546	17.5565	17.509	17.3357	17.5881
1.86705	0.190052	Q99JF8;Q99JF8-2	Q99JF8;Q99JF8-2	PC4 and SFRS1-interacting protein	Psip1	Color2 [A=255, R=255, G=0, B=0]	1	4	+				17	17	17	34.1	34.1	34.1	59.696	0	69.265	1436100000	59	19.452	19.7233	19.6369	19.5407	19.4274	19.4522	19.3392	19.3187	19.3688	19.3511
1.86602	0.229897	Q922U1	Q922U1	U4/U6 small nuclear ribonucleoprotein Prp3	Prpf3	Color2 [A=255, R=255, G=0, B=0]	1	4	+				11	11	11	22.7	22.7	22.7	77.454	0	30.255	248110000	26	17.0816	17.4538	17.2937	17.3007	17.1595	17.0503	16.9135	17.0322	17.1304	17.0134
1.86326	0.204052	Q9QZE7	Q9QZE7	Translin-associated protein X	Tsnax	Color2 [A=255, R=255, G=0, B=0]	1	4	+				9	9	9	42.8	42.8	42.8	32.926	0	106.86	343510000	35	17.4237	17.6251	17.525	17.4374	17.3552	17.384	17.1371	17.3507	17.2102	17.2642
1.85803	0.315763	Q8BH64	Q8BH64	EH domain-containing protein 2	Ehd2	Color2 [A=255, R=255, G=0, B=0]	1	4	+				17	16	16	47.1	45.5	45.5	61.174	0	77.673	660040000	45	18.0445	18.4223	18.0345	18.2687	18.3237	18.0075	17.861	18.0599	17.6884	17.898
1.8559	0.19197	P15864;Q07133	P15864	Histone H1.2	Hist1h1c	Color2 [A=255, R=255, G=0, B=0]	1	4	+				16	16	4	45.8	45.8	19.3	21.266	0	69.252	140600000000	164	23.9125	24.0905	23.9484	23.8621	23.8808	23.8909	23.615	23.6983	23.7445	23.7859
1.85566	0.773392	P50608	P50608	Fibromodulin	Fmod	Color2 [A=255, R=255, G=0, B=0]	1	4	+				4	4	4	15.4	15.4	15.4	43.054	0	9.0719	73534000	8	13.9174	14.0285	13.9248	12.863	14.0744	13.2349	13.0586	13.1203	12.705	12.8224
1.8552	0.184687	Q8VI63;Q8VI63-2	Q8VI63	MOB kinase activator 2	Mob2	Color2 [A=255, R=255, G=0, B=0]	1	4	+				4	4	3	13.6	13.6	10.6	26.851	0	12.454	119370000	13	15.9935	16.0452	16.1985	16.1096	16.005	16.0078	15.7792	15.8716	15.8005	15.9693
1.85334	0.244069	Q80XI3-2;Q80XI3-4;Q80XI3;Q80XI3-3	Q80XI3-2;Q80XI3-4;Q80XI3;Q80XI3-3	Eukaryotic translation initiation factor 4 gamma 3	Eif4g3	Color2 [A=255, R=255, G=0, B=0]	1	4	+				23	19	19	18.4	16	16	172.86	0	52.322	226220000	38	17.5463	17.9701	17.7062	17.7477	17.7603	17.4768	17.4073	17.6017	17.583	17.4416
1.85271	0.143049	Q9ERF3	Q9ERF3	WD repeat-containing protein 61;WD repeat-containing protein 61, N-terminally processed	Wdr61	Color2 [A=255, R=255, G=0, B=0]	1	4	+				8	8	7	33.4	33.4	30.5	33.772	0	45.572	298670000	14	16.9651	17.109	17.0914	17.0912	16.8951	16.9183	16.9288	16.8353	16.8722	16.8819
1.85102	0.303063	O88448	O88448	Kinesin light chain 2	Klc2	Color2 [A=255, R=255, G=0, B=0]	1	4	+				6	3	3	11.4	5.3	5.3	66.662	0	3.2539	56832000	3	13.9032	13.9268	13.9011	14.0761	14.0275	13.9678	13.5479	13.7106	13.6624	13.4307
1.84456	-0.179815	Q99MZ7	Q99MZ7	Peroxisomal trans-2-enoyl-CoA reductase	Pecr	Color2 [A=255, R=255, G=0, B=0]	1	4	+				4	4	4	14.9	14.9	14.9	32.41	0	6.5986	53216000	6	14.3326	14.3021	14.1647	14.2585	14.3916	14.5123	14.4307	14.4786	14.5941	14.3329
1.84006	0.198042	Q9CXG3	Q9CXG3	Peptidyl-prolyl cis-trans isomerase-like 4	Ppil4	Color2 [A=255, R=255, G=0, B=0]	1	4	+				8	8	8	19.3	19.3	19.3	57.23	0	31.498	212920000	19	16.5979	16.8163	16.7629	16.5372	16.5709	16.4762	16.4711	16.3391	16.4909	16.5177
1.83945	0.276058	Q61335	Q61335	B-cell receptor-associated protein 31	Bcap31	Color2 [A=255, R=255, G=0, B=0]	1	4	+				11	11	11	34.3	34.3	34.3	27.956	0	28.611	1310200000	49	18.8806	19.2485	19.0702	19.082	19.1249	18.8763	18.5545	18.9414	18.8199	18.8338
1.83845	0.199153	Q8CFI7	Q8CFI7	DNA-directed RNA polymerase II subunit RPB2	Polr2b	Color2 [A=255, R=255, G=0, B=0]	1	4	+				24	24	24	27.9	27.9	27.9	133.91	0	151.98	451910000	54	17.6202	17.857	17.8633	17.9037	17.7421	17.6878	17.5909	17.5212	17.5103	17.6804
1.83828	0.254552	Q3ULW8-2;Q3ULW8	Q3ULW8-2;Q3ULW8		Parp3	Color2 [A=255, R=255, G=0, B=0]	1	4	+				13	13	13	38.1	38.1	38.1	59.452	0	42.982	315020000	33	16.9878	17.3096	17.324	17.2033	17.1285	17.068	16.9312	16.9707	16.7424	16.968
1.83796	0.386317	Q68ED3	Q68ED3	Non-canonical poly(A) RNA polymerase PAPD5	Papd5	Color2 [A=255, R=255, G=0, B=0]	1	4	+				2	2	2	3.6	3.6	3.6	69.703	0	2.886	95705000	4	14.9249	15.4113	15.4967	15.1004	15.1429	14.7753	14.9726	14.9591	14.8289	14.6088
1.8365	0.364649	P17433	P17433	Transcription factor PU.1	Spi1	Color2 [A=255, R=255, G=0, B=0]	1	4	+				3	3	3	11	11	11	31.349	0	6.1361	62246000	6	13.872	14.2883	14.1171	14.1634	14.3673	13.6837	13.8192	14.088	13.6141	13.7798
1.83387	0.271024	P49710	P49710	Hematopoietic lineage cell-specific protein	Hcls1	Color2 [A=255, R=255, G=0, B=0]	1	4	+				19	19	19	41.4	41.4	41.4	54.24	0	105.12	4192000000	131	20.8351	21.0637	21.0603	21.0682	20.7602	20.7138	20.7149	20.7305	20.4687	20.8044
1.82931	0.403934	Q8VHI3	Q8VHI3	GDP-fucose protein O-fucosyltransferase 2	Pofut2	Color2 [A=255, R=255, G=0, B=0]	1	4	+				3	3	3	8.2	8.2	8.2	49.429	0	2.9103	12126000	9	13.8776	14.3384	13.9585	14.0828	14.2767	13.8603	13.8544	13.8612	13.4961	13.4423
1.82886	0.484576	Q9CRB6	Q9CRB6	Tubulin polymerization-promoting protein family member 3	Tppp3	Color2 [A=255, R=255, G=0, B=0]	1	4	+				3	3	2	19.9	19.9	11.9	18.965	0	9.0163	35045000	8	14.5326	15.3375	14.9504	14.8438	14.8826	14.2741	14.3342	14.7727	14.3982	14.3449
1.82548	0.250401	Q5SVQ0-4;Q5SVQ0-2;Q5SVQ0-3;Q5SVQ0;Q5SVQ0-5	Q5SVQ0-4;Q5SVQ0-2;Q5SVQ0-3;Q5SVQ0;Q5SVQ0-5	Histone acetyltransferase KAT7	Kat7	Color2 [A=255, R=255, G=0, B=0]	1	4	+				6	6	6	11.9	11.9	11.9	66.916	0	16.43	62976000	14	14.4496	14.7541	14.6199	14.6488	14.5033	14.2594	14.2887	14.5042	14.472	14.1994
1.82503	0.266736	Q9JL26;Q9JL26-2	Q9JL26;Q9JL26-2	Formin-like protein 1	Fmnl1	Color2 [A=255, R=255, G=0, B=0]	1	4	+				26	26	22	28	28	25.4	122.06	0	224.42	1747400000	108	19.8153	20.2422	20.1128	19.9105	19.9084	19.7812	19.6944	19.8415	19.6257	19.7127
1.82368	0.30536	Q8K0G5	Q8K0G5	Protein TSSC1	Tssc1	Color2 [A=255, R=255, G=0, B=0]	1	4	+				3	3	2	12.4	12.4	8.3	43.126	0	39.401	55298000	4	13.2643	13.3713	13.5873	13.4508	13.2337	13.1542	13.3131	12.8712	12.9835	13.0585
1.82031	0.802879	O88492-2;O88492	O88492-2;O88492	Perilipin-4	Plin4	Color2 [A=255, R=255, G=0, B=0]	1	4	+				2	2	2	4.4	4.4	4.4	100.77	0	3.2265	406440000	5	13.5694	14.0209	12.9348	14.0887	14.0187	12.9665	12.633	13.3695	12.6011	13.048
1.81939	0.489594	P10649	P10649	Glutathione S-transferase Mu 1	Gstm1	Color2 [A=255, R=255, G=0, B=0]	1	4	+				16	13	9	69.3	53.7	35.3	25.97	0	64.062	3111800000	63	19.747	20.0824	19.7237	20.0502	20.2324	19.5955	19.1978	19.8402	19.1985	19.5556
1.81917	0.332436	O55070	O55070	Deoxyribonuclease gamma	Dnase1l3	Color2 [A=255, R=255, G=0, B=0]	1	4	+				2	2	2	6.8	6.8	6.8	35.759	0	4.706	9227600	6	12.7059	12.8577	13.1491	13.2404	12.8707	12.7551	12.6971	12.5348	12.5474	12.6271
1.8185	0.514223	Q06770	Q06770	Corticosteroid-binding globulin	Serpina6	Color2 [A=255, R=255, G=0, B=0]	1	4	+				6	6	6	15.9	15.9	15.9	44.769	0	9.7319	109110000	14	17.0021	17.1814	17.2044	17.3311	17.3265	16.8971	16.6738	16.7766	16.1142	17.0127
1.81772	0.383281	P17095	P17095	High mobility group protein HMG-I/HMG-Y	Hmga1	Color2 [A=255, R=255, G=0, B=0]	1	4	+				4	4	2	41.1	41.1	15	11.614	0	20.769	860250000	7	16.4335	16.6806	16.3814	16.4662	16.2223	16.2597	16.1361	16.0934	15.6698	16.1085
1.81763	0.268322	O55236	O55236	mRNA-capping enzyme;Polynucleotide 5-triphosphatase;mRNA guanylyltransferase	Rngtt	Color2 [A=255, R=255, G=0, B=0]	1	4	+				5	5	5	8	8	8	68.683	0	4.8087	16945000	7	14.8146	15.0499	15.0732	15.3066	14.9529	14.7244	14.7068	14.7517	14.8928	14.7798
1.81737	0.177029	O08738	O08738	Caspase-6;Caspase-6 subunit p18;Caspase-6 subunit p11	Casp6	Color2 [A=255, R=255, G=0, B=0]	1	4	+				6	6	6	16.3	16.3	16.3	31.595	0	9.6075	225140000	17	16.5256	16.7841	16.7628	16.5683	16.7107	16.5541	16.4797	16.4336	16.5458	16.4532
1.81549	0.243769	P61979-2;P61979	P61979-2;P61979	Heterogeneous nuclear ribonucleoprotein K	Hnrnpk	Color2 [A=255, R=255, G=0, B=0]	1	4	+				18	18	2	55.4	55.4	9.5	51.028	0	303	7666400000	88	20.5487	20.9938	20.9101	20.7237	20.7458	20.5538	20.5437	20.5122	20.5938	20.4997
1.81482	0.420301	O35988	O35988	Syndecan-4	Sdc4	Color2 [A=255, R=255, G=0, B=0]	1	4	+				2	2	2	12.1	12.1	12.1	21.482	0	5.8584	99221000	4	13.3748	13.8238	13.689	13.7594	13.5296	13.305	13.4039	13.2903	12.7834	13.2925
1.81336	0.154907	P32067	P32067	Lupus La protein homolog	Ssb	Color2 [A=255, R=255, G=0, B=0]	1	4	+				21	21	21	44.6	44.6	44.6	47.756	0	82.487	2776900000	66	20.0823	20.3121	20.2747	20.1758	20.1474	20.1213	20.015	19.9676	20.0933	20.0208
1.81151	-0.214791	Q63961	Q63961	Endoglin	Eng	Color2 [A=255, R=255, G=0, B=0]	1	4	+				3	3	3	6	6	6	70.02	0	15.534	37686000	7	13.8438	13.9607	13.9656	13.7162	13.9823	14.2601	14.1077	14.1049	13.9549	14.1147
1.80957	0.296993	Q3UXZ9;O88909	Q3UXZ9	Lysine-specific demethylase 5A	Kdm5a	Color2 [A=255, R=255, G=0, B=0]	1	4	+				7	7	7	5.4	5.4	5.4	192.21	0	14.044	18516000	13	14.3116	14.5459	14.3852	14.417	14.2661	14.2847	14.0656	14.0545	13.8042	14.2318
1.80856	0.29872	P05622;P05622-2	P05622;P05622-2	Platelet-derived growth factor receptor beta	Pdgfrb	Color2 [A=255, R=255, G=0, B=0]	1	4	+				5	5	5	5.2	5.2	5.2	122.79	0	26.07	62486000	12	15.0028	14.9994	14.9551	14.9516	15.2075	14.9461	14.7025	14.8877	14.5005	14.5859
1.80846	0.313048	P28661-4;P28661-2;P28661;P28661-5;P28661-3;P28661-6	P28661-4;P28661-2;P28661;P28661-5;P28661-3	Septin-4	Sept4	Color2 [A=255, R=255, G=0, B=0]	1	4	+				6	6	6	23.2	23.2	23.2	43.788	0	22.477	190790000	16	16.597	16.6623	16.5768	17.0837	16.6475	16.4876	16.3978	16.4396	16.2491	16.4279
1.79986	0.227124	Q3U9G9	Q3U9G9	Lamin-B receptor	Lbr	Color2 [A=255, R=255, G=0, B=0]	1	4	+				19	19	19	29.4	29.4	29.4	71.439	0	89.832	3176300000	88	20.1512	20.2951	20.3276	20.1276	19.9907	20.0622	20.0218	19.8581	19.8491	19.9653
1.79846	0.393846	Q91VL8	Q91VL8	Telomeric repeat-binding factor 2-interacting protein 1	Terf2ip	Color2 [A=255, R=255, G=0, B=0]	1	4	+				3	3	3	14.5	14.5	14.5	43.353	0	14.121	27490000	6	12.9938	13.4824	13.2984	13.3785	13.1601	12.8316	13.0973	13.082	12.6051	12.728
1.79709	0.272452	Q9ERS5	Q9ERS5	Pleckstrin homology domain-containing family A member 2	Plekha2	Color2 [A=255, R=255, G=0, B=0]	1	4	+				5	5	5	13.2	13.2	13.2	47.379	0	17.208	115080000	16	15.9597	16.1768	16.1091	16.1716	15.8983	15.9211	15.7601	15.7657	15.5606	15.9457
1.79645	0.325392	Q7TPN9	Q7TPN9	Proline-rich protein 14	Prr14	Color2 [A=255, R=255, G=0, B=0]	1	4	+				2	2	2	4.9	4.9	4.9	67.811	0	6.3604	5173200	4	12.8403	13.2376	13.092	12.9875	12.9428	12.8771	12.8912	12.5545	12.4839	12.6666
1.79538	0.211652	O54941	O54941	SWI/SNF-related matrix-associated actin-dependent regulator of chromatin subfamily E member 1	Smarce1	Color2 [A=255, R=255, G=0, B=0]	1	4	+				11	10	10	31.1	29.4	29.4	46.638	0	104.58	510430000	38	17.8619	18.2765	18.0239	17.999	18.0356	17.879	17.7711	17.8589	17.8198	17.8098
1.79218	0.184142	P39447	P39447	Tight junction protein ZO-1	Tjp1	Color2 [A=255, R=255, G=0, B=0]	1	4	+				13	13	13	9.6	9.6	9.6	194.74	0	57.853	142660000	24	16.3721	16.4038	16.3968	16.4367	16.5502	16.4448	16.2432	16.1562	16.2256	16.169
1.79192	1.08766	O35379	O35379	Multidrug resistance-associated protein 1	Abcc1	Color2 [A=255, R=255, G=0, B=0]	1	4	+				3	3	3	3.9	3.9	3.9	171.18	0	7.5058	1040600000	8	18.4958	18.2189	17.9843	18.8732	18.9029	18.2103	17.8248	17.4373	17.1808	16.3835
1.78942	0.296574	P19324	P19324	Serpin H1	Serpinh1	Color2 [A=255, R=255, G=0, B=0]	1	4	+				19	19	19	48.4	48.4	48.4	46.533	0	98.481	1506100000	59	19.8865	20.2132	19.9087	20.1897	19.9535	19.9629	19.6348	19.8114	19.6068	19.6527
1.78672	0.16727	Q8R4X3	Q8R4X3	RNA-binding protein 12	Rbm12	Color2 [A=255, R=255, G=0, B=0]	1	4	+				10	10	10	10.8	10.8	10.8	102.8	0	12.491	142050000	18	16.5947	16.7142	16.7648	16.746	16.6253	16.6526	16.5603	16.538	16.3947	16.4631
1.78415	0.42729	Q8BQ47	Q8BQ47	Protein canopy homolog 4	Cnpy4	Color2 [A=255, R=255, G=0, B=0]	1	4	+				6	6	6	27.8	27.8	27.8	28.093	0	40.321	131270000	16	16.0111	16.67	16.247	16.2018	16.3136	15.7122	15.7403	16.1034	16.0637	15.6874
1.78214	0.319329	P39061-2;P39061-1;P39061	P39061-2;P39061-1;P39061	Collagen alpha-1(XVIII) chain;Endostatin	Col18a1	Color2 [A=255, R=255, G=0, B=0]	1	4	+				9	9	9	10.7	10.7	10.7	134.2	0	82.399	155330000	25	15.1179	15.3788	15.3159	15.205	15.5909	15.2188	14.9692	15.0417	14.9864	14.7957
1.77273	0.583443	Q8BPZ8;Q8BPZ8-2	Q8BPZ8;Q8BPZ8-2	BRCA1-A complex subunit Abraxas	Fam175a	Color2 [A=255, R=255, G=0, B=0]	1	4	+				2	2	2	7.4	7.4	7.4	46.039	0	3.8118	20685000	5	13.0625	12.6814	12.5736	13.046	12.618	12.3469	12.5958	12.3885	11.655	12.078
1.77105	0.301567	Q8K2Y9-2;Q8K2Y9	Q8K2Y9-2;Q8K2Y9	Cerebral cavernous malformations protein 2 homolog	Ccm2	Color2 [A=255, R=255, G=0, B=0]	1	4	+				5	5	5	13	13	13	48.247	0	13.181	101890000	18	17.3338	17.627	17.6246	17.6014	17.5049	17.4911	17.277	17.2017	16.9692	17.2449
1.76422	0.226821	Q3UMR5;Q3UMR5-2	Q3UMR5;Q3UMR5-2	Calcium uniporter protein, mitochondrial	Mcu	Color2 [A=255, R=255, G=0, B=0]	1	4	+				7	7	7	25.4	25.4	25.4	39.681	0	20.765	228720000	18	17.0104	17.3366	17.1794	17.2579	17.2811	17.1251	16.9606	17.078	16.8586	16.909
1.76302	0.365079	Q8C3W1	Q8C3W1	Uncharacterized protein C1orf198 homolog		Color2 [A=255, R=255, G=0, B=0]	1	4	+				3	3	3	14.3	14.3	14.3	35.316	0	19.86	32106000	7	15.7404	16.2265	15.7273	16.1559	15.8558	15.5012	15.4153	15.7517	15.6856	15.5267
1.75681	0.273699	Q8C5L6	Q8C5L6	Inositol polyphosphate 5-phosphatase K	Inpp5k	Color2 [A=255, R=255, G=0, B=0]	1	4	+				4	4	4	9.6	9.6	9.6	54.158	0	14.027	47217000	8	14.7121	15.074	15.1287	14.9658	15.1278	14.7337	14.7275	14.5653	14.7475	14.8658
1.75205	0.201356	P28843	P28843	Dipeptidyl peptidase 4;Dipeptidyl peptidase 4 membrane form;Dipeptidyl peptidase 4 soluble form	Dpp4	Color2 [A=255, R=255, G=0, B=0]	1	4	+				11	11	11	17.1	17.1	17.1	87.436	0	37.532	175560000	20	17.0469	17.1349	17.1882	16.9488	17.1489	17.0432	16.9089	16.8357	16.7312	16.9419
1.75136	0.15698	A6H8H2;A6H8H2-2	A6H8H2;A6H8H2-2	DENN domain-containing protein 4C	Dennd4c	Color2 [A=255, R=255, G=0, B=0]	1	4	+				5	5	5	4	4	4	211.46	0	12.747	21958000	9	13.9354	14.04	13.9445	14.0539	14.0133	13.9415	13.8477	13.6681	13.9021	13.8426
1.74974	-0.950231	O54940	O54940	BCL2/adenovirus E1B 19 kDa protein-interacting protein 2	Bnip2	Color2 [A=255, R=255, G=0, B=0]	1	4	+				2	2	2	8	8	8	37.768	0	3.932	5117700	4	12.8627	12.8256	13.1749	13.1078	13.603	14.6735	13.7295	14.3371	13.1037	14.4812
1.74609	-0.286742	P83882	P83882	60S ribosomal protein L36a	Rpl36a	Color2 [A=255, R=255, G=0, B=0]	1	4	+				3	3	3	30.2	30.2	30.2	12.441	0	3.4025	114380000	4	16.673	16.7609	16.5997	16.7424	16.7043	17.121	16.967	16.6623	17.2019	16.9619
1.74602	0.225229	Q61136	Q61136	Serine/threonine-protein kinase PRP4 homolog	Prpf4b	Color2 [A=255, R=255, G=0, B=0]	1	4	+				6	6	6	6.3	6.3	6.3	116.97	0	13.62	106600000	17	15.9941	16.338	16.3048	16.0215	16.1052	15.9262	15.8608	15.886	16.0043	15.9602
1.7458	0.287633	Q99LI7	Q99LI7	Cleavage stimulation factor subunit 3	Cstf3	Color2 [A=255, R=255, G=0, B=0]	1	4	+				9	9	9	16.2	16.2	16.2	82.876	0	32.976	123160000	17	15.9775	16.5068	16.4674	16.2571	16.2779	15.9686	15.9782	15.9931	16.0986	16.01
1.74208	0.155072	Q8BXQ2	Q8BXQ2	GPI transamidase component PIG-T	Pigt	Color2 [A=255, R=255, G=0, B=0]	1	4	+				4	4	4	7.6	7.6	7.6	65.704	0	6.7521	29633000	9	15.8457	15.9627	15.9598	15.867	15.8462	15.8987	15.6307	15.7211	15.7643	15.6911
1.74192	0.274154	Q9CX86	Q9CX86	Heterogeneous nuclear ribonucleoprotein A0	Hnrnpa0	Color2 [A=255, R=255, G=0, B=0]	1	4	+				8	8	8	31.1	31.1	31.1	30.53	0	88.007	2660900000	55	19.8559	20.2766	20.1621	19.8699	19.8381	19.73	19.757	19.7066	19.6786	19.7597
1.73937	0.374973	P49817;P49817-2;P51637	P49817;P49817-2	Caveolin-1	Cav1	Color2 [A=255, R=255, G=0, B=0]	1	4	+				4	4	4	30.3	30.3	30.3	20.538	0	12.234	634260000	12	17.9566	18.0361	17.6426	18.1172	18.1623	17.7313	17.7204	17.6872	17.2657	17.6354
1.73869	0.225633	Q99L90	Q99L90	Microspherule protein 1	Mcrs1	Color2 [A=255, R=255, G=0, B=0]	1	4	+				2	2	2	7.1	7.1	7.1	51.691	0	6.423	7862100	4	13.5223	13.8525	13.5575	13.7474	13.6411	13.5465	13.5068	13.2849	13.4582	13.3962
1.73842	0.167348	Q99PT1	Q99PT1	Rho GDP-dissociation inhibitor 1	Arhgdia	Color2 [A=255, R=255, G=0, B=0]	1	4	+				11	11	11	71.1	71.1	71.1	23.407	0	122.87	18751000000	116	20.1103	20.3227	20.2936	20.1632	20.1879	20.1332	20.0982	20.0757	19.9028	20.031
1.73552	0.183139	Q8VD62	Q8VD62	UPF0696 protein C11orf68 homolog	Bles03	Color2 [A=255, R=255, G=0, B=0]	1	4	+				5	5	5	19.8	19.8	19.8	31.845	0	28.707	128160000	12	15.7804	16.1025	15.9435	15.9284	15.9147	15.8542	15.6344	15.7679	15.7495	15.7477
1.73539	0.300131	P11531;Q05AA6	P11531	Dystrophin	Dmd	Color2 [A=255, R=255, G=0, B=0]	1	4	+				19	19	19	5.8	5.8	5.8	425.83	0	48.126	187750000	34	16.4616	16.5597	16.3017	16.7407	16.669	16.3409	16.3514	16.3278	16.0039	16.208
1.72795	0.160543	Q8R3G1	Q8R3G1	Nuclear inhibitor of protein phosphatase 1	Ppp1r8	Color2 [A=255, R=255, G=0, B=0]	1	4	+				7	7	7	34.5	34.5	34.5	38.527	0	96.367	149480000	16	15.6106	15.8021	15.7022	15.631	15.558	15.4836	15.633	15.4524	15.493	15.4392
1.72753	0.226305	Q8R5J9	Q8R5J9	PRA1 family protein 3	Arl6ip5	Color2 [A=255, R=255, G=0, B=0]	1	4	+				5	5	5	28.2	28.2	28.2	21.557	0	30.458	1571200000	19	18.305	18.4689	18.3488	18.2381	18.2701	18.238	18.2453	17.9576	17.9401	18.1183
1.72487	0.261414	P13020-2;P13020;CON__Q3SX14	P13020-2;P13020	Gelsolin	Gsn	Color2 [A=255, R=255, G=0, B=0]	1	4	+				21	21	21	48.2	48.2	48.2	80.762	0	323.31	9621500000	145	20.6389	20.8431	20.7452	20.7349	20.812	20.6032	20.6097	20.5197	20.1729	20.5614
1.72376	0.188023	Q8C1B7-3;Q8C1B7-2;Q8C1B7	Q8C1B7-3;Q8C1B7-2;Q8C1B7	Septin-11	Sept11	Color2 [A=255, R=255, G=0, B=0]	1	4	+				14	6	5	33.4	20.2	15.8	48.964	0	107.47	489550000	20	17.1876	17.4782	17.2781	17.1716	17.3192	17.1211	17.0733	17.2136	17.0235	17.0633
1.72191	0.222945	Q8BYL4	Q8BYL4	Tyrosine--tRNA ligase, mitochondrial	Yars2	Color2 [A=255, R=255, G=0, B=0]	1	4	+				2	2	2	4.4	4.4	4.4	52.597	0	3.094	20685000	6	15.2118	15.2292	15.061	14.9672	14.9995	15.0295	14.8385	14.9061	14.6979	14.8819
1.71774	0.539572	P16045	P16045	Galectin-1	Lgals1	Color2 [A=255, R=255, G=0, B=0]	1	4	+				6	6	6	57	57	57	14.866	0	68.939	4652800000	100	20.3996	19.9762	20.483	20.2586	20.7254	20.0833	20.071	19.661	19.375	19.9546
1.71706	0.217538	Q5FWK3	Q5FWK3	Rho GTPase-activating protein 1	Arhgap1	Color2 [A=255, R=255, G=0, B=0]	1	4	+				11	11	11	32.1	32.1	32.1	50.41	0	40.02	1116400000	49	18.3243	18.3624	18.4545	18.4891	18.3182	18.3661	18.0957	18.1714	17.9791	18.2485
1.7167	0.268365	Q8BL97-3;Q8BL97-4;Q8BL97-2;Q8BL97	Q8BL97-3;Q8BL97-4;Q8BL97-2;Q8BL97	Serine/arginine-rich splicing factor 7	Srsf7	Color2 [A=255, R=255, G=0, B=0]	1	4	+				5	5	4	32.5	32.5	32.5	17.89	0	19.835	1971700000	27	16.9905	17.2735	17.2536	17.2625	16.9268	17.055	16.7554	16.7948	16.9106	16.8491
1.71163	-0.2283	Q9D945-2;Q9D945	Q9D945-2;Q9D945	Protein LLP homolog	Llph	Color2 [A=255, R=255, G=0, B=0]	1	4	+				2	2	2	23.3	23.3	23.3	15.334	0	8.8483	14100000	3	13.2668	13.4035	13.1538	13.3939	13.0841	13.6362	13.4565	13.4779	13.5185	13.3543
1.711	0.219422	Q0VBL3-2;Q0VBL3	Q0VBL3-2;Q0VBL3		Rbm15	Color2 [A=255, R=255, G=0, B=0]	1	4	+				11	11	10	15.9	15.9	14.9	105.27	0	65.698	80967000	21	15.1563	15.4765	15.3878	15.2113	15.2808	15.2153	14.9329	15.0721	15.0473	15.148
1.70971	0.19963	Q69ZN7;Q69ZN7-4;Q69ZN7-2;Q69ZN7-3;REV__Q8QZT1	Q69ZN7;Q69ZN7-4	Myoferlin	Myof	Color2 [A=255, R=255, G=0, B=0]	1	4	+				47	47	46	27.6	27.6	27	233.32	0	234.91	1020400000	120	19.0212	19.2201	18.9949	19.0241	19.1086	18.9803	18.8027	18.9417	18.6932	18.9528
1.70767	0.371269	Q9R0P9	Q9R0P9	Ubiquitin carboxyl-terminal hydrolase isozyme L1	Uchl1	Color2 [A=255, R=255, G=0, B=0]	1	4	+				3	3	3	16.1	16.1	16.1	24.838	0	5.5884	298200000	7	14.8336	14.9657	14.9113	14.8897	14.6144	14.415	14.6652	14.7466	14.107	14.4246
1.70593	0.234501	Q3UMY5;Q3UMY5-4;Q3UMY5-2;Q3UMY5-3	Q3UMY5;Q3UMY5-4;Q3UMY5-2;Q3UMY5-3	Echinoderm microtubule-associated protein-like 4	Eml4	Color2 [A=255, R=255, G=0, B=0]	1	4	+				18	18	17	21.6	21.6	19.2	110.03	0	68.168	640330000	56	17.9595	18.3484	18.2068	18.1329	18.0444	17.9819	17.9182	17.9515	17.7286	17.9394
1.70528	0.143925	P70399;P70399-5;P70399-6	P70399;P70399-5;P70399-6	Tumor suppressor p53-binding protein 1	Tp53bp1	Color2 [A=255, R=255, G=0, B=0]	1	4	+				14	14	14	12	12	12	212.73	0	58.165	144480000	42	16.4764	16.6265	16.674	16.4539	16.5827	16.4666	16.4667	16.4233	16.3281	16.4092
1.70453	0.180403	P56959	P56959	RNA-binding protein FUS	Fus	Color2 [A=255, R=255, G=0, B=0]	1	4	+				10	10	10	17	17	17	52.673	0	37.402	3627800000	54	19.0091	19.1993	19.2487	19.0548	19.0045	19.0042	18.9099	18.9472	18.7925	18.9606
1.70394	0.379471	Q920A9;Q920A9-2	Q920A9;Q920A9-2	Fc receptor-like A	Fcrla	Color2 [A=255, R=255, G=0, B=0]	1	4	+				5	5	5	18.2	18.2	18.2	38.348	0	17.072	172220000	15	17.2744	17.4259	17.4789	17.2487	17.1939	17.0162	17.0898	17.0405	16.4742	17.1039
1.69806	0.452775	Q9JHN8	Q9JHN8	Serine/threonine-protein kinase 19	Stk19	Color2 [A=255, R=255, G=0, B=0]	1	4	+				5	5	5	16.5	16.5	16.5	28.103	0	7.9309	139160000	12	15.121	15.2109	15.0556	15.3786	15.3115	15.0374	14.5345	15.0767	14.3297	14.8354
1.6939	0.181808	Q9D2C7	Q9D2C7	Bax inhibitor 1	Tmbim6	Color2 [A=255, R=255, G=0, B=0]	1	4	+				2	2	2	3.8	3.8	3.8	26.477	0.0094241	1.5716	0	3	15.5789	15.7618	15.8014	15.7988	15.5404	15.4981	15.5707	15.5164	15.5676	15.4194
1.69373	0.295226	Q6P9R4;Q6P9R4-2;Q6P9R4-1;Q6P9R4-3	Q6P9R4;Q6P9R4-2;Q6P9R4-1;Q6P9R4-3	Rho guanine nucleotide exchange factor 18	Arhgef18	Color2 [A=255, R=255, G=0, B=0]	1	4	+				9	9	9	10.4	10.4	10.4	155.98	0	59.076	56472000	26	15.4738	15.7388	15.7102	15.4078	15.5123	15.5309	15.1963	15.1991	15.0816	15.359
1.68931	0.213376	P97760	P97760	DNA-directed RNA polymerase II subunit RPB3	Polr2c	Color2 [A=255, R=255, G=0, B=0]	1	4	+				6	6	6	34.2	34.2	34.2	31.443	0	31.878	150770000	16	16.1523	16.542	16.486	16.2623	16.3779	16.174	16.181	16.0782	16.14	16.1805
1.68541	0.212796	Q61191	Q61191	Host cell factor 1;HCF N-terminal chain 1;HCF N-terminal chain 2;HCF N-terminal chain 3;HCF N-terminal chain 4;HCF N-terminal chain 5;HCF N-terminal chain 6;HCF C-terminal chain 1;HCF C-terminal chain 2;HCF C-terminal chain 3;HCF C-terminal chain 4;HCF C-terminal chain 5;HCF C-terminal chain 6	Hcfc1	Color2 [A=255, R=255, G=0, B=0]	1	4	+				22	22	22	14.2	14.2	14.2	210.43	0	105.05	561450000	58	18.2263	18.5937	18.4108	18.2357	18.2194	18.1126	18.0968	18.149	18.1224	18.1411
1.68463	0.297553	P20918	P20918	Plasminogen;Plasmin heavy chain A;Activation peptide;Angiostatin;Plasmin heavy chain A, short form;Plasmin light chain B	Plg	Color2 [A=255, R=255, G=0, B=0]	1	4	+				17	17	17	30.4	30.4	30.4	90.807	0	107.83	610150000	50	18.12	18.6095	18.2606	18.0805	18.4263	17.9936	18.0822	18.0582	17.9031	17.9721
1.68309	0.228206	P43406	P43406	Integrin alpha-V;Integrin alpha-V heavy chain;Integrin alpha-V light chain	Itgav	Color2 [A=255, R=255, G=0, B=0]	1	4	+				9	9	9	9.6	9.6	9.6	115.36	0	24.979	59262000	15	15.8954	15.9658	15.6268	15.9812	15.8664	15.745	15.6706	15.6452	15.4615	15.6723
1.68288	0.229405	Q60598	Q60598	Src substrate cortactin	Cttn	Color2 [A=255, R=255, G=0, B=0]	1	4	+				11	11	11	26	26	26	61.249	0	50.444	326940000	46	17.7379	17.9591	17.6491	17.6101	17.7132	17.5908	17.4648	17.5225	17.3264	17.6179
1.68277	0.309716	Q6ZQF7-2;Q6ZQF7	Q6ZQF7-2;Q6ZQF7	Protein Jade-2	Jade2	Color2 [A=255, R=255, G=0, B=0]	1	4	+				3	3	3	5.3	5.3	5.3	89.676	0	24.227	27711000	6	12.9289	13.0938	13.4008	13.1469	13.2228	13.1358	12.7799	12.6955	12.8119	12.8216
1.67871	0.198531	Q8CJ53-4;Q8CJ53-3;Q8CJ53-2;Q8CJ53	Q8CJ53-4;Q8CJ53-3;Q8CJ53-2;Q8CJ53	Cdc42-interacting protein 4	Trip10	Color2 [A=255, R=255, G=0, B=0]	1	4	+				4	4	4	8.2	8.2	8.2	62.566	0	7.4154	97162000	9	15.5606	15.8676	15.5748	15.6432	15.7312	15.5543	15.3682	15.5098	15.3966	15.5558
1.67847	-0.29499	Q8CJF7	Q8CJF7	Protein ELYS	Ahctf1	Color2 [A=255, R=255, G=0, B=0]	1	4	+				11	11	11	7.3	7.3	7.3	247.64	0	43.495	73973000	18	15.0653	15.1964	15.1588	14.9891	15.2608	15.4624	15.6584	15.4634	15.4629	15.098
1.67815	0.27029	Q8R2Y2;Q8R2Y2-2	Q8R2Y2;Q8R2Y2-2	Cell surface glycoprotein MUC18	Mcam	Color2 [A=255, R=255, G=0, B=0]	1	4	+				6	6	6	14.8	14.8	14.8	71.545	0	46.01	76774000	17	16.1114	16.1615	16.1545	16.2758	16.2096	16.1493	15.9319	15.8721	15.6032	16.0048
1.67778	0.158687	P10833	P10833	Ras-related protein R-Ras	Rras	Color2 [A=255, R=255, G=0, B=0]	1	4	+				7	5	5	36.7	24.3	24.3	23.764	0	18.036	270720000	23	17.0863	17.1688	17.1757	17.2093	17.1083	17.0247	17.0624	17.0182	16.7919	17.0576
1.67615	0.283718	Q8C5H8-2;Q8C5H8-4;Q8C5H8-3;Q8C5H8	Q8C5H8-2;Q8C5H8-4;Q8C5H8-3;Q8C5H8	NAD kinase 2, mitochondrial	Nadk2	Color2 [A=255, R=255, G=0, B=0]	1	4	+				5	5	5	18.7	18.7	18.7	43.308	0	17.93	60384000	12	14.2227	14.4244	14.0325	14.2508	14.4117	14.1206	13.7455	14.0949	14.0348	13.9277
1.67404	0.269509	Q6P5D4	Q6P5D4	Centrosomal protein of 135 kDa	Cep135	Color2 [A=255, R=255, G=0, B=0]	1	4	+				7	7	7	8.3	8.3	8.3	133.34	0	27.31	34326000	15	14.3024	14.6096	14.4786	14.2614	14.4876	14.3901	13.9887	14.2094	14.1446	14.0594
1.67318	0.263462	Q9JI11	Q9JI11	Serine/threonine-protein kinase 4;Serine/threonine-protein kinase 4 37kDa subunit;Serine/threonine-protein kinase 4 18kDa subunit	Stk4	Color2 [A=255, R=255, G=0, B=0]	1	4	+				27	27	20	54	54	39.2	55.541	0	145.93	2342000000	114	19.8417	20.2945	20.0446	20.0314	19.8577	19.743	19.7249	19.9118	19.6639	19.709
1.67292	0.247978	Q9ESB3	Q9ESB3	Histidine-rich glycoprotein	Hrg	Color2 [A=255, R=255, G=0, B=0]	1	4	+				4	4	4	8.6	8.6	8.6	59.162	0	7.777	29009000	5	13.6978	14.0852	14.0572	14.0401	14.1444	13.8496	13.7595	13.8242	13.6835	13.668
1.67009	0.291315	P63158	P63158	High mobility group protein B1	Hmgb1	Color2 [A=255, R=255, G=0, B=0]	1	4	+				14	14	13	54.9	54.9	49.3	24.893	0	166.96	15668000000	118	21.8958	22.1037	22.0572	22.1381	21.7923	21.8611	21.8455	21.6343	21.4398	21.7499
1.66899	0.228837	Q3UTJ2-2;Q3UTJ2-5	Q3UTJ2-2;Q3UTJ2-5	Sorbin and SH3 domain-containing protein 2	Sorbs2	Color2 [A=255, R=255, G=0, B=0]	1	4	+				18	18	2	17.5	17.5	2.2	145.01	0	101.34	1773800000	80	19.0769	19.2118	19.1579	19.2031	18.9778	18.995	18.9337	18.9754	18.6316	18.9476
1.66852	0.182299	Q9CXY6	Q9CXY6	Interleukin enhancer-binding factor 2	Ilf2	Color2 [A=255, R=255, G=0, B=0]	1	4	+				9	9	9	26.9	26.9	26.9	43.062	0	47.716	444520000	29	18.6152	18.7539	18.7645	18.6441	18.4954	18.5686	18.5011	18.4944	18.3232	18.4743
1.66583	0.309414	Q9ERV1	Q9ERV1	Probable E3 ubiquitin-protein ligase makorin-2	Mkrn2	Color2 [A=255, R=255, G=0, B=0]	1	4	+				3	3	3	7.2	7.2	7.2	46.596	0	2.8729	4735300	4	12.5021	12.9256	12.749	12.8001	12.7621	12.7497	12.2443	12.371	12.3916	12.4352
1.6619	0.128611	P04627	P04627	Serine/threonine-protein kinase A-Raf	Araf	Color2 [A=255, R=255, G=0, B=0]	1	4	+				7	7	5	13.9	13.9	10.3	67.581	0	20.593	110290000	17	16.3902	16.5806	16.6058	16.4882	16.469	16.4427	16.3861	16.3244	16.3297	16.4079
1.66173	0.337044	Q99PW4	Q99PW4	TP53-regulating kinase	Tp53rk	Color2 [A=255, R=255, G=0, B=0]	1	4	+				2	2	2	12.3	12.3	12.3	27.393	0	5.4029	65130000	11	14.408	14.9301	14.7139	14.6712	14.6303	14.4324	14.0469	14.5536	14.3389	14.2964
1.65777	0.463533	Q63844	Q63844	Mitogen-activated protein kinase 3	Mapk3	Color2 [A=255, R=255, G=0, B=0]	1	4	+				9	7	7	25.5	19.2	19.2	43.066	0	14.418	411790000	20	17.468	17.6895	17.626	18.3482	17.4957	17.3298	17.1918	17.3218	17.2016	17.2645
1.65649	0.184684	Q9QY81	Q9QY81	Nuclear pore membrane glycoprotein 210	Nup210	Color2 [A=255, R=255, G=0, B=0]	1	4	+				26	26	26	20.1	20.1	20.1	204.1	0	99.458	863070000	87	18.6007	18.8352	18.777	18.6066	18.5708	18.6016	18.5051	18.3771	18.4558	18.5273
1.65587	-0.218827	P28650;P28650-2	P28650;P28650-2	Adenylosuccinate synthetase isozyme 1	Adssl1	Color2 [A=255, R=255, G=0, B=0]	1	4	+				11	10	10	31.7	28.7	28.7	50.254	0	46.18	387470000	26	17.6244	17.9269	17.8232	17.8736	17.7621	18.0983	17.893	18.2048	17.9564	17.952
1.65381	0.276307	P48377;P48379-2;P48379	P48377	MHC class II regulatory factor RFX1	Rfx1	Color2 [A=255, R=255, G=0, B=0]	1	4	+				6	6	6	9.2	9.2	9.2	103.71	0	20.558	63774000	15	15.3412	15.6025	15.6588	15.2918	15.2481	15.2162	15.0653	15.1708	15.019	15.2897
1.65148	0.213968	Q9D7Z3;Q9D7Z3-2	Q9D7Z3;Q9D7Z3-2	Nucleolar protein 7	Nol7	Color2 [A=255, R=255, G=0, B=0]	1	4	+				5	5	5	22	22	22	28.97	0	11.84	76161000	10	15.2905	15.6392	15.4326	15.5232	15.3356	15.3399	15.0966	15.2832	15.2459	15.1857
1.64894	0.296489	Q8BMS9	Q8BMS9	Ras association domain-containing protein 2	Rassf2	Color2 [A=255, R=255, G=0, B=0]	1	4	+				11	11	10	38.3	38.3	33.7	37.973	0	38.432	317910000	24	17.0187	17.4167	17.2532	16.8909	17.1302	16.9781	16.8635	16.9063	16.667	16.8123
1.64576	0.17899	Q8K327	Q8K327	Chromosome alignment-maintaining phosphoprotein 1	Champ1	Color2 [A=255, R=255, G=0, B=0]	1	4	+				5	5	5	6.9	6.9	6.9	87.56	0	10.083	59939000	9	15.0657	15.4004	15.1889	15.2807	15.1765	15.0813	14.9676	14.9817	15.0624	15.1242
1.64459	0.409746	O09164	O09164	Extracellular superoxide dismutase [Cu-Zn]	Sod3	Color2 [A=255, R=255, G=0, B=0]	1	4	+				2	2	2	13.5	13.5	13.5	27.392	0	3.8008	10896000	4	13.2901	13.9023	13.6129	14.0433	13.7718	13.4293	13.1384	13.4081	13.1682	13.4277
1.64451	-0.226815	Q9Z2A9;Q9Z2A9-2	Q9Z2A9;Q9Z2A9-2	Gamma-glutamyltransferase 5;Gamma-glutamyltransferase 5 heavy chain;Gamma-glutamyltransferase 5 light chain	Ggt5	Color2 [A=255, R=255, G=0, B=0]	1	4	+				5	5	5	15.2	15.2	15.2	61.673	0	16.803	185790000	14	16.6495	16.7143	16.613	16.5201	16.531	17.0434	16.7933	16.8711	16.5978	16.8566
1.64442	0.347106	Q8CC35;Q8CC35-3;Q8CC35-2	Q8CC35;Q8CC35-3;Q8CC35-2	Synaptopodin	Synpo	Color2 [A=255, R=255, G=0, B=0]	1	4	+				3	3	3	5.8	5.8	5.8	99.55	0	17.209	33512000	9	13.9134	14.3103	13.9786	14.369	13.9615	13.6808	13.6522	14.0193	13.8471	13.5978
1.64321	0.172206	Q64511	Q64511	DNA topoisomerase 2-beta	Top2b	Color2 [A=255, R=255, G=0, B=0]	1	4	+				56	56	45	40.6	40.6	34.2	181.91	0	297.07	2785200000	192	20.7806	21.026	21.0166	20.8529	20.793	20.7909	20.7353	20.6105	20.7383	20.733
1.64221	0.223296	Q8CG72;Q8CG72-2	Q8CG72;Q8CG72-2	Poly(ADP-ribose) glycohydrolase ARH3	Adprhl2	Color2 [A=255, R=255, G=0, B=0]	1	4	+				8	8	8	30.5	30.5	30.5	39.414	0	99.627	174370000	21	16.4441	16.8585	16.6655	16.5887	16.5747	16.5023	16.3459	16.3951	16.2867	16.485
1.64104	0.165594	Q99K48;Q99K48-2	Q99K48	Non-POU domain-containing octamer-binding protein	Nono	Color2 [A=255, R=255, G=0, B=0]	1	4	+				14	14	13	42.1	42.1	40.6	54.54	0	90.154	4412800000	94	19.9516	20.2059	20.1195	19.9886	19.9225	19.9425	19.893	19.8711	19.7959	19.8576
1.64088	0.23688	Q9ES28-8;Q9ES28-4;Q9ES28-3;Q9ES28-2;Q9ES28-7;Q9ES28;Q9ES28-6;Q9ES28-5	Q9ES28-8;Q9ES28-4;Q9ES28-3;Q9ES28-2;Q9ES28-7;Q9ES28;Q9ES28-6;Q9ES28-5	Rho guanine nucleotide exchange factor 7	Arhgef7	Color2 [A=255, R=255, G=0, B=0]	1	4	+				16	13	13	23.3	19.9	19.9	79.695	0	49.317	188060000	27	16.9294	17.4161	17.1983	17.159	17.2874	17.0049	16.8837	17.028	16.9418	16.9473
1.63903	0.235628	Q80W00-2;Q80W00	Q80W00-2;Q80W00	Serine/threonine-protein phosphatase 1 regulatory subunit 10	Ppp1r10	Color2 [A=255, R=255, G=0, B=0]	1	4	+				5	5	5	9.4	9.4	9.4	93.05	0	5.3774	18520000	7	15.0233	15.3952	15.2487	15.2624	15.1806	15.1387	14.823	14.9921	14.8957	15.0826
1.63855	0.214768	P98203-4;P98203-5;P98203-2;P98203	P98203-4;P98203-5;P98203-2;P98203	Armadillo repeat protein deleted in velo-cardio-facial syndrome homolog	Arvcf	Color2 [A=255, R=255, G=0, B=0]	1	4	+				10	10	10	18.3	18.3	18.3	97.164	0	92.485	66133000	19	15.1018	15.2052	14.8813	15.0594	15.0654	14.934	14.9819	14.876	14.6717	14.7756
1.63514	0.237495	Q91YD9	Q91YD9	Neural Wiskott-Aldrich syndrome protein	Wasl	Color2 [A=255, R=255, G=0, B=0]	1	4	+				3	3	3	7	7	7	54.274	0	6.3392	19637000	4	13.9254	14.064	13.8745	13.7057	13.8419	13.7422	13.6934	13.503	13.4942	13.7912
1.63485	0.278482	P70460	P70460	Vasodilator-stimulated phosphoprotein	Vasp	Color2 [A=255, R=255, G=0, B=0]	1	4	+				15	15	15	40.3	40.3	40.3	39.666	0	86.085	886710000	52	18.3245	18.8253	18.5643	18.4832	18.426	18.2159	18.1855	18.4493	18.2229	18.1572
1.63454	0.239378	Q9D903	Q9D903	Probable rRNA-processing protein EBP2	Ebna1bp2	Color2 [A=255, R=255, G=0, B=0]	1	4	+				10	10	10	35.6	35.6	35.6	34.702	0	49.251	202300000	24	16.8056	17.1704	16.9326	16.9796	16.8799	16.8618	16.6541	16.5219	16.7291	16.8043
1.63142	0.270227	Q3UPL0;Q3UPL0-2;Q3UPL0-3	Q3UPL0;Q3UPL0-2	Protein transport protein Sec31A	Sec31a	Color2 [A=255, R=255, G=0, B=0]	1	4	+				30	30	30	27.6	27.6	27.6	133.57	0	140.45	1619500000	95	19.5967	19.9563	19.7244	19.8712	19.9974	19.7301	19.5763	19.627	19.4961	19.3654
1.62608	0.181773	Q8VH51;Q8VH51-2;Q8VH51-3	Q8VH51;Q8VH51-2;Q8VH51-3	RNA-binding protein 39	Rbm39	Color2 [A=255, R=255, G=0, B=0]	1	4	+				14	14	14	35.5	35.5	35.5	59.406	0	310.72	785590000	47	18.0519	18.1802	18.2736	18.036	18.0325	17.9892	17.928	17.7777	17.931	18.0393
1.62592	0.247337	Q8C854-2;Q8C854-3;Q8C854;Q8C854-1	Q8C854-2;Q8C854-3;Q8C854;Q8C854-1	Myelin expression factor 2	Myef2	Color2 [A=255, R=255, G=0, B=0]	1	4	+				6	6	6	13.5	13.5	13.5	53.544	0	17.643	49055000	8	14.3561	14.7787	14.6782	14.6811	14.5079	14.3577	14.1994	14.3845	14.4936	14.3301
1.62497	0.215942	Q921K9;Q921K9-2;Q9CXE2-2;Q9CXE2	Q921K9;Q921K9-2	B-cell CLL/lymphoma 7 protein family member B	Bcl7b	Color2 [A=255, R=255, G=0, B=0]	1	4	+				4	4	3	37.1	37.1	32.2	22.238	0	22.487	39976000	10	14.4892	14.7519	14.7456	14.7137	14.6757	14.5837	14.4978	14.5375	14.236	14.4414
1.62324	0.251829	P82347	P82347	Delta-sarcoglycan	Sgcd	Color2 [A=255, R=255, G=0, B=0]	1	4	+				6	6	6	26	26	26	32.133	0	29.996	121640000	19	16.4129	16.4876	16.3386	16.489	16.6046	16.4214	16.2926	16.2175	15.9399	16.2022
1.62198	0.281175	Q8BZR9;Q8BZR9-2;Q8BZR9-3	Q8BZR9	Uncharacterized protein C17orf85 homolog		Color2 [A=255, R=255, G=0, B=0]	1	4	+				10	10	10	23.9	23.9	23.9	70.042	0	30.431	80586000	19	15.4245	16.021	15.6173	15.7701	15.7401	15.3902	15.426	15.5333	15.4136	15.4039
1.62145	0.239597	P30681	P30681	High mobility group protein B2	Hmgb2	Color2 [A=255, R=255, G=0, B=0]	1	4	+				12	11	11	50	44.3	44.3	24.162	0	102	10588000000	88	20.8904	21.155	21.169	21.097	20.8373	20.8272	20.8372	20.8562	20.5861	20.8441
1.6176	0.914056	Q9QZZ6	Q9QZZ6	Dermatopontin	Dpt	Color2 [A=255, R=255, G=0, B=0]	1	4	+				2	2	2	9.5	9.5	9.5	23.995	0	4.8482	47965000	4	14.6451	14.7714	14.2339	13.2641	14.8777	13.7663	13.5729	13.625	12.9248	13.3328
1.60975	0.232305	Q99J39-2;Q99J39	Q99J39-2;Q99J39	Malonyl-CoA decarboxylase, mitochondrial	Mlycd	Color2 [A=255, R=255, G=0, B=0]	1	4	+				4	4	4	13.2	13.2	13.2	50.766	0	34.001	43268000	11	14.5165	14.7047	14.6136	14.6881	14.783	14.62	14.2048	14.4829	14.3446	14.4921
1.60674	0.412555	Q3URD3;Q3URD3-2;Q3URD3-5	Q3URD3;Q3URD3-2;Q3URD3-5	Sarcolemmal membrane-associated protein	Slmap	Color2 [A=255, R=255, G=0, B=0]	1	4	+				15	15	5	21.1	21.1	9	96.932	0	79.542	174620000	28	15.922	16.5361	16.1043	16.2594	16.2222	15.8819	15.4242	16.0648	15.9198	15.6904
1.60643	0.20478	Q6PDL0	Q6PDL0	Cytoplasmic dynein 1 light intermediate chain 2	Dync1li2	Color2 [A=255, R=255, G=0, B=0]	1	4	+				9	8	8	24.2	21.5	21.5	54.218	0	53.336	168370000	23	16.3243	16.6346	16.5726	16.2963	16.5218	16.1499	16.2996	16.3243	16.2631	16.2888
1.60587	0.118744	Q80UM7	Q80UM7	Mannosyl-oligosaccharide glucosidase	Mogs	Color2 [A=255, R=255, G=0, B=0]	1	4	+				8	8	8	15.1	15.1	15.1	91.83	0	36.194	303660000	19	17.4862	17.5775	17.5992	17.5714	17.448	17.5246	17.4002	17.3327	17.4371	17.394
1.60566	0.351208	O88673	O88673	Diacylglycerol kinase alpha	Dgka	Color2 [A=255, R=255, G=0, B=0]	1	4	+				6	6	6	10.5	10.5	10.5	82.761	0	14.778	116320000	11	16.1924	16.3169	16.317	16.1082	16.0066	16.2102	15.8932	15.5645	15.6512	15.866
1.60355	0.201598	Q80YW0;REV__B9EKI3	Q80YW0	Cytohesin-4	Cyth4	Color2 [A=255, R=255, G=0, B=0]	1	4	+				10	10	9	32.3	32.3	30.5	45.284	0	96.541	313460000	21	16.0449	16.2921	16.1636	16.1845	15.9506	15.9909	15.799	15.8893	16.0489	15.8997
1.59876	0.381678	Q3UV70	Q3UV70	[Pyruvate dehydrogenase [acetyl-transferring]]-phosphatase 1, mitochondrial	Pdp1	Color2 [A=255, R=255, G=0, B=0]	1	4	+				2	2	2	5.9	5.9	5.9	61.18	0	9.3138	20173000	6	12.6746	12.9596	12.5388	12.3411	12.8633	12.5336	12.2547	12.4385	12.1143	12.128
1.59777	0.236411	Q922Q1	Q922Q1	Mitochondrial amidoxime reducing component 2	Marc2	Color2 [A=255, R=255, G=0, B=0]	1	4	+				8	8	7	26	26	23.7	38.194	0	64.326	336370000	22	17.1407	17.3197	17.4314	17.0733	17.197	17.1645	17.041	16.8716	16.8614	17.0417
1.59717	0.167187	P47753	P47753	F-actin-capping protein subunit alpha-1	Capza1	Color2 [A=255, R=255, G=0, B=0]	1	4	+				10	8	8	56.3	46.9	46.9	32.939	0	162.55	3023900000	58	18.6227	18.8841	18.7168	18.6708	18.6917	18.6899	18.586	18.4517	18.4877	18.5348
1.59679	0.276657	Q6GV12	Q6GV12	3-ketodihydrosphingosine reductase	Kdsr	Color2 [A=255, R=255, G=0, B=0]	1	4	+				3	3	3	10.5	10.5	10.5	35.955	0	13.143	39419000	8	15.471	15.6928	15.4763	15.8505	15.6329	15.5529	15.4448	15.1752	15.2047	15.3626
1.58906	0.228476	P83917	P83917	Chromobox protein homolog 1	Cbx1	Color2 [A=255, R=255, G=0, B=0]	1	4	+				6	5	5	30.8	22.2	22.2	21.418	0	24.016	661660000	23	16.7198	16.9624	16.828	16.7182	16.5925	16.5526	16.7054	16.5795	16.3685	16.4726
1.58547	0.174174	Q8K1J6;Q8K1J6-2	Q8K1J6;Q8K1J6-2	CCA tRNA nucleotidyltransferase 1, mitochondrial	Trnt1	Color2 [A=255, R=255, G=0, B=0]	1	4	+				10	10	10	29.3	29.3	29.3	49.895	0	37.595	480350000	34	17.8612	18.084	17.9977	17.9888	17.9061	17.8569	17.7902	17.6096	17.9105	17.7998
1.5838	0.166977	Q99NB9	Q99NB9	Splicing factor 3B subunit 1	Sf3b1	Color2 [A=255, R=255, G=0, B=0]	1	4	+				39	39	39	38.5	38.5	38.5	145.81	0	323.31	2746400000	131	19.9321	20.2283	20.1388	19.9244	20.0008	19.8383	19.8765	19.8665	19.9185	19.8895
1.58352	0.190087	Q8BKG3	Q8BKG3	Inactive tyrosine-protein kinase 7	Ptk7	Color2 [A=255, R=255, G=0, B=0]	1	4	+				10	10	10	13.4	13.4	13.4	117.53	0	18.246	82132000	18	15.8985	16.1655	15.862	16.0119	15.9624	15.6424	15.7403	15.8992	15.8112	15.8569
1.58186	0.173261	P58404-2;P58404	P58404-2;P58404	Striatin-4	Strn4	Color2 [A=255, R=255, G=0, B=0]	1	4	+				7	6	6	14.9	13.9	13.9	80.974	0	13.029	77581000	13	15.3408	15.6493	15.4972	15.484	15.3802	15.4306	15.2674	15.2865	15.2559	15.2449
1.57899	0.148298	Q9JMH9-1;Q9JMH9;Q9JMH9-6;Q9JMH9-5;Q9JMH9-7;Q9JMH9-2;Q9JMH9-4	Q9JMH9-1;Q9JMH9;Q9JMH9-6;Q9JMH9-5;Q9JMH9-7;Q9JMH9-2;Q9JMH9-4	Unconventional myosin-XVIIIa	Myo18a	Color2 [A=255, R=255, G=0, B=0]	1	4	+				26	26	26	17	17	17	230.9	0	218.81	991100000	66	18.6517	18.9598	18.8136	18.7681	18.8009	18.6649	18.6683	18.6848	18.5583	18.6762
1.57478	0.215542	P70255-5;P70255-3;P70255-2;P70255;P70255-7;P70255-6;P70255-4	P70255-5;P70255-3;P70255-2;P70255;P70255-7;P70255-6;P70255-4	Nuclear factor 1 C-type	Nfic	Color2 [A=255, R=255, G=0, B=0]	1	4	+				4	4	4	11.9	11.9	11.9	42.136	0	6.1867	38746000	7	14.9553	15.0774	14.9887	14.7133	14.9761	14.8039	14.6387	14.8465	14.5765	14.7674
1.57414	0.156673	P55302	P55302	Alpha-2-macroglobulin receptor-associated protein	Lrpap1	Color2 [A=255, R=255, G=0, B=0]	1	4	+				9	9	9	24.7	24.7	24.7	42.215	0	56.595	567990000	29	18.2723	18.4526	18.2686	18.3007	18.3508	18.2892	18.0376	18.253	18.1013	18.1806
1.57371	0.161009	Q9D666-5;Q9D666-2;Q9D666-4;Q9D666-3;Q9D666	Q9D666-5;Q9D666-2;Q9D666-4;Q9D666-3;Q9D666	SUN domain-containing protein 1	Sun1	Color2 [A=255, R=255, G=0, B=0]	1	4	+				5	5	5	9.1	9.1	9.1	84.67	0	22.495	46779000	12	14.4662	14.7272	14.719	14.5935	14.6856	14.5532	14.4756	14.3557	14.5191	14.483
1.57348	0.164035	Q9CW03	Q9CW03	Structural maintenance of chromosomes protein 3	Smc3	Color2 [A=255, R=255, G=0, B=0]	1	4	+				40	40	40	34.9	34.9	34.9	141.55	0	323.31	1983800000	117	19.9227	20.1475	20.0853	19.9392	19.8858	19.932	19.8379	19.7335	19.7977	19.8591
1.57163	-0.176357	Q8VBZ3	Q8VBZ3	Cleft lip and palate transmembrane protein 1 homolog	Clptm1	Color2 [A=255, R=255, G=0, B=0]	1	4	+				7	7	7	17.3	17.3	17.3	75.29	0	46.687	155810000	17	15.3746	15.5367	15.6444	15.3527	15.433	15.6608	15.6315	15.5136	15.7127	15.7047
1.57141	0.239405	Q6A068	Q6A068	Cell division cycle 5-like protein	Cdc5l	Color2 [A=255, R=255, G=0, B=0]	1	4	+				19	19	19	33	33	33	92.188	0	181.86	586500000	61	18.4283	18.816	18.7008	18.3835	18.4753	18.3422	18.2341	18.2854	18.3947	18.3504
1.57029	0.218066	Q8BTM8;Q8BTM8-2	Q8BTM8	Filamin-A	Flna	Color2 [A=255, R=255, G=0, B=0]	1	4	+				103	103	95	56.2	56.2	54	281.22	0	323.31	42739000000	740	23.2654	23.3335	23.3039	23.2505	23.3655	23.259	23.1941	23.0432	22.8098	23.1223
1.56839	0.290495	O35691	O35691	Pinin	Pnn	Color2 [A=255, R=255, G=0, B=0]	1	4	+				14	14	14	23.6	23.6	23.6	82.435	0	37.578	377140000	35	17.2224	17.7329	17.5351	17.4852	17.3267	17.2834	16.9298	17.2249	17.214	17.1977
1.56699	0.169403	B2RX14	B2RX14	Terminal uridylyltransferase 4	Zcchc11	Color2 [A=255, R=255, G=0, B=0]	1	4	+				7	7	5	5	5	4	184.65	0	49.817	104620000	20	15.5674	15.8005	15.7539	15.5433	15.6089	15.4825	15.406	15.617	15.4418	15.4798
1.56515	0.681283	Q925B0;Q925B0-2	Q925B0;Q925B0-2	PRKC apoptosis WT1 regulator protein	Pawr	Color2 [A=255, R=255, G=0, B=0]	1	4	+				7	7	7	35.1	35.1	35.1	35.908	0	45.858	85623000	13	15.234	15.8281	15.2532	15.0881	15.1832	14.7857	13.8046	15.0716	14.7741	14.7442
1.56456	0.394967	O54724	O54724	Polymerase I and transcript release factor	Ptrf	Color2 [A=255, R=255, G=0, B=0]	1	4	+				13	13	13	40.3	40.3	40.3	43.953	0	132.2	2037100000	63	18.9845	19.117	18.7038	19.1772	19.1401	18.7764	18.6933	18.8945	18.2037	18.5799
1.56359	0.8727	Q61554	Q61554	Fibrillin-1	Fbn1	Color2 [A=255, R=255, G=0, B=0]	1	4	+				22	22	22	11.7	11.7	11.7	312.3	0	95.801	308620000	44	17.5157	17.2886	17.1122	16.1186	17.4181	16.8473	15.6807	16.4725	16.1348	15.9544
1.56157	0.19335	Q8VD31	Q8VD31	Tapasin-related protein	Tapbpl	Color2 [A=255, R=255, G=0, B=0]	1	4	+				6	6	6	18	18	18	48.732	0	27.536	94739000	18	15.5068	15.7882	15.8378	15.8315	15.6759	15.6286	15.5626	15.5514	15.412	15.5188
1.56154	0.230004	Q9JLM8	Q9JLM8	Serine/threonine-protein kinase DCLK1	Dclk1	Color2 [A=255, R=255, G=0, B=0]	1	4	+				10	10	2	15.6	15.6	4.9	84.152	0	36.667	239920000	23	16.0711	16.3796	16.2936	16.0941	16.1417	16.0916	15.8643	16.0112	15.7843	16.0788
1.56098	-0.118585	P58742	P58742	Aladin	Aaas	Color2 [A=255, R=255, G=0, B=0]	1	4	+				4	4	4	10.8	10.8	10.8	59.43	0	22.025	32435000	6	14.0913	14.1626	14.1729	14.1107	14.07	14.2476	14.184	14.2058	14.3889	14.1743
1.55474	0.180555	Q8BMQ2;Q8BMQ2-2;Q8BMQ2-3	Q8BMQ2;Q8BMQ2-2	General transcription factor 3C polypeptide 4	Gtf3c4	Color2 [A=255, R=255, G=0, B=0]	1	4	+				7	7	7	14.6	14.6	14.6	91.612	0	45.957	76633000	12	14.484	14.6969	14.5862	14.445	14.4264	14.4719	14.4038	14.285	14.2172	14.358
1.55358	0.151899	Q3UKJ7;Q3UKJ7-2	Q3UKJ7;Q3UKJ7-2	WD40 repeat-containing protein SMU1;WD40 repeat-containing protein SMU1, N-terminally processed	Smu1	Color2 [A=255, R=255, G=0, B=0]	1	4	+				16	16	15	36.3	36.3	36.1	57.543	0	98.048	448810000	37	17.3427	17.533	17.5369	17.4409	17.3247	17.3837	17.1773	17.2752	17.3234	17.259
1.55267	0.203303	Q02780-6;Q02780-2;Q02780-5;Q02780-3;Q02780-7;Q02780-4;Q02780;P97863-3;P97863-2;P97863	Q02780-6;Q02780-2;Q02780-5;Q02780-3;Q02780-7;Q02780-4;Q02780	Nuclear factor 1 A-type	Nfia	Color2 [A=255, R=255, G=0, B=0]	1	4	+				3	3	2	9.8	9.8	6.3	42.407	0	6.3291	37345000	4	13.8859	14.0346	13.8526	13.8569	14.0571	13.6152	13.644	13.7036	13.9618	13.7459
1.55113	0.132125	Q9JI78	Q9JI78	Peptide-N(4)-(N-acetyl-beta-glucosaminyl)asparagine amidase	Ngly1	Color2 [A=255, R=255, G=0, B=0]	1	4	+				10	10	10	18.9	18.9	18.9	74.274	0	41.565	135710000	21	16.5893	16.7775	16.7726	16.6937	16.6458	16.5792	16.4593	16.6461	16.52	16.6136
1.5508	0.567731	P58771-2	P58771-2	Tropomyosin alpha-1 chain	Tpm1	Color2 [A=255, R=255, G=0, B=0]	1	4	+				21	15	2	58.8	43.3	9.9	32.708	0	61.515	6722700000	74	20.15	20.302	20.3361	20.4122	20.1613	20.0084	18.9306	20.0386	19.6371	19.9082
1.55075	0.224404	Q9EP71	Q9EP71	Ankycorbin	Rai14	Color2 [A=255, R=255, G=0, B=0]	1	4	+				25	25	25	32.3	32.3	32.3	108.85	0	92.432	378550000	48	17.505	17.8483	17.5996	17.6397	17.635	17.5338	17.2365	17.5787	17.4123	17.3442
1.5445	0.34495	P06537-5;P06537-3;P06537-4;P06537;P06537-2	P06537-5;P06537-3;P06537-4;P06537;P06537-2	Glucocorticoid receptor	Nr3c1	Color2 [A=255, R=255, G=0, B=0]	1	4	+				4	4	4	9.1	9.1	9.1	81.887	0	36.911	62605000	7	14.4685	14.7642	14.63	14.8108	14.4247	14.4857	14.3154	14.2083	13.9094	14.4548
1.5442	0.401624	Q05BC3-2;Q05BC3;Q05BC3-3	Q05BC3-2;Q05BC3;Q05BC3-3	Echinoderm microtubule-associated protein-like 1	Eml1	Color2 [A=255, R=255, G=0, B=0]	1	4	+				5	5	5	7.2	7.2	7.2	86.41	0	11.322	45446000	6	14.199	14.5435	14.2856	14.155	13.8452	13.8082	13.7133	14.1563	13.542	13.8002
1.53878	0.239309	Q9DB50	Q9DB50	AP-1 complex subunit sigma-2	Ap1s2	Color2 [A=255, R=255, G=0, B=0]	1	4	+				3	2	2	21.9	17.5	17.5	18.929	0.0043415	1.9736	44839000	3	13.4534	13.94	13.6723	13.6193	13.6625	13.474	13.3336	13.5204	13.5106	13.3124
1.53857	0.340962	P03921	P03921	NADH-ubiquinone oxidoreductase chain 5	Mtnd5	Color2 [A=255, R=255, G=0, B=0]	1	4	+				3	3	3	6.4	6.4	6.4	68.474	0	12.772	26084000	4	13.2125	13.3941	13.4074	13.3922	13.225	13.2767	12.9702	13.0942	12.5484	13.0368
1.53705	0.135234	P23475	P23475	X-ray repair cross-complementing protein 6	Xrcc6	Color2 [A=255, R=255, G=0, B=0]	1	4	+				15	15	14	28.9	28.9	27.6	69.483	0	44.371	372150000	42	17.5194	17.7585	17.6327	17.535	17.5632	17.4898	17.4338	17.3941	17.5488	17.4661
1.53515	0.338998	Q00896;P07758	Q00896;P07758	Alpha-1-antitrypsin 1-3;Alpha-1-antitrypsin 1-1	Serpina1c;Serpina1a	Color2 [A=255, R=255, G=0, B=0]	1	4	+				13	5	5	44.2	17.5	17.5	45.823	0	10.765	1387100000	28	17.8089	18.1791	17.833	18.1054	17.8965	17.745	17.7274	17.8316	17.244	17.5799
1.5331	0.142253	Q569Z6	Q569Z6	Thyroid hormone receptor-associated protein 3	Thrap3	Color2 [A=255, R=255, G=0, B=0]	1	4	+				14	14	13	17	17	17	108.18	0	62.066	983420000	39	18.7388	18.9458	18.9528	18.7937	18.7473	18.6554	18.639	18.6917	18.6958	18.7853
1.53244	0.191867	Q6P9N1;Q6P9N1-2;Q6P9N1-3	Q6P9N1;Q6P9N1-2;Q6P9N1-3	Hyccin	Fam126a	Color2 [A=255, R=255, G=0, B=0]	1	4	+				5	5	5	12.7	12.7	12.7	57.321	0	12.426	20432000	10	14.9339	15.3428	15.0688	15.0737	15.1394	14.9534	14.8104	14.9396	14.9689	14.9271
1.53223	-0.215169	P60867	P60867	40S ribosomal protein S20	Rps20	Color2 [A=255, R=255, G=0, B=0]	1	4	+				4	4	4	28.6	28.6	28.6	13.373	0	10.492	1455500000	25	19.276	19.1759	19.2883	19.1809	19.1272	19.6224	19.3881	19.1657	19.488	19.4599
1.53158	0.144064	Q8BGC0;Q8BGC0-2	Q8BGC0	HIV Tat-specific factor 1 homolog	Htatsf1	Color2 [A=255, R=255, G=0, B=0]	1	4	+				8	8	8	12.9	12.9	12.9	86.239	0	26.383	157650000	13	16.4914	16.6649	16.7697	16.5826	16.5971	16.5578	16.4933	16.5088	16.4253	16.4002
1.53055	0.148578	Q8JZU2	Q8JZU2	Tricarboxylate transport protein, mitochondrial	Slc25a1	Color2 [A=255, R=255, G=0, B=0]	1	4	+				4	4	4	14.1	14.1	14.1	33.931	0	8.6679	40911000	7	13.3091	13.5327	13.4559	13.4357	13.3977	13.2623	13.2016	13.4337	13.2891	13.2016
1.52926	0.480862	Q8BYK4	Q8BYK4	Retinol dehydrogenase 12	Rdh12	Color2 [A=255, R=255, G=0, B=0]	1	4	+				3	3	3	8.9	8.9	8.9	35.292	0.0015154	2.5547	24669000	4	13.2922	13.2555	13.5986	13.7176	13.1702	13.0967	13.3341	12.9674	12.4631	12.7685
1.52626	0.270269	Q0P678;Q0P678-2	Q0P678	Zinc finger CCCH domain-containing protein 18	Zc3h18	Color2 [A=255, R=255, G=0, B=0]	1	4	+				7	7	7	10.2	10.2	10.2	105.69	0	54.124	200870000	20	17.2471	17.4821	17.4869	17.2272	17.1901	17.0512	16.9736	16.8313	17.3091	17.1168
1.52571	0.202229	P70268;P70268-2	P70268;P70268-2	Serine/threonine-protein kinase N1	Pkn1	Color2 [A=255, R=255, G=0, B=0]	1	4	+				19	19	19	28.9	28.9	28.9	104.41	0	73.856	368750000	50	17.6678	18.0831	17.8578	17.8103	17.876	17.6989	17.6235	17.7755	17.5544	17.6316
1.5249	0.183645	P59997;P59997-2	P59997	Lysine-specific demethylase 2A	Kdm2a	Color2 [A=255, R=255, G=0, B=0]	1	4	+				5	5	5	5.9	5.9	5.9	132.68	0	13.976	151780000	14	16.2727	16.6315	16.4733	16.4272	16.3152	16.3367	16.1876	16.1817	16.2238	16.2719
1.52463	0.472315	P01799;P01797;P01796;P01801;P01804;P01803;P01800;P01802;P01798	P01799;P01797;P01796;P01801;P01804;P01803;P01800;P01802	Ig heavy chain V-III region ABE-47N;Ig heavy chain V-III region U61;Ig heavy chain V-III region A4;Ig heavy chain V-III region J606;Ig heavy chain V-III region HPC76;Ig heavy chain V region AMPC1;Ig heavy chain V-III region T957;Ig heavy chain V-III region W3082		Color2 [A=255, R=255, G=0, B=0]	1	4	+				3	3	3	31.9	31.9	31.9	12.675	0	33.975	168150000	15	16.1534	16.6452	16.4056	16.2957	16.5801	15.7323	15.6358	15.7236	16.2196	16.4072
1.52342	0.196501	Q5SQX6	Q5SQX6	Cytoplasmic FMR1-interacting protein 2	Cyfip2	Color2 [A=255, R=255, G=0, B=0]	1	4	+				28	28	15	25.8	25.8	14.9	145.66	0	114.33	1403000000	74	19.0879	19.3495	19.2425	19.1686	19.1534	19.0926	19.0533	19.0595	18.767	19.0467
1.52288	0.214399	P35283	P35283	Ras-related protein Rab-12	Rab12	Color2 [A=255, R=255, G=0, B=0]	1	4	+				5	5	5	23	23	23	27.328	0	7.7231	49422000	14	15.3953	15.6746	15.6505	15.5921	15.6897	15.4919	15.2833	15.429	15.2053	15.5206
1.52205	0.158159	Q4LDD4;Q4LDD4-2;Q4LDD4-3	Q4LDD4;Q4LDD4-2;Q4LDD4-3	Arf-GAP with Rho-GAP domain, ANK repeat and PH domain-containing protein 1	Arap1	Color2 [A=255, R=255, G=0, B=0]	1	4	+				16	16	16	15.2	15.2	15.2	162.27	0	132.35	506780000	42	17.1162	17.3813	17.2341	17.3539	17.2561	17.1738	17.1445	17.1536	16.9668	17.1122
1.52196	0.20896	Q99M28;Q99M28-2	Q99M28;Q99M28-2	RNA-binding protein with serine-rich domain 1	Rnps1	Color2 [A=255, R=255, G=0, B=0]	1	4	+				4	4	4	13.8	13.8	13.8	34.208	0	25.395	248770000	10	16.9503	17.1033	17.1458	17.0545	16.8643	16.9302	16.6187	16.7354	16.9279	16.8613
1.52041	0.23125	Q8BP78	Q8BP78	Protein FRA10AC1 homolog	Fra10ac1	Color2 [A=255, R=255, G=0, B=0]	1	4	+				3	3	3	11.1	11.1	11.1	37.202	0	8.6927	10188000	5	14.3172	14.4877	14.4246	14.3842	14.3712	14.3652	13.8757	14.269	14.116	14.2027
1.51862	0.2775	P54869	P54869	Hydroxymethylglutaryl-CoA synthase, mitochondrial	Hmgcs2	Color2 [A=255, R=255, G=0, B=0]	1	4	+				10	10	9	21.9	21.9	19.7	56.822	0	40.404	473860000	32	17.8425	17.5424	17.5999	17.6332	17.8067	17.4965	17.5786	17.459	17.0716	17.4314
1.51796	-0.216985	Q61830	Q61830	Macrophage mannose receptor 1	Mrc1	Color2 [A=255, R=255, G=0, B=0]	1	4	+				31	31	31	24.9	24.9	24.9	164.98	0	114.33	545400000	76	17.8806	18.0824	17.9799	17.6574	18.0756	18.1123	18.1605	18.0832	18.1753	18.2296
1.5172	0.169373	P57780	P57780	Alpha-actinin-4	Actn4	Color2 [A=255, R=255, G=0, B=0]	1	4	+				53	33	33	63.8	41.3	41.3	104.98	0	323.31	12786000000	263	21.8194	21.8398	21.844	21.8426	21.7865	21.7779	21.7376	21.6579	21.4158	21.6963
1.51692	0.328761	Q99K95	Q99K95	Protein RTF2 homolog	Rtfdc1	Color2 [A=255, R=255, G=0, B=0]	1	4	+				2	2	2	8.8	8.8	8.8	33.934	0	23.236	30837000	4	13.5429	13.9417	13.572	13.754	13.2389	13.1518	13.1984	13.374	13.3467	13.3348
1.51451	0.244416	Q9Z1F9	Q9Z1F9	SUMO-activating enzyme subunit 2	Uba2	Color2 [A=255, R=255, G=0, B=0]	1	4	+				19	19	19	37.9	37.9	37.9	70.568	0	113.47	910110000	70	18.8276	19.2548	19.0852	18.7561	18.9574	18.6993	18.7501	18.7541	18.8038	18.6517
1.51186	0.256255	Q8R550-3;Q8R550-2;Q8R550;Q8R550-5;Q8R550-4;Q8R550-8;Q8R550-6;Q8R550-7	Q8R550-3;Q8R550-2;Q8R550;Q8R550-5;Q8R550-4	SH3 domain-containing kinase-binding protein 1	Sh3kbp1	Color2 [A=255, R=255, G=0, B=0]	1	4	+				23	23	23	42.5	42.5	42.5	68.819	0	181.99	1880000000	83	19.1462	19.582	19.3206	19.1523	19.1171	19.0574	18.9609	19.158	18.9202	18.9406
1.50989	0.683203	P40936	P40936	Indolethylamine N-methyltransferase	Inmt	Color2 [A=255, R=255, G=0, B=0]	1	4	+				3	3	3	16.3	16.3	16.3	29.459	0	21.659	34750000	12	14.1328	14.5243	13.6936	14.13	14.7382	14.1604	13.2735	13.7118	13.0623	13.5951
1.50932	0.182863	Q8VBW6	Q8VBW6	NEDD8-activating enzyme E1 regulatory subunit	Nae1	Color2 [A=255, R=255, G=0, B=0]	1	4	+				7	7	7	20.4	20.4	20.4	60.273	0	27.629	127150000	18	16.8981	17.2471	17.0942	17.1466	17.085	17.0398	16.7905	16.9303	16.9249	16.8713
1.50783	0.271624	Q80U19;Q80U19-2	Q80U19	Disheveled-associated activator of morphogenesis 2	Daam2	Color2 [A=255, R=255, G=0, B=0]	1	4	+				5	3	3	4.7	3	3	128.37	0	7.0597	985040000	7	14.1909	14.152	13.9284	14.0201	14.0801	14.1016	13.6505	13.5673	13.8296	13.8643
1.50399	0.178625	Q6P5D8	Q6P5D8	Structural maintenance of chromosomes flexible hinge domain-containing protein 1	Smchd1	Color2 [A=255, R=255, G=0, B=0]	1	4	+				44	44	44	27.3	27.3	27.3	225.65	0	203.26	889190000	114	19.0907	19.481	19.3785	19.2508	19.2357	19.1467	19.1338	19.0541	19.1183	19.0907
1.50251	0.203062	P34914;P34914-2	P34914;P34914-2	Bifunctional epoxide hydrolase 2;Cytosolic epoxide hydrolase 2;Lipid-phosphate phosphatase	Ephx2	Color2 [A=255, R=255, G=0, B=0]	1	4	+				7	7	7	17	17	17	62.515	0	25.575	79681000	15	15.9632	16.2993	16.1189	16.2252	16.1087	16.1261	15.8243	15.9747	15.8589	15.9159
1.49963	0.220401	P70303;P70303-2;P70303-3	P70303;P70303-2;P70303-3	CTP synthase 2	Ctps2	Color2 [A=255, R=255, G=0, B=0]	1	4	+				12	11	11	24.2	22.2	22.2	65.514	0	32.213	147610000	27	17.2396	17.5635	17.4418	17.2757	17.3329	17.2424	17.2733	17.1403	16.927	17.1686
1.49803	0.263287	Q02650;P32114-2;P32114	Q02650	Paired box protein Pax-5	Pax5	Color2 [A=255, R=255, G=0, B=0]	1	4	+				4	4	4	18.9	18.9	18.9	42.231	0	21.166	70415000	13	14.8792	15.2794	14.952	15.0585	14.8725	14.7614	14.73	14.8158	14.5051	14.913
1.4965	0.28816	Q8BIH0-2;Q8BIH0	Q8BIH0-2;Q8BIH0	Histone deacetylase complex subunit SAP130	Sap130	Color2 [A=255, R=255, G=0, B=0]	1	4	+				2	2	2	2.4	2.4	2.4	92.891	0	2.9264	5487100	3	14.5237	14.8617	14.7936	14.8306	14.6427	14.6075	14.1048	14.5634	14.4053	14.5305
1.49555	0.15646	Q3UIR3;Q3UIR3-2	Q3UIR3;Q3UIR3-2	E3 ubiquitin-protein ligase DTX3L	Dtx3l	Color2 [A=255, R=255, G=0, B=0]	1	4	+				10	10	10	21.5	21.5	21.5	83.043	0	48.923	137120000	17	15.5389	15.7786	15.6784	15.7543	15.7019	15.584	15.4229	15.5327	15.6674	15.4628
1.49533	0.158541	Q9Z2X1;Q9Z2X1-2	Q9Z2X1;Q9Z2X1-2	Heterogeneous nuclear ribonucleoprotein F;Heterogeneous nuclear ribonucleoprotein F, N-terminally processed	Hnrnpf	Color2 [A=255, R=255, G=0, B=0]	1	4	+				14	14	12	45.3	45.3	38.8	45.729	0	142.96	7886100000	112	21.394	21.4846	21.5489	21.3865	21.2964	21.429	21.2273	21.1979	21.2007	21.2627
1.4948	0.177719	Q6DFW4	Q6DFW4	Nucleolar protein 58	Nop58	Color2 [A=255, R=255, G=0, B=0]	1	4	+				21	21	21	48.1	48.1	48.1	60.342	0	108.12	1693000000	62	19.7142	20.0625	19.8918	19.7529	19.8115	19.7522	19.6709	19.5756	19.7055	19.6402
1.49259	0.381856	Q3UMF0-3;Q3UMF0-4;Q3UMF0-2;Q3UMF0	Q3UMF0-3;Q3UMF0-4;Q3UMF0-2;Q3UMF0	Cordon-bleu protein-like 1	Cobll1	Color2 [A=255, R=255, G=0, B=0]	1	4	+				6	6	6	7.1	7.1	7.1	129.45	0	8.6419	16097000	8	12.5962	12.8477	12.4645	13.0803	12.9468	12.4932	12.5845	12.0788	12.3098	12.5599
1.49217	0.170523	Q9QYR9	Q9QYR9	Acyl-coenzyme A thioesterase 2, mitochondrial	Acot2	Color2 [A=255, R=255, G=0, B=0]	1	4	+				11	11	3	32.7	32.7	13.2	49.656	0	60.55	670000000	35	17.8093	18.0756	17.9264	17.8674	17.909	17.8672	17.7973	17.6745	17.597	17.7991
1.49064	0.22674	Q8BH86-2;Q8BH86	Q8BH86-2;Q8BH86	UPF0317 protein C14orf159 homolog, mitochondrial		Color2 [A=255, R=255, G=0, B=0]	1	4	+				4	4	4	9.1	9.1	9.1	61.248	0	13.9	77798000	13	15.7107	16.0951	15.8909	15.8629	15.8806	15.8451	15.5369	15.7453	15.5118	15.6673
1.49034	0.200063	Q9R062	Q9R062	Glycogenin-1	Gyg1	Color2 [A=255, R=255, G=0, B=0]	1	4	+				6	6	6	24.3	24.3	24.3	37.402	0	136.31	252810000	18	16.0221	16.3065	16.2154	16.3197	16.3582	16.1624	16.0516	16.097	15.8705	16.04
1.48858	0.890738	Q04857	Q04857	Collagen alpha-1(VI) chain	Col6a1	Color2 [A=255, R=255, G=0, B=0]	1	4	+				25	25	25	32.7	32.7	32.7	108.49	0	306.79	5481500000	160	20.442	20.2982	19.9282	20.7051	20.9978	20.3741	19.9882	19.5834	19.3162	18.6557
1.48586	0.160429	Q91ZA3	Q91ZA3	Propionyl-CoA carboxylase alpha chain, mitochondrial	Pcca	Color2 [A=255, R=255, G=0, B=0]	1	4	+				19	19	19	32.3	32.3	32.3	79.921	0	108.91	495030000	56	18.2657	18.4233	18.3107	18.2907	18.3862	18.3474	18.196	18.1256	18.0117	18.1937
1.48486	0.235841	P06240	P06240	Proto-oncogene tyrosine-protein kinase LCK	Lck	Color2 [A=255, R=255, G=0, B=0]	1	4	+				13	13	12	35.6	35.6	33.6	57.942	0	90.566	358880000	27	17.2131	17.411	17.4313	17.1884	17.2315	17.3177	16.956	17.0168	16.8852	17.1203
1.48389	0.459704	P07759	P07759	Serine protease inhibitor A3K	Serpina3k	Color2 [A=255, R=255, G=0, B=0]	1	4	+				9	4	4	28.7	15.3	15.3	46.879	0	49.785	947180000	47	18.2801	18.7187	18.3797	18.4587	18.0496	18.2095	18.0801	18.1456	17.5579	17.5952
1.48314	0.388763	Q3TNL8-2;Q3TNL8	Q3TNL8-2;Q3TNL8	Inositol 1,4,5-trisphosphate receptor-interacting protein	Itprip	Color2 [A=255, R=255, G=0, B=0]	1	4	+				4	4	4	8.2	8.2	8.2	62.379	0	6.0949	24617000	7	12.8484	13.3692	13.4636	13.3834	13.2454	13.2021	12.6358	13.0103	12.6947	12.8232
1.48249	0.381592	Q8K4Q8	Q8K4Q8	Collectin-12	Colec12	Color2 [A=255, R=255, G=0, B=0]	1	4	+				4	4	4	5.3	5.3	5.3	81.303	0	28.115	45817000	13	14.0129	14.5381	14.3213	14.4339	14.3886	13.9892	13.7636	14.2927	13.6301	14.1112
1.48178	0.240166	Q8BTX9	Q8BTX9	Inactive hydroxysteroid dehydrogenase-like protein 1	Hsdl1	Color2 [A=255, R=255, G=0, B=0]	1	4	+				5	5	5	19.7	19.7	19.7	36.867	0	20.762	167980000	26	16.223	16.5748	16.3395	16.3584	16.3231	16.2211	16.1547	16.265	15.8459	16.1312
1.48157	0.184753	Q61161	Q61161	Mitogen-activated protein kinase kinase kinase kinase 2	Map4k2	Color2 [A=255, R=255, G=0, B=0]	1	4	+				6	6	6	11.1	11.1	11.1	91.264	0	89.701	64108000	20	15.9449	16.1204	16.08	15.9406	15.9917	15.9757	15.8811	15.7817	15.6159	15.8994
1.47922	0.134502	Q99PV0	Q99PV0	Pre-mRNA-processing-splicing factor 8	Prpf8	Color2 [A=255, R=255, G=0, B=0]	1	4	+				64	64	64	34.1	34.1	34.1	273.61	0	323.31	3346000000	208	20.5112	20.8107	20.6803	20.5839	20.6064	20.5431	20.4875	20.4727	20.4947	20.5219
1.4758	0.136345	Q9Z2N8;Q99MR0	Q9Z2N8	Actin-like protein 6A	Actl6a	Color2 [A=255, R=255, G=0, B=0]	1	4	+				8	8	8	22.8	22.8	22.8	47.447	0	30.304	441660000	28	17.0441	17.2244	17.2071	17.1266	17.1285	17.1299	17.0256	16.8676	16.9943	17.0315
1.47279	0.225835	Q61210-5;Q61210-2;Q61210;Q61210-3;Q61210-4	Q61210-5;Q61210-2;Q61210;Q61210-3;Q61210-4	Rho guanine nucleotide exchange factor 1	Arhgef1	Color2 [A=255, R=255, G=0, B=0]	1	4	+				30	30	30	40.4	40.4	40.4	109.25	0	189.07	1191500000	84	18.9714	19.3741	19.1852	19.1042	19.0326	19.0594	18.7889	18.9919	18.791	18.9071
1.47034	0.128059	P70302	P70302	Stromal interaction molecule 1	Stim1	Color2 [A=255, R=255, G=0, B=0]	1	4	+				9	9	8	13.7	13.7	11.4	77.566	0	26.728	247720000	19	16.2646	16.4026	16.247	16.3871	16.3348	16.3485	16.1358	16.193	16.1371	16.1815
1.47026	0.207137	Q8BR65	Q8BR65	Sin3 histone deacetylase corepressor complex component SDS3	Suds3	Color2 [A=255, R=255, G=0, B=0]	1	4	+				4	4	4	15.9	15.9	15.9	38.107	0	17.268	39434000	11	15.0165	15.2363	15.0531	15.0472	15.1128	15.1171	14.8698	14.8874	14.6687	14.8873
1.46977	0.264458	Q3TYS2	Q3TYS2	Uncharacterized protein C17orf62 homolog		Color2 [A=255, R=255, G=0, B=0]	1	4	+				7	7	7	35.3	35.3	35.3	20.921	0	19.682	407340000	17	17.9925	18.2007	18.2018	18.1221	17.9652	17.9739	17.9897	17.7322	17.5216	17.9426
1.46861	0.236635	Q6VGS5;Q6VGS5-2	Q6VGS5;Q6VGS5-2	Protein Daple	Ccdc88c	Color2 [A=255, R=255, G=0, B=0]	1	4	+				3	3	3	1.8	1.8	1.8	226.53	0	6.421	25919000	4	12.936	13.2026	13.1879	13.1186	13.0212	12.7481	12.8695	13.1509	12.7252	12.7896
1.46854	0.118182	Q61102	Q61102	ATP-binding cassette sub-family B member 7, mitochondrial	Abcb7	Color2 [A=255, R=255, G=0, B=0]	1	4	+				10	10	10	16.2	16.2	16.2	82.58	0	50.689	174120000	30	16.837	16.9193	16.9374	16.8748	16.9166	16.8726	16.7304	16.6367	16.8379	16.8165
1.4684	0.242809	Q91VW5	Q91VW5	Golgin subfamily A member 4	Golga4	Color2 [A=255, R=255, G=0, B=0]	1	4	+				10	10	10	5	5	5	257.56	0	21.425	149650000	17	14.5253	14.8513	14.7045	14.7939	14.6782	14.6286	14.2764	14.4436	14.3307	14.6599
1.46783	0.381487	Q80VW7-4;Q80VW7-3;Q80VW7;Q80VW7-2	Q80VW7-4;Q80VW7-3;Q80VW7	AT-hook-containing transcription factor	Akna	Color2 [A=255, R=255, G=0, B=0]	1	4	+				3	3	3	4.9	4.9	4.9	120.83	0	28.66	7634600	4	12.1524	12.7631	12.3692	12.5553	12.4175	11.8132	11.9775	12.4562	12.1444	11.9587
1.46764	0.307516	Q3U1Y4;Q3U1Y4-3;Q3U1Y4-2	Q3U1Y4;Q3U1Y4-3	DENN domain-containing protein 4B	Dennd4b	Color2 [A=255, R=255, G=0, B=0]	1	4	+				3	3	3	3.3	3.3	3.3	164.74	0	16.155	21801000	7	14.25	14.4226	14.2409	14.5973	14.4012	13.9984	14.1557	14.0294	13.7877	14.4032
1.46759	0.164013	Q62018;Q62018-3;Q62018-2	Q62018;Q62018-3;Q62018-2	RNA polymerase-associated protein CTR9 homolog	Ctr9	Color2 [A=255, R=255, G=0, B=0]	1	4	+				10	10	10	11.1	11.1	11.1	133.41	0	19.857	118550000	21	16.3747	16.5457	16.4936	16.2363	16.4196	16.2573	16.2898	16.1096	16.2892	16.3039
1.46683	0.319466	P14429;P14431	P14429;P14431	H-2 class I histocompatibility antigen, Q7 alpha chain;H-2 class I histocompatibility antigen, Q9 alpha chain	H2-Q7;H2-Q9	Color2 [A=255, R=255, G=0, B=0]	1	4	+				11	8	7	29.3	20.4	16.8	37.924	0	57.105	492120000	32	16.8645	17.4905	17.2575	17.124	17.2592	17.0608	16.7251	17.047	16.8017	16.7638
1.46643	0.236406	O89100	O89100	GRB2-related adaptor protein 2	Grap2	Color2 [A=255, R=255, G=0, B=0]	1	4	+				7	7	7	25.5	25.5	25.5	36.81	0	91.911	183280000	25	16.6767	16.9917	16.9355	16.6825	16.6979	16.7594	16.4023	16.6349	16.4856	16.52
1.46638	-0.322915	Q923D2	Q923D2	Flavin reductase (NADPH)	Blvrb	Color2 [A=255, R=255, G=0, B=0]	1	4	+				11	11	11	76.2	76.2	76.2	22.197	0	114.48	4746200000	78	19.4708	19.5903	19.7352	19.2325	19.4968	19.9884	19.6021	19.7321	20.1161	19.7016
1.46633	0.287749	P21614	P21614	Vitamin D-binding protein	Gc	Color2 [A=255, R=255, G=0, B=0]	1	4	+				20	20	20	56.7	56.7	56.7	53.6	0	301.36	1317600000	63	18.774	19.066	18.9805	18.4343	18.9387	18.5013	18.5269	18.572	18.5885	18.566
1.46632	0.437623	Q61838;CON__ENSEMBL:ENSBTAP00000024146;Q6GQT1	Q61838	Alpha-2-macroglobulin;Alpha-2-macroglobulin 165 kDa subunit;Alpha-2-macroglobulin 35 kDa subunit	A2m	Color2 [A=255, R=255, G=0, B=0]	1	4	+				34	34	34	32.2	32.2	32.2	165.85	0	155.03	3817200000	116	20.8765	21.1874	21.2067	20.9899	20.9788	20.7864	20.8315	20.8108	19.9889	20.6335
1.46621	0.136832	Q91YH5;Q91YH5-2	Q91YH5;Q91YH5-2	Atlastin-3	Atl3	Color2 [A=255, R=255, G=0, B=0]	1	4	+				14	14	13	35.9	35.9	34.6	60.574	0	77.151	842280000	43	18.5636	18.7316	18.6557	18.5232	18.6646	18.616	18.3928	18.5277	18.4371	18.4809
1.46528	-0.173133	P03958	P03958	Adenosine deaminase	Ada	Color2 [A=255, R=255, G=0, B=0]	1	4	+				14	14	13	44.9	44.9	42	39.991	0	40.57	990830000	46	18.215	18.4956	18.4217	18.4695	18.386	18.6218	18.4994	18.6699	18.4244	18.638
1.4649	0.18396	Q62093	Q62093	Serine/arginine-rich splicing factor 2	Srsf2	Color2 [A=255, R=255, G=0, B=0]	1	4	+				4	4	4	19	19	19	25.476	0	100.61	2182600000	37	18.3849	18.5078	18.5541	18.4017	18.2511	18.2136	18.0827	18.2099	18.2953	18.3784
1.46468	0.121662	P42208	P42208	Septin-2	Sept2	Color2 [A=255, R=255, G=0, B=0]	1	4	+				14	14	14	58.2	58.2	58.2	41.525	0	238.69	1582700000	59	19.0948	19.2899	19.2239	19.078	19.1886	19.0658	19.1135	19.0754	18.9548	19.0573
1.46441	0.435129	P41317	P41317	Mannose-binding protein C	Mbl2	Color2 [A=255, R=255, G=0, B=0]	1	4	+				4	4	4	21.7	21.7	21.7	25.957	0	41.545	99287000	11	14.181	14.6437	14.2614	14.1249	14.5422	14.1618	13.9881	14.0219	13.3822	14.0236
1.4635	0.220143	Q9QZV9	Q9QZV9	NTF2-related export protein 1	Nxt1	Color2 [A=255, R=255, G=0, B=0]	1	4	+				3	3	3	25.7	25.7	25.7	15.847	0	16.315	32337000	8	13.9698	14.3109	14.2233	14.0588	14.1508	13.8354	14.0855	13.7332	13.9536	14.0051
1.46322	0.350147	Q9JHE7	Q9JHE7	Protein TSSC4	Tssc4	Color2 [A=255, R=255, G=0, B=0]	1	4	+				2	2	2	8.8	8.8	8.8	33.569	0	6.5262	56189000	5	13.1142	13.5814	13.4999	13.4332	13.4665	13.2912	12.6678	13.2659	13.0383	13.0812
1.46288	0.252609	P01831	P01831	Thy-1 membrane glycoprotein	Thy1	Color2 [A=255, R=255, G=0, B=0]	1	4	+				4	4	4	31.5	31.5	31.5	18.08	0	25.652	191420000	16	16.2198	16.3758	16.2907	16.0006	16.1106	16.2382	15.9	15.8492	15.8388	15.9084
1.46218	0.38489	Q9D2N4-4;Q9D2N4-3;Q9D2N4;Q9D2N4-7;O70585-2;O70585;Q9D2N4-2	Q9D2N4-4;Q9D2N4-3;Q9D2N4;Q9D2N4-7;O70585-2;O70585;Q9D2N4-2	Dystrobrevin alpha;Dystrobrevin beta	Dtna;Dtnb	Color2 [A=255, R=255, G=0, B=0]	1	4	+				2	2	2	4.4	4.4	4.4	64.763	0.00057307	2.6815	17713000	5	14.3466	15.0062	14.3536	14.5243	14.6556	14.0928	14.0355	14.5428	14.1461	14.1446
1.46027	0.122263	Q3UVK0;Q3UVK0-2	Q3UVK0	Endoplasmic reticulum metallopeptidase 1	Ermp1	Color2 [A=255, R=255, G=0, B=0]	1	4	+				7	7	7	7.1	7.1	7.1	100.15	0	10.224	148020000	11	16.2088	16.346	16.2228	16.3531	16.2976	16.2625	16.1868	16.0852	16.0683	16.2142
1.45948	0.233754	Q91VV4-2;Q91VV4;Q6P9P8-2;Q6P9P8;Q8C4S8	Q91VV4-2;Q91VV4	DENN domain-containing protein 2D	Dennd2d	Color2 [A=255, R=255, G=0, B=0]	1	4	+				3	3	3	7.1	7.1	7.1	52.887	0	7.1047	10576000	4	12.8914	13.1883	13.2624	12.9611	12.9441	12.9267	12.8868	12.6927	12.9016	12.6709
1.45704	-0.248446	P29341	P29341	Polyadenylate-binding protein 1	Pabpc1	Color2 [A=255, R=255, G=0, B=0]	1	4	+				18	18	18	30.7	30.7	30.7	70.67	0	143.62	2853300000	59	19.0496	18.9965	19.227	19.1781	18.8136	19.4571	19.1472	19.1727	19.4449	19.2851
1.45559	0.382095	Q3UUQ7	Q3UUQ7	GPI inositol-deacylase	Pgap1	Color2 [A=255, R=255, G=0, B=0]	1	4	+				10	10	10	11.5	11.5	11.5	104.58	0	21.172	333550000	28	18.1584	18.5575	18.3818	18.2376	18.2991	18.1913	18.1122	17.8464	17.4606	18.1134
1.45557	0.248656	Q91WP6;Q5I2A0;Q6P4P1	Q91WP6	Serine protease inhibitor A3N	Serpina3n	Color2 [A=255, R=255, G=0, B=0]	1	4	+				7	6	6	20.3	17	17	46.717	0	11.481	133040000	10	16.1793	16.4626	16.0016	16.3332	16.4771	16.105	16.0567	16.064	15.8902	16.0945
1.45448	0.182783	P37040	P37040	NADPH--cytochrome P450 reductase	Por	Color2 [A=255, R=255, G=0, B=0]	1	4	+				17	17	17	32.9	32.9	32.9	77.043	0	59.374	677360000	36	18.8585	19.157	19.0716	19.0387	19.1131	19.0328	18.8145	18.9072	18.7291	18.8415
1.44848	0.379754	Q99L88-2;Q99L88	Q99L88-2;Q99L88	Beta-1-syntrophin	Sntb1	Color2 [A=255, R=255, G=0, B=0]	1	4	+				3	2	2	13.4	10.9	10.9	28.944	0	3.1493	6565200	3	12.5892	13.0828	12.5234	12.5759	13.0098	12.2905	12.4925	12.6253	12.388	12.086
1.44769	0.405958	Q9QYG0-2;Q9QYG0	Q9QYG0-2;Q9QYG0	Protein NDRG2	Ndrg2	Color2 [A=255, R=255, G=0, B=0]	1	4	+				5	5	5	27.2	27.2	27.2	39.28	0	26.306	72822000	7	13.5157	13.5156	13.6076	13.8746	13.5871	13.6161	13.0553	12.8577	13.0364	13.5052
1.44615	0.510164	Q8BH15-4;Q8BH15-3;Q8BH15-2;Q8BH15;Q8BH15-5	Q8BH15-4;Q8BH15-3;Q8BH15-2;Q8BH15;Q8BH15-5	CCR4-NOT transcription complex subunit 10	Cnot10	Color2 [A=255, R=255, G=0, B=0]	1	4	+				2	2	2	4.7	4.7	4.7	58.643	0	3.6478	7568200	4	12.4053	12.4987	12.5588	13.0527	12.3474	12.2558	11.4451	12.1666	12.3324	12.1122
1.44514	0.26084	P11911	P11911	B-cell antigen receptor complex-associated protein alpha chain	Cd79a	Color2 [A=255, R=255, G=0, B=0]	1	4	+				3	3	3	24.1	24.1	24.1	24.583	0	75.888	525460000	15	16.6276	16.7455	16.6883	16.6262	16.7034	16.4717	16.6698	16.3563	16.0672	16.522
1.44433	0.22812	P53810	P53810	Phosphatidylinositol transfer protein alpha isoform	Pitpna	Color2 [A=255, R=255, G=0, B=0]	1	4	+				19	19	17	67.5	67.5	61.3	31.893	0	136.91	2386100000	78	19.3303	19.6553	19.5738	19.3384	19.5182	19.3064	19.2597	19.4428	19.052	19.2145
1.44329	0.485988	Q6P5H2-2;Q6P5H2	Q6P5H2-2;Q6P5H2	Nestin	Nes	Color2 [A=255, R=255, G=0, B=0]	1	4	+				5	5	5	6.3	6.3	6.3	201.77	0	13.661	11470000	7	12.4599	12.6358	12.4126	13.1741	12.7526	12.4155	11.8785	12.6184	12.0852	12.0073
1.443	0.150674	Q8JZX4	Q8JZX4	Splicing factor 45	Rbm17	Color2 [A=255, R=255, G=0, B=0]	1	4	+				11	11	11	27.7	27.7	27.7	45.303	0	59.639	1439800000	36	17.3965	17.7342	17.5733	17.4833	17.4438	17.3715	17.3531	17.3863	17.3892	17.3775
1.4425	0.278724	Q8CFN5-3;Q8CFN5-2;Q8CFN5;Q60929-2;Q60929;Q8CFN5-4;Q8CFN5-5;Q60929-3;Q63943-2;Q63943	Q8CFN5-3;Q8CFN5-2;Q8CFN5;Q60929-2;Q60929;Q8CFN5-4;Q8CFN5-5;Q60929-3;Q63943-2;Q63943	Myocyte-specific enhancer factor 2C;Myocyte-specific enhancer factor 2A;Myocyte-specific enhancer factor 2D	Mef2c;Mef2a;Mef2d	Color2 [A=255, R=255, G=0, B=0]	1	4	+				2	2	2	4.8	4.8	4.8	47.955	0	4.498	23164000	5	13.3594	13.7575	13.725	13.6246	13.5074	13.3802	13.0298	13.5423	13.2905	13.3374
1.44233	-0.181432	Q9ET30	Q9ET30	Transmembrane 9 superfamily member 3	Tm9sf3	Color2 [A=255, R=255, G=0, B=0]	1	4	+				6	6	6	11.9	11.9	11.9	67.544	0	18.345	101260000	12	15.1821	15.1717	15.3983	15.1147	15.1559	15.3613	15.5721	15.2672	15.4108	15.3184
1.44135	0.328645	Q8CFI0;Q8CFI0-3;Q8CFI0-2	Q8CFI0;Q8CFI0-3	E3 ubiquitin-protein ligase NEDD4-like	Nedd4l	Color2 [A=255, R=255, G=0, B=0]	1	4	+				5	4	4	6.8	5.8	5.8	115.42	0	11.072	70789000	19	13.7537	14.0384	13.9745	13.9007	13.9772	13.5798	13.5228	13.9717	13.2265	13.7005
1.43888	0.35546	P97814	P97814	Proline-serine-threonine phosphatase-interacting protein 1	Pstpip1	Color2 [A=255, R=255, G=0, B=0]	1	4	+				4	4	4	10.8	10.8	10.8	47.59	0	4.2663	24330000	6	13.253	13.4369	13.5661	13.8331	13.5493	13.4655	12.8745	13.2437	12.9966	13.2808
1.43578	0.323282	Q9CQ19	Q9CQ19	Myosin regulatory light polypeptide 9	Myl9	Color2 [A=255, R=255, G=0, B=0]	1	4	+				9	4	4	62.2	29.1	29.1	19.854	0	32.018	1311000000	25	16.5202	16.6529	16.4449	16.4511	16.7775	16.4459	16.2422	16.3521	15.8174	16.3726
1.43366	-0.720039	Q9CYA0	Q9CYA0	Cysteine-rich with EGF-like domain protein 2	Creld2	Color2 [A=255, R=255, G=0, B=0]	1	4	+				9	9	9	28.9	28.9	28.9	38.219	0	80.308	545760000	29	16.6322	17.4658	17.3847	16.0317	17.1145	17.6475	17.4395	17.7606	17.9854	17.3961
1.43236	0.145826	Q8QZT1	Q8QZT1	Acetyl-CoA acetyltransferase, mitochondrial	Acat1	Color2 [A=255, R=255, G=0, B=0]	1	4	+				16	16	16	50.2	50.2	50.2	44.816	0	126.38	2170600000	62	19.5188	19.6072	19.5142	19.5053	19.4478	19.5145	19.4307	19.3584	19.1959	19.3647
1.43178	0.589834	Q9CX80	Q9CX80	Cytoglobin	Cygb	Color2 [A=255, R=255, G=0, B=0]	1	4	+				3	3	3	22.1	22.1	22.1	21.465	0	6.2875	19192000	4	13.7462	14.6111	13.9176	14.2315	13.9469	13.1993	13.0918	14.0597	13.7667	13.3867
1.4317	0.151652	Q61578	Q61578	NADPH:adrenodoxin oxidoreductase, mitochondrial	Fdxr	Color2 [A=255, R=255, G=0, B=0]	1	4	+				10	10	10	26.7	26.7	26.7	54.201	0	20.981	182480000	24	17.0853	17.2843	17.2988	17.2295	17.1301	17.1371	17.0379	17.108	16.8919	17.0948
1.43159	0.238667	Q99PM3	Q99PM3	Transcription initiation factor IIA subunit 1;Transcription initiation factor IIA alpha chain;Transcription initiation factor IIA beta chain	Gtf2a1	Color2 [A=255, R=255, G=0, B=0]	1	4	+				2	2	2	4.8	4.8	4.8	41.614	0.00076263	2.6507	15900000	2	13.5409	13.7849	13.8262	13.658	13.5219	13.4319	13.6028	13.414	13.1694	13.5203
1.43131	0.488289	Q6EDY6-3;Q6EDY6	Q6EDY6-3;Q6EDY6	Leucine-rich repeat-containing protein 16A	Lrrc16a	Color2 [A=255, R=255, G=0, B=0]	1	4	+				4	4	4	4.2	4.2	4.2	148.17	0	6.2494	12579000	4	12.4194	12.7751	12.1155	12.1929	12.5029	12.0303	11.7916	11.9875	11.4021	12.3529
1.43058	0.293463	Q01147-2;Q01147;P27699-11;P27699-10;P27699-2;P27699-8;P27699-7;P27699-6;P27699-5;P81269	Q01147-2;Q01147;P27699-11;P27699-10;P27699-2;P27699-8;P27699-7;P27699-6;P27699-5;P81269	Cyclic AMP-responsive element-binding protein 1;Cyclic AMP-dependent transcription factor ATF-1	Creb1;Atf1	Color2 [A=255, R=255, G=0, B=0]	1	4	+				4	4	4	18	18	18	35.122	0	33.25	445720000	26	17.2564	17.8084	17.3837	17.5517	17.4081	17.1352	17.0509	17.4161	17.2798	17.0589
1.42862	0.504599	Q8BWD8;Q8R3L8-3;Q8R3L8	Q8BWD8	Cyclin-dependent kinase 19	Cdk19	Color2 [A=255, R=255, G=0, B=0]	1	4	+				3	3	3	7.6	7.6	7.6	56.569	0	3.2341	11165000	3	12.6587	12.7184	12.5899	12.1473	13.2145	11.9898	12.2824	11.8199	12.3185	12.3952
1.42631	0.399628	Q9DC71	Q9DC71	28S ribosomal protein S15, mitochondrial	Mrps15	Color2 [A=255, R=255, G=0, B=0]	1	4	+				3	3	3	11.2	11.2	11.2	29.463	0.0036403	2.0624	13918000	6	13.6099	14.1063	13.8798	13.9551	13.9045	13.3751	13.032	13.8299	13.7042	13.5162
1.42604	0.435587	Q80V42;Q80V42-2	Q80V42;Q80V42-2	Carboxypeptidase M	Cpm	Color2 [A=255, R=255, G=0, B=0]	1	4	+				2	2	2	9	9	9	50.555	0	11.888	16320000	4	11.9945	12.5475	12.3429	12.0083	12.024	11.927	11.6187	11.5045	11.5015	12.1876
1.42604	0.200102	Q61624	Q61624	Zinc finger protein 148	Znf148	Color2 [A=255, R=255, G=0, B=0]	1	4	+				4	4	4	6.3	6.3	6.3	88.75	0	9.1027	20260000	5	12.7314	13.067	13.074	13.0575	12.752	12.7324	12.7228	12.7695	12.751	12.7056
1.42553	0.501922	O35613	O35613	Death domain-associated protein 6	Daxx	Color2 [A=255, R=255, G=0, B=0]	1	4	+				3	3	3	9.3	9.3	9.3	81.488	0	20.235	44325000	7	11.7558	12.6833	12.5081	12.55	12.2149	11.5787	11.5934	11.8474	12.0207	12.1624
1.42537	0.256418	Q8C4Y3;Q8C4Y3-3	Q8C4Y3;Q8C4Y3-3	Negative elongation factor B	Nelfb	Color2 [A=255, R=255, G=0, B=0]	1	4	+				9	9	9	16.2	16.2	16.2	65.636	0	23.67	119830000	20	15.989	16.4523	16.3935	16.3786	16.3385	15.9652	15.8658	16.1306	16.2141	16.0942
1.42526	0.161291	P17225;B2RU80	P17225	Polypyrimidine tract-binding protein 1	Ptbp1	Color2 [A=255, R=255, G=0, B=0]	1	4	+				14	14	12	45.9	45.9	43.1	56.477	0	190.45	4476600000	48	20.0268	20.203	20.0543	20.0971	19.8987	19.9987	19.7646	19.8983	19.9652	19.8466
1.42465	0.224902	Q8CJ40-2;Q8CJ40;Q8CJ40-3	Q8CJ40-2;Q8CJ40;Q8CJ40-3	Rootletin	Crocc	Color2 [A=255, R=255, G=0, B=0]	1	4	+				7	7	7	4.7	4.7	4.7	208.27	0	15.568	677320000	18	17.0819	17.3839	17.2317	17.1727	16.9747	17.0756	16.9726	17.0028	16.7289	16.9404
1.42104	0.1823	Q8CH25-2;Q8CH25	Q8CH25-2;Q8CH25	SAFB-like transcription modulator	Sltm	Color2 [A=255, R=255, G=0, B=0]	1	4	+				13	13	13	16.2	16.2	16.2	115.18	0	43.155	400480000	33	18.1235	18.4323	18.3275	18.2177	18.1572	18.2084	18.0581	18.1208	17.9311	18.0283
1.41766	0.176132	P51174	P51174	Long-chain specific acyl-CoA dehydrogenase, mitochondrial	Acadl	Color2 [A=255, R=255, G=0, B=0]	1	4	+				10	10	10	30.5	30.5	30.5	47.907	0	54.079	4895900000	51	18.4176	18.7578	18.6126	18.5479	18.5542	18.4859	18.415	18.4943	18.3647	18.2496
1.41692	0.169391	Q99L13	Q99L13	3-hydroxyisobutyrate dehydrogenase, mitochondrial	Hibadh	Color2 [A=255, R=255, G=0, B=0]	1	4	+				7	7	7	28.1	28.1	28.1	35.44	0	35.666	223170000	21	17.2611	17.5978	17.4756	17.4285	17.4909	17.4045	17.224	17.3418	17.1787	17.2579
1.41649	0.333643	O55091	O55091	Protein IMPACT	Impact	Color2 [A=255, R=255, G=0, B=0]	1	4	+				2	2	2	11	11	11	36.276	0	11.766	31619000	4	13.9135	14.4403	14.3381	14.0905	14.3368	14.1966	13.8066	13.6679	13.776	14.004
1.41641	0.244108	Q3TJD7;Q3TJD7-3;Q3TJD7-2	Q3TJD7	PDZ and LIM domain protein 7	Pdlim7	Color2 [A=255, R=255, G=0, B=0]	1	4	+				9	9	9	30.2	30.2	30.2	50.118	0	28.214	265320000	26	16.5357	16.9047	16.6324	16.5303	16.6847	16.6212	16.3243	16.5342	16.2369	16.3506
1.41621	0.180451	Q4VA53;Q4VA53-3;Q4VA53-2	Q4VA53;Q4VA53-3	Sister chromatid cohesion protein PDS5 homolog B	Pds5b	Color2 [A=255, R=255, G=0, B=0]	1	4	+				29	27	27	21.6	20.2	20.2	164.42	0	131.02	695850000	78	18.7399	19.0207	18.9198	18.6791	18.7618	18.7574	18.6483	18.6422	18.5277	18.6435
1.41504	0.175305	P62915	P62915	Transcription initiation factor IIB	Gtf2b	Color2 [A=255, R=255, G=0, B=0]	1	4	+				8	8	8	30.7	30.7	30.7	34.819	0	18.787	96234000	19	16.0051	16.3172	16.3023	16.2506	16.1085	16.1302	15.9647	16.0879	15.9421	15.9822
1.41265	0.191348	Q9DBR1-2;Q9DBR1	Q9DBR1-2;Q9DBR1	5-3 exoribonuclease 2	Xrn2	Color2 [A=255, R=255, G=0, B=0]	1	4	+				19	19	19	23.2	23.2	23.2	108.11	0	139.48	701790000	51	18.2346	18.4375	18.3561	18.0376	18.2821	18.2175	18.0718	18.013	18.0052	18.0836
1.41198	0.122224	Q9JHW4	Q9JHW4	Selenocysteine-specific elongation factor	Eefsec	Color2 [A=255, R=255, G=0, B=0]	1	4	+				14	14	14	34.3	34.3	34.3	63.538	0	166.37	240730000	33	17.5903	17.8233	17.7074	17.6612	17.6993	17.6784	17.5335	17.618	17.5173	17.5232
1.41102	0.263272	Q9JJV2-3;Q9JJV2;Q9JJV2-2	Q9JJV2-3;Q9JJV2;Q9JJV2-2	Profilin-2	Pfn2	Color2 [A=255, R=255, G=0, B=0]	1	4	+				2	2	2	24.2	24.2	24.2	9.7982	0	4.8973	4644600	4	12.3636	12.5236	12.3994	12.2341	12.442	12.3158	12.2395	12.2583	11.7986	12.0341
1.40916	0.327716	Q8C804	Q8C804	Spindle and centriole-associated protein 1	Spice1	Color2 [A=255, R=255, G=0, B=0]	1	4	+				2	2	2	4.4	4.4	4.4	95.644	0	6.7616	7334900	4	11.763	11.9635	12.0593	11.5501	11.7888	11.4573	11.5606	11.2761	11.8456	11.3466
1.40853	0.141279	P51859	P51859	Hepatoma-derived growth factor	Hdgf	Color2 [A=255, R=255, G=0, B=0]	1	4	+				9	9	9	46.4	46.4	46.4	26.268	0	75.617	1830500000	36	19.0545	19.271	19.1414	18.9806	19.0247	19.0188	18.9775	18.8906	18.9828	18.8962
1.40502	0.260007	Q8K3G5	Q8K3G5	Inactive serine/threonine-protein kinase VRK3	Vrk3	Color2 [A=255, R=255, G=0, B=0]	1	4	+				8	8	8	21.6	21.6	21.6	50.829	0	30.415	185700000	23	15.7998	16.2041	15.9676	15.8925	15.8941	15.9648	15.5784	15.58	15.5478	15.787
1.40299	0.210944	Q91ZU6-2;Q91ZU6;Q91ZU6-3;Q91ZU6-4;Q91ZU6-8;Q91ZU6-6	Q91ZU6-2;Q91ZU6;Q91ZU6-3;Q91ZU6-4	Dystonin	Dst	Color2 [A=255, R=255, G=0, B=0]	1	4	+				8	6	5	1.8	1.3	1.2	615.21	0	9.868	1320700000	9	17.3717	17.8405	17.5463	17.5137	17.5981	17.4064	17.2917	17.4775	17.2618	17.3783
1.40232	0.216917	E9Q5C9-2;E9Q5C9	E9Q5C9-2;E9Q5C9		Nolc1	Color2 [A=255, R=255, G=0, B=0]	1	4	+				4	4	4	6	6	6	69.272	0	8.5911	152400000	10	15.8914	16.0623	15.9148	15.8926	15.7011	15.6887	15.5764	15.5008	15.8942	15.7174
1.3962	0.256606	Q8R4H9	Q8R4H9	Zinc transporter 5	Slc30a5	Color2 [A=255, R=255, G=0, B=0]	1	4	+				2	2	2	2.8	2.8	2.8	83.772	0.0050351	1.8868	7519200	4	14.2128	14.7769	14.4779	14.4526	14.4208	14.3217	14.1242	14.325	14.23	14.0569
1.3952	0.157219	Q9Z2I8-2;Q9Z2I8	Q9Z2I8-2;Q9Z2I8	Succinyl-CoA ligase [GDP-forming] subunit beta, mitochondrial	Suclg2	Color2 [A=255, R=255, G=0, B=0]	1	4	+				15	15	15	50.3	50.3	50.3	41.349	0	137.53	842380000	68	18.4258	18.7124	18.6075	18.6673	18.607	18.5949	18.457	18.4413	18.3972	18.3435
1.39432	0.198893	Q9DAR7	Q9DAR7	m7GpppX diphosphatase	Dcps	Color2 [A=255, R=255, G=0, B=0]	1	4	+				10	10	10	43.2	43.2	43.2	38.988	0	74.913	1731600000	41	19.301	19.5435	19.3904	19.2742	19.3107	19.3484	19.2201	19.127	18.9497	19.1801
1.39307	0.134645	Q91V04	Q91V04	Translocating chain-associated membrane protein 1	Tram1	Color2 [A=255, R=255, G=0, B=0]	1	4	+				3	3	3	8.3	8.3	8.3	43.039	0	9.7794	219780000	11	17.3371	17.4625	17.3704	17.4609	17.5305	17.4518	17.3076	17.2047	17.2345	17.2895
1.39142	0.291852	Q9CWW6	Q9CWW6	Peptidyl-prolyl cis-trans isomerase NIMA-interacting 4	Pin4	Color2 [A=255, R=255, G=0, B=0]	1	4	+				3	3	3	22.9	22.9	22.9	13.815	0	5.5133	230310000	8	16.7194	17.3064	17.0146	16.9208	16.9088	16.7027	16.4085	16.7902	16.8037	16.7057
1.39024	0.469329	B1AXH1	B1AXH1	NHS-like protein 2	Nhsl2	Color2 [A=255, R=255, G=0, B=0]	1	4	+				3	3	3	3	3	3	132.35	0	3.3089	12536000	4	13.6198	14.2456	13.8804	13.7571	13.8526	13.2164	12.8927	13.7998	13.6697	13.4303
1.38802	-0.283271	Q8C6G8	Q8C6G8	WD repeat-containing protein 26	Wdr26	Color2 [A=255, R=255, G=0, B=0]	1	4	+				7	7	7	16.5	16.5	16.5	70.543	0	34.339	79499000	16	14.4145	14.8663	14.7221	14.4225	14.6063	14.8271	14.6826	14.9401	15.1507	14.8478
1.38734	0.598915	Q9DBZ1-2;Q9DBZ1	Q9DBZ1-2;Q9DBZ1	Inhibitor of nuclear factor kappa-B kinase-interacting protein	Ikbip	Color2 [A=255, R=255, G=0, B=0]	1	4	+				2	2	2	7.5	7.5	7.5	38.476	0	5.8377	9148800	3	11.8658	12.7539	12.4807	12.7079	12.7503	11.6826	11.3801	12.3501	12.2465	11.9047
1.38649	0.236171	Q9Z0U1;Q9QXY1	Q9Z0U1	Tight junction protein ZO-2	Tjp2	Color2 [A=255, R=255, G=0, B=0]	1	4	+				8	8	8	9.2	9.2	9.2	131.28	0	16.527	62676000	10	15.7831	16.1563	16.0102	16.2925	16.0303	15.8475	15.7808	15.9882	15.7618	15.7133
1.38409	0.117752	P58281-2;P58281	P58281-2;P58281	Dynamin-like 120 kDa protein, mitochondrial;Dynamin-like 120 kDa protein, form S1	Opa1	Color2 [A=255, R=255, G=0, B=0]	1	4	+				23	23	23	28.3	28.3	28.3	115.59	0	70.474	521810000	54	18.2725	18.543	18.4262	18.4932	18.4089	18.3604	18.2636	18.3169	18.3185	18.2957
1.38384	0.247067	Q6ZWR6-4;Q6ZWR6;Q6ZWR6-3;Q6ZWR6-2	Q6ZWR6-4;Q6ZWR6	Nesprin-1	Syne1	Color2 [A=255, R=255, G=0, B=0]	1	4	+				15	15	15	2.2	2.2	2.2	1009.7	0	33.722	45916000	23	15.4525	15.6579	15.5469	15.5634	15.6497	15.6375	15.1347	15.4278	15.2921	15.1429
1.38321	0.22983	P06151;P00342	P06151	L-lactate dehydrogenase A chain	Ldha	Color2 [A=255, R=255, G=0, B=0]	1	4	+				18	18	17	57.5	57.5	53.9	36.498	0	126.94	13012000000	100	21.8438	22.3838	22.1348	22.181	22.0857	21.9698	21.7904	21.9924	21.8477	21.8797
1.38216	0.283936	Q71FD7	Q71FD7	Filamin-binding LIM protein 1	Fblim1	Color2 [A=255, R=255, G=0, B=0]	1	4	+				8	8	8	28.5	28.5	28.5	41.026	0	70.311	115110000	20	15.8638	16.2335	16.1356	15.6458	15.8651	15.7867	15.5721	15.7817	15.6382	15.5454
1.38178	-0.631079	Q05921	Q05921	2-5A-dependent ribonuclease	Rnasel	Color2 [A=255, R=255, G=0, B=0]	1	4	+				5	5	5	7.2	7.2	7.2	83.274	0	10.438	58772000	16	15.3487	15.4512	15.4337	15.3916	15.4282	16.7173	15.4796	16.5343	16.0118	15.4657
1.38161	0.26599	Q8C3P7;Q8C3P7-2	Q8C3P7;Q8C3P7-2	N6-adenosine-methyltransferase subunit METTL3	Mettl3	Color2 [A=255, R=255, G=0, B=0]	1	4	+				4	4	4	9	9	9	64.615	0	13.034	27258000	7	14.2253	14.6499	14.2565	14.1096	14.1258	14.0716	13.8687	14.1121	14.0726	13.9121
1.37861	0.168551	Q91WJ8;Q91WJ8-2	Q91WJ8;Q91WJ8-2	Far upstream element-binding protein 1	Fubp1	Color2 [A=255, R=255, G=0, B=0]	1	4	+				19	17	16	34.6	32.4	28.3	68.539	0	92.263	2043500000	73	19.035	19.2658	19.2343	18.9916	19.0017	19.0257	18.9663	18.8916	18.8216	18.9804
1.37802	0.438219	Q00623;CON__P15497	Q00623	Apolipoprotein A-I;Proapolipoprotein A-I;Truncated apolipoprotein A-I	Apoa1	Color2 [A=255, R=255, G=0, B=0]	1	4	+				12	12	12	48.5	48.5	48.5	30.615	0	49.32	7038100000	69	19.4898	20.0815	19.5384	20.1384	19.7174	19.1054	19.2656	19.7738	19.4601	19.1696
1.37789	-0.809482	P62911	P62911	60S ribosomal protein L32	Rpl32	Color2 [A=255, R=255, G=0, B=0]	1	4	+				4	4	4	32.6	32.6	32.6	15.86	0	12.575	548560000	24	17.6065	18.047	17.962	16.3936	18.0804	18.2577	18.3734	18.3866	18.8381	18.2809
1.37755	0.221232	Q8BUH8	Q8BUH8	Sentrin-specific protease 7	Senp7	Color2 [A=255, R=255, G=0, B=0]	1	4	+				10	10	10	12.6	12.6	12.6	116.34	0	31.338	57613000	17	15.3665	15.7646	15.7508	15.5398	15.5324	15.5689	15.313	15.2655	15.3323	15.3683
1.37751	0.233941	O54931-5;O54931-4;O54931-3;O54931-2;O54931	O54931-5;O54931-4;O54931-3;O54931-2;O54931	A-kinase anchor protein 2	Akap2	Color2 [A=255, R=255, G=0, B=0]	1	4	+				5	5	5	10.8	10.8	10.8	84.076	0	35.057	114040000	17	16.0237	16.2151	15.9738	16.1271	16.078	16.0919	15.6869	15.9604	15.6191	15.8897
1.37709	0.206827	Q9D517	Q9D517	1-acyl-sn-glycerol-3-phosphate acyltransferase gamma	Agpat3	Color2 [A=255, R=255, G=0, B=0]	1	4	+				7	7	7	20.5	20.5	20.5	43.295	0	15.717	104690000	10	15.2764	15.596	15.5048	15.473	15.5051	15.4056	15.2999	15.2676	15.0113	15.3367
1.37612	-0.779979	Q8CJ91-2;Q8CJ91;Q8CJ91-3;Q8CJ91-4	Q8CJ91-2;Q8CJ91;Q8CJ91-3;Q8CJ91-4	CD209 antigen-like protein B	Cd209b	Color2 [A=255, R=255, G=0, B=0]	1	4	+				7	7	7	32.9	32.9	32.9	33.888	0	78.247	69453000	13	15.1607	15.4238	13.771	14.3179	14.7853	15.3468	15.9364	15.5297	15.1811	15.3645
1.37544	0.455328	Q62406;Q62406-2	Q62406;Q62406-2	Interleukin-1 receptor-associated kinase 1	Irak1	Color2 [A=255, R=255, G=0, B=0]	1	4	+				2	2	2	3.4	3.4	3.4	77.269	0	3.5997	6258200	4	11.6833	12.0564	12.1087	11.6909	11.8231	11.4744	11.1165	11.8921	11.6205	10.9824
1.37417	-0.328899	Q5SUQ9-3;Q5SUQ9-2;Q5SUQ9	Q5SUQ9-3;Q5SUQ9-2;Q5SUQ9	CST complex subunit CTC1	Ctc1	Color2 [A=255, R=255, G=0, B=0]	1	4	+				2	2	2	1.9	1.9	1.9	106.6	0.0052093	1.8591	2027700	2	11.2709	11.787	11.3006	11.2725	11.0083	11.7172	11.75	11.6504	11.7014	11.4648
1.37136	0.190346	Q8C1D8	Q8C1D8	Protein IWS1 homolog	Iws1	Color2 [A=255, R=255, G=0, B=0]	1	4	+				4	4	4	6.3	6.3	6.3	85.247	0	15.994	106000000	13	15.7369	16.0942	16.0262	16.0324	15.7736	15.7627	15.6498	15.7616	15.7158	15.8217
1.36994	0.148075	O70152	O70152	Dolichol-phosphate mannosyltransferase subunit 1	Dpm1	Color2 [A=255, R=255, G=0, B=0]	1	4	+				6	6	6	26.9	26.9	26.9	29.174	0	25.527	368260000	12	15.4988	15.7786	15.6682	15.5693	15.7284	15.6033	15.3953	15.5174	15.4682	15.5187
1.3696	0.155118	Q9DB25	Q9DB25	Dolichyl-phosphate beta-glucosyltransferase	Alg5	Color2 [A=255, R=255, G=0, B=0]	1	4	+				6	6	6	23.5	23.5	23.5	36.79	0	38.016	139110000	22	15.9862	16.3225	16.2516	16.11	16.2209	16.0039	15.9974	15.9509	16.0954	16.0681
1.36919	-0.268497	Q61391	Q61391	Neprilysin	Mme	Color2 [A=255, R=255, G=0, B=0]	1	4	+				4	4	4	7.9	7.9	7.9	85.701	0	8.0338	20165000	9	14.0945	14.6252	14.2987	14.4348	14.3064	14.7758	14.3795	14.5664	14.7169	14.6636
1.36808	0.427983	Q08091-2;Q08091	Q08091-2;Q08091	Calponin-1	Cnn1	Color2 [A=255, R=255, G=0, B=0]	1	4	+				7	7	7	36.2	36.2	36.2	29.153	0	45.645	298860000	24	17.2586	17.9702	17.7898	17.8692	17.7646	17.2677	16.8473	17.555	17.5416	17.3008
1.36752	0.180952	Q80X90	Q80X90	Filamin-B	Flnb	Color2 [A=255, R=255, G=0, B=0]	1	4	+				76	70	67	40.2	38.5	36.8	277.82	0	323.31	2141800000	202	20.0278	20.287	20.2094	20.0729	20.1626	20.1583	19.9835	19.9523	19.7855	19.9754
1.36685	0.179119	P21279;P30677	P21279	Guanine nucleotide-binding protein G(q) subunit alpha	Gnaq	Color2 [A=255, R=255, G=0, B=0]	1	4	+				8	8	4	26.5	26.5	15.9	42.158	0	29.662	197110000	23	16.6951	16.9068	16.7323	16.8363	16.9579	16.7465	16.5932	16.7741	16.4676	16.6513
1.36386	0.286028	Q8BX94	Q8BX94	Oxysterol-binding protein-related protein 2	Osbpl2	Color2 [A=255, R=255, G=0, B=0]	1	4	+				3	3	3	11	11	11	55.384	0	5.5755	38546000	5	14.2237	14.3685	14.5852	14.2549	14.3999	14.3655	14.2529	13.9624	13.8107	14.0105
1.36215	0.217591	Q80WS3	Q80WS3	rRNA/tRNA 2-O-methyltransferase fibrillarin-like protein 1	Fbll1	Color2 [A=255, R=255, G=0, B=0]	1	4	+				4	2	2	11.8	3.8	3.8	33.338	0	5.1466	654310000	12	16.0766	16.2288	16.1388	15.8795	16.0421	16.0625	15.9005	15.7575	15.653	15.9044
1.35942	0.132283	Q9CR11	Q9CR11	YEATS domain-containing protein 4	Yeats4	Color2 [A=255, R=255, G=0, B=0]	1	4	+				4	4	4	15.9	15.9	15.9	26.529	0	3.5502	63312000	7	14.7788	15.0294	15.0289	14.8841	14.7899	14.7665	14.769	14.7622	14.7932	14.7588
1.35916	0.160973	P08775	P08775	DNA-directed RNA polymerase II subunit RPB1	Polr2a	Color2 [A=255, R=255, G=0, B=0]	1	4	+				35	35	35	22.6	22.6	22.6	217.17	0	136.29	634640000	77	18.3072	18.6363	18.4602	18.3153	18.3758	18.3307	18.2631	18.1537	18.2698	18.2726
1.35914	-0.273096	Q9WTS2	Q9WTS2	Alpha-(1,6)-fucosyltransferase	Fut8	Color2 [A=255, R=255, G=0, B=0]	1	4	+				4	4	4	7.5	7.5	7.5	66.556	0	7.0216	51399000	7	13.1274	13.6055	13.2591	13.4725	13.6114	13.5901	13.5657	13.6498	13.9069	13.7289
1.35826	0.227242	Q8CIS0-2;Q8CIS0	Q8CIS0-2;Q8CIS0	Caspase recruitment domain-containing protein 11	Card11	Color2 [A=255, R=255, G=0, B=0]	1	4	+				22	22	22	23.5	23.5	23.5	133.47	0	48.271	189630000	41	17.0269	17.5242	17.2039	17.2526	17.2302	17.1161	16.9063	17.1105	16.8834	17.0852
1.35681	0.253535	Q8BG81	Q8BG81	Polymerase delta-interacting protein 3	Poldip3	Color2 [A=255, R=255, G=0, B=0]	1	4	+				14	14	14	41.4	41.4	41.4	46.132	0	71.221	214460000	28	17.0361	17.5322	17.1872	17.3881	17.0734	16.9781	16.8338	17.086	17.0955	16.9558
1.35634	0.97378	Q02788	Q02788	Collagen alpha-2(VI) chain	Col6a2	Color2 [A=255, R=255, G=0, B=0]	1	4	+				15	15	15	16.7	16.7	16.7	110.33	0	175.78	6833000000	129	20.3086	20.0894	19.7333	20.8605	20.8624	20.3615	19.8609	19.3385	19.0791	18.3453
1.35625	0.253855	O88974;O88974-4;O88974-2;O88974-5;O88974-6;O88974-7;O88974-3	O88974;O88974-4;O88974-2;O88974-5;O88974-6;O88974-7	Histone-lysine N-methyltransferase SETDB1	Setdb1	Color2 [A=255, R=255, G=0, B=0]	1	4	+				3	3	3	2.1	2.1	2.1	144.55	0	3.2996	95092000	3	15.1245	14.9898	14.8344	14.6399	14.8248	14.7422	14.7408	14.7094	14.3958	14.556
1.35574	0.167764	E9Q414	E9Q414	Apolipoprotein B-100;Apolipoprotein B-48	Apob	Color2 [A=255, R=255, G=0, B=0]	1	4	+				5	5	5	1.5	1.5	1.5	509.43	0	10.47	10337000	12	14.0145	14.0797	14.0677	14.026	13.8468	13.9864	13.6489	13.8063	13.908	13.8462
1.35538	0.11132	Q8BWG8-2;Q8BWG8	Q8BWG8-2;Q8BWG8	Beta-arrestin-1	Arrb1	Color2 [A=255, R=255, G=0, B=0]	1	4	+				12	11	11	33.2	31.5	31.5	46.215	0	32.437	575530000	37	17.5457	17.6692	17.6008	17.6982	17.6614	17.6015	17.4338	17.6255	17.4796	17.4781
1.35411	0.169441	Q9CWX9	Q9CWX9	Probable ATP-dependent RNA helicase DDX47	Ddx47	Color2 [A=255, R=255, G=0, B=0]	1	4	+				10	10	9	28.8	28.8	23.7	50.638	0	69.432	182800000	22	17.0472	17.2895	17.1023	17.2042	16.9986	17.0726	16.8803	16.8729	17.0776	16.8912
1.35408	0.223712	Q811M1;Q811M1-2;Q811M1-4;Q811M1-3	Q811M1	Rho GTPase-activating protein 15	Arhgap15	Color2 [A=255, R=255, G=0, B=0]	1	4	+				7	7	7	17	17	17	55.339	0	16.683	307660000	17	17.0353	17.3543	17.1743	16.914	17.0658	17.0758	16.7569	16.8537	16.7918	16.9467
1.35325	0.167531	Q6PDM2-3;Q6PDM2-2;Q6PDM2	Q6PDM2-3;Q6PDM2-2;Q6PDM2	Serine/arginine-rich splicing factor 1	Srsf1	Color2 [A=255, R=255, G=0, B=0]	1	4	+				10	10	10	46.4	46.4	46.4	21.807	0	43.66	2590400000	53	19.798	19.9883	20.0512	19.8064	19.7589	19.7434	19.7105	19.5965	19.678	19.8367
1.35289	0.124653	Q9CWZ3-2;Q9CWZ3	Q9CWZ3-2;Q9CWZ3	RNA-binding protein 8A	Rbm8a	Color2 [A=255, R=255, G=0, B=0]	1	4	+				4	4	4	46.2	46.2	46.2	19.76	0	93.238	457380000	17	16.056	16.2158	16.1499	16.2087	15.9616	16.016	15.9768	16.0477	15.9972	15.931
1.35246	0.301145	P17095-1	P17095-1	High mobility group protein HMG-I/HMG-Y	Hmga1	Color2 [A=255, R=255, G=0, B=0]	1	4	+				4	2	2	34.4	14.6	14.6	10.617	0	4.0752	889060000	6	16.0908	16.1547	16.1127	16.1492	15.9656	16.0407	16.0108	15.6589	15.3884	15.8685
1.35135	0.198275	Q6PDG5-2;Q6PDG5	Q6PDG5-2;Q6PDG5	SWI/SNF complex subunit SMARCC2	Smarcc2	Color2 [A=255, R=255, G=0, B=0]	1	4	+				17	17	13	22.6	22.6	18.7	121.37	0	83.424	810690000	60	19.1484	19.6153	19.3389	19.2287	19.3538	19.198	19.1236	19.1669	19.1601	19.045
1.3508	0.211858	Q3THE2	Q3THE2	Myosin regulatory light chain 12B	Myl12b	Color2 [A=255, R=255, G=0, B=0]	1	4	+				9	9	4	62.2	62.2	29.1	19.779	0	86.842	10486000000	88	21.0345	21.3457	21.1881	21.3141	21.1729	21.0959	20.8928	21.1491	20.7813	21.0769
1.3475	0.180074	P83887;Q8VCK3	P83887;Q8VCK3	Tubulin gamma-1 chain;Tubulin gamma-2 chain	Tubg1;Tubg2	Color2 [A=255, R=255, G=0, B=0]	1	4	+				8	8	8	23.1	23.1	23.1	51.1	0	36.242	170510000	18	15.9031	15.9691	15.9974	16.0458	15.9555	15.9683	15.7963	15.5339	15.8014	15.8706
1.34687	-0.0673779	Q91YE6	Q91YE6	Importin-9	Ipo9	Color2 [A=255, R=255, G=0, B=0]	1	4	+				12	12	12	15	15	15	116.05	0	39.293	219200000	22	16.7874	16.869	16.8539	16.9337	16.8682	16.9576	16.9128	16.9774	16.9116	16.8898
1.34614	0.131003	Q9CU62	Q9CU62	Structural maintenance of chromosomes protein 1A	Smc1a	Color2 [A=255, R=255, G=0, B=0]	1	4	+				44	44	44	39.3	39.3	39.3	143.23	0	150.38	2324000000	131	19.7601	19.9516	19.9252	19.7239	19.7862	19.7582	19.7437	19.5855	19.6838	19.7208
1.34476	0.193158	Q8BXZ1	Q8BXZ1	Protein disulfide-isomerase TMX3	Tmx3	Color2 [A=255, R=255, G=0, B=0]	1	4	+				10	10	10	27.6	27.6	27.6	51.847	0	43.734	550170000	37	18.5165	18.7627	18.6912	18.61	18.5933	18.6181	18.4603	18.4791	18.1894	18.461
1.34374	0.227462	Q8BSN5;Q8BSN5-3;Q8BSN5-2	Q8BSN5;Q8BSN5-3;Q8BSN5-2	PHD finger protein 23	Phf23	Color2 [A=255, R=255, G=0, B=0]	1	4	+				2	2	2	6	6	6	43.546	0	3.9032	33920000	6	15.63	16.0929	15.8372	15.9823	15.6106	15.6506	15.5709	15.612	15.5809	15.6013
1.34134	2.549	Q9CR35	Q9CR35	Chymotrypsinogen B;Chymotrypsin B chain A;Chymotrypsin B chain B;Chymotrypsin B chain C	Ctrb1	Color2 [A=255, R=255, G=0, B=0]	1	4	+				5	5	5	28.5	28.5	28.5	27.822	0	37.677	295110000	19	18.3511	16.2328	15.0474	16.4197	19.4492	14.6095	14.2826	16.8462	12.2447	14.7722
1.34131	0.321687	Q9D6M3;Q9DB41-2;Q9DB41	Q9D6M3;Q9DB41-2;Q9DB41	Mitochondrial glutamate carrier 1;Mitochondrial glutamate carrier 2	Slc25a22;Slc25a18	Color2 [A=255, R=255, G=0, B=0]	1	4	+				3	3	3	11.1	11.1	11.1	34.67	0	15.607	44364000	6	14.5624	15.1466	14.8272	14.8009	14.7777	14.6538	14.3432	14.8155	14.3526	14.3412
1.33893	-0.206959	P70698	P70698	CTP synthase 1	Ctps1	Color2 [A=255, R=255, G=0, B=0]	1	4	+				12	12	11	23	23	21	66.682	0	72.431	204660000	31	17.0379	17.3058	17.1548	16.9104	17.0018	17.4166	17.195	17.14	17.4034	17.2906
1.33837	-0.169602	Q8BYH7	Q8BYH7	TBC1 domain family member 17	Tbc1d17	Color2 [A=255, R=255, G=0, B=0]	1	4	+				4	4	4	9	9	9	72.859	0	5.3353	44674000	7	14.1588	14.1529	14.3052	14.1678	14.0149	14.476	14.3579	14.3944	14.1561	14.2632
1.33824	0.228441	Q62311	Q62311	Transcription initiation factor TFIID subunit 6	Taf6	Color2 [A=255, R=255, G=0, B=0]	1	4	+				6	6	6	10.5	10.5	10.5	72.673	0	9.6001	44088000	9	14.6091	15.0334	14.8367	14.6888	14.827	14.4136	14.5306	14.7442	14.6946	14.4699
1.3374	0.142211	Q501J6;Q501J6-2	Q501J6;Q501J6-2	Probable ATP-dependent RNA helicase DDX17	Ddx17	Color2 [A=255, R=255, G=0, B=0]	1	4	+				26	19	19	41.8	30.2	30.2	72.399	0	75.62	1586600000	67	19.2913	19.5439	19.4039	19.2567	19.2833	19.2874	19.2281	19.2231	19.1138	19.2156
1.33554	0.187789	P24527	P24527	Leukotriene A-4 hydrolase	Lta4h	Color2 [A=255, R=255, G=0, B=0]	1	4	+				31	31	31	57.6	57.6	57.6	69.05	0	305.96	6949400000	162	20.958	21.1804	21.101	20.9357	20.9748	21.0107	20.8894	20.9025	20.6341	20.7742
1.33456	0.4659	Q99MQ4	Q99MQ4	Asporin	Aspn	Color2 [A=255, R=255, G=0, B=0]	1	4	+				5	5	5	12.9	12.9	12.9	42.572	0	9.7107	40779000	9	14.4108	14.6843	14.3325	14.6901	14.9803	14.5287	14.18	14.3676	13.5808	14.1114
1.33249	0.170955	Q99J45	Q99J45	Nuclear receptor-binding protein	Nrbp1	Color2 [A=255, R=255, G=0, B=0]	1	4	+				6	6	6	17.2	17.2	17.2	59.865	0	44.163	151590000	14	16.2397	16.3203	16.465	16.427	16.5339	16.3799	16.2157	16.1446	16.0994	16.2914
1.33106	0.125745	Q9JHI7	Q9JHI7	Exosome complex component RRP45	Exosc9	Color2 [A=255, R=255, G=0, B=0]	1	4	+				7	7	7	21	21	21	48.936	0	31.707	194490000	16	16.6706	16.8175	16.7287	16.6183	16.706	16.6914	16.6339	16.558	16.4402	16.5889
1.32908	0.20637	Q9WTI7-2;Q9WTI7-3;Q9WTI7;Q9WTI7-4	Q9WTI7-2;Q9WTI7-3;Q9WTI7;Q9WTI7-4	Unconventional myosin-Ic	Myo1c	Color2 [A=255, R=255, G=0, B=0]	1	4	+				33	33	32	40.9	40.9	40.2	118.15	0	156.03	1376400000	100	19.327	19.5237	19.4438	19.3177	19.3933	19.2749	19.2072	19.245	18.8932	19.3534
1.32766	0.253959	Q99LB0	Q99LB0	Deoxynucleotidyltransferase terminal-interacting protein 1	Dnttip1	Color2 [A=255, R=255, G=0, B=0]	1	4	+				2	2	2	10.7	10.7	10.7	36.852	0	28.787	26375000	5	14.5669	14.8249	14.6389	14.3718	14.442	14.5482	14.139	14.3843	14.1777	14.3254
1.32601	0.238153	O08784	O08784	Treacle protein	Tcof1	Color2 [A=255, R=255, G=0, B=0]	1	4	+				16	16	16	15.9	15.9	15.9	135	0	119.23	677910000	64	19.478	19.8989	19.7486	19.3611	19.6101	19.3905	19.2836	19.4662	19.4471	19.3187
1.32445	0.1924	Q99PL6-2;Q99PL6	Q99PL6-2;Q99PL6	UBX domain-containing protein 6	Ubxn6	Color2 [A=255, R=255, G=0, B=0]	1	4	+				6	6	6	17.2	17.2	17.2	43.994	0	29.966	107170000	22	15.8256	16.2345	16.0429	15.962	16.0701	15.9915	15.7536	15.8906	15.7356	15.8019
1.32414	-0.221339	Q8BG07-2;Q8BG07	Q8BG07-2;Q8BG07	Phospholipase D4	Pld4	Color2 [A=255, R=255, G=0, B=0]	1	4	+				8	8	8	24.6	24.6	24.6	55.161	0	86.826	991640000	48	17.7307	18.1163	18.1132	17.9345	17.9001	18.1859	17.9961	18.3631	18.2364	18.12
1.3238	0.233261	Q6ZQ82	Q6ZQ82	Rho GTPase-activating protein 26	Arhgap26	Color2 [A=255, R=255, G=0, B=0]	1	4	+				4	4	4	6.4	6.4	6.4	92.07	0	27.631	32107000	9	14.5701	14.8075	14.7781	14.6467	14.5838	14.6652	14.4908	14.4509	14.1311	14.482
1.32375	0.189434	Q9QXG4	Q9QXG4	Acetyl-coenzyme A synthetase, cytoplasmic	Acss2	Color2 [A=255, R=255, G=0, B=0]	1	4	+				7	7	7	12.8	12.8	12.8	78.861	0	27.018	127160000	15	16.5192	16.6046	16.3515	16.5447	16.6626	16.5076	16.1431	16.4277	16.3019	16.355
1.3227	0.219295	Q9JIG7	Q9JIG7	Coiled-coil domain-containing protein 22	Ccdc22	Color2 [A=255, R=255, G=0, B=0]	1	4	+				14	14	14	29.7	29.7	29.7	70.843	0	55.461	214820000	33	17.2247	17.7004	17.5149	17.4139	17.5017	17.2098	17.0927	17.4113	17.3127	17.2327
1.32101	0.238875	P21619;P21619-2	P21619;P21619-2	Lamin-B2	Lmnb2	Color2 [A=255, R=255, G=0, B=0]	1	4	+				19	18	18	39.8	37.9	37.9	67.317	0	256.73	2674900000	77	19.3093	19.5835	19.299	19.2707	19.3084	19.2757	19.1553	19.2555	18.808	19.082
1.3194	0.169258	P26040	P26040	Ezrin	Ezr	Color2 [A=255, R=255, G=0, B=0]	1	4	+				28	18	17	47.3	34.6	33.4	69.406	0	100.93	5320900000	86	20.4673	20.6842	20.5499	20.5469	20.3834	20.4891	20.4029	20.3283	20.1731	20.392
1.31899	0.313016	Q9WVJ3	Q9WVJ3	Carboxypeptidase Q	Cpq	Color2 [A=255, R=255, G=0, B=0]	1	4	+				6	6	6	16.4	16.4	16.4	51.813	0	46.957	105880000	14	14.2317	14.6508	14.5604	14.7938	14.6079	14.2994	13.8854	14.2836	14.4432	14.3681
1.31894	0.165023	Q9QYJ0	Q9QYJ0	DnaJ homolog subfamily A member 2	Dnaja2	Color2 [A=255, R=255, G=0, B=0]	1	4	+				7	7	7	21.1	21.1	21.1	45.745	0	38.013	562990000	34	18.7965	19.1053	19.0038	18.8156	18.834	18.7499	18.746	18.6774	18.8753	18.6814
1.31864	0.346966	G3X987	G3X987		Gimap9	Color2 [A=255, R=255, G=0, B=0]	1	4	+				7	7	7	31.3	31.3	31.3	33.298	0	24.324	129080000	12	15.4559	15.8438	15.6827	15.3401	15.5313	15.5244	15.3915	15.2339	14.8192	15.1499
1.31655	0.116956	Q60967	Q60967	Bifunctional 3-phosphoadenosine 5-phosphosulfate synthase 1;Sulfate adenylyltransferase;Adenylyl-sulfate kinase	Papss1	Color2 [A=255, R=255, G=0, B=0]	1	4	+				7	7	7	14.3	14.3	14.3	70.793	0	18.114	94935000	14	16.0797	16.312	16.2986	16.1774	16.2279	16.2013	16.0642	16.103	16.0485	16.0939
1.31363	-0.262048	O08811	O08811	TFIIH basal transcription factor complex helicase XPD subunit	Ercc2	Color2 [A=255, R=255, G=0, B=0]	1	4	+				2	2	2	5.3	5.3	5.3	86.841	0	26.376	16606000	6	12.3267	12.35	12.4278	12.2384	12.0661	12.543	12.3778	12.2978	12.7971	12.7036
1.31315	0.133368	Q80X82	Q80X82	Symplekin	Sympk	Color2 [A=255, R=255, G=0, B=0]	1	4	+				15	15	15	16.8	16.8	16.8	142.28	0	102.68	166860000	32	16.6788	16.9897	16.8755	16.8428	16.8695	16.8155	16.6434	16.7316	16.7035	16.6955
1.31149	0.210421	Q9R0M6;Q8BHH2	Q9R0M6	Ras-related protein Rab-9A	Rab9a	Color2 [A=255, R=255, G=0, B=0]	1	4	+				4	4	4	23.4	23.4	23.4	22.909	0	10.552	46190000	14	15.1265	15.577	15.4002	15.3427	15.4522	15.3173	15.0741	15.25	15.04	15.1652
1.31033	0.258282	Q9D110	Q9D110	5-formyltetrahydrofolate cyclo-ligase	Mthfs	Color2 [A=255, R=255, G=0, B=0]	1	4	+				5	5	5	27.1	27.1	27.1	23.201	0	15.592	83934000	15	15.8423	16.489	16.1428	16.0985	16.2186	15.9833	15.8326	16.002	15.806	15.8759
1.31024	0.843706	P01639	P01639	Ig kappa chain V-V region MOPC 41	Gm5571	Color2 [A=255, R=255, G=0, B=0]	1	4	+				3	3	2	42.3	42.3	26.9	14.311	0	28.679	84323000	7	14.6963	15.3664	15.3221	15.724	15.3926	14.1589	14.1305	15.5661	13.692	14.7354
1.30987	0.258418	Q9R061	Q9R061	Cytosolic Fe-S cluster assembly factor NUBP2	Nubp2	Color2 [A=255, R=255, G=0, B=0]	1	4	+				3	3	3	9.8	9.8	9.8	29.518	0	10.459	49373000	9	14.2882	14.6077	14.435	14.3815	14.8373	14.2232	14.099	14.3453	14.4039	14.1861
1.30859	-0.356305	P08113	P08113	Endoplasmin	Hsp90b1	Color2 [A=255, R=255, G=0, B=0]	1	4	+				40	38	38	52.9	51.1	51.1	92.475	0	323.31	33595000000	404	21.3721	22.1115	22.0072	21.9424	21.7349	22.2706	21.9979	22.2037	22.442	22.0354
1.308	0.179634	Q8K245	Q8K245		Uvrag	Color2 [A=255, R=255, G=0, B=0]	1	4	+				5	5	5	7	7	7	77.524	0	6.2881	44929000	11	15.1048	15.4081	15.3498	15.2749	15.1394	15.034	14.963	15.2561	15.0167	15.1089
1.30588	0.114269	D3Z7P3-2	D3Z7P3-2	Glutaminase kidney isoform, mitochondrial	Gls	Color2 [A=255, R=255, G=0, B=0]	1	4	+				14	14	3	34.3	34.3	5.8	65.994	0	291.8	596210000	56	17.8321	18.1058	18.0411	17.922	17.9299	17.886	17.8491	17.8244	17.8342	17.8659
1.30526	0.484952	Q9D8Y7	Q9D8Y7	Tumor necrosis factor alpha-induced protein 8-like protein 2	Tnfaip8l2	Color2 [A=255, R=255, G=0, B=0]	1	4	+				5	5	4	34.2	34.2	30.4	20.615	0	26.73	138280000	12	15.3751	16.0881	15.538	15.6596	15.6564	15.2222	14.6045	15.6043	15.4336	15.0278
1.30441	0.16012	Q6ZPY7;Q6ZPY7-2	Q6ZPY7	Lysine-specific demethylase 3B	Kdm3b	Color2 [A=255, R=255, G=0, B=0]	1	4	+				7	7	7	6.1	6.1	6.1	170.87	0	21.057	30113000	11	14.4826	14.6527	14.588	14.3904	14.5143	14.4049	14.2584	14.3365	14.2775	14.5502
1.30145	0.115254	P45952	P45952	Medium-chain specific acyl-CoA dehydrogenase, mitochondrial	Acadm	Color2 [A=255, R=255, G=0, B=0]	1	4	+				11	11	11	40.4	40.4	40.4	46.481	0	62.635	705830000	41	18.5102	18.66	18.5313	18.5856	18.6056	18.6058	18.4711	18.4678	18.3458	18.4259
1.30143	0.121908	Q8CAQ8-2;Q8CAQ8;Q8CAQ8-5;Q8CAQ8-3;Q8CAQ8-4	Q8CAQ8-2;Q8CAQ8;Q8CAQ8-5;Q8CAQ8-3	MICOS complex subunit Mic60	Immt	Color2 [A=255, R=255, G=0, B=0]	1	4	+				30	30	30	49.1	49.1	49.1	82.928	0	323.31	2958700000	103	20.0606	20.332	20.2165	20.135	20.1539	20.1396	20	20.0206	20.1026	20.0257
1.29938	0.14664	Q3U0V1	Q3U0V1	Far upstream element-binding protein 2	Khsrp	Color2 [A=255, R=169, G=169, B=169]	1	4					22	22	20	44.1	44.1	41.3	76.775	0	273.65	3208500000	99	19.6903	19.9303	19.8335	19.7864	19.6242	19.6385	19.5998	19.5703	19.7537	19.5692
1.298	-0.16661	P10852;P10852-2	P10852;P10852-2	4F2 cell-surface antigen heavy chain	Slc3a2	Color2 [A=255, R=169, G=169, B=169]	1	4					14	14	13	29.3	29.3	26.6	58.336	0	59.888	842250000	41	18.5269	18.7784	18.7249	18.7126	18.7753	18.9763	18.8064	18.7533	19.0312	18.784
1.29768	0.331785	O55057	O55057	Retinal rod rhodopsin-sensitive cGMP 3,5-cyclic phosphodiesterase subunit delta	Pde6d	Color2 [A=255, R=169, G=169, B=169]	1	4					2	2	2	20.7	20.7	20.7	17.348	0	12.82	31031000	8	13.4751	14.2008	13.7831	13.8973	13.7711	13.5077	13.38	13.642	13.6995	13.2392
1.29743	0.4689	Q00417-2;Q00417;P27782-2;Q924A0-9;P27782;Q924A0-2;Q924A0-3;Q924A0;Q924A0-8;Q9Z1J1;Q924A0-4	Q00417-2;Q00417	Transcription factor 7	Tcf7	Color2 [A=255, R=169, G=169, B=169]	1	4					3	3	3	9.2	9.2	9.2	33.608	0	3.9193	18964000	7	13.3002	13.7852	13.5546	13.3124	13.3055	13.4008	12.4124	13.3329	12.8453	12.9221
1.29606	-0.376632	Q9D964	Q9D964	Glycine amidinotransferase, mitochondrial	Gatm	Color2 [A=255, R=169, G=169, B=169]	1	4					7	7	7	23.9	23.9	23.9	48.297	0	19.278	101450000	15	16.2555	16.4688	16.2418	16.1425	16.5295	16.8353	16.3702	16.5954	17.2067	16.5136
1.29593	0.176437	Q00519	Q00519	Xanthine dehydrogenase/oxidase;Xanthine dehydrogenase;Xanthine oxidase	Xdh	Color2 [A=255, R=169, G=169, B=169]	1	4					15	15	15	14.7	14.7	14.7	146.56	0	127.57	519650000	60	18.2594	18.426	18.2349	18.2868	18.497	18.3268	18.1383	18.2175	17.9758	18.1636
1.29351	0.133776	Q8BWT1	Q8BWT1	3-ketoacyl-CoA thiolase, mitochondrial	Acaa2	Color2 [A=255, R=169, G=169, B=169]	1	4					16	16	16	66.5	66.5	66.5	41.829	0	206.97	2604600000	86	19.1341	19.2364	19.158	19.0443	19.071	19.1727	18.9897	18.9564	18.9664	18.8897
1.2929	0.206808	Q91VM5	Q91VM5	RNA binding motif protein, X-linked-like-1	Rbmxl1	Color2 [A=255, R=169, G=169, B=169]	1	4					6	6	2	19.3	19.3	7	42.161	0	29.978	2459100000	26	18.291	18.6728	18.6825	18.6155	18.3975	18.3165	18.1802	18.4473	18.3552	18.3262
1.29168	0.18276	Q99J36	Q99J36	THUMP domain-containing protein 1	Thumpd1	Color2 [A=255, R=169, G=169, B=169]	1	4					15	15	15	43.1	43.1	43.1	38.884	0	109.7	599890000	44	18.3503	18.6445	18.4844	18.2348	18.3309	18.3576	18.193	18.2098	18.1399	18.2309
1.29003	0.224933	Q80X71	Q80X71	Transmembrane protein 106B	Tmem106b	Color2 [A=255, R=169, G=169, B=169]	1	4					2	2	2	9.5	9.5	9.5	31.172	0	4.6578	55183000	6	14.3218	14.7939	14.6394	14.7764	14.6359	14.5217	14.3996	14.4601	14.2258	14.4354
1.28983	0.247389	Q78JT3	Q78JT3	3-hydroxyanthranilate 3,4-dioxygenase	Haao	Color2 [A=255, R=169, G=169, B=169]	1	4					4	4	4	18.5	18.5	18.5	32.804	0	25.834	62136000	9	15.2102	15.6431	15.548	15.4894	15.5513	15.3529	15.3784	15.3616	14.9842	15.1279
1.28944	0.140174	Q9QXZ0;Q9QXZ0-2;Q9QXZ0-4	Q9QXZ0;Q9QXZ0-2;Q9QXZ0-4	Microtubule-actin cross-linking factor 1	Macf1	Color2 [A=255, R=169, G=169, B=169]	1	4					122	122	16	21.1	21.1	2.7	831.87	0	323.31	1749500000	282	19.9957	20.3125	20.2188	20.1214	20.1155	20.1086	19.9266	20.0286	19.9783	20.021
1.28909	0.192465	A2AF47;Q8BIK4-3	A2AF47	Dedicator of cytokinesis protein 11	Dock11	Color2 [A=255, R=169, G=169, B=169]	1	4					27	26	26	15.8	15.3	15.3	237.77	0	90.363	483480000	67	17.8744	18.1289	18.0406	17.9936	17.9765	17.9533	17.8008	17.7561	17.5704	17.9711
1.28896	0.14052	Q9Z315	Q9Z315	U4/U6.U5 tri-snRNP-associated protein 1	Sart1	Color2 [A=255, R=169, G=169, B=169]	1	4					21	21	21	33.5	33.5	33.5	90.884	0	211.82	518510000	54	17.7397	18.0568	17.975	17.7863	17.8666	17.7736	17.7505	17.6816	17.7314	17.7847
1.28858	0.158615	Q6NZN0-5;Q6NZN0-3;Q6NZN0-4;Q6NZN0-2;Q6NZN0	Q6NZN0-5;Q6NZN0-3;Q6NZN0-4;Q6NZN0-2;Q6NZN0	RNA-binding protein 26	Rbm26	Color2 [A=255, R=169, G=169, B=169]	1	4					14	14	12	15.1	15.1	13.8	111.27	0	51.661	196840000	37	17.0585	17.355	17.1762	17.212	17.0613	17.0292	16.849	17.0873	17.0424	17.062
1.28683	0.188202	Q9CQJ4	Q9CQJ4	E3 ubiquitin-protein ligase RING2	Rnf2	Color2 [A=255, R=169, G=169, B=169]	1	4					6	6	5	23.2	23.2	19	37.623	0	35.649	141380000	15	16.0806	16.3298	16.1758	16.0571	16.1571	16.1806	16.0238	15.8977	15.7773	15.98
1.28584	0.26124	Q8R361	Q8R361	Rab11 family-interacting protein 5	Rab11fip5	Color2 [A=255, R=169, G=169, B=169]	1	4					2	2	2	2.8	2.8	2.8	69.552	0	3.4154	20904000	3	13.2549	13.5505	13.433	13.5544	13.5587	13.3977	13.1295	13.4186	12.8824	13.2169
1.28571	0.364213	Q9CQ10	Q9CQ10	Charged multivesicular body protein 3	Chmp3	Color2 [A=255, R=169, G=169, B=169]	1	4					4	4	4	26.3	26.3	26.3	25.219	0	15.857	62756000	9	14.1698	14.4884	14.2611	14.252	14.1533	14.1089	13.3173	14.0548	14.0628	13.9596
1.28529	0.216392	A2AJT4	A2AJT4	Arginine/serine-rich protein PNISR	Pnisr	Color2 [A=255, R=169, G=169, B=169]	1	4					2	2	2	2.7	2.7	2.7	92.114	0	2.8159	19219000	3	14.7467	14.8293	14.9461	14.9844	14.7869	14.7975	14.4151	14.4658	14.7665	14.7665
1.28501	0.141463	Q8K4Z5	Q8K4Z5	Splicing factor 3A subunit 1	Sf3a1	Color2 [A=255, R=169, G=169, B=169]	1	4					24	24	24	33.5	33.5	33.5	88.544	0	208.67	1600400000	100	19.3834	19.7402	19.617	19.4906	19.5346	19.4144	19.3802	19.3981	19.4692	19.3966
1.28396	0.550603	Q91VJ2	Q91VJ2	Protein kinase C delta-binding protein	Prkcdbp	Color2 [A=255, R=169, G=169, B=169]	1	4					2	2	2	10.4	10.4	10.4	27.853	0.0022355	2.3006	121150000	4	14.9285	15.7784	14.781	15.612	15.3075	14.8112	14.4584	15.238	14.7253	14.4215
1.2837	0.111193	Q8CFV9	Q8CFV9	Riboflavin kinase	Rfk	Color2 [A=255, R=169, G=169, B=169]	1	4					2	2	2	12.9	12.9	12.9	17.437	0	4.7701	31295000	5	16.699	16.8487	16.7159	16.7334	16.6222	16.6918	16.5318	16.5451	16.6238	16.6708
1.27867	-0.472949	P28028	P28028	Serine/threonine-protein kinase B-raf	Braf	Color2 [A=255, R=169, G=169, B=169]	1	4					5	3	2	7.8	5.1	3.7	88.779	0	6.6931	13530000	6	12.1776	12.2074	12.2598	12.4316	12.1043	12.544	12.4863	13.5007	12.4061	12.6083
1.27782	0.134381	Q64012-2;Q64012	Q64012-2;Q64012	RNA-binding protein Raly	Raly	Color2 [A=255, R=169, G=169, B=169]	1	4					12	12	12	49.7	49.7	49.7	31.198	0	84.264	1980000000	55	18.7735	19.0331	18.9728	18.7652	18.8231	18.7883	18.6958	18.6994	18.8005	18.7118
1.27756	0.186894	Q9D6K5-2;Q9D6K5;Q9D6K5-4;Q9D6K5-3	Q9D6K5-2;Q9D6K5;Q9D6K5-4	Synaptojanin-2-binding protein	Synj2bp	Color2 [A=255, R=169, G=169, B=169]	1	4					3	3	3	45.8	45.8	45.8	12.993	0	13.823	22548000	5	14.1082	14.3112	14.063	14.3083	14.1236	14.0075	13.9712	14.2265	13.8539	13.9207
1.27476	0.195542	Q8CIB5	Q8CIB5	Fermitin family homolog 2	Fermt2	Color2 [A=255, R=169, G=169, B=169]	1	4					19	19	19	32.4	32.4	32.4	77.8	0	104.96	1267300000	71	19.0426	19.0788	19.0225	18.9888	19.0611	19.036	18.8446	18.9086	18.528	18.8988
1.27454	0.193965	Q9R1T4-2;Q9R1T4-3;Q9R1T4	Q9R1T4-2;Q9R1T4-3;Q9R1T4	Septin-6	Sept6	Color2 [A=255, R=169, G=169, B=169]	1	4					15	15	7	40	40	26.9	48.763	0	227.62	1086200000	61	18.4941	18.7637	18.7187	18.4442	18.5591	18.5786	18.4053	18.4108	18.2092	18.4062
1.27262	0.196341	Q9R0X4;Q32MW3	Q9R0X4;Q32MW3	Acyl-coenzyme A thioesterase 9, mitochondrial;Acyl-coenzyme A thioesterase 10, mitochondrial	Acot9;Acot10	Color2 [A=255, R=169, G=169, B=169]	1	4					15	15	15	36.7	36.7	36.7	50.56	0	42.61	497810000	36	17.3893	17.8028	17.6321	17.529	17.553	17.5326	17.3571	17.4731	17.2244	17.3373
1.27183	0.469653	Q9ER73	Q9ER73	Elongator complex protein 4	Elp4	Color2 [A=255, R=169, G=169, B=169]	1	4					2	2	2	5.2	5.2	5.2	46.325	0	8.5173	21093000	5	12.463	13.0452	12.7171	12.6188	12.8445	11.781	12.1602	12.2197	12.9117	12.2677
1.27097	0.201462	Q640N3-2;Q640N3	Q640N3-2;Q640N3	Rho GTPase-activating protein 30	Arhgap30	Color2 [A=255, R=169, G=169, B=169]	1	4					10	10	10	13.1	13.1	13.1	119.45	0	91.723	189740000	19	16.4931	16.9568	16.7243	16.8082	16.7278	16.6814	16.4455	16.5926	16.4233	16.5602
1.26935	0.213351	Q9Z1K5	Q9Z1K5	E3 ubiquitin-protein ligase ARIH1	Arih1	Color2 [A=255, R=169, G=169, B=169]	1	4					10	10	10	21.4	21.4	21.4	64.016	0	32.191	254310000	27	17.1375	17.6496	17.48	17.3271	17.3509	17.1322	17.0988	17.2262	17.3127	17.1086
1.26927	-0.249292	Q9ESP1	Q9ESP1	Stromal cell-derived factor 2-like protein 1	Sdf2l1	Color2 [A=255, R=169, G=169, B=169]	1	4					4	4	4	35.7	35.7	35.7	23.648	0	61.678	86675000	11	14.8925	15.3602	15.2757	15.3139	15.1123	15.6196	15.3397	15.3718	15.5936	15.2764
1.267	0.155515	Q8C166	Q8C166	Copine-1	Cpne1	Color2 [A=255, R=169, G=169, B=169]	1	4					9	8	8	19.2	17.5	17.5	58.886	0	27.143	484880000	27	17.8119	18.0153	17.9042	17.8296	17.7673	17.8721	17.7063	17.699	17.5363	17.7371
1.2663	0.17722	P62983	P62983	Ubiquitin-40S ribosomal protein S27a;Ubiquitin;40S ribosomal protein S27a	Rps27a	Color2 [A=255, R=169, G=169, B=169]	1	4					9	9	3	56.4	56.4	21.2	17.951	0	162.57	21251000000	95	20.7529	20.855	20.9866	20.7032	20.7789	20.8534	20.6381	20.5075	20.5331	20.6585
1.26538	0.174553	Q8BPU7;Q8BPU7-3;Q8BPU7-2;Q8BPU7-4	Q8BPU7;Q8BPU7-3	Engulfment and cell motility protein 1	Elmo1	Color2 [A=255, R=169, G=169, B=169]	1	4					20	20	17	31.9	31.9	28.5	83.935	0	55.658	1089900000	69	18.9533	19.2345	19.258	19.1849	19.0459	19.112	18.9451	18.9171	18.8093	19.0203
1.26465	0.171552	P55258;Q8K386	P55258	Ras-related protein Rab-8A	Rab8a	Color2 [A=255, R=169, G=169, B=169]	1	4					8	6	3	37.2	28.5	16.4	23.668	0	20.584	404780000	13	17.0481	17.3955	17.2801	17.3402	17.1387	17.1342	16.9847	17.1501	17.1194	16.9565
1.26427	0.280217	Q91XM9-3;Q91XM9-6;Q91XM9-8;Q91XM9;Q91XM9-2;Q91XM9-4;Q91XM9-7;Q91XM9-5	Q91XM9-3;Q91XM9-6;Q91XM9-8;Q91XM9;Q91XM9-2;Q91XM9-4;Q91XM9-7	Disks large homolog 2	Dlg2	Color2 [A=255, R=169, G=169, B=169]	1	4					7	7	7	12.4	12.4	12.4	87.789	0	19.521	132400000	10	14.2711	14.5562	14.7976	14.6117	14.7513	14.4747	14.4851	14.3346	14.0325	14.26
1.26399	0.185867	Q9ERL9	Q9ERL9	Guanylate cyclase soluble subunit alpha-3	Gucy1a3	Color2 [A=255, R=169, G=169, B=169]	1	4					8	8	8	13.6	13.6	13.6	77.587	0	13.055	108070000	15	15.983	16.2162	16.024	15.9013	16.2716	15.9883	15.8453	15.9948	15.8634	15.7747
1.2637	0.183856	Q9ET22	Q9ET22	Dipeptidyl peptidase 2	Dpp7	Color2 [A=255, R=169, G=169, B=169]	1	4					5	5	5	12.8	12.8	12.8	56.253	0	9.5959	47479000	9	15.3211	15.6431	15.6088	15.7757	15.6368	15.499	15.3276	15.4285	15.3485	15.4625
1.26337	0.150548	Q9CSN1	Q9CSN1	SNW domain-containing protein 1	Snw1	Color2 [A=255, R=169, G=169, B=169]	1	4					12	12	11	33.6	33.6	29.5	61.475	0	46.818	502910000	30	17.5398	17.8442	17.7509	17.6482	17.5506	17.5631	17.5576	17.3927	17.5095	17.5582
1.26307	0.169117	P31938	P31938	Dual specificity mitogen-activated protein kinase kinase 1	Map2k1	Color2 [A=255, R=169, G=169, B=169]	1	4					9	5	5	29	21.4	21.4	43.474	0	12.949	648820000	15	17.8884	18.2621	18.0476	18.1184	17.9604	17.8916	17.9593	17.9781	17.7784	17.824
1.26052	0.19474	P26041	P26041	Moesin	Msn	Color2 [A=255, R=169, G=169, B=169]	1	4					41	41	30	66.2	66.2	51	67.766	0	282.74	44521000000	364	23.1838	23.35	23.3385	23.1851	23.1464	23.2189	23.0528	23.0641	22.7685	23.1256
1.26027	0.174286	Q2TBA3-2;Q2TBA3	Q2TBA3-2;Q2TBA3	Mucosa-associated lymphoid tissue lymphoma translocation protein 1 homolog	Malt1	Color2 [A=255, R=169, G=169, B=169]	1	4					9	9	9	15.2	15.2	15.2	92.024	0	26.205	161550000	20	15.4645	15.7104	15.5191	15.3524	15.5922	15.4175	15.4256	15.363	15.162	15.3989
1.25903	0.255032	P32261;CON__P41361	P32261	Antithrombin-III	Serpinc1	Color2 [A=255, R=169, G=169, B=169]	1	4					18	18	18	41.3	41.3	41.3	52.003	0	54.861	1559500000	70	19.4615	19.9724	19.6325	19.6396	19.8721	19.5215	19.5109	19.5924	19.2022	19.4759
1.25868	0.164083	Q6A026	Q6A026	Sister chromatid cohesion protein PDS5 homolog A	Pds5a	Color2 [A=255, R=169, G=169, B=169]	1	4					29	29	26	27.7	27.7	24.5	150.33	0	249.16	964600000	78	18.786	19.1362	18.9873	18.8012	18.796	18.788	18.6676	18.7656	18.7618	18.7034
1.25837	0.220306	Q8C079-4;Q8C079-3;Q8C079;Q8C079-2;Q8C9H6-4;Q8C9H6-3;Q8C9H6	Q8C079-4;Q8C079-3;Q8C079;Q8C079-2	Striatin-interacting protein 1	Strip1	Color2 [A=255, R=169, G=169, B=169]	1	4					6	6	6	9.7	9.7	9.7	81.617	0	11.573	64254000	12	16.2479	16.7364	16.5661	16.416	16.5474	16.3938	16.277	16.3488	16.0776	16.3151
1.25716	0.23875	Q8BHJ9	Q8BHJ9	Pre-mRNA-splicing factor SLU7	Slu7	Color2 [A=255, R=169, G=169, B=169]	1	4					5	5	5	11.3	11.3	11.3	68.079	0	12.079	34224000	10	14.2115	14.6512	14.457	14.3296	14.4636	14.0945	14.0791	14.1303	14.4894	14.1259
1.25509	0.231961	P62270	P62270	40S ribosomal protein S18	Rps18	Color2 [A=255, R=169, G=169, B=169]	1	4					6	6	6	30.9	30.9	30.9	17.718	0	10.212	1577700000	21	18.2275	18.5544	18.5504	18.3311	18.4099	18.1575	17.9521	18.2447	18.4505	18.1087
1.25441	0.157988	P23591	P23591	GDP-L-fucose synthase	Tsta3	Color2 [A=255, R=169, G=169, B=169]	1	4					9	9	9	36.8	36.8	36.8	35.877	0	25.143	317110000	27	17.3015	17.5754	17.5199	17.3361	17.3138	17.349	17.2122	17.3221	17.1183	17.2552
1.25377	0.245512	Q8BV49;Q504N7;Q504N7-2	Q8BV49;Q504N7	Pyrin and HIN domain-containing protein 1;Pyrin and HIN domain-containing protein 1-like	Pyhin1	Color2 [A=255, R=169, G=169, B=169]	1	4					16	16	16	42.6	42.6	42.6	46.886	0	109.78	2751100000	71	20.3607	20.5612	20.5338	20.3894	20.2058	20.3503	20.26	20.2154	19.8297	20.1679
1.25358	-0.155948	Q9WTR1	Q9WTR1	Transient receptor potential cation channel subfamily V member 2	Trpv2	Color2 [A=255, R=169, G=169, B=169]	1	4					7	7	7	12.3	12.3	12.3	85.964	0	32.615	47169000	12	14.8531	15.0911	15.1024	14.9696	14.9409	15.2169	14.954	15.2418	15.1876	15.1366
1.25241	0.186061	Q91VM9;Q91VM9-2	Q91VM9;Q91VM9-2	Inorganic pyrophosphatase 2, mitochondrial	Ppa2	Color2 [A=255, R=169, G=169, B=169]	1	4					11	11	11	36.1	36.1	36.1	38.114	0	53.333	299700000	30	17.4663	17.7496	17.6779	17.3988	17.5681	17.5605	17.43	17.37	17.2563	17.3135
1.25126	0.252134	Q61165	Q61165	Sodium/hydrogen exchanger 1	Slc9a1	Color2 [A=255, R=169, G=169, B=169]	1	4					4	4	4	7.4	7.4	7.4	91.467	0	21.866	34834000	6	13.3087	13.7637	13.5078	13.9032	13.6827	13.2489	13.3436	13.514	13.3524	13.4466
1.25042	0.151371	P59672;P59672-2	P59672;P59672-2	Ankyrin repeat and SAM domain-containing protein 1A	Anks1a	Color2 [A=255, R=169, G=169, B=169]	1	4					4	4	4	5	5	5	125.24	0	13.848	22513000	11	13.5589	13.8296	13.567	13.7676	13.6138	13.4321	13.6135	13.5324	13.5838	13.4183
1.25024	0.159733	P62869	P62869	Transcription elongation factor B polypeptide 2	Tceb2	Color2 [A=255, R=169, G=169, B=169]	1	4					8	8	8	83.9	83.9	83.9	13.17	0	31.527	908750000	33	18.2725	18.4904	18.5085	18.7213	18.4738	18.3372	18.3312	18.312	18.3595	18.328
1.24881	0.191954	P11031	P11031	Activated RNA polymerase II transcriptional coactivator p15	Sub1	Color2 [A=255, R=169, G=169, B=169]	1	4					12	12	12	51.2	51.2	51.2	14.427	0	33.702	4634300000	57	19.7286	20.1087	19.9727	19.8435	19.6865	19.7569	19.7171	19.7154	19.5524	19.6386
1.24843	0.142291	Q9CYA6	Q9CYA6	Zinc finger CCHC domain-containing protein 8	Zcchc8	Color2 [A=255, R=169, G=169, B=169]	1	4					5	5	5	11.8	11.8	11.8	78.025	0	32.223	74445000	10	15.4984	15.7237	15.566	15.5529	15.5651	15.5607	15.3334	15.3519	15.5666	15.3819
1.24775	0.221013	Q8R086	Q8R086	Sulfite oxidase, mitochondrial	Suox	Color2 [A=255, R=169, G=169, B=169]	1	4					3	3	3	6.8	6.8	6.8	60.755	0	17.388	43792000	11	14.716	14.7716	14.689	14.7109	14.7374	14.6259	14.3753	14.3011	14.8307	14.387
1.24645	0.153401	Q80W54	Q80W54	CAAX prenyl protease 1 homolog	Zmpste24	Color2 [A=255, R=169, G=169, B=169]	1	4					8	8	8	17.7	17.7	17.7	54.734	0	25.857	788000000	19	17.6915	17.9321	17.9191	17.8328	17.8169	17.8549	17.6875	17.7266	17.5322	17.6241
1.24538	0.531341	P58501;P58501-2	P58501	PAX3- and PAX7-binding protein 1	Paxbp1	Color2 [A=255, R=169, G=169, B=169]	1	4					4	4	4	5.5	5.5	5.5	104.83	0	10.262	9470000	8	12.3705	13.043	12.9743	12.6753	12.571	12.0037	11.7702	12.5082	12.8298	11.8656
1.24317	0.156631	P63011	P63011	Ras-related protein Rab-3A	Rab3a	Color2 [A=255, R=169, G=169, B=169]	1	4					3	3	3	19.5	19.5	19.5	24.97	0	5.2363	8824900	3	12.4283	12.817	12.5425	12.6191	12.529	12.3523	12.3965	12.4407	12.4467	12.5166
1.24316	0.122506	Q63932	Q63932	Dual specificity mitogen-activated protein kinase kinase 2	Map2k2	Color2 [A=255, R=169, G=169, B=169]	1	4					9	9	5	27.7	27.7	20.2	44.402	0	38.91	372590000	25	17.4704	17.7697	17.6558	17.6529	17.6189	17.5693	17.4271	17.512	17.4795	17.5675
1.24135	0.141154	Q80U78-2;Q80U78-3;Q80U78;Q80U58-3;Q80U58-2;Q80U58;Q80U78-4	Q80U78-2;Q80U78-3;Q80U78;Q80U58-3;Q80U58-2;Q80U58	Pumilio homolog 1;Pumilio homolog 2	Pum1;Pum2	Color2 [A=255, R=169, G=169, B=169]	1	4					5	5	5	4.6	4.6	4.6	126.33	0	12.796	137890000	13	15.8722	16.0968	16.1419	16.0677	15.8906	15.8665	15.7841	15.8494	15.9774	15.8861
1.24025	0.149535	Q9CZ44-3;Q9CZ44;Q9CZ44-2	Q9CZ44-3;Q9CZ44;Q9CZ44-2	NSFL1 cofactor p47	Nsfl1c	Color2 [A=255, R=169, G=169, B=169]	1	4					11	11	11	39.5	39.5	39.5	40.953	0	239.26	1434400000	62	18.2061	18.4696	18.3955	18.2487	18.2314	18.3054	18.1829	18.1707	18.0584	18.0862
1.23871	0.165559	P97376	P97376	Protein FRG1	Frg1	Color2 [A=255, R=169, G=169, B=169]	1	4					5	5	5	21.7	21.7	21.7	29.127	0	13.078	188150000	18	16.3418	16.5543	16.4972	16.2586	16.324	16.3781	16.2621	16.2206	16.0676	16.2196
1.2378	0.1078	Q9D753	Q9D753	Exosome complex component RRP43	Exosc8	Color2 [A=255, R=169, G=169, B=169]	1	4					6	6	6	30.1	30.1	30.1	29.949	0	29.78	199510000	21	16.169	16.4243	16.3108	16.2561	16.2635	16.242	16.0876	16.1748	16.1966	16.1837
1.23758	0.215873	Q99JY3;Q99JY3-2	Q99JY3;Q99JY3-2	GTPase IMAP family member 4	Gimap4	Color2 [A=255, R=169, G=169, B=169]	1	4					20	20	20	61.9	61.9	61.9	38.044	0	171.7	7565300000	111	20.1658	20.5949	20.5413	20.3757	20.359	20.4019	20.0742	20.2342	20.0662	20.1808
1.23713	0.26925	Q5EBH1-2;Q5EBH1	Q5EBH1-2;Q5EBH1	Ras association domain-containing protein 5	Rassf5	Color2 [A=255, R=169, G=169, B=169]	1	4					2	2	2	8.7	8.7	8.7	30.338	0	4.7714	26740000	5	13.0642	13.6066	13.3766	13.2543	13.1934	13.2571	12.9073	13.1191	13.0631	12.8023
1.2371	0.178473	Q8CGA0	Q8CGA0	Protein phosphatase 1F	Ppm1f	Color2 [A=255, R=169, G=169, B=169]	1	4					6	6	6	17.7	17.7	17.7	49.61	0	17.735	136370000	13	15.4023	15.5985	15.6111	15.2733	15.5691	15.4526	15.2075	15.3402	15.3496	15.212
1.23626	0.179172	P70191	P70191	TNF receptor-associated factor 5	Traf5	Color2 [A=255, R=169, G=169, B=169]	1	4					5	5	5	9.9	9.9	9.9	64.144	0	18.915	22456000	8	14.7431	14.9728	14.9102	14.8525	14.6926	14.8472	14.5759	14.6464	14.4824	14.7232
1.23439	0.223202	Q8R3B7-2;Q8R3B7	Q8R3B7-2;Q8R3B7	Bromodomain-containing protein 8	Brd8	Color2 [A=255, R=169, G=169, B=169]	1	4					6	6	6	7.6	7.6	7.6	95.117	0	10.752	38511000	12	15.1319	15.2715	15.215	14.8486	15.3895	15.0835	14.8219	14.8881	14.9787	14.9683
1.23428	0.166388	Q61214;Q9Z188-2;Q9Z188;Q9Z188-3	Q61214	Dual specificity tyrosine-phosphorylation-regulated kinase 1A	Dyrk1a	Color2 [A=255, R=169, G=169, B=169]	1	4					6	6	6	8.9	8.9	8.9	85.493	0	10.596	48314000	12	15.2592	15.5423	15.4949	15.3211	15.4261	15.4047	15.1338	15.1829	15.3355	15.1547
1.23209	0.150851	O35841	O35841	Apoptosis inhibitor 5	Api5	Color2 [A=255, R=169, G=169, B=169]	1	4					14	14	14	38.7	38.7	38.7	56.784	0	96.699	1521100000	60	18.6179	18.9923	18.821	18.6991	18.6882	18.5654	18.6218	18.6473	18.6565	18.5731
1.23204	0.187344	E9PV24;E9PV24-2;CON__P02672	E9PV24;E9PV24-2	Fibrinogen alpha chain;Fibrinopeptide A;Fibrinogen alpha chain	Fga	Color2 [A=255, R=169, G=169, B=169]	1	4					16	16	16	29	29	29	87.428	0	191.43	4344900000	86	19.4821	19.7498	19.3362	19.6345	19.7063	19.5259	19.4089	19.3837	19.3046	19.3492
1.23112	0.239272	P19973;P19973-2	P19973;P19973-2	Lymphocyte-specific protein 1	Lsp1	Color2 [A=255, R=169, G=169, B=169]	1	4					15	15	15	68.8	68.8	68.8	36.713	0	323.31	4672400000	91	19.7877	20.0057	20.1484	19.8435	19.887	19.8754	19.7552	19.7357	19.36	19.7497
1.2282	0.123619	Q9CQJ6	Q9CQJ6	Density-regulated protein	Denr	Color2 [A=255, R=169, G=169, B=169]	1	4					9	9	9	52	52	52	22.166	0	101.39	332840000	16	16.6497	16.8282	16.788	16.6586	16.7799	16.5737	16.5977	16.4903	16.7239	16.701
1.22746	0.099761	Q9ERG2	Q9ERG2	Striatin-3	Strn3	Color2 [A=255, R=169, G=169, B=169]	1	4					9	8	8	16.6	15.7	15.7	87.149	0	37.568	101770000	17	15.969	16.1837	16.0724	16.2023	16.1105	16.0622	16.0171	16.0184	15.9771	15.9643
1.22489	0.40895	Q8CHP5;Q8CHP5-2	Q8CHP5;Q8CHP5-2	Partner of Y14 and mago	Wibg	Color2 [A=255, R=169, G=169, B=169]	1	4					5	5	5	47.8	47.8	47.8	22.689	0	81.893	243540000	22	17.0332	17.6201	17.3728	17.2955	17.1626	17.1019	16.2859	17.1747	16.9676	16.9095
1.22472	0.179601	P17156	P17156	Heat shock-related 70 kDa protein 2	Hspa2	Color2 [A=255, R=169, G=169, B=169]	1	4					23	10	9	40.9	19.9	18.6	69.641	0	59.657	101730000	27	16.143	16.3152	16.2245	16.097	16.2197	16.143	15.9965	16.0805	15.7483	16.1332
1.22371	0.251599	Q8BTU1;Q8BTU1-2	Q8BTU1;Q8BTU1-2	Cilia- and flagella-associated protein 20	Cfap20	Color2 [A=255, R=169, G=169, B=169]	1	4					5	5	5	26.4	26.4	26.4	22.748	0	19.218	21881000	13	15.7498	16.2627	15.9261	16.2755	15.9305	15.6657	15.6713	15.9079	15.8724	15.7692
1.22294	0.115818	Q9DAK9	Q9DAK9	14 kDa phosphohistidine phosphatase	Phpt1	Color2 [A=255, R=169, G=169, B=169]	1	4					4	4	4	44.4	44.4	44.4	13.996	0	26.302	922280000	21	18.4791	18.5766	18.584	18.5453	18.5176	18.5253	18.4657	18.3215	18.2933	18.5178
1.22141	0.201645	Q9Z0P5-2;Q9Z0P5	Q9Z0P5-2;Q9Z0P5	Twinfilin-2	Twf2	Color2 [A=255, R=169, G=169, B=169]	1	4					14	14	13	62.2	62.2	60.2	39.311	0	90.035	1428700000	59	18.8609	19.3351	19.0801	19.0838	19.0673	19.006	18.7753	19.0181	18.7873	18.8323
1.21757	0.305489	P23953;Q8VCC2;Q91WU0;Q64176	P23953	Carboxylesterase 1C	Ces1c	Color2 [A=255, R=169, G=169, B=169]	1	4					14	14	11	30.5	30.5	25.1	61.055	0	86.308	2736600000	64	20.089	20.1281	20.0032	20.0656	20.093	19.8705	19.9519	19.8747	19.2203	19.9339
1.21755	0.402297	P26262	P26262	Plasma kallikrein;Plasma kallikrein heavy chain;Plasma kallikrein light chain	Klkb1	Color2 [A=255, R=169, G=169, B=169]	1	4					5	5	5	9.7	9.7	9.7	71.382	0	12.967	57690000	13	14.9555	15.3245	15.012	14.7958	15.0779	14.7872	14.7993	14.8893	13.9928	14.6855
1.21684	0.15859	Q3UMB9	Q3UMB9	WASH complex subunit 7	Kiaa1033	Color2 [A=255, R=169, G=169, B=169]	1	4					14	14	12	11.6	11.6	9.9	136.37	0	17.766	131820000	24	16.3485	16.6931	16.5033	16.3773	16.4696	16.353	16.2973	16.4118	16.1778	16.3589
1.21582	0.148746	P26231;Q61301-2;Q61301-3;Q61301;Q65CL1	P26231	Catenin alpha-1	Ctnna1	Color2 [A=255, R=169, G=169, B=169]	1	4					29	29	29	46	46	46	100.11	0	245.33	846610000	82	18.9199	19.0854	18.9524	18.8269	19.0154	18.9378	18.7602	18.9084	18.6476	18.8022
1.215	0.142681	Q80XI4	Q80XI4	Phosphatidylinositol 5-phosphate 4-kinase type-2 beta	Pip4k2b	Color2 [A=255, R=169, G=169, B=169]	1	4					6	3	3	17.5	9.4	9.4	47.318	0	28.071	267010000	13	15.7603	16.0237	15.9048	15.7606	15.8643	15.8118	15.7219	15.8182	15.6052	15.6433
1.21468	-0.254008	P08003	P08003	Protein disulfide-isomerase A4	Pdia4	Color2 [A=255, R=169, G=169, B=169]	1	4					28	28	28	43.4	43.4	43.4	71.982	0	321.56	12771000000	236	21.0259	21.54	21.4058	21.5139	21.2234	21.6327	21.5278	21.6424	21.7841	21.3921
1.21449	0.130218	P15379-2;P15379-3;P15379-6;P15379-11;P15379-5;P15379-10;P15379-9;P15379-4;P15379-8;P15379-7;P15379;P15379-12;P15379-13	P15379-2;P15379-3;P15379-6;P15379-11;P15379-5;P15379-10;P15379-9;P15379-4;P15379-8;P15379-7;P15379	CD44 antigen	Cd44	Color2 [A=255, R=169, G=169, B=169]	1	4					5	5	5	15.2	15.2	15.2	39.998	0	20.807	500180000	15	17.4536	17.5323	17.5902	17.4892	17.4721	17.4744	17.4844	17.3131	17.1961	17.4182
1.21071	0.212234	Q8BH61	Q8BH61	Coagulation factor XIII A chain	F13a1	Color2 [A=255, R=169, G=169, B=169]	1	4					15	15	15	24.2	24.2	24.2	83.206	0	47.468	448490000	44	18.0393	18.0549	17.922	17.9859	18.104	18.0264	17.9044	17.844	17.4717	17.7984
1.21056	0.207524	Q8BH07	Q8BH07	ADP-ribosylation factor-like protein 6-interacting protein 6	Arl6ip6	Color2 [A=255, R=169, G=169, B=169]	1	4					2	2	2	8.4	8.4	8.4	24.908	0	4.1842	44590000	5	13.8524	13.8935	13.8919	13.7188	13.7562	13.7657	13.8645	13.4627	13.3969	13.5853
1.20995	0.38216	P27546;P27546-2;P27546-3;P27546-4	P27546;P27546-2;P27546-3	Microtubule-associated protein 4	Map4	Color2 [A=255, R=169, G=169, B=169]	1	4					26	26	26	37.2	37.2	37.2	117.43	0	138.47	897690000	94	19.2504	19.0675	19.4386	19.7006	19.4419	19.3401	19.1828	18.65	18.677	19.1383
1.20609	0.248152	P60762-2;P60762	P60762-2;P60762	Mortality factor 4-like protein 1	Morf4l1	Color2 [A=255, R=169, G=169, B=169]	1	4					8	8	8	22.3	22.3	22.3	37.23	0	21.433	157940000	31	16.6199	17.1356	16.8607	16.7625	16.7051	16.5784	16.3543	16.6052	16.7998	16.5054
1.20559	0.112398	Q6PHN9	Q6PHN9	Ras-related protein Rab-35	Rab35	Color2 [A=255, R=169, G=169, B=169]	1	4					6	6	6	29.4	29.4	29.4	23.025	0	33.875	513310000	25	18.944	19.1343	19.1238	19.0364	18.9557	19.0497	18.8902	18.9015	18.8593	18.9315
1.20334	0.221937	Q9R0U0-3;Q9R0U0-2;Q9R0U0	Q9R0U0-3;Q9R0U0-2;Q9R0U0	Serine/arginine-rich splicing factor 10	Srsf10	Color2 [A=255, R=169, G=169, B=169]	1	4					6	6	6	25.1	25.1	25.1	22.222	0	16.344	319110000	22	16.4718	16.9824	16.6784	16.5506	16.7065	16.462	16.3052	16.5211	16.615	16.3768
1.20242	0.173905	Q921E2	Q921E2	Ras-related protein Rab-31	Rab31	Color2 [A=255, R=169, G=169, B=169]	1	4					4	2	2	26.3	14.9	14.9	21.331	0	2.8395	27634000	7	14.9126	15.1746	15.2028	15.3402	15.1652	15.0779	14.8368	15.0408	14.9775	14.9929
1.20199	0.122651	Q7TMB8;Q7TMB8-2	Q7TMB8;Q7TMB8-2	Cytoplasmic FMR1-interacting protein 1	Cyfip1	Color2 [A=255, R=169, G=169, B=169]	1	4					26	13	13	22.6	11.7	11.7	145.24	0	20.574	187290000	26	17.1218	17.3264	17.1861	17.1139	17.2173	17.1306	17.0298	17.1588	16.9275	17.1055
1.20165	0.102277	P61164	P61164	Alpha-centractin	Actr1a	Color2 [A=255, R=169, G=169, B=169]	1	4					9	9	5	30.6	30.6	21.5	42.613	0	44.592	720400000	47	18.1432	18.3106	18.3415	18.1957	18.22	18.1534	18.1585	18.1558	18.0267	18.2053
1.2016	0.192788	Q9JKY5	Q9JKY5	Huntingtin-interacting protein 1-related protein	Hip1r	Color2 [A=255, R=169, G=169, B=169]	1	4					22	22	22	23.9	23.9	23.9	119.43	0	71.464	304860000	57	17.6233	18.0324	17.8213	17.7016	17.7004	17.6016	17.5711	17.6486	17.3892	17.7045
1.20114	0.161252	Q921F2	Q921F2	TAR DNA-binding protein 43	Tardbp	Color2 [A=255, R=169, G=169, B=169]	1	4					12	12	12	40.8	40.8	40.8	44.547	0	175.36	3385700000	64	19.7899	20.1464	20.0123	19.8564	19.8104	19.8727	19.6913	19.7232	19.7528	19.7692
1.20038	0.216235	Q9CX11	Q9CX11	rRNA-processing protein UTP23 homolog	Utp23	Color2 [A=255, R=169, G=169, B=169]	1	4					5	5	5	24.1	24.1	24.1	28.38	0	10.44	23120000	11	14.7291	15.2382	14.9555	15.1127	14.8908	14.9501	14.756	14.7574	14.6913	14.6905
1.19999	0.13906	Q9R226;Q9WU01-2;Q9WU01	Q9R226	KH domain-containing, RNA-binding, signal transduction-associated protein 3	Khdrbs3	Color2 [A=255, R=169, G=169, B=169]	1	4					4	3	3	10.4	7.8	7.8	38.807	0	5.5635	54211000	10	15.0535	15.0542	14.982	14.997	15.0176	14.9251	14.8243	14.9754	14.6664	15.0179
1.19969	0.429119	Q8CH02	Q8CH02	SURP and G-patch domain-containing protein 1	Sugp1	Color2 [A=255, R=169, G=169, B=169]	1	4					6	6	6	12.3	12.3	12.3	72.648	0	13.608	23434000	10	13.8166	14.5526	14.3128	14.7533	14.3224	13.8272	13.5624	14.315	14.0126	13.8951
1.1992	0.218835	Q9JHS9	Q9JHS9	Spliceosome-associated protein CWC15 homolog	Cwc15	Color2 [A=255, R=169, G=169, B=169]	1	4					2	2	2	9.2	9.2	9.2	26.624	0	4.5986	36012000	3	14.4633	14.732	14.6445	14.585	14.2461	14.3389	14.3596	14.2791	14.1264	14.4725
1.19913	0.139617	Q8K4K6;Q8K4K6-2;Q8R2W9	Q8K4K6;Q8K4K6-2;Q8R2W9	Pantothenate kinase 1;Pantothenate kinase 3	Pank1;Pank3	Color2 [A=255, R=169, G=169, B=169]	1	4					3	3	3	4.9	4.9	4.9	60.091	0.0018861	2.4853	38406000	4	15.5223	15.8199	15.5994	15.664	15.654	15.672	15.5196	15.4654	15.4298	15.4748
1.19864	0.620371	P37804	P37804	Transgelin	Tagln	Color2 [A=255, R=169, G=169, B=169]	1	4					13	13	13	61.7	61.7	61.7	22.576	0	56.039	6631200000	101	20.2531	21.2904	20.6845	21.0002	20.6673	19.8604	19.6202	20.8427	20.5441	19.9263
1.19539	0.328198	Q3U3R4-3;Q3U3R4-2;Q3U3R4	Q3U3R4-3;Q3U3R4-2;Q3U3R4	Lipase maturation factor 1	Lmf1	Color2 [A=255, R=169, G=169, B=169]	1	4					2	2	2	5	5	5	41.443	0.0038161	2.0137	121850000	3	15.8674	16.05	15.6103	15.6877	15.7921	15.5653	15.5509	15.1307	15.2409	15.8788
1.19467	0.159866	P61406	P61406	Telomerase-binding protein EST1A	Smg6	Color2 [A=255, R=169, G=169, B=169]	1	4					5	5	5	4.9	4.9	4.9	160.49	0	17.363	347030000	10	14.3568	14.619	14.4859	14.4795	14.2868	14.3318	14.1694	14.2311	14.4438	14.2525
1.19443	0.336928	E9PYK3	E9PYK3		Parp4	Color2 [A=255, R=169, G=169, B=169]	1	4					4	4	4	2.9	2.9	2.9	216.13	0	9.9154	13064000	11	12.9097	13.5447	13.4978	12.9969	13.204	13.0009	12.8246	12.7109	12.7388	13.1932
1.19289	0.167752	Q9Z0X4	Q9Z0X4	cGMP-inhibited 3,5-cyclic phosphodiesterase A	Pde3a	Color2 [A=255, R=169, G=169, B=169]	1	4					2	2	2	1.9	1.9	1.9	124.51	0	24.97	21056000	3	13.4563	13.6193	13.6276	13.6963	13.814	13.5756	13.405	13.4503	13.3326	13.611
1.19263	0.188773	Q8BHB4	Q8BHB4	WD repeat-containing protein 3	Wdr3	Color2 [A=255, R=169, G=169, B=169]	1	4					8	8	8	12	12	12	105.77	0	19.905	75918000	14	15.6253	16.0289	15.9348	15.9144	15.7553	15.6571	15.6121	15.5425	15.8495	15.6536
1.19159	0.116783	Q6P9R2	Q6P9R2	Serine/threonine-protein kinase OSR1	Oxsr1	Color2 [A=255, R=169, G=169, B=169]	1	4					11	11	7	27.5	27.5	19.4	58.213	0	93.1	584140000	39	17.6944	18.0121	17.9298	17.8401	17.8544	17.7939	17.7116	17.7586	17.7444	17.7383
1.19107	0.184472	Q569Z5;Q569Z5-2	Q569Z5;Q569Z5-2	Probable ATP-dependent RNA helicase DDX46	Ddx46	Color2 [A=255, R=169, G=169, B=169]	1	4					33	33	33	34.7	34.7	34.7	117.45	0	143.33	1174300000	88	18.6484	19.0148	18.8567	18.6539	18.6645	18.592	18.4316	18.6087	18.715	18.5687
1.19013	0.160377	Q9CY27	Q9CY27	Very-long-chain enoyl-CoA reductase	Tecr	Color2 [A=255, R=169, G=169, B=169]	1	4					4	4	4	13.6	13.6	13.6	36.09	0	12.925	526510000	16	18.092	18.499	18.4455	18.2855	18.318	18.2161	18.1521	18.1893	18.1992	18.0815
1.19004	0.120644	Q7TNC4-2;Q7TNC4-3;Q7TNC4-4;Q7TNC4	Q7TNC4-2;Q7TNC4-3;Q7TNC4-4;Q7TNC4	Putative RNA-binding protein Luc7-like 2	Luc7l2	Color2 [A=255, R=169, G=169, B=169]	1	4					12	12	7	39.4	39.4	24.9	38.611	0	43.95	1184300000	43	19.6663	19.8244	19.7838	19.5587	19.6401	19.6177	19.5159	19.4943	19.6339	19.6083
1.18925	0.10332	Q9CQU3	Q9CQU3	Protein RER1	Rer1	Color2 [A=255, R=169, G=169, B=169]	1	4					3	3	3	19.4	19.4	19.4	22.988	0	8.7342	80414000	8	16.2482	16.3912	16.3479	16.3327	16.3005	16.3628	16.1266	16.2395	16.2293	16.1456
1.18916	0.230726	Q8VI84	Q8VI84	Nucleolar complex protein 3 homolog	Noc3l	Color2 [A=255, R=169, G=169, B=169]	1	4					3	3	3	4	4	4	93.21	0	3.0359	21744000	4	14.2557	14.1041	13.9324	14.2118	14.1122	14.1483	13.6875	13.939	14.0107	13.6771
1.18897	0.211211	P01029;REV__Q5XG71	P01029	Complement C4-B;Complement C4 beta chain;Complement C4 alpha chain;C4a anaphylatoxin;Complement C4 gamma chain	C4b	Color2 [A=255, R=169, G=169, B=169]	1	4					19	19	19	15.9	15.9	15.9	192.91	0	140.1	639050000	81	18.5698	18.8638	18.5702	18.8635	18.8685	18.753	18.4695	18.3871	18.6256	18.4445
1.18807	0.179253	Q8VEJ9;Q8BPY9	Q8VEJ9	Vacuolar protein sorting-associated protein 4A	Vps4a	Color2 [A=255, R=169, G=169, B=169]	1	4					8	5	5	18.8	12.4	12.4	48.906	0	10.421	145640000	12	15.793	16.1914	16.0573	16.1094	16.0041	15.9836	15.8244	15.8806	15.6787	15.8915
1.18719	0.181745	A6H630;A6H630-2;A6H630-4;A6H630-3	A6H630;A6H630-2	Protein-glutamate O-methyltransferase	Armt1	Color2 [A=255, R=169, G=169, B=169]	1	4					9	9	8	21.6	21.6	19.4	50.548	0	23.329	76833000	11	15.9629	16.4571	16.1724	16.1462	16.1836	16.0881	15.9175	16.0583	15.9873	15.9624
1.18622	0.148276	Q7TPH6-2;Q7TPH6	Q7TPH6-2;Q7TPH6	E3 ubiquitin-protein ligase MYCBP2	Mycbp2	Color2 [A=255, R=169, G=169, B=169]	1	4					17	17	17	4.7	4.7	4.7	520.85	0	55.421	126930000	29	16.2736	16.4969	16.5433	16.3293	16.408	16.3916	16.1288	16.2905	16.178	16.3208
1.18461	0.189008	P10630;P10630-2	P10630;P10630-2	Eukaryotic initiation factor 4A-II;Eukaryotic initiation factor 4A-II, N-terminally processed	Eif4a2	Color2 [A=255, R=169, G=169, B=169]	1	4					20	9	9	45	18.7	18.7	46.402	0	26.338	541380000	36	18.4039	18.7614	18.5749	18.7496	18.5528	18.6099	18.4197	18.465	18.2761	18.3268
1.18408	0.337234	P22599;Q00898	P22599	Alpha-1-antitrypsin 1-2	Serpina1b	Color2 [A=255, R=169, G=169, B=169]	1	4					14	14	5	48.9	48.9	19.9	45.974	0	148.76	6698700000	99	21.0204	21.2343	20.9608	21.2913	21.0772	20.9907	20.9355	20.8573	20.2061	20.9081
1.18374	0.220646	Q80W47	Q80W47	WD repeat domain phosphoinositide-interacting protein 2	Wipi2	Color2 [A=255, R=169, G=169, B=169]	1	4					3	3	3	12.1	12.1	12.1	48.477	0	31.919	26428000	7	13.9718	14.466	14.2922	14.2764	14.0958	14.1039	14.0298	13.8554	14.138	13.8717
1.18316	0.225547	Q9R0P5	Q9R0P5	Destrin	Dstn	Color2 [A=255, R=169, G=169, B=169]	1	4					11	11	11	61.8	61.8	61.8	18.521	0	45.34	2014700000	43	19.5172	19.8857	19.7481	19.5713	19.8311	19.5734	19.2601	19.7232	19.424	19.4449
1.18233	0.197449	Q3UDW8-2;Q3UDW8	Q3UDW8-2;Q3UDW8	Heparan-alpha-glucosaminide N-acetyltransferase	Hgsnat	Color2 [A=255, R=169, G=169, B=169]	1	4					2	2	2	3.8	3.8	3.8	69.099	0	4.5675	97828000	7	14.9455	15.0495	14.9414	14.6789	15.2113	14.8091	14.7948	14.8497	14.7124	14.6733
1.18139	-0.160933	P20029	P20029	78 kDa glucose-regulated protein	Hspa5	Color2 [A=255, R=169, G=169, B=169]	1	4					36	33	33	49.6	47.9	47.9	72.421	0	323.31	38300000000	293	22.3875	22.7312	22.6771	22.7084	22.5974	22.8509	22.7338	22.7965	22.8812	22.6439
1.18124	0.225204	P97369	P97369	Neutrophil cytosol factor 4	Ncf4	Color2 [A=255, R=169, G=169, B=169]	1	4					14	14	14	52.8	52.8	52.8	38.707	0	69.961	460640000	44	17.5057	17.9169	17.7498	17.6069	17.5487	17.5408	17.4041	17.5902	17.169	17.498
1.18114	0.258389	Q91WN4-2;Q91WN4	Q91WN4-2;Q91WN4	Kynurenine 3-monooxygenase	Kmo	Color2 [A=255, R=169, G=169, B=169]	1	4					5	5	5	14.4	14.4	14.4	50.395	0	16.089	72935000	13	15.5151	15.728	15.7523	15.3195	15.4966	15.4551	15.3497	15.3676	14.9471	15.4001
1.17989	0.17812	Q9DA08	Q9DA08	SAGA-associated factor 29 homolog	Ccdc101	Color2 [A=255, R=169, G=169, B=169]	1	4					2	2	2	16.7	16.7	16.7	33.298	0	3.1939	8324300	3	13.7265	14.1527	13.9027	13.9172	13.8719	13.7495	13.5571	13.8481	13.7622	13.7634
1.17935	0.22831	Q8VCW4	Q8VCW4	Protein unc-93 homolog B1	Unc93b1	Color2 [A=255, R=169, G=169, B=169]	1	4					3	3	3	9.7	9.7	9.7	66.98	0	24.31	87612000	11	15.3113	15.7373	15.6966	15.5199	15.6947	15.3606	15.6132	15.3951	15.257	15.1924
1.17881	0.79663	Q8VDC0	Q8VDC0	Probable leucine--tRNA ligase, mitochondrial	Lars2	Color2 [A=255, R=169, G=169, B=169]	1	4					5	5	5	6.8	6.8	6.8	101.48	0	9.1076	58190000000	20	19.2798	20.121	19.6522	19.3362	19.3559	18.6194	17.5575	19.4812	19.3351	18.7688
1.17788	0.1778	Q61235	Q61235	Beta-2-syntrophin	Sntb2	Color2 [A=255, R=169, G=169, B=169]	1	4					13	13	12	31.2	31.2	29.8	56.381	0	54.171	292190000	35	17.1248	17.3563	17.1681	17.1057	17.2921	17.1535	16.9887	17.1578	16.7904	17.0675
1.17677	0.128584	O55106	O55106	Striatin	Strn	Color2 [A=255, R=169, G=169, B=169]	1	4					15	15	14	31.7	31.7	30.8	85.965	0	165.56	456130000	58	17.5193	17.7299	17.6488	17.5266	17.6292	17.6354	17.4503	17.5087	17.3543	17.4622
1.1764	0.12953	Q9ERE7	Q9ERE7	LDLR chaperone MESD	Mesdc2	Color2 [A=255, R=169, G=169, B=169]	1	4					5	5	5	25.9	25.9	25.9	25.206	0	18.642	158690000	15	16.9072	17.1821	17.1452	17.1658	17.014	17.0129	16.9482	17.0145	16.942	16.8491
1.17425	0.141751	Q8VEM8	Q8VEM8	Phosphate carrier protein, mitochondrial	Slc25a3	Color2 [A=255, R=169, G=169, B=169]	1	4					14	14	14	40.9	40.9	40.9	39.632	0	95.922	2614700000	66	18.1523	18.4487	18.2928	18.157	18.2345	18.2536	18.1165	18.1227	18.0467	18.0371
1.17359	0.216544	Q80TM9;Q80TM9-6;Q80TM9-4;Q80TM9-3;Q80TM9-2;Q80TM9-5	Q80TM9;Q80TM9-6;Q80TM9-4;Q80TM9-3;Q80TM9-2	Nischarin	Nisch	Color2 [A=255, R=169, G=169, B=169]	1	4					5	5	5	4.4	4.4	4.4	175.01	0	19.138	56793000	9	14.5044	14.9495	14.6593	14.5409	14.8265	14.5305	14.3488	14.6548	14.505	14.3587
1.17351	0.201266	P24788;P24788-2	P24788;P24788-2	Cyclin-dependent kinase 11B	Cdk11b	Color2 [A=255, R=169, G=169, B=169]	1	4					12	12	12	13.1	13.1	13.1	91.512	0	14.883	99366000	22	15.912	16.3514	16.1715	16.2759	16.0172	16.0713	15.7863	15.8836	15.9735	16.0071
1.172	0.096125	Q6PHZ2;Q6PHZ2-2;Q6PHZ2-4;Q6PHZ2-5;P11798;P28652	Q6PHZ2;Q6PHZ2-2;Q6PHZ2-4;Q6PHZ2-5	Calcium/calmodulin-dependent protein kinase type II subunit delta	Camk2d	Color2 [A=255, R=169, G=169, B=169]	1	4					12	12	10	28.5	28.5	22.2	56.369	0	27.988	1301800000	46	19.297	19.4805	19.423	19.3757	19.3505	19.36	19.2529	19.3033	19.1813	19.3486
1.1715	-0.164809	Q9D8E6	Q9D8E6	60S ribosomal protein L4	Rpl4	Color2 [A=255, R=169, G=169, B=169]	1	4					17	17	17	38.4	38.4	38.4	47.153	0	86.56	4033100000	73	19.93	20.1377	20.0022	19.907	20.0682	20.221	20.0611	20.0685	20.4078	20.1109
1.16817	0.169817	Q99J47-2;Q99J47	Q99J47-2;Q99J47	Dehydrogenase/reductase SDR family member 7B	Dhrs7b	Color2 [A=255, R=169, G=169, B=169]	1	4					4	4	4	15.9	15.9	15.9	33.982	0	8.7231	40819000	14	15.0423	15.4925	15.2348	15.2324	15.2952	15.0267	15.0589	15.1364	15.206	15.02
1.16756	-0.171331	Q9D0M3-2;Q9D0M3	Q9D0M3-2;Q9D0M3	Cytochrome c1, heme protein, mitochondrial	Cyc1	Color2 [A=255, R=169, G=169, B=169]	1	4					5	5	5	31.2	31.2	31.2	29.497	0	38.655	304980000	24	16.2982	16.561	16.6084	16.4292	16.4505	16.8491	16.5285	16.5378	16.7009	16.5877
1.16691	0.318888	Q8BLR5	Q8BLR5	PH and SEC7 domain-containing protein 4	Psd4	Color2 [A=255, R=169, G=169, B=169]	1	4					3	3	3	4.6	4.6	4.6	112.73	0	6.726	12345000	4	12.6549	12.8306	13.0348	12.3491	12.8107	12.4292	12.3184	12.7971	12.2578	12.2832
1.16682	0.193497	O35730;O35730-3;O35730-2	O35730;O35730-3;O35730-2	E3 ubiquitin-protein ligase RING1	Ring1	Color2 [A=255, R=169, G=169, B=169]	1	4					4	3	2	14.8	11.3	8.4	42.63	0	14.085	19523000	3	13.0111	13.2628	13.0662	13.0712	12.9734	13.1575	12.7023	12.7858	12.8597	12.9119
1.16598	0.194713	Q5SV85-2;Q5SV85	Q5SV85-2;Q5SV85	Synergin gamma	Synrg	Color2 [A=255, R=169, G=169, B=169]	1	4					8	8	8	9.6	9.6	9.6	122.08	0	11.181	62231000	15	14.9685	15.1758	15.1256	15.3514	15.1219	14.9888	15.0486	14.8964	14.7189	15.117
1.16536	0.15496	Q80TY0-2;Q80TY0-3;Q80TY0;Q80TY0-4;Q80TY0-5	Q80TY0-2;Q80TY0-3;Q80TY0;Q80TY0-4;Q80TY0-5	Formin-binding protein 1	Fnbp1	Color2 [A=255, R=169, G=169, B=169]	1	4					20	20	20	41.3	41.3	41.3	64.139	0	94.221	1783100000	71	18.8482	19.1909	19.0366	18.872	18.9648	18.8929	18.7692	18.9055	18.7013	18.8687
1.16525	0.2418	Q922P9	Q922P9	Putative oxidoreductase GLYR1	Glyr1	Color2 [A=255, R=169, G=169, B=169]	1	4					12	12	12	32.1	32.1	32.1	59.715	0	74.251	497100000	35	17.8283	18.1199	18.0526	17.534	17.8067	17.6798	17.7019	17.6545	17.4303	17.666
1.1643	0.134647	Q64378	Q64378	Peptidyl-prolyl cis-trans isomerase FKBP5;Peptidyl-prolyl cis-trans isomerase FKBP5, N-terminally processed	Fkbp5	Color2 [A=255, R=169, G=169, B=169]	1	4					10	10	10	24.8	24.8	24.8	50.966	0	32.686	436100000	30	17.3799	17.6668	17.4008	17.5732	17.4861	17.4216	17.3554	17.4687	17.3016	17.2861
1.16343	0.198097	Q9JLN9;Q9JLN9-2	Q9JLN9	Serine/threonine-protein kinase mTOR	Mtor	Color2 [A=255, R=169, G=169, B=169]	1	4					15	15	15	7.3	7.3	7.3	288.79	0	52.224	184430000	30	15.8591	16.0488	16.2257	16.3496	15.9292	15.9583	15.8095	15.8791	15.8903	15.8847
1.16128	0.175011	Q6DIC0	Q6DIC0	Probable global transcription activator SNF2L2	Smarca2	Color2 [A=255, R=169, G=169, B=169]	1	4					19	10	10	12.6	6.5	6.5	180.25	0	41.915	285150000	33	16.7318	17.0224	16.7496	16.6311	16.825	16.7802	16.6705	16.5164	16.4991	16.6187
1.16084	0.239857	Q8C5L3-3;Q8C5L3-2;Q8C5L3	Q8C5L3-3;Q8C5L3-2;Q8C5L3	CCR4-NOT transcription complex subunit 2	Cnot2	Color2 [A=255, R=169, G=169, B=169]	1	4					2	2	2	5.5	5.5	5.5	50.224	0	6.4255	34754000	3	14.6837	15.122	14.8795	15.0384	14.7167	14.7623	14.6557	14.7091	14.7559	14.358
1.16019	0.166573	Q99JX7	Q99JX7	Nuclear RNA export factor 1	Nxf1	Color2 [A=255, R=169, G=169, B=169]	1	4					17	17	17	28.8	28.8	28.8	70.299	0	68.681	428920000	51	17.5767	17.8075	17.8082	17.8932	17.5422	17.6367	17.5134	17.4351	17.6266	17.5832
1.15981	0.280463	Q8VD04	Q8VD04	GRIP1-associated protein 1	Gripap1	Color2 [A=255, R=169, G=169, B=169]	1	4					15	15	15	27.7	27.7	27.7	92.714	0	70.203	155120000	38	16.7056	17.2444	16.8941	16.8578	16.8781	16.7179	16.289	16.9062	16.639	16.6256
1.15927	0.187415	P21958	P21958	Antigen peptide transporter 1	Tap1	Color2 [A=255, R=169, G=169, B=169]	1	4					11	11	11	17.7	17.7	17.7	78.863	0	44.488	1013500000	32	18.2935	18.7197	18.6258	18.7035	18.516	18.5149	18.366	18.4123	18.2467	18.3814
1.15898	0.163918	Q6A065;Q6A065-3;Q6A065-2;Q80U49-2;Q80U49	Q6A065	Centrosomal protein of 170 kDa	Cep170	Color2 [A=255, R=169, G=169, B=169]	1	4					12	12	12	11.8	11.8	11.8	175.05	0	37.678	61789000	22	14.8132	15.1412	15.0718	15.156	14.9218	14.944	14.8799	14.817	14.7172	14.9264
1.15856	0.302141	Q8C0P5;Q8BJF9	Q8C0P5	Coronin-2A	Coro2a	Color2 [A=255, R=169, G=169, B=169]	1	4					4	4	4	9	9	9	59.573	0	17.108	157880000	11	15.5251	16.1615	15.732	16.0928	16.0734	15.5672	15.3925	15.8494	15.5802	15.6848
1.15807	0.170212	Q9JLQ0	Q9JLQ0	CD2-associated protein	Cd2ap	Color2 [A=255, R=169, G=169, B=169]	1	4					16	16	16	31.7	31.7	31.7	70.449	0	71.713	1008400000	62	19.3441	19.7367	19.5796	19.5123	19.3945	19.3096	19.2621	19.5034	19.3034	19.3377
1.15793	0.150238	Q6PEB6	Q6PEB6	MOB-like protein phocein	Mob4	Color2 [A=255, R=169, G=169, B=169]	1	4					4	4	4	28.9	28.9	28.9	26.032	0	32.21	365570000	7	17.5874	17.9101	17.8314	17.8092	17.7908	17.7343	17.4701	17.7164	17.5997	17.6572
1.15692	0.21767	Q9R0P4	Q9R0P4	Small acidic protein	Smap	Color2 [A=255, R=169, G=169, B=169]	1	4					4	4	4	25.4	25.4	25.4	20.046	0	80.256	221040000	12	16.1674	16.4595	16.4429	16.2571	16.0218	16.0856	15.8732	15.9431	16.1581	16.2003
1.15687	-0.848911	O35744	O35744	Chitinase-like protein 3	Chil3	Color2 [A=255, R=169, G=169, B=169]	1	4					19	19	13	55.3	55.3	34.4	44.458	0	266.99	13592000000	139	22.3278	22.2812	21.0751	21.644	22.0082	23.4859	23.0007	22.6578	21.4983	22.938
1.15648	0.133705	Q3USH5	Q3USH5	Splicing factor, suppressor of white-apricot homolog	Sfswap	Color2 [A=255, R=169, G=169, B=169]	1	4					4	4	4	5.4	5.4	5.4	104.19	0	8.7993	36139000	9	14.2932	14.313	14.3588	14.3281	14.0895	14.1046	14.1201	14.2993	14.1429	14.047
1.15318	0.154458	P49442	P49442	Inositol polyphosphate 1-phosphatase	Inpp1	Color2 [A=255, R=169, G=169, B=169]	1	4					8	8	8	27.3	27.3	27.3	43.346	0	54.92	152600000	17	16.0884	16.3441	16.2734	16.2797	16.1826	16.2796	16.0482	16.1117	15.9177	16.0388
1.15296	0.509523	P08207	P08207	Protein S100-A10	S100a10	Color2 [A=255, R=169, G=169, B=169]	1	4					2	2	2	17.5	17.5	17.5	11.186	0	16.989	137020000	8	14.1266	15.0901	14.5137	14.9185	14.4012	14.1858	13.8058	14.7279	13.9387	13.8443
1.1529	0.147948	Q9JL35	Q9JL35	High mobility group nucleosome-binding domain-containing protein 5	Hmgn5	Color2 [A=255, R=169, G=169, B=169]	1	4					6	6	6	20.2	20.2	20.2	45.343	0	75.281	256860000	13	16.8498	17.092	17.0639	17.051	16.9047	17.0104	16.7953	16.9117	16.7172	16.787
1.15122	0.156054	Q8CJG1;Q8CJF8-2;Q8CJF8	Q8CJG1	Protein argonaute-1	Ago1	Color2 [A=255, R=169, G=169, B=169]	1	4					14	9	7	22.1	15.2	12.3	97.213	0	32.777	144100000	17	16.4519	16.657	16.6568	16.4676	16.52	16.4439	16.5238	16.4685	16.1804	16.3565
1.1506	-0.356131	Q62087	Q62087	Serum paraoxonase/lactonase 3	Pon3	Color2 [A=255, R=169, G=169, B=169]	1	4					7	7	7	26.3	26.3	26.3	39.351	0	20.991	535040000	30	17.3455	18.0454	18.0075	18.0178	17.8436	18.204	18.2556	18.4962	18.2638	17.8208
1.14991	0.204763	Q924A2-2;Q924A2	Q924A2-2;Q924A2	Protein capicua homolog	Cic	Color2 [A=255, R=169, G=169, B=169]	1	4					3	3	3	3.4	3.4	3.4	163.75	0	5.5167	9917200	6	13.6937	13.9463	13.663	13.5009	13.8692	13.6424	13.4878	13.5902	13.61	13.319
1.14964	0.125009	Q91V92	Q91V92	ATP-citrate synthase	Acly	Color2 [A=255, R=169, G=169, B=169]	1	4					27	27	27	32.7	32.7	32.7	119.73	0	171.73	1459600000	95	19.3648	19.6921	19.6031	19.5416	19.5313	19.4857	19.4576	19.4234	19.327	19.4142
1.1496	0.12745	Q8C2E7;Q8C2E7-2	Q8C2E7;Q8C2E7-2	WASH complex subunit strumpellin	Kiaa0196	Color2 [A=255, R=169, G=169, B=169]	1	4					16	16	16	16.6	16.6	16.6	134.11	0	41.54	145030000	34	16.283	16.6281	16.5156	16.3914	16.4458	16.3633	16.2737	16.3776	16.3033	16.3087
1.14849	-0.387939	Q8R464	Q8R464	Cell adhesion molecule 4	Cadm4	Color2 [A=255, R=169, G=169, B=169]	1	4					3	3	3	11.3	11.3	11.3	42.723	0	14.329	55656000	10	14.4167	14.504	14.4818	13.6274	14.4663	14.6131	14.5177	14.6269	14.9857	14.6926
1.14574	-0.202955	Q9ESM6	Q9ESM6	Glycerophosphoinositol inositolphosphodiesterase GDPD2	Gdpd2	Color2 [A=255, R=169, G=169, B=169]	1	4					3	3	3	6.9	6.9	6.9	61.164	0	8.4093	279920000	16	15.7611	15.7809	15.8218	15.5482	15.5911	16.1736	15.9159	15.8681	15.6656	15.8946
1.14547	0.287154	Q924W7;Q924W7-2;Q924W7-3	Q924W7;Q924W7-2;Q924W7-3	Suppression of tumorigenicity 5 protein	St5	Color2 [A=255, R=169, G=169, B=169]	1	4					5	5	5	5.7	5.7	5.7	126.86	0	9.2435	26091000	7	14.0135	14.1412	14.2786	14.1701	13.9672	13.8969	13.9321	14.2099	13.5187	13.5773
1.14457	0.163903	Q61941	Q61941	NAD(P) transhydrogenase, mitochondrial	Nnt	Color2 [A=255, R=169, G=169, B=169]	1	4					27	27	27	31	31	31	113.84	0	111.77	930920000	75	18.8922	19.0596	18.9453	18.7657	19.002	18.9095	18.8413	18.7695	18.5472	18.7777
1.14375	0.122093	Q91VC3	Q91VC3	Eukaryotic initiation factor 4A-III;Eukaryotic initiation factor 4A-III, N-terminally processed	Eif4a3	Color2 [A=255, R=169, G=169, B=169]	1	4					20	17	17	58.2	52.3	52.3	46.839	0	79.01	2001700000	78	19.4916	19.7781	19.7388	19.6281	19.5396	19.5814	19.4557	19.5254	19.5013	19.5019
1.14042	0.395361	Q8BG48	Q8BG48	Serine/threonine-protein kinase 17B	Stk17b	Color2 [A=255, R=169, G=169, B=169]	1	4					4	4	4	15.3	15.3	15.3	41.982	0	15.193	106360000	10	16.1356	16.4505	16.2676	17.0051	16.0474	16.1913	15.9793	15.865	15.7326	16.1612
1.1403	0.133656	P63037	P63037	DnaJ homolog subfamily A member 1	Dnaja1	Color2 [A=255, R=169, G=169, B=169]	1	4					10	10	10	34.8	34.8	34.8	44.868	0	92.308	674870000	41	18.6589	18.8817	18.7387	18.7737	18.6484	18.6403	18.5961	18.4814	18.7699	18.5455
1.1398	0.219912	Q9DB26	Q9DB26	Phytanoyl-CoA dioxygenase domain-containing protein 1	Phyhd1	Color2 [A=255, R=169, G=169, B=169]	1	4					5	5	5	23	23	23	32.517	0	14.062	67859000	8	15.279	15.6721	15.7498	15.4199	15.5095	15.3419	15.1945	15.3761	15.131	15.4874
1.13975	0.134082	P50544	P50544	Very long-chain specific acyl-CoA dehydrogenase, mitochondrial	Acadvl	Color2 [A=255, R=169, G=169, B=169]	1	4					25	25	25	48.3	48.3	48.3	70.875	0	72.714	999180000	68	18.6395	18.9063	18.8436	18.6293	18.7382	18.6982	18.528	18.6159	18.6908	18.5535
1.13904	0.169184	B2RY56	B2RY56	RNA-binding protein 25	Rbm25	Color2 [A=255, R=169, G=169, B=169]	1	4					15	15	15	21.1	21.1	21.1	99.551	0	43.403	1282100000	44	18.5506	18.9205	18.8163	18.6423	18.644	18.6258	18.3824	18.527	18.6494	18.5432
1.13877	0.164929	Q921J2	Q921J2	GTP-binding protein Rheb	Rheb	Color2 [A=255, R=169, G=169, B=169]	1	4					3	3	3	20.1	20.1	20.1	20.451	0	7.2367	64256000	5	14.5693	14.8382	14.8687	14.7535	14.9584	14.707	14.4744	14.7293	14.6461	14.6066
1.13812	0.122087	Q61074	Q61074	Protein phosphatase 1G	Ppm1g	Color2 [A=255, R=169, G=169, B=169]	1	4					8	8	8	18.1	18.1	18.1	58.727	0	90.954	404920000	30	18.3842	18.3508	18.5612	18.3624	18.5049	18.3713	18.31	18.1544	18.3856	18.3317
1.13798	0.197291	Q922B9;Q922B9-3;Q922B9-2	Q922B9;Q922B9-3;Q922B9-2	Sperm-specific antigen 2 homolog	Ssfa2	Color2 [A=255, R=169, G=169, B=169]	1	4					2	2	2	1.7	1.7	1.7	136.95	0	5.2475	10735000	5	13.3625	13.6282	13.3525	13.75	13.4496	13.4795	13.3067	13.3699	13.1538	13.2465
1.13614	1.93006	Q91X79	Q91X79	Chymotrypsin-like elastase family member 1	Cela1	Color2 [A=255, R=169, G=169, B=169]	1	4					5	5	5	28.9	28.9	28.9	28.9	0	51.304	164450000	12	16.7669	14.8863	13.9473	14.9923	18.0209	14.0214	13.0231	15.9254	12.61	13.3834
1.13505	0.134872	P48725;P48725-3;P48725-2	P48725;P48725-3;P48725-2	Pericentrin	Pcnt	Color2 [A=255, R=169, G=169, B=169]	1	4					9	9	9	4.3	4.3	4.3	329.46	0	35.039	68580000	14	14.8157	15.1506	15.0406	14.9331	14.8971	14.8084	14.7348	14.8904	14.832	14.8969
1.13434	0.349883	Q9Z2C4	Q9Z2C4	Myotubularin-related protein 1	Mtmr1	Color2 [A=255, R=169, G=169, B=169]	1	4					3	3	3	3.9	3.9	3.9	75.313	0	2.8741	21691000	4	13.1265	13.7718	13.3299	13.5131	13.5797	13.3236	13.0869	13.0444	12.6849	13.4319
1.1319	0.202078	Q8BZ98-2;Q8BZ98	Q8BZ98-2;Q8BZ98	Dynamin-3	Dnm3	Color2 [A=255, R=169, G=169, B=169]	1	4					12	2	2	11.1	3	3	96.803	0	3.1895	62277000	6	15.0365	15.1765	15.2248	15.4798	15.3214	15.0897	14.8159	15.159	15	15.1642
1.1311	0.205213	Q99JR8-2;Q99JR8	Q99JR8-2;Q99JR8	SWI/SNF-related matrix-associated actin-dependent regulator of chromatin subfamily D member 2	Smarcd2	Color2 [A=255, R=169, G=169, B=169]	1	4					9	9	8	22.9	22.9	19.4	55.373	0	52.901	247510000	25	15.8619	16.3398	16.1772	16.1065	16.0511	15.9018	15.6668	16.021	15.9811	15.9398
1.13031	0.134217	Q9JLI6;Q9JLI6-2	Q9JLI6;Q9JLI6-2	Selenocysteine lyase	Scly	Color2 [A=255, R=169, G=169, B=169]	1	4					6	6	6	18.5	18.5	18.5	47.173	0	65.8	910110000	23	17.7501	18.0032	17.9597	18.0901	17.8714	17.8465	17.7293	17.8182	17.8766	17.7329
1.1293	0.228307	Q9CQT2	Q9CQT2	RNA-binding protein 7	Rbm7	Color2 [A=255, R=169, G=169, B=169]	1	4					2	2	2	9.1	9.1	9.1	30.148	0	4.9352	8298900	3	12.2633	12.6925	12.5475	12.8774	12.5154	12.5045	12.2777	12.3238	12.2542	12.3945
1.12901	0.140898	Q6P5E4	Q6P5E4	UDP-glucose:glycoprotein glucosyltransferase 1	Uggt1	Color2 [A=255, R=169, G=169, B=169]	1	4					47	47	47	42.8	42.8	42.8	176.43	0	323.31	2869400000	167	19.9738	20.3209	20.223	20.1372	20.1892	20.0851	20.0111	20.125	19.9028	20.0155
1.12874	0.0976765	Q8CGF7-2;Q8CGF7;Q8CGF7-3;Q3B807-3;Q3B807	Q8CGF7-2;Q8CGF7;Q8CGF7-3	Transcription elongation regulator 1	Tcerg1	Color2 [A=255, R=169, G=169, B=169]	1	4					24	24	24	22.7	22.7	22.7	121.58	0	52.655	566720000	58	18.2786	18.4719	18.4247	18.2942	18.3136	18.3361	18.2836	18.1899	18.1995	18.2855
1.1287	2.03366	Q9CQ52	Q9CQ52	Chymotrypsin-like elastase family member 3B	Cela3b	Color2 [A=255, R=169, G=169, B=169]	1	4					2	2	2	11.5	11.5	11.5	28.904	0	20.924	58784000	14	16.5261	14.345	13.1902	14.8808	17.7563	13.481	12.7666	15.3503	11.8841	13.0481
1.12869	0.294775	Q9DBB9	Q9DBB9	Carboxypeptidase N subunit 2	Cpn2	Color2 [A=255, R=169, G=169, B=169]	1	4					3	3	3	8.4	8.4	8.4	60.478	0	6.0762	23114000	9	15.4752	15.6012	15.6714	15.5076	15.4555	15.5524	15.3696	15.2222	14.738	15.3549
1.12777	0.267168	Q8BJ05;Q8BJ05-2;Q8BJ05-3	Q8BJ05;Q8BJ05-2;Q8BJ05-3	Zinc finger CCCH domain-containing protein 14	Zc3h14	Color2 [A=255, R=169, G=169, B=169]	1	4					8	8	7	14.1	14.1	12.9	82.408	0	21.833	64295000	11	14.591	15.0696	14.6922	14.6526	14.4308	14.308	14.2727	14.7054	14.3829	14.4314
1.12677	0.119367	Q9D172	Q9D172	ES1 protein homolog, mitochondrial	D10Jhu81e	Color2 [A=255, R=169, G=169, B=169]	1	4					8	8	8	39.8	39.8	39.8	28.09	0	58.021	622550000	37	18.1928	18.2706	18.2682	18.1302	18.209	18.2534	18.1414	18.0839	17.9347	18.0604
1.1266	0.162062	P09103	P09103	Protein disulfide-isomerase	P4hb	Color2 [A=255, R=169, G=169, B=169]	1	4					25	25	25	51.7	51.7	51.7	57.058	0	164.68	13602000000	175	21.5832	21.6891	21.6794	21.7588	22.0125	21.6267	21.5773	21.6551	21.5832	21.4703
1.12635	0.127204	Q8R2Y0-2;Q8R2Y0	Q8R2Y0-2;Q8R2Y0	Monoacylglycerol lipase ABHD6	Abhd6	Color2 [A=255, R=169, G=169, B=169]	1	4					3	3	3	13.1	13.1	13.1	32.788	0	11.608	36663000	10	15.3353	15.5079	15.445	15.4409	15.5024	15.4877	15.28	15.3867	15.1762	15.2651
1.12635	0.296841	Q8BHG9	Q8BHG9	CGG triplet repeat-binding protein 1	Cggbp1	Color2 [A=255, R=169, G=169, B=169]	1	4					7	7	7	56.9	56.9	56.9	18.761	0	60.956	94268000	17	16.1986	16.8954	16.5549	16.4647	16.4167	16.0976	16.0262	16.5142	16.3113	16.0968
1.12599	0.282141	P97363	P97363	Serine palmitoyltransferase 2	Sptlc2	Color2 [A=255, R=169, G=169, B=169]	1	4					4	4	4	10.9	10.9	10.9	62.981	0	8.7739	39884000	12	14.2981	15.0663	14.7427	14.9602	14.7517	14.5451	14.4018	14.5996	14.3931	14.4688
1.12346	0.347741	Q6P5E6;Q6P5E6-2	Q6P5E6	ADP-ribosylation factor-binding protein GGA2	Gga2	Color2 [A=255, R=169, G=169, B=169]	1	4					4	3	3	6.6	5.5	5.5	66.048	0	6.2165	49067000	6	15.2143	15.9374	15.4567	15.5125	15.5325	14.8605	14.9235	15.5015	15.3003	15.3289
1.12281	0.293391	Q62189	Q62189	U1 small nuclear ribonucleoprotein A	Snrpa	Color2 [A=255, R=169, G=169, B=169]	1	4					7	7	5	31.4	31.4	26.1	31.835	0	13.909	471610000	18	17.2338	17.7599	17.4561	17.5837	17.4283	17.1696	16.8467	17.4629	17.4294	17.0863
1.11916	0.145012	Q9DBT5	Q9DBT5	AMP deaminase 2	Ampd2	Color2 [A=255, R=169, G=169, B=169]	1	4					10	10	10	14.8	14.8	14.8	92.023	0	50.605	158050000	21	15.762	16.1156	15.9523	15.9807	16.0496	15.8521	15.8062	15.9313	15.8511	15.6942
1.11747	0.139322	Q8BKT7	Q8BKT7	THO complex subunit 5 homolog	Thoc5	Color2 [A=255, R=169, G=169, B=169]	1	4					6	6	6	8.5	8.5	8.5	78.685	0	13.406	37809000	13	14.4054	14.6313	14.3416	14.6188	14.5068	14.4955	14.321	14.2807	14.3223	14.3877
1.11719	0.128767	Q9D051	Q9D051	Pyruvate dehydrogenase E1 component subunit beta, mitochondrial	Pdhb	Color2 [A=255, R=169, G=169, B=169]	1	4					11	11	11	39	39	39	38.937	0	74.268	1389500000	43	18.2437	18.491	18.5492	18.3556	18.3192	18.3644	18.2597	18.2206	18.1941	18.2761
1.11693	0.2998	Q01965	Q01965	T-lymphocyte surface antigen Ly-9	Ly9	Color2 [A=255, R=169, G=169, B=169]	1	4					5	5	5	9.2	9.2	9.2	73.142	0	10.165	80379000	18	16.2277	16.5092	16.4968	16.9827	16.3833	16.3903	16.349	16.2206	15.9582	16.1826
1.11661	0.188162	Q8K2H4	Q8K2H4	Arf-GAP with coiled-coil, ANK repeat and PH domain-containing protein 1	Acap1	Color2 [A=255, R=169, G=169, B=169]	1	4					16	16	16	30.1	30.1	30.1	81.703	0	122.35	329940000	42	17.0879	17.3755	17.2043	17.1182	17.224	17.0781	17.0396	17.0666	16.7156	17.1691
1.11258	0.194271	Q99K51	Q99K51	Plastin-3	Pls3	Color2 [A=255, R=169, G=169, B=169]	1	4					22	17	14	41.3	33.3	26.3	70.741	0	73.43	338750000	51	17.1043	17.6005	17.2931	17.2424	17.3937	17.2039	17.0662	17.2829	17.0208	17.0889
1.11159	0.241925	Q9QZ06	Q9QZ06	Toll-interacting protein	Tollip	Color2 [A=255, R=169, G=169, B=169]	1	4					4	4	4	18.6	18.6	18.6	30.345	0	12.694	50026000	11	13.8174	14.3513	14.1705	14.4088	14.1171	13.9856	13.7335	14.0835	13.9646	13.8884
1.11126	0.170489	P63321	P63321	Ras-related protein Ral-A	Rala	Color2 [A=255, R=169, G=169, B=169]	1	4					4	2	2	22.8	14.1	14.1	23.553	0	8.5794	141240000	8	16.2911	16.576	16.5206	16.4353	16.4303	16.3816	16.3599	16.3526	16.0103	16.2964
1.1112	0.133854	O35309	O35309	N-myc-interactor	Nmi	Color2 [A=255, R=169, G=169, B=169]	1	4					8	8	8	33.1	33.1	33.1	35.235	0	37.428	236480000	19	17.6277	17.914	17.8968	17.9308	17.8128	17.7723	17.674	17.7969	17.6137	17.6558
1.11109	0.255397	Q3UQA7	Q3UQA7	Selenoprotein H	Selh	Color2 [A=255, R=169, G=169, B=169]	1	4					7	7	7	61.2	61.2	61.2	12.974	0	26.127	151820000	24	15.7067	16.3119	16.0419	15.9078	15.8729	15.8821	15.4752	15.8146	15.6031	15.7892
1.11059	0.179357	Q9JLV6;Q9JLV6-2	Q9JLV6;Q9JLV6-2	Bifunctional polynucleotide phosphatase/kinase;Polynucleotide 3-phosphatase;Polynucleotide 5-hydroxyl-kinase	Pnkp	Color2 [A=255, R=169, G=169, B=169]	1	4					14	14	14	35.8	35.8	35.8	57.223	0	92.559	398100000	42	18.1091	18.3574	18.2893	18.1654	18.2005	18.2736	18.0567	18.0043	17.7973	18.093
1.10852	0.14297	Q3UMU9-4;Q3UMU9-2;Q3UMU9;Q3UMU9-3	Q3UMU9-4;Q3UMU9-2;Q3UMU9;Q3UMU9-3	Hepatoma-derived growth factor-related protein 2	Hdgfrp2	Color2 [A=255, R=169, G=169, B=169]	1	4					3	3	3	5	5	5	68.53	0	6.5713	240000000	12	16.1755	16.4528	16.4	16.0991	16.2842	16.1541	16.0508	16.2005	16.1571	16.1341
1.1082	0.144097	Q8BGR9;Q8BGR9-2	Q8BGR9	Ubiquitin-like domain-containing CTD phosphatase 1	Ublcp1	Color2 [A=255, R=169, G=169, B=169]	1	4					9	9	9	28.6	28.6	28.6	36.836	0	39.107	804760000	44	18.6326	19.0531	18.7759	18.8644	18.8794	18.734	18.6791	18.712	18.6323	18.7275
1.10701	0.185741	P47941	P47941	Crk-like protein	Crkl	Color2 [A=255, R=169, G=169, B=169]	1	4					9	9	9	41.6	41.6	41.6	33.83	0	81.627	214840000	33	16.8382	17.273	16.9561	17.138	17.0641	17.0142	16.7871	16.9365	16.8922	16.7106
1.10535	0.112967	P62331	P62331	ADP-ribosylation factor 6	Arf6	Color2 [A=255, R=169, G=169, B=169]	1	4					5	5	5	44.6	44.6	44.6	20.082	0	24.506	595260000	16	18.7215	19.0021	18.9354	18.9221	18.8873	18.7996	18.7454	18.8652	18.6847	18.8088
1.10491	0.18906	Q9DB42	Q9DB42	Zinc finger protein 593	Znf593	Color2 [A=255, R=169, G=169, B=169]	1	4					3	3	3	30.6	30.6	30.6	15.147	0	33.21	65425000	8	13.881	13.9232	13.973	13.9625	13.8821	13.9724	13.4104	13.8164	13.7352	13.7422
1.10408	0.469684	Q9CR61	Q9CR61	NADH dehydrogenase [ubiquinone] 1 beta subcomplex subunit 7	Ndufb7	Color2 [A=255, R=169, G=169, B=169]	1	4					4	4	4	35	35	35	16.331	0	10.726	270580000	11	15.996	16.5521	16.3672	15.9918	16.3763	15.9086	14.9976	16.0908	16.1078	15.8302
1.10344	0.178569	P24452	P24452	Macrophage-capping protein	Capg	Color2 [A=255, R=169, G=169, B=169]	1	4					8	8	7	34.9	34.9	27.8	39.24	0	90.283	3805300000	98	18.9505	19.2568	19.0648	19.1132	19.09	19.014	18.8999	19.0348	18.6362	18.9976
1.10253	0.171239	O55098	O55098	Serine/threonine-protein kinase 10	Stk10	Color2 [A=255, R=169, G=169, B=169]	1	4					20	19	19	24.8	23.9	23.9	111.9	0	113.36	1257800000	75	18.8618	19.1366	18.9563	18.8844	18.8704	18.9291	18.7583	18.8145	18.523	18.8287
1.10242	0.167538	Q03267;Q03267-4;Q03267-5;Q03267-6;Q03267-2;Q03267-3	Q03267;Q03267-4;Q03267-5;Q03267-6;Q03267-2;Q03267-3	DNA-binding protein Ikaros	Ikzf1	Color2 [A=255, R=169, G=169, B=169]	1	4					5	5	5	13.5	13.5	13.5	57.336	0	20.703	337910000	23	16.1457	16.4173	16.3662	16.2296	16.0565	16.0825	16.1156	16.162	15.8851	16.1324
1.10221	0.160725	F6ZDS4	F6ZDS4	Nucleoprotein TPR	Tpr	Color2 [A=255, R=169, G=169, B=169]	1	4					60	60	60	29.9	29.9	29.9	273.99	0	323.31	2018800000	205	20.4922	20.8158	20.7174	20.6191	20.5916	20.5054	20.2993	20.4793	20.6623	20.4861
1.10169	0.122294	Q8BZN6-4;Q8BZN6;Q8BZN6-2;Q8BZN6-3	Q8BZN6-4;Q8BZN6;Q8BZN6-2;Q8BZN6-3	Dedicator of cytokinesis protein 10	Dock10	Color2 [A=255, R=169, G=169, B=169]	1	4					37	37	36	19.9	19.9	19.5	248.61	0	156.79	761630000	88	18.193	18.4913	18.3773	18.3655	18.3072	18.3128	18.22	18.2492	18.092	18.2489
1.10107	0.146252	Q8VDP4	Q8VDP4	Cell cycle and apoptosis regulator protein 2	Ccar2	Color2 [A=255, R=169, G=169, B=169]	1	4					20	20	20	33.6	33.6	33.6	103	0	105.74	540290000	47	17.9948	18.4178	18.2789	18.1806	18.1242	18.0563	18.0644	18.0448	18.0065	18.093
1.1006	0.328248	Q922Y1	Q922Y1	UBX domain-containing protein 1	Ubxn1	Color2 [A=255, R=169, G=169, B=169]	1	4					6	6	6	26.9	26.9	26.9	33.572	0	46.406	167090000	18	14.828	15.3205	15.3294	15.1627	15.1809	14.9846	14.3296	15.039	15.0492	14.7778
1.10036	0.162054	Q3UMW7;Q3UMW7-2;Q3UMW7-3	Q3UMW7;Q3UMW7-2;Q3UMW7-3	MAP kinase-activated protein kinase 3	Mapkapk3	Color2 [A=255, R=169, G=169, B=169]	1	4					6	4	4	19.5	14.3	14.3	43.293	0	6.1315	22699000	6	14.8382	15.0544	14.9863	15.1112	15.0557	14.8568	14.9635	14.9249	14.5948	14.8956
1.0998	0.174252	P70441;P70441-2	P70441	Na(+)/H(+) exchange regulatory cofactor NHE-RF1	Slc9a3r1	Color2 [A=255, R=169, G=169, B=169]	1	4					9	9	9	30.1	30.1	30.1	38.6	0	29.692	1095100000	34	18.2957	18.5041	18.4519	18.4875	18.2824	18.454	18.2517	18.2136	17.9981	18.2328
1.09874	0.330386	Q9CSU0;Q9CSU0-2;Q9CSU0-3	Q9CSU0;Q9CSU0-2;Q9CSU0-3	Regulation of nuclear pre-mRNA domain-containing protein 1B	Rprd1b	Color2 [A=255, R=169, G=169, B=169]	1	4					8	8	6	31.6	31.6	23.6	36.883	0	50.223	375870000	27	17.7731	18.4012	18.0722	18.2033	18.0274	17.769	17.3126	17.9948	18.0268	17.722
1.09855	0.396195	O35074	O35074	Prostacyclin synthase	Ptgis	Color2 [A=255, R=169, G=169, B=169]	1	4					6	6	6	14.8	14.8	14.8	57.046	0	15.161	52119000	14	14.5206	14.7643	14.1077	14.6824	14.8108	14.5698	13.9732	14.4545	13.7502	14.1572
1.09842	0.113977	Q9D868-2;Q9D868	Q9D868-2;Q9D868	Peptidyl-prolyl cis-trans isomerase H	Ppih	Color2 [A=255, R=169, G=169, B=169]	1	4					6	6	6	29.9	29.9	29.9	19.208	0	13.46	287610000	21	16.8854	17.0898	17.0346	16.7789	16.9548	16.8829	16.7934	16.8277	16.8467	16.8228
1.0975	0.242278	Q9Z2E1;Q9Z2E1-2	Q9Z2E1	Methyl-CpG-binding domain protein 2	Mbd2	Color2 [A=255, R=169, G=169, B=169]	1	4					8	8	7	21	21	19.3	43.5	0	28.794	126910000	16	16.0827	16.4219	16.2716	16.6943	16.0568	16.1453	15.9791	16.0459	16.0869	16.0586
1.09676	0.155099	P42209	P42209	Septin-1	Sept1	Color2 [A=255, R=169, G=169, B=169]	1	4					11	11	10	35.5	35.5	30.9	42.019	0	55.94	705490000	49	17.6772	17.9495	17.9616	17.7483	17.6645	17.7064	17.6481	17.695	17.482	17.6941
1.09671	-0.389072	Q8VEH6;Q8VEH6-2	Q8VEH6	COBW domain-containing protein 1	Cbwd1	Color2 [A=255, R=169, G=169, B=169]	1	4					3	3	3	11.7	11.7	11.7	43.771	0	15.541	10688000	6	12.907	13.4395	13.2843	12.6843	13.5402	13.5753	13.2937	13.5468	13.9372	13.4477
1.09647	0.160178	P54729	P54729	NEDD8 ultimate buster 1	Nub1	Color2 [A=255, R=169, G=169, B=169]	1	4					11	11	11	22.3	22.3	22.3	70.306	0	61.816	245380000	29	16.9134	17.3394	17.2902	17.1319	17.2268	17.1001	16.9361	17.0341	16.9931	17.0375
1.09639	0.303281	P81069-2;P81069;Q00420-4;Q00420-2;Q00420-3;Q00420	P81069-2;P81069	GA-binding protein subunit beta-2	Gabpb2	Color2 [A=255, R=169, G=169, B=169]	1	4					3	3	3	7.7	7.7	7.7	39.282	0	4.9486	22300000	5	15.2216	15.219	15.5352	15.445	15.2121	15.3009	15.256	14.822	14.599	15.1386
1.09604	0.670673	Q0KL02-3;Q0KL02;Q0KL02-4;Q0KL02-2	Q0KL02-3;Q0KL02;Q0KL02-4;Q0KL02-2	Triple functional domain protein	Trio	Color2 [A=255, R=169, G=169, B=169]	1	4					3	2	2	1.1	0.7	0.7	288.71	0.00057318	2.6852	12902000	4	10.7426	11.4801	11.8265	11.6624	10.4074	11.208	10.359	10.5788	10.0474	10.5725
1.09529	0.138109	Q9D892	Q9D892	Inosine triphosphate pyrophosphatase	Itpa	Color2 [A=255, R=169, G=169, B=169]	1	4					6	6	5	42.9	42.9	39.4	21.897	0	35.226	412760000	25	17.2439	17.5285	17.6009	17.474	17.4463	17.4121	17.2932	17.3918	17.2427	17.2631
1.09427	0.157599	Q4KMM3-3;Q4KMM3-2;Q4KMM3-4;Q4KMM3	Q4KMM3-3;Q4KMM3-2;Q4KMM3-4;Q4KMM3	Oxidation resistance protein 1	Oxr1	Color2 [A=255, R=169, G=169, B=169]	1	4					6	6	6	15.2	15.2	15.2	83.015	0	19.396	78158000	15	16.0111	16.1971	16.0821	16.068	16.0818	16.1073	15.8483	16.0377	15.6954	15.9635
1.09414	0.153118	Q60790	Q60790	Ras GTPase-activating protein 3	Rasa3	Color2 [A=255, R=169, G=169, B=169]	1	4					26	26	26	40.4	40.4	40.4	95.986	0	135.8	757680000	77	18.4488	18.6899	18.5097	18.4406	18.6041	18.4947	18.4256	18.4331	18.1522	18.4219
1.09343	0.118293	P05064	P05064	Fructose-bisphosphate aldolase A	Aldoa	Color2 [A=255, R=169, G=169, B=169]	1	4					18	18	14	68.1	68.1	56.3	39.355	0	207.5	10873000000	192	20.59	20.8705	20.8033	20.7614	20.7438	20.7074	20.611	20.724	20.522	20.6131
1.09214	0.154924	Q8C7E7	Q8C7E7	Starch-binding domain-containing protein 1	Stbd1	Color2 [A=255, R=169, G=169, B=169]	1	4					3	3	3	19.2	19.2	19.2	36.127	0	16.521	31722000	5	13.9283	13.8055	13.8459	14.1211	13.8356	13.8162	13.783	13.7792	13.547	13.8362
1.09205	0.267073	P70271	P70271	PDZ and LIM domain protein 4	Pdlim4	Color2 [A=255, R=169, G=169, B=169]	1	4					9	9	9	38.5	38.5	38.5	35.556	0	33.433	148510000	25	16.1815	16.7912	16.503	16.4102	16.2549	16.1037	16.0211	16.4433	16.2257	16.0116
1.08955	0.113752	O70172	O70172	Phosphatidylinositol 5-phosphate 4-kinase type-2 alpha	Pip4k2a	Color2 [A=255, R=169, G=169, B=169]	1	4					9	9	6	28.9	28.9	20.5	46.151	0	65.29	987670000	41	18.0785	18.2979	18.2029	18.1941	18.0742	18.1498	18.0475	18.1277	17.9378	18.0161
1.08944	0.179328	Q80X41-2;Q80X41-5;Q80X41-3;Q80X41	Q80X41-2;Q80X41-5;Q80X41-3;Q80X41	Serine/threonine-protein kinase VRK1	Vrk1	Color2 [A=255, R=169, G=169, B=169]	1	4					11	11	11	38.9	38.9	38.9	45.031	0	93.248	714790000	55	18.1432	18.5669	18.4599	18.2042	18.2774	18.2169	18.0051	18.236	18.1845	18.1125
1.08758	0.157969	Q62165	Q62165	Dystroglycan;Alpha-dystroglycan;Beta-dystroglycan	Dag1	Color2 [A=255, R=169, G=169, B=169]	1	4					8	8	8	9.1	9.1	9.1	96.904	0	26.199	154310000	19	16.8725	17.1132	16.9084	17.1499	17.0017	16.9527	16.7772	16.9073	16.6609	16.9577
1.08633	0.22746	O54785;O54785-3;O54785-2	O54785;O54785-3;O54785-2	LIM domain kinase 2	Limk2	Color2 [A=255, R=169, G=169, B=169]	1	4					3	3	3	5.8	5.8	5.8	72.201	0	7.7027	20223000	6	14.4918	14.2436	14.3666	13.9305	14.4239	14.2266	14.1145	14.0961	13.8883	13.9937
1.08625	0.19173	B2RXR6	B2RXR6	Serine/threonine-protein phosphatase 6 regulatory ankyrin repeat subunit B	Ankrd44	Color2 [A=255, R=169, G=169, B=169]	1	4					16	16	15	22.2	22.2	21.2	107.38	0	122.95	457350000	51	17.2475	17.5158	17.471	17.1414	17.4688	17.3306	17.2396	17.1406	16.9598	17.2152
1.08615	0.188252	Q99JX3;Q99JX3-2	Q99JX3;Q99JX3-2	Golgi reassembly-stacking protein 2	Gorasp2	Color2 [A=255, R=169, G=169, B=169]	1	4					6	6	6	20.4	20.4	20.4	47.038	0	33.064	96720000	8	15.0196	15.224	15.3008	15.3424	15.1781	15.1738	15.1066	14.9903	14.7439	15.109
1.0844	0.234718	Q6NV83-3;Q6NV83-2;Q6NV83	Q6NV83-3;Q6NV83-2;Q6NV83	U2 snRNP-associated SURP motif-containing protein	U2surp	Color2 [A=255, R=169, G=169, B=169]	1	4					13	13	13	15.1	15.1	15.1	113.26	0	38.22	193920000	30	16.4258	16.6679	16.7716	17.0482	16.7117	16.6608	16.3339	16.3534	16.5543	16.5492
1.08268	0.401518	P21107	P21107	Tropomyosin alpha-3 chain	Tpm3	Color2 [A=255, R=169, G=169, B=169]	1	4					17	4	4	49.5	17.9	17.9	32.994	0	20.072	816440000	8	16.7828	17.2313	17.184	17.0041	17.0102	16.7737	15.9225	17.0028	16.8005	16.7053
1.0825	0.1801	O35887	O35887	Calumenin	Calu	Color2 [A=255, R=169, G=169, B=169]	1	4					9	9	9	36.8	36.8	36.8	37.063	0	67.078	1449800000	52	19.3966	19.8859	19.7299	19.5678	19.6448	19.4748	19.5285	19.5724	19.3786	19.3703
1.08228	0.330426	Q8BR92	Q8BR92	Paralemmin-2	Palm2	Color2 [A=255, R=169, G=169, B=169]	1	4					3	3	2	9.8	9.8	8	42.095	0	4.6692	8445200	4	12.4904	13.0287	12.8111	13.1086	12.9195	12.6056	12.0698	12.8212	12.5318	12.6777
1.08138	0.257247	Q9CRD2	Q9CRD2	ER membrane protein complex subunit 2	Emc2	Color2 [A=255, R=169, G=169, B=169]	1	4					6	6	6	24.2	24.2	24.2	34.934	0	18.659	147970000	14	15.2719	15.6099	15.4707	15.7867	15.4876	15.3351	14.9298	15.5385	15.2924	15.2448
1.0811	0.187533	Q8VCM7	Q8VCM7	Fibrinogen gamma chain	Fgg	Color2 [A=255, R=169, G=169, B=169]	1	4					19	19	19	55.3	55.3	55.3	49.391	0	135.69	4117900000	76	19.8066	20.2224	19.8019	20.0093	20.1563	19.8502	19.892	19.8739	19.7378	19.7049
1.08107	0.180351	Q14AX6-2;Q14AX6-3;Q14AX6	Q14AX6-2;Q14AX6-3;Q14AX6	Cyclin-dependent kinase 12	Cdk12	Color2 [A=255, R=169, G=169, B=169]	1	4					3	2	2	2.8	2.1	2.1	139.88	0	5.1598	9777500	4	13.261	13.4124	13.4857	13.2851	13.3697	13.3807	13.0692	13.3062	13.2238	12.9321
1.08085	0.0843288	P70372	P70372	ELAV-like protein 1	Elavl1	Color2 [A=255, R=169, G=169, B=169]	1	4					8	8	8	30.4	30.4	30.4	36.169	0	37.415	1462900000	43	18.6471	18.7778	18.778	18.6401	18.6579	18.7152	18.5893	18.5563	18.639	18.5794
1.08048	0.11781	P53994	P53994	Ras-related protein Rab-2A	Rab2a	Color2 [A=255, R=169, G=169, B=169]	1	4					10	10	3	55.7	55.7	17	23.547	0	54.539	1109200000	42	18.7048	18.9489	18.8866	18.8568	18.8731	18.8587	18.7398	18.7691	18.5883	18.7252
1.07914	0.188103	Q08509	Q08509	Epidermal growth factor receptor kinase substrate 8	Eps8	Color2 [A=255, R=169, G=169, B=169]	1	4					7	7	7	10.1	10.1	10.1	91.736	0	22.83	47304000	12	14.998	15.3392	15.1052	15.1101	14.9285	15.1365	14.7381	14.8852	14.8619	14.9189
1.07912	0.125597	Q62318;Q62318-2	Q62318;Q62318-2	Transcription intermediary factor 1-beta	Trim28	Color2 [A=255, R=169, G=169, B=169]	1	4					25	25	25	47.8	47.8	47.8	88.846	0	323.31	3005600000	120	19.8139	19.9445	20.0218	19.9016	19.8574	19.9407	19.8348	19.6536	19.6815	19.8005
1.07887	0.141979	Q9Z2I0	Q9Z2I0	LETM1 and EF-hand domain-containing protein 1, mitochondrial	Letm1	Color2 [A=255, R=169, G=169, B=169]	1	4					14	14	14	22.6	22.6	22.6	82.988	0	72.73	466470000	41	17.755	17.9414	17.858	17.9635	17.7149	17.846	17.5296	17.7327	17.6673	17.7474
1.07685	0.231878	Q8C092	Q8C092	Transcription initiation factor TFIID subunit 5	Taf5	Color2 [A=255, R=169, G=169, B=169]	1	4					4	4	3	6.6	6.6	5	87.044	0	2.8212	24003000	4	13.7458	13.9428	13.8408	13.9053	13.5611	13.9471	13.4524	13.5043	13.4881	13.4445
1.07634	0.334747	Q9D1C9	Q9D1C9	Ribosomal RNA-processing protein 7 homolog A	Rrp7a	Color2 [A=255, R=169, G=169, B=169]	1	4					2	2	2	12.1	12.1	12.1	32.399	0	6.4268	9564700	3	11.6032	12.2115	11.5439	11.8988	12.1802	11.2327	11.4301	11.7311	11.7127	11.6573
1.07607	1.61179	D3Z6P0-2;D3Z6P0	D3Z6P0-2;D3Z6P0	Protein disulfide-isomerase A2	Pdia2	Color2 [A=255, R=169, G=169, B=169]	1	4					14	14	14	29	29	29	57.959	0	41.657	370070000	43	18.6719	17.2426	16.0827	17.0295	20.1219	16.1285	15.4932	17.7989	15.7403	15.9287
1.0753	1.96082	Q6P8U6	Q6P8U6	Pancreatic triacylglycerol lipase	Pnlip	Color2 [A=255, R=169, G=169, B=169]	1	4					8	8	8	28	28	28	51.427	0	71.855	209120000	23	16.7991	14.9046	13.7692	14.6908	18.2508	14.048	12.7518	15.6466	12.3368	13.8272
1.07513	0.138437	Q9CRC9;Q9CRC9-2	Q9CRC9;Q9CRC9-2	Glucosamine-6-phosphate isomerase 2	Gnpda2	Color2 [A=255, R=169, G=169, B=169]	1	4					7	6	6	41.3	37	37	31.083	0	32.058	141360000	16	16.2166	16.4136	16.4122	16.3018	16.3441	16.3567	16.2484	16.2134	15.9902	16.1872
1.07504	0.102296	Q8CHH9;Q8CHH9-2	Q8CHH9;Q8CHH9-2	Septin-8	Sept8	Color2 [A=255, R=169, G=169, B=169]	1	4					10	8	8	31.2	24.9	24.9	49.812	0	40.54	408480000	25	17.8651	17.8301	17.8479	17.9367	17.7204	17.8725	17.736	17.6597	17.6677	17.7527
1.07449	0.140063	Q62418-3;Q62418-2;Q62418	Q62418-3;Q62418-2;Q62418	Drebrin-like protein	Dbnl	Color2 [A=255, R=169, G=169, B=169]	1	4					10	10	10	35.4	35.4	35.4	48.341	0	166.2	2269700000	58	18.9887	19.1871	19.2521	19.0671	18.9538	19.0155	19.039	18.9098	18.8043	18.98
1.07404	0.11105	Q3TKT4;Q3TKT4-2	Q3TKT4;Q3TKT4-2	Transcription activator BRG1	Smarca4	Color2 [A=255, R=169, G=169, B=169]	1	4					27	27	18	18.7	18.7	12.7	181.43	0	107.43	640030000	81	18.0992	18.3528	18.2672	18.1385	18.1422	18.1701	18.0351	18.0519	18.0326	18.1551
1.07366	0.245077	Q9CQC8;Q9CQC8-2	Q9CQC8;Q9CQC8-2	Maspardin	Spg21	Color2 [A=255, R=169, G=169, B=169]	1	4					6	6	6	25.3	25.3	25.3	34.952	0	18.024	104970000	12	15.2269	15.8616	15.7411	15.7821	15.7341	15.5823	15.3441	15.5137	15.3662	15.3142
1.07364	0.237715	O35892;O35892-2	O35892;O35892-2	Nuclear autoantigen Sp-100	Sp100	Color2 [A=255, R=169, G=169, B=169]	1	4					11	11	6	28.6	28.6	17.8	54.726	0	92.659	643700000	44	18.2388	18.2431	18.3308	17.9679	18.2112	18.0364	18.1678	17.989	17.5611	18.0489
1.07357	0.198613	Q8R1N4;Q8R1N4-3;Q8R1N4-2	Q8R1N4;Q8R1N4-3;Q8R1N4-2	NudC domain-containing protein 3	Nudcd3	Color2 [A=255, R=169, G=169, B=169]	1	4					3	3	3	9.9	9.9	9.9	40.89	0	53.693	61970000	7	14.257	14.5809	14.5695	14.1896	14.3892	14.3346	14.1476	14.3549	14.1141	14.0422
1.07302	0.24986	Q8BH97	Q8BH97	Reticulocalbin-3	Rcn3	Color2 [A=255, R=169, G=169, B=169]	1	4					5	5	5	18.6	18.6	18.6	38.001	0	14.501	130470000	10	15.6499	15.6199	15.9718	15.7197	15.8212	15.7784	15.5838	15.5021	15.1095	15.5593
1.07206	1.76247	P07146	P07146	Anionic trypsin-2	Prss2	Color2 [A=255, R=169, G=169, B=169]	1	4					3	3	3	19.1	19.1	19.1	26.203	0	50.983	205100000	16	16.6608	14.5295	13.4459	14.8528	17.6894	13.926	13.194	15.3171	12.5442	13.3848
1.07121	0.216393	Q8BMI3	Q8BMI3	ADP-ribosylation factor-binding protein GGA3	Gga3	Color2 [A=255, R=169, G=169, B=169]	1	4					5	4	4	9.2	8.2	8.2	77.972	0	56.329	28217000	6	13.7383	14.2561	13.9126	14.0973	14.1268	13.6365	13.726	13.7821	13.9475	13.9572
1.07035	-0.28464	Q6PHS6	Q6PHS6	Sorting nexin-13	Snx13	Color2 [A=255, R=169, G=169, B=169]	1	4					2	2	2	3.4	3.4	3.4	110.82	0	4.6341	21818000	5	14.2182	13.8007	14.0152	14.2066	14.111	14.6591	14.2383	14.2658	14.0033	14.6084
1.07032	0.265369	P16460	P16460	Argininosuccinate synthase	Ass1	Color2 [A=255, R=169, G=169, B=169]	1	4					15	15	15	41	41	41	46.584	0	55.449	1143800000	47	19.0275	19.5288	19.5083	19.2981	19.267	19.4354	18.8521	19.0511	19.0022	18.962
1.07011	0.132631	Q8CCS6-2;Q8CCS6	Q8CCS6-2;Q8CCS6	Polyadenylate-binding protein 2	Pabpn1	Color2 [A=255, R=169, G=169, B=169]	1	4					7	7	7	20.9	20.9	20.9	31.044	0	30.982	391890000	20	16.9268	17.1786	17.2449	17.0392	16.9151	16.9515	16.9166	16.9533	16.8799	16.9401
1.0699	0.17436	O35326	O35326	Serine/arginine-rich splicing factor 5	Srsf5	Color2 [A=255, R=169, G=169, B=169]	1	4					7	7	6	27.9	27.9	24.5	30.891	0	47.753	1253800000	24	17.8829	18.2337	18.1839	18.0294	18.0138	17.8724	17.696	17.8666	18.0762	17.9607
1.069	0.257556	Q80UZ2;Q80UZ2-2;Q80UZ2-3	Q80UZ2;Q80UZ2-2	Protein SDA1 homolog	Sdad1	Color2 [A=255, R=169, G=169, B=169]	1	4					6	6	6	9.9	9.9	9.9	79.558	0	8.471	68285000	10	14.5326	15.116	14.7462	14.563	14.7133	14.6276	14.23	14.3462	14.621	14.5585
1.06838	0.148399	Q8C5N3-2;Q8C5N3	Q8C5N3-2;Q8C5N3	Pre-mRNA-splicing factor CWC22 homolog	Cwc22	Color2 [A=255, R=169, G=169, B=169]	1	4					6	6	6	7.3	7.3	7.3	104.21	0	10.116	89245000	12	15.5143	15.7813	15.7176	15.5608	15.4135	15.445	15.3255	15.5096	15.5208	15.4447
1.06835	0.226552	Q8CDJ8	Q8CDJ8	Stonin-1	Ston1	Color2 [A=255, R=169, G=169, B=169]	1	4					3	3	3	5.3	5.3	5.3	81.792	0	9.4429	15531000	5	13.6725	13.834	13.8493	13.7721	13.8475	13.8521	13.4108	13.6587	13.2289	13.6922
1.06781	0.22705	Q8BIW1	Q8BIW1	Protein prune homolog	Prune	Color2 [A=255, R=169, G=169, B=169]	1	4					4	4	4	9.5	9.5	9.5	50.239	0	6.9916	37940000	11	13.8132	13.8108	13.8322	14.2704	13.8968	13.7694	13.8236	13.7427	13.7514	13.401
1.06704	0.157184	P09671	P09671	Superoxide dismutase [Mn], mitochondrial	Sod2	Color2 [A=255, R=169, G=169, B=169]	1	4					5	5	5	19.8	19.8	19.8	24.603	0	12.349	1243400000	27	18.7517	19.1624	19.0371	18.939	18.9425	18.8902	18.7116	18.9017	18.8437	18.6996
1.06551	0.240895	Q9D394-2;Q9D394;Q9D394-3;Q9D394-4	Q9D394-2	Protein RUFY3	Rufy3	Color2 [A=255, R=169, G=169, B=169]	1	4					3	3	3	5.1	5.1	5.1	74.401	0	3.5339	23701000	7	13.1324	13.7552	13.3698	13.5663	13.6041	13.4019	13.0732	13.3555	13.211	13.1818
1.06496	0.302838	O88947	O88947	Coagulation factor X;Factor X light chain;Factor X heavy chain;Activated factor Xa heavy chain	F10	Color2 [A=255, R=169, G=169, B=169]	1	4					2	2	2	4.6	4.6	4.6	54.017	0	5.6673	15919000	5	13.8692	14.335	13.7635	13.6814	14.1748	13.689	13.8337	13.5195	13.393	13.8745
1.06451	-0.244424	Q3TRM8	Q3TRM8	Hexokinase-3	Hk3	Color2 [A=255, R=169, G=169, B=169]	1	4					18	17	16	29.7	28.4	26.9	100.1	0	134.92	399280000	59	17.0797	17.3408	17.2334	16.7994	17.3847	17.5765	17.2515	17.4798	17.2587	17.4934
1.06398	0.257972	O54788	O54788	DNA fragmentation factor subunit beta	Dffb	Color2 [A=255, R=169, G=169, B=169]	1	4					3	3	3	13.4	13.4	13.4	39.449	0	17.623	64746000	10	14.558	14.8805	14.6679	14.5965	14.6531	14.4992	14.7022	14.3312	13.9974	14.5362
1.06397	0.18198	Q9EQ32;Q9EQ32-2;Q9EQ32-3	Q9EQ32;Q9EQ32-2	Phosphoinositide 3-kinase adapter protein 1	Pik3ap1	Color2 [A=255, R=169, G=169, B=169]	1	4					15	15	15	24.4	24.4	24.4	90.927	0	104.99	254030000	32	16.8846	17.2765	17.2241	17.1013	17.0269	16.9019	16.9117	17.0681	16.7097	17.0121
1.06394	0.243048	Q9CQ22	Q9CQ22	Ragulator complex protein LAMTOR1	Lamtor1	Color2 [A=255, R=169, G=169, B=169]	1	4					3	3	3	29.8	29.8	29.8	17.749	0	93.382	57936000	7	14.9911	15.3804	15.0145	15.5138	15.3137	14.8806	14.8851	15.254	14.9447	15.034
1.06311	0.181258	Q7TNE3	Q7TNE3	Sperm-associated antigen 7	Spag7	Color2 [A=255, R=169, G=169, B=169]	1	4					6	6	5	39.2	39.2	29.1	25.921	0	22.72	113380000	7	15.8184	16.3049	16.0944	16.1364	16.0507	15.9316	15.769	15.8842	16.0664	15.8474
1.0629	0.138216	Q8BGU5-2;Q8BGU5	Q8BGU5-2;Q8BGU5	Cyclin-Y	Ccny	Color2 [A=255, R=169, G=169, B=169]	1	4					4	4	4	17.7	17.7	17.7	36.561	0	19.039	51204000	7	14.2929	14.5899	14.3043	14.4142	14.5561	14.2747	14.1965	14.3491	14.2553	14.3908
1.06286	0.269949	O09126	O09126	Semaphorin-4D	Sema4d	Color2 [A=255, R=169, G=169, B=169]	1	4					3	3	3	4.5	4.5	4.5	95.639	0	11.952	28180000	5	13.9517	14.5976	14.1385	14.2662	14.1724	14.1604	14.1608	13.8606	13.8791	13.7158
1.06212	0.159096	Q9CZS1	Q9CZS1	Aldehyde dehydrogenase X, mitochondrial	Aldh1b1	Color2 [A=255, R=169, G=169, B=169]	1	4					9	8	8	20.4	18.9	18.9	57.552	0	22.714	94306000	13	16.1252	16.2963	16.3512	16.1943	16.1491	16.2273	15.9987	16.1823	15.8401	16.0723
1.06098	0.0956604	Q9QY36;Q3UX61	Q9QY36	N-alpha-acetyltransferase 10	Naa10	Color2 [A=255, R=169, G=169, B=169]	1	4					5	5	5	20	20	20	26.519	0	7.7639	68872000	8	15.4469	15.6014	15.6425	15.4514	15.4994	15.4022	15.3532	15.435	15.527	15.446
1.05882	0.13754	Q922V4	Q922V4	Pleiotropic regulator 1	Plrg1	Color2 [A=255, R=169, G=169, B=169]	1	4					8	8	8	23.8	23.8	23.8	56.937	0	57.632	214300000	23	16.3794	16.7223	16.6299	16.4545	16.5093	16.5374	16.3636	16.3576	16.3984	16.3507
1.05872	0.156013	P48410	P48410	ATP-binding cassette sub-family D member 1	Abcd1	Color2 [A=255, R=169, G=169, B=169]	1	4					8	8	8	15.1	15.1	15.1	81.858	0	23.061	119730000	15	15.532	15.8754	15.7773	15.6699	15.8361	15.616	15.4116	15.6678	15.5288	15.6863
1.05672	0.177689	Q99N93	Q99N93	39S ribosomal protein L16, mitochondrial	Mrpl16	Color2 [A=255, R=169, G=169, B=169]	1	4					2	2	2	10.8	10.8	10.8	28.803	0.0022451	2.3674	15239000	3	14.2818	14.4435	14.441	14.5386	14.6164	14.2909	14.1477	14.2987	14.5442	14.1513
1.0565	0.181458	Q3TWW8	Q3TWW8	Serine/arginine-rich splicing factor 6	Srsf6	Color2 [A=255, R=169, G=169, B=169]	1	4					5	3	3	13	8.3	8.3	39.025	0	5.7662	253820000	9	16.4692	16.7724	16.8044	16.5245	16.4637	16.4115	16.3005	16.3621	16.6298	16.4229
1.05633	0.196539	Q8R2M2	Q8R2M2	Deoxynucleotidyltransferase terminal-interacting protein 2	Dnttip2	Color2 [A=255, R=169, G=169, B=169]	1	4					14	14	14	22.2	22.2	22.2	84.276	0	25.528	187180000	25	16.3831	16.8839	16.6434	16.5527	16.3953	16.4903	16.2986	16.278	16.3567	16.4521
1.05579	0.125371	Q9Z2M7	Q9Z2M7	Phosphomannomutase 2	Pmm2	Color2 [A=255, R=169, G=169, B=169]	1	4					9	9	9	39.3	39.3	39.3	27.656	0	62.22	720790000	33	17.8475	18.16	18.0682	17.8863	17.9828	17.9202	17.836	17.9468	17.8054	17.8097
1.05479	0.587766	Q9WV85	Q9WV85	Nucleoside diphosphate kinase 3	Nme3	Color2 [A=255, R=169, G=169, B=169]	1	4					5	5	5	32.5	32.5	32.5	19.099	0	22.365	134300000	18	15.9055	15.5337	15.2679	15.2948	16.7616	15.2169	14.8791	15.5961	15.1348	14.9978
1.05458	0.499132	P21107-2	P21107-2	Tropomyosin alpha-3 chain	Tpm3	Color2 [A=255, R=169, G=169, B=169]	1	4					23	23	11	57.7	57.7	29	29.02	0	193.66	30950000000	179	22.3025	22.8218	22.6293	22.8073	22.5247	22.2241	21.1986	22.58	22.3431	22.2442
1.05437	0.31733	Q99LY9	Q99LY9	NADH dehydrogenase [ubiquinone] iron-sulfur protein 5;NADH dehydrogenase [ubiquinone] iron-sulfur protein 5, N-terminally processed	Ndufs5	Color2 [A=255, R=169, G=169, B=169]	1	4					4	4	4	35.8	35.8	35.8	12.648	0	9.205	156260000	8	14.9213	15.4004	15.3132	15.0826	15.3431	15.1099	14.3997	15.149	14.8235	14.9918
1.05424	0.177791	P25799;P25799-2;P25799-3;P25799-4;P25799-5;P25799-7;P25799-6	P25799;P25799-2;P25799-3;P25799-4	Nuclear factor NF-kappa-B p105 subunit;Nuclear factor NF-kappa-B p50 subunit	Nfkb1	Color2 [A=255, R=169, G=169, B=169]	1	4					14	14	14	16	16	16	105.61	0	131.97	562020000	46	18.0855	18.3572	18.475	18.1709	18.1895	18.2268	18.0552	18.0855	17.8744	18.1471
1.05391	0.34374	Q8VE70	Q8VE70	Programmed cell death protein 10	Pdcd10	Color2 [A=255, R=169, G=169, B=169]	1	4					8	8	8	43.4	43.4	43.4	24.715	0	52.946	352720000	29	17.1865	17.9485	17.4273	17.6312	17.4394	17.1088	16.8668	17.5786	17.3279	17.0321
1.05367	0.143801	O88456;Q9D7J7	O88456	Calpain small subunit 1	Capns1	Color2 [A=255, R=169, G=169, B=169]	1	4					7	7	7	32.3	32.3	32.3	28.463	0	40.766	976120000	27	17.8273	18.1919	18.1212	17.9629	17.9943	17.9525	17.8243	17.9578	17.7587	17.8852
1.05327	0.228382	P57784	P57784	U2 small nuclear ribonucleoprotein A	Snrpa1	Color2 [A=255, R=169, G=169, B=169]	1	4					9	9	9	36.9	36.9	36.9	28.357	0	29.534	312450000	31	17.1657	17.6913	17.5556	17.5587	17.3731	17.2721	17.0378	17.4509	17.3307	17.111
1.0524	0.122984	Q80UG5;Q80UG5-3;Q80UG5-2	Q80UG5;Q80UG5-3;Q80UG5-2	Septin-9	Sept9	Color2 [A=255, R=169, G=169, B=169]	1	4					14	14	14	35.3	35.3	35.3	65.574	0	54.057	1033500000	42	17.8866	18.1227	18.0292	18.0224	17.967	18.0349	17.8326	17.9383	17.7363	17.8709
1.05218	0.192838	Q3THK3	Q3THK3	General transcription factor IIF subunit 1	Gtf2f1	Color2 [A=255, R=169, G=169, B=169]	1	4					8	8	8	21.1	21.1	21.1	57.241	0	98.317	348630000	18	15.3727	15.7244	15.5814	15.5964	15.3997	15.2222	15.2735	15.1947	15.5951	15.4249
1.0519	0.248327	Q7TMY4;Q7TMY4-2	Q7TMY4;Q7TMY4-2	THO complex subunit 7 homolog	Thoc7	Color2 [A=255, R=169, G=169, B=169]	1	4					5	5	5	24	24	24	23.715	0	5.4603	95642000	8	15.4545	15.9926	15.7704	15.7975	15.7845	15.5697	15.1509	15.6488	15.6754	15.513
1.0508	0.115519	Q9CPV4;Q9CPV4-2;Q9CPV4-3	Q9CPV4;Q9CPV4-2;Q9CPV4-3	Glyoxalase domain-containing protein 4	Glod4	Color2 [A=255, R=169, G=169, B=169]	1	4					13	13	13	50.7	50.7	50.7	33.316	0	76.925	1283700000	46	18.4146	18.6703	18.6323	18.6444	18.5012	18.5634	18.4364	18.5026	18.3757	18.4072
1.04996	0.253732	Q9D6N5	Q9D6N5	Dr1-associated corepressor	Drap1	Color2 [A=255, R=169, G=169, B=169]	1	4					5	5	5	28.8	28.8	28.8	22.278	0	42.617	133160000	15	15.3556	15.9059	15.491	15.3167	15.2258	15.1322	15.1132	15.2763	15.3843	15.1203
1.04962	0.144428	Q7TQK5	Q7TQK5	Coiled-coil domain-containing protein 93	Ccdc93	Color2 [A=255, R=169, G=169, B=169]	1	4					16	16	16	27.8	27.8	27.8	72.602	0	67.644	261890000	43	17.445	17.7416	17.6585	17.5304	17.6211	17.6027	17.3261	17.5519	17.3511	17.4426
1.04953	0.154126	Q922J3;Q922J3-2	Q922J3;Q922J3-2	CAP-Gly domain-containing linker protein 1	Clip1	Color2 [A=255, R=169, G=169, B=169]	1	4					30	30	26	26.3	26.3	24	155.81	0	92.759	442740000	54	17.7737	18.077	17.9585	17.9103	17.8947	17.8769	17.5568	17.7987	17.9021	17.7091
1.04917	0.154056	Q921D4	Q921D4	Mediator of RNA polymerase II transcription subunit 6	Med6	Color2 [A=255, R=169, G=169, B=169]	1	4					2	2	2	8.5	8.5	8.5	28.433	0	3.4689	29705000	6	14.8115	14.9106	14.9032	14.696	14.892	14.7218	14.5336	14.5372	14.8901	14.7603
1.04794	0.157541	B1AZP2-3;B1AZP2-2;B1AZP2	B1AZP2-3;B1AZP2-2;B1AZP2	Disks large-associated protein 4	Dlgap4	Color2 [A=255, R=169, G=169, B=169]	1	4					7	7	7	16.6	16.6	16.6	49.46	0	20.69	94134000	14	16.4707	16.839	16.6181	16.6002	16.5869	16.5112	16.3089	16.6345	16.3889	16.4836
1.04692	0.238304	Q5S006	Q5S006	Leucine-rich repeat serine/threonine-protein kinase 2	Lrrk2	Color2 [A=255, R=169, G=169, B=169]	1	4					4	4	4	1.6	1.6	1.6	284.73	0	5.2273	19070000	9	13.8749	14.3949	14.242	14.1266	13.8563	13.9174	14.0538	13.7493	13.6804	13.9021
1.04457	0.128863	O54774	O54774	AP-3 complex subunit delta-1	Ap3d1	Color2 [A=255, R=169, G=169, B=169]	1	4					25	25	25	26.6	26.6	26.6	135.08	0	160.83	697480000	57	17.9277	18.2664	18.2333	17.9931	18.1225	17.9899	17.9788	18.0186	17.9603	17.9512
1.04347	0.32424	Q6IRU2	Q6IRU2	Tropomyosin alpha-4 chain	Tpm4	Color2 [A=255, R=169, G=169, B=169]	1	4					19	18	17	63.7	63.7	63.7	28.467	0	151.58	7856000000	109	19.803	20.2996	20.0517	19.9874	20.0567	19.761	19.1966	20.1233	19.7729	19.7235
1.04323	0.162171	O88351	O88351	Inhibitor of nuclear factor kappa-B kinase subunit beta	Ikbkb	Color2 [A=255, R=169, G=169, B=169]	1	4					18	18	16	25	25	21.7	86.689	0	48.71	335080000	53	17.7129	18.1154	17.9899	17.8236	17.7962	17.8145	17.6529	17.8442	17.6459	17.6696
1.04265	0.223056	Q9CR62	Q9CR62	Mitochondrial 2-oxoglutarate/malate carrier protein	Slc25a11	Color2 [A=255, R=169, G=169, B=169]	1	4					11	11	11	41.4	41.4	41.4	34.155	0	53.198	1092200000	29	17.3516	17.8585	17.4325	17.6067	17.3703	17.493	17.1665	17.4244	17.2409	17.1795
1.04206	0.219112	Q8BGS7-2;Q8BGS7	Q8BGS7-2;Q8BGS7	Choline/ethanolaminephosphotransferase 1	Cept1	Color2 [A=255, R=169, G=169, B=169]	1	4					2	2	2	4.8	4.8	4.8	46.538	0	3.3956	51206000	3	14.1969	14.2904	14.3383	14.0735	14.4025	13.9148	14.3448	14.1724	13.7851	13.9889
1.04089	0.198679	Q60710;Q60710-2	Q60710;Q60710-2	Deoxynucleoside triphosphate triphosphohydrolase SAMHD1	Samhd1	Color2 [A=255, R=169, G=169, B=169]	1	4					32	32	32	59.1	59.1	59.1	75.892	0	211.62	9628400000	175	21.0273	21.411	21.2882	21.001	21.1866	21.1137	21.0222	20.9866	20.7246	21.0734
1.03909	0.211664	Q3TBT3-2;Q3TBT3;Q3TBT3-3	Q3TBT3-2;Q3TBT3;Q3TBT3-3	Stimulator of interferon genes protein	Tmem173	Color2 [A=255, R=169, G=169, B=169]	1	4					6	6	6	17.6	17.6	17.6	48.151	0	48.74	214650000	23	15.5072	16.0481	15.9222	15.8272	15.8096	15.7204	15.3643	15.7073	15.6403	15.6237
1.03863	0.144142	Q6PGL7;Q6PGL7-2	Q6PGL7;Q6PGL7-2	WASH complex subunit FAM21	Fam21	Color2 [A=255, R=169, G=169, B=169]	1	4					24	24	24	32.3	32.3	32.3	145.31	0	180.44	388860000	73	17.9861	18.3084	18.139	18.2422	18.171	18.1304	18.0285	18.1006	17.8327	18.0338
1.03862	0.110859	Q8BSY0;Q8BSY0-2	Q8BSY0	Aspartyl/asparaginyl beta-hydroxylase	Asph	Color2 [A=255, R=169, G=169, B=169]	1	4					11	11	11	17.4	17.4	17.4	83.041	0	101.05	390390000	31	17.353	17.3801	17.2507	17.2678	17.4449	17.2846	17.0645	17.2696	17.3207	17.2028
1.03768	0.184382	Q8R5C8	Q8R5C8	Zinc finger MYND domain-containing protein 11	Zmynd11	Color2 [A=255, R=169, G=169, B=169]	1	4					3	3	3	8.5	8.5	8.5	70.837	0	7.7562	23726000	6	14.314	14.5978	14.4655	14.2212	14.383	14.4363	14.2753	14.171	13.9999	14.1771
1.03764	0.438958	Q3U2S8	Q3U2S8	Voltage-gated hydrogen channel 1	Hvcn1	Color2 [A=255, R=169, G=169, B=169]	1	4					4	4	4	20.8	20.8	20.8	31.242	0	36.46	72503000	9	14.3823	14.9562	14.7926	13.7373	14.6739	14.1946	14.1731	14.2187	13.9536	13.8074
1.03763	0.106447	Q8BX09;Q8BX09-2	Q8BX09;Q8BX09-2	Retinoblastoma-binding protein 5	Rbbp5	Color2 [A=255, R=169, G=169, B=169]	1	4					10	10	10	24.5	24.5	24.5	59.097	0	39.109	145750000	22	16.089	16.396	16.2726	16.2019	16.1915	16.1799	16.0499	16.1236	16.1594	16.1059
1.03757	0.234892	P97429	P97429	Annexin A4	Anxa4	Color2 [A=255, R=169, G=169, B=169]	1	4					18	17	17	57.1	54.9	54.9	35.915	0	129.67	2268200000	68	19.1269	19.6701	19.3209	19.446	19.5423	19.2648	18.9585	19.4221	19.0747	19.2118
1.03673	0.198352	Q8R3B1	Q8R3B1	1-phosphatidylinositol 4,5-bisphosphate phosphodiesterase delta-1	Plcd1	Color2 [A=255, R=169, G=169, B=169]	1	4					7	7	7	13	13	13	85.872	0	21.661	93748000	18	15.8841	16.101	16.1322	15.6941	16.0881	15.8833	15.7899	15.8194	15.5472	15.8681
1.03621	0.448481	Q80Y44	Q80Y44	Probable ATP-dependent RNA helicase DDX10	Ddx10	Color2 [A=255, R=169, G=169, B=169]	1	4					5	5	5	6.9	6.9	6.9	100.74	0	9.5274	45170000	8	14.0508	14.6881	14.4476	15.3734	14.4216	14.3382	14.0164	14.3597	14.0324	13.9925
1.03546	0.126539	Q8BXA1	Q8BXA1	Golgi integral membrane protein 4	Golim4	Color2 [A=255, R=169, G=169, B=169]	1	4					3	3	3	6.3	6.3	6.3	76.784	0	11.592	41745000	4	14.5284	14.4891	14.6296	14.6095	14.7486	14.5931	14.3229	14.5657	14.446	14.4447
1.03522	0.133817	Q9DBC7;P12849	Q9DBC7	cAMP-dependent protein kinase type I-alpha regulatory subunit;cAMP-dependent protein kinase type I-alpha regulatory subunit, N-terminally processed	Prkar1a	Color2 [A=255, R=169, G=169, B=169]	1	4					16	16	16	47.2	47.2	47.2	43.185	0	102.68	1452800000	58	18.3475	18.5797	18.4329	18.2679	18.3586	18.3253	18.3101	18.312	18.0801	18.2901
1.03461	0.629245	P21844	P21844	Chymase	Cma1	Color2 [A=255, R=169, G=169, B=169]	1	4					2	2	2	11.7	11.7	11.7	27.586	0	34.444	50860000	6	14.3694	14.7873	13.5546	14.4383	14.8607	14.0466	14.0533	14.3044	13.4068	13.053
1.03452	0.169986	Q811S7;Q811S7-2;Q9ERA0-3;Q9ERA0;Q9ERA0-2	Q811S7;Q811S7-2	Upstream-binding protein 1	Ubp1	Color2 [A=255, R=169, G=169, B=169]	1	4					9	9	9	23.1	23.1	23.1	60.211	0	29.435	397990000	15	15.2533	15.6295	15.4254	15.2879	15.4137	15.293	15.0581	15.2329	15.4113	15.1646
1.03417	0.174515	Q3TPE9-2;Q3TPE9	Q3TPE9-2;Q3TPE9	Ankyrin repeat and MYND domain-containing protein 2	Ankmy2	Color2 [A=255, R=169, G=169, B=169]	1	4					2	2	2	6.3	6.3	6.3	33.626	0	3.0422	8403400	4	12.2433	12.5763	12.4084	12.408	12.5763	12.4529	12.1465	12.3265	12.3277	12.0861
1.03331	0.178656	P43275	P43275	Histone H1.1	Hist1h1a	Color2 [A=255, R=169, G=169, B=169]	1	4					10	7	7	39.4	34.3	34.3	21.785	0	94.332	8189300000	51	20.1683	20.3899	20.3804	20.0992	19.9553	19.8616	20.0475	20.0458	20.1142	20.0306
1.03305	0.155524	P61327;Q9CQL1	P61327;Q9CQL1	Protein mago nashi homolog;Protein mago nashi homolog 2	Magoh;Magohb	Color2 [A=255, R=169, G=169, B=169]	1	4					6	6	6	46.6	46.6	46.6	17.163	0	15.62	813360000	25	18.0815	18.3862	18.4111	18.3048	18.1417	18.241	18.0193	18.2012	18.0851	18.001
1.03198	0.240868	Q9D0Q7	Q9D0Q7	39S ribosomal protein L45, mitochondrial	Mrpl45	Color2 [A=255, R=169, G=169, B=169]	1	4					2	2	2	14.4	14.4	14.4	35.41	0	3.951	20136000	2	12.3154	12.7923	12.715	12.7944	12.4648	12.1983	12.2002	12.454	12.6291	12.396
1.03138	0.171913	Q9D824-4;Q9D824-3;Q9D824-2;Q9D824	Q9D824-4;Q9D824-3;Q9D824-2;Q9D824	Pre-mRNA 3-end-processing factor FIP1	Fip1l1	Color2 [A=255, R=169, G=169, B=169]	1	4					6	6	6	23	23	23	55.795	0	23.657	68055000	10	14.355	14.5379	14.5055	14.4471	14.1534	14.2205	14.185	14.0522	14.2733	14.4084
1.03049	0.243488	O54834-2;O54834-4;O54834-3;O54834	O54834-2;O54834-4;O54834-3;O54834	Rho GTPase-activating protein 6	Arhgap6	Color2 [A=255, R=169, G=169, B=169]	1	4					2	2	2	4.5	4.5	4.5	72.712	0	12.345	10620000	5	12.3175	12.8086	12.7497	12.9358	12.5207	12.5767	12.3821	12.3691	12.229	12.5579
1.03048	0.18139	Q6P1Y8	Q6P1Y8	Type II inositol 3,4-bisphosphate 4-phosphatase	Inpp4b	Color2 [A=255, R=169, G=169, B=169]	1	4					3	3	3	3.9	3.9	3.9	104.53	0	10.661	33318000	8	13.5759	14.0317	13.7637	13.866	13.7131	13.7468	13.6331	13.5808	13.4087	13.674
1.0288	0.121807	O35114	O35114	Lysosome membrane protein 2	Scarb2	Color2 [A=255, R=169, G=169, B=169]	1	4					5	5	5	11.3	11.3	11.3	54.043	0	16.398	296360000	22	17.7534	17.9861	17.9788	17.88	18.0337	17.8643	17.8272	17.8643	17.6489	17.8182
1.02786	1.28171	Q64285	Q64285	Bile salt-activated lipase	Cel	Color2 [A=255, R=169, G=169, B=169]	1	4					4	4	4	8.5	8.5	8.5	65.812	0	18.429	60916000	8	16.2447	14.8244	14.1242	14.9482	17.5154	14.335	13.562	15.2656	13.7064	14.3793
1.02725	-0.23218	Q8VCB1	Q8VCB1	Nucleoporin NDC1	Ndc1	Color2 [A=255, R=169, G=169, B=169]	1	4					3	3	3	4.9	4.9	4.9	75.409	0	7.0304	24973000	7	13.2624	13.5885	13.232	13.1551	13.2858	13.5094	13.3958	13.5156	13.9049	13.3591
1.02554	0.361936	Q9CZB3	Q9CZB3	THUMP domain-containing protein 2	Thumpd2	Color2 [A=255, R=169, G=169, B=169]	1	4					2	2	2	4.4	4.4	4.4	57.669	0.0069333	1.7362	12801000	2	12.9782	13.1978	12.9935	12.9382	12.8993	12.815	11.9261	12.8251	12.9527	12.6785
1.025	0.205132	P62071	P62071	Ras-related protein R-Ras2	Rras2	Color2 [A=255, R=169, G=169, B=169]	1	4					8	8	6	42.2	42.2	28.9	23.399	0	25.388	435080000	39	17.7297	17.9618	17.8396	18.1864	17.862	17.8205	17.7893	17.785	17.4107	17.7483
1.02419	0.244349	Q52KI8;Q52KI8-2	Q52KI8;Q52KI8-2	Serine/arginine repetitive matrix protein 1	Srrm1	Color2 [A=255, R=169, G=169, B=169]	1	4					7	7	7	10.4	10.4	10.4	106.86	0	66.395	450290000	29	17.757	18.2431	18.0872	17.6584	17.9809	17.6818	17.5258	17.6371	17.9641	17.6962
1.02398	0.126748	Q8BX10-2;Q8BX10	Q8BX10-2;Q8BX10	Serine/threonine-protein phosphatase PGAM5, mitochondrial	Pgam5	Color2 [A=255, R=169, G=169, B=169]	1	4					5	5	5	16.7	16.7	16.7	31.866	0	7.1077	85852000	15	15.8729	16.2006	16.1684	16.0058	16.013	15.9403	15.8302	15.8911	16.0055	15.9598
1.02274	0.221555	P58462-4;P58462;P58462-3;P58462-2;P58462-5	P58462-4;P58462;P58462-3;P58462-2;P58462-5	Forkhead box protein P1	Foxp1	Color2 [A=255, R=169, G=169, B=169]	1	4					7	7	7	17.6	17.6	17.6	64.421	0	34.676	58850000	18	15.5634	15.9732	15.7437	15.6283	15.5957	15.5904	15.446	15.5792	15.1422	15.6387
1.02179	0.141106	Q8BH69	Q8BH69	Selenide, water dikinase 1	Sephs1	Color2 [A=255, R=169, G=169, B=169]	1	4					7	7	7	31.1	31.1	31.1	42.906	0	75.22	456780000	27	16.9001	17.2506	17.1071	17.1924	17.0857	17.1275	16.8981	16.96	16.9748	16.8699
1.02175	0.36609	P28665;P28666	P28665;P28666	Murinoglobulin-1;Murinoglobulin-2	Mug1;Mug2	Color2 [A=255, R=169, G=169, B=169]	1	4					24	24	24	22.2	22.2	22.2	165.3	0	138.86	515530000	63	18.371	18.6068	18.7707	18.3456	18.2229	18.1836	18.3796	18.3682	17.4706	18.0846
1.02135	0.223743	A2CG63-2;A2CG63	A2CG63-2;A2CG63	AT-rich interactive domain-containing protein 4B	Arid4b	Color2 [A=255, R=169, G=169, B=169]	1	4					2	2	2	2.2	2.2	2.2	137.32	0.0020615	2.3909	6764300	4	12.3125	12.3654	12.1951	12.0923	11.8313	11.7715	12.015	11.8363	11.8852	12.1699
1.02132	-0.0934214	Q60805	Q60805	Tyrosine-protein kinase Mer	Mertk	Color2 [A=255, R=169, G=169, B=169]	1	4					4	3	3	5.3	4.3	4.3	110.16	0	30.303	34227000	7	14.2211	14.4078	14.4495	14.2611	14.4015	14.4395	14.4599	14.4128	14.3882	14.5077
1.02038	0.364215	Q62507	Q62507	Cochlin	Coch	Color2 [A=255, R=169, G=169, B=169]	1	4					17	17	17	37.5	37.5	37.5	59.949	0	90.739	3927800000	91	20.0512	19.8307	20.0861	19.8004	19.9102	19.8024	19.6412	19.703	18.8515	19.8594
1.01949	0.11419	Q9D4H1	Q9D4H1	Exocyst complex component 2	Exoc2	Color2 [A=255, R=169, G=169, B=169]	1	4					11	11	11	13.3	13.3	13.3	103.96	0	30.461	107730000	24	16.0335	16.3735	16.3018	16.2207	16.2774	16.1395	16.0693	16.1713	16.1562	16.0995
1.01865	0.184815	Q80VP0;Q80VP0-2	Q80VP0;Q80VP0-2	Tectonin beta-propeller repeat-containing protein 1	Tecpr1	Color2 [A=255, R=169, G=169, B=169]	1	4					3	3	3	2.8	2.8	2.8	130.26	0	6.0807	27309000	9	14.416	14.4973	14.5814	14.316	14.5934	14.4849	14.1033	14.2153	14.1733	14.5031
1.01618	0.342567	P06330;P01757;P01756;P01749;P06329;P03980	P06330;P01757;P01756	Ig heavy chain V region AC38 205.12;Ig heavy chain V region J558;Ig heavy chain V region MOPC 104E		Color2 [A=255, R=169, G=169, B=169]	1	4					4	4	3	46.6	46.6	40.7	12.934	0	68.127	1586400000	19	19.0486	19.4253	19.2905	19.3286	19.215	18.9496	18.2714	19.2276	19.1695	18.9769
1.01542	0.176648	Q8VDP3;Q8VDP3-3;Q8VDP3-2	Q8VDP3;Q8VDP3-3;Q8VDP3-2	Protein-methionine sulfoxide oxidase MICAL1	Mical1	Color2 [A=255, R=169, G=169, B=169]	1	4					16	16	16	18.8	18.8	18.8	116.78	0	127.63	460570000	50	17.4734	17.8947	17.8031	17.5791	17.6439	17.5674	17.4015	17.6834	17.3918	17.4669
1.01534	0.27689	Q9JKK1-2;Q9JKK1	Q9JKK1-2;Q9JKK1	Syntaxin-6	Stx6	Color2 [A=255, R=169, G=169, B=169]	1	4					5	5	5	25.5	25.5	25.5	29.155	0	34.665	2288900	7	13.4593	13.7566	13.5067	13.5559	13.549	13.0224	13.6474	13.5117	13.3328	12.9285
1.01286	0.108721	Q99KN9;Q99KN9-2	Q99KN9;Q99KN9-2	Clathrin interactor 1	Clint1	Color2 [A=255, R=169, G=169, B=169]	1	4					11	11	11	17	17	17	68.512	0	90.724	712580000	34	17.9536	18.1704	18.1777	18.104	17.991	18.0409	17.8836	18.0394	17.8889	18.0001
1.01192	0.125449	Q7TPR4;Q9JI91;O88990	Q7TPR4	Alpha-actinin-1	Actn1	Color2 [A=255, R=169, G=169, B=169]	1	4					54	54	33	70.6	70.6	45.3	103.07	0	323.31	40866000000	498	23.2579	23.3807	23.331	23.27	23.3014	23.3171	23.219	23.1622	22.9521	23.2633
1.01184	0.386982	P20693-3;P20693-2;P20693	P20693-3;P20693-2;P20693	Low affinity immunoglobulin epsilon Fc receptor	Fcer2	Color2 [A=255, R=169, G=169, B=169]	1	4					4	4	4	14.2	14.2	14.2	37.487	0	19.319	110080000	14	15.5968	16.3497	15.8367	15.4239	15.519	15.5079	15.4765	15.3047	14.9065	15.5957
1.01132	0.126815	Q6P8X1;Q80ZJ7	Q6P8X1	Sorting nexin-6;Sorting nexin-6, N-terminally processed	Snx6	Color2 [A=255, R=169, G=169, B=169]	1	4					19	18	18	39.7	39.7	39.7	46.648	0	158.47	939790000	60	18.8195	19.1157	19.0019	18.7977	18.884	18.8464	18.6972	18.868	18.752	18.8211
1.01118	0.174611	Q60953;Q60953-2	Q60953;Q60953-2	Protein PML	Pml	Color2 [A=255, R=169, G=169, B=169]	1	4					19	19	18	29.6	29.6	28.5	98.241	0	130.2	1760000000	69	18.4982	19.0224	18.7735	18.8245	18.7326	18.6222	18.5023	18.7299	18.589	18.5345
1.01093	0.271346	Q8CHI8-5;Q8CHI8-3;Q8CHI8-2;Q8CHI8-4;Q8CHI8	Q8CHI8-5;Q8CHI8-3;Q8CHI8-2;Q8CHI8-4;Q8CHI8	E1A-binding protein p400	Ep400	Color2 [A=255, R=169, G=169, B=169]	1	4					2	2	2	0.7	0.7	0.7	318.23	0	3.1122	8405100	3	12.4025	12.929	12.7746	12.2515	12.567	12.4525	12.298	12.0261	12.4384	12.3528
1.00981	0.226667	Q9CRB9	Q9CRB9	MICOS complex subunit Mic19	Chchd3	Color2 [A=255, R=169, G=169, B=169]	1	4					5	5	5	20.7	20.7	20.7	26.334	0	65.378	313210000	14	17.5487	17.7999	17.6673	17.324	17.5999	17.3831	17.0201	17.5121	17.5353	17.3559
1.00914	0.157215	Q9CQ49	Q9CQ49	Nuclear cap-binding protein subunit 2	Ncbp2	Color2 [A=255, R=169, G=169, B=169]	1	4					2	2	2	12.2	12.2	12.2	18.017	0	8.875	161990000	9	16.665	17.101	16.8658	16.7283	16.8248	16.6567	16.6178	16.759	16.7778	16.5875
1.00891	0.116969	O88569;O88569-2	O88569;O88569-2	Heterogeneous nuclear ribonucleoproteins A2/B1	Hnrnpa2b1	Color2 [A=255, R=169, G=169, B=169]	1	4					18	18	2	55.2	55.2	10.5	37.402	0	290.68	25585000000	205	20.4319	20.5868	20.5159	20.3443	20.4316	20.4705	20.3513	20.3149	20.1895	20.3995
1.00886	-0.157093	Q8K1R3;Q8K1R3-2	Q8K1R3;Q8K1R3-2	Polyribonucleotide nucleotidyltransferase 1, mitochondrial	Pnpt1	Color2 [A=255, R=169, G=169, B=169]	1	4					8	8	8	11.6	11.6	11.6	85.682	0	20.078	44033000	15	14.9545	15.1108	15.2024	14.9061	15.0919	15.1286	15.1378	15.2159	15.4567	15.1122
1.00799	0.135728	O35286	O35286	Pre-mRNA-splicing factor ATP-dependent RNA helicase DHX15	Dhx15	Color2 [A=255, R=169, G=169, B=169]	1	4					25	25	25	36.9	36.9	36.9	91.006	0	120.33	1359600000	75	19.2576	19.5524	19.4581	19.1664	19.3566	19.2568	19.1866	19.167	19.2923	19.2097
1.00791	0.147849	P16330-2;P16330	P16330-2;P16330	2,3-cyclic-nucleotide 3-phosphodiesterase	Cnp	Color2 [A=255, R=169, G=169, B=169]	1	4					17	17	17	38.5	38.5	38.5	44.654	0	97.505	1061600000	63	18.9741	19.2666	19.1401	18.898	19.0789	18.9561	18.9959	18.9826	18.7437	18.9402
1.007	0.169255	Q8R409	Q8R409	Protein HEXIM1	Hexim1	Color2 [A=255, R=169, G=169, B=169]	1	4					4	4	4	18	18	18	40.243	0	26.781	105920000	8	15.1474	15.4066	15.3273	15.5858	15.3711	15.0654	15.0711	15.2121	15.3138	15.3295
1.00664	0.181874	Q3UDK1-2;Q3UDK1	Q3UDK1-2;Q3UDK1	TRAF-type zinc finger domain-containing protein 1	Trafd1	Color2 [A=255, R=169, G=169, B=169]	1	4					4	4	4	10.1	10.1	10.1	63.865	0	16.8	33503000	11	14.2579	14.3777	14.4961	14.5384	14.4837	14.5296	14.3114	14.0587	14.1115	14.2332
1.00648	0.246752	Q8BGT7	Q8BGT7	Survival of motor neuron-related-splicing factor 30	Smndc1	Color2 [A=255, R=169, G=169, B=169]	1	4					4	4	4	29.4	29.4	29.4	26.753	0	50.783	95813000	18	14.8226	14.7824	15.0311	15.0502	14.7682	14.9383	14.7115	14.4817	14.2851	14.8041
1.00641	0.214011	Q8BQ30;Q8BQ30-2	Q8BQ30;Q8BQ30-2	Phostensin	Ppp1r18	Color2 [A=255, R=169, G=169, B=169]	1	4					9	9	9	23.9	23.9	23.9	65.629	0	45.04	121180000	25	15.6187	15.9938	15.9969	15.8247	15.6643	15.7542	15.3708	15.7745	15.4487	15.68
1.00519	0.12285	P17742	P17742	Peptidyl-prolyl cis-trans isomerase A;Peptidyl-prolyl cis-trans isomerase A, N-terminally processed	Ppia	Color2 [A=255, R=169, G=169, B=169]	1	4					11	11	11	70.1	70.1	70.1	17.971	0	126.66	66921000000	184	21.8272	22.0574	22.1047	21.8951	21.9247	21.9319	21.8506	21.8645	21.6868	21.861
1.00498	0.315858	Q9WUX5-2;Q9WUX5	Q9WUX5-2;Q9WUX5	Protein MRVI1	Mrvi1	Color2 [A=255, R=169, G=169, B=169]	1	4					6	6	6	10.2	10.2	10.2	93.191	0	16.182	20697000	10	13.7226	14.2301	13.8827	14.2175	14.1855	13.5325	13.681	14.2449	13.5048	13.696
1.00376	0.204459	Q4QRL3-2;Q4QRL3	Q4QRL3-2;Q4QRL3	Coiled-coil domain-containing protein 88B	Ccdc88b	Color2 [A=255, R=169, G=169, B=169]	1	4					16	16	16	14.2	14.2	14.2	166.77	0	106	178760000	33	16.2539	16.6473	16.4105	16.5064	16.3827	16.4463	15.9527	16.3941	16.2146	16.1707
1.0012	0.67503	P16015	P16015	Carbonic anhydrase 3	Ca3	Color2 [A=255, R=169, G=169, B=169]	1	4					10	10	10	49.6	49.6	49.6	29.366	0	53.565	569560000	37	17.9622	19.1653	18.0463	19.1439	19.2188	17.8337	17.6174	18.843	17.7239	18.1434
1.00091	0.208521	Q9D198	Q9D198	Pre-mRNA-splicing factor SYF2	Syf2	Color2 [A=255, R=169, G=169, B=169]	1	4					4	4	4	23.6	23.6	23.6	28.712	0	19.836	55973000	6	14.308	14.6545	14.2829	14.4787	14.4533	14.0992	14.0502	14.1635	14.5561	14.2659
1.00049	0.135787	Q8CJG0	Q8CJG0	Protein argonaute-2	Ago2	Color2 [A=255, R=169, G=169, B=169]	1	4					24	24	18	34.8	34.8	25.9	97.303	0	72.522	518180000	49	18.0387	18.3637	18.3363	18.1656	18.18	18.2234	18.0381	17.9682	18.0937	18.0821
1.00006	0.184402	O54824;O54824-2	O54824;O54824-2	Pro-interleukin-16;Interleukin-16	Il16	Color2 [A=255, R=169, G=169, B=169]	1	4					26	26	26	27.4	27.4	27.4	141.43	0	250.45	2515800000	98	19.8846	20.264	19.9562	19.8115	19.7926	19.8728	19.7107	19.8608	19.604	19.7386
0.999894	0.127781	Q8K010	Q8K010	5-oxoprolinase	Oplah	Color2 [A=255, R=169, G=169, B=169]	1	4					8	8	8	10.2	10.2	10.2	137.61	0	39.38	39424000	17	14.3253	14.5356	14.3565	14.5216	14.5301	14.2681	14.3474	14.491	14.1842	14.3396
0.997988	0.273888	Q9WTQ5-2;Q9WTQ5	Q9WTQ5-2;Q9WTQ5	A-kinase anchor protein 12	Akap12	Color2 [A=255, R=169, G=169, B=169]	1	4					32	32	32	32.9	32.9	32.9	169.74	0	283.1	1314000000	87	19.3438	18.9807	19.3538	19.4231	19.4578	19.202	19.2255	19.0238	18.5777	19.1608
0.9978	0.152708	E9Q7E2	E9Q7E2		Arid2	Color2 [A=255, R=169, G=169, B=169]	1	4					4	4	4	2.7	2.7	2.7	195.99	0	6.3314	50582000	5	12.3083	12.1793	12.4996	12.2997	12.3648	12.1134	12.1282	12.3006	12.0004	12.3456
0.996574	0.209636	Q91YJ2	Q91YJ2	Sorting nexin-4	Snx4	Color2 [A=255, R=169, G=169, B=169]	1	4					8	8	8	21.1	21.1	21.1	51.777	0	18.22	104520000	12	15.3581	15.9122	15.5805	15.7113	15.7267	15.5354	15.3838	15.6623	15.3005	15.3585
0.996209	0.162124	Q7TMF3	Q7TMF3	NADH dehydrogenase [ubiquinone] 1 alpha subcomplex subunit 12	Ndufa12	Color2 [A=255, R=169, G=169, B=169]	1	4					7	7	7	48.3	48.3	48.3	17.086	0	16.99	585520000	21	16.637	16.9738	17.091	16.8316	17.0634	16.8157	16.6744	16.7992	16.757	16.7399
0.99583	0.3571	P10107	P10107	Annexin A1	Anxa1	Color2 [A=255, R=169, G=169, B=169]	1	4					24	24	23	69.9	69.9	67.9	38.734	0	322.61	5059800000	110	20.6311	21.2735	20.8558	21.1545	21.0235	20.7973	20.3414	21.1639	20.4839	20.3664
0.995507	0.588257	P01638;P01637	P01638;P01637	Ig kappa chain V-V region L6;Ig kappa chain V-V region T1		Color2 [A=255, R=169, G=169, B=169]	1	4					2	2	2	28.7	28.7	28.7	12.986	0	30.947	32328000	4	11.4307	11.0123	11.8426	11.5891	11.4836	10.4206	10.0476	11.1023	11.1905	11.656
0.995339	0.178963	Q921S7	Q921S7	39S ribosomal protein L37, mitochondrial	Mrpl37	Color2 [A=255, R=169, G=169, B=169]	1	4					8	8	8	24.3	24.3	24.3	48.34	0	22.302	72087000	24	15.6893	16.0586	16.0281	16.0456	15.9105	15.8144	15.5406	15.7436	15.9563	15.7823
0.992938	0.142875	Q7TNV0	Q7TNV0	Protein DEK	Dek	Color2 [A=255, R=169, G=169, B=169]	1	4					14	14	14	38.7	38.7	38.7	43.158	0	46.619	1736400000	76	19.2278	19.5339	19.4537	19.2192	19.2085	19.2094	19.1376	19.1005	19.3074	19.1738
0.992569	0.201512	Q9DBF7-3;Q9DBF7	Q9DBF7-3;Q9DBF7	Pre-mRNA-splicing factor CWC25 homolog	Cwc25	Color2 [A=255, R=169, G=169, B=169]	1	4					2	2	2	6.8	6.8	6.8	37.682	0.0015172	2.5719	27724000	5	14.372	14.647	14.5956	14.4146	14.4131	14.4702	13.9919	14.1912	14.2788	14.5026
0.988053	0.399106	Q66JX5-2;Q66JX5	Q66JX5-2;Q66JX5	FGFR1 oncogene partner	Fgfr1op	Color2 [A=255, R=169, G=169, B=169]	1	4					2	2	2	7.1	7.1	7.1	40.548	0	4.5047	12625000	3	12.1575	12.474	12.2268	12.2451	11.7685	12.0585	11.7846	11.1245	11.721	12.1876
0.986755	0.235437	Q3ULJ0;Q3ULJ0-2;Q6NXY9	Q3ULJ0;Q3ULJ0-2	Glycerol-3-phosphate dehydrogenase 1-like protein	Gpd1l	Color2 [A=255, R=169, G=169, B=169]	1	4					11	11	11	37.3	37.3	37.3	38.225	0	78.408	886830000	39	17.8469	18.1492	18.1571	17.639	17.7942	17.7135	17.8336	17.7734	17.3886	17.7002
0.98633	0.144278	Q9JI44;Q9JI44-2	Q9JI44;Q9JI44-2	DNA methyltransferase 1-associated protein 1	Dmap1	Color2 [A=255, R=169, G=169, B=169]	1	4					9	9	9	24.6	24.6	24.6	53.129	0	28.275	86333000	14	15.6343	15.9804	15.8894	15.7785	15.8111	15.7297	15.5653	15.6295	15.5929	15.855
0.986078	0.251061	Q08093	Q08093	Calponin-2	Cnn2	Color2 [A=255, R=169, G=169, B=169]	1	4					12	12	11	66.6	66.6	63	33.155	0	81.431	2576200000	51	19.187	19.7715	19.3674	19.2278	19.1546	19.019	18.9501	19.3834	19.021	19.0795
0.985911	0.178352	P97449	P97449	Aminopeptidase N	Anpep	Color2 [A=255, R=169, G=169, B=169]	1	4					19	19	19	20.1	20.1	20.1	109.65	0	92.837	588030000	62	18.2885	18.617	18.429	18.3928	18.6067	18.4535	18.2139	18.3877	18.0407	18.3463
0.985589	0.170347	Q6P3E7	Q6P3E7	Histone deacetylase 10	Hdac10	Color2 [A=255, R=169, G=169, B=169]	1	4					4	4	4	7.7	7.7	7.7	72.108	0	10.656	25048000	6	13.4631	13.6874	13.6051	13.3671	13.6636	13.4958	13.2812	13.6065	13.2848	13.2663
0.984994	0.153347	P42125	P42125	Enoyl-CoA delta isomerase 1, mitochondrial	Eci1	Color2 [A=255, R=169, G=169, B=169]	1	4					10	10	10	35.6	35.6	35.6	32.25	0	47.254	812420000	32	18.8614	19.3141	18.9941	19.1559	19.0363	18.9274	18.8692	19.0323	18.9283	18.8379
0.984797	0.20956	Q9CW46;Q9CW46-2	Q9CW46;Q9CW46-2	Ribonucleoprotein PTB-binding 1	Raver1	Color2 [A=255, R=169, G=169, B=169]	1	4					10	10	10	18.3	18.3	18.3	79.381	0	92.728	533920000	36	17.27	17.9013	17.6117	17.74	17.4748	17.4762	17.2596	17.4138	17.3983	17.4022
0.98452	0.212481	Q7TSQ8	Q7TSQ8	Pyruvate dehydrogenase phosphatase regulatory subunit, mitochondrial	Pdpr	Color2 [A=255, R=169, G=169, B=169]	1	4					4	4	4	5.4	5.4	5.4	99.229	0	12.101	41780000	13	14.6028	14.9255	14.4377	14.4679	14.6399	14.6203	14.3665	14.4798	14.152	14.3928
0.984209	0.135943	P62996	P62996	Transformer-2 protein homolog beta	Tra2b	Color2 [A=255, R=169, G=169, B=169]	1	4					3	3	3	17.7	17.7	17.7	33.665	0	40.725	570740000	25	16.0982	16.2855	16.2979	15.9562	16.0969	16.0392	15.9044	15.9511	16.0569	16.1034
0.983115	1.19312	Q7TPZ8	Q7TPZ8	Carboxypeptidase A1	Cpa1	Color2 [A=255, R=169, G=169, B=169]	1	4					7	7	7	19.1	19.1	19.1	47.384	0	21.688	125140000	14	17.6599	16.3298	15.7335	15.9012	18.7388	15.6208	15.0364	16.8134	15.3451	15.5819
0.982728	0.103096	O08810	O08810	116 kDa U5 small nuclear ribonucleoprotein component	Eftud2	Color2 [A=255, R=169, G=169, B=169]	1	4					35	35	35	47	47	47	109.36	0	217.19	2044300000	121	19.4476	19.6607	19.691	19.5417	19.4881	19.5421	19.4314	19.3683	19.4676	19.5041
0.982571	0.105601	Q7TSV4	Q7TSV4	Phosphoglucomutase-2	Pgm2	Color2 [A=255, R=169, G=169, B=169]	1	4					16	16	16	28.9	28.9	28.9	68.747	0	139.25	1511000000	70	19.0044	19.152	19.1211	19.1367	19.0494	19.1182	19.0281	18.9965	18.8098	18.9829
0.982525	0.201411	Q6P3A8-2;Q6P3A8	Q6P3A8-2;Q6P3A8	2-oxoisovalerate dehydrogenase subunit beta, mitochondrial	Bckdhb	Color2 [A=255, R=169, G=169, B=169]	1	4					2	2	2	7.1	7.1	7.1	35.504	0.003113	2.1017	22850000	4	13.1252	13.218	13.273	13.1145	13.6673	12.9932	13.1028	13.1076	13.21	12.9775
0.981158	0.217719	Q61508-2;Q61508	Q61508-2;Q61508	Extracellular matrix protein 1	Ecm1	Color2 [A=255, R=169, G=169, B=169]	1	4					4	4	4	13.4	13.4	13.4	48.356	0	23.065	37762000	6	15.6323	15.6658	15.4879	15.8579	15.8673	15.6425	15.4651	15.5144	15.137	15.6636
0.980445	0.110767	Q91ZJ5-2;Q91ZJ5	Q91ZJ5-2;Q91ZJ5	UTP--glucose-1-phosphate uridylyltransferase	Ugp2	Color2 [A=255, R=169, G=169, B=169]	1	4					14	14	13	38	38	33.8	55.715	0	94.413	478080000	33	17.5254	17.8257	17.6369	17.681	17.6609	17.6395	17.5214	17.6199	17.4351	17.5601
0.979071	0.157042	Q61545	Q61545	RNA-binding protein EWS	Ewsr1	Color2 [A=255, R=169, G=169, B=169]	1	4					6	6	6	12.8	12.8	12.8	68.461	0	62.396	1402900000	30	18.3445	18.772	18.672	18.4472	18.4102	18.3603	18.3389	18.4624	18.3873	18.3118
0.978951	0.148275	Q5SUA5	Q5SUA5	Unconventional myosin-Ig	Myo1g	Color2 [A=255, R=169, G=169, B=169]	1	4					31	31	29	39.6	39.6	37.4	117.23	0	211.05	1469200000	111	19.0358	19.3238	19.2923	19.0601	19.1339	19.1575	18.9804	19.0806	18.8299	19.056
0.976288	0.251766	Q9WTN0	Q9WTN0	Geranylgeranyl pyrophosphate synthase	Ggps1	Color2 [A=255, R=169, G=169, B=169]	1	4					4	4	4	13.7	13.7	13.7	34.706	0	23.184	99925000	12	16.4441	17.0403	16.7514	16.8004	16.7655	16.5125	16.1927	16.7854	16.6354	16.4168
0.975753	0.1173	Q9Z1M8	Q9Z1M8	Protein Red	Ik	Color2 [A=255, R=169, G=169, B=169]	1	4					13	13	13	31.6	31.6	31.6	65.615	0	68.046	310460000	31	17.0896	17.2747	17.2566	17.2289	17.0365	17.2068	17.0167	16.9672	17.0058	17.1033
0.975371	0.0949032	O88487	O88487	Cytoplasmic dynein 1 intermediate chain 2	Dync1i2	Color2 [A=255, R=169, G=169, B=169]	1	4					7	7	7	20.8	20.8	20.8	68.393	0	77.983	803040000	26	17.7911	17.8757	17.96	17.8746	17.7363	17.8498	17.8031	17.6799	17.6682	17.7621
0.975083	0.235822	Q9R1Z7	Q9R1Z7	6-pyruvoyl tetrahydrobiopterin synthase	Pts	Color2 [A=255, R=169, G=169, B=169]	1	4					4	4	4	25	25	25	16.188	0	7.9352	52001000	9	14.0216	14.6297	14.5564	14.5328	14.2805	14.2707	14.1344	14.3549	13.9966	14.0854
0.974984	0.149586	P28660-2;P28660	P28660-2;P28660	Nck-associated protein 1	Nckap1	Color2 [A=255, R=169, G=169, B=169]	1	4					12	11	11	13.8	12.9	12.9	118.52	0	26.82	84541000	20	16.6905	16.9708	16.6224	16.6947	16.8121	16.7635	16.5831	16.5905	16.4334	16.672
0.974485	0.128025	P11881-8;P11881-7;P11881-6;P11881-5;P11881-4;P11881-2;P11881-3;P11881	P11881-8;P11881-7;P11881-6;P11881-5;P11881-4;P11881-2;P11881-3;P11881	Inositol 1,4,5-trisphosphate receptor type 1	Itpr1	Color2 [A=255, R=169, G=169, B=169]	1	4					27	22	21	11.5	9.9	9.6	306.86	0	89.424	267590000	45	17.0657	17.3148	17.2055	17.033	17.1924	17.1198	17.0305	17.0913	16.8496	17.08
0.974102	0.293065	O08900	O08900	Zinc finger protein Aiolos	Ikzf3	Color2 [A=255, R=169, G=169, B=169]	1	4					8	8	8	24.9	24.9	24.9	57.967	0	63.891	368340000	22	17.5961	17.7501	17.7906	17.8823	17.5748	17.5451	17.6433	17.46	16.8414	17.6387
0.973728	0.0874195	P26450;Q64143;O08908	P26450	Phosphatidylinositol 3-kinase regulatory subunit alpha	Pik3r1	Color2 [A=255, R=169, G=169, B=169]	1	4					10	10	10	18.1	18.1	18.1	83.516	0	28.709	301310000	38	17.6487	17.7688	17.7034	17.72	17.6123	17.6647	17.544	17.6542	17.477	17.6761
0.973282	0.188922	Q9DBL2;Q9DBL2-2	Q9DBL2;Q9DBL2-2	Ganglioside-induced differentiation-associated protein 2	Gdap2	Color2 [A=255, R=169, G=169, B=169]	1	4					2	2	2	3.2	3.2	3.2	56.268	0.0059097	1.8227	6677700	4	12.5467	12.6179	12.4816	12.5979	12.7479	12.513	12.4471	12.3612	12.0821	12.6439
0.972868	0.227199	E9Q7G0	E9Q7G0		Numa1	Color2 [A=255, R=169, G=169, B=169]	1	4					65	65	65	39.6	39.6	39.6	235.63	0	323.31	4608000000	226	20.0757	20.6018	20.3087	20.3296	20.2757	20.086	19.8174	20.2478	20.3309	19.9735
0.972673	0.188093	Q9CWD8	Q9CWD8	Iron-sulfur protein NUBPL	Nubpl	Color2 [A=255, R=169, G=169, B=169]	1	4					3	3	3	14.1	14.1	14.1	34.139	0	8.3293	27713000	3	13.3771	13.8457	13.643	13.6769	13.3973	13.509	13.2687	13.4937	13.2766	13.4514
0.971493	0.186463	Q571H0	Q571H0	Nucleolar pre-ribosomal-associated protein 1	Urb1	Color2 [A=255, R=169, G=169, B=169]	1	4					4	4	4	2.3	2.3	2.3	254.61	0	7.156	12725000	11	13.2914	13.7703	13.6811	13.5194	13.5607	13.338	13.354	13.3267	13.6184	13.2534
0.970222	0.43336	P46414	P46414	Cyclin-dependent kinase inhibitor 1B	Cdkn1b	Color2 [A=255, R=169, G=169, B=169]	1	4					3	3	3	24.4	24.4	24.4	22.193	0	9.2452	21967000	4	12.9259	13.516	13.2498	13.5759	12.9728	12.5242	12.2608	13.3326	13.1635	12.7923
0.968998	0.281744	Q9R0L7	Q9R0L7	A-kinase anchor protein 8-like	Akap8l	Color2 [A=255, R=169, G=169, B=169]	1	4					3	3	3	8.4	8.4	8.4	71.453	0	8.3483	25313000	6	14.1577	14.3004	14.2461	14.7844	14.0736	14.2243	14.0887	13.7172	13.9319	14.1915
0.968146	0.266502	Q8BJU2	Q8BJU2	Tetraspanin-9	Tspan9	Color2 [A=255, R=169, G=169, B=169]	1	4					2	2	2	10.9	10.9	10.9	26.738	0	8.8694	29745000	6	14.7535	14.8006	14.7665	15.1356	14.7607	14.8707	14.642	14.5424	14.1144	14.715
0.966073	0.145636	Q8CG19;Q8CG19-2;Q8CG19-3	Q8CG19;Q8CG19-2;Q8CG19-3	Latent-transforming growth factor beta-binding protein 1	Ltbp1	Color2 [A=255, R=169, G=169, B=169]	1	4					5	5	5	4.1	4.1	4.1	186.72	0	22.228	70244000	16	15.5739	15.915	15.733	15.9333	15.9587	15.6554	15.6631	15.5797	15.717	15.7706
0.964891	0.213797	Q9D154;Q8VHP7;Q5SV42	Q9D154	Leukocyte elastase inhibitor A	Serpinb1a	Color2 [A=255, R=169, G=169, B=169]	1	4					20	20	19	50.7	50.7	48	42.574	0	141.55	8802400000	130	20.7836	21.0492	20.9754	20.9395	20.8048	20.8544	20.7965	20.7437	20.2751	20.8139
0.964808	0.385728	O70423;O70423-2	O70423;O70423-2	Membrane primary amine oxidase	Aoc3	Color2 [A=255, R=169, G=169, B=169]	1	4					9	9	9	18.4	18.4	18.4	84.533	0	55.602	187110000	33	17.2831	17.7367	17.0666	17.7497	17.6909	17.3263	17.224	17.3425	16.481	17.2246
0.964447	0.26108	Q9R0L6;Q9R0L6-2	Q9R0L6;Q9R0L6-2	Pericentriolar material 1 protein	Pcm1	Color2 [A=255, R=169, G=169, B=169]	1	4					4	4	4	2.4	2.4	2.4	228.84	0	7.8192	6779000	5	12.7933	12.7386	12.859	12.9976	13.0553	12.4912	12.5059	12.8995	12.9661	12.2757
0.96442	0.175075	Q7TN29;Q7TN29-2	Q7TN29;Q7TN29-2	Stromal membrane-associated protein 2	Smap2	Color2 [A=255, R=169, G=169, B=169]	1	4					5	5	5	17.5	17.5	17.5	46.577	0	14.72	132400000	18	16.0923	16.5721	16.368	16.2894	16.2263	16.117	16.0047	16.3341	16.145	16.0717
0.963353	0.369254	Q69ZK5	Q69ZK5	Kelch-like protein 14	Klhl14	Color2 [A=255, R=169, G=169, B=169]	1	4					3	3	3	7.6	7.6	7.6	70.952	0	3.7926	7755200	4	11.412	12.2167	12.0295	12.0916	11.9012	11.2158	11.9283	11.6219	11.2122	11.8267
0.958235	0.276101	O54784	O54784	Death-associated protein kinase 3	Dapk3	Color2 [A=255, R=169, G=169, B=169]	1	4					4	4	3	11.6	11.6	8	51.421	0	10.504	43071000	5	13.7655	14.2604	13.7983	13.9469	13.7065	13.9195	13.3909	13.8904	13.4508	13.4455
0.957842	0.293312	Q9WTK2-2;Q9WTK2	Q9WTK2-2;Q9WTK2	Chromodomain Y-like protein	Cdyl	Color2 [A=255, R=169, G=169, B=169]	1	4					2	2	2	5.5	5.5	5.5	60.141	0	5.2177	11576000	3	12.4202	12.4923	12.7118	12.6115	12.7276	11.8259	12.0588	12.5535	12.5937	12.465
0.956954	0.236675	O35984;P41778-2;P41778	O35984;P41778-2;P41778	Pre-B-cell leukemia transcription factor 2;Pre-B-cell leukemia transcription factor 1	Pbx2;Pbx1	Color2 [A=255, R=169, G=169, B=169]	1	4					2	2	2	6.7	6.7	6.7	45.809	0	6.038	10247000	5	14.4831	14.4201	14.3199	14.4808	14.3771	14.2625	13.7223	14.3971	14.0954	14.4203
0.956917	0.102251	Q810B6;Q810B6-2	Q810B6	Rabankyrin-5	Ankfy1	Color2 [A=255, R=169, G=169, B=169]	1	4					17	17	17	19.9	19.9	19.9	128.65	0	89.548	459380000	47	18.1673	18.3161	18.3391	18.226	18.3385	18.2894	18.2174	18.0156	18.1567	18.1966
0.956488	0.485319	P06728	P06728	Apolipoprotein A-IV	Apoa4	Color2 [A=255, R=169, G=169, B=169]	1	4					19	19	19	61.3	61.3	61.3	45.029	0	82.567	647400000	49	18.3966	19.2469	18.3755	18.8403	18.633	17.7152	17.8946	18.9371	18.4398	18.079
0.956042	0.162553	Q9Z0V7	Q9Z0V7	Mitochondrial import inner membrane translocase subunit Tim17-B	Timm17b	Color2 [A=255, R=169, G=169, B=169]	1	4					2	2	2	21.5	21.5	21.5	18.352	0	11.777	33737000	6	13.9284	14.2998	14.2496	13.9933	14.2589	14.173	13.9531	13.9205	13.9128	13.9579
0.954845	0.707276	A6H584	A6H584	Collagen alpha-5(VI) chain	Col6a5	Color2 [A=255, R=169, G=169, B=169]	1	4					9	9	8	4.7	4.7	4	289.57	0	22.594	136440000	22	15.4403	15.6939	15.0938	15.9251	16.5238	15.8195	15.4224	15.3065	14.4137	14.1785
0.954644	0.150212	Q6PFR5	Q6PFR5	Transformer-2 protein homolog alpha	Tra2a	Color2 [A=255, R=169, G=169, B=169]	1	4					4	4	4	18.1	18.1	18.1	32.316	0	12.135	134790000	9	15.3357	15.8042	15.6314	15.5437	15.5842	15.5409	15.3606	15.3566	15.4885	15.4016
0.954212	0.170245	Q3UN02	Q3UN02	Lysocardiolipin acyltransferase 1	Lclat1	Color2 [A=255, R=169, G=169, B=169]	1	4					3	3	3	11.7	11.7	11.7	44.399	0	19.445	51198000	10	14.891	15.3431	15.2811	15.1453	15.2192	14.8558	14.9844	15.0275	14.9725	15.1881
0.953761	0.193668	Q9Z0H4-11;Q9Z0H4-7;Q9Z0H4-5;Q9Z0H4-4;Q9Z0H4;Q9Z0H4-8;Q9Z0H4-2;Q9Z0H4-6;Q9Z0H4-9	Q9Z0H4-11;Q9Z0H4-7;Q9Z0H4-5;Q9Z0H4-4;Q9Z0H4;Q9Z0H4-8;Q9Z0H4-2;Q9Z0H4-6;Q9Z0H4-9	CUGBP Elav-like family member 2	Celf2	Color2 [A=255, R=169, G=169, B=169]	1	4					7	7	7	17.2	17.2	17.2	49.253	0	54.044	200040000	21	16.8966	17.2737	16.9367	17.108	16.7871	16.8009	16.6712	17.0289	16.6756	16.8571
0.95131	0.222285	Q9D787	Q9D787	Peptidyl-prolyl cis-trans isomerase-like 2	Ppil2	Color2 [A=255, R=169, G=169, B=169]	1	4					9	9	9	21.1	21.1	21.1	59.064	0	20.867	148990000	24	16.9319	17.409	17.1937	16.9108	17.0934	16.7701	16.7851	16.7813	17.2131	16.8777
0.950817	0.135645	Q8BGQ1-2;Q8BGQ1	Q8BGQ1-2;Q8BGQ1	Spermatogenesis-defective protein 39 homolog	Vipas39	Color2 [A=255, R=169, G=169, B=169]	1	4					7	7	7	18	18	18	54.346	0	16.549	76374000	15	16.1279	16.3565	16.3216	16.3721	16.2016	16.2652	16.0404	16.0746	16.0202	16.3011
0.950129	0.255953	P97412	P97412	Lysosomal-trafficking regulator	Lyst	Color2 [A=255, R=169, G=169, B=169]	1	4					3	3	3	0.8	0.8	0.8	425.28	0.00019234	2.7862	9911300	5	12.3767	13.0196	12.9666	12.8032	12.5438	12.679	12.2954	12.4697	12.3636	12.6224
0.949645	0.189785	Q80TN4	Q80TN4	DnaJ homolog subfamily C member 16	Dnajc16	Color2 [A=255, R=169, G=169, B=169]	1	4					2	2	2	4.5	4.5	4.5	89.135	0	6.1892	16127000	5	12.936	13.3027	13.2902	13.1315	13.0995	13.019	12.6785	12.9584	12.967	13.188
0.949482	0.11992	Q9EP97	Q9EP97	Sentrin-specific protease 3	Senp3	Color2 [A=255, R=169, G=169, B=169]	1	4					3	3	3	6	6	6	64.402	0	5.1407	23471000	8	14.0177	14.1661	14.1253	14.0266	13.9511	14.0692	13.9602	13.7347	13.9609	13.9622
0.949211	0.189046	O35609	O35609	Secretory carrier-associated membrane protein 3	Scamp3	Color2 [A=255, R=169, G=169, B=169]	1	4					3	3	3	14.9	14.9	14.9	38.458	0	25.473	173970000	14	14.8494	15.2275	15.1939	14.83	15.0314	15.0589	14.799	14.8752	14.7976	14.6563
0.947886	0.220168	P13595-3;P13595-2;P13595;P13595-4	P13595-3;P13595-2;P13595;P13595-4	Neural cell adhesion molecule 1	Ncam1	Color2 [A=255, R=169, G=169, B=169]	1	4					5	5	5	10.9	10.9	10.9	80.405	0	21.617	25548000	13	14.4067	14.2997	14.2108	14.11	14.3836	14.3816	14.1417	14.0631	13.6943	14.0291
0.946557	0.157778	A2AQ19	A2AQ19	RNA polymerase-associated protein RTF1 homolog	Rtf1	Color2 [A=255, R=169, G=169, B=169]	1	4					14	14	14	21	21	21	80.796	0	54.159	161920000	27	16.2493	16.6716	16.5334	16.5024	16.2413	16.308	16.1849	16.2619	16.3099	16.3443
0.945733	0.0993446	Q9WUR2;Q9WUR2-2;Q78JN3	Q9WUR2;Q9WUR2-2	Enoyl-CoA delta isomerase 2, mitochondrial	Eci2	Color2 [A=255, R=169, G=169, B=169]	1	4					7	7	7	19.9	19.9	19.9	43.267	0	49.731	101640000	19	16.6926	16.8869	16.9094	16.8574	16.7407	16.8232	16.5982	16.7256	16.7043	16.7389
0.945404	0.276179	P97820	P97820	Mitogen-activated protein kinase kinase kinase kinase 4	Map4k4	Color2 [A=255, R=169, G=169, B=169]	1	4					9	2	2	8.2	2.6	2.6	140.6	0	4.4398	10764000	3	12.2264	12.3369	12.4584	11.893	11.9928	11.9045	12.0098	11.7365	11.6065	12.2693
0.944608	0.259777	Q8BFW7;Q8BFW7-4;Q8BFW7-5;Q8BFW7-3;Q8BFW7-2	Q8BFW7;Q8BFW7-4	Lipoma-preferred partner homolog	Lpp	Color2 [A=255, R=169, G=169, B=169]	1	4					16	16	16	45.7	45.7	45.7	65.89	0	165.41	617110000	41	16.9964	17.2472	17.0498	16.4407	17.1935	16.7988	16.6832	16.7155	16.654	16.7772
0.94401	-0.111831	P29533;P29533-2	P29533;P29533-2	Vascular cell adhesion protein 1	Vcam1	Color2 [A=255, R=169, G=169, B=169]	1	4					20	20	20	34.6	34.6	34.6	81.317	0	173.03	1020500000	73	18.7793	18.9949	19.0549	18.8462	18.9937	19.0896	19.088	19.0255	18.9137	19.1113
0.943722	0.266283	P16125	P16125	L-lactate dehydrogenase B chain	Ldhb	Color2 [A=255, R=169, G=169, B=169]	1	4					10	9	9	34.1	30.5	30.5	36.572	0	36.031	498730000	29	18.2139	18.3439	18.273	18.2469	18.2612	18.5663	17.8351	18.0078	17.7207	17.8774
0.942472	0.244388	P70353	P70353	Nuclear transcription factor Y subunit gamma	Nfyc	Color2 [A=255, R=169, G=169, B=169]	1	4					5	5	4	19.4	19.4	12.2	37.253	0	6.7173	104150000	9	15.2963	15.725	15.2727	15.3973	15.1868	15.0355	14.9472	15.5065	15.1741	14.9927
0.941843	0.203197	Q8CDA1;Q8CDA1-4;Q8CDA1-2	Q8CDA1;Q8CDA1-4	Phosphatidylinositide phosphatase SAC2	Inpp5f	Color2 [A=255, R=169, G=169, B=169]	1	4					6	6	6	5.7	5.7	5.7	127.61	0	8.6077	21864000	12	14.1603	14.7619	14.3679	14.7041	14.5301	14.2643	14.3694	14.3629	14.3064	14.2053
0.940283	0.187533	Q9Z1G3;Q99L60-3;Q99L60;Q99L60-2	Q9Z1G3	V-type proton ATPase subunit C 1	Atp6v1c1	Color2 [A=255, R=169, G=169, B=169]	1	4					14	14	13	39.8	39.8	36.6	43.887	0	42.681	432100000	35	18.4696	18.8615	18.7941	18.6151	18.8238	18.6338	18.3063	18.7224	18.4029	18.5611
0.939969	0.133851	Q9D0W5	Q9D0W5	Peptidyl-prolyl cis-trans isomerase-like 1	Ppil1	Color2 [A=255, R=169, G=169, B=169]	1	4					4	4	4	31.3	31.3	31.3	18.237	0	16.036	397210000	16	17.4739	17.763	17.8476	17.5443	17.6304	17.5854	17.4885	17.5679	17.4094	17.5388
0.939631	-0.228469	Q9JIM1-2;Q9JIM1	Q9JIM1-2;Q9JIM1	Equilibrative nucleoside transporter 1	Slc29a1	Color2 [A=255, R=169, G=169, B=169]	1	4					5	5	5	14	14	14	50.076	0	23.051	87075000	12	14.7304	14.8493	14.9182	14.4362	14.7451	15.0444	14.6765	14.9054	15.284	14.9113
0.938235	0.168221	Q60715-2;Q60715	Q60715-2;Q60715	Prolyl 4-hydroxylase subunit alpha-1	P4ha1	Color2 [A=255, R=169, G=169, B=169]	1	4					5	5	5	11.4	11.4	11.4	60.885	0	13.369	44339000	11	15.1127	14.9185	14.9448	14.9375	14.8592	15.0096	14.7972	14.555	14.6399	14.9299
0.937014	0.111612	O55201;O55201-2	O55201;O55201-2	Transcription elongation factor SPT5	Supt5h	Color2 [A=255, R=169, G=169, B=169]	1	4					23	23	23	31.2	31.2	31.2	120.66	0	271.95	666720000	67	18.3571	18.6859	18.5753	18.4479	18.4381	18.4729	18.3879	18.3577	18.3219	18.4059
0.936401	0.134289	Q9D0L8;Q9D0L8-3;Q9D0L8-2	Q9D0L8;Q9D0L8-3;Q9D0L8-2	mRNA cap guanine-N7 methyltransferase	Rnmt	Color2 [A=255, R=169, G=169, B=169]	1	4					13	13	13	33.8	33.8	33.8	53.291	0	119.32	301370000	46	18.0385	18.3939	18.2577	18.1006	18.0762	18.1019	17.9208	18.0377	18.1296	18.0055
0.934325	0.13897	O35144;O35144-2	O35144;O35144-2	Telomeric repeat-binding factor 2	Terf2	Color2 [A=255, R=169, G=169, B=169]	1	4					4	4	4	9.2	9.2	9.2	60.263	0	16.704	38938000	10	15.1167	15.5503	15.4197	15.3805	15.2389	15.2062	15.1832	15.1212	15.2316	15.269
0.934157	0.193365	O88622-2;O88622	O88622-2;O88622	Poly(ADP-ribose) glycohydrolase	Parg	Color2 [A=255, R=169, G=169, B=169]	1	4					4	4	4	6.4	6.4	6.4	103.77	0	15.127	20883000	8	13.2103	13.4828	13.5473	13.4385	13.4893	13.5533	13.2239	13.028	13.3123	13.0839
0.933563	0.190635	Q8CH77-4;Q8CH77-3;Q8CH77-2;Q8CH77	Q8CH77-4;Q8CH77-3;Q8CH77-2;Q8CH77	Neuron navigator 1	Nav1	Color2 [A=255, R=169, G=169, B=169]	1	4					4	4	4	5.4	5.4	5.4	87.804	0	17.546	17952000	8	14.393	14.7593	14.656	14.316	14.563	14.3836	14.0906	14.5287	14.3563	14.375
0.93354	0.104399	Q91VT4	Q91VT4	Carbonyl reductase family member 4	Cbr4	Color2 [A=255, R=169, G=169, B=169]	1	4					5	5	5	27.5	27.5	27.5	25.414	0	14.179	65426000	10	15.4882	15.7548	15.629	15.566	15.5586	15.6216	15.4494	15.4932	15.522	15.3884
0.932939	0.131499	P27641	P27641	X-ray repair cross-complementing protein 5	Xrcc5	Color2 [A=255, R=169, G=169, B=169]	1	4					10	10	10	19.8	19.8	19.8	83.056	0	97.655	118750000	19	15.4378	15.8254	15.504	15.4372	15.546	15.4299	15.4613	15.364	15.4613	15.3766
0.932422	0.112964	Q61464-4;Q61464;Q61464-7;Q61464-2;Q61464-5;Q61464-3	Q61464-4;Q61464;Q61464-7;Q61464-2;Q61464-5	Zinc finger protein 638	Znf638	Color2 [A=255, R=169, G=169, B=169]	1	4					22	22	22	14.5	14.5	14.5	214.46	0	78.343	197970000	45	17.5814	17.8343	17.7403	17.6257	17.551	17.6435	17.5108	17.5043	17.4698	17.6396
0.931941	0.154192	Q93092	Q93092	Transaldolase	Taldo1	Color2 [A=255, R=169, G=169, B=169]	1	4					17	17	17	41.5	41.5	41.5	37.387	0	69.143	8832100000	115	21.3244	21.7926	21.4954	21.633	21.5514	21.3837	21.3634	21.5566	21.4146	21.3074
0.931122	0.145384	Q8VEH3	Q8VEH3	ADP-ribosylation factor-like protein 8A	Arl8a	Color2 [A=255, R=169, G=169, B=169]	1	4					9	9	4	60.8	60.8	21	21.39	0	69.889	1150200000	54	18.5032	18.9007	18.686	18.7651	18.7135	18.6171	18.5045	18.7313	18.422	18.5665
0.930905	0.17752	Q8C7V8;Q8C7V8-2	Q8C7V8;Q8C7V8-2	Coiled-coil domain-containing protein 134	Ccdc134	Color2 [A=255, R=169, G=169, B=169]	1	4					3	3	3	17.5	17.5	17.5	26.494	0	8.9199	65427000	12	15.8695	16.4375	16.1387	16.1461	16.073	16.0574	15.8489	16.0529	15.9478	15.8703
0.930674	0.121418	Q9JKF1	Q9JKF1	Ras GTPase-activating-like protein IQGAP1	Iqgap1	Color2 [A=255, R=169, G=169, B=169]	1	4					78	78	76	59.1	59.1	58	188.74	0	323.31	20718000000	430	22.4661	22.7526	22.6784	22.5713	22.5634	22.5647	22.4392	22.5913	22.3232	22.5064
0.930578	0.227907	Q3UZA1-2;Q3UZA1	Q3UZA1-2;Q3UZA1	CapZ-interacting protein	Rcsd1	Color2 [A=255, R=169, G=169, B=169]	1	4					6	6	6	28.3	28.3	28.3	40.857	0	100.27	161670000	16	15.9156	15.8235	15.9219	16.2775	15.8721	15.9913	15.8735	15.6929	15.3886	15.7247
0.930143	0.230773	Q9JL61	Q9JL61	DNA-binding protein Rfx5	Rfx5	Color2 [A=255, R=169, G=169, B=169]	1	4					4	4	4	7.4	7.4	7.4	69.734	0	7.9905	31373000	11	15.58	16.1899	15.8796	15.9787	15.7744	15.6604	15.4173	15.9366	15.6353	15.5991
0.92972	0.0929182	Q3TKY6	Q3TKY6	Peptidyl-prolyl cis-trans isomerase CWC27 homolog	Cwc27	Color2 [A=255, R=169, G=169, B=169]	1	4					6	6	6	19.8	19.8	19.8	53.542	0	25.53	88088000	18	15.5208	15.7729	15.6584	15.6843	15.7474	15.6338	15.6351	15.5091	15.5153	15.6259
0.929435	0.141569	P53395	P53395	Lipoamide acyltransferase component of branched-chain alpha-keto acid dehydrogenase complex, mitochondrial	Dbt	Color2 [A=255, R=169, G=169, B=169]	1	4					7	7	7	13.7	13.7	13.7	53.246	0	15.022	149360000	15	17.039	17.2336	17.0713	17.0809	17.2423	17.2105	16.9767	16.9325	16.7952	17.0444
0.928707	0.163464	Q8VBV3	Q8VBV3	Exosome complex component RRP4	Exosc2	Color2 [A=255, R=169, G=169, B=169]	1	4					3	3	3	17.7	17.7	17.7	32.631	0	33.818	42171000	10	14.0857	14.5633	14.311	14.4061	14.2983	14.1644	14.1337	14.3184	14.0069	14.2236
0.928705	0.173512	Q9QX11-2;Q9QX11	Q9QX11-2;Q9QX11	Cytohesin-1	Cyth1	Color2 [A=255, R=169, G=169, B=169]	1	4					7	6	4	22.9	21.2	12.6	46.216	0	16.463	129610000	14	14.6911	15.084	14.8862	14.5532	14.7866	14.6591	14.6727	14.6516	14.4611	14.689
0.928695	0.202389	E9QAT4;E9QAT4-2	E9QAT4;E9QAT4-2		Sec16a	Color2 [A=255, R=169, G=169, B=169]	1	4					10	10	10	5.9	5.9	5.9	254.2	0	36.338	55542000	17	14.8031	15.3849	15.1417	15.1924	15.1524	15.0138	14.6971	15.0317	15.0527	14.8673
0.92809	0.145578	Q6P6L0-3;Q6P6L0	Q6P6L0-3;Q6P6L0	Filamin A-interacting protein 1-like	Filip1l	Color2 [A=255, R=169, G=169, B=169]	1	4					11	11	11	16.1	16.1	16.1	101.85	0	37.768	161100000	28	16.7718	16.8962	16.9872	16.8826	16.6968	16.8256	16.5274	16.7233	16.5736	16.8568
0.927856	-0.416915	Q8K1E6	Q8K1E6	Alpha-ketoglutarate-dependent dioxygenase alkB homolog 3	Alkbh3	Color2 [A=255, R=169, G=169, B=169]	1	4					2	2	2	9.1	9.1	9.1	33.061	0	4.6176	11354000	3	10.7183	11.4265	11.3319	10.2104	11.1947	11.2066	11.3814	11.347	11.38	11.6514
0.926535	0.167814	Q8CB44	Q8CB44	GRAM domain-containing protein 4	Gramd4	Color2 [A=255, R=169, G=169, B=169]	1	4					2	2	2	4.3	4.3	4.3	72.263	0	10.383	3414000	3	13.4456	13.748	13.5476	13.4309	13.3585	13.5779	13.3071	13.3803	13.2392	13.187
0.926475	0.297878	P12023-2;P12023-3;P12023	P12023-2;P12023-3;P12023	Amyloid beta A4 protein;N-APP;Soluble APP-alpha;Soluble APP-beta;C99;Beta-amyloid protein 42;Beta-amyloid protein 40;C83;P3(42);P3(40);C80;Gamma-secretase C-terminal fragment 59;Gamma-secretase C-terminal fragment 57;Gamma-secretase C-terminal fragment 50;C31	App	Color2 [A=255, R=169, G=169, B=169]	1	4					3	3	3	5.3	5.3	5.3	78.442	0	5.3005	7788700	4	12.5207	12.92	12.4468	12.0838	12.4742	12.4352	12.1785	11.8529	12.0907	12.3987
0.925827	0.314083	Q9WUU8-2;Q9WUU8-3;Q9WUU8	Q9WUU8-2;Q9WUU8-3;Q9WUU8	TNFAIP3-interacting protein 1	Tnip1	Color2 [A=255, R=169, G=169, B=169]	1	4					6	6	6	11.8	11.8	11.8	67.198	0	12.363	37099000	11	14.4622	15.073	14.3513	14.4604	14.534	14.4054	13.8042	14.5492	14.3358	14.216
0.925806	0.115859	P97807-2;P97807	P97807-2;P97807	Fumarate hydratase, mitochondrial	Fh	Color2 [A=255, R=169, G=169, B=169]	1	4					16	16	16	43.5	43.5	43.5	50.052	0	131.09	1808300000	68	19.5022	19.7929	19.7527	19.6514	19.546	19.6347	19.5261	19.4959	19.4309	19.5782
0.924993	0.262586	Q9CX99	Q9CX99	GRB2-related adapter protein	Grap	Color2 [A=255, R=169, G=169, B=169]	1	4					5	5	5	35.5	35.5	35.5	25.277	0	71.548	68074000	15	15.037	15.3841	15.0744	15.4095	15.0281	15.2013	14.8529	15.1521	14.5132	14.9006
0.924419	0.100673	Q8CCF0-2;Q8CCF0	Q8CCF0-2;Q8CCF0	U4/U6 small nuclear ribonucleoprotein Prp31	Prpf31	Color2 [A=255, R=169, G=169, B=169]	1	4					11	11	11	27.6	27.6	27.6	54.739	0	57.987	441350000	33	17.4618	17.7391	17.6381	17.6532	17.4783	17.5641	17.49	17.4675	17.4366	17.5089
0.924211	1.56421	Q5BKQ4	Q5BKQ4	Inactive pancreatic lipase-related protein 1	Pnliprp1	Color2 [A=255, R=169, G=169, B=169]	1	4					4	4	4	11	11	11	52.695	0	22.962	75132000	7	16.518	14.7345	13.3597	14.6246	17.7549	13.6539	13.15	15.5226	12.992	13.8522
0.92419	-0.155037	Q08857	Q08857	Platelet glycoprotein 4	Cd36	Color2 [A=255, R=169, G=169, B=169]	1	4					9	9	9	22.2	22.2	22.2	52.697	0	68.795	1282100000	35	18.3518	18.5519	18.24	18.1686	18.368	18.4528	18.6097	18.6075	18.2827	18.5028
0.923265	-0.401496	Q62230;Q62230-3;Q62230-2	Q62230;Q62230-3	Sialoadhesin	Siglec1	Color2 [A=255, R=169, G=169, B=169]	1	4					17	17	17	14	14	14	182.98	0	143.64	434750000	44	17.5086	17.807	16.4489	17.2438	17.2529	17.5832	17.5502	17.6104	17.7593	17.7656
0.922884	0.172392	Q62433	Q62433	Protein NDRG1	Ndrg1	Color2 [A=255, R=169, G=169, B=169]	1	4					4	4	4	16	16	16	43.008	0	10.163	181180000	13	17.3989	17.3822	17.493	17.4324	17.5976	17.5371	17.2991	17.2016	17.0014	17.4031
0.92283	0.250709	P18337	P18337	L-selectin	Sell	Color2 [A=255, R=169, G=169, B=169]	1	4					2	2	2	6.5	6.5	6.5	42.288	0	4.7161	50979000	5	16.7541	17.0204	16.9079	16.7729	16.5102	16.7219	16.7773	16.4585	16.1345	16.6198
0.922757	0.121907	Q60930	Q60930	Voltage-dependent anion-selective channel protein 2	Vdac2	Color2 [A=255, R=169, G=169, B=169]	1	4					12	12	12	50.8	50.8	50.8	31.732	0	137.41	2769400000	48	19.6036	19.8856	19.8737	19.5411	19.7222	19.6226	19.5921	19.5834	19.5961	19.6226
0.921702	0.10419	P17182	P17182	Alpha-enolase	Eno1	Color2 [A=255, R=169, G=169, B=169]	1	4					32	32	27	79.3	79.3	67.5	47.14	0	302.25	54246000000	371	22.3251	22.5011	22.4734	22.3205	22.3179	22.4259	22.2965	22.2437	22.1573	22.2936
0.921429	0.300889	Q9CR26	Q9CR26	Vacuolar protein sorting-associated protein VTA1 homolog	Vta1	Color2 [A=255, R=169, G=169, B=169]	1	4					4	4	4	20.4	20.4	20.4	33.913	0	114.68	89784000	12	14.3364	15.1494	14.6543	14.6816	14.5663	14.362	13.9975	14.5448	14.6438	14.3355
0.921261	0.346893	Q91WE2	Q91WE2	Protein FAM192A	Fam192a	Color2 [A=255, R=169, G=169, B=169]	1	4					6	6	6	26.4	26.4	26.4	28.702	0	77.92	144840000	11	15.86	16.5672	16.2299	15.8267	16.1763	15.7325	15.2962	16.0067	16.15	15.7403
0.920764	0.159925	Q9Z130	Q9Z130	Heterogeneous nuclear ribonucleoprotein D-like	Hnrnpdl	Color2 [A=255, R=169, G=169, B=169]	1	4					8	7	7	26.2	23.6	23.6	33.558	0	106.89	845840000	23	17.2205	17.641	17.4665	17.3094	17.4661	17.1172	17.1449	17.417	17.3149	17.3098
0.920398	0.27675	Q80U16;Q80U16-7;Q80U16-6;Q80U16-5;Q80U16-2;Q80U16-4;Q80U16-3	Q80U16;Q80U16-7;Q80U16-6;Q80U16-5;Q80U16-2	Protein FAM65B	Fam65b	Color2 [A=255, R=169, G=169, B=169]	1	4					9	9	9	11	11	11	118.97	0	42.901	98687000	21	14.8717	15.0649	15.0581	14.9023	14.9896	15.0656	14.8353	14.2362	14.4511	14.9146
0.919497	0.154294	Q9CZB0	Q9CZB0	Succinate dehydrogenase cytochrome b560 subunit, mitochondrial	Sdhc	Color2 [A=255, R=169, G=169, B=169]	1	4					3	3	3	19.5	19.5	19.5	18.382	0	3.4174	47338000	5	16.6059	16.9267	17.0115	16.6925	16.8019	16.8337	16.6417	16.6357	16.5359	16.62
0.919246	0.421206	Q8C6K9-2;Q8C6K9	Q8C6K9-2;Q8C6K9	Collagen alpha-6(VI) chain	Col6a6	Color2 [A=255, R=169, G=169, B=169]	1	4					4	3	3	5.8	4.1	4.1	130.97	0	23.924	17684000	5	13.9616	13.9651	13.3795	14.1309	14.3408	14.115	13.5798	13.6851	13.1546	13.1373
0.919184	0.277142	Q6ZQM8;Q62452;Q64435;P70691;Q63886	Q6ZQM8;Q62452;Q64435;P70691;Q63886	UDP-glucuronosyltransferase 1-7C;UDP-glucuronosyltransferase 1-9;UDP-glucuronosyltransferase 1-6;UDP-glucuronosyltransferase 1-2;UDP-glucuronosyltransferase 1-1	Ugt1a7c;Ugt1a9;Ugt1a6;Ugt1a2;Ugt1a1	Color2 [A=255, R=169, G=169, B=169]	1	4					2	2	2	4.9	4.9	4.9	59.757	0	13.058	48441000	6	14.7832	14.9207	14.7654	14.8332	15.152	15.1439	14.4946	14.6658	14.3387	14.4257
0.918612	0.28378	Q924Z6;Q924Z6-2;Q924Z6-3	Q924Z6;Q924Z6-2	Exportin-6	Xpo6	Color2 [A=255, R=169, G=169, B=169]	1	4					3	3	3	2.8	2.8	2.8	128.66	0	9.3642	1641000	4	11.6967	12.098	11.6142	11.7658	11.8979	11.7239	11.1164	11.5149	11.9257	11.3729
0.918072	0.244454	P83877	P83877	Thioredoxin-like protein 4A	Txnl4a	Color2 [A=255, R=169, G=169, B=169]	1	4					2	2	2	16.2	16.2	16.2	16.786	0	4.7043	17975000	6	14.1561	14.7315	14.2938	14.3247	14.0425	14.0814	14.0919	14.2934	14.0589	13.8006
0.916697	0.270908	Q60749	Q60749	KH domain-containing, RNA-binding, signal transduction-associated protein 1	Khdrbs1	Color2 [A=255, R=169, G=169, B=169]	1	4					5	5	4	16.5	16.5	14.4	48.37	0	12.18	828330000	22	19.1164	19.834	19.5482	19.5923	19.3766	18.9791	19.0981	19.4078	19.5113	19.1168
0.914972	0.161116	Q8K449;Q8K442	Q8K449	ATP-binding cassette sub-family A member 9	Abca9	Color2 [A=255, R=169, G=169, B=169]	1	4					5	5	5	3.6	3.6	3.6	183.11	0	6.7526	28973000	5	14.7598	15.1108	14.8491	14.9513	14.897	14.6608	14.6123	15.0278	14.7263	14.7353
0.914966	0.13209	P21550	P21550	Beta-enolase	Eno3	Color2 [A=255, R=169, G=169, B=169]	1	4					13	9	9	38.2	22.4	22.4	47.024	0	19.898	483410000	26	17.636	17.8084	18.0077	17.74	17.618	17.6773	17.5175	17.6453	17.6693	17.6402
0.913544	0.135308	Q80YV3	Q80YV3	Transformation/transcription domain-associated protein	Trrap	Color2 [A=255, R=169, G=169, B=169]	1	4					15	15	15	7	7	7	291.55	0	39.17	104380000	34	16.5469	16.8952	16.8235	16.5571	16.6275	16.6706	16.55	16.5087	16.4847	16.5597
0.912904	0.0985783	P52633	P52633	Signal transducer and transcription activator 6	Stat6	Color2 [A=255, R=169, G=169, B=169]	1	4					10	10	10	14.7	14.7	14.7	93.496	0	65.401	190770000	23	16.6649	16.7577	16.8011	16.7266	16.6737	16.7978	16.5865	16.5716	16.5011	16.6741
0.911336	0.165512	O55229	O55229	Choline/ethanolamine kinase	Chkb	Color2 [A=255, R=169, G=169, B=169]	1	4					5	5	5	19.8	19.8	19.8	45.126	0	9.9269	45977000	6	13.661	13.9898	13.9223	14.007	13.8405	13.9191	13.654	13.5002	13.6927	13.8272
0.911242	0.199337	Q8VDI1-2;Q8VDI1	Q8VDI1-2;Q8VDI1	Epithelial-stromal interaction protein 1	Epsti1	Color2 [A=255, R=169, G=169, B=169]	1	4					3	3	3	18.3	18.3	18.3	26.369	0	8.7389	96146000	5	14.4497	14.7488	14.3494	14.1161	14.3533	14.3365	14.1854	14.0842	14.0951	14.3195
0.911015	0.135138	P97470	P97470	Serine/threonine-protein phosphatase 4 catalytic subunit	Ppp4c	Color2 [A=255, R=169, G=169, B=169]	1	4					7	6	6	33.2	28.7	28.7	35.08	0	17.804	135960000	20	15.4431	15.6238	15.7938	15.8019	15.6246	15.6301	15.447	15.5623	15.4038	15.5683
0.910821	0.111829	Q8VDD5	Q8VDD5	Myosin-9	Myh9	Color2 [A=255, R=169, G=169, B=169]	1	4					121	121	99	58.4	58.4	47.9	226.37	0	323.31	115730000000	1217	24.4771	24.6139	24.5424	24.4514	24.559	24.5701	24.4024	24.4134	24.2185	24.4802
0.910021	0.228163	P20060	P20060	Beta-hexosaminidase subunit beta	Hexb	Color2 [A=255, R=169, G=169, B=169]	1	4					16	16	16	29.9	29.9	29.9	61.115	0	105.56	1042000000	51	18.3023	18.6581	18.3727	18.3722	18.6183	18.4034	18.3327	18.4554	17.8458	18.1455
0.909451	-0.122698	B8JK39	B8JK39	Integrin alpha-9	Itga9	Color2 [A=255, R=169, G=169, B=169]	1	4					7	7	7	8.8	8.8	8.8	114.41	0	16.043	62543000	11	15.5138	15.6916	15.6085	15.6129	15.6832	15.8865	15.7345	15.6811	15.5459	15.8755
0.90821	0.15604	Q8BG17	Q8BG17	Nucleolar protein 12	Nol12	Color2 [A=255, R=169, G=169, B=169]	1	4					4	4	4	28.6	28.6	28.6	25.356	0	8.1922	51853000	9	13.7168	13.7713	13.7607	13.6201	13.6178	13.7406	13.6426	13.2457	13.4894	13.5881
0.907653	0.322824	Q9CQD4;Q99LU0	Q9CQD4;Q99LU0	Charged multivesicular body protein 1b-2;Charged multivesicular body protein 1b-1	Chmp1b2;Chmp1b1	Color2 [A=255, R=169, G=169, B=169]	1	4					2	2	2	8.5	8.5	8.5	22.161	0	3.073	58826000	3	13.3432	14.0717	13.6114	13.7897	13.6741	13.3643	13.0704	13.7624	13.6368	13.0422
0.90751	0.153909	Q9D7X8	Q9D7X8	Gamma-glutamylcyclotransferase	Ggct	Color2 [A=255, R=169, G=169, B=169]	1	4					4	4	4	21.3	21.3	21.3	21.166	0	20.328	218210000	8	16.2037	16.5919	16.4029	16.4177	16.3953	16.4168	16.2717	16.3018	16.0194	16.2324
0.907112	0.380549	Q62009-5;Q62009-3;Q62009-2;Q62009;Q62009-4;CON__Q2KJC7	Q62009-5;Q62009-3;Q62009-2;Q62009;Q62009-4	Periostin	Postn	Color2 [A=255, R=169, G=169, B=169]	1	4					9	9	9	14.9	14.9	14.9	87.098	0	47.475	198300000	23	16.2225	16.8606	16.5368	16.9925	17.0858	16.7394	16.3675	16.4905	15.8028	16.3952
0.90699	0.0991852	Q5SVR0-2;Q5SVR0	Q5SVR0-2;Q5SVR0	TBC1 domain family member 9B	Tbc1d9b	Color2 [A=255, R=169, G=169, B=169]	1	4					7	7	5	5.8	5.8	4.5	139.92	0	13.848	106930000	19	17.0915	17.2996	17.2748	17.0956	17.085	17.0316	17.0195	17.1923	17.0402	17.0669
0.906626	0.642119	P24161;P24161-2	P24161;P24161-2	T-cell surface glycoprotein CD3 zeta chain	Cd247	Color2 [A=255, R=169, G=169, B=169]	1	4					3	3	3	26.2	26.2	26.2	18.637	0	21.72	58388000	5	15.1096	16.4311	15.5427	16.1179	15.1975	14.9228	14.2538	15.6603	15.6258	14.7255
0.905495	0.192316	Q8K2K6-3;Q8K2K6-2;Q8K2K6-1;Q8K2K6	Q8K2K6-3;Q8K2K6-2;Q8K2K6-1;Q8K2K6	Arf-GAP domain and FG repeat-containing protein 1	Agfg1	Color2 [A=255, R=169, G=169, B=169]	1	4					2	2	2	3.6	3.6	3.6	55.067	0	2.9647	13732000	4	13.3207	13.6965	13.6821	13.6085	13.5081	13.4919	13.3176	13.119	13.2938	13.632
0.904881	0.302612	P58069	P58069	Ras GTPase-activating protein 2	Rasa2	Color2 [A=255, R=169, G=169, B=169]	1	4					2	2	2	3.1	3.1	3.1	96.4	0	3.164	12971000	4	12.397	12.4518	12.7868	12.444	12.8703	12.4898	12.2653	12.693	12.1515	11.8373
0.904688	0.389459	P15089	P15089	Mast cell carboxypeptidase A	Cpa3	Color2 [A=255, R=169, G=169, B=169]	1	4					4	4	4	9.8	9.8	9.8	48.789	0	8.2294	15270000	7	15.1262	15.5399	14.5862	15.3655	15.6	15.0459	15.0454	15.1201	14.5373	14.5219
0.904578	0.301871	Q99KG3-2;Q99KG3-3;Q99KG3	Q99KG3-2;Q99KG3-3;Q99KG3	RNA-binding protein 10	Rbm10	Color2 [A=255, R=169, G=169, B=169]	1	4					12	12	12	20.9	20.9	20.9	94.429	0	71.303	137340000	22	15.788	16.1478	15.9615	16.6985	15.7547	15.8708	15.7279	15.7332	15.6719	15.8373
0.904118	0.234755	O70496	O70496	H(+)/Cl(-) exchange transporter 7	Clcn7	Color2 [A=255, R=169, G=169, B=169]	1	4					3	3	3	7	7	7	88.712	0	49.866	34734000	5	12.6218	13.0024	12.9883	12.7823	13.0839	12.6792	12.7933	12.915	12.6421	12.2753
0.903734	0.177331	P97384	P97384	Annexin A11	Anxa11	Color2 [A=255, R=169, G=169, B=169]	1	4					15	15	15	32.6	32.6	32.6	54.079	0	88.532	1701800000	72	18.8764	19.3385	19.0818	19.0244	19.0709	18.9806	18.7116	19.1315	18.8416	18.8402
0.903132	0.134131	Q8BPB0;Q921Y0;Q921Y0-2	Q8BPB0;Q921Y0;Q921Y0-2	MOB kinase activator 1B;MOB kinase activator 1A	Mob1b;Mob1a	Color2 [A=255, R=169, G=169, B=169]	1	4					4	4	4	20.4	20.4	20.4	25.091	0	11.879	444210000	17	17.0224	17.4294	17.1402	17.4023	17.2139	17.1202	17.1265	17.1062	17.066	17.1186
0.901444	0.167894	Q9CWK3	Q9CWK3	CD2 antigen cytoplasmic tail-binding protein 2	Cd2bp2	Color2 [A=255, R=169, G=169, B=169]	1	4					6	6	6	31.9	31.9	31.9	37.694	0	17.532	64864000	16	15.3744	15.7047	15.8008	15.6339	15.4852	15.4169	15.4928	15.1986	15.5155	15.5357
0.899866	0.234969	P07214	P07214	SPARC	Sparc	Color2 [A=255, R=169, G=169, B=169]	1	4					3	3	3	12.9	12.9	12.9	34.45	0	7.7192	17430000	6	13.5483	13.9803	13.7024	14.0158	14.0255	13.9238	13.6429	13.536	13.6711	13.3236
0.898244	-0.723726	Q8K426	Q8K426		Retnlg	Color2 [A=255, R=169, G=169, B=169]	1	4					2	2	2	23.1	23.1	23.1	12.535	0	11.818	86755000	10	15.1121	14.522	14.5809	13.1234	14.6458	15.853	15.2101	15.3665	14.2871	14.886
0.897971	0.27005	Q8BP92	Q8BP92	Reticulocalbin-2	Rcn2	Color2 [A=255, R=169, G=169, B=169]	1	4					9	9	9	30.9	30.9	30.9	37.27	0	98.535	343440000	25	16.559	16.4398	17.078	16.8496	16.9728	16.7748	16.6785	16.4495	16.1928	16.4534
0.897694	0.17906	Q6P8M1-2;Q6P8M1	Q6P8M1-2;Q6P8M1	Putative deoxyribonuclease TATDN1	Tatdn1	Color2 [A=255, R=169, G=169, B=169]	1	4					3	3	3	10.5	10.5	10.5	33.255	0	5.6341	28747000	7	14.1576	14.4928	14.3117	14.0917	14.2092	14.2871	13.8879	14.0181	14.227	13.9475
0.896225	0.144974	O70293-2;O70293;O70291	O70293-2;O70293	G protein-coupled receptor kinase 6	Grk6	Color2 [A=255, R=169, G=169, B=169]	1	4					11	11	8	25.1	25.1	18.7	67.114	0	41.369	188190000	25	16.626	16.9117	16.776	16.6733	16.6677	16.8279	16.5777	16.5051	16.4226	16.5966
0.896142	0.133439	Q3TLH4-5;Q3TLH4	Q3TLH4-5;Q3TLH4	Protein PRRC2C	Prrc2c	Color2 [A=255, R=169, G=169, B=169]	1	4					14	14	14	7	7	7	302.6	0	69.863	181610000	32	16.971	17.3311	17.1461	17.1287	17.1207	17.0225	16.8635	17.0434	17.1755	16.9255
0.895648	0.124204	P28076;O35522	P28076;O35522	Proteasome subunit beta type-9	Psmb9	Color2 [A=255, R=169, G=169, B=169]	1	4					2	2	2	13.7	13.7	13.7	23.396	0	17.668	770760000	24	18.1026	18.4305	18.3879	18.4021	18.3222	18.2737	18.1151	18.2473	18.091	18.2971
0.893939	0.192217	P19437	P19437	B-lymphocyte antigen CD20	Ms4a1	Color2 [A=255, R=169, G=169, B=169]	1	4					10	10	10	35.7	35.7	35.7	31.958	0	83.012	481460000	31	16.9499	17.4118	16.934	17.1172	17.2203	16.8064	16.9978	17.0759	16.7317	17.0603
0.893609	0.186645	Q8K194;Q8K194-2	Q8K194;Q8K194-2	U4/U6.U5 small nuclear ribonucleoprotein 27 kDa protein	Snrnp27	Color2 [A=255, R=169, G=169, B=169]	1	4					3	3	3	29.7	29.7	29.7	18.885	0	8.8027	12391000	8	13.951	14.4393	14.2927	14.3597	14.0122	14.0394	13.9341	13.9119	14.204	14.0322
0.892302	0.13365	Q9Z204-2;Q9Z204-4;Q9Z204-3;Q9Z204;Q9Z204-5;Q8BTF8-2;Q8BTF8	Q9Z204-2;Q9Z204-4;Q9Z204-3;Q9Z204;Q9Z204-5	Heterogeneous nuclear ribonucleoproteins C1/C2	Hnrnpc	Color2 [A=255, R=169, G=169, B=169]	1	4					13	13	13	36.3	36.3	36.3	33.056	0	100.99	3145600000	84	19.5423	19.9218	19.7301	19.724	19.5262	19.5592	19.5252	19.66	19.5603	19.4716
0.892112	0.118901	P25976;P25976-2	P25976;P25976-2	Nucleolar transcription factor 1	Ubtf	Color2 [A=255, R=169, G=169, B=169]	1	4					17	17	17	23.7	23.7	23.7	89.508	0	83.749	1233800000	62	18.9512	19.1036	19.0893	18.9	18.899	19.0284	18.6998	18.825	18.8953	18.8999
0.891674	0.119258	Q9D0M1	Q9D0M1	Phosphoribosyl pyrophosphate synthase-associated protein 1	Prpsap1	Color2 [A=255, R=169, G=169, B=169]	1	4					6	6	5	21.9	21.9	18	39.431	0	115.19	260880000	19	17.5615	17.6302	17.6247	17.7835	17.6324	17.747	17.4851	17.3895	17.4746	17.5397
0.89116	0.0946838	Q8CFX1	Q8CFX1	GDH/6PGL endoplasmic bifunctional protein;Glucose 1-dehydrogenase;6-phosphogluconolactonase	H6pd	Color2 [A=255, R=169, G=169, B=169]	1	4					13	13	13	19.6	19.6	19.6	88.927	0	73.524	285990000	36	17.2584	17.4783	17.2967	17.3607	17.4077	17.3065	17.1387	17.3587	17.3139	17.2106
0.8906	0.0965706	P49615;Q3V3A1-3;Q3V3A1;Q04899	P49615	Cyclin-dependent-like kinase 5	Cdk5	Color2 [A=255, R=169, G=169, B=169]	1	4					7	6	6	26.7	24	24	33.288	0	11.823	75427000	10	16.2875	16.5929	16.517	16.4102	16.4921	16.4398	16.2936	16.3637	16.3649	16.3547
0.89048	0.11664	Q91ZX7;Q91VN0	Q91ZX7	Prolow-density lipoprotein receptor-related protein 1;Low-density lipoprotein receptor-related protein 1 85 kDa subunit;Low-density lipoprotein receptor-related protein 1 515 kDa subunit;Low-density lipoprotein receptor-related protein 1 intracellular domain	Lrp1	Color2 [A=255, R=169, G=169, B=169]	1	4					49	49	48	13.2	13.2	13.1	504.74	0	163.45	732070000	106	18.7396	18.8202	18.7957	18.5959	18.8928	18.7329	18.6439	18.6232	18.4946	18.7664
0.890102	0.142367	Q6NZF1	Q6NZF1	Zinc finger CCCH domain-containing protein 11A	Zc3h11a	Color2 [A=255, R=169, G=169, B=169]	1	4					10	10	10	17.7	17.7	17.7	86.491	0	60.452	217590000	30	16.7661	17.1618	16.9841	16.81	16.9985	16.8339	16.6367	16.8005	16.9037	16.8338
0.890013	0.210549	Q8CIL4	Q8CIL4	Uncharacterized protein C1orf131 homolog		Color2 [A=255, R=169, G=169, B=169]	1	4					4	4	4	20.6	20.6	20.6	31.344	0	13.081	15997000	8	13.7164	14.0252	13.9928	14.121	13.7943	13.3764	13.7326	13.785	13.9906	13.7123
0.889912	0.348941	P08122	P08122	Collagen alpha-2(IV) chain;Canstatin	Col4a2	Color2 [A=255, R=169, G=169, B=169]	1	4					5	5	5	3.9	3.9	3.9	167.32	0	19.492	283750000	18	15.6584	16.0655	15.9329	15.9257	16.4621	16.1722	15.4438	15.5542	15.8536	15.2762
0.889484	0.235289	Q61247	Q61247	Alpha-2-antiplasmin	Serpinf2	Color2 [A=255, R=169, G=169, B=169]	1	4					7	7	7	14.9	14.9	14.9	54.971	0	17.537	340220000	27	17.0325	17.2365	17.1063	17.2287	17.2222	17.0968	17.0057	17.0416	16.4034	17.1022
0.889262	0.123875	Q6ZQI3	Q6ZQI3	Malectin	Mlec	Color2 [A=255, R=169, G=169, B=169]	1	4					10	10	10	33.7	33.7	33.7	32.342	0	44.356	724600000	30	18.3781	18.6731	18.5584	18.4874	18.5155	18.5103	18.3773	18.4744	18.196	18.4352
0.888106	0.224063	Q9D883;Q8BGJ9-4;Q8BGJ9-2;Q8BGJ9;Q8BGJ9-3	Q9D883;Q8BGJ9-4;Q8BGJ9-2;Q8BGJ9;Q8BGJ9-3	Splicing factor U2AF 35 kDa subunit;Splicing factor U2AF 26 kDa subunit	U2af1;U2af1l4	Color2 [A=255, R=169, G=169, B=169]	1	4					6	6	6	32.6	32.6	32.6	27.815	0	45.166	611620000	17	17.9923	18.7329	18.2516	18.5141	18.3735	18.1026	18.0625	18.0948	18.3206	18.1635
0.88796	0.116846	Q99KK2;Q99KK2-2	Q99KK2;Q99KK2-2	N-acylneuraminate cytidylyltransferase	Cmas	Color2 [A=255, R=169, G=169, B=169]	1	4					12	12	12	30.3	30.3	30.3	48.057	0	46.105	631300000	43	18.7382	18.9183	18.8343	18.5845	18.7025	18.785	18.6365	18.5622	18.6273	18.5826
0.887305	0.257989	Q8BK08	Q8BK08	Transmembrane protein 11, mitochondrial	Tmem11	Color2 [A=255, R=169, G=169, B=169]	1	4					2	2	2	13.2	13.2	13.2	21.311	0	2.9068	23852000	3	12.0819	12.6802	12.6005	12.2954	12.7409	12.1651	11.9904	12.5083	12.1438	12.3014
0.885504	0.0797482	P16332	P16332	Methylmalonyl-CoA mutase, mitochondrial	Mut	Color2 [A=255, R=169, G=169, B=169]	1	4					13	13	13	21.7	21.7	21.7	82.843	0	49.549	187180000	39	17.6159	17.7217	17.6037	17.6019	17.7459	17.7131	17.554	17.5079	17.542	17.5733
0.884482	-0.45529	P15532	P15532	Nucleoside diphosphate kinase A	Nme1	Color2 [A=255, R=169, G=169, B=169]	1	4					10	5	5	72.4	41.4	41.4	17.208	0	19.679	1709000000	16	17.8111	18.4301	18.2777	17.9501	18.1355	18.2747	17.9944	19.4261	18.4166	18.7693
0.884083	0.160645	Q922K7	Q922K7	Probable 28S rRNA (cytosine-C(5))-methyltransferase	Nop2	Color2 [A=255, R=169, G=169, B=169]	1	4					7	7	7	9.7	9.7	9.7	86.751	0	17.105	126600000	14	15.718	15.9838	15.7981	15.757	15.6653	15.5453	15.5043	15.5178	15.9254	15.6261
0.881918	0.113356	Q9DBR0	Q9DBR0	A-kinase anchor protein 8	Akap8	Color2 [A=255, R=169, G=169, B=169]	1	4					9	9	9	15.7	15.7	15.7	76.293	0	82.435	310320000	21	16.908	17.1482	17.1164	16.8058	16.9373	16.9287	16.8626	16.8254	16.8909	16.8413
0.880371	-0.198909	O35134	O35134	DNA-directed RNA polymerase I subunit RPA1	Polr1a	Color2 [A=255, R=169, G=169, B=169]	1	4					2	2	2	1.9	1.9	1.9	194.11	0	4.6912	11082000	3	12.7103	12.8779	12.7654	13.0005	13.1677	13.2123	12.8882	12.9161	13.3146	13.1851
0.879654	-0.151214	P19253	P19253	60S ribosomal protein L13a	Rpl13a	Color2 [A=255, R=169, G=169, B=169]	1	4					8	8	8	34	34	34	23.464	0	26.558	3433000000	63	19.9804	20.1923	19.9153	20.1359	20.13	20.2622	20.128	20.0936	20.4921	20.1341
0.879255	0.125985	Q9ESE1;Q9ESE1-2;Q9ESE1-3;Q9EPN1-3;Q9EPN1-4;Q9EPN1	Q9ESE1;Q9ESE1-2;Q9ESE1-3	Lipopolysaccharide-responsive and beige-like anchor protein	Lrba	Color2 [A=255, R=169, G=169, B=169]	1	4					15	15	15	7.6	7.6	7.6	317.06	0	61.111	134930000	21	16.1784	16.4591	16.4139	16.2018	16.4643	16.3488	16.2468	16.1041	16.2104	16.1773
0.87916	0.141919	Q80YD1	Q80YD1	ATP-dependent RNA helicase SUPV3L1, mitochondrial	Supv3l1	Color2 [A=255, R=169, G=169, B=169]	1	4					8	8	8	13.1	13.1	13.1	87.004	0	19.401	67517000	18	14.8396	15.231	15.1662	15.1764	15.168	14.9717	14.8526	14.9329	15.1422	14.9722
0.878562	0.197388	Q8VDQ1;Q8VDQ1-2	Q8VDQ1;Q8VDQ1-2	Prostaglandin reductase 2	Ptgr2	Color2 [A=255, R=169, G=169, B=169]	1	4					7	7	7	30.5	30.5	30.5	38.015	0	37.086	1007000000	32	17.6722	18.2733	17.9058	17.7207	17.8881	17.6745	17.7096	17.8668	17.6814	17.5409
0.878076	0.26154	P70315	P70315	Wiskott-Aldrich syndrome protein homolog	Was	Color2 [A=255, R=169, G=169, B=169]	1	4					12	12	12	27.1	27.1	27.1	54.191	0	99.375	458570000	33	17.0383	17.7201	17.2794	17.5868	17.1549	17.0329	16.9274	17.4306	17.0838	16.997
0.877575	0.167967	Q80UU9	Q80UU9	Membrane-associated progesterone receptor component 2	Pgrmc2	Color2 [A=255, R=169, G=169, B=169]	1	4					9	9	8	48.4	48.4	48.4	23.334	0	254.87	257720000	25	16.0674	16.5357	16.2535	16.5847	16.3962	16.171	16.1072	16.2415	16.3009	16.1769
0.877102	-0.0824532	Q99L27	Q99L27	GMP reductase 2	Gmpr2	Color2 [A=255, R=169, G=169, B=169]	1	4					6	6	6	23.9	23.9	23.9	38.018	0	32.433	78912000	13	15.7424	15.6833	15.7985	15.7626	15.6512	15.9304	15.7732	15.7664	15.7015	15.8787
0.87676	0.26191	Q03734;P29621;Q80X76	Q03734	Serine protease inhibitor A3M	Serpina3m	Color2 [A=255, R=169, G=169, B=169]	1	4					10	10	5	29.7	29.7	16.3	47.064	0	91.941	1092000000	37	18.312	18.7315	18.4294	18.5702	18.1689	18.4655	18.3437	18.3148	17.8538	17.9246
0.875417	0.154365	Q9D8U8	Q9D8U8	Sorting nexin-5	Snx5	Color2 [A=255, R=169, G=169, B=169]	1	4					22	22	21	50.2	50.2	50.2	46.797	0	150.51	2240300000	105	19.3725	19.799	19.5743	19.5037	19.4978	19.3711	19.23	19.6016	19.3637	19.4092
0.873789	-0.444824	Q60848-2;Q60848	Q60848-2;Q60848	Lymphocyte-specific helicase	Hells	Color2 [A=255, R=169, G=169, B=169]	1	4					2	2	2	2.7	2.7	2.7	93.785	0	3.7563	11042000	4	12.2947	12.5422	12.2871	11.606	12.404	12.3761	12.3003	12.4162	13.4335	12.8321
0.872953	0.131872	P43274	P43274	Histone H1.4	Hist1h1e	Color2 [A=255, R=169, G=169, B=169]	1	4					15	7	3	42.5	28.8	13.2	21.977	0	33.671	30491000000	54	21.1562	21.3754	21.3226	20.9724	21.119	21.0674	21.0179	20.9713	21.0702	21.1594
0.872915	0.150598	O88512	O88512	AP-1 complex subunit gamma-like 2	Ap1g2	Color2 [A=255, R=169, G=169, B=169]	1	4					8	8	8	12.4	12.4	12.4	87.862	0	23.353	116960000	15	16.0828	16.5542	16.3655	16.1541	16.3923	16.2274	16.0766	16.1879	16.1004	16.2037
0.871062	0.143647	Q9CR68	Q9CR68	Cytochrome b-c1 complex subunit Rieske, mitochondrial;Cytochrome b-c1 complex subunit 11	Uqcrfs1	Color2 [A=255, R=169, G=169, B=169]	1	4					6	6	6	31	31	31	29.367	0	21.783	491480000	12	17.5922	17.9181	17.9473	17.6583	17.6549	17.7788	17.5788	17.5994	17.5802	17.5152
0.870709	0.103647	P97770;P97770-2;P97770-3	P97770;P97770-2;P97770-3	THUMP domain-containing protein 3	Thumpd3	Color2 [A=255, R=169, G=169, B=169]	1	4					8	8	8	21	21	21	56.431	0	22.692	80285000	13	15.4515	15.7625	15.6139	15.5281	15.6255	15.5489	15.4831	15.4838	15.5715	15.3758
0.870468	0.170623	Q8C8U0-3;Q8C8U0;Q8C8U0-2	Q8C8U0-3;Q8C8U0	Liprin-beta-1	Ppfibp1	Color2 [A=255, R=169, G=169, B=169]	1	4					15	15	13	19.7	19.7	17.3	109.89	0	38.772	110700000	30	16.0965	16.403	16.1149	16.3625	16.2635	16.2909	15.8924	16.2454	15.9292	16.0292
0.870322	0.114903	P54823	P54823	Probable ATP-dependent RNA helicase DDX6	Ddx6	Color2 [A=255, R=169, G=169, B=169]	1	4					12	12	12	34	34	34	54.191	0	65.436	796780000	53	18.656	19.0208	18.9034	18.7213	18.8662	18.768	18.6637	18.6899	18.7772	18.6943
0.870169	0.0940056	Q6R891;Q6R891-2	Q6R891;Q6R891-2	Neurabin-2	Ppp1r9b	Color2 [A=255, R=169, G=169, B=169]	1	4					11	11	11	18	18	18	89.519	0	72.316	302820000	26	17.1342	17.4296	17.2424	17.2011	17.2948	17.1738	17.0732	17.2135	17.2218	17.1496
0.870084	0.179094	Q8R1G6	Q8R1G6	PDZ and LIM domain protein 2	Pdlim2	Color2 [A=255, R=169, G=169, B=169]	1	4					7	7	7	28.4	28.4	28.4	37.703	0	45.378	391550000	17	17.4173	17.6993	17.4652	17.1811	17.3987	17.248	17.2296	17.476	17.0421	17.2705
0.869672	0.211753	Q8K2A7	Q8K2A7	Integrator complex subunit 10	Ints10	Color2 [A=255, R=169, G=169, B=169]	1	4					4	4	4	5.5	5.5	5.5	82.019	0	5.2435	10569000	6	12.7807	12.7908	12.955	12.7328	13.0609	12.4765	12.3156	12.9081	12.8322	12.7291
0.869421	0.152312	Q8VHL1	Q8VHL1	Histone-lysine N-methyltransferase SETD7	Setd7	Color2 [A=255, R=169, G=169, B=169]	1	4					3	3	3	10.7	10.7	10.7	40.506	0	4.1026	50030000	8	15.3313	15.5761	15.5123	15.1648	15.4591	15.4477	15.2888	15.1514	15.1447	15.2495
0.867375	0.197205	Q9DBY1;Q9DBY1-2	Q9DBY1;Q9DBY1-2	E3 ubiquitin-protein ligase synoviolin	Syvn1	Color2 [A=255, R=169, G=169, B=169]	1	4					2	2	2	3.1	3.1	3.1	67.296	0	4.1201	76100000	3	14.9213	15.2263	15.2103	14.9545	14.8898	15.0348	14.7754	14.9005	14.514	14.9916
0.867335	0.224129	Q8BIP0	Q8BIP0	Aspartate--tRNA ligase, mitochondrial	Dars2	Color2 [A=255, R=169, G=169, B=169]	1	4					4	4	4	7.2	7.2	7.2	74.101	0	4.1645	16639000	6	12.5021	12.7051	12.2258	12.7024	12.7218	12.1189	12.1182	12.4992	12.5664	12.4339
0.866248	0.161011	A2AB59-2;A2AB59	A2AB59-2;A2AB59	Rho GTPase-activating protein 27	Arhgap27	Color2 [A=255, R=169, G=169, B=169]	1	4					8	8	8	18.8	18.8	18.8	75.801	0	34.348	196700000	23	15.9753	16.2695	16.3617	16.3769	16.2557	16.2463	16.0463	16.0832	15.8701	16.1882
0.866236	0.110403	Q62210	Q62210	Baculoviral IAP repeat-containing protein 2	Birc2	Color2 [A=255, R=169, G=169, B=169]	1	4					2	2	2	3.8	3.8	3.8	69.676	0	3.2465	13976000	7	13.2028	13.2654	13.1237	13.1488	13.1776	13.2271	13.1306	13.1542	12.9093	12.9449
0.865664	-0.196579	Q2YDW2-2;Q2YDW2	Q2YDW2-2;Q2YDW2	Protein misato homolog 1	Msto1	Color2 [A=255, R=169, G=169, B=169]	1	4					2	2	2	4.3	4.3	4.3	49.286	0.0022401	2.3517	19660000	4	13.4189	13.407	13.6013	13.8039	13.6871	14.0397	13.7718	13.4764	13.8438	13.7695
0.865621	0.163607	Q8K3H0	Q8K3H0	DCC-interacting protein 13-alpha	Appl1	Color2 [A=255, R=169, G=169, B=169]	1	4					13	13	13	24.5	24.5	24.5	79.327	0	60.819	197850000	31	16.7682	17.016	16.9535	16.5986	16.8973	16.8281	16.6728	16.669	16.4551	16.7905
0.865557	0.137847	Q8K2I1	Q8K2I1	Protein farnesyltransferase subunit beta	Fntb	Color2 [A=255, R=169, G=169, B=169]	1	4					3	3	3	12.6	12.6	12.6	48.819	0	10.227	21838000	6	14.5572	14.7198	14.5097	14.7411	14.7237	14.4614	14.5375	14.5527	14.7135	14.2971
0.864473	0.14424	P29452	P29452	Caspase-1;Caspase-1 subunit p20;Caspase-1 subunit p10	Casp1	Color2 [A=255, R=169, G=169, B=169]	1	4					15	15	15	35.1	35.1	35.1	45.64	0	51.836	583650000	43	17.6427	18.0166	17.9837	18.0577	17.9682	17.7883	17.7537	17.9181	17.6453	17.8423
0.86306	0.116626	Q3UJB9-2;Q3UJB9	Q3UJB9-2;Q3UJB9	Enhancer of mRNA-decapping protein 4	Edc4	Color2 [A=255, R=169, G=169, B=169]	1	4					14	14	14	13.7	13.7	13.7	150.65	0	62.15	165340000	32	16.445	16.746	16.6676	16.6476	16.5667	16.5927	16.374	16.5097	16.6133	16.3999
0.862694	0.119497	Q80U35-2;Q80U35	Q80U35-2;Q80U35	Rho guanine nucleotide exchange factor 17	Arhgef17	Color2 [A=255, R=169, G=169, B=169]	1	4					3	3	3	4.5	4.5	4.5	114.37	0	10.388	9323600	10	13.4633	13.5074	13.3121	13.4981	13.1527	13.3144	13.2994	13.2849	13.1785	13.2589
0.862562	0.229262	Q99K41	Q99K41	EMILIN-1	Emilin1	Color2 [A=255, R=169, G=169, B=169]	1	4					13	13	13	16.8	16.8	16.8	107.58	0	69.56	588540000	41	16.31	16.7369	16.4384	16.6229	16.8128	16.6845	16.3684	16.4106	16.2569	16.0543
0.8625	0.432376	A1L314	A1L314	Macrophage-expressed gene 1 protein	Mpeg1	Color2 [A=255, R=169, G=169, B=169]	1	4					9	9	9	15.8	15.8	15.8	78.39	0	115.81	712720000	43	18.5673	18.703	18.377	18.6734	19.1357	18.5844	18.503	18.4434	17.3457	18.418
0.861258	0.238449	Q03347;Q03347-4;Q03347-2;Q03347-5;Q03347-3	Q03347;Q03347-4;Q03347-2;Q03347-5	Runt-related transcription factor 1	Runx1	Color2 [A=255, R=169, G=169, B=169]	1	4					4	4	4	12.9	12.9	12.9	48.609	0	10.328	36406000	10	13.8711	14.4355	14.5358	14.1106	14.2992	14.2372	14.1125	13.9622	13.7417	14.0066
0.860822	0.141352	O70435	O70435	Proteasome subunit alpha type-3	Psma3	Color2 [A=255, R=169, G=169, B=169]	1	4					9	9	9	34.1	34.1	34.1	28.405	0	62.228	874810000	38	18.4852	18.9636	18.8251	18.6393	18.7671	18.5872	18.5885	18.6465	18.6482	18.5032
0.860451	0.124138	Q99KP6;Q99KP6-2;Q99KP6-3	Q99KP6;Q99KP6-2;Q99KP6-3	Pre-mRNA-processing factor 19	Prpf19	Color2 [A=255, R=169, G=169, B=169]	1	4					12	12	12	38.9	38.9	38.9	55.238	0	85.391	1995700000	50	18.5017	18.9157	18.7111	18.6755	18.6059	18.5546	18.4926	18.4888	18.6507	18.6025
0.860075	0.148631	O55126	O55126	Protein NipSnap homolog 2	Gbas	Color2 [A=255, R=169, G=169, B=169]	1	4					6	6	6	27.8	27.8	27.8	32.932	0	25.16	174120000	19	17.0499	17.4562	17.4002	17.4189	17.3376	17.2776	17.045	17.3284	17.1627	17.106
0.859748	0.266731	Q9QYJ3	Q9QYJ3	DnaJ homolog subfamily B member 1	Dnajb1	Color2 [A=255, R=169, G=169, B=169]	1	4					7	6	6	19.7	16.2	16.2	38.167	0	9.5557	94077000	14	15.1644	15.4955	15.4296	15.0608	14.9626	15.0892	14.7912	14.9513	15.3373	14.6103
0.859724	0.419377	P07309	P07309	Transthyretin	Ttr	Color2 [A=255, R=169, G=169, B=169]	1	4					6	6	6	46.9	46.9	46.9	15.776	0	59.71	4321800000	51	20.3631	19.6088	20.1417	20.2159	20.3121	19.8968	20.1042	19.613	18.9129	20.0178
0.859526	-0.360907	Q91X91	Q91X91	Nicotinate-nucleotide pyrophosphorylase [carboxylating]	Qprt	Color2 [A=255, R=169, G=169, B=169]	1	4					3	3	3	14	14	14	31.53	0	11.304	19200000	6	13.2349	13.2169	12.7732	12.177	12.993	13.5427	12.962	13.3356	13.0869	13.2723
0.857793	0.150011	Q60739-2;Q60739	Q60739-2;Q60739	BAG family molecular chaperone regulator 1	Bag1	Color2 [A=255, R=169, G=169, B=169]	1	4					9	9	9	33.8	33.8	33.8	24.874	0	19.146	163230000	20	17.5061	17.9001	17.6873	17.7364	17.6416	17.629	17.3063	17.6859	17.5402	17.56
0.857474	-0.277485	Q99KB8-2;Q99KB8	Q99KB8-2;Q99KB8	Hydroxyacylglutathione hydrolase, mitochondrial	Hagh	Color2 [A=255, R=169, G=169, B=169]	1	4					3	3	3	12.3	12.3	12.3	28.901	0	23.577	73563000	7	14.9754	15.2933	15.1336	14.497	15.0248	15.2344	15.0906	15.2108	15.6604	15.1153
0.856446	0.127268	Q06180-2;Q06180	Q06180-2;Q06180	Tyrosine-protein phosphatase non-receptor type 2	Ptpn2	Color2 [A=255, R=169, G=169, B=169]	1	4					7	7	7	23.6	23.6	23.6	44.572	0	72.518	237450000	15	15.781	16.0916	15.9858	16.0301	15.778	15.9464	15.7982	15.7456	15.7007	15.8392
0.856256	0.148245	Q62261;Q62261-2	Q62261;Q62261-2	Spectrin beta chain, non-erythrocytic 1	Sptbn1	Color2 [A=255, R=169, G=169, B=169]	1	4					108	108	105	55.7	55.7	54.5	274.22	0	323.31	8698200000	422	21.8517	22.0929	21.9412	21.6319	21.9501	21.8648	21.7633	21.7666	21.5659	21.7658
0.853807	0.144254	Q3UNZ8;Q3UNZ8-2	Q3UNZ8;Q3UNZ8-2	Quinone oxidoreductase-like protein 2		Color2 [A=255, R=169, G=169, B=169]	1	4					6	6	6	28.9	28.9	28.9	37.808	0	23.074	45403000	10	14.3682	14.5092	14.3516	14.231	14.3264	14.4654	14.1803	14.0913	14.0404	14.2878
0.853752	1.41821	P00688;P00687;CON__Q3MHH8	P00688	Pancreatic alpha-amylase	Amy2	Color2 [A=255, R=169, G=169, B=169]	1	4					16	16	16	46.1	46.1	46.1	57.318	0	149.07	1704600000	47	20.2491	18.4336	17.1549	18.5259	21.3466	17.8076	16.9146	19.3204	16.7957	17.7807
0.853743	0.20607	P40630-2;P40630	P40630-2;P40630	Transcription factor A, mitochondrial	Tfam	Color2 [A=255, R=169, G=169, B=169]	1	4					10	10	10	37.7	37.7	37.7	25.036	0	23.596	389000000	23	17.8969	18.1667	18.0368	17.9493	17.7614	18.0041	17.4275	17.8666	17.5958	17.8866
0.853341	0.0979103	Q8R326-2;Q8R326	Q8R326-2;Q8R326	Paraspeckle component 1	Pspc1	Color2 [A=255, R=169, G=169, B=169]	1	4					10	9	9	24.2	22.7	22.7	53.022	0	26.359	450810000	30	17.9836	18.1129	18.0603	17.9685	18.0149	18.0996	17.8512	17.9074	17.7968	17.9958
0.853242	0.133836	Q61686	Q61686	Chromobox protein homolog 5	Cbx5	Color2 [A=255, R=169, G=169, B=169]	1	4					8	7	7	38.2	31.9	31.9	22.186	0	31.058	555100000	38	18.3444	18.5758	18.5223	18.3648	18.3652	18.1915	18.2173	18.2514	18.5588	18.2843
0.853178	0.21503	Q6PIU9	Q6PIU9	Uncharacterized protein FLJ45252 homolog		Color2 [A=255, R=169, G=169, B=169]	1	4					6	6	6	24	24	24	37.704	0	27.791	42840000	14	14.5906	14.6187	14.6326	14.3359	14.6162	14.5565	14.6427	14.0995	14.0489	14.3712
0.853069	0.137693	Q6PAQ4	Q6PAQ4	RNA exonuclease 4	Rexo4	Color2 [A=255, R=169, G=169, B=169]	1	4					6	6	6	16	16	16	47.598	0	11.268	28997000	13	14.5421	14.8387	14.6473	14.6774	14.6124	14.5708	14.282	14.6453	14.6497	14.4817
0.852948	0.155978	Q5NCR9	Q5NCR9	Nuclear speckle splicing regulatory protein 1	Nsrp1	Color2 [A=255, R=169, G=169, B=169]	1	4					3	3	3	7.6	7.6	7.6	63.798	0	59.592	48680000	10	16.1402	16.4288	16.1968	16.0585	15.973	16.0906	15.8416	15.946	15.9788	16.1605
0.85207	-0.0957737	P22437	P22437	Prostaglandin G/H synthase 1	Ptgs1	Color2 [A=255, R=169, G=169, B=169]	1	4					6	6	6	14.6	14.6	14.6	69.042	0	38.67	453670000	38	16.253	16.4718	16.4222	16.2295	16.3994	16.4907	16.4211	16.5248	16.3354	16.4828
0.851348	0.171468	Q62188	Q62188	Dihydropyrimidinase-related protein 3	Dpysl3	Color2 [A=255, R=169, G=169, B=169]	1	4					19	16	15	52.3	44.7	43.5	61.936	0	103.11	1277600000	49	18.3523	18.4653	18.4409	17.9473	18.4377	18.2736	18.1328	18.124	18.0441	18.2117
0.8484	0.511356	Q8BPB5	Q8BPB5	EGF-containing fibulin-like extracellular matrix protein 1	Efemp1	Color2 [A=255, R=169, G=169, B=169]	1	4					5	5	5	12.4	12.4	12.4	54.952	0	10.479	41422000	11	16.1114	16.019	16.3327	14.7138	16.2629	15.5864	15.3788	15.429	15.0177	15.4711
0.847302	0.146677	Q9JM13	Q9JM13	Rab5 GDP/GTP exchange factor	Rabgef1	Color2 [A=255, R=169, G=169, B=169]	1	4					8	8	8	17.5	17.5	17.5	56.868	0	17.86	87223000	23	15.8071	16.2219	16.0909	15.8319	15.9794	15.9661	15.8656	15.8648	15.6927	15.8086
0.846771	0.13358	Q9JLQ2	Q9JLQ2	ARF GTPase-activating protein GIT2	Git2	Color2 [A=255, R=169, G=169, B=169]	1	4					11	11	9	21.3	21.3	18.2	78.765	0	70.409	426460000	30	16.9983	17.2757	17.1519	17.128	16.8889	17.0431	16.8583	17.0399	16.8195	17.0141
0.846548	0.263832	Q9D0R4	Q9D0R4	Probable ATP-dependent RNA helicase DDX56	Ddx56	Color2 [A=255, R=169, G=169, B=169]	1	4					4	4	4	9.3	9.3	9.3	61.211	0	4.821	5221700	5	12.5644	13.2427	12.64	12.8225	12.6401	12.6178	12.2428	12.7393	12.7059	12.2847
0.845844	0.121162	Q91YU8	Q91YU8	Suppressor of SWI4 1 homolog	Ppan	Color2 [A=255, R=169, G=169, B=169]	1	4					5	5	5	13.4	13.4	13.4	52.755	0	12.515	62977000	15	15.8554	16.2564	16.0027	15.9455	16.0061	15.9152	15.9091	15.8819	15.9792	15.7748
0.845733	0.100416	P46467	P46467	Vacuolar protein sorting-associated protein 4B	Vps4b	Color2 [A=255, R=169, G=169, B=169]	1	4					11	11	8	33.3	33.3	27	49.419	0	75.179	440970000	35	18.2469	18.5064	18.4971	18.3039	18.2655	18.2966	18.2558	18.322	18.1817	18.2616
0.845358	-0.204847	P50429-2;P50429	P50429-2;P50429	Arylsulfatase B	Arsb	Color2 [A=255, R=169, G=169, B=169]	1	4					5	5	5	11.1	11.1	11.1	47.933	0	8.5568	22594000	7	13.7657	13.2704	13.5664	13.8364	13.5547	13.753	14.0368	13.7898	13.5592	13.8789
0.844636	0.243095	P02469	P02469	Laminin subunit beta-1	Lamb1	Color2 [A=255, R=169, G=169, B=169]	1	4					16	16	16	12.1	12.1	12.1	197.09	0	78.968	131330000	35	16.4273	16.9464	16.6092	16.7831	16.9456	16.8302	16.4767	16.643	16.191	16.3552
0.843875	0.226776	Q8R1K4;Q8R1K4-2	Q8R1K4;Q8R1K4-2	5-phosphohydroxy-L-lysine phospho-lyase	Phykpl	Color2 [A=255, R=169, G=169, B=169]	1	4					2	2	2	5.1	5.1	5.1	51.965	0	3.6091	8110100	4	12.1244	12.4867	12.7141	12.5015	12.4105	12.4741	12.3874	12.2503	12.0825	11.9089
0.843556	-0.261969	Q64343	Q64343	ATP-binding cassette sub-family G member 1	Abcg1	Color2 [A=255, R=169, G=169, B=169]	1	4					2	2	2	4.5	4.5	4.5	74.032	0	2.8287	2828100	2	12.843	12.9552	13.1878	12.8246	12.4042	13.2516	12.8862	12.8915	13.1036	13.3917
0.843487	0.183703	Q9D8T2	Q9D8T2	Gasdermin-D	Gsdmdc1	Color2 [A=255, R=169, G=169, B=169]	1	4					13	13	13	28.7	28.7	28.7	53.237	0	46.799	310600000	32	17.2751	17.7717	17.5594	17.1579	17.4876	17.2656	17.2402	17.37	17.1602	17.2973
0.843408	0.667984	O70433	O70433	Four and a half LIM domains protein 2	Fhl2	Color2 [A=255, R=169, G=169, B=169]	1	4					8	8	8	35.1	35.1	35.1	32.072	0	36.956	224070000	21	17.2207	17.4598	17.7118	15.4282	17.3298	16.5116	16.3481	16.3233	16.2115	16.4158
0.843378	0.162318	O08583;O08583-2;Q9JJW6-2	O08583;O08583-2;Q9JJW6-2	THO complex subunit 4;Aly/REF export factor 2	Alyref;Alyref2	Color2 [A=255, R=169, G=169, B=169]	1	4					8	8	4	46.7	46.7	27.1	26.94	0	120.88	1501000000	45	18.6808	19.1285	18.9174	18.8771	18.7054	18.7328	18.5057	18.8673	18.7257	18.6663
0.842273	0.112937	Q9CZJ1	Q9CZJ1	Probable U3 small nucleolar RNA-associated protein 11	Utp11l	Color2 [A=255, R=169, G=169, B=169]	1	4					4	4	4	17.8	17.8	17.8	30.55	0	8.0033	98772000	10	16.3587	16.4592	16.3755	16.1108	16.2428	16.3067	16.2263	16.1599	16.0983	16.191
0.841909	-0.127941	Q8BHB0	Q8BHB0	Nucleotide-binding oligomerization domain-containing protein 1	Nod1	Color2 [A=255, R=169, G=169, B=169]	1	4					4	4	4	6	6	6	107.74	0	20.472	10759000	8	12.6911	12.4858	12.6093	12.3931	12.735	12.8088	12.7155	12.7742	12.7181	12.5374
0.841512	0.100205	Q921M3;Q921M3-2	Q921M3;Q921M3-2	Splicing factor 3B subunit 3	Sf3b3	Color2 [A=255, R=169, G=169, B=169]	1	4					25	25	25	27.6	27.6	27.6	135.55	0	194.29	1492700000	86	19.1304	19.3707	19.3803	19.1379	19.1753	19.2345	19.1383	19.102	19.0875	19.1313
0.841198	0.140722	P52196	P52196	Thiosulfate sulfurtransferase	Tst	Color2 [A=255, R=169, G=169, B=169]	1	4					3	3	3	16.5	16.5	16.5	33.466	0	12.239	51373000	17	15.8963	16.1437	15.9382	16.1516	16.2366	16.1238	15.7854	15.9748	15.8928	15.8859
0.840089	0.355418	P01631	P01631	Ig kappa chain V-II region 26-10		Color2 [A=255, R=169, G=169, B=169]	1	4					2	2	2	32.7	32.7	32.7	12.273	0	26.199	173430000	7	14.4702	14.6584	15.1368	14.6448	14.4184	14.0354	13.858	14.5117	14.2688	14.8776
0.840025	0.204961	P43404;P43404-3;P43404-2	P43404	Tyrosine-protein kinase ZAP-70	Zap70	Color2 [A=255, R=169, G=169, B=169]	1	4					9	8	8	17.6	16.3	16.3	70.111	0	21.323	107790000	20	16.0136	16.5886	16.4885	16.0912	16.114	16.2038	15.9023	16.1033	16.0596	16.0021
0.839575	0.181479	Q8C0C0	Q8C0C0	Zinc fingers and homeoboxes protein 2	Zhx2	Color2 [A=255, R=169, G=169, B=169]	1	4					4	4	4	5.9	5.9	5.9	92.258	0	22.713	11810000	5	12.9939	13.3736	13.1409	13.0955	12.8644	13.0657	12.6778	13.0722	12.9025	12.8427
0.838588	0.144329	P56960	P56960	Exosome component 10	Exosc10	Color2 [A=255, R=169, G=169, B=169]	1	4					15	15	15	22.4	22.4	22.4	100.94	0	53.206	199930000	43	16.3717	16.8237	16.692	16.5614	16.5142	16.531	16.2986	16.4807	16.535	16.396
0.837962	0.128633	Q9Z329;Q9Z329-3;Q9Z329-2	Q9Z329;Q9Z329-3;Q9Z329-2	Inositol 1,4,5-trisphosphate receptor type 2	Itpr2	Color2 [A=255, R=169, G=169, B=169]	1	4					16	10	10	7.1	5.1	5.1	307.47	0	45.155	59985000	19	15.4491	15.7047	15.5167	15.4732	15.5107	15.5912	15.2286	15.5095	15.3148	15.3672
0.837863	0.243107	Q8BI72	Q8BI72	CDKN2A-interacting protein	Cdkn2aip	Color2 [A=255, R=169, G=169, B=169]	1	4					8	8	8	20.1	20.1	20.1	59.744	0	87.49	109260000	15	15.7092	16.4006	15.9197	16.0038	15.7024	15.7243	15.4734	15.9573	15.7502	15.615
0.837402	0.184463	P84104-2;P84104	P84104-2;P84104	Serine/arginine-rich splicing factor 3	Srsf3	Color2 [A=255, R=169, G=169, B=169]	1	4					3	2	2	24.2	24.2	24.2	14.203	0	7.8151	1058500000	12	14.1391	14.2355	14.4555	14.4346	14.2188	14.3579	13.9688	13.9047	14.0019	14.3279
0.836543	-0.116792	P61358	P61358	60S ribosomal protein L27	Rpl27	Color2 [A=255, R=169, G=169, B=169]	1	4					5	5	5	42.6	42.6	42.6	15.798	0	7.3894	3196800000	27	18.4878	18.6998	18.4736	18.5959	18.6303	18.7036	18.64	18.6382	18.9133	18.5761
0.836107	-0.143515	Q9CPY7;Q9CPY7-2	Q9CPY7;Q9CPY7-2	Cytosol aminopeptidase	Lap3	Color2 [A=255, R=169, G=169, B=169]	1	4					19	19	19	53.6	53.6	53.6	56.141	0	145.53	1771800000	86	19.0681	19.3719	19.3861	18.9735	19.3423	19.4341	19.3119	19.4085	19.3467	19.3583
0.835716	0.23409	Q9ESU6-2;Q9ESU6	Q9ESU6-2;Q9ESU6	Bromodomain-containing protein 4	Brd4	Color2 [A=255, R=169, G=169, B=169]	1	4					10	10	6	18	18	12.6	80.604	0	31.14	235380000	25	16.718	17.3356	16.8918	16.9081	16.7811	16.5823	16.4261	16.8992	16.934	16.6225
0.835552	0.364893	Q9CQ71	Q9CQ71	Replication protein A 14 kDa subunit	Rpa3	Color2 [A=255, R=169, G=169, B=169]	1	4					4	4	4	20.7	20.7	20.7	13.584	0	11.56	71920000	10	15.686	15.165	16.0968	16.188	15.9724	15.4827	15.7401	15.0114	15.357	15.6926
0.835427	0.169312	Q60664	Q60664	Lymphoid-restricted membrane protein;Processed lymphoid-restricted membrane protein	Lrmp	Color2 [A=255, R=169, G=169, B=169]	1	4					11	11	11	27.1	27.1	27.1	59.587	0	77.255	145310000	22	15.6563	16.0708	15.8227	15.5219	15.6792	15.554	15.5323	15.7737	15.5176	15.5267
0.835293	0.115773	Q62446	Q62446	Peptidyl-prolyl cis-trans isomerase FKBP3	Fkbp3	Color2 [A=255, R=169, G=169, B=169]	1	4					10	10	10	49.6	49.6	49.6	25.147	0	26.798	682820000	29	17.2715	17.6337	17.4585	17.4506	17.3227	17.4324	17.2528	17.3428	17.2844	17.2457
0.83487	-0.233128	Q07235	Q07235	Glia-derived nexin	Serpine2	Color2 [A=255, R=169, G=169, B=169]	1	4					8	8	8	19.1	19.1	19.1	44.207	0	18.071	231620000	19	17.4611	17.4077	17.2681	17.6621	17.4326	17.9246	17.6973	17.7286	17.1857	17.861
0.8324	0.328142	Q3TYX3	Q3TYX3	SET and MYND domain-containing protein 5	Smyd5	Color2 [A=255, R=169, G=169, B=169]	1	4					2	2	2	5.5	5.5	5.5	47.095	0	3.0906	11886000	6	14.6306	15.5631	15.0379	14.7304	15.1549	14.5259	14.4251	14.9927	14.9742	14.5583
0.830735	0.133972	Q3U1F9	Q3U1F9	Phosphoprotein associated with glycosphingolipid-enriched microdomains 1	Pag1	Color2 [A=255, R=169, G=169, B=169]	1	4					5	5	5	20	20	20	46.549	0	49.994	55078000	15	14.8003	14.8911	14.7868	14.6101	14.7857	14.7924	14.6817	14.4072	14.5662	14.7566
0.830562	0.126905	P13597-2;P13597	P13597-2;P13597	Intercellular adhesion molecule 1	Icam1	Color2 [A=255, R=169, G=169, B=169]	1	4					7	7	7	13.9	13.9	13.9	58.752	0	29.524	339630000	24	18.2157	18.4122	18.4278	18.0519	18.2983	18.2059	18.1489	18.178	18.0098	18.2287
0.830037	0.14406	Q02111	Q02111	Protein kinase C theta type	Prkcq	Color2 [A=255, R=169, G=169, B=169]	1	4					7	6	6	10.7	9.3	9.3	81.572	0	14.162	50711000	12	14.5134	15.0068	14.6568	14.7001	14.8123	14.6923	14.481	14.5993	14.6373	14.5592
0.8291	0.224653	Q62348	Q62348	Translin	Tsn	Color2 [A=255, R=169, G=169, B=169]	1	4					8	8	8	39.5	39.5	39.5	26.201	0	37.341	1267600000	35	18.1555	18.6704	18.5297	18.6287	18.3584	18.2235	17.8954	18.5353	18.328	18.2371
0.827464	0.512235	Q8K003	Q8K003	Translation machinery-associated protein 7	Tma7	Color2 [A=255, R=169, G=169, B=169]	1	4					2	2	2	29.7	29.7	29.7	7.0662	0	3.0367	372770000	4	16.4492	16.8613	16.6454	16.5219	16.0571	15.9875	14.9063	16.5897	16.3884	16.1019
0.827272	0.308326	P21812	P21812	Mast cell protease 4	Mcpt4	Color2 [A=255, R=169, G=169, B=169]	1	4					3	3	3	14.2	14.2	14.2	27.203	0	3.1509	25523000	4	15.1508	15.3455	14.6048	15.0028	15.4333	14.8685	15.0289	15.0863	14.5543	14.4575
0.826711	0.176404	Q9CQY5-2;Q9CQY5-3;Q9CQY5	Q9CQY5-2;Q9CQY5-3;Q9CQY5	Magnesium transporter protein 1	Magt1	Color2 [A=255, R=169, G=169, B=169]	1	4					3	3	3	9.8	9.8	9.8	34.568	0	9.1197	84679000	11	15.732	16.1129	15.7115	16.0625	15.8831	15.8891	15.61	15.8441	15.4987	15.7781
0.825194	0.205346	P47226-2;P47226	P47226-2;P47226	Testin	Tes	Color2 [A=255, R=169, G=169, B=169]	1	4					10	10	10	25.5	25.5	25.5	41.772	0	30.035	298290000	27	17.6293	18.0015	17.875	17.3119	17.7492	17.6858	17.4467	17.4838	17.3814	17.5425
0.824628	0.157111	Q9ESW4;Q9ESW4-2	Q9ESW4	Acylglycerol kinase, mitochondrial	Agk	Color2 [A=255, R=169, G=169, B=169]	1	4					8	8	8	25.4	25.4	25.4	46.975	0	21.514	240460000	20	16.0651	16.2434	16.2059	15.7695	15.9928	16.0195	15.8758	15.9645	15.7221	15.9092
0.824605	-0.25093	Q7TSH2	Q7TSH2	Phosphorylase b kinase regulatory subunit beta	Phkb	Color2 [A=255, R=169, G=169, B=169]	1	4					3	3	3	3.4	3.4	3.4	123.89	0	6.2998	7244900	4	13.0847	13.4419	13.2909	13.2273	13.2039	13.5344	13.3243	13.8457	13.0419	13.7572
0.824547	0.285472	Q9ERL7	Q9ERL7	Glia maturation factor gamma	Gmfg	Color2 [A=255, R=169, G=169, B=169]	1	4					8	8	7	52.1	52.1	45.8	16.748	0	127.78	955450000	35	18.1551	19.0127	18.5412	18.4545	18.2986	18.0837	18.0543	18.5875	18.272	18.0372
0.823935	0.108028	Q8R5A6;Q8R5A6-2	Q8R5A6;Q8R5A6-2	TBC1 domain family member 22A	Tbc1d22a	Color2 [A=255, R=169, G=169, B=169]	1	4					6	6	6	15.3	15.3	15.3	59.362	0	17.807	36877000	11	14.2966	14.2281	14.301	14.3667	14.5683	14.3049	14.1384	14.2913	14.1841	14.3017
0.823182	0.122692	P31266-2;P31266;O08674	P31266-2;P31266	Recombining binding protein suppressor of hairless	Rbpj	Color2 [A=255, R=169, G=169, B=169]	1	4					5	5	5	11.5	11.5	11.5	54.346	0	7.6368	33696000	12	15.2782	15.6108	15.5466	15.538	15.3934	15.5186	15.3412	15.2577	15.259	15.3771
0.822627	0.141102	O09111	O09111	NADH dehydrogenase [ubiquinone] 1 beta subcomplex subunit 11, mitochondrial	Ndufb11	Color2 [A=255, R=169, G=169, B=169]	1	4					6	6	6	49.7	49.7	49.7	17.444	0	44.667	263890000	16	18.0348	17.8555	18.2206	18.1771	18.1229	18.118	17.9256	17.7808	17.8489	18.0321
0.821441	0.0931538	Q99KK7	Q99KK7	Dipeptidyl peptidase 3	Dpp3	Color2 [A=255, R=169, G=169, B=169]	1	4					24	24	24	49.7	49.7	49.7	82.897	0	204.09	2594900000	96	18.8756	19.1056	19.1501	18.9066	18.9505	18.9274	18.915	18.9519	18.8299	18.8984
0.820967	0.105346	Q8BIJ6	Q8BIJ6	Isoleucine--tRNA ligase, mitochondrial	Iars2	Color2 [A=255, R=169, G=169, B=169]	1	4					16	16	16	19	19	19	112.8	0	67.22	303480000	38	17.8233	18.0993	18.0352	17.8206	17.9717	17.9389	17.8495	17.7367	17.8012	17.8972
0.820665	-0.141325	P59108	P59108	Copine-2	Cpne2	Color2 [A=255, R=169, G=169, B=169]	1	4					5	4	4	11.3	9.7	9.7	61.035	0	11.697	35472000	9	13.5527	13.6921	13.4522	13.5172	13.7354	13.8631	13.8765	13.5862	13.7936	13.5366
0.819896	0.121466	P36371	P36371	Antigen peptide transporter 2	Tap2	Color2 [A=255, R=169, G=169, B=169]	1	4					14	14	14	26.9	26.9	26.9	77.444	0	96.236	1619700000	69	19.0244	19.4335	19.2849	19.2445	19.1993	19.1833	19.0131	19.0958	19.0638	19.2231
0.819763	0.117384	O55222	O55222	Integrin-linked protein kinase	Ilk	Color2 [A=255, R=169, G=169, B=169]	1	4					13	13	13	33.8	33.8	33.8	51.373	0	38.626	1509900000	42	18.9832	19.2421	18.9432	19.1491	19.1288	19.0761	18.8863	19.0855	18.84	18.9716
0.819481	0.151464	Q62419;Q62420	Q62419	Endophilin-A2	Sh3gl1	Color2 [A=255, R=169, G=169, B=169]	1	4					12	12	12	37	37	37	41.518	0	81.116	541330000	45	18.0043	18.3293	18.1489	17.9962	18.1053	18.0708	17.7203	18.1546	17.961	17.92
0.818609	0.0814987	Q9Z0X1	Q9Z0X1	Apoptosis-inducing factor 1, mitochondrial	Aifm1	Color2 [A=255, R=169, G=169, B=169]	1	4					15	15	15	34.2	34.2	34.2	66.765	0	71.451	810070000	58	18.6417	18.8538	18.7137	18.67	18.6884	18.7356	18.6072	18.5211	18.6749	18.6213
0.818608	0.0965614	Q99ME9	Q99ME9	Nucleolar GTP-binding protein 1	Gtpbp4	Color2 [A=255, R=169, G=169, B=169]	1	4					16	16	16	29.5	29.5	29.5	74.112	0	44.204	506660000	43	18.2455	18.4743	18.2722	18.3064	18.2208	18.3355	18.1803	18.0876	18.1826	18.2504
0.817915	0.187243	B2RY04	B2RY04	Dedicator of cytokinesis protein 5	Dock5	Color2 [A=255, R=169, G=169, B=169]	1	4					11	10	10	7.4	6.9	6.9	214.43	0	17.379	50372000	16	15.1968	15.5634	15.5724	15.5547	15.4085	15.485	14.9364	15.399	15.2424	15.2968
0.817453	0.154435	P97742;Q924X2	P97742	Carnitine O-palmitoyltransferase 1, liver isoform	Cpt1a	Color2 [A=255, R=169, G=169, B=169]	1	4					14	14	14	26.4	26.4	26.4	88.25	0	60.698	429540000	38	17.5725	17.8907	17.8082	17.4981	17.7816	17.5947	17.6238	17.6157	17.3055	17.6393
0.816686	0.117555	P55937-1;P55937	P55937-1;P55937	Golgin subfamily A member 3	Golga3	Color2 [A=255, R=169, G=169, B=169]	1	4					18	18	18	17.3	17.3	17.3	162.82	0	138.94	177120000	39	16.6436	17.0185	16.9547	16.7621	16.9263	16.8298	16.6808	16.7631	16.6836	16.7601
0.816646	0.146107	Q8VE88-2;Q8VE88	Q8VE88-2;Q8VE88	Protein FAM114A2	Fam114a2	Color2 [A=255, R=169, G=169, B=169]	1	4					7	7	7	18.8	18.8	18.8	53.375	0	55.069	147530000	25	15.904	16.3913	16.1517	16.0074	16.0719	16.0581	15.8712	16.0466	15.9628	15.8571
0.816532	-0.250731	Q6ZPJ3	Q6ZPJ3	E2/E3 hybrid ubiquitin-protein ligase UBE2O	Ube2o	Color2 [A=255, R=169, G=169, B=169]	1	4					16	16	16	19.5	19.5	19.5	140.83	0	129.71	208790000	38	16.771	16.9982	16.6851	16.9487	16.8929	17.1746	16.8657	16.9675	17.6586	16.8832
0.815172	0.267719	Q61206	Q61206	Platelet-activating factor acetylhydrolase IB subunit beta	Pafah1b2	Color2 [A=255, R=169, G=169, B=169]	1	4					3	3	2	17.9	17.9	8.3	25.581	0.0024114	2.265	102420000	6	13.6861	13.7229	13.6217	13.0115	13.3824	13.5831	13.0088	13.0241	13.3039	13.1661
0.813997	0.154192	Q99J95;Q99J95-2;Q99J95-3	Q99J95;Q99J95-2;Q99J95-3	Cyclin-dependent kinase 9	Cdk9	Color2 [A=255, R=169, G=169, B=169]	1	4					6	5	5	21	18.8	18.8	42.761	0	9.4102	27157000	8	15.2423	15.8191	15.5316	15.4711	15.4165	15.3221	15.2827	15.3351	15.4423	15.3275
0.813562	0.0939562	Q99KD5	Q99KD5	Protein unc-45 homolog A	Unc45a	Color2 [A=255, R=169, G=169, B=169]	1	4					6	6	6	7.2	7.2	7.2	103.45	0	34.007	36885000	16	14.2167	14.5306	14.4318	14.4889	14.4075	14.36	14.2258	14.3492	14.3158	14.3551
0.812723	0.198378	Q8C2Q3;Q8C2Q3-2	Q8C2Q3;Q8C2Q3-2	RNA-binding protein 14	Rbm14	Color2 [A=255, R=169, G=169, B=169]	1	4					15	15	15	22.7	22.7	22.7	69.448	0	60.837	465240000	41	18.0475	18.6331	18.3512	18.0409	18.2184	17.9778	17.9544	18.2421	18.1716	17.9532
0.812566	0.0848591	Q8C650-2;Q8C650	Q8C650-2;Q8C650	Septin-10	Sept10	Color2 [A=255, R=169, G=169, B=169]	1	4					4	3	3	15	12.9	12.9	49.815	0	23.219	38159000	7	14.3059	14.2339	14.346	14.4431	14.3209	14.2641	14.0948	14.338	14.2267	14.3019
0.812383	0.282241	Q80U28-11;Q80U28-8;Q80U28-7;Q80U28-6;Q80U28-5;Q80U28-4;Q80U28-9;Q80U28-3;Q80U28-2;Q80U28-15;Q80U28;Q80U28-14;Q80U28-10;Q80U28-12;Q80U28-13	Q80U28-11;Q80U28-8;Q80U28-7;Q80U28-6;Q80U28-5;Q80U28-4;Q80U28-9;Q80U28-3;Q80U28-2;Q80U28-15;Q80U28;Q80U28-14;Q80U28-10;Q80U28-12	MAP kinase-activating death domain protein	Madd	Color2 [A=255, R=169, G=169, B=169]	1	4					6	6	6	6.5	6.5	6.5	165.17	0	11.454	33787000	9	13.7092	14.278	14.1546	13.9804	14.1053	14.1652	13.4983	13.6867	13.4041	14.0619
0.811287	0.0893715	Q9R1T2;Q9R1T2-2	Q9R1T2;Q9R1T2-2	SUMO-activating enzyme subunit 1;SUMO-activating enzyme subunit 1, N-terminally processed	Sae1	Color2 [A=255, R=169, G=169, B=169]	1	4					18	18	18	64.6	64.6	64.6	38.62	0	163.52	1139500000	63	18.5755	18.7931	18.7702	18.5161	18.6813	18.5857	18.5452	18.5876	18.5339	18.6371
0.809704	-0.156308	Q9R078	Q9R078	5-AMP-activated protein kinase subunit beta-1	Prkab1	Color2 [A=255, R=169, G=169, B=169]	1	4					2	2	2	13	13	13	30.308	0	16.733	25011000	9	14.4033	14.7159	14.6799	14.3796	14.3226	14.7141	14.6111	14.5043	14.8395	14.6138
0.809292	-0.232656	Q8BVL3	Q8BVL3	Sorting nexin-17	Snx17	Color2 [A=255, R=169, G=169, B=169]	1	4					3	3	3	10.4	10.4	10.4	52.797	0	24.332	26019000	8	11.8748	12.4422	12.3634	12.2164	12.3364	12.5304	12.5459	12.7515	12.4882	12.0805
0.809106	-0.0982468	Q922E4	Q922E4	Ethanolamine-phosphate cytidylyltransferase	Pcyt2	Color2 [A=255, R=169, G=169, B=169]	1	4					3	3	3	9.4	9.4	9.4	45.234	0	5.6103	81048000	8	14.349	14.5452	14.4898	14.6007	14.3397	14.4878	14.5909	14.5312	14.6839	14.5218
0.808313	-0.156764	Q9JLT4-2;Q9JLT4-4;Q9JLT4;Q9JLT4-3	Q9JLT4-2;Q9JLT4-4;Q9JLT4;Q9JLT4-3	Thioredoxin reductase 2, mitochondrial	Txnrd2	Color2 [A=255, R=169, G=169, B=169]	1	4					5	4	4	14.7	11.6	11.6	53.239	0	36.724	59331000	7	14.7244	15.0955	15.0625	15.009	14.9733	15.2486	14.936	15.0361	15.3539	15.074
0.807548	0.210594	Q7TSH6;Q7TSH6-2;Q7TSH6-3	Q7TSH6;Q7TSH6-2;Q7TSH6-3		Scaf4	Color2 [A=255, R=169, G=169, B=169]	1	4					6	6	4	7.4	7.4	5.8	129.05	0	24.199	31811000	12	15.0764	15.7509	15.5186	15.3962	15.244	15.2611	14.9569	15.3766	15.1654	15.1731
0.80734	0.0844379	Q8CEC6	Q8CEC6	Peptidylprolyl isomerase domain and WD repeat-containing protein 1	Ppwd1	Color2 [A=255, R=169, G=169, B=169]	1	4					12	12	12	24	24	24	73.384	0	65.382	230050000	30	17.2917	17.5286	17.4862	17.3345	17.3649	17.3932	17.2716	17.2378	17.3692	17.3119
0.807328	0.120372	O35638	O35638	Cohesin subunit SA-2	Stag2	Color2 [A=255, R=169, G=169, B=169]	1	4					14	14	10	16.2	16.2	13.2	141.28	0	64.034	243460000	35	17.0988	17.4259	17.3088	17.154	17.16	17.2114	17.178	16.9653	17.0272	17.1636
0.80692	0.151007	Q31125	Q31125	Zinc transporter SLC39A7	Slc39a7	Color2 [A=255, R=169, G=169, B=169]	1	4					2	2	2	5.9	5.9	5.9	50.656	0	4.3403	198990000	3	14.969	15.448	15.3209	15.3337	15.464	15.1365	15.0582	15.1072	15.236	15.2429
0.805426	0.154104	Q8VDG5;Q8VDG5-2	Q8VDG5;Q8VDG5-2	Phosphopantothenate--cysteine ligase	Ppcs	Color2 [A=255, R=169, G=169, B=169]	1	4					7	7	7	29.6	29.6	29.6	33.794	0	17.567	135690000	16	16.208	16.6928	16.5473	16.6569	16.4542	16.4296	16.3701	16.4614	16.1937	16.334
0.805285	0.222063	Q62219-7;Q62219-10;Q62219-9;Q62219-5;Q62219-4;Q62219-2;Q62219;Q62219-3	Q62219-7;Q62219-10;Q62219-9;Q62219-5;Q62219-4;Q62219-2;Q62219;Q62219-3	Transforming growth factor beta-1-induced transcript 1 protein	Tgfb1i1	Color2 [A=255, R=169, G=169, B=169]	1	4					8	8	8	29.1	29.1	29.1	38.289	0	25.654	122370000	20	15.2602	15.703	15.2483	15.0727	15.594	15.3172	14.9146	15.3294	15.0425	15.1641
0.805082	0.232093	Q91X72	Q91X72	Hemopexin	Hpx	Color2 [A=255, R=169, G=169, B=169]	1	4					20	20	20	45.2	45.2	45.2	51.317	0	63.587	2397100000	96	19.665	19.9153	19.9291	19.1663	19.9066	19.4102	19.568	19.5132	19.4484	19.4819
0.804835	0.129583	Q91VJ5	Q91VJ5	Polyglutamine-binding protein 1	Pqbp1	Color2 [A=255, R=169, G=169, B=169]	1	4					6	6	6	36.5	36.5	36.5	30.597	0	50.459	158880000	10	16.0568	16.2659	16.1774	15.8816	15.9416	16.0988	15.8895	15.8999	15.9255	15.8618
0.804763	0.164388	Q920F6	Q920F6	Structural maintenance of chromosomes protein 1B	Smc1b	Color2 [A=255, R=169, G=169, B=169]	1	4					2	2	2	0.6	0.6	0.6	144.51	0.0043423	1.9753	23127000	2	14.2837	14.7765	14.682	14.6605	14.4511	14.4015	14.2459	14.4488	14.5834	14.3522
0.804585	0.621007	P62806	P62806	Histone H4	Hist1h4a	Color2 [A=255, R=169, G=169, B=169]	1	4					14	14	14	68	68	68	11.367	0	52.963	439450000000	329	24.1514	24.7675	24.4135	24.3514	24.3791	23.948	22.287	24.3705	24.32	24.0323
0.804217	0.224871	Q8BUK6	Q8BUK6	Protein Hook homolog 3	Hook3	Color2 [A=255, R=169, G=169, B=169]	1	4					10	10	10	15.7	15.7	15.7	83.217	0	31.24	141070000	31	16.2834	16.8027	16.4237	16.3777	16.5217	16.4373	15.8652	16.5196	16.24	16.2226
0.803726	0.165677	Q8QZY9	Q8QZY9	Splicing factor 3B subunit 4	Sf3b4	Color2 [A=255, R=169, G=169, B=169]	1	4					2	2	2	9	9	9	44.355	0	10.658	130830000	4	16.3003	16.447	16.2596	15.87	16.3346	16.1042	16.0964	15.9995	15.9795	16.2034
0.803237	1.34794	Q5SX39;P13542;Q5SX40	Q5SX39;P13542;Q5SX40	Myosin-4;Myosin-8;Myosin-1	Myh4;Myh8;Myh1	Color2 [A=255, R=169, G=169, B=169]	1	4					5	5	2	3.7	3.7	1.5	222.86	0	6.9597	24262000	7	12.7685	12.3015	17.0031	13.0671	13.2629	12.8038	12.082	12.6311	11.8556	12.2909
0.802419	0.138675	Q99L43	Q99L43	Phosphatidate cytidylyltransferase 2	Cds2	Color2 [A=255, R=169, G=169, B=169]	1	4					4	4	4	16.4	16.4	16.4	51.313	0	95.022	301280000	9	16.2659	16.3204	16.2899	16.2935	16.1659	16.2002	16.304	16.0385	15.8406	16.259
0.802101	0.130695	Q9R0N0	Q9R0N0	Galactokinase	Galk1	Color2 [A=255, R=169, G=169, B=169]	1	4					7	7	7	16.8	16.8	16.8	42.295	0	26.516	354270000	25	18.0038	18.2277	18.3049	18.0058	18.1985	18.1711	17.9867	18.1081	17.838	17.9834
0.801968	0.125728	Q5XG73-2;Q5XG73-3;Q5XG73	Q5XG73-2;Q5XG73-3;Q5XG73	Acyl-CoA-binding domain-containing protein 5	Acbd5	Color2 [A=255, R=169, G=169, B=169]	1	4					3	3	3	6.4	6.4	6.4	52.369	0	5.0061	14132000	4	14.1793	14.2991	14.154	14.3967	14.1949	14.3306	13.9248	14.0471	14.1445	14.1483
0.801833	0.227641	P18760	P18760	Cofilin-1	Cfl1	Color2 [A=255, R=169, G=169, B=169]	1	4					18	18	16	68.1	68.1	59.6	18.559	0	125.86	48984000000	140	23.4058	24.0931	23.7268	23.7434	23.6495	23.4572	23.2015	23.7785	23.6057	23.4375
0.801561	0.359957	O88667;O35929	O88667	GTP-binding protein RAD	Rrad	Color2 [A=255, R=169, G=169, B=169]	1	4					3	3	2	13.6	13.6	10.7	33.279	0	19.944	3307700	5	12.7014	12.8549	12.7719	12.5091	11.823	12.1409	12.38	12.1227	11.7088	12.5082
0.801165	0.169769	P70224	P70224	GTPase IMAP family member 1	Gimap1	Color2 [A=255, R=169, G=169, B=169]	1	4					3	3	3	15.9	15.9	15.9	30.828	0	7.6191	32575000	6	15.8007	16.2598	15.9553	16.0023	15.8023	15.9829	15.8089	15.8303	15.5518	15.7977
0.801029	0.105284	Q7TSI3	Q7TSI3	Serine/threonine-protein phosphatase 6 regulatory subunit 1	Ppp6r1	Color2 [A=255, R=169, G=169, B=169]	1	4					9	9	9	12.5	12.5	12.5	94.526	0	48.58	167400000	24	15.7104	15.8598	15.9877	15.8828	16.0288	15.906	15.7641	15.6869	15.8416	15.7444
0.800644	0.219477	E9PVB3	E9PVB3	Coiled-coil domain-containing protein 175	Ccdc175	Color2 [A=255, R=169, G=169, B=169]	1	4					2	2	2	2.4	2.4	2.4	97.121	0.004857	1.8882	6826600	3	13.9609	14.6746	14.4483	14.0466	14.4804	14.0487	13.9944	14.1992	14.1378	14.1334
0.800478	0.155173	Q9Z1M0	Q9Z1M0	P2X purinoceptor 7	P2rx7	Color2 [A=255, R=169, G=169, B=169]	1	4					3	3	3	5.9	5.9	5.9	68.388	0	5.2705	25229000	6	13.0154	12.9696	12.8801	12.7384	12.8913	12.8965	12.4018	12.7787	12.8013	12.8406
0.79988	0.199048	Q8VDQ9	Q8VDQ9	Protein KRI1 homolog	Kri1	Color2 [A=255, R=169, G=169, B=169]	1	4					2	2	2	3.6	3.6	3.6	82.056	0	5.0595	18232000	6	13.8743	14.3452	13.9476	13.9323	13.9418	14.0945	13.5495	13.6527	13.8597	13.8895
0.799347	0.0908642	Q11011	Q11011	Puromycin-sensitive aminopeptidase	Npepps	Color2 [A=255, R=169, G=169, B=169]	1	4					29	29	29	37.4	37.4	37.4	103.32	0	102.19	1027300000	80	19.2987	19.5294	19.5575	19.3592	19.3627	19.4259	19.3116	19.3196	19.2527	19.3433
0.797815	0.125025	Q9QZ88;Q9QZ88-2	Q9QZ88;Q9QZ88-2	Vacuolar protein sorting-associated protein 29	Vps29	Color2 [A=255, R=169, G=169, B=169]	1	4					6	6	6	33	33	33	20.495	0	16.825	705310000	17	18.3306	18.7545	18.4803	18.6076	18.6269	18.4379	18.4792	18.5444	18.3515	18.3617
0.797764	0.157235	Q3UW53	Q3UW53	Protein Niban	Fam129a	Color2 [A=255, R=169, G=169, B=169]	1	4					19	19	19	25.4	25.4	25.4	102.65	0	128.2	720810000	51	18.2582	18.1591	18.452	18.3545	18.4888	18.3454	18.3267	18.0754	17.9236	18.2552
0.79761	0.178764	Q9WTU0;Q80TJ7-2	Q9WTU0	Lysine-specific demethylase PHF2	Phf2	Color2 [A=255, R=169, G=169, B=169]	1	4					9	9	8	13.5	13.5	12.2	120.81	0	25.515	66148000	18	15.1141	15.61	15.4856	15.3157	15.283	15.2428	14.9335	15.2011	15.4065	15.1306
0.797136	0.125695	Q9D6T0;Q9D6T0-2	Q9D6T0;Q9D6T0-2	Nitric oxide synthase-interacting protein	Nosip	Color2 [A=255, R=169, G=169, B=169]	1	4					3	3	3	14	14	14	33.209	0	19.301	72059000	10	15.4638	15.834	15.6627	15.4782	15.4348	15.3916	15.3782	15.5211	15.4853	15.4689
0.796418	-0.127044	Q9JKX6	Q9JKX6	ADP-sugar pyrophosphatase	Nudt5	Color2 [A=255, R=169, G=169, B=169]	1	4					5	5	5	34.9	34.9	34.9	23.984	0	9.2781	103160000	10	16.2541	16.5306	16.5509	16.2494	16.4802	16.5589	16.4386	16.5072	16.7131	16.4825
0.795775	0.132386	Q921F4;Q921F4-4	Q921F4;Q921F4-4	Heterogeneous nuclear ribonucleoprotein L-like	Hnrnpll	Color2 [A=255, R=169, G=169, B=169]	1	4					7	7	7	19.5	19.5	19.5	64.124	0	82.285	172080000	23	16.2337	16.4331	16.3997	16.2944	16.4762	16.2501	16.1372	16.0353	16.4662	16.2863
0.795649	0.17666	Q9QWV9	Q9QWV9	Cyclin-T1	Ccnt1	Color2 [A=255, R=169, G=169, B=169]	1	4					2	2	2	3	3	3	80.597	0.0089615	1.6235	55345000	4	14.2295	14.6832	14.3565	14.372	14.1463	14.2226	13.9899	14.253	14.3721	14.0666
0.795597	0.102007	Q9EQU5;Q9EQU5-2;Q9EQU5-3	Q9EQU5;Q9EQU5-2;Q9EQU5-3	Protein SET	Set	Color2 [A=255, R=169, G=169, B=169]	1	4					10	10	10	39.4	39.4	39.4	33.377	0	96.687	6636800000	55	20.7428	21.0451	20.9632	20.9124	20.8278	20.9138	20.674	20.8061	20.7563	20.831
0.794817	0.165018	P08101;P08101-3	P08101;P08101-3	Low affinity immunoglobulin gamma Fc region receptor II	Fcgr2	Color2 [A=255, R=169, G=169, B=169]	1	4					7	7	2	34.8	34.8	14.8	36.695	0	50.957	138990000	18	15.3331	15.7846	15.6585	15.7075	15.7261	15.6283	15.4045	15.5607	15.2348	15.5563
0.794775	0.334186	P70403;P53564-2;P53564-3;P53564;P53564-4	P70403;P53564-2;P53564-3;P53564;P53564-4	Protein CASP;Homeobox protein cut-like 1	Cux1	Color2 [A=255, R=169, G=169, B=169]	1	4					4	4	4	8.8	8.8	8.8	77.268	0	6.066	19429000	9	14.2319	14.9256	14.255	14.2761	14.3427	13.6993	13.826	14.5035	14.4707	13.8609
0.79415	-0.328987	Q80Y20-2;Q80Y20	Q80Y20-2;Q80Y20	Alkylated DNA repair protein alkB homolog 8	Alkbh8	Color2 [A=255, R=169, G=169, B=169]	1	4					2	2	2	3.5	3.5	3.5	70.806	0	4.7042	2101600	3	11.3869	11.9073	12.0268	11.9029	11.9313	12.131	11.7393	12.1052	12.825	11.9996
0.794042	0.13204	Q9DCZ4-2;Q9DCZ4;Q9DCZ4-3	Q9DCZ4-2;Q9DCZ4;Q9DCZ4-3	Apolipoprotein O	Apoo	Color2 [A=255, R=169, G=169, B=169]	1	4					4	4	4	37.2	37.2	37.2	18.798	0	9.9525	112190000	14	16.599	16.8859	16.6978	16.7409	16.6284	16.4886	16.4083	16.684	16.7874	16.5234
0.794022	0.152957	Q99JT1	Q99JT1	Glutamyl-tRNA(Gln) amidotransferase subunit B, mitochondrial	Gatb	Color2 [A=255, R=169, G=169, B=169]	1	4					2	2	2	5.6	5.6	5.6	62.118	0.00057526	2.7506	15509000	4	12.9553	13.1879	12.8502	13.155	13.1433	12.9983	12.7149	12.7372	13.0388	13.0377
0.792664	0.140895	Q5U3K5	Q5U3K5	Rab-like protein 6	Rabl6	Color2 [A=255, R=169, G=169, B=169]	1	4					5	5	5	10.6	10.6	10.6	79.83	0	24.613	42783000	14	14.5233	14.8573	14.8271	14.8772	14.744	14.7228	14.4982	14.6137	14.8125	14.4773
0.792432	0.180858	P51912	P51912	Neutral amino acid transporter B(0)	Slc1a5	Color2 [A=255, R=169, G=169, B=169]	1	4					4	4	4	9.4	9.4	9.4	58.482	0	22.616	67089000	19	14.8811	15.2119	15.1646	14.8194	15.088	15.0771	14.8404	14.6185	15.0173	14.7074
0.791424	0.30415	Q8R0X7	Q8R0X7	Sphingosine-1-phosphate lyase 1	Sgpl1	Color2 [A=255, R=169, G=169, B=169]	1	4					13	13	13	24.1	24.1	24.1	63.676	0	117.01	1197500000	59	19.1899	19.5146	19.4087	20.2584	19.3797	19.3579	19.2969	19.3653	18.9881	19.2224
0.79043	0.0926357	Q8CGK3	Q8CGK3	Lon protease homolog, mitochondrial	Lonp1	Color2 [A=255, R=169, G=169, B=169]	1	4					22	22	22	28.2	28.2	28.2	105.84	0	115.2	716070000	73	18.719	18.9483	18.8384	18.7532	18.8688	18.7916	18.686	18.6784	18.8749	18.6336
0.78944	0.140493	Q8BI84;Q8BI84-2;Q8BI84-3	Q8BI84;Q8BI84-2	Melanoma inhibitory activity protein 3	Mia3	Color2 [A=255, R=169, G=169, B=169]	1	4					19	19	19	11.5	11.5	11.5	213.67	0	44.916	164700000	40	16.9959	17.3433	17.2288	17.1381	17.1818	17.1864	16.7693	17.1171	17.0358	17.0768
0.789051	0.191073	Q8C9E8	Q8C9E8	Protein FAM26F	Fam26f	Color2 [A=255, R=169, G=169, B=169]	1	4					2	2	2	10.9	10.9	10.9	34.955	0	17.187	35705000	4	13.6556	14.1572	14.0822	14.3015	13.8992	13.9569	13.7526	13.7927	13.6857	13.9524
0.788473	-0.210824	P13705	P13705	DNA mismatch repair protein Msh3	Msh3	Color2 [A=255, R=169, G=169, B=169]	1	4					2	2	2	2.5	2.5	2.5	123.07	0	4.7931	9486200	5	11.1202	11.6013	11.4942	11.3628	11.0023	11.3406	11.6517	11.4142	11.4629	11.7655
0.788043	0.161215	Q8C5P5;Q8C5P5-2;Q8C5P5-3	Q8C5P5;Q8C5P5-2	5-nucleotidase domain-containing protein 1	Nt5dc1	Color2 [A=255, R=169, G=169, B=169]	1	4					5	5	5	12.8	12.8	12.8	53.094	0	30.047	33725000	13	14.3384	14.8035	14.5109	14.3878	14.7842	14.4897	14.2981	14.4952	14.3635	14.3721
0.787577	0.0870903	Q6PF93-2;Q6PF93	Q6PF93-2;Q6PF93	Phosphatidylinositol 3-kinase catalytic subunit type 3	Pik3c3	Color2 [A=255, R=169, G=169, B=169]	1	4					17	17	17	22.3	22.3	22.3	96.868	0	35.507	143010000	33	16.9401	17.2139	17.0309	16.9357	17.0665	17.0261	16.8945	16.9522	16.8984	16.9804
0.786869	0.111133	O70133-2;O70133;O70133-3	O70133-2;O70133;O70133-3	ATP-dependent RNA helicase A	Dhx9	Color2 [A=255, R=169, G=169, B=169]	1	4					33	33	33	31.8	31.8	31.8	149.54	0	323.31	3703800000	148	19.9819	20.3732	20.2724	20.1206	20.1152	20.1577	20.0268	20.0341	20.0603	20.0287
0.785672	0.112634	Q8VD65	Q8VD65	Phosphoinositide 3-kinase regulatory subunit 4	Pik3r4	Color2 [A=255, R=169, G=169, B=169]	1	4					12	12	12	10.3	10.3	10.3	152.6	0	47.088	154120000	23	16.6052	16.868	16.7437	16.8182	16.7508	16.771	16.6467	16.7165	16.4274	16.661
0.785491	-0.567846	Q9CR67	Q9CR67	Transmembrane protein 33	Tmem33	Color2 [A=255, R=169, G=169, B=169]	1	4					3	3	3	12.1	12.1	12.1	28.031	0	7.5132	64787000	8	10.965	12.4772	10.7896	11.1898	11.1981	11.562	11.9062	12.4156	12.3175	11.2576
0.785273	0.161182	P11103;P11103-2	P11103;P11103-2	Poly [ADP-ribose] polymerase 1	Parp1	Color2 [A=255, R=169, G=169, B=169]	1	4					29	29	29	29.9	29.9	29.9	113.1	0	184.49	3452100000	125	20.3309	20.6665	20.4754	20.2591	20.325	20.3281	20.3837	20.2171	19.9686	20.3535
0.785123	0.244709	O08791-2;O08792;Q07802-2;Q07802;O08791;Q8K4J2-5;Q8K4J2-3;Q8K4J2-4;Q8K4J2-2;Q8K4J2	O08791-2;O08792;Q07802-2;Q07802;O08791;Q8K4J2-5;Q8K4J2-3;Q8K4J2-4;Q8K4J2-2;Q8K4J2	Transcription factor COE3;Transcription factor COE2;Transcription factor COE1;Transcription factor COE4	Ebf3;Ebf2;Ebf1;Ebf4	Color2 [A=255, R=169, G=169, B=169]	1	4					2	2	2	4.5	4.5	4.5	60.428	0	4.2357	17170000	6	13.1431	13.2128	13.3459	12.7089	12.9742	13.0117	12.774	12.7536	12.4746	13.1474
0.784995	0.146779	Q60596	Q60596	DNA repair protein XRCC1	Xrcc1	Color2 [A=255, R=169, G=169, B=169]	1	4					6	6	6	12.8	12.8	12.8	68.97	0	9.7439	40525000	9	14.4404	14.8054	14.494	14.6298	14.5875	14.6132	14.1965	14.4737	14.3928	14.547
0.784841	0.451974	Q9CZL5	Q9CZL5	Pterin-4-alpha-carbinolamine dehydratase 2	Pcbd2	Color2 [A=255, R=169, G=169, B=169]	1	4					2	2	2	13.2	13.2	13.2	14.83	0.0024083	2.2493	19589000	3	13.9281	15.0467	14.0484	14.472	14.2232	13.5562	13.4458	14.4622	14.3826	13.6117
0.784311	0.159257	Q9CQ45	Q9CQ45	Neudesin	Nenf	Color2 [A=255, R=169, G=169, B=169]	1	4					2	2	2	11.7	11.7	11.7	18.904	0.0041659	1.9876	24565000	4	14.0064	14.3491	14.185	14.2405	14.2028	14.1971	13.8428	14.2276	13.8127	14.1072
0.783842	0.195335	P48036	P48036	Annexin A5	Anxa5	Color2 [A=255, R=169, G=169, B=169]	1	4					22	22	22	72.1	72.1	72.1	35.752	0	204.13	23510000000	166	21.9881	22.6138	22.3785	22.3903	22.4462	22.2543	22.0044	22.4211	22.0602	22.1001
0.782254	0.0912663	P09405	P09405	Nucleolin	Ncl	Color2 [A=255, R=169, G=169, B=169]	1	4					22	22	22	30.6	30.6	30.6	76.722	0	323.31	12551000000	185	20.9533	21.2108	21.1221	20.9693	20.9473	20.959	20.9446	20.8729	21.0392	20.9308
0.781559	0.423465	Q0VFX2	Q0VFX2	Uncharacterized protein C9orf117 homolog		Color2 [A=255, R=169, G=169, B=169]	1	4					2	2	2	3.4	3.4	3.4	61.047	0.0022371	2.3331	105510000	3	14.3006	15.0554	14.0482	14.5474	14.0986	13.8236	13.6813	14.6387	14.283	13.5063
0.781347	0.1005	Q99M51	Q99M51	Cytoplasmic protein NCK1	Nck1	Color2 [A=255, R=169, G=169, B=169]	1	4					12	12	10	29.2	29.2	24.7	42.89	0	30.925	222880000	33	16.7023	17.0217	16.9576	16.8262	16.8858	16.7763	16.6648	16.8931	16.7744	16.7827
0.78102	0.29571	Q00897	Q00897	Alpha-1-antitrypsin 1-4	Serpina1d	Color2 [A=255, R=169, G=169, B=169]	1	4					14	6	6	46.2	22.5	22.5	45.998	0	70.638	447530000	22	15.5771	15.7962	15.5151	16.0126	15.8445	15.7307	15.6077	15.5164	14.7823	15.6297
0.780591	0.108797	Q9CR02;Q9CR02-2	Q9CR02;Q9CR02-2	Translation machinery-associated protein 16	Tma16	Color2 [A=255, R=169, G=169, B=169]	1	4					3	3	3	14.9	14.9	14.9	25.782	0	7.8344	56271000	9	15.1395	15.4529	15.3429	15.2538	15.2377	15.3008	15.0914	15.0406	15.2225	15.2276
0.780456	0.112556	Q69Z38	Q69Z38	Pseudopodium-enriched atypical kinase 1	Peak1	Color2 [A=255, R=169, G=169, B=169]	1	4					3	3	3	3.1	3.1	3.1	191.09	0	4.5294	8502200	3	12.309	12.4148	12.1935	12.4932	12.3009	12.2749	12.2616	12.1373	12.0886	12.3861
0.780308	0.198606	O35654	O35654	DNA polymerase delta subunit 2	Pold2	Color2 [A=255, R=169, G=169, B=169]	1	4					6	6	6	18.6	18.6	18.6	51.354	0	15.605	37774000	10	14.25	14.7554	14.5592	14.3852	14.1573	14.5082	14.0837	14.1827	14.157	14.1824
0.780283	0.229883	Q80VD1	Q80VD1	Protein FAM98B	Fam98b	Color2 [A=255, R=169, G=169, B=169]	1	4					11	11	8	31	31	23.3	45.349	0	60.069	383410000	43	16.6202	17.115	16.8799	16.8298	16.8353	16.5631	16.2022	16.9289	16.856	16.5807
0.780079	0.230519	Q9CQH7	Q9CQH7	Transcription factor BTF3 homolog 4	Btf3l4	Color2 [A=255, R=169, G=169, B=169]	1	4					5	5	5	36.7	36.7	36.7	17.27	0	87.431	184590000	13	15.9747	16.7665	16.3869	16.4483	16.4781	16.2063	16.0405	16.4171	16.2775	15.9603
0.77949	0.332836	Q99LB7	Q99LB7	Sarcosine dehydrogenase, mitochondrial	Sardh	Color2 [A=255, R=169, G=169, B=169]	1	4					2	2	2	2.4	2.4	2.4	101.68	0	3.7956	12338000	4	12.8659	12.828	12.9162	12.8309	13.5369	13.29	12.3633	12.7599	12.4631	12.4373
0.779255	0.154247	Q921T2-2;Q921T2-3;Q921T2	Q921T2-2;Q921T2-3;Q921T2	Torsin-1A-interacting protein 1	Tor1aip1	Color2 [A=255, R=169, G=169, B=169]	1	4					11	11	11	27.8	27.8	27.8	64.844	0	61.007	390900000	36	17.1239	17.6155	17.3231	17.2958	17.4532	17.1636	17.1882	17.4396	17.1281	17.1208
0.779064	0.13741	Q91YJ3	Q91YJ3	Thymocyte nuclear protein 1	Thyn1	Color2 [A=255, R=169, G=169, B=169]	1	4					5	5	5	23	23	23	26.178	0	19.128	114490000	13	16.6345	17.021	16.8305	16.7122	16.8805	16.861	16.5302	16.7463	16.6885	16.5656
0.778603	0.183961	Q3UHC2;Q3UHC2-3;Q3UHC2-2	Q3UHC2	Leucine-rich repeat serine/threonine-protein kinase 1	Lrrk1	Color2 [A=255, R=169, G=169, B=169]	1	4					6	6	6	3.3	3.3	3.3	225.47	0	10.302	9966200	9	12.9607	13.2824	13.4978	13.1011	13.2508	13.1553	12.8684	13.1617	12.8106	13.177
0.778136	0.206954	Q9CY21	Q9CY21	Probable 18S rRNA (guanine-N(7))-methyltransferase	Wbscr22	Color2 [A=255, R=169, G=169, B=169]	1	4					5	5	5	29.5	29.5	29.5	31.586	0	41.168	69261000	14	13.8068	14.3294	13.6931	14.2484	13.9594	13.8983	13.8714	13.5802	13.8621	13.7904
0.777711	0.156691	Q9EQU3	Q9EQU3	Toll-like receptor 9	Tlr9	Color2 [A=255, R=169, G=169, B=169]	1	4					5	5	5	4.7	4.7	4.7	116.41	0	4.4326	33251000	5	14.5888	14.8749	14.7885	14.6813	14.6716	14.6376	14.546	14.753	14.2284	14.6565
0.777579	-0.299908	Q8R3H9	Q8R3H9	Tetratricopeptide repeat protein 4	Ttc4	Color2 [A=255, R=169, G=169, B=169]	1	4					3	3	3	10.1	10.1	10.1	44.338	0	6.9141	12983000	4	13.1046	13.2786	13.285	12.2908	13.2905	13.3113	13.2528	13.3372	13.4994	13.3483
0.776795	0.34611	Q8BGB5	Q8BGB5	LIM domain-containing protein 2	Limd2	Color2 [A=255, R=169, G=169, B=169]	1	4					2	2	2	21.9	21.9	21.9	14.237	0	6.2035	38422000	5	13.3027	13.5348	13.6105	13.2021	12.5457	13.1112	12.8932	12.4292	12.8861	13.1455
0.775966	0.152448	P49138;Q9D2E1	P49138	MAP kinase-activated protein kinase 2	Mapkapk2	Color2 [A=255, R=169, G=169, B=169]	1	4					8	8	6	21.5	21.5	16.3	44.049	0	17.134	1242400000	14	17.1725	17.6641	17.6347	17.5325	17.5492	17.3909	17.1806	17.4742	17.3752	17.3697
0.775882	0.224422	Q7TQI3	Q7TQI3	Ubiquitin thioesterase OTUB1	Otub1	Color2 [A=255, R=169, G=169, B=169]	1	4					10	10	10	47.6	47.6	47.6	31.27	0	60.13	1290700000	46	18.3143	18.9208	18.7746	19.0605	18.6462	18.4917	18.3633	18.7477	18.6227	18.3689
0.775827	0.0928154	Q921G7	Q921G7	Electron transfer flavoprotein-ubiquinone oxidoreductase, mitochondrial	Etfdh	Color2 [A=255, R=169, G=169, B=169]	1	4					15	15	15	28.4	28.4	28.4	68.09	0	83.78	511380000	56	18.526	18.6939	18.6567	18.411	18.6193	18.617	18.4956	18.4525	18.4483	18.4294
0.775111	0.107642	P61202;P61202-2	P61202;P61202-2	COP9 signalosome complex subunit 2	Cops2	Color2 [A=255, R=169, G=169, B=169]	1	4					15	15	15	36.1	36.1	36.1	51.596	0	49.291	469560000	28	17.4304	17.8036	17.6194	17.6941	17.5832	17.5131	17.3908	17.5857	17.578	17.5249
0.774985	0.114957	Q9QYC0;Q9QYC0-2	Q9QYC0;Q9QYC0-2	Alpha-adducin	Add1	Color2 [A=255, R=169, G=169, B=169]	1	4					16	16	15	31.7	31.7	30.6	80.646	0	113.33	830340000	56	18.9443	19.0733	18.9352	19.0088	18.8193	19.0596	18.8141	18.6667	18.8403	18.8253
0.774877	-0.404184	O54890	O54890	Integrin beta-3	Itgb3	Color2 [A=255, R=169, G=169, B=169]	1	4					16	16	16	30.4	30.4	30.4	86.738	0	225.16	842450000	65	17.9542	18.3004	17.8203	16.9067	18.3405	18.3441	18.3803	18.287	18.0286	18.303
0.774344	0.114963	Q921I9	Q921I9	Exosome complex component RRP41	Exosc4	Color2 [A=255, R=169, G=169, B=169]	1	4					4	4	4	21.6	21.6	21.6	26.249	0	21.23	96537000	9	15.0647	15.4172	15.1857	15.2375	15.0984	15.131	14.9745	15.0812	15.0192	15.2228
0.77379	0.118101	Q6ZPE2;Q6ZPE2-2	Q6ZPE2;Q6ZPE2-2	Myotubularin-related protein 5	Sbf1	Color2 [A=255, R=169, G=169, B=169]	1	4					14	14	13	13.1	13.1	12.5	208.69	0	104.9	125460000	30	15.7467	16.084	15.9095	15.9508	15.9165	15.9594	15.6343	15.8576	15.7241	15.8416
0.773446	0.133291	P51150	P51150	Ras-related protein Rab-7a	Rab7a	Color2 [A=255, R=169, G=169, B=169]	1	4					17	17	17	76.8	76.8	76.8	23.489	0	163.54	3608700000	91	19.8651	20.2278	20.1425	19.8275	20.1297	19.9363	19.909	19.9894	19.7739	19.9175
0.772974	-0.161234	P70380	P70380	Interleukin-18	Il18	Color2 [A=255, R=169, G=169, B=169]	1	4					4	4	4	22.9	22.9	22.9	22.135	0	17.948	66677000	8	13.8244	13.6261	13.7394	13.5705	13.8983	13.9699	13.9579	13.8498	13.5823	14.105
0.772465	0.404665	Q8BHD7-2;Q8BHD7	Q8BHD7-2;Q8BHD7	Polypyrimidine tract-binding protein 3	Ptbp3	Color2 [A=255, R=169, G=169, B=169]	1	4					7	5	5	23.7	20.8	20.8	56.381	0	130.89	361270000	12	16.0392	16.8347	16.7251	15.6559	16.3616	15.9072	15.3921	16.1018	15.8645	16.3275
0.771927	-0.624239	Q01320	Q01320	DNA topoisomerase 2-alpha	Top2a	Color2 [A=255, R=169, G=169, B=169]	1	4					28	17	17	21.3	14.5	14.5	172.79	0	71.377	212660000	34	16.4037	17.0785	17.0248	17.0064	16.8312	17.2453	16.9503	16.9744	19.0487	17.2471
0.771802	0.136021	Q60631;Q60631-2	Q60631;Q60631-2	Growth factor receptor-bound protein 2	Grb2	Color2 [A=255, R=169, G=169, B=169]	1	4					10	10	10	54.4	54.4	54.4	25.238	0	91.256	1810800000	44	18.9632	19.3788	19.195	19.2407	19.1248	19.1134	18.9904	19.2258	18.8805	19.0123
0.771644	0.141005	E9Q3L2	E9Q3L2		Pi4ka	Color2 [A=255, R=169, G=169, B=169]	1	4					23	23	23	13.6	13.6	13.6	237.04	0	51.801	184170000	31	16.9304	17.3771	17.0756	16.8729	16.9816	16.8541	16.9397	16.9156	16.9896	16.8336
0.771007	0.188108	Q8C0L0	Q8C0L0	Thioredoxin-related transmembrane protein 4	Tmx4	Color2 [A=255, R=169, G=169, B=169]	1	4					4	4	4	17.3	17.3	17.3	37.131	0	15.345	57465000	9	14.4515	14.8727	14.9244	14.4308	14.6843	14.6343	14.317	14.6546	14.344	14.4732
0.770706	0.326457	Q9JJD0	Q9JJD0	THAP domain-containing protein 11	Thap11	Color2 [A=255, R=169, G=169, B=169]	1	4					2	2	2	5.6	5.6	5.6	33.275	0.0018914	2.5185	6969400	3	12.6333	13.4474	12.9124	12.4032	12.7174	12.4375	12.2053	12.756	12.819	12.2635
0.770488	0.211801	Q06138	Q06138	Calcium-binding protein 39	Cab39	Color2 [A=255, R=169, G=169, B=169]	1	4					13	13	11	38.7	38.7	33.7	39.842	0	39.123	518280000	33	17.7374	18.2962	17.8991	18.0243	18.0208	17.8189	17.408	18.0375	17.9148	17.7396
0.770011	0.148171	Q64133	Q64133	Amine oxidase [flavin-containing] A	Maoa	Color2 [A=255, R=169, G=169, B=169]	1	4					7	7	7	13.1	13.1	13.1	59.601	0	21.533	210750000	24	16.5831	16.7914	16.5259	16.5646	16.7869	16.703	16.5144	16.5283	16.2134	16.5518
0.769721	0.0878948	Q9CR96;Q9CR96-2	Q9CR96;Q9CR96-2	Transmembrane protein 208	Tmem208	Color2 [A=255, R=169, G=169, B=169]	1	4					2	2	2	6.4	6.4	6.4	19.624	0	3.4945	88885000	9	14.7829	14.96	15.0788	14.9092	14.8561	14.9031	14.7971	14.8591	14.8585	14.7297
0.767698	0.0883213	O35382	O35382	Exocyst complex component 4	Exoc4	Color2 [A=255, R=169, G=169, B=169]	1	4					15	15	15	19.1	19.1	19.1	110.54	0	84.927	121210000	27	16.7203	16.9973	16.9971	16.9016	16.9323	16.8592	16.7165	16.8836	16.8439	16.8038
0.76692	0.278822	P06332	P06332	T-cell surface glycoprotein CD4	Cd4	Color2 [A=255, R=169, G=169, B=169]	1	4					3	3	3	7.2	7.2	7.2	51.296	0	8.9324	44504000	6	15.573	15.9669	15.9633	15.0374	15.7885	15.543	15.3671	15.4541	15.1441	15.4266
0.765671	0.0935089	Q5SUF2;Q5SUF2-3;Q5SUF2-2	Q5SUF2;Q5SUF2-3;Q5SUF2-2	Luc7-like protein 3	Luc7l3	Color2 [A=255, R=169, G=169, B=169]	1	4					7	7	7	16	16	16	51.45	0	30.528	468800000	26	18.3487	18.5155	18.452	18.4514	18.2581	18.3519	18.2306	18.191	18.4072	18.3773
0.765645	0.0858654	P70335;P70335-2	P70335;P70335-2	Rho-associated protein kinase 1	Rock1	Color2 [A=255, R=169, G=169, B=169]	1	4					36	36	31	29.2	29.2	25.1	158.17	0	112.63	904730000	103	18.8489	19.0207	18.9145	18.742	18.9064	18.9009	18.7314	18.8292	18.714	18.8277
0.765111	0.142228	Q8CIM8;Q8CIM8-2;Q8CIM8-3	Q8CIM8;Q8CIM8-2	Integrator complex subunit 4	Ints4	Color2 [A=255, R=169, G=169, B=169]	1	4					4	4	4	5	5	5	108.19	0	18.548	28201000	7	15.0535	15.4724	15.2845	15.0993	15.0509	15.0248	14.9396	14.9825	15.2095	15.0933
0.765074	0.199436	P62488	P62488	DNA-directed RNA polymerase II subunit RPB7	Polr2g	Color2 [A=255, R=169, G=169, B=169]	1	4					4	4	4	25.6	25.6	25.6	19.294	0	61.031	9780800	8	14.8851	15.3272	15.0563	14.5825	15.0085	14.8239	14.5687	14.7928	14.8929	14.7842
0.764972	0.0945766	P27612	P27612	Phospholipase A-2-activating protein	Plaa	Color2 [A=255, R=169, G=169, B=169]	1	4					23	23	23	35.4	35.4	35.4	87.22	0	161.83	866750000	83	18.8119	19.1487	19.0531	18.8769	18.9268	18.9311	18.8604	18.8628	18.8538	18.8364
0.764507	0.130716	Q8BGH2	Q8BGH2	Sorting and assembly machinery component 50 homolog	Samm50	Color2 [A=255, R=169, G=169, B=169]	1	4					9	9	9	26.4	26.4	26.4	51.863	0	43.955	166060000	22	16.07	16.4072	16.3122	16.0594	16.3733	16.2701	16.067	16.084	16.1401	16.0073
0.764086	0.104023	Q91VR5	Q91VR5	ATP-dependent RNA helicase DDX1	Ddx1	Color2 [A=255, R=169, G=169, B=169]	1	4					22	22	22	36.8	36.8	36.8	82.499	0	121.82	1771500000	74	18.817	19.1596	19.0018	18.8035	18.8987	18.8122	18.8104	18.8501	18.9045	18.7832
0.763838	-0.277493	Q8R0G7	Q8R0G7	Protein spinster homolog 1	Spns1	Color2 [A=255, R=169, G=169, B=169]	1	4					2	2	2	9.3	9.3	9.3	56.708	0.00019264	2.8004	208670000	4	13.7497	14.3771	14.3132	13.6191	13.6215	14.2774	14.0602	14.4758	14.1676	14.0871
0.762778	0.126312	O35954	O35954	Membrane-associated phosphatidylinositol transfer protein 1	Pitpnm1	Color2 [A=255, R=169, G=169, B=169]	1	4					5	5	5	6.1	6.1	6.1	134.94	0	26.498	47022000	9	14.4248	14.4626	14.5338	14.1841	14.4028	14.4501	14.2575	14.2039	14.1028	14.3623
0.761925	0.153438	Q9CX84	Q9CX84	Regulator of G-protein signaling 19	Rgs19	Color2 [A=255, R=169, G=169, B=169]	1	4					2	2	2	11.1	11.1	11.1	24.677	0	4.2518	74959000	7	15.599	15.9516	15.6452	15.8245	15.6611	15.7327	15.6235	15.5593	15.2934	15.7053
0.760901	0.254867	Q7TQK1;Q7TQK1-2	Q7TQK1	Integrator complex subunit 7	Ints7	Color2 [A=255, R=169, G=169, B=169]	1	4					6	6	6	7.7	7.7	7.7	106.86	0	18.364	89182000	11	14.9409	15.4314	15.2618	14.9015	14.5685	14.6955	14.6525	14.8507	14.5921	15.0391
0.760248	-0.220288	Q80VQ0;E9Q3E1;J3QMK6	Q80VQ0	Aldehyde dehydrogenase family 3 member B1	Aldh3b1	Color2 [A=255, R=169, G=169, B=169]	1	4					6	6	6	13.7	13.7	13.7	52.292	0	48.569	94922000	18	15.0792	15.6953	15.6064	15.3327	15.6323	15.8712	15.5083	15.9419	15.5069	15.6191
0.759134	0.177739	P23506;P23506-2	P23506;P23506-2	Protein-L-isoaspartate(D-aspartate) O-methyltransferase	Pcmt1	Color2 [A=255, R=169, G=169, B=169]	1	4					9	9	9	57.3	57.3	57.3	24.634	0	86.374	473920000	28	17.4369	17.945	17.7424	17.8374	17.5291	17.5291	17.323	17.7156	17.6348	17.3996
0.758774	0.114596	P62257	P62257	Ubiquitin-conjugating enzyme E2 H	Ube2h	Color2 [A=255, R=169, G=169, B=169]	1	4					2	2	2	16.4	16.4	16.4	20.655	0	9.6037	35088000	3	14.439	14.47	14.4585	14.5226	14.3434	14.3965	14.2592	14.0971	14.3962	14.5115
0.758732	0.161105	Q80SY5	Q80SY5	Pre-mRNA-splicing factor 38B	Prpf38b	Color2 [A=255, R=169, G=169, B=169]	1	4					6	6	6	12	12	12	63.752	0	19.5	152390000	13	16.7456	17.1256	16.787	16.8038	16.5712	16.5683	16.4581	16.7743	16.7648	16.6621
0.758207	0.235519	Q3UMB5;Q3UMB5-2	Q3UMB5;Q3UMB5-2	Smith-Magenis syndrome chromosomal region candidate gene 8 protein homolog	Smcr8	Color2 [A=255, R=169, G=169, B=169]	1	4					3	3	3	3	3	3	104.96	0	2.9982	18828000	5	12.1897	12.6171	12.6906	12.5614	12.5764	12.0999	12.4739	12.5473	12.4696	11.8671
0.758142	0.165088	Q9CQJ8	Q9CQJ8	NADH dehydrogenase [ubiquinone] 1 beta subcomplex subunit 9	Ndufb9	Color2 [A=255, R=169, G=169, B=169]	1	4					3	3	3	31.8	31.8	31.8	21.984	0	23.558	95328000	10	16.3819	16.5931	16.4505	16.845	16.6586	16.7032	16.3468	16.3422	16.2747	16.4367
0.757608	0.16153	Q8BTV2;Q8BTV2-2;Q8BTV2-3	Q8BTV2;Q8BTV2-2	Cleavage and polyadenylation specificity factor subunit 7	Cpsf7	Color2 [A=255, R=169, G=169, B=169]	1	4					5	5	5	12.7	12.7	12.7	52.01	0	13.916	71616000	11	15.2441	15.8405	15.7127	15.5909	15.5524	15.2924	15.4492	15.5055	15.3681	15.5177
0.756557	0.117546	Q6PDQ2;A2A8L1	Q6PDQ2	Chromodomain-helicase-DNA-binding protein 4	Chd4	Color2 [A=255, R=169, G=169, B=169]	1	4					39	39	39	26.3	26.3	26.3	217.75	0	259.11	1391100000	91	18.7146	19.1276	18.9296	18.8539	18.8451	18.8165	18.6683	18.742	18.9088	18.7475
0.756325	0.16387	Q3THS6;Q91X83	Q3THS6	S-adenosylmethionine synthase isoform type-2	Mat2a	Color2 [A=255, R=169, G=169, B=169]	1	4					11	11	11	35.9	35.9	35.9	43.688	0	56.397	737140000	44	17.5896	18.1541	17.9035	17.9016	17.7758	17.7273	17.5883	17.7858	17.8632	17.5407
0.755695	0.124332	Q99JY0	Q99JY0	Trifunctional enzyme subunit beta, mitochondrial;3-ketoacyl-CoA thiolase	Hadhb	Color2 [A=255, R=169, G=169, B=169]	1	4					23	23	23	60.6	60.6	60.6	51.386	0	157.94	3270400000	84	20.0752	20.4849	20.4211	20.1749	20.1932	20.2547	20.0921	20.1309	20.1585	20.0913
0.754976	-0.245812	P47964	P47964	60S ribosomal protein L36	Rpl36	Color2 [A=255, R=169, G=169, B=169]	1	4					3	3	2	21.9	21.9	18.1	12.215	0	3.7831	727000000	10	16.3641	16.5198	16.8381	15.9568	16.2875	16.5075	16.5629	16.47	16.8939	16.761
0.754886	0.18056	Q3TBD2;Q3TBD2-2;Q3TBD2-3;Q3TBD2-4	Q3TBD2;Q3TBD2-2;Q3TBD2-3;Q3TBD2-4	Minor histocompatibility protein HA-1	Hmha1	Color2 [A=255, R=169, G=169, B=169]	1	4					27	27	27	30.4	30.4	30.4	122.9	0	117.32	1506800000	87	19.6855	19.9298	19.9327	19.3631	19.6701	19.701	19.5663	19.506	19.3251	19.5801
0.754437	-0.517097	P51163	P51163	Uroporphyrinogen-III synthase	Uros	Color2 [A=255, R=169, G=169, B=169]	1	4					3	3	3	12.1	12.1	12.1	28.504	0	12.188	38412000	6	14.2247	14.5241	14.4536	14.1824	14.216	14.7441	14.509	14.3993	16.1756	14.3583
0.754424	0.171682	Q62465	Q62465	Synaptic vesicle membrane protein VAT-1 homolog	Vat1	Color2 [A=255, R=169, G=169, B=169]	1	4					14	14	14	44.3	44.3	44.3	43.096	0	212.23	1302300000	52	18.8729	19.1517	19.1693	19.1454	19.3658	19.1218	18.9735	19.1374	18.6655	18.9485
0.754199	0.22489	P12804	P12804	Fibroleukin	Fgl2	Color2 [A=255, R=169, G=169, B=169]	1	4					2	2	2	6.2	6.2	6.2	48.95	0	39.814	17001000	4	12.5176	12.9714	12.4419	12.5135	12.4357	12.5785	12.0725	12.2996	12.6482	12.1569
0.75388	0.0901821	Q6ZQK5;Q6ZQK5-2	Q6ZQK5;Q6ZQK5-2	Arf-GAP with coiled-coil, ANK repeat and PH domain-containing protein 2	Acap2	Color2 [A=255, R=169, G=169, B=169]	1	4					14	14	14	25.2	25.2	25.2	87.21	0	104.42	292140000	41	17.6033	17.8354	17.7443	17.6697	17.7529	17.749	17.5613	17.7386	17.5624	17.5433
0.753854	0.105735	Q921N6;Q921N6-2	Q921N6	Probable ATP-dependent RNA helicase DDX27	Ddx27	Color2 [A=255, R=169, G=169, B=169]	1	4					10	10	10	15.1	15.1	15.1	85.938	0	29.398	76021000	22	15.6808	16.0299	15.7522	15.8464	15.851	15.8439	15.6804	15.6619	15.8018	15.6436
0.752864	0.176206	Q8CHQ0	Q8CHQ0	F-box only protein 4	Fbxo4	Color2 [A=255, R=169, G=169, B=169]	1	4					4	4	4	12.2	12.2	12.2	43.776	0	11.381	19903000	9	14.267	14.7669	14.4134	14.6361	14.3143	14.4557	14.1215	14.366	14.4247	14.1487
0.751178	0.140696	Q91W59-2;Q91W59-3;Q91W59;Q8BWL5-4;Q8BWL5-6;Q8BWL5-3;Q8BWL5-2;Q8BWL5;Q8BWL5-5	Q91W59-2;Q91W59-3;Q91W59;Q8BWL5-4;Q8BWL5-6;Q8BWL5-3;Q8BWL5-2;Q8BWL5;Q8BWL5-5	RNA-binding motif, single-stranded-interacting protein 1;RNA-binding motif, single-stranded-interacting protein 3	Rbms1;Rbms3	Color2 [A=255, R=169, G=169, B=169]	1	4					2	2	2	8.1	8.1	8.1	40.001	0	12.187	38294000	8	14.7848	15.044	14.9416	15.068	14.9777	14.814	14.6413	15.1062	14.8566	14.6945
0.751165	-0.244947	P14106	P14106	Complement C1q subcomponent subunit B	C1qb	Color2 [A=255, R=169, G=169, B=169]	1	4					2	2	2	10.3	10.3	10.3	26.717	0	3.9103	35242000	3	14.1113	14.555	14.7594	14.5659	14.3218	14.9126	14.3308	14.906	14.5017	14.8869
0.750824	0.119349	Q9DAW6	Q9DAW6	U4/U6 small nuclear ribonucleoprotein Prp4	Prpf4	Color2 [A=255, R=169, G=169, B=169]	1	4					11	11	11	25	25	25	58.369	0	96.775	235770000	29	16.4716	16.8613	16.6368	16.5292	16.4563	16.5577	16.4114	16.4759	16.5176	16.3958
0.750288	0.15772	Q8K183	Q8K183	Pyridoxal kinase	Pdxk	Color2 [A=255, R=169, G=169, B=169]	1	4					9	9	9	32.4	32.4	32.4	35.015	0	38.224	731600000	32	17.6867	17.9881	17.8435	17.9973	17.8298	17.8742	17.6992	17.8711	17.381	17.7312
0.748993	0.182384	Q8R1Z4;Q8R1Z4-3;Q8R1Z4-2	Q8R1Z4;Q8R1Z4-3;Q8R1Z4-2	Protein phosphatase 1 regulatory subunit 42	Ppp1r42	Color2 [A=255, R=169, G=169, B=169]	1	4					2	2	2	4.8	4.8	4.8	41.151	0.0031079	2.0909	11329000	4	12.2296	12.5454	12.6032	12.5465	12.3946	12.2955	12.4592	12.0434	12.553	12.0563
0.748696	0.116891	Q921H8	Q921H8	3-ketoacyl-CoA thiolase A, peroxisomal	Acaa1a	Color2 [A=255, R=169, G=169, B=169]	1	4					15	15	8	51.9	51.9	20.5	43.953	0	121.59	556350000	48	17.966	18.3428	18.2996	18.1736	18.1761	18.1709	18.0446	18.188	18.0009	17.9693
0.748628	0.160614	Q921M7	Q921M7	Protein FAM49B	Fam49b	Color2 [A=255, R=169, G=169, B=169]	1	4					16	16	14	68.8	68.8	62	36.776	0	166.77	2479900000	84	18.7924	19.3029	19.2207	19.1721	18.8823	18.9477	18.8587	19.0453	18.788	18.9277
0.748436	-0.23354	Q9QUM0	Q9QUM0	Integrin alpha-IIb;Integrin alpha-IIb heavy chain;Integrin alpha-IIb light chain	Itga2b	Color2 [A=255, R=169, G=169, B=169]	1	4					16	16	16	22.7	22.7	22.7	112.68	0	165.87	1104700000	61	17.9762	18.4071	17.8518	17.815	18.5418	18.503	18.3719	18.3274	18.1765	18.3808
0.747457	0.139818	Q61142-2;Q61142	Q61142-2;Q61142	Spindlin-1	Spin1	Color2 [A=255, R=169, G=169, B=169]	1	4					3	3	3	20	20	20	27.136	0	16.449	30518000	7	14.9954	15.0735	15.1502	15.2143	14.9912	15.2569	14.7708	14.9728	14.8716	14.8533
0.746956	0.445552	Q9D1M7	Q9D1M7	Peptidyl-prolyl cis-trans isomerase FKBP11	Fkbp11	Color2 [A=255, R=169, G=169, B=169]	1	4					2	2	2	9	9	9	22.137	0	4.451	102020000	11	16.374	16.5964	16.0835	16.2496	17.636	16.0615	15.8904	16.4138	16.4664	15.8796
0.746775	0.170165	P58802	P58802	TBC1 domain family member 10A	Tbc1d10a	Color2 [A=255, R=169, G=169, B=169]	1	4					3	3	3	7	7	7	56.202	0	3.4008	28415000	6	13.7532	14.0442	13.9068	13.9792	14.1275	14.0653	13.7314	13.4739	13.8232	13.8663
0.746216	0.209601	Q02257	Q02257	Junction plakoglobin	Jup	Color2 [A=255, R=169, G=169, B=169]	1	4					14	10	10	19.3	14.2	14.2	81.8	0	46.217	197610000	24	16.4563	17.2397	16.6769	16.9476	16.87	16.6404	16.7568	16.5203	16.7369	16.4882
0.746138	0.186294	P97492	P97492	Regulator of G-protein signaling 14	Rgs14	Color2 [A=255, R=169, G=169, B=169]	1	4					8	8	8	18.8	18.8	18.8	59.846	0	19.732	44201000	16	15.3002	15.8259	15.6864	15.2804	15.4725	15.5574	15.1368	15.3038	15.2888	15.3471
0.745205	0.180051	P40336;P40336-2	P40336;P40336-2	Vacuolar protein sorting-associated protein 26A	Vps26a	Color2 [A=255, R=169, G=169, B=169]	1	4					17	17	16	61.5	61.5	59.3	38.113	0	116.03	605590000	48	18.2767	18.5155	18.4863	18.9386	18.3912	18.4478	18.3605	18.371	18.1559	18.3727
0.744024	0.226587	Q8VBT6	Q8VBT6	Apolipoprotein B receptor	Apobr	Color2 [A=255, R=169, G=169, B=169]	1	4					10	10	10	16.8	16.8	16.8	102.7	0	56.323	123110000	20	16.199	15.956	16.4365	16.311	16.494	16.3204	16.258	15.8845	15.671	16.1297
0.743764	0.191718	P61089;Q9CQ37	P61089	Ubiquitin-conjugating enzyme E2 N	Ube2n	Color2 [A=255, R=169, G=169, B=169]	1	4					8	8	8	69.1	69.1	69.1	17.138	0	104.52	879900000	21	18.1522	18.7587	18.3861	18.405	18.1712	18.145	18.0244	18.4405	18.212	18.0927
0.743757	0.129725	Q8C3J5	Q8C3J5	Dedicator of cytokinesis protein 2	Dock2	Color2 [A=255, R=169, G=169, B=169]	1	4					57	57	57	35.1	35.1	35.1	211.7	0	237.93	2708600000	173	20.1031	20.4293	20.3864	20.0659	20.1615	20.1753	20.1558	20.1026	19.9173	20.1465
0.743742	0.140755	Q80U72;Q80U72-2;Q80U72-3;Q80U72-4;Q80VQ1-3;Q80VQ1	Q80U72;Q80U72-2;Q80U72-3;Q80U72-4	Protein scribble homolog	Scrib	Color2 [A=255, R=169, G=169, B=169]	1	4					5	5	5	5.4	5.4	5.4	174.06	0	19.313	29393000	6	13.1609	13.4033	12.9876	13.515	13.2609	13.0364	13.1996	13.1531	13.1076	13.1272
0.742703	0.0615803	O54988-2;O54988	O54988-2;O54988	STE20-like serine/threonine-protein kinase	Slk	Color2 [A=255, R=169, G=169, B=169]	1	4					26	26	25	35.5	35.5	34.8	137.71	0	141.46	857460000	55	18.5978	18.7565	18.7075	18.7335	18.6639	18.7386	18.5794	18.5595	18.6436	18.6301
0.742636	-0.0868359	Q9JLB0-2;Q9JLB0	Q9JLB0-2;Q9JLB0	MAGUK p55 subfamily member 6	Mpp6	Color2 [A=255, R=169, G=169, B=169]	1	4					19	19	16	39.9	39.9	36.2	60.924	0	63.802	457730000	46	17.8305	17.9674	17.6676	17.8376	17.8866	17.963	17.8723	17.9542	17.8255	18.0089
0.742611	0.331125	B2RUR8	B2RUR8	OTU domain-containing protein 7B	Otud7b	Color2 [A=255, R=169, G=169, B=169]	1	4					2	2	2	5.5	5.5	5.5	91.982	0	13.857	17154000	5	12.6164	13.5404	13.0639	13.4077	12.9748	12.305	12.6323	13.1208	13.1263	12.7632
0.742557	0.153214	P59759;Q8VIM5-5;Q8VIM5-4;Q8K4J6-2;Q8VIM5;Q8K4J6;Q8VIM5-3	P59759;Q8VIM5-5;Q8VIM5-4;Q8K4J6-2;Q8VIM5;Q8K4J6;Q8VIM5-3	MKL/myocardin-like protein 2;Myocardin;MKL/myocardin-like protein 1	Mkl2;Myocd;Mkl1	Color2 [A=255, R=169, G=169, B=169]	1	4					2	2	2	1.7	1.7	1.7	117.55	0.002583	2.2144	23199000	3	13.6056	13.7963	13.6437	13.3287	13.4244	13.4166	13.3718	13.3873	13.2296	13.6274
0.742298	0.131906	Q60898;Q60898-2	Q60898;Q60898-2	Src-like-adapter	Sla	Color2 [A=255, R=169, G=169, B=169]	1	4					2	2	2	8.9	8.9	8.9	31.68	0	3.3311	7444200	3	13.6365	13.9074	14.0325	13.8941	13.8763	13.8688	13.7074	13.8108	13.5081	13.7922
0.741508	0.234718	Q9Z0L8-2;Q9Z0L8	Q9Z0L8-2;Q9Z0L8	Gamma-glutamyl hydrolase	Ggh	Color2 [A=255, R=169, G=169, B=169]	1	4					5	5	5	19.7	19.7	19.7	35.377	0	11.686	130150000	18	15.9239	16.0497	15.7918	15.6731	16.1658	15.9579	15.705	15.9598	15.2442	15.5639
0.741078	-0.336859	Q9Z1B5	Q9Z1B5	Mitotic spindle assembly checkpoint protein MAD2A	Mad2l1	Color2 [A=255, R=169, G=169, B=169]	1	4					4	4	4	21.5	21.5	21.5	23.598	0	19.421	114350000	12	14.6539	15.2836	15.099	14.5368	14.8714	14.9565	14.9667	15.2162	15.9397	15.05
0.740816	0.116304	Q99MN9	Q99MN9	Propionyl-CoA carboxylase beta chain, mitochondrial	Pccb	Color2 [A=255, R=169, G=169, B=169]	1	4					16	16	16	41	41	41	58.408	0	114.25	556240000	42	18.2104	18.3528	18.3022	18.0936	18.3914	18.3352	18.1562	18.1296	17.967	18.1808
0.740778	0.263137	O88890-2;O88890	O88890-2;O88890	SH2 domain-containing protein 1A	Sh2d1a	Color2 [A=255, R=169, G=169, B=169]	1	4					2	2	2	23.6	23.6	23.6	13.588	0	3.4274	26564000	2	13.7173	14.6092	13.9736	14.4014	14.0006	13.9376	13.5895	14.092	13.8925	13.8748
0.739137	0.214263	Q5PSV9	Q5PSV9	Mediator of DNA damage checkpoint protein 1	Mdc1	Color2 [A=255, R=169, G=169, B=169]	1	4					8	8	8	9.6	9.6	9.6	184.67	0	34.553	32052000	16	14.4317	14.7621	14.4187	14.4275	14.9544	14.4244	14.1457	14.3308	14.728	14.2941
0.737944	0.0839069	P63094-2;P63094;Q6R0H7-4;Q6R0H7;P63094-3;Q8CGK7	P63094-2;P63094;Q6R0H7-4;Q6R0H7;P63094-3	Guanine nucleotide-binding protein G(s) subunit alpha isoforms short;Guanine nucleotide-binding protein G(s) subunit alpha isoforms XLas	Gnas	Color2 [A=255, R=169, G=169, B=169]	1	4					13	12	12	39.7	36.8	36.8	44.265	0	39.404	936050000	37	17.6638	17.8504	17.7588	17.6205	17.6893	17.6956	17.6098	17.6885	17.4809	17.6884
0.737904	0.18106	P97496-2;P97496	P97496-2;P97496	SWI/SNF complex subunit SMARCC1	Smarcc1	Color2 [A=255, R=169, G=169, B=169]	1	4					12	8	7	15.1	11.1	8.3	120.09	0	53.337	112860000	21	16.1626	16.5701	16.4254	16.4084	16.3834	16.1309	16.0428	16.0446	16.6111	16.2151
0.737452	-0.201107	Q9QZ73	Q9QZ73	DCN1-like protein 1	Dcun1d1	Color2 [A=255, R=169, G=169, B=169]	1	4					4	4	4	21.6	21.6	21.6	30.097	0	27.165	79058000	7	13.8836	14.4311	14.3575	13.8094	14.1221	14.2516	14.1418	14.3493	14.5114	14.3551
0.737381	0.255974	Q8R1N0	Q8R1N0	Zinc finger protein 830	Znf830	Color2 [A=255, R=169, G=169, B=169]	1	4					6	6	6	33.3	33.3	33.3	40.658	0	27.141	44635000	10	14.0026	14.8489	14.3436	14.6193	14.4911	14.1986	13.8966	14.5267	14.2963	14.1074
0.737251	0.126437	Q8C0G2	Q8C0G2	TRAF3-interacting JNK-activating modulator	Traf3ip3	Color2 [A=255, R=169, G=169, B=169]	1	4					6	6	6	16.8	16.8	16.8	58.563	0	69.277	229070000	15	16.2362	16.4787	16.4161	16.5151	16.2936	16.4327	16.1104	16.3148	16.0911	16.3585
0.736976	0.111986	Q3UKC1	Q3UKC1	Tax1-binding protein 1 homolog	Tax1bp1	Color2 [A=255, R=169, G=169, B=169]	1	4					4	4	4	4.9	4.9	4.9	93.629	0	8.3809	54324000	7	15.0628	15.2621	15.1276	15.2104	14.9874	15.0703	15.0016	15.2091	14.859	14.9504
0.736664	0.133056	Q9DCT8	Q9DCT8	Cysteine-rich protein 2	Crip2	Color2 [A=255, R=169, G=169, B=169]	1	4					4	4	4	37	37	37	22.727	0	95.575	1002900000	35	17.9386	18.2938	18.2415	18.0359	17.8317	17.9014	17.918	17.8991	17.9256	18.0322
0.736631	0.0977757	P99024	P99024	Tubulin beta-5 chain	Tubb5	Color2 [A=255, R=169, G=169, B=169]	1	4					19	5	4	64.9	19.4	16	49.67	0	197.46	6714500000	76	19.2959	19.4351	19.5406	19.5015	19.4407	19.4701	19.3169	19.1632	19.3524	19.4223
0.736545	0.218672	Q9JLF6	Q9JLF6	Protein-glutamine gamma-glutamyltransferase K	Tgm1	Color2 [A=255, R=169, G=169, B=169]	1	4					13	13	13	18.4	18.4	18.4	89.825	0	65.163	639250000	47	18.0322	18.3421	18.75	18.1167	18.1566	18.0625	18.209	18.0621	17.7738	18.197
0.736202	0.248112	P26645	P26645	Myristoylated alanine-rich C-kinase substrate	Marcks	Color2 [A=255, R=169, G=169, B=169]	1	4					5	5	5	42.1	42.1	42.1	29.661	0	61.076	142160000	12	15.1937	15.9119	15.3864	15.6755	15.3379	15.11	15.0239	15.6181	15.4	15.1128
0.73593	0.160545	Q8CBA2	Q8CBA2	Schlafen family member 5	Slfn5	Color2 [A=255, R=169, G=169, B=169]	1	4					5	5	5	7	7	7	100.82	0	13.139	45586000	9	15.0534	15.2389	15.0383	15.4418	15.351	15.2382	15.1152	15.1991	14.8837	14.8844
0.73555	0.131637	Q8K354	Q8K354	Carbonyl reductase [NADPH] 3	Cbr3	Color2 [A=255, R=169, G=169, B=169]	1	4					11	11	11	52.7	52.7	52.7	30.953	0	87.62	215760000	30	16.4789	16.7772	16.7692	16.7341	16.6561	16.546	16.3528	16.7881	16.592	16.4783
0.735275	0.087846	Q8K363	Q8K363	ATP-dependent RNA helicase DDX18	Ddx18	Color2 [A=255, R=169, G=169, B=169]	1	4					14	14	14	31.5	31.5	31.5	74.18	0	52.263	272410000	36	17.7834	18.0282	17.8529	17.8587	17.881	17.8743	17.7632	17.6458	17.8989	17.7828
0.734035	0.145905	Q6A4J8;Q6A4J8-2;Q6A4J8-3;REV__Q8BQP8	Q6A4J8;Q6A4J8-2;Q6A4J8-3	Ubiquitin carboxyl-terminal hydrolase 7	Usp7	Color2 [A=255, R=169, G=169, B=169]	1	4					27	27	27	28.3	28.3	28.3	128.47	0	70.44	631400000	61	18.2399	18.5944	18.4426	18.7914	18.4665	18.4189	18.3033	18.3001	18.501	18.282
0.733992	0.100958	O70503;O70503-2	O70503	Very-long-chain 3-oxoacyl-CoA reductase	Hsd17b12	Color2 [A=255, R=169, G=169, B=169]	1	4					9	9	9	33.7	33.7	33.7	34.741	0	41.314	427650000	27	17.5257	17.7273	17.7118	17.7889	17.6983	17.7369	17.5502	17.5842	17.4169	17.6591
0.733832	0.118015	Q3UH60;Q3UH60-2;Q8BWT5	Q3UH60;Q3UH60-2	Disco-interacting protein 2 homolog B	Dip2b	Color2 [A=255, R=169, G=169, B=169]	1	4					14	14	14	10.4	10.4	10.4	171.12	0	38.215	97413000	22	15.4152	15.7939	15.4887	15.5743	15.4461	15.4683	15.2491	15.4775	15.451	15.4823
0.733495	0.192451	Q9Z0E6;Q01514	Q9Z0E6	Interferon-induced guanylate-binding protein 2	Gbp2	Color2 [A=255, R=169, G=169, B=169]	1	4					12	12	11	26.1	26.1	22.9	66.739	0	139.78	1412100000	48	18.4732	19.1091	18.9705	18.9607	18.9368	18.7746	18.4567	18.909	18.6171	18.7307
0.732963	0.12854	Q9CRA8	Q9CRA8	Exosome complex component RRP46	Exosc5	Color2 [A=255, R=169, G=169, B=169]	1	4					6	6	6	37.9	37.9	37.9	25.194	0	22.973	68011000	14	16.0866	16.564	16.361	16.1439	16.3033	16.2424	16.1095	16.2076	16.113	16.1436
0.732928	0.256344	Q9D6W8	Q9D6W8	Uncharacterized protein C17orf59 homolog		Color2 [A=255, R=169, G=169, B=169]	1	4					2	2	2	8.3	8.3	8.3	38.011	0	5.3711	13463000	4	12.3227	12.373	12.9754	12.9231	12.6268	12.6025	12.336	12.2509	12.065	12.6849
0.732762	-0.0961433	A6H5Y3	A6H5Y3	Methionine synthase	Mtr	Color2 [A=255, R=169, G=169, B=169]	1	4					12	12	12	11.7	11.7	11.7	139.07	0	33.673	107220000	23	16.3592	16.6848	16.6225	16.5109	16.5844	16.7708	16.5615	16.5965	16.6547	16.659
0.732746	0.114416	Q6P4T2	Q6P4T2	U5 small nuclear ribonucleoprotein 200 kDa helicase	Snrnp200	Color2 [A=255, R=169, G=169, B=169]	1	4					56	56	56	31.4	31.4	31.4	244.54	0	323.31	2587200000	211	20.294	20.603	20.5274	20.2017	20.3941	20.3242	20.2928	20.2014	20.3708	20.2589
0.732529	0.295578	Q63918	Q63918	Serum deprivation-response protein	Sdpr	Color2 [A=255, R=169, G=169, B=169]	1	4					9	9	9	34.7	34.7	34.7	46.763	0	45.225	2555500000	26	18.6989	19.3668	18.8092	18.8195	19.0638	18.6581	18.0716	19.0284	18.9066	18.6156
0.7321	0.160811	O70252	O70252	Heme oxygenase 2	Hmox2	Color2 [A=255, R=169, G=169, B=169]	1	4					10	10	9	46.3	46.3	37.8	35.738	0	48.722	473360000	25	17.4292	17.9514	17.7358	17.9254	17.7481	17.5924	17.4672	17.8225	17.5654	17.5384
0.731487	0.13859	Q8BTY1	Q8BTY1	Kynurenine--oxoglutarate transaminase 1	Ccbl1	Color2 [A=255, R=169, G=169, B=169]	1	4					2	2	2	6.6	6.6	6.6	47.563	0	6.8492	36656000	7	13.1942	13.4076	13.4791	13.2062	13.4439	13.4519	13.0009	13.2503	13.1359	13.1991
0.731095	0.102397	Q9CT10	Q9CT10	Ran-binding protein 3	Ranbp3	Color2 [A=255, R=169, G=169, B=169]	1	4					11	11	11	31.8	31.8	31.8	52.572	0	105.11	255950000	24	16.7837	17.1731	17.001	17.017	16.8539	16.8913	16.9178	16.8205	16.8678	16.8193
0.731077	0.175006	Q99ME2	Q99ME2	WD repeat-containing protein 6	Wdr6	Color2 [A=255, R=169, G=169, B=169]	1	4					2	2	2	2.2	2.2	2.2	121.9	0	4.9594	7277200	5	12.7433	13.0247	13.0955	13.0292	12.9259	12.4811	12.8509	12.812	13.1157	12.6838
0.730769	0.211262	Q08642	Q08642	Protein-arginine deiminase type-2	Padi2	Color2 [A=255, R=169, G=169, B=169]	1	4					4	4	4	8	8	8	76.249	0	16.359	31882000	14	14.1598	14.0934	14.0632	14.2061	14.0954	14.1761	14.0112	14.0842	13.3613	13.9288
0.730325	0.0916248	Q5XJY5	Q5XJY5	Coatomer subunit delta	Arcn1	Color2 [A=255, R=169, G=169, B=169]	1	4					20	20	20	38.7	38.7	38.7	57.229	0	100.07	745500000	51	18.9796	19.2825	19.2236	19.0317	19.1258	19.0816	18.989	19.069	19.0942	18.9514
0.730054	-0.312694	P49718	P49718	DNA replication licensing factor MCM5	Mcm5	Color2 [A=255, R=169, G=169, B=169]	1	4					21	21	21	36.2	36.2	36.2	82.406	0	91.57	540260000	59	17.4345	17.6513	17.7825	17.6883	17.4767	17.8111	17.5942	17.6146	18.7165	17.8602
0.729853	0.0793678	Q99KE1	Q99KE1	NAD-dependent malic enzyme, mitochondrial	Me2	Color2 [A=255, R=169, G=169, B=169]	1	4					20	20	20	45.7	45.7	45.7	65.798	0	116.38	1185300000	54	18.6269	18.8844	18.7978	18.6422	18.7211	18.7176	18.674	18.5601	18.671	18.6528
0.729301	-0.286471	Q922W5	Q922W5	Pyrroline-5-carboxylate reductase 1, mitochondrial	Pycr1	Color2 [A=255, R=169, G=169, B=169]	1	4					5	3	3	21.7	13.9	13.9	32.373	0	12.138	19629000	5	13.3849	14.0708	14.1453	14.2425	14.066	14.2794	14.3218	14.2731	14.6306	13.837
0.728954	0.135622	O08553	O08553	Dihydropyrimidinase-related protein 2	Dpysl2	Color2 [A=255, R=169, G=169, B=169]	1	4					23	23	19	65.6	65.6	55.8	62.277	0	316.9	4410000000	150	20.1837	20.3185	20.3737	19.9048	20.1454	20.1339	20.1069	20.075	19.8716	20.0607
0.72891	0.134013	Q3TWF6	Q3TWF6	WD repeat-containing protein 70	Wdr70	Color2 [A=255, R=169, G=169, B=169]	1	4					4	4	4	6.5	6.5	6.5	73.118	0	7.6461	48107000	9	14.4787	14.722	14.6167	14.4452	14.5708	14.5948	14.337	14.1754	14.568	14.4881
0.72891	0.138398	Q9D8X2	Q9D8X2	Coiled-coil domain-containing protein 124	Ccdc124	Color2 [A=255, R=169, G=169, B=169]	1	4					3	3	3	21.7	21.7	21.7	25.345	0	24.369	76481000	9	15.4033	15.734	15.4666	15.572	15.3927	15.3149	15.1456	15.4168	15.5821	15.4174
0.728814	0.219434	Q71RI9-2;Q71RI9	Q71RI9-2;Q71RI9	Kynurenine--oxoglutarate transaminase 3	Ccbl2	Color2 [A=255, R=169, G=169, B=169]	1	4					5	5	5	14.3	14.3	14.3	47.32	0	8.8946	31875000	8	13.6285	13.9321	13.8318	14.0322	14.0652	14.1534	13.5957	13.6773	13.3628	13.6034
0.728705	0.219594	Q8BMD6-2;Q8BMD6	Q8BMD6-2;Q8BMD6	Transmembrane protein 260	Tmem260	Color2 [A=255, R=169, G=169, B=169]	1	4					4	4	4	9.1	9.1	9.1	63.383	0	4.3919	74340000	7	14.5742	14.826	14.5344	14.8608	14.8391	14.792	14.5412	14.4931	14.0137	14.6966
0.727234	0.0802635	Q9JHU4	Q9JHU4	Cytoplasmic dynein 1 heavy chain 1	Dync1h1	Color2 [A=255, R=169, G=169, B=169]	1	4					155	155	155	38.8	38.8	38.8	532.04	0	323.31	9157500000	494	21.8459	22.125	22.0835	21.9538	22.003	22.0237	21.8895	21.9125	21.8806	21.9035
0.726869	0.0940411	O54833	O54833	Casein kinase II subunit alpha	Csnk2a2	Color2 [A=255, R=169, G=169, B=169]	1	4					11	11	11	36.9	36.9	36.9	41.215	0	35.375	265560000	33	17.2842	17.5217	17.5211	17.441	17.5143	17.4815	17.212	17.3171	17.3715	17.4299
0.726704	0.156926	Q9QZM0	Q9QZM0	Ubiquilin-2	Ubqln2	Color2 [A=255, R=169, G=169, B=169]	1	4					10	10	7	28.4	28.4	21.3	67.35	0	94.08	335820000	40	17.4246	17.9948	17.668	17.4703	17.6034	17.5297	17.341	17.5846	17.438	17.4831
0.725659	0.176648	P70248	P70248	Unconventional myosin-If	Myo1f	Color2 [A=255, R=169, G=169, B=169]	1	4					17	13	13	17.9	13.1	13.1	125.95	0	51.282	369260000	44	17.6232	18.0001	17.8689	17.347	17.8923	17.646	17.5132	17.6144	17.457	17.6176
0.724454	-0.170972	P35762	P35762	CD81 antigen	Cd81	Color2 [A=255, R=169, G=169, B=169]	1	4					2	2	2	17.8	17.8	17.8	25.814	0	110.86	359920000	18	15.5833	15.7967	15.6829	15.1698	15.7226	15.8673	15.8254	15.7756	15.618	15.7239
0.724019	0.149698	Q8K2T8	Q8K2T8	RNA polymerase II-associated factor 1 homolog	Paf1	Color2 [A=255, R=169, G=169, B=169]	1	4					12	12	12	29	29	29	60.518	0	34.741	129310000	21	15.8364	16.3368	16.1071	15.7816	16.1274	15.9477	15.8534	15.9219	15.8832	15.8346
0.723779	0.1896	Q99JF5	Q99JF5	Diphosphomevalonate decarboxylase	Mvd	Color2 [A=255, R=169, G=169, B=169]	1	4					4	4	4	15	15	15	44.072	0	24.566	27515000	8	13.8656	14.0675	14.064	14.0828	13.7227	14.101	13.6784	13.5797	13.5347	13.9608
0.722403	0.159164	Q8BKJ9	Q8BKJ9	NAD-dependent protein deacetylase sirtuin-7	Sirt7	Color2 [A=255, R=169, G=169, B=169]	1	4					4	4	4	16.7	16.7	16.7	45.145	0	16.825	30137000	9	13.8896	14.0045	13.954	13.6964	13.5998	13.8342	13.4984	13.4803	13.6823	13.8534
0.720328	-0.341623	O09172	O09172	Glutamate--cysteine ligase regulatory subunit	Gclm	Color2 [A=255, R=169, G=169, B=169]	1	4					6	6	6	27.4	27.4	27.4	30.534	0	28.715	180970000	19	15.9528	16.2729	16.0652	15.5131	16.1309	16.3771	16.0209	16.1845	17.0811	15.9794
0.720106	0.131478	Q61550;A2AU37	Q61550	Double-strand-break repair protein rad21 homolog	Rad21	Color2 [A=255, R=169, G=169, B=169]	1	4					15	15	15	36.2	36.2	36.2	72.082	0	107.89	490200000	33	16.7217	17.1798	16.9299	16.6976	16.8867	16.8195	16.7925	16.708	16.7823	16.6559
0.719902	-0.210434	Q8K3Z9	Q8K3Z9	Nuclear envelope pore membrane protein POM 121	Pom121	Color2 [A=255, R=169, G=169, B=169]	1	4					3	3	3	5.8	5.8	5.8	121.02	0	24.521	16529000	5	12.1131	12.0043	11.8936	11.7301	11.4299	12.3874	11.9441	11.9879	11.9345	11.9693
0.718914	0.0795025	Q9D024;Q9D024-2;Q9D024-3	Q9D024;Q9D024-2	Coiled-coil domain-containing protein 47	Ccdc47	Color2 [A=255, R=169, G=169, B=169]	1	4					9	9	9	23.6	23.6	23.6	55.843	0	86.25	200160000	19	16.6049	16.8174	16.8217	16.6666	16.7812	16.6523	16.6207	16.7386	16.7293	16.5533
0.718599	0.0978148	Q8R5K4-2;Q8R5K4	Q8R5K4-2;Q8R5K4	Nucleolar protein 6	Nol6	Color2 [A=255, R=169, G=169, B=169]	1	4					6	6	6	7.6	7.6	7.6	119.52	0	13.895	84309000	18	15.2691	15.3843	15.3671	15.458	15.2427	15.2097	15.1635	15.1761	15.4671	15.2157
0.718467	0.133723	Q99NH0-2;Q99NH0-3;Q99NH0	Q99NH0-2;Q99NH0-3;Q99NH0	Ankyrin repeat domain-containing protein 17	Ankrd17	Color2 [A=255, R=169, G=169, B=169]	1	4					7	7	7	7.4	7.4	7.4	141.47	0	42.141	13964000	10	13.4894	13.8601	13.9236	13.8352	13.8678	13.6608	13.5717	13.5992	13.614	13.8619
0.7183	0.13383	Q8C170;Q8C170-2	Q8C170;Q8C170-2	Unconventional myosin-IXa	Myo9a	Color2 [A=255, R=169, G=169, B=169]	1	4					8	7	7	3.3	3	3	292.12	0	11.675	12990000	13	15.2389	15.131	15.4661	15.0607	15.2545	15.1513	15.1824	15.0607	14.8653	15.2222
0.718086	0.260381	O08677-2;O08677-3;O08677	O08677-2;O08677-3;O08677	Kininogen-1;Kininogen-1 heavy chain;Bradykinin;Kininogen-1 light chain	Kng1	Color2 [A=255, R=169, G=169, B=169]	1	4					9	9	9	27.8	27.8	27.8	47.898	0	60.231	719440000	33	17.7997	18.0544	17.9753	17.1174	18.056	17.4195	17.6769	17.5913	17.4877	17.5255
0.718076	0.129619	P52875;Q9HC07-2;Q9HC07	P52875	Transmembrane protein 165	Tmem165	Color2 [A=255, R=169, G=169, B=169]	1	4					3	3	3	18.9	18.9	18.9	34.79	0	23.822	115640000	5	13.1879	13.4475	13.2648	13.29	13.2838	13.224	13.3368	13.0352	13.3077	12.9221
0.718006	0.273504	P0C0A3	P0C0A3	Charged multivesicular body protein 6	Chmp6	Color2 [A=255, R=169, G=169, B=169]	1	4					2	2	2	13.5	13.5	13.5	23.415	0	14.33	32753000	5	13.8142	14.0537	13.4232	13.3463	13.9782	13.5892	13.0122	13.7399	13.5654	13.3414
0.71745	0.143997	O54946-2;O54946;Q9QYI8	O54946-2;O54946	DnaJ homolog subfamily B member 6	Dnajb6	Color2 [A=255, R=169, G=169, B=169]	1	4					3	2	2	14	9.9	9.9	26.977	0	5.9946	84573000	10	13.8634	14.2267	14.3208	14.0061	14.001	13.8043	13.9886	14.1269	13.9387	13.8395
0.716828	0.123813	Q91XE8	Q91XE8	Transmembrane protein 205	Tmem205	Color2 [A=255, R=169, G=169, B=169]	1	4					2	2	2	12.7	12.7	12.7	21.18	0	6.4598	88366000	10	15.6394	15.9496	15.6867	15.7968	15.8858	15.7974	15.625	15.8216	15.4709	15.6244
0.716712	0.147374	Q8JZM7	Q8JZM7	Parafibromin	Cdc73	Color2 [A=255, R=169, G=169, B=169]	1	4					12	12	12	23.4	23.4	23.4	60.576	0	64.674	306000000	35	17.6038	18.1001	17.96	17.9572	17.7654	17.772	17.5747	17.7988	17.8789	17.6252
0.716124	0.134393	Q9DB29	Q9DB29	Isoamyl acetate-hydrolyzing esterase 1 homolog	Iah1	Color2 [A=255, R=169, G=169, B=169]	1	4					6	6	6	35.3	35.3	35.3	27.974	0	32.252	446520000	22	17.5606	17.9651	17.8426	17.9897	17.8839	17.8795	17.6908	17.7837	17.5571	17.6589
0.715834	0.224718	Q8BWW9;Q8BWW9-2;Q8BWW9-3	Q8BWW9;Q8BWW9-2;Q8BWW9-3	Serine/threonine-protein kinase N2	Pkn2	Color2 [A=255, R=169, G=169, B=169]	1	4					3	3	3	4.4	4.4	4.4	111.61	0	13.954	13240000	6	12.1858	12.7525	12.4072	12.2446	12.6519	12.0207	12.1467	12.0395	12.6339	12.2775
0.715615	0.147333	P59114	P59114	Phosphorylated CTD-interacting factor 1	Pcif1	Color2 [A=255, R=169, G=169, B=169]	1	4					8	8	8	16.9	16.9	16.9	80.504	0	28.883	113870000	16	15.3502	15.602	15.5928	15.1501	15.4273	15.4372	15.3176	15.2994	15.0629	15.2687
0.715549	0.0834259	O35350	O35350	Calpain-1 catalytic subunit	Capn1	Color2 [A=255, R=169, G=169, B=169]	1	4					25	25	25	41.1	41.1	41.1	82.105	0	162.71	1922600000	85	19.3451	19.5434	19.5366	19.3301	19.3605	19.4543	19.3002	19.3707	19.3137	19.2598
0.715452	0.172272	P12815-2;P12815	P12815-2;P12815	Programmed cell death protein 6	Pdcd6	Color2 [A=255, R=169, G=169, B=169]	1	4					3	3	3	18	18	18	21.663	0	6.7928	116970000	8	15.6756	16.173	15.8792	16.0352	15.8082	15.8395	15.5695	15.9767	15.7943	15.5298
0.715221	-0.116816	Q9R111	Q9R111	Guanine deaminase	Gda	Color2 [A=255, R=169, G=169, B=169]	1	4					16	16	16	39.2	39.2	39.2	51.012	0	57.777	939630000	55	18.6254	18.9205	18.6926	18.7606	18.649	19.0107	18.6751	18.9338	18.8823	18.7304
0.714951	0.119271	Q9CWK8	Q9CWK8	Sorting nexin-2	Snx2	Color2 [A=255, R=169, G=169, B=169]	1	4					24	24	22	51.6	51.6	47.6	58.47	0	136.79	2845200000	85	19.8621	20.2562	20.0151	20.07	19.8671	19.8893	19.8121	20.0456	19.827	19.9
0.714795	0.107199	Q8CIN4	Q8CIN4	Serine/threonine-protein kinase PAK 2;PAK-2p27;PAK-2p34	Pak2	Color2 [A=255, R=169, G=169, B=169]	1	4					22	22	17	55	55	43.1	57.93	0	173.34	1772400000	79	19.3029	19.557	19.4581	19.1515	19.319	19.3014	19.2812	19.2508	19.1391	19.2801
0.713518	-0.526984	Q8BX90	Q8BX90	Fibronectin type-III domain-containing protein 3A	Fndc3a	Color2 [A=255, R=169, G=169, B=169]	1	4					5	5	5	7.2	7.2	7.2	131.96	0	16.003	35910000	12	13.7565	14.4087	14.2027	12.3854	14.252	14.3938	14.2944	14.2999	14.3916	14.2605
0.712546	0.158815	Q6PB44-2;Q6PB44	Q6PB44-2;Q6PB44	Tyrosine-protein phosphatase non-receptor type 23	Ptpn23	Color2 [A=255, R=169, G=169, B=169]	1	4					12	12	12	8.8	8.8	8.8	184.96	0	63.612	92400000	26	15.2041	15.6542	15.4922	15.6036	15.45	15.3716	15.0428	15.5097	15.4187	15.2672
0.712484	0.106373	Q9D6Z1	Q9D6Z1	Nucleolar protein 56	Nop56	Color2 [A=255, R=169, G=169, B=169]	1	4					25	25	25	53.8	53.8	53.8	64.464	0	131.26	2494200000	75	19.7027	19.9772	19.7976	19.627	19.656	19.7868	19.6449	19.5642	19.5707	19.6622
0.711789	0.0931473	P35585;Q9WVP1;Q9WVP1-2	P35585	AP-1 complex subunit mu-1	Ap1m1	Color2 [A=255, R=169, G=169, B=169]	1	4					12	12	12	35.9	35.9	35.9	48.542	0	34.126	538800000	37	17.8758	18.1111	18.0646	17.9368	17.9683	18.065	17.9218	17.83	17.7688	17.9052
0.7117	0.134569	P48453;P48453-2;P48455	P48453;P48453-2	Serine/threonine-protein phosphatase 2B catalytic subunit beta isoform	Ppp3cb	Color2 [A=255, R=169, G=169, B=169]	1	4					10	10	6	21.5	21.5	13.7	59.173	0	24.596	465210000	32	16.4246	16.9216	16.7549	16.6293	16.5985	16.5692	16.5136	16.6895	16.4522	16.4316
0.71077	0.171878	P21855	P21855	B-cell differentiation antigen CD72	Cd72	Color2 [A=255, R=169, G=169, B=169]	1	4					4	4	4	14.4	14.4	14.4	40.347	0	8.7355	42169000	8	14.1867	14.6107	14.5085	14.1811	14.3808	14.2168	14.0628	14.5267	14.1402	14.0621
0.710749	0.0906723	Q8CI94	Q8CI94	Glycogen phosphorylase, brain form	Pygb	Color2 [A=255, R=169, G=169, B=169]	1	4					34	34	28	47.1	47.1	38.9	96.729	0	209.34	3510200000	125	19.9926	20.2748	20.0886	20.0249	20.1672	20.1094	19.982	20.072	19.8879	20.0433
0.710476	0.101398	P70671	P70671	Interferon regulatory factor 3	Irf3	Color2 [A=255, R=169, G=169, B=169]	1	4					4	4	4	9.1	9.1	9.1	46.852	0	7.3736	95982000	10	15.8622	16.1269	16.0985	16.2102	16.1403	16.1108	15.936	15.8781	16.0354	15.971
0.709144	0.0955744	Q62077	Q62077	1-phosphatidylinositol 4,5-bisphosphate phosphodiesterase gamma-1	Plcg1	Color2 [A=255, R=169, G=169, B=169]	1	4					9	9	9	9.1	9.1	9.1	149.67	0	26.588	44855000	16	14.1962	14.2483	14.2634	14.334	14.1776	14.3568	14.1606	13.9889	14.1696	14.0657
0.709109	-0.146293	Q8CHW4	Q8CHW4	Translation initiation factor eIF-2B subunit epsilon	Eif2b5	Color2 [A=255, R=169, G=169, B=169]	1	4					3	3	3	6.3	6.3	6.3	80.085	0	17.19	56818000	5	13.6576	13.8353	13.7624	13.6695	13.9487	13.8485	13.6682	13.9705	14.2104	13.9073
0.708736	0.0738449	Q9CQF9	Q9CQF9	Prenylcysteine oxidase	Pcyox1	Color2 [A=255, R=169, G=169, B=169]	1	4					12	12	12	35.2	35.2	35.2	56.494	0	41.786	454970000	40	17.949	18.1693	18.1422	18.0762	18.1635	18.0908	18.0269	18.0372	17.9059	18.07
0.707654	0.214493	Q8K3G9	Q8K3G9	DCC-interacting protein 13-beta	Appl2	Color2 [A=255, R=169, G=169, B=169]	1	4					2	2	2	3.8	3.8	3.8	73.853	0	3.3713	19426000	4	13.9454	14.4117	14.0484	14.4924	14.2345	13.8866	13.7797	14.364	13.852	14.1776
0.70746	0.118925	Q9Z2L7-2;Q9Z2L7	Q9Z2L7-2;Q9Z2L7	Cytokine receptor-like factor 3	Crlf3	Color2 [A=255, R=169, G=169, B=169]	1	4					5	5	5	23.5	23.5	23.5	39.153	0	70.52	445360000	18	16.2958	16.7582	16.4846	16.5261	16.4905	16.3458	16.3101	16.5478	16.3792	16.3777
0.707245	0.335064	P01645;P01644;P01646;P01647;P01643	P01645;P01644;P01646;P01647	Ig kappa chain V-V region HP 93G7;Ig kappa chain V-V region HP R16.7;Ig kappa chain V-V region HP 123E6;Ig kappa chain V-V region HP 124E1		Color2 [A=255, R=169, G=169, B=169]	1	4					3	3	2	43.5	43.5	36.1	11.954	0	112.35	147790000	10	14.2938	14.6188	13.9864	14.5387	14.9684	13.6538	14.6444	13.9812	14.0535	14.3979
0.706947	0.0989559	P47740	P47740	Fatty aldehyde dehydrogenase	Aldh3a2	Color2 [A=255, R=169, G=169, B=169]	1	4					11	11	11	25.4	25.4	25.4	53.97	0	37.007	574800000	29	17.7037	17.9434	17.8013	17.8935	17.7907	17.8898	17.718	17.7969	17.5551	17.678
0.706266	0.058564	P52332	P52332	Tyrosine-protein kinase JAK1	Jak1	Color2 [A=255, R=169, G=169, B=169]	1	4					19	19	19	17.2	17.2	17.2	133.37	0	58.023	1042300000	42	17.9913	18.1556	18.0756	18.0466	18.0538	18.103	18.0333	17.9613	17.916	18.0165
0.705739	0.135237	Q8BXB6	Q8BXB6	Solute carrier organic anion transporter family member 2B1	Slco2b1	Color2 [A=255, R=169, G=169, B=169]	1	4					2	2	2	2.9	2.9	2.9	74.53	0	2.9039	20061000	3	13.6246	13.25	13.7065	13.589	13.4935	13.4331	13.556	13.3336	13.2266	13.4381
0.705714	0.14343	Q9CPS7	Q9CPS7	RNA-binding protein PNO1	Pno1	Color2 [A=255, R=169, G=169, B=169]	1	4					4	4	4	22.6	22.6	22.6	27.453	0	22.697	53881000	7	14.5909	15.0518	15.0233	14.8899	14.8665	14.9412	14.5943	14.7893	14.6413	14.7393
0.705243	-0.246061	Q8BR63	Q8BR63	Protein FAM177A1	Fam177a1	Color2 [A=255, R=169, G=169, B=169]	1	4					4	4	4	24.2	24.2	24.2	23.578	0	12.319	25276000	7	14.4217	14.1594	14.3019	13.5685	14.561	14.4081	14.517	14.3752	14.5379	14.4047
0.70422	0.159213	O08539-2;O08539	O08539-2;O08539	Myc box-dependent-interacting protein 1	Bin1	Color2 [A=255, R=169, G=169, B=169]	1	4					16	16	16	45.4	45.4	45.4	48.013	0	212.7	1444900000	50	18.7257	19.0983	18.9429	18.557	18.8533	18.8218	18.6516	18.6565	18.454	18.7973
0.703818	0.122027	Q9DC61	Q9DC61	Mitochondrial-processing peptidase subunit alpha	Pmpca	Color2 [A=255, R=169, G=169, B=169]	1	4					9	9	9	18.5	18.5	18.5	58.278	0	26.174	181090000	19	16.7182	17.1107	17.0078	16.8741	16.8468	16.7747	16.6313	16.7677	16.9716	16.8022
0.703408	0.289548	Q8K2I3	Q8K2I3	Dimethylaniline monooxygenase [N-oxide-forming] 2	Fmo2	Color2 [A=255, R=169, G=169, B=169]	1	4					3	3	3	6.9	6.9	6.9	60.974	0	3.324	11872000	4	12.3371	12.7324	12.4795	12.5836	13.1421	12.9121	12.3939	12.0934	12.0543	12.3731
0.70337	0.104715	A2A432-2;A2A432	A2A432-2;A2A432	Cullin-4B	Cul4b	Color2 [A=255, R=169, G=169, B=169]	1	4					9	9	5	10.1	10.1	5.8	107.39	0	16.946	145470000	22	16.261	16.7077	16.4777	16.5154	16.5483	16.4279	16.3555	16.3959	16.4548	16.3526
0.702987	0.115431	P30999-2;P30999-3;P30999	P30999-2;P30999-3;P30999	Catenin delta-1	Ctnnd1	Color2 [A=255, R=169, G=169, B=169]	1	4					15	15	15	28	28	28	101.74	0	66.553	182290000	27	16.3973	16.8037	16.743	16.7272	16.6623	16.6702	16.4295	16.5566	16.6024	16.4977
0.702479	-0.185693	Q3U5Q7	Q3U5Q7	UMP-CMP kinase 2, mitochondrial	Cmpk2	Color2 [A=255, R=169, G=169, B=169]	1	4					13	13	13	34	34	34	50.036	0	110.07	353830000	40	17.6728	18.0993	17.8559	17.4901	18.1515	17.9497	18.0527	18.1684	18.0862	17.941
0.702151	0.242949	Q9WTP7	Q9WTP7	GTP:AMP phosphotransferase AK3, mitochondrial	Ak3	Color2 [A=255, R=169, G=169, B=169]	1	4					14	14	14	60.8	60.8	60.8	25.426	0	59.658	885350000	46	19.0025	19.754	19.1524	19.4527	19.2419	18.9126	18.8262	19.4058	19.2919	18.9523
0.701904	0.104519	Q91ZW3;Q6PGB8;Q6PGB8-2	Q91ZW3	SWI/SNF-related matrix-associated actin-dependent regulator of chromatin subfamily A member 5	Smarca5	Color2 [A=255, R=169, G=169, B=169]	1	4					37	37	37	34.7	34.7	34.7	121.63	0	153.98	2127900000	112	19.8999	20.214	20.1396	19.9663	19.9444	19.946	19.8132	19.8725	20.0707	19.9392
0.701235	0.1244	P46638	P46638	Ras-related protein Rab-11B	Rab11b	Color2 [A=255, R=169, G=169, B=169]	1	4					10	10	2	50	50	13.3	24.489	0	62.152	3153200000	49	19.5713	19.9987	19.7741	19.7557	19.8116	19.7106	19.5788	19.8462	19.637	19.5168
[truncated: 3,055 more rows]
